# Supplementary material for: Lymphoid gene expression supports neuroprotective microglia function
Source: Nature. 2025 Nov 5;648(8092):157–65. doi: 10.1038/s41586-025-09662-z (PMC12675299; doi:10.1038/s41586-025-09662-z)
Supplement: Supplementary file 3 — Supplementary Table 1. Single-cell sequencing from wild-type and 5xFAD mice.Supplementary Table 2. Human demographics data. Supplementary Table 3. Single-nucleus sequencing from 5xFAD and 5xFAD+CSF1Ri microglia. Supplementary Table 4. MERFISH from 5xFAD–PU.1-low–wt–high microglia. Supplementary Table 5. TRAP sequencing from 5xFAD and 5xFAD+CSF1Ri microglia. Supplementary Table 6. TRAP sequencing from PU.1-low–wt–high microglia. Supplementary Table 7. ATAC sequencing from PU.1-low–wt–high microglia and T cells. Supplementary Table 8. Proteomics from PU.1-low–wt–high BV2 cells. Supplementary Table 9. RNA sequencing from PU.1-low iMgls. Supplementary Table 10. Single-nucleus sequencing from 5xFADPU.1-low–wt–high microglia. Supplementary Table 11. TRAP-seq from 5xFADPU.1-low–wt–high microglia. Supplementary Table 12. Single-cell sequencing from 5xFAD–CD28KO microglia. Supplementary Table 13. Single-nucleus sequencing from 5xFAD–TIM-3-KO microglia from Kimura et al.49. [file 41586_2025_9662_MOESM3_ESM.zip]

Archive with 13 entries (13 files):
- 2024-08-16775C-s3/List of Supplementary Data.docx
- 2024-08-16775C-s3/Supplementary_Table_1_-_Single-cell_sequencing_from_WT,_5xFAD.xlsx
- 2024-08-16775C-s3/Supplementary_Table_10_-_Single-nuclei_sequencing_from_5xFADPU.1-low-wt-high_microglia.xlsx
- 2024-08-16775C-s3/Supplementary_Table_11_-_TRAP_seq_from_5xFADPU.1-low-wt-high_microglia.xlsx
- 2024-08-16775C-s3/Supplementary_Table_12_-_Single-cell_sequencing_from_5xFAD-CD28KO_microglia.xlsx
- 2024-08-16775C-s3/Supplementary_Table_13_-_Single-nuclei_sequencing_from_5xFAD-TIM-3-KO_microglia_from_Kimura_et_al.xlsx
- 2024-08-16775C-s3/Supplementary_Table_3_-_Single-nuclei_sequencing_from_5xFAD,_5xFAD+CSF1Ri_microglia.xlsx
- 2024-08-16775C-s3/Supplementary_Table_4_-_MERFISH_from_5xFAD-PU.1-low-wt-high_microglia.xlsx
- 2024-08-16775C-s3/Supplementary_Table_5_-_TRAP_sequencing_from_5xFAD,_5xFAD+CSF1Ri_microglia.xlsx
- 2024-08-16775C-s3/Supplementary_Table_6_-_TRAP_sequencing_from_PU.1-low-wt-high_microglia.xlsx
- 2024-08-16775C-s3/Supplementary_Table_7_-_ATAC_sequencing_from_PU.1-low-wt-high_microglia,_T_cells.xlsx
- 2024-08-16775C-s3/Supplementary_Table_8_-_Proteomics_from_PU.1-low-wt-high_BV2_cells.xlsx
- 2024-08-16775C-s3/Supplementary_Table_9_-_RNA_sequencing_from_PU.1-low_iMgls.xlsx
