# Supplementary material for: Lymphoid gene expression supports neuroprotective microglia function
Source: Nature. 2025 Nov 5;648(8092):157–65. doi: 10.1038/s41586-025-09662-z (PMC12675299; doi:10.1038/s41586-025-09662-z)
Supplement: Supplementary file 3 — Supplementary Table 1. Single-cell sequencing from wild-type and 5xFAD mice.Supplementary Table 2. Human demographics data. Supplementary Table 3. Single-nucleus sequencing from 5xFAD and 5xFAD+CSF1Ri microglia. Supplementary Table 4. MERFISH from 5xFAD–PU.1-low–wt–high microglia. Supplementary Table 5. TRAP sequencing from 5xFAD and 5xFAD+CSF1Ri microglia. Supplementary Table 6. TRAP sequencing from PU.1-low–wt–high microglia. Supplementary Table 7. ATAC sequencing from PU.1-low–wt–high microglia and T cells. Supplementary Table 8. Proteomics from PU.1-low–wt–high BV2 cells. Supplementary Table 9. RNA sequencing from PU.1-low iMgls. Supplementary Table 10. Single-nucleus sequencing from 5xFADPU.1-low–wt–high microglia. Supplementary Table 11. TRAP-seq from 5xFADPU.1-low–wt–high microglia. Supplementary Table 12. Single-cell sequencing from 5xFAD–CD28KO microglia. Supplementary Table 13. Single-nucleus sequencing from 5xFAD–TIM-3-KO microglia from Kimura et al.49. [file 41586_2025_9662_MOESM3_ESM.zip › 2024-08-16775C-s3/Supplementary_Table_1_-_Single-cell_sequencing_from_WT,_5xFAD.xlsx]

## Sheet: Export Summary
	This document was exported from Numbers. Each table was converted to an Excel worksheet. All other objects on each Numbers sheet were placed on separate worksheets. Please be aware that formula calculations may differ in Excel.
	Numbers Sheet Name	Numbers Table Name	Excel Worksheet Name
	Subset markers
		Subset markers from single-cell sequencing of wild-type and 5xFAD microglia (pval < 0.01)	Subset markers - Subset markers
	DEG in PU.1-high vs low
		DEG between PU.1-high and low DAM from single-cell sequencing of wild-type and 5xFAD microglia (pval < 0.05)	DEG in PU.1-high vs low - DEG b
	Differentially regulated GOs up in PU.1-low
		Differentially regulated GOs up in PU.1-low DAM from single-cell sequencing of wild-type and 5xFAD microglia (pval < 0.05)	Differentially regulated GOs up
	Differentially regulated GOs up in PU.1-high
		Differentially regulated GOs up in PU.1-high DAM from single-cell sequencing of wild-type and 5xFAD microglia (pval < 0.05)	Differentially regulated GOs down

## Sheet: Subset markers - Subset markers
Subset markers from single-cell sequencing of wild-type and 5xFAD microglia (pval < 0.01)
gene	cluster	p_val	p_val_adj	avg_log2FC	pct.1	pct.2
Ecscr	Homeostatic	0	0	1.3264	0.856	0.552
Crybb1	Homeostatic	0	0	1.17692	0.775	0.521
Txnip	Homeostatic	0	0	0.979631	0.886	0.74
Nrip1	Homeostatic	0	0	0.936074	0.913	0.784
Cd164	Homeostatic	0	0	0.975091	0.88	0.765
Tmem119	Homeostatic	0	0	0.964374	0.99	0.894
P2ry13	Homeostatic	0	0	0.804901	0.915	0.826
Ltc4s	Homeostatic	0	0	0.826936	0.954	0.873
Zfhx3	Homeostatic	0	0	0.955185	0.98	0.911
Maf	Homeostatic	0	0	1.00112	0.995	0.933
Srgap2	Homeostatic	0	0	0.72818	0.954	0.898
Ifngr1	Homeostatic	0	0	0.788689	0.971	0.915
Rgs2	Homeostatic	0	0	0.740039	0.965	0.913
Rhob	Homeostatic	0	0	0.687587	0.959	0.907
Mef2a	Homeostatic	0	0	0.638822	0.977	0.953
Calm2	Homeostatic	0	0	0.69345	0.983	0.962
P2ry12	Homeostatic	0	0	0.900957	0.999	0.979
Pmepa1	Homeostatic	0	0	0.677531	0.984	0.971
Siglech	Homeostatic	0	0	0.594357	0.998	0.985
Vsir	Homeostatic	0	0	0.56429	0.994	0.984
Selplg	Homeostatic	0	0	0.669816	0.999	0.99
Serinc3	Homeostatic	0	0	0.603876	0.999	0.992
Malat1	Homeostatic	0	0	0.610915	1	0.993
Sparc	Homeostatic	0	0	0.540113	1	0.994
Cx3cr1	Homeostatic	0	0	0.681803	1	0.996
Marcks	Homeostatic	0	0	0.638673	1	0.996
Lgmn	Homeostatic	0	0	0.425965	1	0.998
Csf1r	Homeostatic	0	0	0.435018	1	0.999
Sall1	Homeostatic	1.41507e-305	2.42727e-301	0.82257	0.892	0.789
Gpr34	Homeostatic	2.14022e-302	3.67113e-298	0.482452	0.998	0.991
Zfp36l2	Homeostatic	2.64498e-301	4.53693e-297	0.73519	0.928	0.854
Glul	Homeostatic	9.90722e-298	1.69938e-293	0.78547	0.909	0.845
Elmo1	Homeostatic	1.55248e-296	2.66298e-292	0.819009	0.871	0.757
Bin1	Homeostatic	1.90439e-295	3.26661e-291	0.600082	0.968	0.943
Lpcat2	Homeostatic	6.87465e-295	1.17921e-290	0.55977	0.977	0.941
Ptgs1	Homeostatic	1.45406e-291	2.49415e-287	0.634634	0.955	0.902
Slc2a5	Homeostatic	5.87343e-290	1.00747e-285	0.91513	0.824	0.66
Cd33	Homeostatic	4.39427e-286	7.53749e-282	0.754461	0.901	0.813
Kctd12	Homeostatic	5.29132e-285	9.07621e-281	0.58189	0.984	0.955
Qk	Homeostatic	9.39569e-284	1.61164e-279	0.498443	0.994	0.987
Ivns1abp	Homeostatic	2.08795e-281	3.58146e-277	0.663943	0.913	0.849
Hpgd	Homeostatic	4.38221e-279	7.5168e-275	0.844042	0.907	0.804
Otulinl	Homeostatic	6.72282e-278	1.15316e-273	0.705313	0.911	0.828
Lrba	Homeostatic	2.11234e-270	3.6233e-266	1.15715	0.699	0.46
Wasf2	Homeostatic	2.86048e-262	4.90657e-258	0.6516	0.933	0.888
Scoc	Homeostatic	4.90866e-262	8.41983e-258	0.675282	0.936	0.896
Entpd1	Homeostatic	6.13561e-258	1.05244e-253	0.680065	0.915	0.846
Tanc2	Homeostatic	6.78227e-253	1.16336e-248	0.657532	0.921	0.851
Tsc22d4	Homeostatic	1.46837e-250	2.51869e-246	0.655667	0.934	0.891
Cmtm6	Homeostatic	4.10935e-250	7.04876e-246	0.771123	0.855	0.767
Tmem173	Homeostatic	1.37831e-247	2.36421e-243	0.777807	0.853	0.73
Scamp2	Homeostatic	3.72189e-247	6.38415e-243	0.586782	0.953	0.925
Tgfbr1	Homeostatic	1.50771e-246	2.58618e-242	0.523662	0.979	0.959
Ccr5	Homeostatic	2.99694e-243	5.14066e-239	0.789302	0.854	0.724
Stab1	Homeostatic	1.85085e-235	3.17476e-231	0.92181	0.737	0.52
Pnp	Homeostatic	6.1142e-231	1.04877e-226	0.85882	0.791	0.681
Adap2	Homeostatic	2.74716e-229	4.7122e-225	0.682142	0.878	0.78
Ddx5	Homeostatic	8.58008e-227	1.47174e-222	0.415595	0.991	0.986
Alox5ap	Homeostatic	8.8098e-223	1.51114e-218	0.780078	0.843	0.726
Pou2f2	Homeostatic	9.23413e-222	1.58393e-217	0.603848	0.941	0.891
Il6ra	Homeostatic	2.19618e-221	3.7671e-217	0.727426	0.849	0.753
Cyth4	Homeostatic	7.79593e-221	1.33724e-216	0.496625	0.966	0.957
Son	Homeostatic	3.47771e-219	5.96531e-215	0.458342	0.981	0.967
Frmd4a	Homeostatic	6.84041e-219	1.17334e-214	0.581098	0.92	0.86
Ssh2	Homeostatic	1.21091e-218	2.07708e-214	0.563571	0.94	0.894
Bin2	Homeostatic	1.46375e-218	2.51076e-214	0.727589	0.858	0.79
Adgrg1	Homeostatic	5.73544e-216	9.83801e-212	0.826007	0.768	0.636
Unc93b1	Homeostatic	7.81025e-211	1.33969e-206	0.386694	0.99	0.987
Cmtm7	Homeostatic	1.79387e-210	3.07703e-206	0.722463	0.836	0.736
Ckb	Homeostatic	1.91868e-208	3.29112e-204	0.589762	0.931	0.888
Fcrls	Homeostatic	3.51558e-208	6.03028e-204	0.511433	0.983	0.968
Hpgds	Homeostatic	1.89253e-207	3.24626e-203	0.468354	0.976	0.96
Adrb2	Homeostatic	3.45714e-204	5.93003e-200	0.976294	0.67	0.459
Dock10	Homeostatic	1.25754e-201	2.15706e-197	0.702627	0.814	0.698
Slco2b1	Homeostatic	2.86396e-199	4.91254e-195	0.598913	0.886	0.824
Mbnl1	Homeostatic	1.43427e-198	2.4602e-194	0.45899	0.977	0.966
AC149090.1	Homeostatic	4.54819e-198	7.80151e-194	0.497389	0.95	0.913
Slc40a1	Homeostatic	1.57268e-196	2.69763e-192	1.09112	0.627	0.427
Clec4a2	Homeostatic	1.42145e-194	2.43821e-190	1.27979	0.535	0.291
Epb41l2	Homeostatic	5.23578e-194	8.98094e-190	0.49705	0.972	0.955
Fgd2	Homeostatic	5.74438e-194	9.85333e-190	0.765238	0.774	0.637
Cttnbp2nl	Homeostatic	4.0454e-192	6.93908e-188	0.646839	0.878	0.824
Klf3	Homeostatic	4.2756e-192	7.33393e-188	0.806851	0.776	0.671
Arhgap5	Homeostatic	3.1562e-188	5.41383e-184	0.476398	0.97	0.948
Golm1	Homeostatic	2.64876e-187	4.54342e-183	0.524829	0.943	0.912
Susd3	Homeostatic	1.01804e-183	1.74624e-179	0.771236	0.771	0.664
Fscn1	Homeostatic	2.4543e-183	4.20986e-179	0.773517	0.786	0.684
Fchsd2	Homeostatic	2.55929e-182	4.38996e-178	0.825937	0.731	0.592
Lst1	Homeostatic	6.54502e-181	1.12267e-176	1.00556	0.663	0.482
Dip2b	Homeostatic	4.44264e-178	7.62046e-174	0.784137	0.761	0.657
Olfml3	Homeostatic	1.53324e-177	2.62997e-173	0.393624	0.993	0.989
Nav2	Homeostatic	6.21917e-176	1.06677e-171	0.657412	0.819	0.72
Rps6ka1	Homeostatic	4.00534e-175	6.87035e-171	0.809838	0.738	0.632
Rab3il1	Homeostatic	1.00952e-173	1.73163e-169	0.758879	0.77	0.672
Rgs10	Homeostatic	5.7126e-172	9.79882e-168	0.342283	0.996	0.982
Celf2	Homeostatic	8.62329e-171	1.47915e-166	0.585413	0.88	0.841
Dock4	Homeostatic	4.99615e-168	8.5699e-164	0.68665	0.785	0.684
Mgat4a	Homeostatic	9.81386e-168	1.68337e-163	0.772893	0.754	0.649
Commd8	Homeostatic	4.35873e-167	7.47653e-163	0.679384	0.811	0.749
Chd9	Homeostatic	2.37864e-166	4.08008e-162	0.768782	0.727	0.605
Camk2n1	Homeostatic	9.08674e-166	1.55865e-161	1.28541	0.512	0.292
Rapgef5	Homeostatic	9.10252e-166	1.56135e-161	0.658263	0.817	0.732
Dusp7	Homeostatic	2.72301e-162	4.67078e-158	0.962794	0.652	0.511
Lyn	Homeostatic	6.30394e-162	1.08131e-157	0.478268	0.933	0.912
Bmp2k	Homeostatic	2.99286e-161	5.13366e-157	0.575684	0.877	0.848
Inpp5d	Homeostatic	3.99524e-161	6.85303e-157	0.537736	0.881	0.854
Fam49b	Homeostatic	4.54178e-155	7.79052e-151	0.494442	0.905	0.894
Gna15	Homeostatic	6.88028e-153	1.18018e-148	0.717588	0.759	0.663
Sox4	Homeostatic	2.35762e-152	4.04403e-148	1.00378	0.661	0.515
Bank1	Homeostatic	5.03439e-152	8.63549e-148	1.69093	0.35	0.139
Fam102b	Homeostatic	5.83351e-147	1.00062e-142	0.616962	0.834	0.774
Tpm3	Homeostatic	3.5866e-145	6.1521e-141	0.435651	0.952	0.948
Tcf4	Homeostatic	2.34754e-143	4.02674e-139	0.5749	0.863	0.825
Adap2os	Homeostatic	7.02957e-143	1.20578e-138	0.751122	0.716	0.609
Fermt3	Homeostatic	3.4676e-142	5.94798e-138	0.542832	0.86	0.816
Tm6sf1	Homeostatic	3.06415e-141	5.25593e-137	0.829506	0.674	0.537
Dleu2	Homeostatic	8.44291e-141	1.44821e-136	0.508277	0.881	0.824
Cebpd	Homeostatic	1.70681e-140	2.9277e-136	0.9785	0.598	0.44
Arhgap45	Homeostatic	1.05636e-139	1.81197e-135	0.511214	0.85	0.803
Smap2	Homeostatic	1.30894e-139	2.24523e-135	0.407037	0.967	0.952
Mertk	Homeostatic	5.43483e-138	9.32236e-134	0.482968	0.903	0.87
Srrm2	Homeostatic	9.96053e-138	1.70853e-133	0.36429	0.975	0.97
Mtdh	Homeostatic	1.22079e-137	2.09403e-133	0.344323	0.985	0.981
Ntpcr	Homeostatic	4.31726e-137	7.4054e-133	0.730987	0.71	0.606
Rnase4	Homeostatic	2.93807e-136	5.03966e-132	0.487896	0.922	0.913
Basp1	Homeostatic	5.06897e-136	8.6948e-132	0.330097	0.992	0.977
Fli1	Homeostatic	8.42484e-136	1.44511e-131	0.702344	0.74	0.668
St3gal6	Homeostatic	1.33704e-135	2.29342e-131	0.554219	0.847	0.803
Pip4k2a	Homeostatic	1.31576e-131	2.25692e-127	0.737137	0.714	0.633
Abca9	Homeostatic	4.91481e-131	8.43038e-127	0.589632	0.796	0.738
Zmiz1	Homeostatic	9.74934e-131	1.6723e-126	0.58643	0.818	0.778
Aif1	Homeostatic	1.17113e-129	2.00883e-125	0.357541	0.986	0.968
Tjp1	Homeostatic	1.62529e-129	2.78787e-125	0.985389	0.586	0.45
Mylip	Homeostatic	5.15865e-128	8.84863e-124	0.547822	0.864	0.823
Slc29a3	Homeostatic	1.14022e-126	1.95582e-122	0.520082	0.831	0.776
1700017B05Rik	Homeostatic	2.56408e-126	4.39817e-122	0.728843	0.717	0.644
F11r	Homeostatic	6.3442e-125	1.08822e-120	0.456985	0.9	0.886
Abi3	Homeostatic	7.50926e-125	1.28806e-120	0.499454	0.874	0.847
Pld4	Homeostatic	1.17457e-124	2.01474e-120	0.39087	0.942	0.913
Itgam	Homeostatic	5.66946e-124	9.72483e-120	0.394433	0.929	0.921
Rsrp1	Homeostatic	7.50919e-123	1.28805e-118	0.307234	0.985	0.983
Mtus1	Homeostatic	1.08217e-122	1.85625e-118	0.759262	0.671	0.573
Zfp710	Homeostatic	2.43955e-122	4.18456e-118	0.800348	0.649	0.544
Sipa1	Homeostatic	3.76013e-122	6.44975e-118	0.700642	0.701	0.621
Tab2	Homeostatic	7.78384e-122	1.33516e-117	0.737787	0.704	0.627
Clec4a3	Homeostatic	7.26321e-120	1.24586e-115	1.01551	0.507	0.331
Ptpn1	Homeostatic	3.40932e-119	5.84801e-115	0.579051	0.787	0.732
Il10ra	Homeostatic	5.28912e-119	9.07243e-115	0.686089	0.703	0.613
Pik3r1	Homeostatic	1.68183e-117	2.88484e-113	0.659937	0.727	0.661
Ophn1	Homeostatic	5.84391e-117	1.00241e-112	0.556648	0.764	0.692
Pag1	Homeostatic	4.8932e-116	8.39331e-112	0.499637	0.846	0.821
Mef2c	Homeostatic	6.4164e-116	1.10061e-111	0.312658	0.992	0.989
Irf2bp2	Homeostatic	8.85194e-116	1.51837e-111	0.583857	0.791	0.737
Picalm	Homeostatic	1.34138e-113	2.30088e-109	0.437167	0.901	0.89
Numb	Homeostatic	3.14203e-113	5.38953e-109	0.728009	0.656	0.558
Arid1a	Homeostatic	5.47262e-113	9.38718e-109	0.650595	0.721	0.662
Pde3b	Homeostatic	9.63412e-113	1.65254e-108	0.521453	0.8	0.761
Ms4a6b	Homeostatic	2.61581e-110	4.4869e-106	0.852896	0.518	0.343
Slc7a8	Homeostatic	4.91447e-110	8.42978e-106	0.594489	0.751	0.712
Abca1	Homeostatic	2.14742e-109	3.68347e-105	0.524317	0.788	0.705
Akirin2	Homeostatic	1.06205e-107	1.82173e-103	0.669178	0.703	0.638
Ncf1	Homeostatic	9.70033e-107	1.6639e-102	0.507123	0.833	0.797
Mtss1	Homeostatic	1.15268e-106	1.9772e-102	1.27023	0.381	0.212
Col27a1	Homeostatic	1.2389e-106	2.12508e-102	0.760207	0.619	0.502
Btg2	Homeostatic	1.53422e-105	2.63165e-101	0.573068	0.725	0.655
Gm10790	Homeostatic	2.15569e-104	3.69765e-100	1.11612	0.449	0.293
Dusp6	Homeostatic	4.10329e-104	7.03838e-100	0.614698	0.744	0.668
Eef2k	Homeostatic	1.78879e-103	3.06831e-99	0.945804	0.535	0.408
Rhoh	Homeostatic	7.10068e-103	1.21798e-98	0.507377	0.782	0.733
Sft2d1	Homeostatic	1.36955e-102	2.34919e-98	0.402489	0.926	0.92
Wnk1	Homeostatic	2.48456e-102	4.26176e-98	0.473567	0.849	0.827
St3gal5	Homeostatic	9.47506e-102	1.62526e-97	0.731308	0.653	0.559
Gal3st4	Homeostatic	1.29716e-101	2.22502e-97	0.727725	0.643	0.551
Lpar6	Homeostatic	1.07919e-100	1.85113e-96	0.680177	0.669	0.577
Tpst2	Homeostatic	4.68554e-99	8.03711e-95	0.703618	0.639	0.555
Plekho1	Homeostatic	8.07089e-99	1.3844e-94	0.431472	0.873	0.863
Upk1b	Homeostatic	2.60306e-98	4.46503e-94	1.07655	0.461	0.316
Capza2	Homeostatic	7.44414e-98	1.27689e-93	0.294583	0.968	0.959
Cxxc5	Homeostatic	1.36271e-97	2.33746e-93	0.639514	0.706	0.649
P2ry6	Homeostatic	2.12099e-96	3.63813e-92	0.454975	0.835	0.819
Rap1b	Homeostatic	2.84378e-96	4.87794e-92	0.455788	0.846	0.84
Ikzf1	Homeostatic	4.30249e-96	7.38006e-92	0.596737	0.723	0.677
Cflar	Homeostatic	4.462e-96	7.65367e-92	0.605628	0.718	0.67
Lrrc3	Homeostatic	5.56392e-96	9.54379e-92	0.727783	0.622	0.526
Csnk1e	Homeostatic	6.51214e-96	1.11703e-91	0.532933	0.796	0.778
Pwwp2a	Homeostatic	7.3625e-96	1.26289e-91	0.629847	0.684	0.621
Zfp36l1	Homeostatic	1.07101e-94	1.83711e-90	0.507395	0.848	0.82
Frmd4b	Homeostatic	9.26776e-94	1.5897e-89	0.485756	0.777	0.74
Clk1	Homeostatic	3.20124e-93	5.49109e-89	0.494538	0.776	0.744
Tnrc6b	Homeostatic	7.7575e-92	1.33064e-87	0.635198	0.694	0.633
Inka1	Homeostatic	1.56057e-91	2.67685e-87	0.798148	0.577	0.476
Gcnt1	Homeostatic	1.09783e-90	1.88311e-86	0.605115	0.691	0.641
Cbl	Homeostatic	1.24168e-90	2.12985e-86	0.647361	0.683	0.627
Klf7	Homeostatic	1.30528e-90	2.23894e-86	1.03523	0.447	0.301
Nav3	Homeostatic	2.32989e-90	3.99646e-86	0.509802	0.789	0.743
Rab14	Homeostatic	1.00279e-89	1.72009e-85	0.359957	0.926	0.93
Gm15503	Homeostatic	6.66993e-89	1.14409e-84	0.80288	0.545	0.433
Tuba1a	Homeostatic	1.7925e-88	3.07467e-84	0.866077	0.545	0.437
Phyhd1	Homeostatic	2.78561e-88	4.77816e-84	0.597973	0.685	0.638
Ctc1	Homeostatic	5.78194e-88	9.91776e-84	0.697649	0.626	0.543
Snrnp70	Homeostatic	6.52766e-88	1.11969e-83	0.344274	0.898	0.9
Tnfaip8l2	Homeostatic	2.30516e-87	3.95405e-83	0.479704	0.813	0.795
Man1a	Homeostatic	2.86288e-87	4.91069e-83	0.754706	0.587	0.492
Slc16a6	Homeostatic	3.73607e-87	6.40848e-83	0.663299	0.633	0.561
Zbtb7a	Homeostatic	5.152e-87	8.83723e-83	0.645447	0.694	0.642
Fam91a1	Homeostatic	1.3329e-86	2.28632e-82	0.690757	0.636	0.576
Arglu1	Homeostatic	1.92057e-86	3.29436e-82	0.386303	0.881	0.873
Git2	Homeostatic	1.31613e-85	2.25756e-81	0.419373	0.847	0.831
Pnisr	Homeostatic	1.54667e-84	2.653e-80	0.406705	0.835	0.816
Foxn3	Homeostatic	3.70661e-84	6.35794e-80	0.546066	0.747	0.717
Grap	Homeostatic	4.48165e-84	7.68737e-80	1.19687	0.352	0.206
Camk2d	Homeostatic	1.75804e-83	3.01556e-79	0.662398	0.62	0.531
Limd2	Homeostatic	2.3488e-83	4.0289e-79	0.552387	0.736	0.703
Crlf3	Homeostatic	3.04315e-83	5.21991e-79	0.583396	0.683	0.622
Tcf7l2	Homeostatic	3.97216e-83	6.81345e-79	0.96326	0.445	0.308
Snx18	Homeostatic	5.27435e-83	9.0471e-79	0.49779	0.771	0.752
Nr3c1	Homeostatic	1.06911e-82	1.83384e-78	0.565557	0.72	0.677
Ubash3b	Homeostatic	4.36558e-82	7.48828e-78	0.654069	0.671	0.617
Rbm39	Homeostatic	1.49119e-81	2.55784e-77	0.296	0.958	0.967
Siglece	Homeostatic	1.85583e-81	3.1833e-77	1.13345	0.34	0.193
Hmgb1	Homeostatic	4.12917e-81	7.08277e-77	0.330563	0.933	0.926
Khdrbs3	Homeostatic	4.77503e-81	8.19061e-77	1.18159	0.389	0.257
Ddx6	Homeostatic	2.81247e-80	4.82422e-76	0.543837	0.725	0.705
Dapp1	Homeostatic	3.66133e-80	6.28028e-76	0.738717	0.564	0.471
Itga9	Homeostatic	4.95481e-80	8.49899e-76	1.16804	0.347	0.206
Dock8	Homeostatic	7.9341e-80	1.36094e-75	0.46058	0.778	0.75
Arrb2	Homeostatic	9.24512e-79	1.58582e-74	0.505772	0.727	0.701
Gng10	Homeostatic	9.85946e-79	1.69119e-74	0.373806	0.899	0.877
Il16	Homeostatic	1.23314e-78	2.1152e-74	0.940752	0.467	0.353
Cep68	Homeostatic	7.28399e-78	1.24942e-73	1.02674	0.408	0.279
Snx6	Homeostatic	9.91077e-78	1.69999e-73	0.603709	0.678	0.634
Fam110a	Homeostatic	1.39242e-77	2.38841e-73	1.36766	0.315	0.182
Zeb2	Homeostatic	1.58767e-77	2.72333e-73	0.293729	0.944	0.931
Pid1	Homeostatic	3.19162e-77	5.47459e-73	0.728621	0.543	0.433
Snn	Homeostatic	8.17131e-77	1.40163e-72	0.994056	0.425	0.301
Spi1	Homeostatic	8.96523e-77	1.53781e-72	0.362574	0.883	0.876
Cysltr1	Homeostatic	4.19293e-76	7.19213e-72	0.765525	0.536	0.427
Zbtb18	Homeostatic	7.77638e-76	1.33388e-71	0.72042	0.57	0.477
Gnai2	Homeostatic	2.38996e-75	4.0995e-71	0.269605	0.971	0.973
Plcl2	Homeostatic	2.63666e-75	4.52266e-71	0.734135	0.566	0.487
Cdk5r1	Homeostatic	3.33538e-75	5.72117e-71	1.08375	0.398	0.272
Rock2	Homeostatic	1.29017e-74	2.21303e-70	0.523294	0.728	0.699
Mafb	Homeostatic	9.69646e-74	1.66323e-69	0.264484	0.991	0.985
Ankrd44	Homeostatic	8.1615e-73	1.39994e-68	0.603673	0.64	0.586
Rtn1	Homeostatic	6.18133e-72	1.06028e-67	1.03522	0.389	0.263
Prkcd	Homeostatic	8.00677e-72	1.3734e-67	0.489363	0.704	0.667
Prkca	Homeostatic	6.80636e-71	1.16749e-66	1.2117	0.298	0.169
Hook3	Homeostatic	7.79198e-71	1.33656e-66	0.520936	0.732	0.711
Dennd4a	Homeostatic	2.36108e-70	4.04996e-66	0.445217	0.757	0.737
Tacc1	Homeostatic	1.66e-69	2.84739e-65	0.402375	0.839	0.84
Cd2ap	Homeostatic	2.28664e-68	3.92228e-64	0.443634	0.784	0.775
Gdi2	Homeostatic	1.16092e-67	1.99133e-63	0.329785	0.903	0.911
Nfam1	Homeostatic	3.39531e-67	5.82397e-63	0.638965	0.602	0.545
Acp2	Homeostatic	3.57722e-67	6.13601e-63	0.559388	0.659	0.615
Ppp1r18	Homeostatic	5.68212e-67	9.74654e-63	0.57773	0.651	0.617
Phf14	Homeostatic	1.32808e-66	2.27806e-62	0.506651	0.697	0.664
Ppp3ca	Homeostatic	1.56587e-66	2.68593e-62	0.5534	0.692	0.673
Soga1	Homeostatic	1.66226e-66	2.85127e-62	0.769294	0.499	0.408
Filip1l	Homeostatic	1.83328e-66	3.14462e-62	1.00883	0.384	0.26
Camk1	Homeostatic	2.09541e-66	3.59426e-62	0.322108	0.894	0.907
Cd300a	Homeostatic	2.38472e-66	4.09051e-62	0.561581	0.632	0.57
Ubc	Homeostatic	8.53871e-66	1.46464e-61	0.286392	0.944	0.944
Jun	Homeostatic	1.48731e-65	2.55117e-61	0.58318	0.678	0.616
Pten	Homeostatic	2.94462e-65	5.05091e-61	0.610242	0.617	0.576
Slc1a3	Homeostatic	3.4631e-65	5.94025e-61	0.620348	0.604	0.538
Herc2	Homeostatic	1.26766e-64	2.17441e-60	0.470434	0.71	0.685
Itga6	Homeostatic	1.44014e-64	2.47027e-60	0.443668	0.756	0.744
Ldhb	Homeostatic	1.7826e-64	3.05769e-60	0.406366	0.822	0.821
Grk2	Homeostatic	5.13506e-64	8.80817e-60	0.633746	0.59	0.533
Gtf2h2	Homeostatic	6.5132e-64	1.11721e-59	0.584312	0.62	0.581
BC035044	Homeostatic	7.72007e-64	1.32422e-59	0.959121	0.379	0.263
Twf2	Homeostatic	1.27706e-63	2.19054e-59	0.587346	0.633	0.595
Fez2	Homeostatic	2.15457e-63	3.69573e-59	0.631979	0.601	0.546
Snta1	Homeostatic	2.6891e-63	4.61261e-59	0.981632	0.394	0.286
Lrp1	Homeostatic	8.15848e-63	1.39942e-58	0.286921	0.89	0.895
Pld1	Homeostatic	8.21472e-63	1.40907e-58	0.8513	0.417	0.305
Mir99ahg	Homeostatic	4.29208e-62	7.36221e-58	0.405235	0.738	0.712
Sla	Homeostatic	7.11729e-62	1.22083e-57	0.783779	0.497	0.414
Ulk2	Homeostatic	9.51303e-62	1.63177e-57	0.671493	0.571	0.515
Ptafr	Homeostatic	1.19148e-61	2.04375e-57	0.59837	0.594	0.522
Ighm	Homeostatic	1.33897e-61	2.29674e-57	0.438416	0.791	0.781
Cd302	Homeostatic	1.91227e-61	3.28011e-57	0.538561	0.663	0.634
Map4k4	Homeostatic	4.46538e-61	7.65946e-57	0.417747	0.747	0.739
Zswim6	Homeostatic	2.49679e-60	4.28274e-56	0.843112	0.463	0.369
Gbp7	Homeostatic	3.84381e-60	6.59329e-56	0.901868	0.333	0.205
Akap13	Homeostatic	7.08819e-60	1.21584e-55	0.420263	0.758	0.762
Tgfb1	Homeostatic	7.48683e-60	1.28422e-55	0.363655	0.83	0.838
Btg1	Homeostatic	8.73003e-60	1.49746e-55	0.373919	0.83	0.827
Abl1	Homeostatic	1.14724e-59	1.96786e-55	0.825099	0.443	0.348
Adora3	Homeostatic	3.02258e-59	5.18463e-55	0.660473	0.558	0.493
Irf2	Homeostatic	7.86448e-59	1.349e-54	0.469934	0.721	0.717
Hps3	Homeostatic	1.0912e-58	1.87173e-54	0.536762	0.623	0.565
Rtn4rl1	Homeostatic	1.79393e-58	3.07713e-54	0.679444	0.545	0.477
Sft2d2	Homeostatic	2.69803e-58	4.62794e-54	0.670998	0.55	0.497
Tnfrsf13b	Homeostatic	4.20113e-58	7.20621e-54	0.826081	0.479	0.397
Zfp706	Homeostatic	1.13502e-57	1.94691e-53	0.445908	0.75	0.752
Morf4l1	Homeostatic	1.40286e-57	2.40633e-53	0.284983	0.939	0.942
Junb	Homeostatic	1.50851e-57	2.58755e-53	0.406099	0.7	0.651
Srsf5	Homeostatic	1.95614e-57	3.35536e-53	0.343024	0.818	0.838
Dnm2	Homeostatic	3.92542e-57	6.73327e-53	0.50875	0.666	0.64
Rbm5	Homeostatic	3.9889e-57	6.84216e-53	0.401285	0.731	0.714
Plxna4	Homeostatic	5.5005e-57	9.43501e-53	0.92505	0.365	0.25
I830077J02Rik	Homeostatic	1.32189e-56	2.26744e-52	0.863942	0.414	0.314
Adam10	Homeostatic	1.80455e-56	3.09535e-52	0.458281	0.707	0.699
Mycbp2	Homeostatic	3.4887e-56	5.98416e-52	0.3498	0.798	0.788
Jmjd1c	Homeostatic	5.33021e-56	9.1429e-52	0.409507	0.744	0.744
Kat6a	Homeostatic	5.77757e-56	9.91026e-52	0.730231	0.526	0.461
March1	Homeostatic	9.47433e-56	1.62513e-51	0.571591	0.6	0.554
Casp8	Homeostatic	1.05747e-55	1.81387e-51	0.650336	0.561	0.511
Mlph	Homeostatic	1.30567e-55	2.23962e-51	0.767514	0.479	0.396
Rcsd1	Homeostatic	1.78874e-55	3.06822e-51	0.545627	0.61	0.57
Klk8	Homeostatic	2.09908e-55	3.60055e-51	0.536859	0.618	0.554
Pdlim4	Homeostatic	1.25284e-54	2.14899e-50	0.784016	0.421	0.317
Ptp4a2	Homeostatic	1.25632e-54	2.15496e-50	0.37791	0.82	0.836
Bach1	Homeostatic	1.34748e-54	2.31134e-50	0.578611	0.594	0.547
Ggta1	Homeostatic	1.70398e-54	2.92285e-50	1.18183	0.264	0.155
Eif4g2	Homeostatic	2.82232e-54	4.84113e-50	0.366581	0.808	0.82
Nmt1	Homeostatic	4.03388e-54	6.91932e-50	0.461623	0.73	0.723
Lpcat3	Homeostatic	4.10306e-54	7.03797e-50	0.665189	0.531	0.475
Hk2	Homeostatic	5.35705e-54	9.18895e-50	0.366968	0.78	0.773
Ogfrl1	Homeostatic	7.68486e-54	1.31818e-49	0.478071	0.714	0.704
Itpripl1	Homeostatic	8.41455e-54	1.44335e-49	0.839626	0.421	0.331
Atxn7l3b	Homeostatic	1.23111e-53	2.11172e-49	0.452926	0.725	0.717
Il17ra	Homeostatic	4.77632e-53	8.19282e-49	0.687415	0.482	0.394
Pik3cg	Homeostatic	3.41505e-52	5.85783e-48	0.607745	0.58	0.54
Tmem59	Homeostatic	5.00971e-52	8.59315e-48	0.255998	0.94	0.951
Ubl3	Homeostatic	1.28995e-51	2.21266e-47	0.445401	0.714	0.708
Syk	Homeostatic	1.29235e-51	2.21677e-47	0.746882	0.468	0.393
Tbc1d9	Homeostatic	1.7576e-51	3.01481e-47	0.887737	0.409	0.321
3222401L13Rik	Homeostatic	1.83731e-51	3.15154e-47	0.70705	0.488	0.408
Csnk1a1	Homeostatic	1.9975e-51	3.42631e-47	0.395276	0.757	0.763
Ypel3	Homeostatic	3.2339e-51	5.54711e-47	0.387519	0.774	0.773
Nars	Homeostatic	4.99931e-51	8.57532e-47	0.41598	0.752	0.753
Ski	Homeostatic	7.26998e-51	1.24702e-46	0.413153	0.746	0.743
Nuak1	Homeostatic	1.16658e-50	2.00103e-46	0.656914	0.522	0.453
Tmem100	Homeostatic	4.24043e-50	7.27362e-46	0.881487	0.411	0.324
E230029C05Rik	Homeostatic	7.98089e-50	1.36896e-45	0.396603	0.757	0.754
Serpinf1	Homeostatic	1.69572e-49	2.90868e-45	1.08778	0.256	0.151
Ppcdc	Homeostatic	1.69847e-49	2.91338e-45	0.482839	0.646	0.619
Ralgps2	Homeostatic	1.79477e-49	3.07857e-45	0.926231	0.377	0.284
Gm47664	Homeostatic	2.772e-49	4.75482e-45	0.670261	0.478	0.394
Lyl1	Homeostatic	3.31497e-49	5.68617e-45	0.73204	0.474	0.403
Pura	Homeostatic	3.90409e-49	6.69668e-45	0.413514	0.744	0.757
Ccdc50	Homeostatic	4.99552e-49	8.56881e-45	0.44889	0.687	0.693
Tfe3	Homeostatic	5.15076e-49	8.8351e-45	0.527966	0.612	0.577
Zfp90	Homeostatic	6.15678e-49	1.05607e-44	0.610104	0.538	0.484
Sh2b3	Homeostatic	6.35369e-49	1.08985e-44	0.741753	0.454	0.376
C5ar2	Homeostatic	8.87972e-49	1.52314e-44	0.891592	0.38	0.285
Maml3	Homeostatic	2.06998e-48	3.55064e-44	0.611753	0.531	0.474
Dst	Homeostatic	3.41577e-48	5.85908e-44	0.383866	0.706	0.683
Gnb2	Homeostatic	3.90538e-48	6.6989e-44	0.336312	0.813	0.836
Garnl3	Homeostatic	3.92664e-48	6.73536e-44	0.928958	0.349	0.254
Nckap1l	Homeostatic	2.76277e-47	4.73897e-43	0.435618	0.694	0.701
Idh2	Homeostatic	2.82501e-47	4.84574e-43	0.793208	0.429	0.353
Rapgef6	Homeostatic	3.68279e-47	6.31709e-43	0.57468	0.565	0.511
Etv1	Homeostatic	1.63397e-46	2.80276e-42	1.00545	0.297	0.197
Lpin2	Homeostatic	3.66029e-46	6.2785e-42	0.570771	0.579	0.538
Mkln1	Homeostatic	5.47914e-46	9.39838e-42	0.472496	0.639	0.614
Inpp4b	Homeostatic	1.15127e-45	1.97477e-41	0.748832	0.453	0.38
Tnfrsf1b	Homeostatic	1.25782e-45	2.15753e-41	0.728556	0.45	0.38
Usp2	Homeostatic	1.43441e-45	2.46045e-41	0.452131	0.689	0.663
Mgll	Homeostatic	1.48655e-45	2.54988e-41	0.849611	0.398	0.318
Mbnl2	Homeostatic	2.13066e-45	3.65472e-41	0.521339	0.594	0.562
Orai1	Homeostatic	2.16301e-45	3.7102e-41	0.361025	0.776	0.784
Itgav	Homeostatic	2.39683e-45	4.11128e-41	0.591334	0.526	0.475
Itch	Homeostatic	2.86439e-45	4.91329e-41	0.488413	0.633	0.611
Snx5	Homeostatic	3.03478e-45	5.20556e-41	0.298185	0.858	0.878
Slc8a1	Homeostatic	3.16174e-45	5.42333e-41	0.565466	0.533	0.48
Vapa	Homeostatic	5.29853e-45	9.08856e-41	0.384865	0.756	0.768
Csk	Homeostatic	6.22751e-45	1.0682e-40	0.586112	0.558	0.53
Mob1a	Homeostatic	7.64631e-45	1.31157e-40	0.443446	0.689	0.696
Ccdc12	Homeostatic	1.16043e-44	1.99049e-40	0.400394	0.73	0.739
Pla2g15	Homeostatic	2.361e-44	4.04982e-40	0.372619	0.731	0.727
Chsy1	Homeostatic	2.51382e-44	4.31195e-40	0.939654	0.345	0.258
B430010I23Rik	Homeostatic	2.86308e-44	4.91104e-40	0.884223	0.329	0.232
Tubgcp5	Homeostatic	5.97433e-44	1.02478e-39	0.520111	0.587	0.555
Prex1	Homeostatic	7.76457e-44	1.33186e-39	0.488844	0.616	0.598
Coro1a	Homeostatic	1.71826e-43	2.94734e-39	0.279246	0.864	0.866
Sesn1	Homeostatic	1.77462e-43	3.04401e-39	0.864563	0.37	0.286
Mgat1	Homeostatic	2.48285e-43	4.25883e-39	0.597599	0.51	0.452
Ptbp3	Homeostatic	4.2864e-43	7.35246e-39	0.329246	0.795	0.815
Akna	Homeostatic	6.29721e-43	1.08016e-38	0.685864	0.453	0.383
Zkscan3	Homeostatic	6.53105e-43	1.12027e-38	0.416205	0.668	0.656
Mapk14	Homeostatic	1.45467e-42	2.4952e-38	0.694692	0.464	0.4
Asb2	Homeostatic	1.51183e-42	2.59324e-38	1.05411	0.252	0.158
Lcp1	Homeostatic	1.75495e-42	3.01027e-38	0.294937	0.827	0.836
Aftph	Homeostatic	1.86408e-42	3.19746e-38	0.577979	0.55	0.51
Rap1gds1	Homeostatic	9.45857e-42	1.62243e-37	0.524616	0.581	0.555
Gpr155	Homeostatic	1.2703e-41	2.17894e-37	0.569482	0.548	0.514
Tnfaip8	Homeostatic	1.27141e-41	2.18085e-37	0.574935	0.561	0.521
Ptp4a3	Homeostatic	1.5867e-41	2.72166e-37	0.646039	0.51	0.474
Wdfy2	Homeostatic	2.81007e-41	4.8201e-37	0.8853	0.347	0.261
Lcp2	Homeostatic	3.33226e-41	5.71583e-37	0.50158	0.593	0.568
Gng2	Homeostatic	4.89762e-41	8.40089e-37	0.601806	0.528	0.488
Fcho2	Homeostatic	5.20955e-41	8.93595e-37	0.393464	0.704	0.718
Pdgfb	Homeostatic	9.34435e-41	1.60284e-36	0.300312	0.716	0.696
Tra2a	Homeostatic	2.22689e-40	3.81979e-36	0.317054	0.775	0.788
Chst7	Homeostatic	2.69805e-40	4.62797e-36	1.0162	0.27	0.179
Arl4c	Homeostatic	3.28441e-40	5.63375e-36	0.362404	0.753	0.76
Cep170	Homeostatic	3.87912e-40	6.65386e-36	0.592077	0.521	0.475
Sbf2	Homeostatic	4.18692e-40	7.18183e-36	0.65076	0.469	0.412
Tifab	Homeostatic	7.32526e-40	1.2565e-35	0.571126	0.548	0.516
Arid3a	Homeostatic	9.76467e-40	1.67493e-35	0.919476	0.312	0.224
Atf7ip	Homeostatic	1.05124e-39	1.80319e-35	0.52296	0.567	0.539
Prpf38b	Homeostatic	1.11122e-39	1.90608e-35	0.383628	0.703	0.699
Zfp652	Homeostatic	1.14512e-39	1.96422e-35	0.385761	0.699	0.704
Ep300	Homeostatic	1.2254e-39	2.10194e-35	0.404999	0.667	0.668
Gcn1	Homeostatic	1.31218e-39	2.25077e-35	0.622992	0.502	0.458
Lifr	Homeostatic	4.35181e-39	7.46467e-35	0.854303	0.348	0.267
Csmd3	Homeostatic	4.52727e-39	7.76563e-35	0.436473	0.619	0.588
Trio	Homeostatic	6.08405e-39	1.0436e-34	0.731808	0.431	0.368
Rhog	Homeostatic	8.17593e-39	1.40242e-34	0.386884	0.706	0.714
Pip4p1	Homeostatic	8.26633e-39	1.41792e-34	0.365563	0.723	0.736
Man1a2	Homeostatic	9.94348e-39	1.70561e-34	0.307904	0.789	0.804
Itpr2	Homeostatic	2.33727e-38	4.00912e-34	0.437852	0.648	0.635
Rhobtb1	Homeostatic	3.11177e-38	5.33762e-34	0.831063	0.334	0.248
B4galt1	Homeostatic	3.23402e-38	5.54731e-34	0.590373	0.525	0.489
Thrsp	Homeostatic	4.13622e-38	7.09486e-34	0.601196	0.516	0.468
Gspt1	Homeostatic	5.69228e-38	9.76396e-34	0.441075	0.66	0.664
Herpud1	Homeostatic	6.45495e-38	1.10722e-33	0.385053	0.599	0.566
Rdx	Homeostatic	1.01739e-37	1.74512e-33	0.51606	0.579	0.555
Rreb1	Homeostatic	1.35575e-37	2.32552e-33	0.580951	0.514	0.471
Mfap3	Homeostatic	2.15506e-37	3.69657e-33	0.612684	0.479	0.425
Atp6v0a2	Homeostatic	2.32472e-37	3.98759e-33	0.577022	0.478	0.424
Abhd6	Homeostatic	4.65091e-37	7.9777e-33	0.569869	0.56	0.543
Prkab1	Homeostatic	5.33836e-37	9.15688e-33	0.932008	0.292	0.208
Cib1	Homeostatic	8.52191e-37	1.46176e-32	0.866767	0.372	0.306
Tmcc3	Homeostatic	8.81597e-37	1.5122e-32	0.320779	0.769	0.778
Myo1b	Homeostatic	1.01982e-36	1.7493e-32	0.919778	0.269	0.182
Hfe	Homeostatic	1.0742e-36	1.84257e-32	0.691669	0.441	0.385
Cryba4	Homeostatic	1.1533e-36	1.97825e-32	0.767125	0.4	0.333
Gm10138	Homeostatic	1.73102e-36	2.96922e-32	0.886275	0.338	0.259
Cebpz	Homeostatic	1.84307e-36	3.16142e-32	0.461131	0.663	0.666
Ccnd1	Homeostatic	3.577e-36	6.13563e-32	0.550039	0.528	0.471
B230219D22Rik	Homeostatic	9.53721e-36	1.63592e-31	0.447131	0.644	0.648
Adgre1	Homeostatic	1.06463e-35	1.82616e-31	0.428411	0.608	0.593
Lnpep	Homeostatic	1.36354e-35	2.33888e-31	0.49682	0.573	0.553
Bcl9l	Homeostatic	1.38219e-35	2.37086e-31	0.891741	0.322	0.247
Tia1	Homeostatic	4.08537e-35	7.00764e-31	0.513416	0.537	0.501
Abcc3	Homeostatic	5.41941e-35	9.29592e-31	0.66855	0.416	0.356
Scn1b	Homeostatic	6.51343e-35	1.11725e-30	0.668555	0.461	0.41
Cggbp1	Homeostatic	8.14771e-35	1.39758e-30	0.482677	0.587	0.573
Tle3	Homeostatic	8.53401e-35	1.46384e-30	0.849021	0.321	0.243
Nfia	Homeostatic	8.8464e-35	1.51742e-30	0.664959	0.446	0.389
Wsb1	Homeostatic	9.39217e-35	1.61104e-30	0.373162	0.665	0.666
Srrm1	Homeostatic	1.18749e-34	2.03691e-30	0.336935	0.74	0.754
Arpc4	Homeostatic	1.33009e-34	2.28151e-30	0.288422	0.813	0.843
Med13l	Homeostatic	1.73264e-34	2.97199e-30	0.615827	0.481	0.436
Tmem37	Homeostatic	1.80138e-34	3.0899e-30	0.479053	0.59	0.571
Csad	Homeostatic	2.49061e-34	4.27215e-30	0.707584	0.399	0.33
Slc25a37	Homeostatic	3.60232e-34	6.17905e-30	0.764709	0.369	0.299
Ogt	Homeostatic	3.75907e-34	6.44794e-30	0.369441	0.658	0.652
Sort1	Homeostatic	5.07833e-34	8.71085e-30	0.589279	0.494	0.459
Ankrd11	Homeostatic	6.15707e-34	1.05612e-29	0.327917	0.756	0.767
Arap3	Homeostatic	1.08341e-33	1.85837e-29	0.579072	0.468	0.422
Acap2	Homeostatic	2.22482e-33	3.81623e-29	0.497119	0.593	0.589
Arid4a	Homeostatic	5.01245e-33	8.59785e-29	0.535652	0.527	0.485
Hp1bp3	Homeostatic	5.06848e-33	8.69396e-29	0.461915	0.617	0.612
G3bp2	Homeostatic	5.14725e-33	8.82909e-29	0.457667	0.624	0.628
Arhgap4	Homeostatic	1.04666e-32	1.79534e-28	0.662915	0.362	0.29
Plxnb2	Homeostatic	1.0739e-32	1.84205e-28	0.342606	0.69	0.705
Rel	Homeostatic	1.0976e-32	1.88271e-28	0.546679	0.523	0.488
Smad7	Homeostatic	2.18165e-32	3.74218e-28	0.343535	0.7	0.708
Helz	Homeostatic	3.0133e-32	5.16871e-28	0.651332	0.443	0.392
Numa1	Homeostatic	3.38771e-32	5.81094e-28	0.481382	0.575	0.562
Dennd1c	Homeostatic	3.45456e-32	5.92561e-28	0.510769	0.507	0.475
Hhex	Homeostatic	4.55833e-32	7.81891e-28	0.446156	0.619	0.617
Tmem63a	Homeostatic	4.68759e-32	8.04062e-28	0.550334	0.462	0.408
Nisch	Homeostatic	5.32824e-32	9.13954e-28	0.358265	0.693	0.711
0610040J01Rik	Homeostatic	6.1528e-32	1.05539e-27	0.740001	0.387	0.329
Ralb	Homeostatic	7.44866e-32	1.27767e-27	0.537549	0.528	0.516
Ttc28	Homeostatic	8.09376e-32	1.38832e-27	0.557379	0.54	0.511
Ppp1r21	Homeostatic	1.09295e-31	1.87475e-27	0.673409	0.412	0.356
Ptpre	Homeostatic	1.29123e-31	2.21485e-27	0.341549	0.754	0.765
Dync1i2	Homeostatic	1.42478e-31	2.44392e-27	0.372862	0.71	0.724
Fry	Homeostatic	1.49454e-31	2.56359e-27	0.933134	0.261	0.185
Scamp5	Homeostatic	1.80504e-31	3.09618e-27	0.796023	0.342	0.277
Sqor	Homeostatic	2.04345e-31	3.50512e-27	0.778353	0.345	0.278
Tspan13	Homeostatic	2.45637e-31	4.21341e-27	0.545097	0.537	0.525
Agmo	Homeostatic	3.00236e-31	5.14995e-27	0.80626	0.302	0.228
Snx17	Homeostatic	3.57235e-31	6.12765e-27	0.422932	0.631	0.642
Pcbp1	Homeostatic	3.61078e-31	6.19358e-27	0.306828	0.752	0.782
Irf2bpl	Homeostatic	3.93489e-31	6.74951e-27	0.581832	0.491	0.454
Slc12a6	Homeostatic	6.23137e-31	1.06887e-26	0.469481	0.562	0.551
Comt	Homeostatic	7.52689e-31	1.29109e-26	0.253161	0.865	0.887
Fbrsl1	Homeostatic	8.42024e-31	1.44432e-26	0.51645	0.508	0.468
Pak2	Homeostatic	8.73422e-31	1.49818e-26	0.311898	0.769	0.789
Wdr44	Homeostatic	8.93442e-31	1.53252e-26	0.683811	0.373	0.304
Hs6st1	Homeostatic	3.09844e-30	5.31475e-26	0.657053	0.392	0.334
Dtx4	Homeostatic	3.17236e-30	5.44155e-26	0.553819	0.506	0.486
Sfpq	Homeostatic	5.57352e-30	9.56026e-26	0.297232	0.724	0.741
Kcnk6	Homeostatic	6.31726e-30	1.0836e-25	0.617408	0.437	0.389
Zfp691	Homeostatic	7.09225e-30	1.21653e-25	0.926209	0.286	0.218
Selenos	Homeostatic	7.4846e-30	1.28383e-25	0.288877	0.791	0.811
Akap8l	Homeostatic	7.83448e-30	1.34385e-25	0.401037	0.581	0.563
Evl	Homeostatic	8.00308e-30	1.37277e-25	0.383208	0.636	0.634
Arhgef40	Homeostatic	1.80489e-29	3.09593e-25	0.650446	0.407	0.355
Tent5a	Homeostatic	2.05262e-29	3.52085e-25	0.401771	0.576	0.537
Gm37494	Homeostatic	2.53351e-29	4.34573e-25	0.620188	0.405	0.348
Tmem86a	Homeostatic	5.03198e-29	8.63136e-25	0.337303	0.681	0.696
Tle4	Homeostatic	5.37233e-29	9.21517e-25	0.475167	0.574	0.563
Pkig	Homeostatic	5.52852e-29	9.48308e-25	0.466338	0.568	0.564
Vasp	Homeostatic	7.94172e-29	1.36224e-24	0.456883	0.532	0.511
Cul1	Homeostatic	9.29965e-29	1.59517e-24	0.486745	0.57	0.567
Ets1	Homeostatic	1.09034e-28	1.87027e-24	0.625784	0.435	0.393
Zbtb20	Homeostatic	1.46345e-28	2.51025e-24	0.446702	0.605	0.589
Ncbp3	Homeostatic	1.68881e-28	2.89682e-24	0.671535	0.404	0.352
Ier5	Homeostatic	1.78827e-28	3.06742e-24	0.325168	0.676	0.682
Anp32a	Homeostatic	1.97677e-28	3.39076e-24	0.433164	0.634	0.653
Trim8	Homeostatic	2.93929e-28	5.04176e-24	0.497728	0.528	0.513
Foxp1	Homeostatic	3.13189e-28	5.37213e-24	0.570494	0.494	0.471
Plod1	Homeostatic	4.35573e-28	7.47139e-24	0.575854	0.455	0.416
Abcb4	Homeostatic	6.94328e-28	1.19098e-23	0.832118	0.263	0.192
Clasp2	Homeostatic	7.42143e-28	1.273e-23	0.46704	0.543	0.534
Sec62	Homeostatic	7.616e-28	1.30637e-23	0.276099	0.811	0.845
Gmip	Homeostatic	8.1781e-28	1.40279e-23	0.473685	0.531	0.515
Rab8b	Homeostatic	9.18928e-28	1.57624e-23	0.516337	0.541	0.534
Purb	Homeostatic	1.18435e-27	2.03152e-23	0.307217	0.742	0.758
Ppp1r10	Homeostatic	1.49258e-27	2.56022e-23	0.517613	0.517	0.497
Top1	Homeostatic	1.65141e-27	2.83267e-23	0.407242	0.634	0.638
Rgmb	Homeostatic	2.30138e-27	3.94755e-23	0.599956	0.443	0.404
Hck	Homeostatic	2.33106e-27	3.99846e-23	0.45908	0.529	0.501
Arhgap31	Homeostatic	2.71837e-27	4.66281e-23	0.528857	0.48	0.446
Gtf2i	Homeostatic	3.50271e-27	6.0082e-23	0.620933	0.453	0.422
Lrrc25	Homeostatic	3.57017e-27	6.12392e-23	0.723154	0.333	0.269
Gm28417	Homeostatic	5.27225e-27	9.04348e-23	0.892333	0.257	0.189
Tspan14	Homeostatic	8.20446e-27	1.40731e-22	0.440139	0.547	0.538
Zeb2os	Homeostatic	8.62621e-27	1.47965e-22	0.565029	0.487	0.465
Eng	Homeostatic	9.37306e-27	1.60776e-22	0.710134	0.358	0.302
Cyb5a	Homeostatic	1.49829e-26	2.57001e-22	0.382556	0.645	0.669
Gna13	Homeostatic	1.63389e-26	2.8026e-22	0.441259	0.581	0.584
Ppp1r9a	Homeostatic	2.24148e-26	3.84481e-22	0.441469	0.562	0.556
Arid3b	Homeostatic	2.53297e-26	4.34481e-22	0.797434	0.265	0.196
Ythdf2	Homeostatic	2.61381e-26	4.48347e-22	0.582103	0.477	0.454
Mafg	Homeostatic	2.96886e-26	5.09248e-22	0.445042	0.585	0.591
Rab6b	Homeostatic	3.16738e-26	5.433e-22	0.624769	0.439	0.405
Nfix	Homeostatic	3.47495e-26	5.96058e-22	0.595011	0.474	0.451
Kdm2b	Homeostatic	5.31616e-26	9.11881e-22	0.526466	0.486	0.458
Rgl1	Homeostatic	5.71919e-26	9.81012e-22	0.807199	0.313	0.254
Tnfrsf21	Homeostatic	6.09566e-26	1.04559e-21	0.416912	0.555	0.542
Zfand6	Homeostatic	7.48897e-26	1.28458e-21	0.467784	0.554	0.55
Brd1	Homeostatic	7.71513e-26	1.32338e-21	0.378232	0.61	0.618
Kmt2e	Homeostatic	8.64188e-26	1.48234e-21	0.359789	0.67	0.683
Gm29488	Homeostatic	9.08715e-26	1.55872e-21	0.758917	0.302	0.238
Kif21b	Homeostatic	9.1698e-26	1.57289e-21	0.473524	0.501	0.48
Iscu	Homeostatic	1.00695e-25	1.72721e-21	0.37155	0.668	0.69
Zfp644	Homeostatic	1.46923e-25	2.52016e-21	0.39582	0.582	0.578
Ubn2	Homeostatic	1.54952e-25	2.65789e-21	0.379488	0.611	0.604
Il21r	Homeostatic	1.63441e-25	2.8035e-21	0.453737	0.535	0.525
Etv5	Homeostatic	1.72585e-25	2.96035e-21	0.744504	0.362	0.315
Rsrc2	Homeostatic	2.12612e-25	3.64693e-21	0.33502	0.71	0.736
Rnf13	Homeostatic	2.77183e-25	4.75451e-21	0.253227	0.793	0.824
Usp24	Homeostatic	3.886e-25	6.66565e-21	0.583726	0.407	0.359
Jak1	Homeostatic	5.12833e-25	8.79662e-21	0.36829	0.65	0.673
Cebpzos	Homeostatic	5.54992e-25	9.51978e-21	0.444946	0.609	0.618
Tnrc6c	Homeostatic	6.26882e-25	1.07529e-20	0.413628	0.586	0.586
Mxd4	Homeostatic	7.12654e-25	1.22242e-20	0.585011	0.463	0.433
B4galt4	Homeostatic	7.48612e-25	1.28409e-20	0.619925	0.38	0.33
Crebbp	Homeostatic	9.68691e-25	1.6616e-20	0.467236	0.544	0.538
Arhgap27	Homeostatic	1.12211e-24	1.92475e-20	0.691326	0.359	0.312
Rptor	Homeostatic	1.18037e-24	2.02468e-20	0.520376	0.458	0.426
Rnf130	Homeostatic	1.30265e-24	2.23444e-20	0.252137	0.801	0.845
Skil	Homeostatic	1.33351e-24	2.28737e-20	0.276297	0.705	0.727
Nsd1	Homeostatic	1.35789e-24	2.32919e-20	0.313765	0.667	0.693
Jarid2	Homeostatic	1.56698e-24	2.68784e-20	0.827227	0.298	0.24
Pafah1b1	Homeostatic	1.68004e-24	2.88178e-20	0.291534	0.741	0.775
Whrn	Homeostatic	1.81652e-24	3.11587e-20	0.670409	0.376	0.334
Rgs19	Homeostatic	2.11852e-24	3.6339e-20	0.534954	0.472	0.451
Gsk3b	Homeostatic	2.46198e-24	4.22303e-20	0.377087	0.624	0.63
Ctsf	Homeostatic	3.06193e-24	5.25212e-20	0.304426	0.681	0.71
4632427E13Rik	Homeostatic	5.17469e-24	8.87615e-20	0.34062	0.639	0.654
P2rx7	Homeostatic	5.55751e-24	9.5328e-20	0.458693	0.507	0.486
Yy1	Homeostatic	7.19421e-24	1.23402e-19	0.45008	0.559	0.561
Rp2	Homeostatic	9.09919e-24	1.56078e-19	0.545305	0.472	0.449
Zfp703	Homeostatic	1.03581e-23	1.77672e-19	0.732091	0.343	0.291
Smad1	Homeostatic	1.09318e-23	1.87513e-19	0.640219	0.373	0.322
Erf	Homeostatic	1.46217e-23	2.50806e-19	0.681546	0.357	0.31
Mlec	Homeostatic	1.55967e-23	2.6753e-19	0.323997	0.695	0.729
Tut7	Homeostatic	1.971e-23	3.38086e-19	0.377481	0.614	0.626
Tmem170b	Homeostatic	2.20648e-23	3.78477e-19	0.701482	0.342	0.291
Slc9a9	Homeostatic	2.70878e-23	4.64636e-19	0.500608	0.453	0.416
Arhgap30	Homeostatic	3.07225e-23	5.26982e-19	0.395209	0.58	0.573
Med12l	Homeostatic	3.09462e-23	5.30821e-19	0.779077	0.301	0.244
Gmfg	Homeostatic	3.74819e-23	6.42927e-19	0.437112	0.555	0.544
Rogdi	Homeostatic	4.55288e-23	7.80955e-19	0.559339	0.455	0.425
Srsf11	Homeostatic	5.26427e-23	9.0298e-19	0.280923	0.72	0.749
Xbp1	Homeostatic	8.42658e-23	1.44541e-18	0.331615	0.673	0.693
Spata13	Homeostatic	9.47816e-23	1.62579e-18	0.434512	0.554	0.554
Trib1	Homeostatic	1.10646e-22	1.8979e-18	0.814287	0.269	0.209
Pak1	Homeostatic	1.26788e-22	2.1748e-18	0.643186	0.381	0.34
Trim26	Homeostatic	1.45985e-22	2.50408e-18	0.563848	0.428	0.397
Zcchc7	Homeostatic	2.23989e-22	3.84209e-18	0.2914	0.63	0.639
Ldlrad4	Homeostatic	2.26995e-22	3.89364e-18	0.582692	0.389	0.348
Rab39	Homeostatic	2.44824e-22	4.19947e-18	0.856482	0.27	0.215
Rnf167	Homeostatic	3.63031e-22	6.22707e-18	0.573806	0.431	0.404
Eif4ebp2	Homeostatic	3.65477e-22	6.26903e-18	0.582392	0.434	0.406
Supt20	Homeostatic	5.54297e-22	9.50785e-18	0.434588	0.501	0.486
Ywhaz	Homeostatic	7.95853e-22	1.36513e-17	0.288351	0.744	0.78
Pts	Homeostatic	9.07717e-22	1.55701e-17	0.451873	0.538	0.536
Heatr5a	Homeostatic	9.57567e-22	1.64252e-17	0.478547	0.473	0.454
Gm40841	Homeostatic	1.20343e-21	2.06425e-17	0.740409	0.278	0.22
Acin1	Homeostatic	1.34495e-21	2.30699e-17	0.306741	0.689	0.724
Vgll4	Homeostatic	1.76301e-21	3.02409e-17	0.353041	0.63	0.654
Zdhhc20	Homeostatic	2.06863e-21	3.54831e-17	0.474904	0.516	0.512
Pan3	Homeostatic	2.11045e-21	3.62006e-17	0.396958	0.54	0.527
Zfp658	Homeostatic	2.12177e-21	3.63947e-17	0.748727	0.255	0.195
Sik2	Homeostatic	3.96356e-21	6.79869e-17	0.639101	0.317	0.261
Xiap	Homeostatic	4.63372e-21	7.94822e-17	0.361808	0.603	0.618
Rbbp6	Homeostatic	5.60158e-21	9.60838e-17	0.442247	0.562	0.571
Msl2	Homeostatic	6.65494e-21	1.14152e-16	0.577919	0.42	0.392
Jund	Homeostatic	7.22031e-21	1.2385e-16	0.298312	0.717	0.734
Ncoa4	Homeostatic	7.47638e-21	1.28242e-16	0.654651	0.382	0.35
Bclaf1	Homeostatic	8.97492e-21	1.53947e-16	0.272235	0.678	0.701
Ccng2	Homeostatic	1.02844e-20	1.76409e-16	0.608807	0.404	0.376
Fam168a	Homeostatic	1.14745e-20	1.96821e-16	0.579792	0.424	0.396
Pnrc1	Homeostatic	1.34157e-20	2.30119e-16	0.271363	0.748	0.775
Agps	Homeostatic	1.76398e-20	3.02575e-16	0.623383	0.369	0.33
Slc25a45	Homeostatic	2.60226e-20	4.46366e-16	0.672899	0.34	0.296
Sall3	Homeostatic	2.82013e-20	4.83737e-16	0.474185	0.523	0.518
Ms4a6d	Homeostatic	3.42988e-20	5.88327e-16	0.429304	0.475	0.451
Zfp217	Homeostatic	3.56735e-20	6.11908e-16	0.744999	0.302	0.255
0610010K14Rik	Homeostatic	4.99292e-20	8.56435e-16	0.504216	0.478	0.467
B4galt6	Homeostatic	6.84433e-20	1.17401e-15	0.668778	0.349	0.307
Gm2629	Homeostatic	7.1663e-20	1.22924e-15	0.364077	0.536	0.536
Hsd17b11	Homeostatic	7.72186e-20	1.32453e-15	0.39151	0.575	0.59
Cnot8	Homeostatic	7.79168e-20	1.33651e-15	0.584723	0.406	0.381
Lims1	Homeostatic	8.83127e-20	1.51483e-15	0.301031	0.666	0.689
Klhl9	Homeostatic	1.00017e-19	1.7156e-15	0.545715	0.449	0.438
N4bp2l2	Homeostatic	1.02001e-19	1.74963e-15	0.344476	0.598	0.61
Hist1h4d	Homeostatic	1.30688e-19	2.2417e-15	0.622958	0.317	0.268
Nfat5	Homeostatic	1.45066e-19	2.48832e-15	0.43188	0.476	0.456
Nipbl	Homeostatic	2.06961e-19	3.55001e-15	0.335193	0.642	0.666
Zbtb38	Homeostatic	2.1018e-19	3.60522e-15	0.65779	0.371	0.336
Arhgef6	Homeostatic	2.26653e-19	3.88777e-15	0.528853	0.426	0.402
Taok1	Homeostatic	2.28898e-19	3.92629e-15	0.431747	0.531	0.534
Kansl1	Homeostatic	2.55782e-19	4.38743e-15	0.389801	0.566	0.582
Tlr3	Homeostatic	2.61274e-19	4.48164e-15	0.516945	0.378	0.337
Sipa1l1	Homeostatic	3.25237e-19	5.5788e-15	0.611625	0.35	0.308
Specc1	Homeostatic	3.69505e-19	6.33812e-15	0.353136	0.604	0.627
Nup88	Homeostatic	3.78042e-19	6.48455e-15	0.778075	0.293	0.247
Pum2	Homeostatic	3.89909e-19	6.6881e-15	0.406289	0.563	0.576
Slc12a9	Homeostatic	4.2442e-19	7.28007e-15	0.393234	0.506	0.489
Rere	Homeostatic	4.96995e-19	8.52495e-15	0.455955	0.467	0.449
Ttc7	Homeostatic	5.2676e-19	9.03551e-15	0.620001	0.359	0.324
Slc36a1	Homeostatic	5.53797e-19	9.49929e-15	0.557367	0.378	0.342
Rsbn1	Homeostatic	5.54537e-19	9.51197e-15	0.604651	0.387	0.357
Sh3bp1	Homeostatic	5.60161e-19	9.60844e-15	0.542838	0.397	0.363
Sash3	Homeostatic	5.96497e-19	1.02317e-14	0.690688	0.312	0.268
Kdm7a	Homeostatic	6.65603e-19	1.14171e-14	0.498249	0.469	0.453
Prpsap2	Homeostatic	6.7417e-19	1.1564e-14	0.678373	0.337	0.3
Atp8a2	Homeostatic	8.20299e-19	1.40706e-14	0.445773	0.475	0.463
N4bp1	Homeostatic	1.01096e-18	1.7341e-14	0.414545	0.512	0.509
Celf1	Homeostatic	1.12261e-18	1.92561e-14	0.325462	0.624	0.646
Ubap2l	Homeostatic	1.56081e-18	2.67725e-14	0.290132	0.68	0.708
Rap1a	Homeostatic	1.57467e-18	2.70102e-14	0.253621	0.734	0.772
Cdk2ap1	Homeostatic	1.69077e-18	2.90018e-14	0.530462	0.452	0.441
Kmt5b	Homeostatic	1.77225e-18	3.03993e-14	0.494176	0.451	0.434
Wdr26	Homeostatic	1.98766e-18	3.40942e-14	0.358959	0.59	0.608
Spred1	Homeostatic	2.24343e-18	3.84816e-14	0.512221	0.455	0.442
Setd5	Homeostatic	2.25966e-18	3.876e-14	0.41454	0.523	0.531
Slc43a2	Homeostatic	2.39401e-18	4.10644e-14	0.612097	0.315	0.268
Rb1cc1	Homeostatic	2.52018e-18	4.32287e-14	0.463572	0.453	0.432
Tmem135	Homeostatic	2.54576e-18	4.36675e-14	0.539715	0.422	0.403
Was	Homeostatic	3.55623e-18	6.1e-14	0.541444	0.445	0.439
Tob2	Homeostatic	3.62579e-18	6.21932e-14	0.534134	0.416	0.389
Ptprj	Homeostatic	3.69026e-18	6.3299e-14	0.406173	0.514	0.511
Spsb1	Homeostatic	3.71462e-18	6.37169e-14	0.714203	0.319	0.279
Pxn	Homeostatic	4.76764e-18	8.17794e-14	0.765509	0.269	0.223
Bzw1	Homeostatic	6.87051e-18	1.1785e-13	0.340648	0.617	0.651
Arhgap12	Homeostatic	6.95853e-18	1.1936e-13	0.540471	0.399	0.372
Gatad2b	Homeostatic	6.99423e-18	1.19972e-13	0.460203	0.471	0.46
Tet3	Homeostatic	7.25731e-18	1.24485e-13	0.421336	0.49	0.48
Tmco1	Homeostatic	7.28751e-18	1.25003e-13	0.260466	0.724	0.771
Bmyc	Homeostatic	8.09364e-18	1.3883e-13	0.288426	0.698	0.735
Fam117b	Homeostatic	1.0191e-17	1.74806e-13	0.499598	0.448	0.434
Rbm26	Homeostatic	1.08963e-17	1.86905e-13	0.325121	0.569	0.583
Ralbp1	Homeostatic	1.11214e-17	1.90766e-13	0.458361	0.532	0.539
Usp21	Homeostatic	1.14789e-17	1.96898e-13	0.666064	0.294	0.246
Hnrnph1	Homeostatic	1.16667e-17	2.00119e-13	0.274943	0.639	0.66
Mfng	Homeostatic	1.24421e-17	2.1342e-13	0.555004	0.412	0.394
Ints6l	Homeostatic	1.24723e-17	2.13937e-13	0.273774	0.609	0.617
Ldb1	Homeostatic	1.34245e-17	2.3027e-13	0.477102	0.454	0.442
Brd2	Homeostatic	1.55695e-17	2.67064e-13	0.379254	0.569	0.586
Taz	Homeostatic	1.75321e-17	3.00728e-13	0.396148	0.531	0.542
Nipa2	Homeostatic	2.11042e-17	3.62001e-13	0.385893	0.545	0.556
Arhgef1	Homeostatic	2.13064e-17	3.65469e-13	0.330153	0.558	0.568
Pnn	Homeostatic	2.1331e-17	3.65891e-13	0.257095	0.667	0.692
Rab1a	Homeostatic	2.22442e-17	3.81555e-13	0.370531	0.576	0.605
Trim2	Homeostatic	2.45644e-17	4.21354e-13	0.7014	0.279	0.231
Zfp608	Homeostatic	2.46864e-17	4.23445e-13	0.684428	0.304	0.26
Eif1b	Homeostatic	3.67443e-17	6.30275e-13	0.351127	0.63	0.668
Cirbp	Homeostatic	4.01898e-17	6.89376e-13	0.581568	0.383	0.355
Tgfbrap1	Homeostatic	4.14047e-17	7.10215e-13	0.700112	0.297	0.255
Vps37b	Homeostatic	4.23658e-17	7.26701e-13	0.55334	0.376	0.345
Cbfa2t3	Homeostatic	6.38602e-17	1.09539e-12	0.543606	0.455	0.44
Btk	Homeostatic	7.28696e-17	1.24993e-12	0.478749	0.461	0.454
Tmem273	Homeostatic	7.62153e-17	1.30732e-12	0.586729	0.376	0.349
Cbx1	Homeostatic	8.78835e-17	1.50747e-12	0.392986	0.539	0.555
Rassf5	Homeostatic	8.819e-17	1.51272e-12	0.628474	0.357	0.328
Parvg	Homeostatic	1.03026e-16	1.76721e-12	0.600116	0.407	0.395
Hps4	Homeostatic	1.06283e-16	1.82307e-12	0.287201	0.629	0.659
Washc4	Homeostatic	1.35659e-16	2.32697e-12	0.423132	0.509	0.515
Ash1l	Homeostatic	1.36593e-16	2.34298e-12	0.295198	0.641	0.67
Tnrc6a	Homeostatic	1.52394e-16	2.61401e-12	0.415154	0.491	0.486
Pkn1	Homeostatic	1.60956e-16	2.76088e-12	0.345122	0.551	0.567
Mvb12b	Homeostatic	1.81887e-16	3.11991e-12	0.606165	0.358	0.331
Fmnl1	Homeostatic	2.2065e-16	3.78482e-12	0.481678	0.423	0.403
Wac	Homeostatic	2.94709e-16	5.05514e-12	0.425775	0.537	0.55
Usf2	Homeostatic	3.71312e-16	6.36912e-12	0.35232	0.593	0.627
Morc3	Homeostatic	4.04006e-16	6.92991e-12	0.408624	0.496	0.491
Tut4	Homeostatic	4.12918e-16	7.08279e-12	0.479492	0.448	0.439
Vav1	Homeostatic	4.64943e-16	7.97517e-12	0.401819	0.514	0.53
E2f3	Homeostatic	4.69747e-16	8.05756e-12	0.711679	0.278	0.235
Prpf4b	Homeostatic	4.73331e-16	8.11905e-12	0.262574	0.676	0.711
Peli1	Homeostatic	4.87243e-16	8.35767e-12	0.357633	0.557	0.572
Pxk	Homeostatic	5.36163e-16	9.1968e-12	0.632859	0.334	0.297
Ccdc93	Homeostatic	5.63324e-16	9.6627e-12	0.53952	0.376	0.346
Smap1	Homeostatic	5.74309e-16	9.85111e-12	0.44596	0.53	0.552
Zfp871	Homeostatic	5.9719e-16	1.02436e-11	0.41759	0.48	0.476
4931406C07Rik	Homeostatic	5.99395e-16	1.02814e-11	0.567711	0.371	0.344
Rab35	Homeostatic	6.24159e-16	1.07062e-11	0.579868	0.394	0.378
Chd2	Homeostatic	6.31218e-16	1.08273e-11	0.420813	0.483	0.472
Hltf	Homeostatic	6.464e-16	1.10877e-11	0.409907	0.478	0.473
Gpsm3	Homeostatic	6.58143e-16	1.12891e-11	0.357589	0.583	0.609
Il6st	Homeostatic	6.66204e-16	1.14274e-11	0.260982	0.68	0.704
Pacsin2	Homeostatic	7.48119e-16	1.28325e-11	0.461159	0.487	0.495
Ube3a	Homeostatic	7.77046e-16	1.33287e-11	0.327715	0.607	0.633
Dop1b	Homeostatic	9.21772e-16	1.58112e-11	0.629422	0.251	0.202
Fmnl3	Homeostatic	1.08815e-15	1.86651e-11	0.421201	0.471	0.471
Gm34589	Homeostatic	1.30096e-15	2.23153e-11	0.541143	0.347	0.309
Lrrk1	Homeostatic	1.55422e-15	2.66595e-11	0.457213	0.438	0.43
Sec14l1	Homeostatic	2.45827e-15	4.21667e-11	0.380312	0.533	0.548
Mier1	Homeostatic	2.46357e-15	4.22576e-11	0.332119	0.581	0.605
Ostf1	Homeostatic	4.71729e-15	8.09157e-11	0.270676	0.685	0.734
Rapsn	Homeostatic	4.85833e-15	8.3335e-11	0.65441	0.277	0.233
Zfp740	Homeostatic	5.64813e-15	9.68824e-11	0.525177	0.374	0.346
Lrch4	Homeostatic	5.88053e-15	1.00869e-10	0.54652	0.361	0.335
Cnot2	Homeostatic	6.00512e-15	1.03006e-10	0.545377	0.378	0.358
Ube2e3	Homeostatic	6.11869e-15	1.04954e-10	0.569833	0.4	0.39
Fkbp15	Homeostatic	6.28735e-15	1.07847e-10	0.443545	0.456	0.455
Ago1	Homeostatic	7.59941e-15	1.30353e-10	0.623321	0.322	0.291
Tbc1d16	Homeostatic	8.0385e-15	1.37884e-10	0.460977	0.425	0.414
Nfatc2	Homeostatic	8.7684e-15	1.50404e-10	0.635353	0.286	0.245
Ktn1	Homeostatic	1.23738e-14	2.12248e-10	0.38357	0.523	0.532
Znrf1	Homeostatic	1.31509e-14	2.25577e-10	0.629424	0.293	0.256
Ppp2ca	Homeostatic	2.11267e-14	3.62387e-10	0.316191	0.587	0.62
Asxl1	Homeostatic	2.13355e-14	3.65968e-10	0.6621	0.291	0.255
P3h2	Homeostatic	2.20249e-14	3.77793e-10	0.612109	0.291	0.254
Cnot3	Homeostatic	2.44476e-14	4.1935e-10	0.499406	0.422	0.416
Mid1ip1	Homeostatic	2.44755e-14	4.19828e-10	0.382058	0.544	0.559
Tra2b	Homeostatic	2.49007e-14	4.27121e-10	0.2762	0.639	0.674
Bbs9	Homeostatic	2.59147e-14	4.44515e-10	0.748208	0.268	0.233
Cryl1	Homeostatic	2.84262e-14	4.87595e-10	0.520735	0.42	0.412
Tbc1d5	Homeostatic	3.71642e-14	6.37478e-10	0.429147	0.44	0.434
Bptf	Homeostatic	4.02585e-14	6.90555e-10	0.284552	0.64	0.666
Stard9	Homeostatic	4.46157e-14	7.65293e-10	0.384423	0.472	0.465
Magt1	Homeostatic	6.07468e-14	1.04199e-09	0.324669	0.591	0.611
Stard3	Homeostatic	6.20996e-14	1.06519e-09	0.353985	0.531	0.547
Slc38a9	Homeostatic	6.9597e-14	1.1938e-09	0.410534	0.445	0.433
Tax1bp1	Homeostatic	7.51955e-14	1.28983e-09	0.29937	0.648	0.682
Exoc3	Homeostatic	7.55465e-14	1.29585e-09	0.400816	0.498	0.502
Elf1	Homeostatic	8.46534e-14	1.45206e-09	0.347765	0.553	0.576
Ap1b1	Homeostatic	1.09375e-13	1.87612e-09	0.643417	0.311	0.282
Tbl1xr1	Homeostatic	1.10193e-13	1.89014e-09	0.456484	0.435	0.427
Vrk2	Homeostatic	1.1827e-13	2.02869e-09	0.525414	0.343	0.311
Naa35	Homeostatic	1.30013e-13	2.23011e-09	0.313055	0.602	0.629
Gpr160	Homeostatic	1.50389e-13	2.57962e-09	0.596951	0.276	0.234
Pald1	Homeostatic	1.68661e-13	2.89304e-09	0.492274	0.39	0.372
Cyb561a3	Homeostatic	1.73876e-13	2.9825e-09	0.516697	0.366	0.343
Tpcn1	Homeostatic	1.7459e-13	2.99474e-09	0.499754	0.381	0.364
Dctn4	Homeostatic	1.9123e-13	3.28017e-09	0.412753	0.5	0.51
1110004F10Rik	Homeostatic	2.07287e-13	3.5556e-09	0.446693	0.482	0.491
Syf2	Homeostatic	2.08931e-13	3.5838e-09	0.37404	0.547	0.58
Hjurp	Homeostatic	2.6073e-13	4.4723e-09	0.312163	0.339	0.303
Lactb	Homeostatic	2.627e-13	4.50609e-09	0.459786	0.447	0.444
Dido1	Homeostatic	3.89083e-13	6.67394e-09	0.520499	0.378	0.362
Setd1b	Homeostatic	4.5658e-13	7.83172e-09	0.49095	0.36	0.334
Slc7a7	Homeostatic	4.58945e-13	7.87229e-09	0.491583	0.402	0.39
Stk17b	Homeostatic	5.1968e-13	8.91408e-09	0.667114	0.3	0.273
Prrc2a	Homeostatic	5.32698e-13	9.13737e-09	0.386276	0.489	0.5
Rassf2	Homeostatic	6.00976e-13	1.03085e-08	0.369152	0.515	0.529
Msl1	Homeostatic	6.07871e-13	1.04268e-08	0.42792	0.453	0.454
Hmox2	Homeostatic	6.51333e-13	1.11723e-08	0.319346	0.529	0.545
Dnajc7	Homeostatic	8.39337e-13	1.43971e-08	0.327292	0.559	0.587
Mast3	Homeostatic	8.62664e-13	1.47973e-08	0.51057	0.367	0.346
Adnp	Homeostatic	9.71096e-13	1.66572e-08	0.443521	0.449	0.443
2610203C22Rik	Homeostatic	1.34334e-12	2.30423e-08	0.549824	0.34	0.318
Tox4	Homeostatic	1.38679e-12	2.37876e-08	0.383523	0.506	0.523
Ncoa3	Homeostatic	1.53534e-12	2.63357e-08	0.414731	0.485	0.5
Vrk1	Homeostatic	1.5507e-12	2.65992e-08	0.681898	0.281	0.249
Slc26a2	Homeostatic	1.72567e-12	2.96004e-08	0.639339	0.294	0.263
Rnf19b	Homeostatic	1.73459e-12	2.97534e-08	0.592537	0.293	0.26
Gabbr1	Homeostatic	1.82644e-12	3.1329e-08	0.595785	0.296	0.268
Csnk2a1	Homeostatic	1.84277e-12	3.16091e-08	0.31837	0.606	0.645
Tnrc18	Homeostatic	1.96586e-12	3.37205e-08	0.461676	0.427	0.423
Ddx3x	Homeostatic	2.05347e-12	3.52231e-08	0.326095	0.576	0.61
Zfand5	Homeostatic	2.33974e-12	4.01335e-08	0.268348	0.581	0.587
Cerk	Homeostatic	2.79961e-12	4.80217e-08	0.304021	0.569	0.602
Pbx2	Homeostatic	2.80723e-12	4.81524e-08	0.582964	0.328	0.305
Kmt2c	Homeostatic	3.0721e-12	5.26958e-08	0.390018	0.496	0.506
Madd	Homeostatic	3.07782e-12	5.27939e-08	0.51395	0.331	0.303
Cdk2ap2	Homeostatic	3.41024e-12	5.84958e-08	0.40534	0.473	0.485
Zmynd8	Homeostatic	3.58624e-12	6.15148e-08	0.417987	0.464	0.467
Sh3gl1	Homeostatic	3.66799e-12	6.29171e-08	0.384284	0.461	0.47
Notch1	Homeostatic	3.82571e-12	6.56224e-08	0.587702	0.286	0.252
Fnbp1	Homeostatic	4.71787e-12	8.09256e-08	0.343704	0.507	0.525
Tbc1d14	Homeostatic	4.92213e-12	8.44292e-08	0.547062	0.348	0.331
Slmap	Homeostatic	5.33592e-12	9.1527e-08	0.528505	0.367	0.353
Tiprl	Homeostatic	5.37616e-12	9.22173e-08	0.532375	0.362	0.346
Vamp5	Homeostatic	5.61694e-12	9.63474e-08	0.686029	0.258	0.223
Krcc1	Homeostatic	5.80313e-12	9.9541e-08	0.27136	0.642	0.684
Stxbp3	Homeostatic	5.96491e-12	1.02316e-07	0.509163	0.362	0.345
Iffo1	Homeostatic	6.34447e-12	1.08827e-07	0.393135	0.447	0.452
Hdac1	Homeostatic	7.4106e-12	1.27114e-07	0.55627	0.315	0.288
Osbpl11	Homeostatic	7.78191e-12	1.33483e-07	0.4619	0.427	0.425
Rnf111	Homeostatic	8.33237e-12	1.42925e-07	0.386548	0.491	0.505
Tifa	Homeostatic	8.33272e-12	1.42931e-07	0.375799	0.508	0.525
Mkrn1	Homeostatic	9.70319e-12	1.66439e-07	0.468046	0.433	0.437
Zfp869	Homeostatic	1.0179e-11	1.746e-07	0.506117	0.362	0.348
Trim65	Homeostatic	1.02339e-11	1.75542e-07	0.641807	0.256	0.222
Vps4b	Homeostatic	1.11208e-11	1.90755e-07	0.366478	0.527	0.556
Mepce	Homeostatic	1.26682e-11	2.17297e-07	0.577501	0.31	0.284
Ift20	Homeostatic	1.43918e-11	2.46862e-07	0.494013	0.432	0.439
Zfp292	Homeostatic	1.44241e-11	2.47417e-07	0.298431	0.549	0.563
Leng8	Homeostatic	1.49179e-11	2.55887e-07	0.372485	0.454	0.456
Bcl9	Homeostatic	1.53815e-11	2.6384e-07	0.661951	0.266	0.234
Ing4	Homeostatic	1.76024e-11	3.01934e-07	0.463593	0.416	0.415
Pdcd4	Homeostatic	1.79594e-11	3.08057e-07	0.576185	0.352	0.337
Sult1a1	Homeostatic	1.88231e-11	3.22872e-07	0.606862	0.262	0.228
March7	Homeostatic	2.02858e-11	3.47962e-07	0.365179	0.48	0.488
Rcbtb2	Homeostatic	2.2044e-11	3.7812e-07	0.257588	0.647	0.693
Arhgap39	Homeostatic	2.3399e-11	4.01363e-07	0.476076	0.376	0.363
Ube2b	Homeostatic	2.69151e-11	4.61675e-07	0.357686	0.547	0.583
Ap2a2	Homeostatic	2.77326e-11	4.75698e-07	0.597598	0.319	0.296
Mecp2	Homeostatic	2.8365e-11	4.86545e-07	0.490187	0.373	0.362
Bcl10	Homeostatic	2.88873e-11	4.95503e-07	0.342147	0.52	0.542
Cdk12	Homeostatic	2.96653e-11	5.08848e-07	0.336496	0.537	0.567
Bicd2	Homeostatic	2.98882e-11	5.12672e-07	0.466486	0.379	0.362
Gmpr2	Homeostatic	3.57102e-11	6.12537e-07	0.442238	0.421	0.419
Ccdc88b	Homeostatic	3.91853e-11	6.72146e-07	0.555959	0.305	0.282
Stag2	Homeostatic	3.94508e-11	6.76699e-07	0.428699	0.46	0.472
Phf21a	Homeostatic	4.19076e-11	7.18841e-07	0.598039	0.282	0.254
Zbtb4	Homeostatic	4.76993e-11	8.18186e-07	0.511275	0.355	0.338
Irf5	Homeostatic	4.77252e-11	8.1863e-07	0.296261	0.58	0.617
Swap70	Homeostatic	5.03955e-11	8.64434e-07	0.532111	0.351	0.332
Il1a	Homeostatic	5.06804e-11	8.6932e-07	0.356615	0.308	0.277
Wdfy3	Homeostatic	5.41671e-11	9.29129e-07	0.416858	0.415	0.409
Stk4	Homeostatic	5.62428e-11	9.64732e-07	0.463566	0.421	0.421
Btbd7	Homeostatic	5.67969e-11	9.74237e-07	0.448255	0.44	0.442
Neurl3	Homeostatic	6.92262e-11	1.18744e-06	0.50115	0.302	0.272
Epc2	Homeostatic	7.00995e-11	1.20242e-06	0.50806	0.363	0.348
Eloa	Homeostatic	7.53141e-11	1.29186e-06	0.469222	0.401	0.401
Vav2	Homeostatic	7.90152e-11	1.35535e-06	0.612446	0.264	0.235
Elf2	Homeostatic	8.53454e-11	1.46393e-06	0.385625	0.483	0.496
Tnfrsf17	Homeostatic	9.46233e-11	1.62307e-06	0.71849	0.258	0.23
Tnpo3	Homeostatic	9.55886e-11	1.63963e-06	0.465697	0.399	0.397
Smndc1	Homeostatic	1.0178e-10	1.74583e-06	0.512627	0.393	0.39
Paip2	Homeostatic	1.18795e-10	2.03768e-06	0.306643	0.582	0.622
Acads	Homeostatic	1.25349e-10	2.15011e-06	0.485662	0.399	0.401
Gatm	Homeostatic	1.53241e-10	2.62854e-06	0.298054	0.482	0.47
Fam114a2	Homeostatic	1.53831e-10	2.63866e-06	0.487388	0.395	0.389
Ddah2	Homeostatic	1.75697e-10	3.01373e-06	0.591327	0.3	0.278
Tmem64	Homeostatic	1.8311e-10	3.14089e-06	0.555836	0.354	0.346
Dpysl2	Homeostatic	1.86354e-10	3.19652e-06	0.267792	0.619	0.653
Pik3cd	Homeostatic	1.88541e-10	3.23404e-06	0.443558	0.368	0.351
Rab5a	Homeostatic	2.01387e-10	3.45439e-06	0.38464	0.468	0.484
Aamp	Homeostatic	2.03669e-10	3.49354e-06	0.358452	0.527	0.558
Secisbp2l	Homeostatic	2.17789e-10	3.73573e-06	0.460035	0.406	0.403
Akap9	Homeostatic	2.18482e-10	3.74763e-06	0.322111	0.563	0.59
Csnk1d	Homeostatic	2.29866e-10	3.9429e-06	0.507058	0.368	0.361
Arl1	Homeostatic	2.50466e-10	4.29625e-06	0.383581	0.504	0.535
Map1s	Homeostatic	2.6489e-10	4.54365e-06	0.508084	0.342	0.324
Gxylt1	Homeostatic	2.68464e-10	4.60496e-06	0.573212	0.31	0.288
Spag9	Homeostatic	2.79033e-10	4.78626e-06	0.270081	0.608	0.65
Fam76b	Homeostatic	3.00503e-10	5.15452e-06	0.401136	0.452	0.458
Slc4a7	Homeostatic	3.09439e-10	5.30781e-06	0.440203	0.423	0.425
Ebi3	Homeostatic	3.4893e-10	5.98519e-06	0.590406	0.253	0.221
Srek1ip1	Homeostatic	3.52184e-10	6.04101e-06	0.587458	0.321	0.3
Kdm3b	Homeostatic	3.99064e-10	6.84514e-06	0.428343	0.388	0.377
Ssb	Homeostatic	4.65479e-10	7.98436e-06	0.285581	0.606	0.654
H2afy	Homeostatic	6.05594e-10	1.03878e-05	0.309045	0.56	0.593
Oard1	Homeostatic	6.06291e-10	1.03997e-05	0.575037	0.312	0.295
Evi5	Homeostatic	6.3785e-10	1.0941e-05	0.587517	0.285	0.261
Wipf2	Homeostatic	6.45153e-10	1.10663e-05	0.662633	0.269	0.245
A630001G21Rik	Homeostatic	7.47587e-10	1.28234e-05	0.458735	0.361	0.349
Arhgef2	Homeostatic	7.84279e-10	1.34527e-05	0.347498	0.49	0.515
Nlk	Homeostatic	9.03834e-10	1.55035e-05	0.680678	0.258	0.234
Brd4	Homeostatic	9.97044e-10	1.71023e-05	0.392099	0.47	0.491
Zfp148	Homeostatic	1.12597e-09	1.93137e-05	0.407385	0.466	0.484
Ccz1	Homeostatic	1.14195e-09	1.95879e-05	0.385409	0.453	0.461
Trim35	Homeostatic	1.1786e-09	2.02165e-05	0.456183	0.393	0.39
Map3k3	Homeostatic	1.20736e-09	2.07098e-05	0.596647	0.259	0.233
Crebrf	Homeostatic	1.37035e-09	2.35056e-05	0.437094	0.426	0.432
Bnip2	Homeostatic	1.38309e-09	2.37242e-05	0.322022	0.54	0.575
Tpp2	Homeostatic	1.56136e-09	2.6782e-05	0.425446	0.414	0.418
Havcr2	Homeostatic	1.57279e-09	2.69781e-05	0.258105	0.642	0.702
Brd7	Homeostatic	1.74381e-09	2.99115e-05	0.395945	0.473	0.492
Aars	Homeostatic	1.87744e-09	3.22037e-05	0.501896	0.361	0.353
Plekha2	Homeostatic	1.89508e-09	3.25063e-05	0.587586	0.287	0.267
Atmin	Homeostatic	1.93295e-09	3.31559e-05	0.659082	0.266	0.243
Vps9d1	Homeostatic	1.96992e-09	3.37901e-05	0.446712	0.341	0.324
Capza1	Homeostatic	2.10885e-09	3.61732e-05	0.379758	0.482	0.507
Utp11	Homeostatic	2.20893e-09	3.78897e-05	0.401755	0.454	0.47
Cask	Homeostatic	2.33963e-09	4.01317e-05	0.644041	0.305	0.286
Mark3	Homeostatic	2.68212e-09	4.60064e-05	0.343286	0.47	0.489
Tbc1d23	Homeostatic	3.00817e-09	5.15991e-05	0.423662	0.386	0.381
Dnajb4	Homeostatic	3.53024e-09	6.05543e-05	0.61289	0.285	0.265
Ssbp1	Homeostatic	3.57355e-09	6.12972e-05	0.303721	0.529	0.565
Casc3	Homeostatic	3.66629e-09	6.28878e-05	0.496375	0.345	0.335
Ninj1	Homeostatic	3.68343e-09	6.31819e-05	0.482718	0.353	0.342
Usp8	Homeostatic	3.97076e-09	6.81105e-05	0.29911	0.576	0.615
Gm3448	Homeostatic	4.33009e-09	7.4274e-05	0.559432	0.255	0.228
Rin3	Homeostatic	4.39457e-09	7.53801e-05	0.582455	0.278	0.255
Snw1	Homeostatic	4.87671e-09	8.36503e-05	0.318326	0.528	0.558
Fam53b	Homeostatic	4.96752e-09	8.52079e-05	0.448153	0.365	0.357
Ykt6	Homeostatic	5.37941e-09	9.22729e-05	0.477052	0.369	0.366
Rspry1	Homeostatic	5.43901e-09	9.32953e-05	0.5122	0.307	0.289
Dcaf12	Homeostatic	5.59279e-09	9.59332e-05	0.56209	0.319	0.31
Wdr45b	Homeostatic	5.82334e-09	9.98878e-05	0.418453	0.413	0.419
Pknox1	Homeostatic	6.60265e-09	0.000113255	0.560855	0.277	0.253
Rpl7l1	Homeostatic	6.67054e-09	0.00011442	0.416712	0.448	0.47
Cdc40	Homeostatic	7.49867e-09	0.000128625	0.387127	0.433	0.44
Slc25a36	Homeostatic	7.59819e-09	0.000130332	0.420343	0.398	0.4
Wdr37	Homeostatic	7.75381e-09	0.000133001	0.620872	0.254	0.231
Emsy	Homeostatic	7.79517e-09	0.000133711	0.475976	0.354	0.343
Smo	Homeostatic	8.38174e-09	0.000143772	0.482765	0.325	0.31
Chic2	Homeostatic	8.62405e-09	0.000147928	0.304572	0.525	0.562
Apc	Homeostatic	8.64583e-09	0.000148302	0.437761	0.404	0.409
Slc46a1	Homeostatic	9.71935e-09	0.000166716	0.574257	0.277	0.255
Oma1	Homeostatic	9.82779e-09	0.000168576	0.580822	0.251	0.225
Mapre1	Homeostatic	1.11716e-08	0.000191627	0.28273	0.566	0.61
Tbl1x	Homeostatic	1.14111e-08	0.000195734	0.45247	0.381	0.377
Arhgap22	Homeostatic	1.20492e-08	0.00020668	0.543474	0.292	0.271
Prdm2	Homeostatic	1.21992e-08	0.000209253	0.488382	0.359	0.351
Papola	Homeostatic	1.24035e-08	0.000212757	0.273668	0.566	0.61
Snx29	Homeostatic	1.37616e-08	0.000236053	0.326338	0.464	0.478
Capn3	Homeostatic	1.55065e-08	0.000265983	0.413048	0.431	0.443
Narf	Homeostatic	1.57469e-08	0.000270107	0.584955	0.28	0.26
Zfp950	Homeostatic	1.59083e-08	0.000272876	0.320365	0.45	0.453
Sppl3	Homeostatic	1.60511e-08	0.000275325	0.464978	0.375	0.376
Stxbp5	Homeostatic	1.62565e-08	0.000278847	0.567332	0.288	0.272
Slc49a4	Homeostatic	1.67682e-08	0.000287624	0.551313	0.271	0.249
Trpm2	Homeostatic	1.72374e-08	0.000295673	0.436907	0.287	0.263
Map7d1	Homeostatic	1.77343e-08	0.000304197	0.435051	0.409	0.417
Abraxas2	Homeostatic	1.83914e-08	0.000315468	0.411364	0.429	0.444
Ewsr1	Homeostatic	1.91982e-08	0.000329308	0.25628	0.543	0.574
Liph	Homeostatic	2.1513e-08	0.000369012	0.503045	0.281	0.256
Aagab	Homeostatic	2.17139e-08	0.000372459	0.530601	0.29	0.272
Icam1	Homeostatic	2.43085e-08	0.000416964	0.267153	0.424	0.421
Mon2	Homeostatic	2.47927e-08	0.000425268	0.473926	0.373	0.37
Nufip2	Homeostatic	2.50091e-08	0.000428981	0.307577	0.512	0.542
Rsbn1l	Homeostatic	2.53768e-08	0.000435288	0.274823	0.586	0.624
Rab10	Homeostatic	2.59269e-08	0.000444724	0.284263	0.547	0.584
Maf1	Homeostatic	2.65702e-08	0.000455758	0.438544	0.382	0.386
Lrch1	Homeostatic	2.94895e-08	0.000505833	0.536282	0.284	0.265
Prag1	Homeostatic	2.94991e-08	0.000505998	0.547104	0.263	0.241
Kmt2a	Homeostatic	3.1261e-08	0.00053622	0.320235	0.52	0.542
Pkn2	Homeostatic	3.53294e-08	0.000606005	0.379526	0.455	0.468
Phactr2	Homeostatic	3.78135e-08	0.000648615	0.551332	0.252	0.225
1810026B05Rik	Homeostatic	3.97221e-08	0.000681353	0.369458	0.448	0.465
Mat2b	Homeostatic	4.01608e-08	0.000688879	0.406761	0.428	0.442
Strn3	Homeostatic	4.04584e-08	0.000693983	0.381908	0.426	0.438
Pggt1b	Homeostatic	4.28803e-08	0.000735526	0.515179	0.337	0.328
Ppp2r5c	Homeostatic	4.84492e-08	0.000831049	0.381109	0.458	0.479
Dcaf8	Homeostatic	4.89992e-08	0.000840483	0.340375	0.491	0.524
Nck1	Homeostatic	5.0946e-08	0.000873878	0.438576	0.401	0.41
Akr1b10	Homeostatic	5.50196e-08	0.000943751	0.371683	0.451	0.469
Zeb1	Homeostatic	5.60545e-08	0.000961503	0.453538	0.294	0.272
Akirin1	Homeostatic	6.05134e-08	0.00103799	0.311965	0.525	0.56
Bmpr2	Homeostatic	6.07034e-08	0.00104125	0.31167	0.518	0.553
Myadm	Homeostatic	6.15481e-08	0.00105574	0.448116	0.347	0.339
St6galnac4	Homeostatic	6.4295e-08	0.00110285	0.319965	0.491	0.516
Zfp62	Homeostatic	6.66875e-08	0.00114389	0.436176	0.369	0.365
Spire1	Homeostatic	7.57232e-08	0.00129888	0.393183	0.446	0.463
Zc3h7a	Homeostatic	8.15726e-08	0.00139921	0.301121	0.455	0.467
Ctnnd1	Homeostatic	8.37118e-08	0.00143591	0.487952	0.366	0.368
Yipf4	Homeostatic	8.45643e-08	0.00145053	0.370317	0.45	0.476
Prorsd1	Homeostatic	9.23208e-08	0.00158358	0.440544	0.41	0.423
Abhd17c	Homeostatic	1.10747e-07	0.00189964	0.445598	0.376	0.381
Vezf1	Homeostatic	1.10851e-07	0.00190143	0.519785	0.316	0.306
Rbm8a	Homeostatic	1.26464e-07	0.00216924	0.406308	0.448	0.476
Rab11fip2	Homeostatic	1.30356e-07	0.00223599	0.472583	0.312	0.298
Usp22	Homeostatic	1.34518e-07	0.00230738	0.615056	0.275	0.261
Ttyh3	Homeostatic	1.45938e-07	0.00250327	0.443395	0.331	0.321
Clstn1	Homeostatic	1.49507e-07	0.00256449	0.427234	0.381	0.387
0610030E20Rik	Homeostatic	1.53515e-07	0.00263325	0.424719	0.38	0.382
Gm10134	Homeostatic	1.69558e-07	0.00290842	0.463513	0.291	0.274
Sema4d	Homeostatic	2.13343e-07	0.00365948	0.259632	0.575	0.622
4833420G17Rik	Homeostatic	2.1565e-07	0.00369904	0.351505	0.422	0.434
Smg1	Homeostatic	2.17162e-07	0.00372498	0.293179	0.446	0.452
Epn1	Homeostatic	2.26483e-07	0.00388486	0.306392	0.499	0.539
Cdk9	Homeostatic	2.3218e-07	0.00398258	0.33201	0.482	0.519
Crot	Homeostatic	2.37142e-07	0.00406769	0.514811	0.316	0.309
Pitpnc1	Homeostatic	2.38809e-07	0.0040963	0.411572	0.385	0.382
Med13	Homeostatic	2.51408e-07	0.00431239	0.421457	0.405	0.419
Pum1	Homeostatic	2.56653e-07	0.00440237	0.35269	0.467	0.492
Frg1	Homeostatic	2.64974e-07	0.0045451	0.418239	0.398	0.403
Kbtbd2	Homeostatic	2.70288e-07	0.00463625	0.466525	0.346	0.344
Tubb2a	Homeostatic	2.72602e-07	0.00467595	0.351699	0.441	0.454
Cdc26	Homeostatic	2.83504e-07	0.00486295	0.414727	0.42	0.439
Txndc11	Homeostatic	2.99021e-07	0.00512911	0.524134	0.283	0.267
Mob4	Homeostatic	3.08245e-07	0.00528733	0.397288	0.427	0.449
Extl3	Homeostatic	3.31425e-07	0.00568494	0.366265	0.411	0.418
Ino80d	Homeostatic	3.32656e-07	0.00570605	0.38047	0.416	0.426
Lmo4	Homeostatic	3.34678e-07	0.00574073	0.400912	0.41	0.417
Pcmtd2	Homeostatic	3.44885e-07	0.00591582	0.522272	0.288	0.276
Siah1a	Homeostatic	4.1471e-07	0.00711353	0.573672	0.259	0.242
Bckdha	Homeostatic	4.48752e-07	0.00769744	0.604225	0.259	0.245
Prcp	Homeostatic	4.67083e-07	0.00801187	0.262733	0.552	0.601
Epc1	Homeostatic	4.9661e-07	0.00851835	0.421842	0.355	0.352
Cir1	Homeostatic	5.20489e-07	0.00892795	0.500028	0.316	0.305
Phf3	Homeostatic	5.2793e-07	0.00905558	0.282988	0.526	0.561
Gm43462	Homeostatic	5.68544e-07	0.00975224	0.417728	0.29	0.273
Rap2c	Homeostatic	5.88831e-07	0.0101002	0.483304	0.331	0.328
Lgals8	Homeostatic	5.9254e-07	0.0101638	0.466414	0.351	0.35
Idh3g	Homeostatic	6.71605e-07	0.01152	0.414877	0.407	0.425
Pex2	Homeostatic	6.75653e-07	0.0115895	0.433017	0.366	0.368
Hnrnpul1	Homeostatic	6.80128e-07	0.0116662	0.25293	0.584	0.646
Sfr1	Homeostatic	6.87634e-07	0.011795	0.302162	0.517	0.552
Rsf1	Homeostatic	6.96578e-07	0.0119484	0.361006	0.436	0.451
Hist3h2a	Homeostatic	7.57056e-07	0.0129858	0.504726	0.318	0.312
Ppp6r3	Homeostatic	7.60216e-07	0.01304	0.415921	0.348	0.347
Pias1	Homeostatic	8.09569e-07	0.0138865	0.428734	0.378	0.389
Baz2b	Homeostatic	8.33156e-07	0.0142911	0.470291	0.324	0.317
Gpatch8	Homeostatic	8.33733e-07	0.014301	0.307447	0.478	0.506
Tug1	Homeostatic	8.4226e-07	0.0144473	0.392885	0.386	0.393
Snrk	Homeostatic	8.58628e-07	0.014728	0.473075	0.322	0.314
Peak1	Homeostatic	8.81519e-07	0.0151207	0.462755	0.294	0.277
3110056K07Rik	Homeostatic	8.90879e-07	0.0152812	0.503195	0.289	0.276
Abi1	Homeostatic	9.07326e-07	0.0155634	0.304992	0.509	0.544
Gclc	Homeostatic	9.16678e-07	0.0157238	0.501373	0.283	0.269
Zfp385a	Homeostatic	1.08391e-06	0.0185924	0.432846	0.386	0.397
Diaph2	Homeostatic	1.08469e-06	0.0186057	0.329081	0.462	0.478
Senp7	Homeostatic	1.1445e-06	0.0196317	0.494825	0.308	0.299
Dennd6a	Homeostatic	1.16679e-06	0.0200139	0.443325	0.361	0.366
Cd82	Homeostatic	1.28792e-06	0.0220917	0.402118	0.39	0.4
Exoc5	Homeostatic	1.47121e-06	0.0252357	0.419292	0.366	0.369
Fam160b1	Homeostatic	1.56799e-06	0.0268957	0.557403	0.266	0.252
Kpnb1	Homeostatic	1.63006e-06	0.0279604	0.392491	0.396	0.406
Ing1	Homeostatic	1.63135e-06	0.0279825	0.513026	0.317	0.313
Ctcf	Homeostatic	1.63863e-06	0.0281074	0.315183	0.495	0.526
Ube2h	Homeostatic	1.76778e-06	0.0303227	0.374479	0.424	0.441
Spg20	Homeostatic	1.77905e-06	0.0305161	0.520533	0.3	0.293
Setd2	Homeostatic	1.84653e-06	0.0316735	0.318844	0.444	0.465
Ufl1	Homeostatic	2.19606e-06	0.0376691	0.406195	0.365	0.366
Pi4k2a	Homeostatic	2.28272e-06	0.0391555	0.386907	0.343	0.34
Smarcd1	Homeostatic	2.38546e-06	0.0409178	0.530532	0.275	0.263
Zfp207	Homeostatic	2.63345e-06	0.0451715	0.306069	0.515	0.564
Pnrc2	Homeostatic	2.64708e-06	0.0454054	0.451568	0.335	0.335
Emc3	Homeostatic	2.72762e-06	0.0467869	0.256269	0.557	0.603
Sgce	Homeostatic	2.76693e-06	0.0474612	0.329949	0.455	0.482
Tlr13	Homeostatic	2.98671e-06	0.0512311	0.349912	0.397	0.405
Map2k2	Homeostatic	3.00805e-06	0.051597	0.32052	0.501	0.543
Hmg20a	Homeostatic	3.1263e-06	0.0536254	0.51773	0.284	0.274
Ctdsp2	Homeostatic	3.28073e-06	0.0562744	0.527993	0.261	0.248
Rbm22	Homeostatic	3.54597e-06	0.060824	0.440914	0.372	0.381
Icosl	Homeostatic	3.67117e-06	0.0629716	0.365616	0.279	0.261
Ice1	Homeostatic	3.694e-06	0.0633631	0.494347	0.301	0.294
Ddx18	Homeostatic	3.71213e-06	0.0636741	0.357949	0.437	0.462
Hmgxb4	Homeostatic	3.81609e-06	0.0654575	0.532586	0.279	0.268
Gps2	Homeostatic	3.90484e-06	0.0669797	0.315808	0.48	0.514
Crk	Homeostatic	4.19563e-06	0.0719676	0.390874	0.407	0.424
Zfp260	Homeostatic	4.23574e-06	0.0726556	0.418658	0.312	0.305
Dnajb9	Homeostatic	4.31359e-06	0.0739909	0.398856	0.377	0.385
Ap1g1	Homeostatic	4.59171e-06	0.0787615	0.475	0.314	0.312
Dpm1	Homeostatic	4.8043e-06	0.0824082	0.278936	0.504	0.543
Pla2g4a	Homeostatic	5.61261e-06	0.096273	0.416025	0.346	0.344
Parp8	Homeostatic	5.90727e-06	0.101327	0.424749	0.273	0.259
Brd9	Homeostatic	6.06784e-06	0.104082	0.414365	0.374	0.383
Lpxn	Homeostatic	6.43125e-06	0.110315	0.446506	0.335	0.338
Tk2	Homeostatic	6.49327e-06	0.111379	0.505321	0.269	0.257
Thap3	Homeostatic	6.76559e-06	0.11605	0.420686	0.352	0.358
Nlrp3	Homeostatic	7.15588e-06	0.122745	0.450883	0.304	0.295
Wbp4	Homeostatic	8.25411e-06	0.141583	0.367867	0.456	0.482
Dnajc8	Homeostatic	8.76535e-06	0.150352	0.358185	0.472	0.507
Phf12	Homeostatic	8.8119e-06	0.151151	0.494809	0.301	0.297
Ccdc59	Homeostatic	8.90116e-06	0.152682	0.432379	0.357	0.361
Larp4b	Homeostatic	9.25852e-06	0.158811	0.28257	0.485	0.517
Nfatc1	Homeostatic	9.54449e-06	0.163717	0.360233	0.407	0.423
Fam45a	Homeostatic	1.01871e-05	0.174739	0.472769	0.294	0.288
Srpr	Homeostatic	1.05192e-05	0.180436	0.262775	0.525	0.573
Gtf2a1	Homeostatic	1.06806e-05	0.183204	0.471113	0.351	0.36
Irak1	Homeostatic	1.09074e-05	0.187094	0.366648	0.43	0.455
Sarnp	Homeostatic	1.11545e-05	0.191333	0.359044	0.44	0.463
Wdr33	Homeostatic	1.14561e-05	0.196506	0.302585	0.471	0.508
Acbd3	Homeostatic	1.15458e-05	0.198045	0.327646	0.465	0.498
Ids	Homeostatic	1.26579e-05	0.217121	0.535894	0.26	0.249
Jade2	Homeostatic	1.30387e-05	0.223653	0.466888	0.288	0.28
Ubald2	Homeostatic	1.35551e-05	0.23251	0.37676	0.397	0.413
Metap2	Homeostatic	1.45257e-05	0.24916	0.257926	0.578	0.633
Rhoq	Homeostatic	1.53263e-05	0.262891	0.365995	0.425	0.45
Ncoa2	Homeostatic	1.57462e-05	0.270094	0.520121	0.265	0.254
Tm2d3	Homeostatic	1.6853e-05	0.28908	0.300614	0.47	0.51
Zranb2	Homeostatic	1.85838e-05	0.318769	0.258709	0.562	0.617
Usp15	Homeostatic	1.94142e-05	0.333011	0.344485	0.423	0.444
Uhrf2	Homeostatic	2.00496e-05	0.34391	0.278826	0.428	0.444
Ranbp10	Homeostatic	2.00796e-05	0.344426	0.382286	0.312	0.306
Papss1	Homeostatic	2.07746e-05	0.356346	0.353137	0.446	0.478
Fbxl3	Homeostatic	2.10127e-05	0.36043	0.365154	0.385	0.397
Brd8	Homeostatic	2.18968e-05	0.375596	0.365909	0.403	0.418
Taok2	Homeostatic	2.19833e-05	0.37708	0.36624	0.339	0.338
Stx5a	Homeostatic	2.28654e-05	0.392209	0.379994	0.376	0.386
Notch2	Homeostatic	2.38773e-05	0.409567	0.39974	0.316	0.313
Zfx	Homeostatic	2.4324e-05	0.41723	0.427822	0.346	0.354
Nit1	Homeostatic	2.49042e-05	0.427183	0.491031	0.299	0.295
Polr3f	Homeostatic	2.73238e-05	0.468685	0.514421	0.251	0.238
Phgdh	Homeostatic	2.76697e-05	0.474618	0.291178	0.417	0.429
Zbtb1	Homeostatic	3.22022e-05	0.552364	0.378114	0.368	0.377
Matk	Homeostatic	3.45973e-05	0.593447	0.501184	0.266	0.258
Mark2	Homeostatic	3.50952e-05	0.601989	0.40638	0.359	0.369
Sirt7	Homeostatic	3.59991e-05	0.617493	0.361684	0.36	0.367
Gdi1	Homeostatic	3.62415e-05	0.621651	0.436109	0.309	0.307
Mrpl43	Homeostatic	3.63065e-05	0.622766	0.270384	0.539	0.598
Zmynd11	Homeostatic	3.77207e-05	0.647023	0.319279	0.443	0.472
Rab3gap1	Homeostatic	3.84801e-05	0.66005	0.37927	0.399	0.418
Nudcd3	Homeostatic	3.87255e-05	0.664258	0.309034	0.47	0.509
Dctn5	Homeostatic	3.88785e-05	0.666883	0.452249	0.305	0.305
Aim2	Homeostatic	4.03261e-05	0.691713	0.332837	0.459	0.492
Stk10	Homeostatic	4.24534e-05	0.728204	0.385566	0.371	0.381
Cdk13	Homeostatic	4.73678e-05	0.812499	0.326722	0.418	0.439
Fcgrt	Homeostatic	4.7697e-05	0.818146	0.428714	0.365	0.377
Abcd3	Homeostatic	5.15726e-05	0.884625	0.538097	0.284	0.282
Bfar	Homeostatic	5.41536e-05	0.928897	0.391025	0.398	0.419
C87436	Homeostatic	5.5058e-05	0.944409	0.418217	0.315	0.316
Rbbp4	Homeostatic	5.57279e-05	0.955902	0.288256	0.475	0.514
Map4	Homeostatic	5.62309e-05	0.964528	0.307673	0.401	0.413
Slc29a1	Homeostatic	5.98697e-05	1	0.380639	0.338	0.342
Lrrc58	Homeostatic	6.20749e-05	1	0.340613	0.412	0.435
Zfp120	Homeostatic	6.26831e-05	1	0.457911	0.287	0.28
Abcd1	Homeostatic	6.37237e-05	1	0.481788	0.252	0.241
Psmc3	Homeostatic	6.69898e-05	1	0.264507	0.525	0.572
Tagap	Homeostatic	7.15736e-05	1	0.486686	0.252	0.243
Heca	Homeostatic	7.16299e-05	1	0.344743	0.398	0.417
Tspyl1	Homeostatic	7.44447e-05	1	0.496048	0.278	0.274
Hbp1	Homeostatic	7.45196e-05	1	0.356789	0.399	0.414
Ly96	Homeostatic	8.05394e-05	1	0.36952	0.356	0.363
Ap1s2	Homeostatic	8.40288e-05	1	0.458968	0.282	0.277
Arl10	Homeostatic	8.54057e-05	1	0.325807	0.392	0.41
Plcl1	Homeostatic	8.58459e-05	1	0.531427	0.254	0.246
Smox	Homeostatic	8.59935e-05	1	0.416821	0.343	0.356
Zyg11b	Homeostatic	8.60785e-05	1	0.437347	0.318	0.321
Hdlbp	Homeostatic	8.96939e-05	1	0.25383	0.567	0.624
Fbxl20	Homeostatic	9.21418e-05	1	0.460409	0.274	0.27
Zyx	Homeostatic	9.42572e-05	1	0.465542	0.261	0.253
Tpbgl	Homeostatic	9.56776e-05	1	0.491367	0.267	0.259
Snx13	Homeostatic	9.88753e-05	1	0.434022	0.306	0.308
Ythdf3	Homeostatic	0.000100217	1	0.404474	0.332	0.336
Brpf1	Homeostatic	0.0001006	1	0.495349	0.253	0.245
Lasp1	Homeostatic	0.000106084	1	0.36481	0.407	0.437
Gpbp1l1	Homeostatic	0.000107588	1	0.387345	0.347	0.358
Sp1	Homeostatic	0.000113696	1	0.430885	0.318	0.32
Tcea1	Homeostatic	0.000121122	1	0.31309	0.477	0.516
Spen	Homeostatic	0.000129362	1	0.419844	0.311	0.31
Prrc1	Homeostatic	0.000137973	1	0.364083	0.386	0.408
Cbll1	Homeostatic	0.000144228	1	0.537	0.268	0.264
Far1	Homeostatic	0.000144733	1	0.389178	0.358	0.371
Tardbp	Homeostatic	0.000144828	1	0.261309	0.487	0.526
Mdm4	Homeostatic	0.0001453	1	0.297083	0.433	0.463
Nrros	Homeostatic	0.000145739	1	0.253451	0.473	0.508
Myo18a	Homeostatic	0.00015305	1	0.448346	0.262	0.255
U2af2	Homeostatic	0.000153517	1	0.315943	0.428	0.454
Mgat5	Homeostatic	0.000166774	1	0.348911	0.332	0.335
Arsk	Homeostatic	0.000172238	1	0.470161	0.294	0.293
Accs	Homeostatic	0.000172749	1	0.370186	0.283	0.278
Angel2	Homeostatic	0.00018137	1	0.326364	0.393	0.407
Tnks2	Homeostatic	0.000183872	1	0.285741	0.488	0.534
Gtf2a2	Homeostatic	0.000185886	1	0.376812	0.365	0.384
Zfp24	Homeostatic	0.000193455	1	0.399724	0.33	0.334
Mtfr1l	Homeostatic	0.000198624	1	0.445675	0.328	0.338
Ccnl2	Homeostatic	0.000204225	1	0.258459	0.465	0.498
Tmcc1	Homeostatic	0.000205514	1	0.340707	0.38	0.395
Galnt12	Homeostatic	0.000210016	1	0.460497	0.285	0.284
Adprh	Homeostatic	0.000210415	1	0.32876	0.41	0.437
Pttg1ip	Homeostatic	0.000210552	1	0.27892	0.494	0.538
Tbk1	Homeostatic	0.000230178	1	0.415757	0.329	0.338
Ssu72	Homeostatic	0.000240196	1	0.308369	0.478	0.527
Rab43	Homeostatic	0.000243144	1	0.467602	0.275	0.27
Usf1	Homeostatic	0.000244533	1	0.413201	0.356	0.375
Snrnp48	Homeostatic	0.000249778	1	0.272482	0.455	0.487
N4bp2l1	Homeostatic	0.00025604	1	0.458306	0.259	0.253
Wtap	Homeostatic	0.000267058	1	0.404817	0.37	0.39
Mindy2	Homeostatic	0.000267328	1	0.280604	0.503	0.552
Map3k2	Homeostatic	0.000285944	1	0.365152	0.398	0.428
Flot1	Homeostatic	0.000289422	1	0.467009	0.283	0.284
Pbrm1	Homeostatic	0.000295878	1	0.28904	0.495	0.537
Bmt2	Homeostatic	0.000312829	1	0.458361	0.268	0.263
Cpeb4	Homeostatic	0.000316233	1	0.419882	0.282	0.278
Rnf139	Homeostatic	0.000332721	1	0.513613	0.273	0.274
Trmt13	Homeostatic	0.000339612	1	0.369115	0.285	0.28
Lman2	Homeostatic	0.000351634	1	0.261793	0.497	0.55
Taf7	Homeostatic	0.00036246	1	0.444928	0.303	0.309
Fam193a	Homeostatic	0.000368413	1	0.290362	0.408	0.428
Gsdmd	Homeostatic	0.000370977	1	0.360658	0.337	0.342
Pja2	Homeostatic	0.000371551	1	0.433367	0.333	0.345
Herc4	Homeostatic	0.0003934	1	0.438093	0.253	0.245
Itprid2	Homeostatic	0.000400868	1	0.434231	0.301	0.304
Brox	Homeostatic	0.00040144	1	0.467532	0.297	0.301
Dram2	Homeostatic	0.000431424	1	0.324419	0.413	0.44
Msrb2	Homeostatic	0.000431768	1	0.352318	0.409	0.441
Gpr146	Homeostatic	0.000439468	1	0.304651	0.399	0.416
Med1	Homeostatic	0.000456416	1	0.372171	0.365	0.381
Snx2	Homeostatic	0.000463598	1	0.273985	0.453	0.486
Slc25a11	Homeostatic	0.000464955	1	0.263374	0.477	0.525
Prr13	Homeostatic	0.00047733	1	0.306892	0.457	0.5
Cds1	Homeostatic	0.000535639	1	0.501174	0.272	0.273
Rc3h2	Homeostatic	0.000538827	1	0.318614	0.391	0.413
Smarca2	Homeostatic	0.000540347	1	0.384641	0.36	0.372
Brd3	Homeostatic	0.000554214	1	0.44439	0.298	0.3
Phc3	Homeostatic	0.00056278	1	0.331625	0.385	0.404
Ufsp2	Homeostatic	0.000573658	1	0.321627	0.444	0.483
Ctbp2	Homeostatic	0.000588116	1	0.388339	0.341	0.352
Eif4g3	Homeostatic	0.000589296	1	0.261676	0.49	0.536
Trmt1l	Homeostatic	0.000593517	1	0.323775	0.359	0.37
Fgfr1op2	Homeostatic	0.000640356	1	0.252864	0.525	0.582
Ppp1r12a	Homeostatic	0.000659489	1	0.268135	0.491	0.538
Cables1	Homeostatic	0.000679109	1	0.449325	0.31	0.318
Chd6	Homeostatic	0.000686484	1	0.353164	0.374	0.396
Stx2	Homeostatic	0.000727569	1	0.382805	0.324	0.329
Sp3	Homeostatic	0.000729263	1	0.33787	0.377	0.398
Cwf19l2	Homeostatic	0.000730579	1	0.326795	0.401	0.428
Lpin1	Homeostatic	0.000741694	1	0.416925	0.297	0.299
Oga	Homeostatic	0.000755288	1	0.394155	0.314	0.32
Creb1	Homeostatic	0.000793495	1	0.336144	0.404	0.429
Commd2	Homeostatic	0.000832104	1	0.428091	0.307	0.315
Abcc5	Homeostatic	0.000847722	1	0.250706	0.449	0.482
Sar1b	Homeostatic	0.000853592	1	0.282692	0.477	0.53
Cnot4	Homeostatic	0.000868473	1	0.285906	0.474	0.523
Slc46a3	Homeostatic	0.000892254	1	0.447263	0.266	0.264
Atf2	Homeostatic	0.000926365	1	0.459312	0.283	0.287
Tmx3	Homeostatic	0.00110352	1	0.254356	0.487	0.54
Fyco1	Homeostatic	0.00111974	1	0.409638	0.253	0.247
Batf3	Homeostatic	0.00117754	1	0.426118	0.265	0.261
Ccnt1	Homeostatic	0.0012027	1	0.383177	0.333	0.344
Dnajc5	Homeostatic	0.00120783	1	0.297563	0.472	0.516
Acsl1	Homeostatic	0.00125148	1	0.433267	0.256	0.253
Ip6k1	Homeostatic	0.00130323	1	0.416209	0.295	0.3
Fyttd1	Homeostatic	0.00131284	1	0.34819	0.385	0.413
Rc3h1	Homeostatic	0.00143092	1	0.33305	0.373	0.393
Ppp2r2d	Homeostatic	0.0014332	1	0.483956	0.298	0.305
Ddx3y	Homeostatic	0.00145306	1	0.326474	0.391	0.41
Ube4a	Homeostatic	0.0014684	1	0.416523	0.284	0.287
Wipf1	Homeostatic	0.0014761	1	0.306023	0.432	0.466
Rnf216	Homeostatic	0.00156789	1	0.298668	0.395	0.417
Foxj2	Homeostatic	0.00160281	1	0.432229	0.282	0.286
Ubn1	Homeostatic	0.00160726	1	0.270337	0.444	0.48
Kdm1a	Homeostatic	0.00168607	1	0.340528	0.399	0.429
Mau2	Homeostatic	0.00170093	1	0.324135	0.352	0.366
Phf20	Homeostatic	0.00172868	1	0.404008	0.273	0.272
Msi2	Homeostatic	0.00173031	1	0.421806	0.27	0.269
Fopnl	Homeostatic	0.00178588	1	0.432869	0.257	0.256
Hs2st1	Homeostatic	0.00180503	1	0.365233	0.272	0.271
Herc1	Homeostatic	0.00181251	1	0.279421	0.418	0.449
Nbeal1	Homeostatic	0.00189647	1	0.35564	0.326	0.333
Stau1	Homeostatic	0.00190595	1	0.380828	0.336	0.351
Khk	Homeostatic	0.00195863	1	0.423743	0.321	0.336
Rala	Homeostatic	0.00196353	1	0.332404	0.421	0.461
Insig2	Homeostatic	0.0019675	1	0.418646	0.311	0.324
Vwa5a	Homeostatic	0.00211581	1	0.31287	0.385	0.408
Fxr1	Homeostatic	0.00220709	1	0.278063	0.449	0.49
Cfap97	Homeostatic	0.00229382	1	0.420676	0.324	0.338
Actr1a	Homeostatic	0.00237149	1	0.428782	0.263	0.265
Vhl	Homeostatic	0.00238697	1	0.387037	0.287	0.291
Oip5os1	Homeostatic	0.0024285	1	0.2787	0.453	0.496
Phf23	Homeostatic	0.00244172	1	0.383908	0.334	0.349
Pnpla8	Homeostatic	0.00248938	1	0.310944	0.396	0.423
Tsc22d2	Homeostatic	0.00251301	1	0.281354	0.373	0.389
Zscan26	Homeostatic	0.0025704	1	0.371456	0.331	0.345
Mzt2	Homeostatic	0.00261521	1	0.350542	0.366	0.388
Rasal3	Homeostatic	0.00285561	1	0.257287	0.461	0.507
Tmod3	Homeostatic	0.00297533	1	0.283591	0.413	0.444
Sgk3	Homeostatic	0.00308799	1	0.351596	0.324	0.336
Synj1	Homeostatic	0.00310557	1	0.33751	0.331	0.341
Etv6	Homeostatic	0.0032035	1	0.315678	0.34	0.352
Ankfy1	Homeostatic	0.00322731	1	0.324344	0.377	0.4
Mknk1	Homeostatic	0.00323411	1	0.271814	0.423	0.456
Rbm4b	Homeostatic	0.00354204	1	0.318891	0.289	0.289
Traf3ip3	Homeostatic	0.00357839	1	0.304799	0.412	0.439
Elavl1	Homeostatic	0.00365201	1	0.293084	0.429	0.468
Dpf2	Homeostatic	0.00373344	1	0.43608	0.271	0.274
Arcn1	Homeostatic	0.00380479	1	0.292028	0.443	0.486
Arrdc1	Homeostatic	0.00388085	1	0.398378	0.285	0.29
Topors	Homeostatic	0.00393128	1	0.445789	0.306	0.318
Cdc5l	Homeostatic	0.00398461	1	0.31724	0.435	0.468
Tmem168	Homeostatic	0.0040693	1	0.365164	0.323	0.338
Rprd2	Homeostatic	0.00413178	1	0.346259	0.291	0.294
Setdb1	Homeostatic	0.00421881	1	0.36371	0.283	0.287
Tmem131	Homeostatic	0.00438253	1	0.36073	0.349	0.37
Rtf1	Homeostatic	0.00439129	1	0.292656	0.409	0.434
Cln8	Homeostatic	0.00442225	1	0.302006	0.386	0.409
Plcg2	Homeostatic	0.00447271	1	0.344603	0.37	0.398
Sel1l	Homeostatic	0.00453186	1	0.260053	0.44	0.484
Trappc10	Homeostatic	0.00465054	1	0.350947	0.393	0.426
Fam122a	Homeostatic	0.00493919	1	0.470259	0.269	0.276
Gapvd1	Homeostatic	0.0049996	1	0.274919	0.442	0.482
Smim15	Homeostatic	0.00503655	1	0.350971	0.365	0.39
Zranb1	Homeostatic	0.00507178	1	0.358091	0.301	0.309
Fam120b	Homeostatic	0.005298	1	0.346207	0.317	0.329
Dctn2	Homeostatic	0.00533028	1	0.261979	0.473	0.531
Itsn2	Homeostatic	0.00539962	1	0.298472	0.379	0.402
Zmym5	Homeostatic	0.00540674	1	0.387108	0.327	0.34
Tsen34	Homeostatic	0.00541688	1	0.356805	0.344	0.364
Etv3	Homeostatic	0.00562715	1	0.315992	0.367	0.389
Ppp1r9b	Homeostatic	0.00571222	1	0.402553	0.295	0.303
Zfp329	Homeostatic	0.00572107	1	0.368128	0.28	0.282
Ss18	Homeostatic	0.00572982	1	0.406007	0.29	0.297
Mta2	Homeostatic	0.00576579	1	0.45133	0.263	0.269
Tgfa	Homeostatic	0.00579573	1	0.369219	0.347	0.369
Malt1	Homeostatic	0.00593599	1	0.368633	0.299	0.305
Tial1	Homeostatic	0.00620312	1	0.267313	0.422	0.454
Cyth3	Homeostatic	0.00621352	1	0.372174	0.316	0.328
Poldip3	Homeostatic	0.00625143	1	0.393935	0.324	0.343
Rtf2	Homeostatic	0.00631396	1	0.30172	0.432	0.479
Cybc1	Homeostatic	0.00634109	1	0.320358	0.356	0.374
Ppp1r7	Homeostatic	0.00650038	1	0.451304	0.279	0.287
Rbm6	Homeostatic	0.00659779	1	0.282478	0.401	0.431
Epb41	Homeostatic	0.00669559	1	0.424376	0.255	0.257
Spast	Homeostatic	0.00676941	1	0.38212	0.31	0.323
Arid5b	Homeostatic	0.00710032	1	0.284187	0.41	0.436
Top2b	Homeostatic	0.0072245	1	0.385066	0.321	0.335
Ccdc174	Homeostatic	0.0072888	1	0.402544	0.32	0.334
Ago3	Homeostatic	0.00735046	1	0.330757	0.322	0.334
Hmgcl	Homeostatic	0.00747622	1	0.409366	0.258	0.261
Camk1d	Homeostatic	0.00750822	1	0.310268	0.391	0.414
Rilpl1	Homeostatic	0.00763968	1	0.288771	0.409	0.44
Cmklr1	Homeostatic	0.00785323	1	0.333579	0.316	0.325
Glo1	Homeostatic	0.00804258	1	0.257551	0.211	0.255
Rlim	Homeostatic	0.00825723	1	0.351868	0.346	0.368
Cpsf7	Homeostatic	0.0084522	1	0.390738	0.259	0.262
Sbds	Homeostatic	0.00867045	1	0.289957	0.443	0.492
5031439G07Rik	Homeostatic	0.00868092	1	0.443915	0.253	0.257
Eif4e2	Homeostatic	0.0087599	1	0.266265	0.459	0.506
Gripap1	Homeostatic	0.00904774	1	0.374388	0.318	0.332
Nsrp1	Homeostatic	0.0093148	1	0.432087	0.309	0.32
Zfp646	Homeostatic	0.00940467	1	0.380853	0.334	0.353
Surf4	Homeostatic	0.00954879	1	0.250658	0.479	0.535
Slc35b2	Homeostatic	0.00964733	1	0.281104	0.431	0.474
Gfm2	Homeostatic	0.00985677	1	0.336617	0.33	0.347
Cst7	DAM	0	0	5.2585	0.841	0.175
Lpl	DAM	0	0	4.77778	0.738	0.077
Ccl3	DAM	0	0	4.19797	0.688	0.125
Axl	DAM	0	0	3.4196	0.568	0.058
Ank	DAM	0	0	3.43013	0.66	0.151
Cd74	DAM	0	0	3.78651	0.647	0.141
Ramp1	DAM	0	0	2.23391	0.76	0.274
Cox6a2	DAM	0	0	4.00937	0.521	0.057
Nceh1	DAM	0	0	2.6528	0.561	0.098
Capg	DAM	0	0	2.55192	0.595	0.132
Anxa5	DAM	0	0	1.99604	0.634	0.187
Csf1	DAM	0	0	3.49685	0.529	0.082
Igf1	DAM	0	0	6.16233	0.462	0.015
Gm1673	DAM	0	0	4.97345	0.475	0.029
Baiap2l2	DAM	0	0	5.12503	0.459	0.018
Myo1e	DAM	0	0	2.49529	0.539	0.108
Fabp5	DAM	0	0	5.78243	0.452	0.025
Itgax	DAM	0	0	4.4138	0.458	0.038
Ccl4	DAM	0	0	4.56326	0.518	0.098
Ifi27l2a	DAM	0	0	2.07483	0.551	0.133
Crlf2	DAM	0	0	1.75309	0.783	0.378
Mif	DAM	0	0	1.84498	0.843	0.439
Aplp2	DAM	0	0	1.79734	0.78	0.378
Kcnj2	DAM	0	0	1.84774	0.569	0.177
Hif1a	DAM	0	0	1.77087	0.849	0.46
Lilrb4a	DAM	0	0	4.45588	0.414	0.027
Ndufa1	DAM	0	0	1.53825	0.769	0.388
Cd83	DAM	0	0	1.68198	0.655	0.275
Tpi1	DAM	0	0	1.4245	0.758	0.382
Cacna1a	DAM	0	0	2.42952	0.467	0.091
Lgals3bp	DAM	0	0	1.29202	0.83	0.458
Fxyd5	DAM	0	0	2.9843	0.436	0.066
Dpp7	DAM	0	0	1.59903	0.521	0.156
Chst2	DAM	0	0	3.26557	0.399	0.043
Psat1	DAM	0	0	1.94844	0.478	0.124
H2-Ab1	DAM	0	0	3.13577	0.438	0.085
Pld3	DAM	0	0	1.33121	0.768	0.416
Mt1	DAM	0	0	1.20559	0.836	0.486
Pkm	DAM	0	0	1.32182	0.816	0.47
Rap2b	DAM	0	0	1.89306	0.456	0.136
Crip1	DAM	0	0	2.04675	0.421	0.109
Fam20c	DAM	0	0	3.52542	0.339	0.031
Atf3	DAM	0	0	2.57772	0.386	0.086
Atp1a3	DAM	0	0	3.07355	0.328	0.036
Wfdc17	DAM	0	0	4.6799	0.311	0.019
Myo5a	DAM	0	0	2.64178	0.339	0.048
Acaca	DAM	0	0	2.53454	0.34	0.05
Apoe	DAM	0	0	4.07871	0.956	0.673
Plaur	DAM	0	0	2.55869	0.343	0.062
Cd52	DAM	0	0	1.85976	0.956	0.676
Ccl6	DAM	0	0	2.30712	0.869	0.591
Tnfsf8	DAM	0	0	2.02297	0.345	0.071
Aldoa	DAM	0	0	1.14746	0.888	0.626
Etl4	DAM	0	0	5.41247	0.267	0.006
Ch25h	DAM	0	0	5.69737	0.266	0.007
Il4i1	DAM	0	0	2.59569	0.32	0.062
Spp1	DAM	0	0	6.60903	0.27	0.017
Xylt1	DAM	0	0	3.26538	0.271	0.023
Ptchd1	DAM	0	0	3.05449	0.272	0.027
Uqcrh	DAM	0	0	0.933851	0.931	0.705
Bcl2a1b	DAM	0	0	1.00526	0.928	0.702
Hcar2	DAM	0	0	2.59464	0.261	0.04
Lyz2	DAM	0	0	2.24996	0.99	0.801
H2-D1	DAM	0	0	1.24211	0.992	0.853
Rpl36a	DAM	0	0	1.02006	0.979	0.842
Gnas	DAM	0	0	1.57619	0.981	0.85
Cd63	DAM	0	0	1.6182	0.991	0.861
Gapdh	DAM	0	0	1.0905	0.978	0.861
Eef1b2	DAM	0	0	0.837784	0.977	0.863
Creg1	DAM	0	0	0.817596	0.98	0.882
Ssr4	DAM	0	0	0.885486	0.978	0.882
Serpine2	DAM	0	0	1.1321	0.956	0.861
Syngr1	DAM	0	0	1.247	0.97	0.876
Cox4i1	DAM	0	0	0.752006	0.987	0.895
Rpl14	DAM	0	0	0.793272	0.99	0.901
Rack1	DAM	0	0	0.865358	0.992	0.911
Cd68	DAM	0	0	0.970683	0.99	0.916
Rps6	DAM	0	0	0.788634	0.987	0.918
Rpl22	DAM	0	0	0.83615	0.991	0.922
Rpl29	DAM	0	0	0.74324	0.992	0.924
Rpl27	DAM	0	0	0.689593	0.993	0.925
Timp2	DAM	0	0	1.08057	0.994	0.926
Rps2	DAM	0	0	1.00496	0.999	0.934
Hexa	DAM	0	0	0.962582	0.989	0.927
Rpsa	DAM	0	0	1.1706	0.997	0.935
Rpl10a	DAM	0	0	1.03392	0.997	0.935
Rpl3	DAM	0	0	0.890048	0.993	0.932
Rps26	DAM	0	0	0.792368	0.988	0.929
Rpl38	DAM	0	0	0.984671	0.997	0.94
Rps18	DAM	0	0	0.972484	0.996	0.939
Rps19	DAM	0	0	0.990947	0.997	0.942
Rplp0	DAM	0	0	1.01453	0.997	0.946
Rps5	DAM	0	0	1.09225	0.998	0.947
mt-Atp6	DAM	0	0	0.885591	0.991	0.941
Rpl23a	DAM	0	0	0.783848	0.997	0.951
Rpl7	DAM	0	0	0.718923	0.994	0.949
Rpl24	DAM	0	0	0.763987	0.996	0.952
Rpl5	DAM	0	0	0.858608	0.998	0.955
Rpl36	DAM	0	0	0.850107	0.995	0.952
Npc2	DAM	0	0	1.18122	0.996	0.955
Atp6v0c	DAM	0	0	0.720793	0.991	0.951
Rpl8	DAM	0	0	0.655295	0.997	0.958
Rpl18	DAM	0	0	0.828676	0.997	0.96
Rpl15	DAM	0	0	0.632947	0.996	0.96
Rpl12	DAM	0	0	0.867685	0.998	0.968
Rps13	DAM	0	0	0.799496	0.998	0.969
Rps7	DAM	0	0	0.856142	0.999	0.971
Rps28	DAM	0	0	1.04833	0.998	0.97
Rps3	DAM	0	0	0.759744	0.997	0.97
Rps25	DAM	0	0	0.761365	0.998	0.972
Rpl28	DAM	0	0	0.767672	0.998	0.973
Rps15	DAM	0	0	0.766179	0.997	0.972
Rpl9	DAM	0	0	0.930443	0.999	0.975
Rps15a	DAM	0	0	0.873806	1	0.977
Rps20	DAM	0	0	0.920936	0.999	0.977
Rps27	DAM	0	0	0.678385	0.996	0.975
Rpl32	DAM	0	0	1.03983	0.999	0.979
Rpl13a	DAM	0	0	0.766988	0.999	0.979
Rps16	DAM	0	0	0.950404	0.999	0.98
Rpl34	DAM	0	0	0.815219	0.999	0.981
Rpl11	DAM	0	0	0.74509	1	0.982
Rpl17	DAM	0	0	0.840211	0.999	0.981
Rpl26	DAM	0	0	0.828504	0.999	0.982
Rpl41	DAM	0	0	1.06023	0.999	0.983
Rps10	DAM	0	0	0.884798	0.999	0.983
Rps14	DAM	0	0	0.952142	0.998	0.982
Rps4x	DAM	0	0	0.850483	0.999	0.984
Rpl6	DAM	0	0	0.695716	0.999	0.985
Rplp2	DAM	0	0	0.781324	0.999	0.985
Rpl19	DAM	0	0	0.970634	0.998	0.985
Ctsl	DAM	0	0	1.2306	0.998	0.985
Rps23	DAM	0	0	0.853572	0.999	0.986
Rpl37a	DAM	0	0	0.833522	0.999	0.987
Rps3a1	DAM	0	0	0.810162	1	0.988
Cd9	DAM	0	0	1.21413	0.999	0.987
Rpl30	DAM	0	0	0.851349	0.999	0.987
Rpl37	DAM	0	0	0.812022	0.999	0.988
Rpl39	DAM	0	0	0.830643	0.999	0.988
B2m	DAM	0	0	1.05398	1	0.99
Rps11	DAM	0	0	0.721596	0.999	0.989
Rps27a	DAM	0	0	0.837507	0.999	0.989
Rpl27a	DAM	0	0	0.821089	1	0.991
Rpl18a	DAM	0	0	0.805296	0.998	0.989
Rpl10	DAM	0	0	0.691868	1	0.992
Rps8	DAM	0	0	0.657867	1	0.993
Rpl21	DAM	0	0	1.00065	1	0.993
Ftl1	DAM	0	0	1.02094	0.999	0.992
Rpl13	DAM	0	0	0.864692	1	0.993
Rpl23	DAM	0	0	1.08917	0.999	0.992
Rps21	DAM	0	0	0.860613	0.999	0.993
Rps9	DAM	0	0	0.648803	1	0.994
Rps12	DAM	0	0	0.904429	1	0.994
Ctsb	DAM	0	0	1.31331	1	0.994
Rpl35a	DAM	0	0	0.733653	0.999	0.993
Ctsz	DAM	0	0	1.11132	1	0.995
Rps24	DAM	0	0	0.976338	1	0.995
Tpt1	DAM	0	0	0.787993	1	0.995
Eef1a1	DAM	0	0	0.898656	1	0.996
Fau	DAM	0	0	0.891598	1	0.997
Rplp1	DAM	0	0	0.57401	1	0.998
Fth1	DAM	0	0	1.219	1	0.998
Tyrobp	DAM	0	0	1.21883	1	0.999
Trem2	DAM	0	0	0.986434	0.999	1
Ctsd	DAM	0	0	1.11999	1	1
Rpl7a	DAM	3.44724e-305	5.91305e-301	0.647167	0.991	0.931
Pdcd1	DAM	7.30099e-305	1.25234e-300	2.36159	0.264	0.044
mt-Co1	DAM	1.41023e-303	2.41897e-299	0.778331	0.992	0.978
Apbb2	DAM	8.19653e-303	1.40595e-298	1.42816	0.597	0.23
Gusb	DAM	4.46273e-302	7.65492e-298	1.04647	0.905	0.661
Gpr65	DAM	1.93981e-299	3.32736e-295	1.62927	0.449	0.133
Uba52	DAM	9.55769e-299	1.63943e-294	1.17661	0.9	0.624
Lrpap1	DAM	7.00616e-298	1.20177e-293	1.24658	0.825	0.497
Rps29	DAM	8.60271e-295	1.47562e-290	0.590172	1	0.996
Cd72	DAM	4.98014e-290	8.54243e-286	2.53677	0.28	0.054
Cox8a	DAM	1.2501e-287	2.14429e-283	0.752418	0.974	0.844
Tmem205	DAM	1.47978e-286	2.53827e-282	2.15917	0.271	0.05
H2-K1	DAM	2.59364e-283	4.44887e-279	0.796944	0.969	0.809
Ctss	DAM	7.84608e-279	1.34584e-274	0.396701	1	1
mt-Cytb	DAM	1.38327e-277	2.37272e-273	0.767979	0.991	0.966
Adssl1	DAM	1.14673e-273	1.96699e-269	1.79976	0.357	0.092
Sdf4	DAM	9.7642e-273	1.67485e-268	0.920892	0.882	0.626
Milr1	DAM	1.6169e-264	2.77348e-260	1.36569	0.5	0.176
Cpd	DAM	7.36787e-263	1.26381e-258	1.42101	0.518	0.19
Ctsa	DAM	1.73877e-259	2.98251e-255	0.63485	0.983	0.919
Gcnt2	DAM	8.84546e-259	1.51726e-254	1.56645	0.43	0.137
Pgk1	DAM	7.17359e-256	1.23049e-251	1.32014	0.589	0.246
Tspo	DAM	1.66169e-253	2.85029e-249	1.04861	0.753	0.392
Pfdn5	DAM	9.15083e-253	1.56964e-248	0.717827	0.962	0.835
St8sia6	DAM	1.66278e-252	2.85216e-248	1.37527	0.484	0.171
Cadm1	DAM	2.80203e-252	4.80632e-248	1.02367	0.824	0.525
Gpi1	DAM	2.85681e-252	4.90029e-248	1.10056	0.728	0.378
Lamp1	DAM	1.52255e-246	2.61164e-242	0.466149	0.999	0.982
Got1	DAM	6.84549e-246	1.17421e-241	1.43621	0.438	0.144
Ifitm3	DAM	1.30565e-244	2.23959e-240	1.19109	0.407	0.129
St14	DAM	2.49094e-241	4.27271e-237	1.67127	0.299	0.071
Rpl35	DAM	2.9788e-240	5.10953e-236	0.710767	0.976	0.864
Rpl22l1	DAM	6.47783e-239	1.11114e-234	0.939333	0.85	0.553
mt-Co2	DAM	4.23475e-236	7.26387e-232	0.733638	0.985	0.936
Npm1	DAM	2.96161e-235	5.08005e-231	0.764948	0.935	0.75
Tsc22d1	DAM	5.74035e-234	9.84642e-230	1.86362	0.284	0.068
Cstb	DAM	4.43339e-233	7.6046e-229	1.17144	0.757	0.42
Prdx4	DAM	4.7332e-225	8.11886e-221	1.13747	0.621	0.287
Rpl31	DAM	2.293e-224	3.93319e-220	0.661405	0.96	0.828
Plekhh2	DAM	3.70384e-224	6.3532e-220	1.84211	0.256	0.057
Cxcl16	DAM	5.17267e-224	8.87268e-220	1.33	0.616	0.285
Fcer1g	DAM	4.11776e-223	7.0632e-219	0.382421	1	0.998
Aldh2	DAM	2.58636e-219	4.43638e-215	1.16482	0.528	0.211
Gng5	DAM	5.30442e-216	9.09867e-212	0.630485	0.968	0.866
Asb10	DAM	1.01931e-215	1.74841e-211	1.531	0.345	0.104
Hcst	DAM	3.76129e-213	6.45174e-209	1.29189	0.488	0.193
Ephx1	DAM	3.86044e-211	6.62181e-207	1.8191	0.267	0.066
Rps17	DAM	1.90525e-210	3.26808e-206	0.557117	0.988	0.905
Arhgap24	DAM	1.65676e-209	2.84184e-205	1.4533	0.357	0.112
Rhoc	DAM	9.11638e-206	1.56373e-201	1.40585	0.38	0.126
Gng12	DAM	8.76388e-204	1.50327e-199	1.0815	0.587	0.267
Dnajb14	DAM	5.10778e-203	8.76137e-199	0.93587	0.787	0.477
Sdc3	DAM	5.34679e-201	9.17135e-197	1.07544	0.484	0.189
Csf2ra	DAM	4.8212e-200	8.2698e-196	1.02106	0.689	0.361
Cyba	DAM	7.1842e-198	1.23231e-193	0.439168	0.998	0.989
Gas5	DAM	4.02525e-193	6.90451e-189	0.788982	0.893	0.667
Cpq	DAM	7.3066e-193	1.2533e-188	1.58758	0.297	0.086
Nme2	DAM	3.33611e-191	5.72243e-187	0.700374	0.92	0.702
Gm10076	DAM	4.26936e-190	7.32324e-186	1.2273	0.38	0.13
Zfas1	DAM	5.41143e-189	9.28222e-185	1.17285	0.54	0.245
mt-Nd4	DAM	5.64691e-188	9.68614e-184	0.611078	0.978	0.945
Ly86	DAM	8.96414e-186	1.53762e-181	0.473117	0.999	0.995
mt-Co3	DAM	2.45759e-185	4.21551e-181	0.582064	0.992	0.98
Naca	DAM	6.56639e-185	1.12633e-180	0.56112	0.968	0.869
Tpd52	DAM	4.06482e-179	6.97238e-175	0.829786	0.778	0.468
Glipr1	DAM	1.95093e-175	3.34644e-171	1.5476	0.278	0.081
Eif3f	DAM	1.64977e-174	2.82985e-170	0.74055	0.851	0.615
Ldha	DAM	7.43415e-172	1.27518e-167	0.898627	0.757	0.471
Cox6a1	DAM	9.50928e-172	1.63113e-167	0.809284	0.828	0.57
Atox1	DAM	5.28302e-170	9.06197e-166	0.684861	0.929	0.77
Tent5c	DAM	3.74157e-169	6.41792e-165	0.877165	0.764	0.471
Ly9	DAM	5.31603e-169	9.11858e-165	1.1176	0.453	0.19
Gm11808	DAM	9.03618e-169	1.54998e-164	1.00805	0.56	0.265
Slc16a3	DAM	2.33529e-168	4.00572e-164	1.23464	0.394	0.151
Bst2	DAM	1.15398e-167	1.97941e-163	0.706277	0.86	0.597
Ifi204	DAM	2.67735e-165	4.59246e-161	0.930947	0.304	0.098
Sdf2l1	DAM	1.11765e-163	1.91711e-159	0.835216	0.834	0.599
Plin2	DAM	4.75166e-161	8.15052e-157	1.1819	0.347	0.123
Hmgn3	DAM	5.82204e-161	9.98654e-157	1.18193	0.284	0.088
Hacd2	DAM	2.18661e-158	3.75069e-154	1.00668	0.509	0.231
Bri3bp	DAM	6.07684e-156	1.04236e-151	1.15058	0.317	0.108
S100a1	DAM	3.80357e-154	6.52427e-150	1.42684	0.252	0.074
Cd34	DAM	2.44604e-153	4.1957e-149	0.809047	0.786	0.528
Slc2a1	DAM	1.29858e-152	2.22745e-148	1.1872	0.339	0.123
Cox7a2l	DAM	2.35599e-152	4.04123e-148	0.602511	0.919	0.745
Vkorc1	DAM	3.82255e-152	6.55683e-148	0.796305	0.741	0.449
Rpl4	DAM	1.58757e-151	2.72316e-147	0.52753	0.949	0.812
Ftl1-ps1	DAM	2.62263e-150	4.4986e-146	1.26153	0.297	0.099
Rpl9-ps6	DAM	1.60967e-148	2.76106e-144	1.10945	0.325	0.115
Dgkz	DAM	1.67812e-148	2.87847e-144	0.876044	0.624	0.331
Rtcb	DAM	3.86859e-146	6.6358e-142	0.809091	0.653	0.36
Pebp1	DAM	4.39544e-146	7.53949e-142	0.705413	0.819	0.57
Prdx1	DAM	4.98175e-145	8.5452e-141	0.701791	0.896	0.694
Glb1	DAM	5.87238e-145	1.00729e-140	0.963443	0.47	0.212
Gm2a	DAM	1.60021e-144	2.74484e-140	0.678944	0.816	0.557
Adarb1	DAM	2.5585e-143	4.3886e-139	1.30631	0.255	0.08
Ggh	DAM	4.29269e-143	7.36324e-139	0.819652	0.643	0.354
Atp5mpl	DAM	6.14716e-142	1.05442e-137	0.713834	0.755	0.467
Akr1a1	DAM	7.35666e-142	1.26189e-137	0.601968	0.887	0.666
Serf2	DAM	8.39748e-142	1.44042e-137	0.463267	0.977	0.909
Arap2	DAM	1.11249e-139	1.90826e-135	1.20411	0.306	0.11
Mpeg1	DAM	1.24526e-139	2.136e-135	0.478784	0.981	0.916
Tmem176a	DAM	1.68649e-139	2.89283e-135	0.669836	0.864	0.629
Rassf3	DAM	1.93258e-139	3.31496e-135	1.1276	0.337	0.129
Plekhm2	DAM	1.02464e-138	1.75756e-134	1.02763	0.408	0.175
Glmp	DAM	4.65303e-138	7.98135e-134	0.679276	0.809	0.554
mt-Nd1	DAM	6.54047e-138	1.12189e-133	0.548444	0.978	0.936
Pea15a	DAM	1.04645e-137	1.79498e-133	0.797218	0.64	0.351
Bola2	DAM	1.36208e-136	2.33637e-132	0.808516	0.614	0.323
Eef2	DAM	1.69709e-136	2.91102e-132	0.502176	0.949	0.82
Tpm4	DAM	1.14613e-135	1.96595e-131	1.11432	0.376	0.156
mt-Nd5	DAM	4.49234e-135	7.70571e-131	0.724694	0.848	0.652
Rps27rt	DAM	1.44243e-134	2.4742e-130	0.935962	0.408	0.173
Plek	DAM	1.79986e-134	3.08731e-130	0.639706	0.918	0.742
Scpep1	DAM	1.16671e-133	2.00126e-129	0.81265	0.586	0.302
2410006H16Rik	DAM	3.58252e-133	6.14509e-129	0.829936	0.783	0.539
Pgam1	DAM	2.94217e-132	5.0467e-128	0.75102	0.728	0.45
Cd48	DAM	3.19952e-131	5.48813e-127	0.702349	0.809	0.546
Plpp1	DAM	6.63176e-131	1.13755e-126	0.815735	0.501	0.236
Tmed3	DAM	7.65835e-131	1.31364e-126	0.663984	0.839	0.634
Vps13c	DAM	1.7035e-130	2.92201e-126	0.890499	0.517	0.257
Atp5g2	DAM	1.91539e-129	3.28547e-125	0.500021	0.938	0.801
Plbd2	DAM	3.41067e-129	5.85032e-125	0.712919	0.641	0.348
Bsg	DAM	2.27825e-127	3.90787e-123	0.442968	0.969	0.895
Cox6b1	DAM	3.35446e-127	5.7539e-123	0.544585	0.901	0.725
Cox6c	DAM	3.60156e-127	6.17776e-123	0.551012	0.886	0.689
Hmox1	DAM	3.4169e-125	5.861e-121	1.03165	0.313	0.12
Cox7c	DAM	5.00125e-124	8.57864e-120	0.462979	0.956	0.839
1110038B12Rik	DAM	1.17927e-122	2.02281e-118	0.883613	0.375	0.159
Speg	DAM	1.78294e-122	3.05827e-118	1.12097	0.268	0.095
Ctla2b	DAM	5.59458e-122	9.59639e-118	1.05437	0.381	0.17
Nrp1	DAM	9.04934e-122	1.55223e-117	0.66482	0.816	0.574
Eif3h	DAM	7.73205e-120	1.32628e-115	0.632482	0.798	0.539
Eif3k	DAM	4.74985e-119	8.14741e-115	0.630489	0.782	0.513
Gsto1	DAM	5.2278e-117	8.96725e-113	0.920914	0.314	0.123
Smpdl3a	DAM	7.53882e-117	1.29313e-112	0.901015	0.337	0.138
mt-Nd2	DAM	1.22481e-115	2.10092e-111	0.516972	0.957	0.873
1700003F12Rik	DAM	2.08182e-115	3.57094e-111	1.03526	0.281	0.106
Gm13889	DAM	1.56994e-113	2.69292e-109	1.4785	0.254	0.095
Atp5e	DAM	5.68495e-113	9.75139e-109	0.490033	0.938	0.798
Wdr89	DAM	7.04465e-113	1.20837e-108	0.879293	0.333	0.137
Gabarap	DAM	3.13259e-112	5.37334e-108	0.407736	0.97	0.877
Eno1	DAM	6.70932e-111	1.15085e-106	0.6754	0.686	0.42
Atp6v1a	DAM	1.1299e-110	1.93812e-106	0.775002	0.527	0.276
Plau	DAM	1.65703e-110	2.84231e-106	1.4363	0.334	0.149
Pkib	DAM	2.52714e-110	4.3348e-106	0.725656	0.525	0.271
Eef1d	DAM	3.96628e-110	6.80336e-106	0.517224	0.877	0.691
Slamf9	DAM	8.10446e-109	1.39016e-104	0.65985	0.647	0.379
Scd2	DAM	4.61772e-108	7.92078e-104	0.878957	0.517	0.28
Gnptab	DAM	2.02516e-107	3.47377e-103	0.998775	0.276	0.107
mt-Nd3	DAM	2.09512e-107	3.59377e-103	0.624995	0.766	0.524
Usp12	DAM	1.21656e-106	2.08677e-102	0.723404	0.625	0.366
AU020206	DAM	6.59628e-106	1.13146e-101	0.603578	0.755	0.48
Rpl10-ps3	DAM	1.50493e-105	2.58141e-101	0.802593	0.35	0.151
Echs1	DAM	2.57532e-105	4.41745e-101	0.684174	0.607	0.342
Uap1l1	DAM	7.71777e-105	1.32383e-100	0.795939	0.421	0.202
Fuca1	DAM	8.81112e-105	1.51137e-100	0.514925	0.87	0.657
Slc44a1	DAM	1.95306e-104	3.35008e-100	0.830686	0.275	0.106
Tmem160	DAM	6.291e-104	1.0791e-99	0.617705	0.695	0.426
Nenf	DAM	1.08085e-103	1.85399e-99	0.643461	0.649	0.388
Mfsd12	DAM	1.45368e-103	2.49349e-99	1.0647	0.305	0.129
Soat1	DAM	8.5921e-103	1.4738e-98	0.614542	0.749	0.495
Tomm7	DAM	1.02518e-102	1.75849e-98	0.594557	0.791	0.541
Prdx6	DAM	1.08153e-100	1.85516e-96	0.764522	0.368	0.167
Tceal9	DAM	1.14721e-99	1.96781e-95	0.736156	0.408	0.196
Lat2	DAM	2.32204e-99	3.983e-95	0.579914	0.751	0.503
Eef1g	DAM	3.56491e-98	6.11489e-94	0.579521	0.767	0.518
Bag1	DAM	1.03309e-97	1.77205e-93	0.590588	0.692	0.434
Nap1l1	DAM	1.72989e-96	2.96727e-92	0.642398	0.564	0.316
Gltp	DAM	2.51377e-95	4.31187e-91	0.606203	0.66	0.4
Snhg6	DAM	6.60729e-95	1.13335e-90	0.823339	0.318	0.14
Dtnbp1	DAM	1.08808e-94	1.86638e-90	0.625044	0.552	0.304
Lsp1	DAM	1.6577e-94	2.84346e-90	0.666374	0.551	0.315
Nsa2	DAM	1.85707e-94	3.18544e-90	0.503854	0.825	0.606
Siva1	DAM	5.66838e-94	9.72297e-90	0.78407	0.315	0.137
Fundc2	DAM	8.4822e-94	1.45495e-89	0.721423	0.345	0.157
Neat1	DAM	2.8027e-93	4.80748e-89	0.757187	0.481	0.262
Gm2000	DAM	2.96623e-93	5.08797e-89	0.805851	0.285	0.119
Hint1	DAM	4.45327e-93	7.6387e-89	0.448801	0.89	0.676
Ifnar2	DAM	6.12853e-93	1.05123e-88	0.440498	0.91	0.76
Galc	DAM	7.84012e-93	1.34482e-88	0.630238	0.504	0.268
Chst11	DAM	2.09504e-92	3.59363e-88	0.879584	0.288	0.122
Anxa4	DAM	4.51112e-91	7.73793e-87	0.844463	0.277	0.116
Cyb5r1	DAM	1.14492e-90	1.96388e-86	0.659032	0.459	0.236
H2afj	DAM	2.58205e-90	4.42899e-86	0.557728	0.658	0.398
Plekha1	DAM	2.77178e-90	4.75444e-86	0.619078	0.559	0.314
Hspe1	DAM	3.9085e-89	6.70425e-85	0.459986	0.872	0.662
BC028528	DAM	1.58537e-88	2.71939e-84	0.57145	0.661	0.412
Atp6v0e	DAM	2.31427e-88	3.96967e-84	0.418621	0.905	0.727
Myl6	DAM	4.49904e-88	7.7172e-84	0.463994	0.929	0.785
Pdgfa	DAM	8.49264e-88	1.45674e-83	0.88069	0.461	0.252
Dusp3	DAM	1.12541e-87	1.93042e-83	0.616471	0.538	0.303
Ergic3	DAM	1.05331e-86	1.80675e-82	0.499267	0.81	0.59
mt-Nd4l	DAM	4.27872e-86	7.33929e-82	0.59112	0.674	0.428
Aig1	DAM	7.10911e-86	1.21943e-81	0.656419	0.528	0.297
Msmo1	DAM	1.96805e-85	3.3758e-81	0.768941	0.366	0.179
Cops9	DAM	5.82733e-84	9.99563e-80	0.539592	0.723	0.491
Rpl36al	DAM	6.90794e-84	1.18492e-79	0.352668	0.968	0.864
Gnptg	DAM	1.5609e-83	2.67741e-79	0.561003	0.443	0.228
Atp6v1f	DAM	1.64085e-83	2.81455e-79	0.413162	0.89	0.717
Aprt	DAM	1.84613e-83	3.16667e-79	0.556512	0.529	0.293
Lsm4	DAM	3.53609e-82	6.06545e-78	0.565939	0.502	0.277
Slc25a3	DAM	6.77232e-82	1.16166e-77	0.394935	0.916	0.746
Pfkl	DAM	1.98237e-81	3.40036e-77	0.564496	0.527	0.294
Rgs3	DAM	3.45502e-81	5.9264e-77	0.762924	0.267	0.115
AW112010	DAM	3.65117e-81	6.26285e-77	0.667263	0.398	0.204
Gtf3c4	DAM	5.88696e-81	1.00979e-76	0.752262	0.324	0.153
Grn	DAM	9.01352e-81	1.54609e-76	0.32697	0.993	0.987
Grcc10	DAM	2.53767e-80	4.35286e-76	0.408913	0.897	0.762
Naglu	DAM	5.54279e-80	9.50755e-76	0.527545	0.606	0.366
Nrp2	DAM	5.63168e-80	9.66003e-76	0.616887	0.455	0.246
Atp5l	DAM	6.47759e-80	1.1111e-75	0.39936	0.893	0.713
Coro1c	DAM	1.04636e-79	1.79483e-75	0.734159	0.32	0.151
H2-Oa	DAM	1.39407e-79	2.39125e-75	0.675522	0.424	0.225
Tomm6	DAM	2.25044e-79	3.86018e-75	0.466837	0.81	0.596
Fam174a	DAM	6.38376e-79	1.09501e-74	0.51646	0.652	0.404
Tlr2	DAM	9.94797e-79	1.70638e-74	0.835656	0.549	0.338
Arpc1b	DAM	1.22249e-78	2.09693e-74	0.346205	0.969	0.882
Fblim1	DAM	2.01872e-78	3.4627e-74	0.77579	0.264	0.116
Bcl2a1a	DAM	3.51774e-78	6.03398e-74	0.64877	0.416	0.219
Arl11	DAM	7.00263e-78	1.20116e-73	0.579629	0.525	0.298
Atp6v1c1	DAM	1.85911e-77	3.18893e-73	0.522513	0.72	0.477
Cox5b	DAM	1.99718e-76	3.42576e-72	0.423753	0.841	0.621
Nab2	DAM	8.954e-76	1.53588e-71	0.837728	0.253	0.111
Pmp22	DAM	1.59902e-74	2.74279e-70	0.458916	0.903	0.772
Tmem176b	DAM	1.43703e-73	2.46493e-69	0.393366	0.937	0.821
Fkbp2	DAM	1.87566e-73	3.21731e-69	0.530878	0.837	0.668
Tmsb10	DAM	1.94742e-73	3.3404e-69	0.594083	0.7	0.481
Cpeb2	DAM	2.72087e-73	4.6671e-69	0.582057	0.393	0.203
Mapkapk2	DAM	2.86599e-73	4.91603e-69	0.601509	0.431	0.232
H2-M3	DAM	1.64022e-72	2.81348e-68	0.494777	0.577	0.341
Epb41l4aos	DAM	1.77823e-72	3.0502e-68	0.68097	0.307	0.148
Atxn10	DAM	1.80387e-71	3.09419e-67	0.499723	0.573	0.343
P2rx4	DAM	7.17646e-71	1.23098e-66	0.562267	0.668	0.436
Bri3	DAM	4.29069e-70	7.35982e-66	0.34101	0.958	0.871
Pde8b	DAM	5.52764e-70	9.48157e-66	0.640091	0.297	0.141
Os9	DAM	1.82341e-69	3.1277e-65	0.407981	0.833	0.623
Mrpl30	DAM	1.86631e-69	3.20129e-65	0.533989	0.481	0.274
H2-Ob	DAM	2.75615e-69	4.72763e-65	0.479418	0.378	0.196
Fnip2	DAM	3.70882e-69	6.36174e-65	0.596007	0.409	0.224
Klhl6	DAM	9.29596e-69	1.59454e-64	0.478565	0.569	0.339
Elob	DAM	1.09756e-68	1.88264e-64	0.391501	0.877	0.685
Micos13	DAM	1.8752e-68	3.21654e-64	0.445781	0.695	0.448
Use1	DAM	1.92018e-68	3.29369e-64	0.471499	0.66	0.423
Atp5h	DAM	3.34016e-68	5.72938e-64	0.380691	0.884	0.712
Srgn	DAM	1.13497e-67	1.94682e-63	0.449674	0.866	0.711
Ndufa2	DAM	1.18503e-67	2.03268e-63	0.398173	0.847	0.658
Naa20	DAM	1.82865e-67	3.13668e-63	0.494014	0.571	0.342
Mrpl33	DAM	2.92362e-67	5.01488e-63	0.457108	0.565	0.336
Gde1	DAM	6.548e-67	1.12318e-62	0.513614	0.577	0.354
Atp5j2	DAM	1.02926e-66	1.76549e-62	0.402387	0.875	0.708
Gaa	DAM	2.03555e-66	3.49159e-62	0.482212	0.51	0.295
Syt11	DAM	6.60622e-66	1.13316e-61	0.640778	0.269	0.127
Cox7a2	DAM	1.62404e-65	2.78571e-61	0.404249	0.833	0.635
Hscb	DAM	1.77091e-65	3.03764e-61	0.614376	0.274	0.129
Srebf2	DAM	2.51545e-65	4.31475e-61	0.624948	0.27	0.128
Pabpc1	DAM	1.64879e-64	2.82817e-60	0.319537	0.944	0.829
Lag3	DAM	2.45116e-64	4.20447e-60	0.523416	0.745	0.538
Mrpl54	DAM	1.1669e-63	2.00158e-59	0.471437	0.39	0.21
Uqcrb	DAM	4.71018e-63	8.07938e-59	0.401969	0.768	0.542
Tmem123	DAM	6.8704e-63	1.17848e-58	0.519281	0.368	0.196
Tmem256	DAM	1.03756e-62	1.77973e-58	0.461638	0.691	0.466
Slc11a1	DAM	1.34045e-62	2.29928e-58	0.448478	0.779	0.565
Tgif1	DAM	2.03348e-62	3.48803e-58	0.508957	0.406	0.222
Abcb1b	DAM	4.2641e-62	7.31421e-58	0.533157	0.307	0.155
Oxct1	DAM	1.4356e-61	2.46249e-57	0.372016	0.847	0.642
St8sia4	DAM	1.49791e-61	2.56936e-57	0.63504	0.297	0.151
Nme1	DAM	1.5872e-61	2.72253e-57	0.509494	0.531	0.323
Sh3bgrl3	DAM	4.51735e-61	7.74861e-57	0.294392	0.969	0.894
Eif3e	DAM	1.28443e-60	2.20318e-56	0.394079	0.661	0.428
Txn1	DAM	1.64166e-60	2.81594e-56	0.43022	0.553	0.336
Bnip3	DAM	3.14131e-60	5.3883e-56	0.590978	0.322	0.166
Uqcr11	DAM	8.3666e-60	1.43512e-55	0.400433	0.804	0.599
Gyg	DAM	1.85894e-59	3.18865e-55	0.667853	0.253	0.122
Otud1	DAM	1.97841e-59	3.39356e-55	0.617123	0.343	0.185
Lamp2	DAM	1.02547e-58	1.75898e-54	0.260974	0.972	0.901
Atp1b3	DAM	4.20647e-58	7.21535e-54	0.412789	0.809	0.625
Itm2c	DAM	5.29345e-58	9.07985e-54	0.265146	0.963	0.886
Ppt1	DAM	8.74873e-58	1.50067e-53	0.328899	0.902	0.737
Dap	DAM	2.14482e-57	3.67901e-53	0.492775	0.325	0.169
Dad1	DAM	2.61996e-57	4.49402e-53	0.312342	0.904	0.756
Ndufa13	DAM	4.11431e-57	7.05727e-53	0.359179	0.829	0.646
Nrbf2	DAM	9.08879e-57	1.559e-52	0.448801	0.461	0.269
Tecpr1	DAM	1.41888e-56	2.4338e-52	0.583504	0.334	0.18
Renbp	DAM	2.23037e-56	3.82576e-52	0.40471	0.497	0.292
Eif3m	DAM	2.30622e-56	3.95587e-52	0.399262	0.617	0.394
H2-T23	DAM	2.34681e-56	4.02548e-52	0.354778	0.846	0.66
Atp1a1	DAM	4.68983e-56	8.04446e-52	0.401416	0.713	0.481
Gpx4	DAM	6.44539e-56	1.10558e-51	0.325761	0.899	0.756
S1pr1	DAM	6.99556e-56	1.19995e-51	0.409015	0.458	0.266
Eif4b	DAM	1.13821e-55	1.95238e-51	0.399764	0.502	0.299
Ndufb2	DAM	1.20267e-55	2.06294e-51	0.366144	0.536	0.324
Degs1	DAM	1.55684e-55	2.67044e-51	0.416026	0.478	0.283
Shisa5	DAM	3.36708e-55	5.77556e-51	0.402779	0.691	0.472
Ndufv3	DAM	4.40646e-55	7.5584e-51	0.395398	0.688	0.474
Nucb1	DAM	4.76379e-55	8.17133e-51	0.389744	0.755	0.545
Cox7b	DAM	9.35146e-54	1.60406e-49	0.379795	0.727	0.516
Amdhd2	DAM	1.61796e-53	2.77528e-49	0.472794	0.287	0.148
Selenow	DAM	1.65226e-53	2.83412e-49	0.513096	0.322	0.174
Mrc2	DAM	2.28357e-53	3.91701e-49	0.453231	0.313	0.167
Med28	DAM	2.31392e-53	3.96907e-49	0.399966	0.589	0.37
Tnni2	DAM	6.39043e-53	1.09615e-48	0.487838	0.28	0.144
Btf3	DAM	1.75542e-52	3.01107e-48	0.296999	0.927	0.807
Hpf1	DAM	1.96244e-52	3.36618e-48	0.368875	0.574	0.361
Guca1a	DAM	5.13831e-52	8.81374e-48	0.468393	0.263	0.133
Dbi	DAM	5.6212e-52	9.64204e-48	0.412913	0.621	0.41
Scarb1	DAM	5.7902e-52	9.93193e-48	0.510572	0.253	0.127
Dhx32	DAM	1.13934e-51	1.95432e-47	0.493233	0.284	0.147
Vegfb	DAM	1.14031e-51	1.95598e-47	0.388715	0.576	0.37
Uqcr10	DAM	1.81432e-51	3.11209e-47	0.351087	0.755	0.539
Asph	DAM	1.90863e-51	3.27387e-47	0.372429	0.867	0.701
Uap1	DAM	2.09683e-51	3.5967e-47	0.50432	0.294	0.156
CAAA01118383.1	DAM	4.22841e-51	7.25299e-47	0.431619	0.309	0.165
Myo9b	DAM	4.88877e-51	8.38571e-47	0.382325	0.416	0.24
Lipa	DAM	5.45074e-51	9.34965e-47	0.403256	0.689	0.481
Akr7a5	DAM	1.07792e-50	1.84896e-46	0.372554	0.312	0.166
Atp6v1b2	DAM	1.57929e-50	2.70895e-46	0.365467	0.571	0.358
Smim14	DAM	1.89841e-50	3.25634e-46	0.396679	0.669	0.455
Calm3	DAM	2.71151e-50	4.65106e-46	0.363045	0.528	0.324
Daam1	DAM	4.21888e-50	7.23664e-46	0.48571	0.26	0.133
Atp5j	DAM	4.52858e-50	7.76787e-46	0.320759	0.865	0.686
Atp5k	DAM	6.65561e-50	1.14164e-45	0.394408	0.638	0.429
Trappc6a	DAM	1.54409e-49	2.64859e-45	0.471058	0.286	0.151
Tkt	DAM	1.55164e-49	2.66153e-45	0.367558	0.611	0.397
Hsd17b10	DAM	2.37477e-49	4.07344e-45	0.371738	0.336	0.184
Arpc3	DAM	4.79833e-49	8.23058e-45	0.291538	0.911	0.785
Id2	DAM	1.03959e-48	1.7832e-44	1.06331	0.282	0.159
C3ar1	DAM	1.04261e-48	1.78839e-44	0.42889	0.826	0.64
Gba	DAM	1.98949e-48	3.41257e-44	0.390737	0.431	0.254
Prelid1	DAM	3.63819e-48	6.24059e-44	0.352199	0.58	0.371
Ptrhd1	DAM	4.65516e-48	7.985e-44	0.42319	0.321	0.177
Qdpr	DAM	5.31291e-48	9.11323e-44	0.386597	0.342	0.19
mt-Nd6	DAM	5.34406e-48	9.16666e-44	0.50348	0.292	0.158
Tmem159	DAM	1.30252e-47	2.23422e-43	0.43592	0.329	0.182
Socs6	DAM	1.66198e-47	2.8508e-43	0.484263	0.464	0.292
Snhg8	DAM	2.949e-47	5.05842e-43	0.335909	0.568	0.362
Anp32b	DAM	7.32114e-47	1.2558e-42	0.354723	0.547	0.35
Fam162a	DAM	2.02597e-46	3.47515e-42	0.424203	0.305	0.167
Guk1	DAM	2.19279e-46	3.76129e-42	0.374373	0.3	0.162
Ndufb5	DAM	2.78137e-46	4.77088e-42	0.350042	0.671	0.455
Mbp	DAM	3.99083e-46	6.84547e-42	0.41947	0.27	0.143
Colgalt1	DAM	4.67154e-46	8.01309e-42	0.390602	0.666	0.458
Lrmp	DAM	5.03268e-46	8.63256e-42	0.383635	0.407	0.241
Eif3i	DAM	5.15349e-46	8.83979e-42	0.347191	0.578	0.377
Vps29	DAM	5.27076e-46	9.04093e-42	0.368406	0.606	0.403
Maged1	DAM	6.69473e-46	1.14835e-41	0.438112	0.299	0.164
Psmg4	DAM	1.38735e-45	2.37971e-41	0.364075	0.338	0.191
Nop53	DAM	1.53234e-45	2.62842e-41	0.33467	0.548	0.344
Tbca	DAM	2.19659e-45	3.76781e-41	0.334682	0.717	0.508
Snrpg	DAM	6.02073e-45	1.03274e-40	0.344605	0.78	0.583
Txndc17	DAM	7.60432e-45	1.30437e-40	0.320284	0.667	0.444
Bloc1s1	DAM	1.47755e-44	2.53444e-40	0.414316	0.308	0.171
Ndufa7	DAM	2.76199e-44	4.73765e-40	0.321899	0.779	0.584
Map1lc3a	DAM	2.86869e-44	4.92066e-40	0.333265	0.638	0.433
Ndufa6	DAM	1.04973e-43	1.80061e-39	0.324574	0.741	0.531
mt-Atp8	DAM	1.09485e-43	1.87799e-39	0.482902	0.252	0.133
Ndufb1-ps	DAM	5.12029e-43	8.78283e-39	0.338127	0.709	0.504
Clip1	DAM	9.70831e-43	1.66527e-38	0.340346	0.688	0.487
Tomm20	DAM	1.03439e-42	1.77429e-38	0.334812	0.799	0.605
C1galt1c1	DAM	1.61189e-42	2.76487e-38	0.419808	0.343	0.2
Ndufb9	DAM	1.6527e-42	2.83488e-38	0.321187	0.812	0.624
Fis1	DAM	1.67653e-42	2.87576e-38	0.332839	0.736	0.531
Nhp2	DAM	2.74277e-42	4.70468e-38	0.37719	0.346	0.202
Edf1	DAM	3.84981e-42	6.60358e-38	0.295338	0.796	0.595
Rabac1	DAM	4.06258e-42	6.96855e-38	0.268047	0.92	0.812
Naa50	DAM	4.88473e-42	8.37877e-38	0.383511	0.379	0.225
Spcs1	DAM	7.39942e-42	1.26922e-37	0.286517	0.815	0.62
Hsd17b12	DAM	1.03839e-41	1.78115e-37	0.322831	0.525	0.335
Anapc15	DAM	1.19555e-41	2.05072e-37	0.361139	0.293	0.163
Hspd1	DAM	2.13027e-41	3.65406e-37	0.349862	0.593	0.397
Mif4gd	DAM	2.16193e-41	3.70836e-37	0.394265	0.327	0.188
Kxd1	DAM	2.69381e-41	4.6207e-37	0.354471	0.441	0.272
Neu1	DAM	2.93519e-41	5.03474e-37	0.321551	0.481	0.3
Cdk14	DAM	4.11056e-41	7.05085e-37	0.398501	0.32	0.184
Cndp2	DAM	5.62411e-41	9.64703e-37	0.319294	0.651	0.433
Abcd2	DAM	6.24111e-41	1.07054e-36	0.325331	0.656	0.453
Slirp	DAM	1.01395e-40	1.73922e-36	0.285466	0.48	0.302
Napa	DAM	1.06772e-40	1.83146e-36	0.30255	0.481	0.301
Eid1	DAM	1.88885e-40	3.23995e-36	0.299342	0.514	0.328
Rbm3	DAM	1.89272e-40	3.24658e-36	0.325929	0.757	0.561
Wdr83os	DAM	2.26347e-40	3.88252e-36	0.302005	0.666	0.454
Uqcrq	DAM	2.28705e-40	3.92297e-36	0.306267	0.804	0.619
Sil1	DAM	2.39593e-40	4.10973e-36	0.317318	0.288	0.159
Gpr137b	DAM	2.92538e-40	5.0179e-36	0.351881	0.458	0.287
Snrpd2	DAM	3.73043e-40	6.3988e-36	0.294144	0.611	0.412
Pafah1b3	DAM	5.81689e-40	9.9777e-36	0.323888	0.343	0.2
Ubl5	DAM	6.17698e-40	1.05954e-35	0.279747	0.855	0.693
Tmem189	DAM	8.13396e-40	1.39522e-35	0.348338	0.356	0.211
Pcna	DAM	1.86666e-39	3.20188e-35	0.269181	0.409	0.249
Romo1	DAM	2.78981e-39	4.78536e-35	0.283954	0.642	0.442
Eif1a	DAM	2.92235e-39	5.0127e-35	0.38192	0.393	0.241
Mthfsl	DAM	4.76468e-39	8.17285e-35	0.288641	0.379	0.228
Tmbim1	DAM	5.38732e-39	9.24087e-35	0.387381	0.301	0.174
Mospd2	DAM	6.89796e-39	1.18321e-34	0.348151	0.298	0.171
Crtap	DAM	1.19774e-38	2.05449e-34	0.378787	0.268	0.149
Man2b2	DAM	1.63481e-38	2.80419e-34	0.343814	0.356	0.212
Pgrmc1	DAM	1.85605e-38	3.18368e-34	0.263111	0.398	0.24
Lyst	DAM	2.76631e-38	4.74505e-34	0.415761	0.424	0.27
Igbp1	DAM	3.38048e-38	5.79854e-34	0.322322	0.463	0.293
Tmem258	DAM	8.14877e-38	1.39776e-33	0.28675	0.65	0.455
Polr1d	DAM	1.7613e-37	3.02116e-33	0.285531	0.745	0.532
Pfkfb3	DAM	3.57268e-37	6.12821e-33	0.316243	0.488	0.319
Fdx2	DAM	4.1724e-37	7.15693e-33	0.390619	0.268	0.152
Slc38a10	DAM	5.85435e-37	1.0042e-32	0.381153	0.541	0.366
Ndufa3	DAM	7.31904e-37	1.25544e-32	0.29767	0.664	0.466
Hmgcs1	DAM	8.59396e-37	1.47412e-32	0.382777	0.257	0.144
Eif4ebp1	DAM	1.30704e-36	2.24196e-32	0.35302	0.359	0.221
Emp3	DAM	1.68868e-36	2.8966e-32	0.603954	0.289	0.173
Cmc1	DAM	4.23957e-36	7.27214e-32	0.344526	0.295	0.172
Tctex1d2	DAM	4.34141e-36	7.44683e-32	0.316608	0.264	0.149
Evi2a	DAM	5.44043e-36	9.33197e-32	0.291511	0.886	0.751
Klc4	DAM	6.24995e-36	1.07205e-31	0.331836	0.259	0.145
Ifi27	DAM	1.39083e-35	2.38569e-31	0.263676	0.62	0.427
Atp5md	DAM	2.79472e-35	4.79379e-31	0.258504	0.688	0.49
Nop10	DAM	3.64965e-35	6.26024e-31	0.280038	0.576	0.389
Lamtor4	DAM	3.88313e-35	6.66073e-31	0.258039	0.865	0.719
Ost4	DAM	5.77007e-35	9.8974e-31	0.282894	0.806	0.633
Arpc1a	DAM	6.1887e-35	1.06155e-30	0.265115	0.563	0.369
Nudt4	DAM	8.64999e-35	1.48373e-30	0.270254	0.438	0.276
Rps27l	DAM	1.15237e-34	1.97666e-30	0.278376	0.754	0.564
Gpr84	DAM	2.93113e-34	5.02776e-30	0.521439	0.625	0.452
Mbd2	DAM	4.55832e-34	7.81889e-30	0.254691	0.402	0.251
Mrto4	DAM	4.65631e-34	7.98698e-30	0.30916	0.309	0.184
Anxa7	DAM	4.82081e-34	8.26914e-30	0.251436	0.394	0.243
AI506816	DAM	5.29429e-34	9.0813e-30	0.370048	0.298	0.178
Grina	DAM	9.92096e-34	1.70174e-29	0.253992	0.754	0.553
Abcf2	DAM	1.35898e-33	2.33106e-29	0.345825	0.267	0.155
Atp5d	DAM	2.34483e-33	4.02209e-29	0.262267	0.782	0.597
Ndufs5	DAM	3.19866e-33	5.48667e-29	0.252153	0.703	0.511
Hnrnpa1	DAM	3.43539e-33	5.89272e-29	0.267689	0.626	0.434
Cln5	DAM	4.24394e-33	7.27963e-29	0.283174	0.48	0.313
Il11ra1	DAM	4.30306e-33	7.38104e-29	0.278616	0.401	0.252
Ndufb6	DAM	4.53236e-33	7.77436e-29	0.259686	0.394	0.246
Wsb2	DAM	1.03969e-32	1.78339e-28	0.274833	0.337	0.206
Cd14	DAM	1.40882e-32	2.41655e-28	0.551238	0.852	0.736
Cd180	DAM	1.43987e-32	2.46982e-28	0.315019	0.791	0.621
Gm17018	DAM	5.35534e-32	9.18601e-28	0.278162	0.266	0.155
Tagln2	DAM	7.28502e-32	1.2496e-27	0.327176	0.342	0.213
Hpcal1	DAM	1.01265e-31	1.73701e-27	0.288032	0.252	0.146
Psmb6	DAM	1.58046e-31	2.71096e-27	0.287013	0.721	0.533
Dtx3	DAM	2.19587e-31	3.76657e-27	0.270152	0.304	0.183
Hvcn1	DAM	2.4541e-31	4.20951e-27	0.258162	0.621	0.434
Ndufa12	DAM	2.79081e-31	4.78707e-27	0.254879	0.53	0.358
Eea1	DAM	3.50282e-31	6.00839e-27	0.329616	0.354	0.226
Tnfsf12	DAM	2.02237e-30	3.46896e-26	0.268338	0.429	0.279
Slc15a3	DAM	4.12348e-30	7.073e-26	0.396999	0.781	0.623
Hspa9	DAM	9.73233e-30	1.66939e-25	0.275526	0.409	0.265
Iah1	DAM	9.823e-30	1.68494e-25	0.258471	0.291	0.176
Eprs	DAM	1.01493e-29	1.74091e-25	0.274556	0.565	0.396
Slc23a2	DAM	1.9416e-29	3.33043e-25	0.255359	0.437	0.285
Rgs1	DAM	5.21065e-29	8.93783e-25	0.480822	0.285	0.178
Osbpl8	DAM	2.68408e-28	4.604e-24	0.264378	0.34	0.215
Chst1	DAM	8.37004e-28	1.43571e-23	0.299756	0.351	0.228
G530011O06Rik	DAM	8.52197e-24	1.46177e-19	0.391176	0.296	0.194
Ccl12	DAM	1.41719e-16	2.43091e-12	0.292929	0.414	0.31
Rtp4	Interferon-responding	0	0	4.07644	0.841	0.102
Ifitm3	Interferon-responding	0	0	4.16788	0.794	0.153
Isg15	Interferon-responding	0	0	4.8887	0.713	0.082
Ifit3	Interferon-responding	0	0	5.70894	0.663	0.043
Slfn2	Interferon-responding	0	0	2.77414	0.822	0.209
Ifi204	Interferon-responding	0	0	4.01267	0.696	0.111
Xaf1	Interferon-responding	0	0	2.79937	0.744	0.181
Oasl2	Interferon-responding	0	0	4.80768	0.608	0.049
Slfn5	Interferon-responding	0	0	4.60797	0.596	0.056
Ifit2	Interferon-responding	0	0	5.40764	0.504	0.034
Ifi209	Interferon-responding	0	0	4.13118	0.463	0.045
Zbp1	Interferon-responding	0	0	5.093	0.435	0.025
Irf7	Interferon-responding	0	0	4.77555	0.418	0.026
Usp18	Interferon-responding	0	0	4.47156	0.427	0.036
Ly6a	Interferon-responding	0	0	4.13397	0.404	0.04
Ifit1	Interferon-responding	0	0	5.85357	0.324	0.013
Ifit3b	Interferon-responding	0	0	6.46791	0.314	0.008
Stat1	Interferon-responding	8.37384e-308	1.43636e-303	2.738	0.869	0.301
Sp100	Interferon-responding	2.60424e-290	4.46706e-286	2.96363	0.668	0.15
Rnf213	Interferon-responding	2.92406e-264	5.01564e-260	2.81601	0.677	0.17
Gm4951	Interferon-responding	1.0479e-244	1.79746e-240	3.2247	0.487	0.088
Parp14	Interferon-responding	6.50902e-235	1.11649e-230	2.38756	0.838	0.32
Bst2	Interferon-responding	3.29519e-225	5.65225e-221	2.25331	0.952	0.631
Eif2ak2	Interferon-responding	4.50178e-219	7.72191e-215	2.42041	0.73	0.234
Stat2	Interferon-responding	6.48869e-216	1.11301e-211	2.7226	0.551	0.126
Ifi207	Interferon-responding	1.20867e-214	2.07323e-210	4.12271	0.278	0.031
Trim30a	Interferon-responding	5.33415e-210	9.14967e-206	1.99194	0.903	0.477
Ifi27l2a	Interferon-responding	5.30423e-204	9.09835e-200	2.67455	0.649	0.189
Lgals3bp	Interferon-responding	6.92504e-203	1.18785e-198	1.84576	0.919	0.508
Isg20	Interferon-responding	9.18938e-201	1.57625e-196	3.66388	0.262	0.029
Ly6e	Interferon-responding	6.98095e-197	1.19744e-192	1.07374	0.997	0.973
Phf11d	Interferon-responding	5.54219e-185	9.50653e-181	2.70171	0.53	0.134
Phf11b	Interferon-responding	7.02532e-171	1.20505e-166	2.7395	0.495	0.123
Irgm1	Interferon-responding	2.21494e-164	3.79929e-160	2.34393	0.565	0.164
Fgl2	Interferon-responding	7.205e-157	1.23587e-152	2.77226	0.441	0.107
Trim30c	Interferon-responding	1.14654e-155	1.96666e-151	2.78306	0.265	0.037
Trim30d	Interferon-responding	1.82182e-150	3.12497e-146	1.85031	0.758	0.315
Sdc3	Interferon-responding	1.55276e-144	2.66344e-140	2.08729	0.626	0.226
Slfn8	Interferon-responding	9.96495e-142	1.70929e-137	1.85191	0.71	0.292
Dhx58	Interferon-responding	2.12175e-138	3.63944e-134	2.79988	0.282	0.048
Ccl12	Interferon-responding	8.43431e-137	1.44674e-132	3.66652	0.7	0.313
Fcgr1	Interferon-responding	1.86406e-126	3.19742e-122	1.12175	0.961	0.833
[truncated: 2,273 more rows]

## Sheet: DEG in PU.1-high vs low - DEG b
DEG between PU.1-high and low DAM from single-cell sequencing of wild-type and 5xFAD microglia (pval < 0.05)
gene	Ragulation	p_val	p_val_adj	avg_log2FC	pct.1	pct.2
Cst7	up in PU.1-low	2.49447e-279	4.27877e-275	-2.58224	0.662	0.992
Tyrobp	up in PU.1-low	1.224e-258	2.09953e-254	-1.01244	1	1
Trem2	up in PU.1-low	3.04962e-223	5.23101e-219	-0.871743	0.999	0.999
Gnas	up in PU.1-low	7.42915e-208	1.27432e-203	-1.06063	0.959	0.998
Ctsd	up in PU.1-low	4.68245e-190	8.0318e-186	-0.891524	1	1
Syngr1	up in PU.1-low	6.53436e-183	1.12084e-178	-1.21492	0.939	0.997
Npc2	up in PU.1-low	3.08206e-182	5.28665e-178	-0.765011	0.992	1
Rpl21	up in PU.1-low	6.95654e-181	1.19326e-176	-0.685216	1	1
Lyz2	up in PU.1-low	2.41173e-172	4.13684e-168	-1.01565	0.981	0.998
Hexa	up in PU.1-low	8.57335e-160	1.47059e-155	-0.799037	0.979	0.997
Serpine2	up in PU.1-low	1.16037e-155	1.99039e-151	-0.952927	0.912	0.993
Eef1a1	up in PU.1-low	5.51267e-152	9.45589e-148	-0.556665	1	1
Ramp1	up in PU.1-low	6.27717e-145	1.07672e-140	-1.53182	0.576	0.929
B2m	up in PU.1-low	6.91241e-136	1.18569e-131	-0.626632	0.999	1
Timp2	up in PU.1-low	2.87803e-135	4.93669e-131	-0.754019	0.988	1
Gm1673	up in PU.1-low	1.6522e-134	2.83401e-130	-2.6033	0.214	0.69
Igf1	up in PU.1-low	3.06303e-134	5.25401e-130	-2.39165	0.193	0.678
Ndufa1	up in PU.1-low	4.42285e-127	7.58651e-123	-1.31417	0.582	0.925
Baiap2l2	up in PU.1-low	1.55004e-124	2.65878e-120	-1.95771	0.216	0.696
Rpl19	up in PU.1-low	3.52404e-124	6.04478e-120	-0.528111	0.997	0.999
Rpl23	up in PU.1-low	7.98132e-123	1.36904e-118	-0.546833	0.998	1
Fabp5	up in PU.1-low	1.40591e-119	2.41155e-115	-2.65729	0.212	0.653
Apoe	up in PU.1-low	6.76835e-119	1.16097e-114	-1.39817	0.91	0.997
Ank	up in PU.1-low	1.7057e-116	2.92578e-112	-1.61054	0.46	0.841
Ctsz	up in PU.1-low	2.71918e-113	4.66422e-109	-0.554247	1	1
Crlf2	up in PU.1-low	1.19818e-112	2.05523e-108	-1.18937	0.62	0.924
Ctsl	up in PU.1-low	9.75737e-111	1.67368e-106	-0.746074	0.996	0.999
Fth1	up in PU.1-low	1.84167e-108	3.15901e-104	-0.453029	1	1
Ssr4	up in PU.1-low	2.77502e-103	4.76e-99	-0.670056	0.956	0.997
Rps14	up in PU.1-low	9.58288e-100	1.64375e-95	-0.518422	0.996	1
Rpl5	up in PU.1-low	4.30034e-99	7.37637e-95	-0.533822	0.996	0.999
Cd52	up in PU.1-low	1.14877e-98	1.97048e-94	-0.82019	0.911	0.994
Cox6a2	up in PU.1-low	1.90495e-98	3.26756e-94	-1.85428	0.3	0.707
Rplp0	up in PU.1-low	1.66731e-95	2.85994e-91	-0.562276	0.994	1
Gapdh	up in PU.1-low	1.85159e-95	3.17603e-91	-0.697173	0.955	0.996
Rpl9	up in PU.1-low	1.16224e-94	1.99359e-90	-0.465329	0.999	0.999
Rpl26	up in PU.1-low	5.72397e-94	9.81833e-90	-0.47564	0.997	1
Rps5	up in PU.1-low	2.98094e-93	5.11321e-89	-0.528439	0.996	0.999
Rps24	up in PU.1-low	1.02698e-92	1.76158e-88	-0.456048	0.999	1
Rpl13a	up in PU.1-low	3.13428e-92	5.37622e-88	-0.487851	0.998	0.999
Hif1a	up in PU.1-low	3.57831e-92	6.13788e-88	-0.977399	0.727	0.962
Fau	up in PU.1-low	1.26497e-89	2.1698e-85	-0.444052	1	1
Rps16	up in PU.1-low	2.54022e-88	4.35724e-84	-0.467629	0.998	1
Tpt1	up in PU.1-low	3.25845e-87	5.58922e-83	-0.388901	0.999	1
Rpl27a	up in PU.1-low	2.02996e-86	3.482e-82	-0.417887	0.999	1
Rpl41	up in PU.1-low	2.2218e-86	3.81106e-82	-0.450871	0.998	1
Gusb	up in PU.1-low	2.00124e-85	3.43273e-81	-0.884429	0.834	0.969
Rpl32	up in PU.1-low	4.29867e-85	7.37351e-81	-0.459283	0.998	1
Ctsb	up in PU.1-low	2.01099e-83	3.44945e-79	-0.506455	1	1
Cd63	up in PU.1-low	2.24447e-83	3.84994e-79	-0.557643	0.981	1
Lpl	up in PU.1-low	1.94925e-82	3.34355e-78	-0.745498	0.544	0.91
Ccl6	up in PU.1-low	9.29256e-82	1.59395e-77	-1.30844	0.79	0.941
Rpsa	up in PU.1-low	2.24887e-81	3.85749e-77	-0.483103	0.993	1
Lrpap1	up in PU.1-low	3.48914e-81	5.98492e-77	-1.05889	0.715	0.921
Mif	up in PU.1-low	6.63843e-81	1.13869e-76	-0.946296	0.725	0.941
Rpl3	up in PU.1-low	8.50945e-81	1.45963e-76	-0.51505	0.986	0.998
Rps23	up in PU.1-low	1.01719e-80	1.74479e-76	-0.425852	0.999	0.999
Rps12	up in PU.1-low	1.50255e-80	2.57732e-76	-0.415359	0.999	1
Tmed3	up in PU.1-low	1.88785e-80	3.23824e-76	-0.896723	0.721	0.941
Rpl17	up in PU.1-low	6.64026e-80	1.139e-75	-0.442815	0.998	0.999
Itgax	up in PU.1-low	1.90858e-78	3.27378e-74	-1.88845	0.282	0.643
Rps10	up in PU.1-low	3.33636e-77	5.72286e-73	-0.430269	0.998	1
Rpl10a	up in PU.1-low	4.26462e-77	7.3151e-73	-0.479235	0.994	1
Rpl36a	up in PU.1-low	1.56161e-75	2.67863e-71	-0.551594	0.959	0.995
Pkm	up in PU.1-low	7.31051e-74	1.25397e-69	-0.91336	0.687	0.93
Creg1	up in PU.1-low	1.69025e-73	2.89928e-69	-0.565073	0.961	0.996
Rpl13	up in PU.1-low	5.93328e-73	1.01774e-68	-0.387968	1	0.999
Rps20	up in PU.1-low	3.0851e-72	5.29186e-68	-0.420657	0.998	0.999
Rpl30	up in PU.1-low	3.53872e-72	6.06997e-68	-0.410957	0.998	1
Rps19	up in PU.1-low	1.22542e-69	2.10196e-65	-0.438417	0.995	0.999
Rpl10	up in PU.1-low	1.51468e-69	2.59813e-65	-0.371572	1	1
Rps4x	up in PU.1-low	2.26982e-69	3.89342e-65	-0.421988	0.998	0.999
Rpl18a	up in PU.1-low	2.87402e-69	4.92981e-65	-0.419124	0.995	1
Fabp3	up in PU.1-low	5.30902e-68	9.10655e-64	-2.52875	0.077	0.37
Aldoa	up in PU.1-low	3.25592e-67	5.58488e-63	-0.700423	0.788	0.973
Sdf4	up in PU.1-low	1.39404e-66	2.39119e-62	-0.68677	0.806	0.955
Rpl23a	up in PU.1-low	5.20787e-66	8.93307e-62	-0.448205	0.997	0.999
Rps7	up in PU.1-low	6.33077e-66	1.08592e-61	-0.391215	0.998	1
Rpl11	up in PU.1-low	3.36996e-63	5.7805e-59	-0.381303	0.999	1
Rps3a1	up in PU.1-low	8.01208e-63	1.37431e-58	-0.369226	1	0.999
Rpl28	up in PU.1-low	8.06282e-63	1.38301e-58	-0.397765	0.997	0.998
Rpl12	up in PU.1-low	1.27184e-62	2.18159e-58	-0.411621	0.995	1
Cd9	up in PU.1-low	2.33387e-62	4.00329e-58	-0.459351	0.997	1
Psat1	up in PU.1-low	1.33447e-61	2.28902e-57	-1.23513	0.308	0.646
Rps2	up in PU.1-low	1.68973e-61	2.8984e-57	-0.399508	0.998	0.999
Rps15a	up in PU.1-low	3.95986e-61	6.79235e-57	-0.386665	1	1
Cd68	up in PU.1-low	7.40659e-61	1.27045e-56	-0.538185	0.978	0.999
Rps3	up in PU.1-low	1.34617e-60	2.30909e-56	-0.377788	0.996	0.997
H2-Ab1	up in PU.1-low	2.04886e-60	3.51441e-56	-1.89335	0.275	0.595
Hcst	up in PU.1-low	2.60536e-60	4.46897e-56	-1.30213	0.317	0.638
Wfdc17	up in PU.1-low	2.85561e-60	4.89824e-56	-1.68217	0.141	0.443
Rps27a	up in PU.1-low	9.79711e-60	1.6805e-55	-0.364058	0.998	1
Aplp2	up in PU.1-low	1.3991e-59	2.39988e-55	-0.907632	0.68	0.898
Cd74	up in PU.1-low	2.53985e-57	4.3566e-53	-1.85454	0.504	0.78
Myo1e	up in PU.1-low	1.13087e-56	1.93978e-52	-0.994321	0.358	0.708
Rpl18	up in PU.1-low	3.04211e-56	5.21813e-52	-0.382292	0.994	0.999
Rps28	up in PU.1-low	4.0878e-55	7.0118e-51	-0.358425	0.996	1
Rps11	up in PU.1-low	6.47397e-55	1.11048e-50	-0.345654	0.998	1
Cox4i1	up in PU.1-low	1.68333e-54	2.88742e-50	-0.423939	0.975	0.999
Rps18	up in PU.1-low	1.7418e-54	2.98771e-50	-0.394656	0.993	0.999
Ch25h	up in PU.1-low	4.47778e-54	7.68074e-50	-1.06775	0.116	0.394
Rpl34	up in PU.1-low	1.16123e-53	1.99185e-49	-0.344773	0.998	1
Rps13	up in PU.1-low	1.44105e-53	2.47184e-49	-0.370152	0.997	1
Cox6a1	up in PU.1-low	1.97767e-53	3.3923e-49	-0.747943	0.726	0.914
Gng5	up in PU.1-low	1.03987e-52	1.78368e-48	-0.479012	0.941	0.992
Rps25	up in PU.1-low	1.18406e-52	2.03101e-48	-0.342614	0.996	0.999
Gng12	up in PU.1-low	2.24355e-52	3.84837e-48	-0.944669	0.422	0.741
Rpl35a	up in PU.1-low	6.2663e-52	1.07486e-47	-0.326626	0.999	0.999
Uqcrh	up in PU.1-low	7.32838e-52	1.25704e-47	-0.535892	0.879	0.975
Bsg	up in PU.1-low	1.2559e-51	2.15424e-47	-0.489115	0.94	0.992
Rpl37	up in PU.1-low	2.06107e-51	3.53535e-47	-0.333157	0.998	0.999
Asb10	up in PU.1-low	2.66098e-51	4.56438e-47	-1.32157	0.204	0.502
Rpl14	up in PU.1-low	2.87987e-51	4.93984e-47	-0.40956	0.981	0.997
Pfdn5	up in PU.1-low	2.96382e-51	5.08385e-47	-0.494045	0.927	0.991
Grcc10	up in PU.1-low	3.00722e-51	5.15829e-47	-0.562251	0.824	0.955
Rps15	up in PU.1-low	9.61499e-51	1.64926e-46	-0.354612	0.995	0.999
Crip1	up in PU.1-low	1.0006e-50	1.71633e-46	-1.29822	0.239	0.537
Prdx4	up in PU.1-low	1.43066e-50	2.45402e-46	-0.959963	0.462	0.762
Cacna1a	up in PU.1-low	3.01444e-50	5.17066e-46	-0.982377	0.33	0.654
Sdf2l1	up in PU.1-low	3.35569e-50	5.75601e-46	-0.688041	0.74	0.929
Csf1	up in PU.1-low	4.21653e-50	7.23262e-46	-1.02398	0.376	0.673
Eef1b2	up in PU.1-low	6.62559e-50	1.13649e-45	-0.44426	0.958	0.992
Pld3	up in PU.1-low	7.35438e-50	1.2615e-45	-0.794343	0.645	0.873
Acaca	up in PU.1-low	1.57421e-49	2.70024e-45	-1.20572	0.205	0.505
Rpl7	up in PU.1-low	3.32242e-49	5.69894e-45	-0.362744	0.987	0.999
Rpl29	up in PU.1-low	6.1112e-49	1.04825e-44	-0.376701	0.985	0.997
Rplp2	up in PU.1-low	7.33805e-49	1.2587e-44	-0.319282	0.998	0.999
Fkbp2	up in PU.1-low	7.44415e-49	1.2769e-44	-0.789621	0.743	0.914
Rack1	up in PU.1-low	1.01443e-48	1.74005e-44	-0.393882	0.986	0.997
Cox8a	up in PU.1-low	2.25655e-48	3.87066e-44	-0.443057	0.954	0.99
Rps6	up in PU.1-low	2.51823e-48	4.31952e-44	-0.390075	0.981	0.995
Fxyd5	up in PU.1-low	2.58455e-48	4.43327e-44	-1.39902	0.279	0.572
Rpl6	up in PU.1-low	3.00136e-48	5.14823e-44	-0.315917	0.998	0.999
Lgi2	up in PU.1-low	1.40008e-47	2.40156e-43	-2.93572	0.043	0.248
Egln3	up in PU.1-low	2.20398e-47	3.78048e-43	-1.77127	0.099	0.345
Axl	up in PU.1-low	2.54017e-47	4.35715e-43	-0.941379	0.416	0.709
Lgals3bp	up in PU.1-low	1.04003e-46	1.78396e-42	-0.680235	0.731	0.92
Nceh1	up in PU.1-low	7.97692e-46	1.36828e-41	-0.814179	0.405	0.723
Rpl22	up in PU.1-low	8.70664e-46	1.49345e-41	-0.362235	0.982	0.997
Rpl36	up in PU.1-low	9.97432e-46	1.7109e-41	-0.347556	0.989	1
Ctsa	up in PU.1-low	1.08672e-45	1.86406e-41	-0.42345	0.967	0.999
Rps21	up in PU.1-low	2.28649e-45	3.92201e-41	-0.318276	0.998	1
Rpl38	up in PU.1-low	3.06576e-45	5.2587e-41	-0.359449	0.994	0.999
H2-Aa	up in PU.1-low	1.09258e-44	1.87409e-40	-2.57954	0.1	0.327
Fcer1g	up in PU.1-low	1.60183e-43	2.74762e-39	-0.279004	0.999	1
Dkk2	up in PU.1-low	2.63263e-43	4.51574e-39	-3.66176	0.032	0.212
Etl4	up in PU.1-low	7.54e-43	1.29334e-38	-1.57394	0.15	0.396
Rpl7a	up in PU.1-low	1.07109e-42	1.83724e-38	-0.363467	0.981	1
H2-D1	up in PU.1-low	2.46436e-42	4.22712e-38	-0.435735	0.983	1
Tmem163	up in PU.1-low	3.31353e-42	5.6837e-38	-2.24272	0.055	0.254
Mamdc2	up in PU.1-low	3.35142e-42	5.74869e-38	-3.00447	0.032	0.21
Usp12	up in PU.1-low	6.28152e-42	1.07747e-37	-0.80346	0.486	0.77
Rps9	up in PU.1-low	7.725e-42	1.32507e-37	-0.299701	0.999	1
Pianp	up in PU.1-low	3.1881e-41	5.46855e-37	-2.20912	0.069	0.271
Atp1a3	up in PU.1-low	5.35576e-41	9.18674e-37	-1.20966	0.185	0.448
Cox7a2l	up in PU.1-low	1.20881e-40	2.07347e-36	-0.469343	0.86	0.976
Ggh	up in PU.1-low	2.21941e-40	3.80696e-36	-0.76956	0.504	0.777
Rpl39	up in PU.1-low	5.1979e-40	8.91596e-36	-0.286349	0.999	0.999
Cd34	up in PU.1-low	6.25574e-40	1.07305e-35	-0.669011	0.675	0.895
mt-Atp6	up in PU.1-low	6.54823e-40	1.12322e-35	-0.435033	0.985	0.997
Fuca1	up in PU.1-low	1.30547e-39	2.23928e-35	-0.530615	0.79	0.948
Chst2	up in PU.1-low	1.36121e-39	2.33488e-35	-0.949806	0.27	0.542
Tsc22d1	up in PU.1-low	3.58338e-39	6.14658e-35	-1.33524	0.16	0.402
Glb1	up in PU.1-low	4.98058e-39	8.54319e-35	-0.943704	0.323	0.594
Rpl37a	up in PU.1-low	7.86996e-39	1.34993e-34	-0.267218	0.998	0.999
Capg	up in PU.1-low	1.22143e-38	2.09512e-34	-0.786242	0.431	0.714
Atox1	up in PU.1-low	2.69273e-38	4.61883e-34	-0.517531	0.876	0.971
Dpp7	up in PU.1-low	3.20627e-38	5.49971e-34	-0.851458	0.37	0.651
Rps26	up in PU.1-low	3.94789e-38	6.77182e-34	-0.366103	0.98	0.992
Rpl27	up in PU.1-low	6.36897e-38	1.09247e-33	-0.325509	0.985	0.998
Apbb2	up in PU.1-low	1.01604e-37	1.74281e-33	-0.670417	0.481	0.756
Hpse	up in PU.1-low	1.22212e-37	2.09631e-33	-2.35865	0.056	0.238
Rab7b	up in PU.1-low	1.91624e-37	3.28692e-33	-1.3137	0.132	0.359
Gpi1	up in PU.1-low	2.56476e-37	4.39933e-33	-0.65236	0.599	0.843
Tpi1	up in PU.1-low	5.58338e-37	9.57716e-33	-0.585017	0.648	0.877
Lilrb4a	up in PU.1-low	7.23457e-37	1.24095e-32	-0.564849	0.27	0.543
Gas7	up in PU.1-low	1.5985e-36	2.74191e-32	-1.89393	0.059	0.244
Rpl24	up in PU.1-low	2.82771e-36	4.85037e-32	-0.304772	0.993	0.998
Rpl8	up in PU.1-low	3.90739e-36	6.70235e-32	-0.28553	0.994	1
Scd2	up in PU.1-low	4.84504e-36	8.3107e-32	-1.01031	0.392	0.651
Ftl1	up in PU.1-low	6.05689e-36	1.03894e-31	-0.249001	0.998	1
Glmp	up in PU.1-low	7.39195e-36	1.26794e-31	-0.582753	0.706	0.901
Cd200r4	up in PU.1-low	9.65231e-36	1.65566e-31	-1.70807	0.09	0.289
Pgk1	up in PU.1-low	1.16362e-35	1.99596e-31	-0.759916	0.449	0.699
Eef2	up in PU.1-low	3.4885e-35	5.98383e-31	-0.402023	0.914	0.985
Ifi27l2a	up in PU.1-low	4.30836e-35	7.39013e-31	-1.02809	0.396	0.652
Aldh2	up in PU.1-low	2.96802e-34	5.09104e-30	-0.802585	0.379	0.648
Vkorc1	up in PU.1-low	6.26317e-34	1.07432e-29	-0.612154	0.611	0.844
Bhlhe40	up in PU.1-low	6.54911e-34	1.12337e-29	-1.2847	0.139	0.354
Plxdc2	up in PU.1-low	7.96125e-34	1.36559e-29	-0.346083	0.956	0.993
Spp1	up in PU.1-low	8.27344e-34	1.41914e-29	-2.84316	0.158	0.363
Arap2	up in PU.1-low	2.39636e-33	4.11047e-29	-1.1547	0.199	0.43
St14	up in PU.1-low	1.76766e-32	3.03207e-28	-1.13887	0.196	0.421
Gpx4	up in PU.1-low	5.05985e-32	8.67915e-28	-0.437326	0.831	0.952
Adarb1	up in PU.1-low	5.63175e-32	9.66015e-28	-1.3147	0.163	0.375
Ly86	up in PU.1-low	1.40457e-31	2.40927e-27	-0.325776	0.998	0.999
H2-Eb1	up in PU.1-low	1.54894e-31	2.6569e-27	-2.31469	0.068	0.236
Uba52	up in PU.1-low	1.69067e-31	2.90001e-27	-0.42628	0.829	0.945
Anxa5	up in PU.1-low	1.89663e-31	3.25329e-27	-0.602764	0.486	0.747
Ctla2a	up in PU.1-low	3.13556e-31	5.37843e-27	-2.38368	0.07	0.238
Anxa2	up in PU.1-low	3.22609e-31	5.53372e-27	-1.60593	0.082	0.258
Rplp1	up in PU.1-low	4.61032e-31	7.90808e-27	-0.215169	1	1
Il3ra	up in PU.1-low	1.91823e-30	3.29034e-26	-1.58864	0.1	0.281
Flt1	up in PU.1-low	2.06458e-30	3.54137e-26	-1.66615	0.093	0.272
Pgam1	up in PU.1-low	4.84583e-30	8.31206e-26	-0.558618	0.608	0.845
Rpl15	up in PU.1-low	4.88178e-30	8.37371e-26	-0.26927	0.994	0.998
Serf2	up in PU.1-low	7.65524e-30	1.3131e-25	-0.322938	0.954	0.994
Rabac1	up in PU.1-low	7.97971e-30	1.36876e-25	-0.420091	0.855	0.976
Cox6b1	up in PU.1-low	1.14268e-29	1.96004e-25	-0.435921	0.83	0.955
Nbl1	up in PU.1-low	1.20154e-29	2.06101e-25	-1.8024	0.065	0.226
Eif3f	up in PU.1-low	1.54892e-29	2.65686e-25	-0.4508	0.756	0.927
Cadm1	up in PU.1-low	1.60714e-29	2.75673e-25	-0.475696	0.739	0.921
Sulf2	up in PU.1-low	2.83944e-29	4.8705e-25	-1.30038	0.11	0.296
Rap2b	up in PU.1-low	3.44719e-29	5.91296e-25	-0.816946	0.337	0.582
Naglu	up in PU.1-low	4.07772e-29	6.99452e-25	-0.651384	0.487	0.728
Pebp1	up in PU.1-low	5.89865e-29	1.0118e-24	-0.490837	0.726	0.903
Gcnt2	up in PU.1-low	8.33246e-29	1.42927e-24	-0.769226	0.319	0.554
Adssl1	up in PU.1-low	2.00494e-28	3.43907e-24	-0.962837	0.243	0.462
Rpl31	up in PU.1-low	2.01602e-28	3.45809e-24	-0.333643	0.937	0.983
Atp1b3	up in PU.1-low	2.41133e-28	4.13615e-24	-0.497678	0.724	0.901
Ifnar2	up in PU.1-low	4.50532e-28	7.72797e-24	-0.411992	0.843	0.964
Arhgap24	up in PU.1-low	1.06103e-27	1.81999e-23	-0.934167	0.252	0.468
Cox6c	up in PU.1-low	1.78066e-27	3.05436e-23	-0.407034	0.809	0.942
Il4i1	up in PU.1-low	2.47991e-27	4.25379e-23	-0.90578	0.204	0.412
Ergic3	up in PU.1-low	3.19802e-27	5.48556e-23	-0.498763	0.715	0.887
Tomm7	up in PU.1-low	3.30648e-27	5.67161e-23	-0.490475	0.675	0.876
Grn	up in PU.1-low	4.07246e-27	6.98548e-23	-0.339405	0.989	0.998
Actr3b	up in PU.1-low	5.4735e-27	9.38869e-23	-1.48472	0.087	0.25
Ywhah	up in PU.1-low	6.13367e-27	1.05211e-22	-0.380119	0.933	0.992
Lamtor4	up in PU.1-low	1.6413e-26	2.81533e-22	-0.423788	0.793	0.927
mt-Co1	up in PU.1-low	1.65604e-26	2.84061e-22	-0.357174	0.989	0.997
Tnfsf8	up in PU.1-low	4.39709e-26	7.54234e-22	-0.785235	0.25	0.47
Nenf	up in PU.1-low	5.27187e-26	9.04283e-22	-0.574919	0.519	0.75
Tmem160	up in PU.1-low	1.11554e-25	1.91348e-21	-0.503796	0.578	0.798
Gde1	up in PU.1-low	1.3144e-25	2.2546e-21	-0.575312	0.448	0.694
Pacsin1	up in PU.1-low	2.08838e-25	3.5822e-21	-1.58944	0.076	0.228
Cspg4	up in PU.1-low	3.56829e-25	6.12069e-21	-2.13721	0.032	0.154
Cox7c	up in PU.1-low	3.82494e-25	6.56093e-21	-0.316839	0.926	0.977
Akr1a1	up in PU.1-low	4.64014e-25	7.95923e-21	-0.397011	0.815	0.94
Zfas1	up in PU.1-low	8.23614e-25	1.41275e-20	-0.629572	0.426	0.659
Rps8	up in PU.1-low	9.02468e-25	1.548e-20	-0.192235	0.999	1
Ndufa13	up in PU.1-low	1.12451e-24	1.92888e-20	-0.430072	0.745	0.894
Rps27	up in PU.1-low	2.35205e-24	4.03447e-20	-0.239902	0.994	0.997
Itm2c	up in PU.1-low	4.49963e-24	7.71821e-20	-0.303721	0.936	0.989
Got1	up in PU.1-low	4.93709e-24	8.46859e-20	-0.697517	0.325	0.546
Mt1	up in PU.1-low	6.35692e-24	1.0904e-19	-0.444314	0.745	0.906
Cops9	up in PU.1-low	2.16435e-23	3.71251e-19	-0.524105	0.604	0.8
mt-Nd5	up in PU.1-low	4.83247e-23	8.28913e-19	-0.460305	0.8	0.905
Fam20c	up in PU.1-low	5.09221e-23	8.73467e-19	-0.700595	0.248	0.453
Tmem205	up in PU.1-low	6.59337e-23	1.13096e-18	-0.879317	0.174	0.358
Rftn1	up in PU.1-low	6.7014e-23	1.14949e-18	-1.01033	0.148	0.319
Fcgr2b	up in PU.1-low	8.38327e-23	1.43798e-18	-0.438488	0.773	0.937
Fdps	up in PU.1-low	9.06306e-23	1.55459e-18	-1.01761	0.153	0.329
Myo5a	up in PU.1-low	1.96615e-22	3.37254e-18	-0.738016	0.248	0.453
Rps17	up in PU.1-low	2.98946e-22	5.12782e-18	-0.258708	0.978	0.996
Ldha	up in PU.1-low	3.21652e-22	5.51731e-18	-0.461096	0.649	0.855
Atp5g2	up in PU.1-low	3.29353e-22	5.64939e-18	-0.316871	0.895	0.973
Naca	up in PU.1-low	7.33637e-22	1.25841e-17	-0.28959	0.942	0.988
Cxcl14	up in PU.1-low	7.93069e-22	1.36035e-17	-1.78935	0.05	0.173
Gm13889	up in PU.1-low	8.56999e-22	1.47001e-17	-0.813768	0.173	0.347
Lamp1	up in PU.1-low	9.00312e-22	1.54431e-17	-0.196145	0.997	1
Dnajb14	up in PU.1-low	1.02813e-21	1.76356e-17	-0.400074	0.702	0.905
Plbd2	up in PU.1-low	2.00357e-21	3.43672e-17	-0.537866	0.53	0.75
Ifitm2	up in PU.1-low	2.01018e-21	3.44806e-17	-1.46377	0.094	0.234
Ctnna3	up in PU.1-low	2.22319e-21	3.81344e-17	-3.40603	0.012	0.1
Eif3k	up in PU.1-low	2.89685e-21	4.96897e-17	-0.429522	0.687	0.859
Gm26714	up in PU.1-low	4.23347e-21	7.26168e-17	-1.11187	0.146	0.306
Atp5j2	up in PU.1-low	4.32176e-21	7.41312e-17	-0.357478	0.8	0.935
Pmp22	up in PU.1-low	5.43083e-21	9.31551e-17	-0.31078	0.836	0.964
mt-Cytb	up in PU.1-low	5.89385e-21	1.01097e-16	-0.30019	0.984	0.997
Ndufa2	up in PU.1-low	6.19129e-21	1.06199e-16	-0.385921	0.764	0.912
Smim14	up in PU.1-low	6.42124e-21	1.10143e-16	-0.505414	0.561	0.783
Ephx1	up in PU.1-low	7.31334e-21	1.25446e-16	-0.981169	0.171	0.338
Gas5	up in PU.1-low	1.04425e-20	1.79121e-16	-0.38047	0.828	0.95
mt-Co2	up in PU.1-low	1.35681e-20	2.32734e-16	-0.311138	0.977	0.992
Map1lc3a	up in PU.1-low	1.36758e-20	2.34581e-16	-0.510547	0.519	0.736
Cpq	up in PU.1-low	1.59592e-20	2.73748e-16	-0.784671	0.204	0.385
BC028528	up in PU.1-low	1.72121e-20	2.95239e-16	-0.471874	0.54	0.765
Tent5c	up in PU.1-low	1.97247e-20	3.38338e-16	-0.406484	0.667	0.877
Ldlrad3	up in PU.1-low	2.78011e-20	4.76873e-16	-1.92446	0.035	0.14
Slc16a3	up in PU.1-low	2.94299e-20	5.04812e-16	-0.536593	0.305	0.515
Xylt1	up in PU.1-low	3.35455e-20	5.75406e-16	-0.688839	0.192	0.37
Tspo	up in PU.1-low	3.4686e-20	5.94969e-16	-0.417972	0.629	0.841
Scarb1	up in PU.1-low	4.35253e-20	7.46589e-16	-0.860369	0.177	0.35
Kcnj2	up in PU.1-low	4.81619e-20	8.26122e-16	-0.371915	0.46	0.699
Laptm5	up in PU.1-low	5.1601e-20	8.85112e-16	-0.17907	1	1
Tomm6	up in PU.1-low	6.36531e-20	1.09184e-15	-0.381092	0.706	0.883
H2-Oa	up in PU.1-low	8.01108e-20	1.37414e-15	-0.620392	0.321	0.522
Rpl22l1	up in PU.1-low	1.25625e-19	2.15485e-15	-0.405845	0.779	0.913
Rnasek	up in PU.1-low	1.2966e-19	2.22405e-15	-0.300392	0.895	0.979
Bri3bp	up in PU.1-low	1.33281e-19	2.28616e-15	-0.655593	0.222	0.413
Hmgn3	up in PU.1-low	1.6029e-19	2.74945e-15	-0.845664	0.191	0.36
Atp5mpl	up in PU.1-low	1.72851e-19	2.96492e-15	-0.394601	0.644	0.829
Trpm1	up in PU.1-low	2.04417e-19	3.50637e-15	-2.31053	0.028	0.124
S100a1	up in PU.1-low	3.16944e-19	5.43654e-15	-0.795663	0.154	0.317
Dcstamp	up in PU.1-low	3.29171e-19	5.64627e-15	-4.02727	0.005	0.076
Rnaset2a	up in PU.1-low	3.60657e-19	6.18635e-15	-0.292512	0.915	0.98
Atp5e	up in PU.1-low	3.65806e-19	6.27467e-15	-0.273901	0.897	0.965
Hcfc1r1	up in PU.1-low	4.3215e-19	7.41267e-15	-0.516279	0.326	0.538
Plekhh2	up in PU.1-low	4.57709e-19	7.85108e-15	-0.716441	0.183	0.358
Mpeg1	up in PU.1-low	4.71484e-19	8.08737e-15	-0.291459	0.968	0.994
Ppib	up in PU.1-low	4.8828e-19	8.37547e-15	-0.276841	0.935	0.991
Gm2a	up in PU.1-low	6.54877e-19	1.12331e-14	-0.375959	0.731	0.885
Fgf1	up in PU.1-low	6.6112e-19	1.13402e-14	-1.95083	0.04	0.143
Bag1	up in PU.1-low	1.16387e-18	1.99639e-14	-0.407971	0.579	0.785
Ang	up in PU.1-low	2.25211e-18	3.86305e-14	-0.407274	0.686	0.852
Gpnmb	up in PU.1-low	3.10877e-18	5.33247e-14	-3.3066	0.027	0.118
Sdc3	up in PU.1-low	3.23099e-18	5.54213e-14	-0.580399	0.382	0.589
Gtf3c4	up in PU.1-low	4.11579e-18	7.05981e-14	-0.725533	0.243	0.42
Nucb1	up in PU.1-low	5.25615e-18	9.01588e-14	-0.429417	0.675	0.842
Maged1	up in PU.1-low	5.8653e-18	1.00608e-13	-0.814942	0.211	0.379
Ubl5	up in PU.1-low	7.26751e-18	1.2466e-13	-0.328822	0.783	0.913
Efr3b	up in PU.1-low	7.34612e-18	1.26008e-13	-1.30909	0.055	0.165
Gm10076	up in PU.1-low	7.61993e-18	1.30705e-13	-0.58836	0.277	0.461
Atp6v1f	up in PU.1-low	8.45308e-18	1.44996e-13	-0.319283	0.823	0.943
Olfr111	up in PU.1-low	1.22579e-17	2.1026e-13	-1.43102	0.057	0.167
Elob	up in PU.1-low	1.32225e-17	2.26805e-13	-0.322134	0.802	0.935
Arrdc4	up in PU.1-low	1.66938e-17	2.86349e-13	-0.922093	0.164	0.313
H2-Ob	up in PU.1-low	1.91354e-17	3.28229e-13	-0.637873	0.288	0.47
Eif3h	up in PU.1-low	2.23054e-17	3.82604e-13	-0.399091	0.711	0.865
Fyn	up in PU.1-low	2.25972e-17	3.8761e-13	-0.926863	0.113	0.25
Nrp1	up in PU.1-low	2.55129e-17	4.37622e-13	-0.345776	0.755	0.903
Rtcb	up in PU.1-low	2.8776e-17	4.93595e-13	-0.448246	0.547	0.743
Fam174a	up in PU.1-low	3.45255e-17	5.92215e-13	-0.393795	0.541	0.751
mt-Nd4	up in PU.1-low	3.94823e-17	6.77239e-13	-0.27426	0.965	0.992
Ndufv3	up in PU.1-low	4.11311e-17	7.05522e-13	-0.461771	0.584	0.761
Slc44a1	up in PU.1-low	4.59361e-17	7.87942e-13	-0.778061	0.192	0.352
Aig1	up in PU.1-low	8.04986e-17	1.38079e-12	-0.496449	0.43	0.633
Socs6	up in PU.1-low	8.21104e-17	1.40844e-12	-0.588531	0.392	0.571
Mgst3	up in PU.1-low	8.32935e-17	1.42873e-12	-0.775128	0.157	0.306
Tmem178	up in PU.1-low	1.21782e-16	2.08893e-12	-1.87923	0.034	0.124
Ptchd1	up in PU.1-low	1.26829e-16	2.1755e-12	-0.627893	0.194	0.356
Uap1	up in PU.1-low	1.28013e-16	2.19581e-12	-0.700858	0.211	0.369
Tpd52	up in PU.1-low	1.29882e-16	2.22787e-12	-0.350017	0.691	0.866
Eno1	up in PU.1-low	1.37732e-16	2.36252e-12	-0.393852	0.576	0.773
Rpl4	up in PU.1-low	1.39495e-16	2.39276e-12	-0.258781	0.921	0.976
Vat1	up in PU.1-low	1.78692e-16	3.06511e-12	-0.610064	0.162	0.312
Colec12	up in PU.1-low	2.05079e-16	3.51771e-12	-2.099	0.031	0.118
Lrmp	up in PU.1-low	2.41081e-16	4.13526e-12	-0.574101	0.317	0.503
Milr1	up in PU.1-low	2.80624e-16	4.81354e-12	-0.477436	0.399	0.596
Minar1	up in PU.1-low	4.35825e-16	7.47571e-12	-0.783527	0.119	0.254
Oasl2	up in PU.1-low	5.52338e-16	9.47425e-12	-1.27955	0.104	0.227
Selenom	up in PU.1-low	5.57126e-16	9.55638e-12	-0.796999	0.125	0.262
Atp6v0c	up in PU.1-low	5.76388e-16	9.88678e-12	-0.147433	0.985	0.997
Prnp	up in PU.1-low	6.35151e-16	1.08947e-11	-1.48262	0.046	0.142
Dad1	up in PU.1-low	7.01333e-16	1.203e-11	-0.281714	0.841	0.957
Atp5j	up in PU.1-low	9.28858e-16	1.59327e-11	-0.307201	0.784	0.925
Akr7a5	up in PU.1-low	9.49297e-16	1.62833e-11	-0.586741	0.229	0.398
Bcl2a1b	up in PU.1-low	1.03701e-15	1.77878e-11	-0.245232	0.88	0.975
Arpc3	up in PU.1-low	1.03972e-15	1.78344e-11	-0.291572	0.86	0.95
Echs1	up in PU.1-low	1.79345e-15	3.0763e-11	-0.424567	0.495	0.697
Swi5	up in PU.1-low	1.83542e-15	3.1483e-11	-0.41017	0.588	0.763
Uqcr11	up in PU.1-low	2.36649e-15	4.05924e-11	-0.324812	0.708	0.88
Gyg	up in PU.1-low	2.41148e-15	4.13641e-11	-0.744954	0.17	0.316
Plpp1	up in PU.1-low	2.60667e-15	4.47123e-11	-0.394608	0.393	0.596
Tecr	up in PU.1-low	2.75681e-15	4.72875e-11	-0.412647	0.626	0.791
Gm5617	up in PU.1-low	2.76585e-15	4.74425e-11	-0.582331	0.206	0.359
Mrpl30	up in PU.1-low	3.0738e-15	5.27249e-11	-0.391006	0.372	0.562
Mrpl33	up in PU.1-low	3.37102e-15	5.78232e-11	-0.465889	0.459	0.655
Mpc1	up in PU.1-low	3.58307e-15	6.14605e-11	-0.32681	0.784	0.924
5930430L01Rik	up in PU.1-low	3.66601e-15	6.28831e-11	-1.19163	0.071	0.178
Hcar2	up in PU.1-low	4.20375e-15	7.2107e-11	-0.600627	0.179	0.33
Atxn10	up in PU.1-low	4.36394e-15	7.48546e-11	-0.428384	0.459	0.668
Siglecf	up in PU.1-low	4.46281e-15	7.65505e-11	-0.774822	0.164	0.304
Pafah1b3	up in PU.1-low	4.98399e-15	8.54903e-11	-0.51412	0.25	0.418
Kcnk9	up in PU.1-low	4.98985e-15	8.55908e-11	-2.40848	0.019	0.09
Rpl10-ps3	up in PU.1-low	6.03944e-15	1.03595e-10	-0.548774	0.246	0.416
Apoc4	up in PU.1-low	6.39495e-15	1.09692e-10	-3.52958	0.012	0.076
Cox7a2	up in PU.1-low	6.52514e-15	1.11926e-10	-0.291993	0.746	0.903
Anapc13	up in PU.1-low	6.98032e-15	1.19733e-10	-0.412584	0.536	0.736
Csf2ra	up in PU.1-low	8.22156e-15	1.41024e-10	-0.341106	0.586	0.788
Fis1	up in PU.1-low	9.45302e-15	1.62148e-10	-0.367406	0.641	0.809
Os9	up in PU.1-low	1.00757e-14	1.72828e-10	-0.313805	0.771	0.903
Tcap	up in PU.1-low	1.05231e-14	1.80503e-10	-2.43241	0.011	0.075
Plin2	up in PU.1-low	1.14107e-14	1.95728e-10	-0.425177	0.258	0.431
Ppfia4	up in PU.1-low	1.35007e-14	2.31577e-10	-0.289803	0.8	0.927
Cpd	up in PU.1-low	1.38386e-14	2.37373e-10	-0.352186	0.421	0.62
Fundc2	up in PU.1-low	1.75694e-14	3.01368e-10	-0.56947	0.256	0.421
Gabarap	up in PU.1-low	2.07361e-14	3.55687e-10	-0.221349	0.947	0.987
P3h3	up in PU.1-low	2.27647e-14	3.90482e-10	-0.590131	0.185	0.328
Fbln5	up in PU.1-low	2.51068e-14	4.30657e-10	-4.32093	0.003	0.055
Mrc2	up in PU.1-low	4.56191e-14	7.82505e-10	-0.536385	0.228	0.39
Cyba	up in PU.1-low	4.69594e-14	8.05495e-10	-0.177052	0.995	1
Erlec1	up in PU.1-low	4.7e-14	8.06191e-10	-0.414333	0.443	0.636
Use1	up in PU.1-low	4.71461e-14	8.08697e-10	-0.37407	0.567	0.763
Hacd2	up in PU.1-low	4.80733e-14	8.24602e-10	-0.469198	0.406	0.591
Txndc16	up in PU.1-low	4.82246e-14	8.27196e-10	-0.644672	0.183	0.326
Msmo1	up in PU.1-low	7.74865e-14	1.32913e-09	-0.55656	0.287	0.446
Ddx31	up in PU.1-low	8.96858e-14	1.53838e-09	-0.669544	0.172	0.306
Zfyve21	up in PU.1-low	9.00466e-14	1.54457e-09	-0.530356	0.284	0.442
Gltp	up in PU.1-low	9.2803e-14	1.59185e-09	-0.333849	0.562	0.741
Atp6v0e	up in PU.1-low	9.33379e-14	1.60103e-09	-0.257568	0.847	0.957
Gm15283	up in PU.1-low	9.89424e-14	1.69716e-09	-1.08889	0.069	0.169
Tmem51	up in PU.1-low	1.0187e-13	1.74738e-09	-2.95436	0.011	0.069
Chchd2	up in PU.1-low	1.07372e-13	1.84175e-09	-0.224011	0.913	0.983
St8sia6	up in PU.1-low	1.25395e-13	2.1509e-09	-0.481719	0.411	0.589
Bambi	up in PU.1-low	1.25427e-13	2.15144e-09	-1.46308	0.05	0.138
Tceal9	up in PU.1-low	1.39581e-13	2.39423e-09	-0.500822	0.31	0.481
Calm3	up in PU.1-low	1.70586e-13	2.92606e-09	-0.405602	0.429	0.61
Cpeb1	up in PU.1-low	2.07419e-13	3.55786e-09	-1.48734	0.03	0.105
Npm1	up in PU.1-low	2.33134e-13	3.99895e-09	-0.235568	0.896	0.966
Ndufb11	up in PU.1-low	2.66948e-13	4.57895e-09	-0.344513	0.598	0.782
Pick1	up in PU.1-low	2.80825e-13	4.81699e-09	-0.696666	0.123	0.243
Bst2	up in PU.1-low	3.1538e-13	5.40972e-09	-0.397614	0.796	0.911
Chchd10	up in PU.1-low	3.50333e-13	6.00926e-09	-1.07825	0.049	0.136
Cstb	up in PU.1-low	3.78604e-13	6.4942e-09	-0.218671	0.665	0.825
Perp	up in PU.1-low	3.79677e-13	6.5126e-09	-2.07321	0.014	0.074
Arsb	up in PU.1-low	4.21322e-13	7.22694e-09	-0.347974	0.664	0.83
Masp1	up in PU.1-low	5.28245e-13	9.06099e-09	-0.825455	0.099	0.208
Slc44a2	up in PU.1-low	5.94851e-13	1.02035e-08	-0.400282	0.41	0.593
1700003F12Rik	up in PU.1-low	5.99617e-13	1.02852e-08	-0.571534	0.199	0.342
Mrps21	up in PU.1-low	7.27558e-13	1.24798e-08	-0.356706	0.509	0.683
Sc5d	up in PU.1-low	7.677e-13	1.31684e-08	-0.676175	0.169	0.297
Uqcr10	up in PU.1-low	8.03167e-13	1.37767e-08	-0.314282	0.663	0.83
Hist1h2bc	up in PU.1-low	9.03101e-13	1.54909e-08	-0.511924	0.355	0.519
Pomp	up in PU.1-low	9.05359e-13	1.55296e-08	-0.233522	0.867	0.955
H2-K1	up in PU.1-low	9.13e-13	1.56607e-08	-0.19116	0.952	0.989
Eepd1	up in PU.1-low	9.8131e-13	1.68324e-08	-0.833486	0.116	0.226
Tmsb10	up in PU.1-low	1.01357e-12	1.73858e-08	-0.380169	0.602	0.754
Cited4	up in PU.1-low	1.07184e-12	1.83852e-08	-1.82939	0.031	0.102
Rhoc	up in PU.1-low	1.1881e-12	2.03795e-08	-0.358852	0.288	0.455
Cd28	up in PU.1-low	1.23589e-12	2.11992e-08	-2.83181	0.006	0.055
Fbxw4	up in PU.1-low	1.40293e-12	2.40645e-08	-0.350294	0.462	0.649
Clip1	up in PU.1-low	1.4611e-12	2.50622e-08	-0.307438	0.613	0.789
Bnip3	up in PU.1-low	1.50187e-12	2.57616e-08	-0.443733	0.249	0.406
Plxna2	up in PU.1-low	1.88396e-12	3.23156e-08	-2.04592	0.017	0.077
Chst11	up in PU.1-low	1.89434e-12	3.24937e-08	-0.41142	0.217	0.364
Nexn	up in PU.1-low	2.00095e-12	3.43222e-08	-0.934105	0.061	0.15
Ucp2	up in PU.1-low	2.21861e-12	3.80558e-08	-0.284071	0.763	0.895
Cd5	up in PU.1-low	2.84342e-12	4.87732e-08	-1.68993	0.036	0.108
Sh3bgrl	up in PU.1-low	3.63344e-12	6.23243e-08	-0.720797	0.111	0.221
Atp5l	up in PU.1-low	3.66723e-12	6.29041e-08	-0.234993	0.829	0.949
Pdcd1	up in PU.1-low	4.01545e-12	6.88771e-08	-0.350014	0.193	0.335
A930002C04Rik	up in PU.1-low	4.74435e-12	8.13799e-08	-1.6069	0.03	0.098
Slc38a10	up in PU.1-low	4.77524e-12	8.19096e-08	-0.406734	0.477	0.639
Rpl9-ps6	up in PU.1-low	4.85994e-12	8.33625e-08	-0.552586	0.241	0.387
Apoc2	up in PU.1-low	4.8943e-12	8.39519e-08	-0.963598	0.048	0.128
Lyzl4	up in PU.1-low	4.96003e-12	8.50794e-08	-0.974481	0.104	0.207
Vps13c	up in PU.1-low	5.41742e-12	9.2925e-08	-0.334702	0.434	0.615
Rgs16	up in PU.1-low	6.19184e-12	1.06209e-07	-3.38075	0.007	0.055
H2afj	up in PU.1-low	6.7545e-12	1.1586e-07	-0.330281	0.56	0.735
Soat1	up in PU.1-low	7.44679e-12	1.27735e-07	-0.264085	0.667	0.845
Cd274	up in PU.1-low	7.54348e-12	1.29393e-07	-0.602828	0.164	0.287
Smco4	up in PU.1-low	7.76851e-12	1.33253e-07	-0.729792	0.086	0.185
Plau	up in PU.1-low	7.89182e-12	1.35368e-07	-0.560304	0.255	0.386
H2-T23	up in PU.1-low	8.11199e-12	1.39145e-07	-0.307285	0.767	0.907
Cox5b	up in PU.1-low	8.13757e-12	1.39584e-07	-0.27335	0.767	0.895
Anxa3	up in PU.1-low	8.54954e-12	1.4665e-07	-0.212115	0.94	0.983
Ndufb5	up in PU.1-low	8.60605e-12	1.4762e-07	-0.270095	0.569	0.762
Uqcrb	up in PU.1-low	1.00342e-11	1.72117e-07	-0.300957	0.662	0.851
Dact1	up in PU.1-low	1.01966e-11	1.74902e-07	-1.28517	0.034	0.104
Prdx6	up in PU.1-low	1.02587e-11	1.75968e-07	-0.38396	0.275	0.432
A430093F15Rik	up in PU.1-low	1.05632e-11	1.81191e-07	-1.50633	0.047	0.123
Arhgap26	up in PU.1-low	1.0657e-11	1.828e-07	-1.22565	0.05	0.129
Cytip	up in PU.1-low	1.28814e-11	2.20954e-07	-1.016	0.068	0.154
Ldlr	up in PU.1-low	1.33638e-11	2.2923e-07	-0.877206	0.074	0.165
Eef1d	up in PU.1-low	1.57987e-11	2.70995e-07	-0.277008	0.821	0.92
Gpr65	up in PU.1-low	1.70615e-11	2.92656e-07	-0.372382	0.341	0.503
Tmem258	up in PU.1-low	1.73817e-11	2.98149e-07	-0.348999	0.534	0.704
Cacnb4	up in PU.1-low	1.89294e-11	3.24697e-07	-1.63867	0.015	0.069
Gm38335	up in PU.1-low	1.95788e-11	3.35835e-07	-2.54772	0.015	0.07
Arpc1b	up in PU.1-low	1.98212e-11	3.39992e-07	-0.2062	0.946	0.987
mt-Nd2	up in PU.1-low	2.00702e-11	3.44264e-07	-0.213187	0.933	0.978
Ifitm3	up in PU.1-low	2.18145e-11	3.74184e-07	-0.667896	0.313	0.457
Padi2	up in PU.1-low	2.18552e-11	3.74882e-07	-0.394985	0.246	0.394
Pgls	up in PU.1-low	2.25278e-11	3.8642e-07	-0.302405	0.608	0.785
Slc2a1	up in PU.1-low	2.27654e-11	3.90494e-07	-0.370135	0.271	0.427
Chst10	up in PU.1-low	2.36037e-11	4.04875e-07	-1.48034	0.026	0.089
Ogfod3	up in PU.1-low	2.47601e-11	4.2471e-07	-0.559314	0.154	0.274
Lox	up in PU.1-low	2.95302e-11	5.06532e-07	-0.707295	0.111	0.213
Romo1	up in PU.1-low	3.34329e-11	5.73474e-07	-0.302294	0.537	0.703
Ost4	up in PU.1-low	3.43933e-11	5.89949e-07	-0.309707	0.723	0.861
Wdr83os	up in PU.1-low	3.59275e-11	6.16264e-07	-0.324977	0.56	0.743
Rpl35	up in PU.1-low	3.61448e-11	6.19991e-07	-0.163133	0.956	0.99
Cyp51	up in PU.1-low	3.61693e-11	6.20412e-07	-0.63446	0.153	0.27
Tmem123	up in PU.1-low	4.1228e-11	7.07183e-07	-0.463967	0.292	0.445
Gas2l3	up in PU.1-low	4.16697e-11	7.1476e-07	-0.358632	0.187	0.318
Shisa5	up in PU.1-low	4.6241e-11	7.93173e-07	-0.324432	0.599	0.768
Timm8b	up in PU.1-low	5.47457e-11	9.39053e-07	-0.296306	0.376	0.544
Gsn	up in PU.1-low	6.01875e-11	1.0324e-06	-1.42804	0.033	0.099
Olfr110	up in PU.1-low	7.03648e-11	1.20697e-06	-1.08639	0.053	0.131
Pf4	up in PU.1-low	7.08037e-11	1.2145e-06	-1.90334	0.015	0.068
Creb3l2	up in PU.1-low	7.73734e-11	1.32719e-06	-0.319646	0.371	0.531
Rps27rt	up in PU.1-low	7.95631e-11	1.36475e-06	-0.324867	0.318	0.479
Jam2	up in PU.1-low	9.43945e-11	1.61915e-06	-0.388917	0.383	0.542
Dab2	up in PU.1-low	9.83417e-11	1.68685e-06	-0.571112	0.127	0.231
Htra3	up in PU.1-low	9.98897e-11	1.71341e-06	-1.28888	0.069	0.15
Ndufs5	up in PU.1-low	1.0259e-10	1.75973e-06	-0.295231	0.606	0.779
Rab34	up in PU.1-low	1.13083e-10	1.9397e-06	-0.526892	0.183	0.303
Cenpx	up in PU.1-low	1.16173e-10	1.99271e-06	-0.321928	0.418	0.597
Txn1	up in PU.1-low	1.17478e-10	2.0151e-06	-0.319613	0.455	0.627
Pla2g12a	up in PU.1-low	1.27954e-10	2.19479e-06	-0.505966	0.171	0.293
Tnni2	up in PU.1-low	1.34334e-10	2.30424e-06	-0.494866	0.208	0.337
Pcp4	up in PU.1-low	1.37004e-10	2.35004e-06	-0.813013	0.108	0.205
Dpm3	up in PU.1-low	1.39376e-10	2.39071e-06	-0.240315	0.548	0.726
Rpl36a-ps1	up in PU.1-low	1.39564e-10	2.39394e-06	-0.858668	0.096	0.187
Ddrgk1	up in PU.1-low	1.46639e-10	2.51529e-06	-0.297518	0.695	0.842
Gm26902	up in PU.1-low	1.60069e-10	2.74566e-06	-1.57302	0.019	0.074
Bex3	up in PU.1-low	1.78332e-10	3.05893e-06	-0.489838	0.144	0.253
Slc16a8	up in PU.1-low	1.81642e-10	3.1157e-06	-2.25045	0.017	0.069
Tmbim4	up in PU.1-low	1.84183e-10	3.15928e-06	-0.291487	0.642	0.797
Atp5h	up in PU.1-low	1.87002e-10	3.20764e-06	-0.228027	0.819	0.935
Ndufa6	up in PU.1-low	1.92074e-10	3.29465e-06	-0.281003	0.641	0.809
Peli2	up in PU.1-low	1.9312e-10	3.31259e-06	-0.35376	0.317	0.475
Pfkl	up in PU.1-low	2.03613e-10	3.49258e-06	-0.394803	0.46	0.619
Hpf1	up in PU.1-low	2.45301e-10	4.20765e-06	-0.323496	0.496	0.657
Smpdl3a	up in PU.1-low	2.52277e-10	4.32731e-06	-0.385715	0.255	0.389
Tma7	up in PU.1-low	2.62414e-10	4.50119e-06	-0.251079	0.682	0.842
Gm15880	up in PU.1-low	2.67877e-10	4.59489e-06	-1.07918	0.06	0.137
Cxcr4	up in PU.1-low	2.89726e-10	4.96967e-06	-1.43546	0.029	0.089
Akap5	up in PU.1-low	3.17476e-10	5.44566e-06	-1.14913	0.064	0.142
Galc	up in PU.1-low	3.27963e-10	5.62555e-06	-0.35197	0.445	0.599
Tecpr1	up in PU.1-low	3.7215e-10	6.38348e-06	-0.391488	0.283	0.422
Gm11808	up in PU.1-low	3.89993e-10	6.68955e-06	-0.260194	0.43	0.605
Clta	up in PU.1-low	4.03696e-10	6.92459e-06	-0.169613	0.983	0.997
Hspe1	up in PU.1-low	4.09965e-10	7.03212e-06	-0.228787	0.808	0.921
Insig1	up in PU.1-low	4.29347e-10	7.36459e-06	-0.742176	0.108	0.202
G6pc3	up in PU.1-low	4.9934e-10	8.56518e-06	-0.423379	0.273	0.411
Eid1	up in PU.1-low	5.07731e-10	8.70911e-06	-0.386989	0.431	0.6
Rgs3	up in PU.1-low	5.36693e-10	9.2059e-06	-0.3245	0.21	0.342
Tgfbr2	up in PU.1-low	5.51831e-10	9.46556e-06	-0.213478	0.864	0.963
Speg	up in PU.1-low	6.09351e-10	1.04522e-05	-0.38957	0.201	0.327
Plaur	up in PU.1-low	6.20396e-10	1.06416e-05	-0.1662	0.26	0.399
Guk1	up in PU.1-low	6.31722e-10	1.08359e-05	-0.350965	0.226	0.358
Ndufc1	up in PU.1-low	6.60314e-10	1.13264e-05	-0.277417	0.482	0.645
Slfn5	up in PU.1-low	6.62161e-10	1.13581e-05	-0.758459	0.129	0.228
Uqcrq	up in PU.1-low	7.03659e-10	1.20699e-05	-0.211213	0.715	0.874
Mfge8	up in PU.1-low	7.92555e-10	1.35947e-05	-0.540537	0.164	0.275
Ndufb9	up in PU.1-low	8.07162e-10	1.38452e-05	-0.246226	0.735	0.875
Ctse	up in PU.1-low	8.44997e-10	1.44942e-05	-1.22489	0.033	0.094
Rpl36al	up in PU.1-low	8.94634e-10	1.53457e-05	-0.163314	0.945	0.982
Cd300lf	up in PU.1-low	9.89383e-10	1.69709e-05	-0.909994	0.085	0.169
Spcs1	up in PU.1-low	1.12456e-09	1.92896e-05	-0.248033	0.735	0.884
Eif4b	up in PU.1-low	1.17275e-09	2.01163e-05	-0.321324	0.414	0.587
Klrb1b	up in PU.1-low	1.17914e-09	2.02258e-05	-1.72205	0.019	0.071
Tmem256	up in PU.1-low	1.21392e-09	2.08224e-05	-0.259985	0.59	0.763
Rell1	up in PU.1-low	1.25522e-09	2.15309e-05	-0.640271	0.154	0.259
Nudt4	up in PU.1-low	1.2818e-09	2.19868e-05	-0.280498	0.37	0.523
Sept11	up in PU.1-low	1.31008e-09	2.24718e-05	-0.504487	0.18	0.294
Cnn3	up in PU.1-low	1.36956e-09	2.34921e-05	-3.49344	0.003	0.038
Cyp4v3	up in PU.1-low	1.40592e-09	2.41158e-05	-0.349539	0.326	0.474
Siva1	up in PU.1-low	1.41814e-09	2.43253e-05	-0.392516	0.245	0.373
Gm13391	up in PU.1-low	1.42636e-09	2.44663e-05	-0.873911	0.074	0.154
Ifit2	up in PU.1-low	1.43063e-09	2.45396e-05	-1.1821	0.062	0.135
Fgf13	up in PU.1-low	1.52903e-09	2.62275e-05	-0.624586	0.12	0.216
Arpc1a	up in PU.1-low	1.59451e-09	2.73506e-05	-0.267832	0.48	0.646
Atp6v0d2	up in PU.1-low	1.69321e-09	2.90436e-05	-3.54785	0.005	0.041
Rragd	up in PU.1-low	1.76463e-09	3.02687e-05	-0.5288	0.069	0.147
Mtln	up in PU.1-low	1.80134e-09	3.08983e-05	-0.284437	0.401	0.548
Idi1	up in PU.1-low	1.91023e-09	3.27662e-05	-0.849241	0.065	0.141
Tmem154	up in PU.1-low	1.95821e-09	3.35891e-05	-1.02578	0.047	0.114
Rnaseh2b	up in PU.1-low	1.96408e-09	3.36899e-05	-0.57793	0.103	0.194
Rilpl2	up in PU.1-low	2.03734e-09	3.49466e-05	-0.657535	0.101	0.191
Alcam	up in PU.1-low	2.15086e-09	3.68938e-05	-0.853681	0.04	0.102
Emc10	up in PU.1-low	2.29721e-09	3.94041e-05	-0.251877	0.555	0.735
Rtraf	up in PU.1-low	2.63406e-09	4.5182e-05	-0.26734	0.625	0.785
Wipf3	up in PU.1-low	2.63612e-09	4.52174e-05	-3.75856	0.004	0.039
Sh3pxd2b	up in PU.1-low	2.96485e-09	5.0856e-05	-1.06623	0.042	0.106
Gstm5	up in PU.1-low	3.25506e-09	5.58341e-05	-0.525377	0.165	0.273
Ndufb8	up in PU.1-low	3.42349e-09	5.87232e-05	-0.25909	0.632	0.794
Mrpl54	up in PU.1-low	3.42747e-09	5.87914e-05	-0.31494	0.3	0.446
Nsa2	up in PU.1-low	3.51257e-09	6.0251e-05	-0.177619	0.749	0.882
Nbdy	up in PU.1-low	3.67437e-09	6.30265e-05	-0.464298	0.169	0.277
Ache	up in PU.1-low	3.86519e-09	6.62995e-05	-0.926994	0.061	0.132
Bcl2	up in PU.1-low	4.27802e-09	7.33809e-05	-0.441752	0.174	0.285
Fam162a	up in PU.1-low	5.25341e-09	9.01117e-05	-0.391654	0.241	0.368
Usp30	up in PU.1-low	5.29315e-09	9.07934e-05	-0.491033	0.116	0.209
Dbi	up in PU.1-low	5.58057e-09	9.57236e-05	-0.24156	0.524	0.694
Ndufa7	up in PU.1-low	5.71862e-09	9.80915e-05	-0.206072	0.689	0.841
Plekhm2	up in PU.1-low	6.01123e-09	0.000103111	-0.310661	0.357	0.502
Oxct1	up in PU.1-low	6.02185e-09	0.000103293	-0.228411	0.792	0.913
Klhl6	up in PU.1-low	6.34659e-09	0.000108863	-0.196599	0.483	0.656
Chn2	up in PU.1-low	6.39555e-09	0.000109703	-0.284646	0.38	0.533
Trmt112	up in PU.1-low	6.77312e-09	0.000116179	-0.213893	0.656	0.809
1110065P20Rik	up in PU.1-low	7.8709e-09	0.00013501	-0.387595	0.173	0.28
Anxa4	up in PU.1-low	8.85742e-09	0.000151931	-0.376897	0.225	0.346
Ftl1-ps1	up in PU.1-low	9.10635e-09	0.000156201	-0.37624	0.215	0.338
Gnptg	up in PU.1-low	1.10873e-08	0.000190181	-0.289251	0.362	0.515
Micos10	up in PU.1-low	1.13435e-08	0.000194575	-0.220495	0.68	0.817
C030034L19Rik	up in PU.1-low	1.20109e-08	0.000206022	-1.47984	0.021	0.069
Dtnbp1	up in PU.1-low	1.27316e-08	0.000218385	-0.246867	0.473	0.636
Kxd1	up in PU.1-low	1.28442e-08	0.000220317	-0.292296	0.358	0.51
Lamp2	up in PU.1-low	1.3223e-08	0.000226814	-0.15596	0.956	0.988
2310010J17Rik	up in PU.1-low	1.35742e-08	0.000232839	-0.843349	0.062	0.132
1500011B03Rik	up in PU.1-low	1.4854e-08	0.000254791	-0.609512	0.094	0.175
Micos13	up in PU.1-low	1.49983e-08	0.000257266	-0.26935	0.603	0.769
Guca1a	up in PU.1-low	1.59346e-08	0.000273327	-0.39203	0.2	0.309
Prelid1	up in PU.1-low	1.63841e-08	0.000281037	-0.284444	0.503	0.658
Sord	up in PU.1-low	1.72498e-08	0.000295886	-0.456309	0.163	0.266
Nme2	up in PU.1-low	1.91089e-08	0.000327774	-0.184851	0.874	0.959
Trappc6a	up in PU.1-low	1.99365e-08	0.000341971	-0.466157	0.227	0.34
mt-Co3	up in PU.1-low	2.15797e-08	0.000370157	-0.159555	0.988	0.997
Dpy19l4	up in PU.1-low	2.17129e-08	0.000372441	-0.255401	0.585	0.748
Psmg4	up in PU.1-low	2.17938e-08	0.00037383	-0.279774	0.27	0.398
Efemp2	up in PU.1-low	2.47285e-08	0.000424167	-0.720019	0.095	0.172
Atp5d	up in PU.1-low	2.51771e-08	0.000431863	-0.204636	0.703	0.835
Fgf2	up in PU.1-low	2.55211e-08	0.000437763	-0.551574	0.08	0.155
Tmem147	up in PU.1-low	2.59211e-08	0.000444624	-0.249548	0.439	0.599
Ndufb2	up in PU.1-low	2.67245e-08	0.000458406	-0.27317	0.439	0.591
Chchd5	up in PU.1-low	3.02786e-08	0.000519369	-0.48268	0.171	0.271
Bola1	up in PU.1-low	3.23043e-08	0.000554116	-0.308599	0.263	0.387
Abhd12	up in PU.1-low	3.39354e-08	0.000582093	-0.148134	0.976	0.997
Afdn	up in PU.1-low	3.48455e-08	0.000597705	-0.652977	0.105	0.186
AW112010	up in PU.1-low	3.50499e-08	0.000601211	-0.36644	0.325	0.453
Lrrc14b	up in PU.1-low	3.54927e-08	0.000608806	-1.703	0.015	0.057
Prr15	up in PU.1-low	3.64793e-08	0.000625729	-1.74787	0.019	0.064
Slc25a1	up in PU.1-low	3.68965e-08	0.000632886	-0.331433	0.186	0.294
Capns1	up in PU.1-low	4.16156e-08	0.000713833	-0.211813	0.595	0.768
Aopep	up in PU.1-low	4.36817e-08	0.000749272	-0.383961	0.163	0.263
Il18bp	up in PU.1-low	4.58485e-08	0.000786439	-0.849464	0.035	0.089
Ankrd37	up in PU.1-low	4.88183e-08	0.00083738	-0.639726	0.07	0.139
Cybb	up in PU.1-low	4.94061e-08	0.000847464	-0.4119	0.161	0.252
Fam167b	up in PU.1-low	5.05649e-08	0.000867339	-0.163595	0.497	0.687
Tmem159	up in PU.1-low	5.43097e-08	0.000931575	-0.366044	0.267	0.388
0610012G03Rik	up in PU.1-low	5.52007e-08	0.000946858	-0.216295	0.509	0.669
Bola2	up in PU.1-low	5.73006e-08	0.000982878	-0.249872	0.511	0.673
Fxyd6	up in PU.1-low	5.7859e-08	0.000992455	-2.1418	0.011	0.047
Nat8l	up in PU.1-low	6.02346e-08	0.0010332	-0.571973	0.087	0.162
Rasgrp3	up in PU.1-low	6.05842e-08	0.0010392	-0.215634	0.764	0.897
Socs2	up in PU.1-low	6.61156e-08	0.00113408	-1.22813	0.035	0.088
Hspb11	up in PU.1-low	6.61331e-08	0.00113438	-0.604155	0.107	0.186
Mien1	up in PU.1-low	6.97714e-08	0.00119679	-0.220014	0.403	0.561
Lsp1	up in PU.1-low	7.30332e-08	0.00125274	-0.258166	0.461	0.61
Lsm4	up in PU.1-low	7.33517e-08	0.0012582	-0.259704	0.425	0.569
Syt11	up in PU.1-low	7.80073e-08	0.00133806	-0.43772	0.216	0.322
Tmem176a	up in PU.1-low	8.26202e-08	0.00141718	-0.170193	0.805	0.916
Sqle	up in PU.1-low	8.30509e-08	0.00142457	-1.56415	0.018	0.06
Fuom	up in PU.1-low	8.50237e-08	0.00145841	-0.756734	0.075	0.144
Scand1	up in PU.1-low	8.52335e-08	0.00146201	-0.206244	0.673	0.822
Cd72	up in PU.1-low	8.61009e-08	0.00147689	-0.701499	0.23	0.332
Mlf2	up in PU.1-low	8.62841e-08	0.00148003	-0.250906	0.477	0.654
Laptm4b	up in PU.1-low	8.63639e-08	0.0014814	-0.527972	0.118	0.203
Asb11	up in PU.1-low	9.48808e-08	0.00162749	-3.95824	0.003	0.031
Nmb	up in PU.1-low	9.75615e-08	0.00167347	-1.00036	0.042	0.097
Rex1bd	up in PU.1-low	1.00396e-07	0.00172209	-0.238846	0.45	0.605
Hip1	up in PU.1-low	1.05413e-07	0.00180814	-0.955444	0.04	0.094
Nudt3	up in PU.1-low	1.05604e-07	0.00181142	-0.27087	0.331	0.467
Surf1	up in PU.1-low	1.072e-07	0.0018388	-0.332994	0.25	0.367
Sra1	up in PU.1-low	1.08319e-07	0.001858	-0.230977	0.337	0.485
Lat2	up in PU.1-low	1.09776e-07	0.00188299	-0.261722	0.682	0.82
Med28	up in PU.1-low	1.10891e-07	0.00190211	-0.193904	0.486	0.657
Ero1l	up in PU.1-low	1.11709e-07	0.00191614	-0.406236	0.121	0.208
Pkib	up in PU.1-low	1.12261e-07	0.00192561	-0.29678	0.435	0.584
Srebf2	up in PU.1-low	1.14361e-07	0.00196164	-0.383892	0.216	0.327
Lmnb1	up in PU.1-low	1.16634e-07	0.00200063	-0.51946	0.108	0.188
Sptssa	up in PU.1-low	1.38093e-07	0.0023687	-0.208848	0.533	0.701
Slc11a1	up in PU.1-low	1.39735e-07	0.00239687	-0.235817	0.724	0.851
Ndufa12	up in PU.1-low	1.40127e-07	0.00240359	-0.232541	0.439	0.591
Uap1l1	up in PU.1-low	1.43306e-07	0.00245813	-0.252388	0.344	0.479
Bri3	up in PU.1-low	1.44118e-07	0.00247206	-0.150484	0.929	0.989
Atp5k	up in PU.1-low	1.58692e-07	0.00272204	-0.226138	0.536	0.692
Tmem9b	up in PU.1-low	1.58809e-07	0.00272404	-0.249289	0.368	0.517
Plp2	up in PU.1-low	1.60013e-07	0.00274471	-1.65689	0.011	0.047
Hint1	up in PU.1-low	1.6279e-07	0.00279233	-0.170538	0.841	0.934
Renbp	up in PU.1-low	1.62884e-07	0.00279394	-0.214869	0.407	0.573
Atp6v1a	up in PU.1-low	1.63442e-07	0.00280352	-0.212968	0.468	0.62
CAAA01118383.1	up in PU.1-low	1.64053e-07	0.00281401	-0.321042	0.25	0.369
Treml2	up in PU.1-low	1.66394e-07	0.00285415	-0.474885	0.145	0.235
Wdr89	up in PU.1-low	1.78192e-07	0.00305653	-0.338686	0.272	0.391
Cib2	up in PU.1-low	1.78907e-07	0.0030688	-0.396323	0.148	0.238
Imp3	up in PU.1-low	1.8718e-07	0.0032107	-0.250227	0.452	0.596
Jag2	up in PU.1-low	1.88019e-07	0.00322509	-0.908872	0.036	0.086
Cox7b	up in PU.1-low	1.97059e-07	0.00338015	-0.185643	0.637	0.778
Nop10	up in PU.1-low	1.97589e-07	0.00338924	-0.196177	0.48	0.641
Gsto1	up in PU.1-low	1.9838e-07	0.00340281	-0.323054	0.241	0.353
Fam189a2	up in PU.1-low	2.04393e-07	0.00350595	-2.17568	0.007	0.039
Vim	up in PU.1-low	2.14465e-07	0.00367872	-0.211519	0.065	0.129
Cdk19	up in PU.1-low	2.24868e-07	0.00385717	-0.287682	0.357	0.487
Pygl	up in PU.1-low	2.28092e-07	0.00391247	-0.676504	0.066	0.13
C130050O18Rik	up in PU.1-low	2.39815e-07	0.00411355	-0.932593	0.063	0.124
H2-M3	up in PU.1-low	2.4446e-07	0.00419323	-0.201389	0.49	0.652
mt-Nd1	up in PU.1-low	2.55112e-07	0.00437594	-0.14289	0.97	0.987
Tbc1d4	up in PU.1-low	2.63001e-07	0.00451126	-0.789096	0.094	0.165
Eif3i	up in PU.1-low	2.64808e-07	0.00454226	-0.248864	0.49	0.648
Dap	up in PU.1-low	2.88547e-07	0.00494945	-0.234442	0.257	0.374
Sil1	up in PU.1-low	2.97591e-07	0.00510458	-0.288333	0.229	0.337
Wsb2	up in PU.1-low	2.99561e-07	0.00513836	-0.325789	0.284	0.407
BC029722	up in PU.1-low	3.02297e-07	0.0051853	-0.410396	0.128	0.212
Snhg6	up in PU.1-low	3.03484e-07	0.00520565	-0.299342	0.254	0.366
Ranbp9	up in PU.1-low	3.17661e-07	0.00544884	-0.322806	0.284	0.401
Yipf7	up in PU.1-low	3.20549e-07	0.00549838	-3.03307	0.004	0.031
Fndc4	up in PU.1-low	3.25568e-07	0.00558447	-1.95962	0.012	0.047
Psmb4	up in PU.1-low	3.2948e-07	0.00565158	-0.227816	0.544	0.705
Ahnak2	up in PU.1-low	3.43327e-07	0.00588909	-1.00688	0.027	0.071
Gaa	up in PU.1-low	3.44706e-07	0.00591274	-0.259557	0.45	0.587
Rnf144b	up in PU.1-low	3.52239e-07	0.00604196	-0.398876	0.166	0.259
2210408F21Rik	up in PU.1-low	4.05192e-07	0.00695026	-1.00949	0.036	0.086
Tmem191c	up in PU.1-low	4.09048e-07	0.00701639	-0.830693	0.054	0.111
Ebpl	up in PU.1-low	4.11107e-07	0.00705172	-0.282952	0.303	0.425
St8sia4	up in PU.1-low	4.2223e-07	0.00724252	-0.201718	0.25	0.368
Arl11	up in PU.1-low	4.28106e-07	0.0073433	-0.170794	0.451	0.606
Ndufa3	up in PU.1-low	4.42283e-07	0.00758648	-0.148298	0.561	0.724
Ndufb6	up in PU.1-low	4.54012e-07	0.00778767	-0.117509	0.321	0.462
Plekha1	up in PU.1-low	4.55331e-07	0.00781029	-0.229336	0.504	0.657
Ndufb3	up in PU.1-low	4.60952e-07	0.0079067	-0.159437	0.549	0.709
1110008P14Rik	up in PU.1-low	4.75373e-07	0.00815407	-0.426719	0.077	0.144
St6gal1	up in PU.1-low	4.82342e-07	0.00827361	-0.236891	0.24	0.352
Lipa	up in PU.1-low	4.91266e-07	0.00842668	-0.181562	0.614	0.779
Selenoh	up in PU.1-low	4.98229e-07	0.00854611	-0.394112	0.16	0.251
Colgalt1	up in PU.1-low	5.15709e-07	0.00884595	-0.198678	0.613	0.758
Pik3ip1	up in PU.1-low	5.25182e-07	0.00900845	-0.87148	0.054	0.111
Ift57	up in PU.1-low	5.33946e-07	0.00915878	-0.912013	0.037	0.086
Snrpg	up in PU.1-low	5.47271e-07	0.00938734	-0.152184	0.699	0.837
Lrrc39	up in PU.1-low	5.528e-07	0.00948218	-0.53315	0.105	0.18
Ppt1	up in PU.1-low	5.53593e-07	0.00949577	-0.172298	0.847	0.951
Mrpl34	up in PU.1-low	5.70826e-07	0.00979139	-0.197541	0.386	0.533
Pde8b	up in PU.1-low	5.76121e-07	0.0098822	-0.243402	0.247	0.359
Adipor1	up in PU.1-low	5.82248e-07	0.00998731	-0.191138	0.639	0.78
Mxra7	up in PU.1-low	5.99064e-07	0.0102758	-1.31335	0.023	0.064
Eef1g	up in PU.1-low	6.07246e-07	0.0104161	-0.161627	0.697	0.832
Tmem184b	up in PU.1-low	6.32246e-07	0.0108449	-0.332849	0.275	0.39
Atp5o	up in PU.1-low	6.36134e-07	0.0109116	-0.215808	0.533	0.68
Sp3os	up in PU.1-low	6.86789e-07	0.0117805	-0.482468	0.138	0.22
Tmem38b	up in PU.1-low	7.04208e-07	0.0120793	-0.50674	0.107	0.182
Trf	up in PU.1-low	7.09615e-07	0.012172	-0.133644	0.98	0.993
Atp5g3	up in PU.1-low	7.20412e-07	0.0123572	-0.222624	0.5	0.655
Tmem106a	up in PU.1-low	7.56108e-07	0.0129695	-0.390627	0.183	0.275
AI839979	up in PU.1-low	7.59112e-07	0.0130211	-2.68461	0.002	0.026
Dctn3	up in PU.1-low	7.62581e-07	0.0130806	-0.191074	0.429	0.588
Akt3	up in PU.1-low	7.76067e-07	0.0133119	-0.370648	0.139	0.223
Tceal8	up in PU.1-low	8.474e-07	0.0145355	-0.33808	0.177	0.27
Egr2	up in PU.1-low	8.73152e-07	0.0149772	-0.126552	0.073	0.137
Alkbh2	up in PU.1-low	8.93766e-07	0.0153308	-0.316065	0.2	0.295
Eif3e	up in PU.1-low	8.95163e-07	0.0153547	-0.234577	0.577	0.73
Glmn	up in PU.1-low	9.17954e-07	0.0157457	-0.411892	0.111	0.187
Gnptab	up in PU.1-low	9.56368e-07	0.0164046	-0.331172	0.227	0.327
mt-Nd3	up in PU.1-low	1.02037e-06	0.0175025	-0.209312	0.686	0.812
Slc25a3	up in PU.1-low	1.02625e-06	0.0176032	-0.148187	0.869	0.952
Zbp1	up in PU.1-low	1.0476e-06	0.0179695	-0.941308	0.057	0.112
Cmc1	up in PU.1-low	1.06518e-06	0.018271	-0.278086	0.233	0.337
Prickle1	up in PU.1-low	1.06921e-06	0.0183402	-1.04828	0.036	0.082
Crem	up in PU.1-low	1.07283e-06	0.0184023	-0.711388	0.06	0.118
Ppp1cc	up in PU.1-low	1.0871e-06	0.018647	-0.216528	0.574	0.724
Sec11c	up in PU.1-low	1.09237e-06	0.0187373	-0.166444	0.791	0.91
Ube2l6	up in PU.1-low	1.17262e-06	0.0201139	-0.520592	0.106	0.178
Ndufb10	up in PU.1-low	1.19229e-06	0.0204513	-0.146124	0.62	0.769
Hpcal1	up in PU.1-low	1.20783e-06	0.0207179	-0.207165	0.204	0.305
B4galnt1	up in PU.1-low	1.2622e-06	0.0216505	-0.334953	0.189	0.282
Tspan5	up in PU.1-low	1.32849e-06	0.0227875	-0.544609	0.115	0.187
Fkbp7	up in PU.1-low	1.43406e-06	0.0245985	-0.307846	0.174	0.265
Ghr	up in PU.1-low	1.49719e-06	0.0256812	-2.8508	0.004	0.029
Tctn1	up in PU.1-low	1.52268e-06	0.0261185	-0.587729	0.035	0.081
Prkag2	up in PU.1-low	1.6012e-06	0.0274653	-0.778762	0.042	0.092
Smim13	up in PU.1-low	1.65641e-06	0.0284124	-0.325665	0.15	0.236
Pmvk	up in PU.1-low	1.69778e-06	0.0291221	-0.397174	0.169	0.255
Fgl2	up in PU.1-low	1.70311e-06	0.0292135	-0.42733	0.189	0.278
Adcy3	up in PU.1-low	1.75706e-06	0.0301389	-0.729522	0.054	0.108
Ppme1	up in PU.1-low	1.77383e-06	0.0304265	-0.368224	0.171	0.259
Slc2a6	up in PU.1-low	1.78014e-06	0.0305347	-0.467639	0.069	0.131
Txndc17	up in PU.1-low	1.85025e-06	0.0317373	-0.188398	0.582	0.738
Adora1	up in PU.1-low	1.85243e-06	0.0317747	-1.06348	0.037	0.083
Mettl9	up in PU.1-low	1.89198e-06	0.0324532	-0.33054	0.234	0.336
Adap1	up in PU.1-low	1.91117e-06	0.0327823	-0.362941	0.191	0.281
Bloc1s1	up in PU.1-low	1.9896e-06	0.0341276	-0.163182	0.225	0.334
Cadm4	up in PU.1-low	2.13412e-06	0.0366065	-1.48691	0.015	0.048
Dgcr6	up in PU.1-low	2.24534e-06	0.0385143	-0.326869	0.139	0.22
Gba	up in PU.1-low	2.26514e-06	0.038854	-0.221089	0.36	0.492
2410006H16Rik	up in PU.1-low	2.304e-06	0.0395204	-0.243419	0.728	0.834
Tspan17	up in PU.1-low	2.35076e-06	0.0403225	-0.709304	0.034	0.079
Gamt	up in PU.1-low	2.425e-06	0.0415961	-0.322848	0.128	0.204
Tprgl	up in PU.1-low	2.43467e-06	0.0417619	-0.165658	0.435	0.585
Psmb8	up in PU.1-low	2.52561e-06	0.0433218	-0.166743	0.784	0.909
Cyb5r1	up in PU.1-low	2.52732e-06	0.0433511	-0.168723	0.395	0.536
Rpn2	up in PU.1-low	2.53637e-06	0.0435064	-0.184375	0.734	0.872
Atp6v1c1	up in PU.1-low	2.57249e-06	0.0441259	-0.182936	0.649	0.818
Arl2	up in PU.1-low	2.57642e-06	0.0441934	-0.224276	0.229	0.33
Gla	up in PU.1-low	2.58058e-06	0.0442647	-0.425946	0.091	0.157
Rai14	up in PU.1-low	2.58139e-06	0.0442786	-0.239792	0.127	0.204
Tec	up in PU.1-low	2.59908e-06	0.044582	-0.187637	0.399	0.531
Tmem176b	up in PU.1-low	2.6325e-06	0.0451552	-0.133947	0.903	0.965
Kynu	up in PU.1-low	2.66868e-06	0.0457759	-1.20921	0.019	0.055
mt-Nd6	up in PU.1-low	2.7282e-06	0.0467969	-0.221149	0.242	0.349
Hscb	up in PU.1-low	2.75312e-06	0.0472243	-0.264043	0.217	0.314
Commd4	up in PU.1-low	2.75383e-06	0.0472365	-0.203167	0.384	0.52
Fdx2	up in PU.1-low	2.97078e-06	0.0509578	-0.244339	0.216	0.317
D8Ertd738e	up in PU.1-low	3.16511e-06	0.0542912	-0.172094	0.684	0.819
P3h4	up in PU.1-low	3.24442e-06	0.0556515	-0.991753	0.027	0.068
Cpeb2	up in PU.1-low	3.27252e-06	0.0561335	-0.178534	0.342	0.473
Pgrmc1	up in PU.1-low	3.34835e-06	0.0574343	-0.268883	0.328	0.443
Dgkz	up in PU.1-low	3.351e-06	0.0574797	-0.20726	0.572	0.715
Ndufa5	up in PU.1-low	3.4269e-06	0.0587815	-0.150976	0.46	0.607
1600014C10Rik	up in PU.1-low	3.4758e-06	0.0596205	-0.23231	0.161	0.248
Phpt1	up in PU.1-low	3.58088e-06	0.0614228	-0.147175	0.223	0.325
Nop53	up in PU.1-low	3.67762e-06	0.0630822	-0.250459	0.485	0.611
Btd	up in PU.1-low	3.67872e-06	0.063101	-0.517977	0.079	0.14
Arnt2	up in PU.1-low	3.84122e-06	0.0658885	-1.67595	0.015	0.048
Zfp704	up in PU.1-low	3.88779e-06	0.0666873	-0.400604	0.209	0.297
Ddt	up in PU.1-low	3.93031e-06	0.0674166	-0.209226	0.264	0.374
Mr1	up in PU.1-low	3.94699e-06	0.0677027	-0.393197	0.14	0.215
Maff	up in PU.1-low	3.9525e-06	0.0677973	-0.488295	0.049	0.1
Mbp	up in PU.1-low	3.96862e-06	0.0680738	-0.298265	0.225	0.319
Ifit3	up in PU.1-low	3.97747e-06	0.0682256	-0.998662	0.065	0.12
Snf8	up in PU.1-low	4.028e-06	0.0690924	-0.174491	0.368	0.499
Pdk1	up in PU.1-low	4.03546e-06	0.0692203	-0.197188	0.457	0.599
Pin4	up in PU.1-low	4.12652e-06	0.0707821	-0.153046	0.319	0.444
Cdk14	up in PU.1-low	4.45292e-06	0.076381	-0.115656	0.279	0.39
Gadd45a	up in PU.1-low	4.54968e-06	0.0780407	-1.04791	0.021	0.057
Vangl2	up in PU.1-low	4.76015e-06	0.0816509	-0.55932	0.083	0.144
Tmco3	up in PU.1-low	5.14942e-06	0.0883279	-0.220538	0.215	0.312
Scpep1	up in PU.1-low	5.17397e-06	0.0887492	-0.165228	0.51	0.663
Slc38a1	up in PU.1-low	5.3365e-06	0.091537	-0.181802	0.503	0.649
Srgn	up in PU.1-low	5.43609e-06	0.0932452	-0.126405	0.801	0.925
Degs1	up in PU.1-low	5.47886e-06	0.0939789	-0.197667	0.41	0.536
Erp29	up in PU.1-low	5.48445e-06	0.0940748	-0.132569	0.949	0.995
Kcnh2	up in PU.1-low	6.37004e-06	0.109265	-2.62969	0.002	0.023
Cnpy2	up in PU.1-low	6.54971e-06	0.112347	-0.175923	0.7	0.848
Bcar3	up in PU.1-low	7.19344e-06	0.123389	-0.633849	0.027	0.065
Gm9999	up in PU.1-low	7.19682e-06	0.123447	-2.05077	0.006	0.031
Dusp3	up in PU.1-low	7.35719e-06	0.126198	-0.145524	0.456	0.605
Ndufb7	up in PU.1-low	7.68244e-06	0.131777	-0.147746	0.621	0.761
Serpinb6a	up in PU.1-low	8.14265e-06	0.139671	-0.391851	0.095	0.158
Dubr	up in PU.1-low	8.22298e-06	0.141049	-0.279045	0.11	0.18
Akap1	up in PU.1-low	8.77839e-06	0.150576	-0.184982	0.146	0.226
2900026A02Rik	up in PU.1-low	8.99922e-06	0.154364	-0.648138	0.098	0.159
Egln1	up in PU.1-low	9.74556e-06	0.167166	-0.205702	0.34	0.461
Aprt	up in PU.1-low	9.8088e-06	0.16825	-0.208869	0.455	0.587
Cd48	up in PU.1-low	1.03937e-05	0.178284	-0.178459	0.749	0.871
Mtmr10	up in PU.1-low	1.07824e-05	0.18495	-0.458637	0.119	0.186
Tuba4a	up in PU.1-low	1.08152e-05	0.185513	-0.530881	0.064	0.116
Sec61g	up in PU.1-low	1.13757e-05	0.195127	-0.117116	0.796	0.892
Tbca	up in PU.1-low	1.16265e-05	0.19943	-0.170192	0.634	0.767
Sox5	up in PU.1-low	1.1942e-05	0.204841	-2.77488	0.003	0.024
Atp5md	up in PU.1-low	1.25809e-05	0.2158	-0.136708	0.599	0.735
Otud1	up in PU.1-low	1.2825e-05	0.219987	-0.290269	0.292	0.396
Apoc1	up in PU.1-low	1.28348e-05	0.220155	-1.07388	0.026	0.062
Antxr2	up in PU.1-low	1.2928e-05	0.221753	-1.35065	0.016	0.047
Itgb3	up in PU.1-low	1.31749e-05	0.225989	-0.254364	0.215	0.305
Serpine1	up in PU.1-low	1.33184e-05	0.228451	-0.289273	0.062	0.114
Glrx5	up in PU.1-low	1.357e-05	0.232767	-0.19956	0.302	0.408
Smim4	up in PU.1-low	1.42433e-05	0.244315	-0.228503	0.168	0.249
Dhrs4	up in PU.1-low	1.43848e-05	0.246743	-0.332082	0.141	0.213
Zdhhc8	up in PU.1-low	1.44639e-05	0.2481	-0.270303	0.156	0.233
Acsl5	up in PU.1-low	1.45309e-05	0.249249	-0.201698	0.341	0.45
Ifi207	up in PU.1-low	1.46742e-05	0.251707	-0.500918	0.095	0.154
Klhl7	up in PU.1-low	1.50281e-05	0.257777	-0.187674	0.317	0.427
Tmem189	up in PU.1-low	1.53148e-05	0.262695	-0.225327	0.308	0.413
Gca	up in PU.1-low	1.55177e-05	0.266176	-0.78291	0.04	0.083
Arl3	up in PU.1-low	1.5709e-05	0.269456	-0.244165	0.227	0.318
Kbtbd11	up in PU.1-low	1.69153e-05	0.290148	-2.18373	0.007	0.031
Ifi27	up in PU.1-low	1.70595e-05	0.292622	-0.185855	0.552	0.668
Atp10a	up in PU.1-low	1.72173e-05	0.295329	-1.675	0.007	0.031
Cnrip1	up in PU.1-low	1.73061e-05	0.296852	-0.230701	0.242	0.337
CAAA01147332.1	up in PU.1-low	1.73307e-05	0.297273	-1.04009	0.029	0.066
Nav1	up in PU.1-low	1.74162e-05	0.29874	-0.144491	0.24	0.341
Stard4	up in PU.1-low	1.75242e-05	0.300593	-0.651703	0.036	0.076
Tcn2	up in PU.1-low	1.86179e-05	0.319352	-0.174595	0.812	0.89
Slirp	up in PU.1-low	1.90671e-05	0.327058	-0.177549	0.404	0.525
Calr	up in PU.1-low	1.93609e-05	0.332098	-0.141462	0.952	0.99
Uck2	up in PU.1-low	1.94615e-05	0.333823	-2.15597	0.006	0.028
Dusp28	up in PU.1-low	1.9462e-05	0.333831	-0.872877	0.029	0.066
Pgm1	up in PU.1-low	2.00139e-05	0.343299	-0.359801	0.124	0.191
Trappc2l	up in PU.1-low	2.02679e-05	0.347655	-0.190363	0.468	0.602
Mthfs	up in PU.1-low	2.03603e-05	0.34924	-0.217732	0.384	0.504
Runx3	up in PU.1-low	2.04228e-05	0.350313	-1.68326	0.006	0.028
Slc17a5	up in PU.1-low	2.04252e-05	0.350354	-0.24218	0.252	0.348
L3mbtl3	up in PU.1-low	2.1293e-05	0.365239	-0.410581	0.08	0.137
Eif3m	up in PU.1-low	2.13472e-05	0.366168	-0.169296	0.541	0.682
Abhd17a	up in PU.1-low	2.15773e-05	0.370116	-0.149587	0.336	0.458
Lamtor2	up in PU.1-low	2.18959e-05	0.375581	-0.170467	0.597	0.766
Fnip2	up in PU.1-low	2.21721e-05	0.380318	-0.212031	0.366	0.484
Rassf3	up in PU.1-low	2.23703e-05	0.383718	-0.163104	0.296	0.407
Ddhd1	up in PU.1-low	2.26713e-05	0.388881	-0.301565	0.143	0.215
Pmm1	up in PU.1-low	2.31797e-05	0.397602	-0.328273	0.102	0.165
Procr	up in PU.1-low	2.38474e-05	0.409055	-1.00502	0.039	0.079
Gm20721	up in PU.1-low	2.39778e-05	0.411292	-0.667977	0.035	0.074
Fam214a	up in PU.1-low	2.43355e-05	0.417426	-0.617454	0.1	0.159
Gm37168	up in PU.1-low	2.50029e-05	0.428875	-0.467765	0.071	0.123
Hspb3	up in PU.1-low	2.54281e-05	0.436168	-0.14591	0.23	0.321
Mospd2	up in PU.1-low	2.54784e-05	0.437031	-0.301729	0.258	0.348
Zbtb8os	up in PU.1-low	2.5878e-05	0.443886	-0.206455	0.191	0.277
Dpys	up in PU.1-low	2.61099e-05	0.447864	-2.30517	0.01	0.034
Borcs7	up in PU.1-low	2.86876e-05	0.492079	-0.263688	0.241	0.332
Gns	up in PU.1-low	2.87908e-05	0.493849	-0.143451	0.888	0.961
Coq7	up in PU.1-low	2.94473e-05	0.50511	-0.266481	0.171	0.244
Gas6	up in PU.1-low	2.97953e-05	0.511079	-0.117113	0.584	0.716
Wwc1	up in PU.1-low	2.9827e-05	0.511623	-0.862562	0.027	0.063
Acot13	up in PU.1-low	3.0201e-05	0.518038	-0.121634	0.323	0.436
Rftn2	up in PU.1-low	3.05585e-05	0.52417	-1.79812	0.006	0.029
Lrrc8b	up in PU.1-low	3.32663e-05	0.570616	-1.04516	0.019	0.05
Nap1l1	up in PU.1-low	3.36239e-05	0.576751	-0.125524	0.499	0.628
Stx8	up in PU.1-low	3.4167e-05	0.586067	-0.166864	0.267	0.368
Synj2	up in PU.1-low	3.51586e-05	0.603075	-0.398833	0.095	0.153
Dynlt3	up in PU.1-low	3.63151e-05	0.622913	-0.145936	0.35	0.463
Mxi1	up in PU.1-low	3.65416e-05	0.626797	-0.175363	0.317	0.423
Zfand2a	up in PU.1-low	3.71853e-05	0.637839	-0.359907	0.088	0.144
Fkbp1b	up in PU.1-low	3.7327e-05	0.640269	-0.72422	0.035	0.073
Nampt	up in PU.1-low	3.82066e-05	0.655358	-0.219161	0.205	0.292
1810037I17Rik	up in PU.1-low	3.92152e-05	0.672658	-0.128979	0.481	0.624
Vegfa	up in PU.1-low	3.94575e-05	0.676814	-0.895981	0.029	0.065
Fn1	up in PU.1-low	3.97689e-05	0.682156	-1.32374	0.008	0.031
2310022B05Rik	up in PU.1-low	4.06261e-05	0.69686	-0.405484	0.059	0.107
Fmn1	up in PU.1-low	4.1271e-05	0.707922	-0.450516	0.114	0.175
Ubxn6	up in PU.1-low	4.23128e-05	0.725791	-0.183439	0.301	0.401
Rtp4	up in PU.1-low	4.24231e-05	0.727683	-0.373776	0.148	0.216
Ydjc	up in PU.1-low	4.28083e-05	0.73429	-0.44555	0.081	0.135
Tomm5	up in PU.1-low	4.39334e-05	0.75359	-0.1236	0.439	0.571
Plxnc1	up in PU.1-low	4.41391e-05	0.757117	-1.01436	0.019	0.049
Abca2	up in PU.1-low	4.53318e-05	0.777577	-0.317018	0.113	0.175
Enpp1	up in PU.1-low	4.56706e-05	0.783388	-0.564992	0.086	0.139
Mrgpre	up in PU.1-low	4.76749e-05	0.817768	-0.527837	0.098	0.154
Anapc11	up in PU.1-low	4.78285e-05	0.820403	-0.135861	0.479	0.617
Klc4	up in PU.1-low	4.87726e-05	0.836596	-0.226309	0.219	0.303
Stx3	up in PU.1-low	4.969e-05	0.852332	-0.33527	0.078	0.131
Gm36738	up in PU.1-low	5.25041e-05	0.900603	-0.153676	0.123	0.188
Slc16a7	up in PU.1-low	5.3251e-05	0.913415	-0.251001	0.257	0.348
Tlr12	up in PU.1-low	5.34947e-05	0.917595	-0.245726	0.179	0.256
Kif1a	up in PU.1-low	5.4183e-05	0.929402	-1.84638	0.009	0.032
Htatip2	up in PU.1-low	5.48971e-05	0.94165	-0.2579	0.097	0.156
Clec1a	up in PU.1-low	5.49269e-05	0.942161	-0.476033	0.097	0.153
Alg1	up in PU.1-low	5.52261e-05	0.947293	-0.138771	0.242	0.335
Pold4	up in PU.1-low	5.57582e-05	0.95642	-0.111907	0.597	0.744
Bscl2	up in PU.1-low	5.57947e-05	0.957047	-0.130894	0.385	0.505
Ptma	up in PU.1-low	5.6244e-05	0.964754	-0.101311	0.979	0.992
Crybb3	up in PU.1-low	5.71669e-05	0.980584	-2.22173	0.003	0.021
Rnf128	up in PU.1-low	5.94468e-05	1	-0.271676	0.152	0.22
Lamb2	up in PU.1-low	6.00576e-05	1	-0.769338	0.052	0.094
Atp5c1	up in PU.1-low	6.07188e-05	1	-0.142143	0.7	0.826
Gm2000	up in PU.1-low	6.09549e-05	1	-0.121294	0.211	0.296
Chmp1a	up in PU.1-low	6.10466e-05	1	-0.131924	0.225	0.315
Hdac5	up in PU.1-low	6.19827e-05	1	-0.211916	0.197	0.276
Mpst	up in PU.1-low	6.29153e-05	1	-0.180549	0.167	0.245
Snrpe	up in PU.1-low	6.5891e-05	1	-0.127835	0.578	0.711
Pdgfc	up in PU.1-low	6.77696e-05	1	-1.06656	0.015	0.041
Tspan3	up in PU.1-low	6.80019e-05	1	-0.145578	0.534	0.674
Tmem192	up in PU.1-low	6.82534e-05	1	-0.130294	0.182	0.264
Pygb	up in PU.1-low	7.03588e-05	1	-0.463184	0.078	0.128
Pdcd6	up in PU.1-low	7.05618e-05	1	-0.145444	0.39	0.51
Mrfap1	up in PU.1-low	7.18622e-05	1	-0.124117	0.792	0.904
Ormdl2	up in PU.1-low	7.20429e-05	1	-0.183689	0.402	0.521
Kif1bp	up in PU.1-low	7.35823e-05	1	-0.2083	0.205	0.287
Atraid	up in PU.1-low	7.4353e-05	1	-0.175719	0.77	0.889
C330008A17Rik	up in PU.1-low	7.48434e-05	1	-1.47277	0.007	0.029
Fam3a	up in PU.1-low	7.50946e-05	1	-0.132973	0.335	0.447
Gm16183	up in PU.1-low	7.83177e-05	1	-0.563581	0.052	0.094
E2f6	up in PU.1-low	7.85602e-05	1	-0.705193	0.053	0.095
Vegfb	up in PU.1-low	8.2651e-05	1	-0.120397	0.504	0.631
Nlrc3	up in PU.1-low	8.52797e-05	1	-1.0651	0.019	0.047
Tctex1d2	up in PU.1-low	8.59633e-05	1	-0.196606	0.211	0.293
Ap1s1	up in PU.1-low	8.75907e-05	1	-0.129092	0.237	0.325
Phf7	up in PU.1-low	8.84528e-05	1	-0.538559	0.069	0.115
Tgfb2	up in PU.1-low	8.88076e-05	1	-2.79729	0.002	0.018
Gpr137c	up in PU.1-low	8.90015e-05	1	-0.732264	0.045	0.085
Tlk1	up in PU.1-low	8.96386e-05	1	-0.150144	0.359	0.473
Tmem238	up in PU.1-low	8.99777e-05	1	-0.60278	0.027	0.06
Gngt2	up in PU.1-low	9.01612e-05	1	-0.125456	0.765	0.882
Armc2	up in PU.1-low	9.06925e-05	1	-2.57952	0.004	0.022
Anxa7	up in PU.1-low	9.10575e-05	1	-0.149636	0.349	0.463
Tle5	up in PU.1-low	9.1224e-05	1	-0.136365	0.563	0.704
Rasgrf1	up in PU.1-low	9.17017e-05	1	-1.26124	0.009	0.031
Hadh	up in PU.1-low	9.45581e-05	1	-0.155761	0.197	0.277
Card11	up in PU.1-low	9.65803e-05	1	-0.523075	0.035	0.071
Chp1	up in PU.1-low	9.83969e-05	1	-0.17918	0.15	0.221
2310001H17Rik	up in PU.1-low	9.84832e-05	1	-0.640746	0.032	0.067
Rgs11	up in PU.1-low	9.86732e-05	1	-1.33846	0.015	0.04
Tyms	up in PU.1-low	9.86787e-05	1	-0.321406	0.111	0.167
Pnkd	up in PU.1-low	0.000100677	1	-0.108205	0.354	0.473
Zbtb16	up in PU.1-low	0.000100796	1	-1.73248	0.008	0.029
Suds3	up in PU.1-low	0.000104187	1	-0.136646	0.25	0.342
Pilra	up in PU.1-low	0.000104792	1	-0.137905	0.221	0.306
Hsd17b10	up in PU.1-low	0.00010502	1	-0.16514	0.27	0.363
Gpr137b	up in PU.1-low	0.000105457	1	-0.20046	0.405	0.518
Rnf122	up in PU.1-low	0.000105941	1	-0.459625	0.09	0.142
Timm17b	up in PU.1-low	0.000107109	1	-0.103115	0.233	0.32
Mapk3	up in PU.1-low	0.000108586	1	-0.114453	0.603	0.747
Anxa11	up in PU.1-low	0.000109112	1	-0.517542	0.075	0.123
Map1lc3b	up in PU.1-low	0.00011081	1	-0.151092	0.666	0.783
Bcap31	up in PU.1-low	0.000113552	1	-0.142918	0.733	0.854
Lxn	up in PU.1-low	0.000116254	1	-0.267272	0.132	0.196
Hras	up in PU.1-low	0.000117008	1	-0.140406	0.294	0.395
Satb1	up in PU.1-low	0.000118136	1	-0.600627	0.078	0.126
Tmem229b	up in PU.1-low	0.000118425	1	-0.188459	0.157	0.225
Mpv17l2	up in PU.1-low	0.000120758	1	-0.138266	0.228	0.316
Agap3	up in PU.1-low	0.000124905	1	-0.390937	0.127	0.186
Rab11fip4	up in PU.1-low	0.000125369	1	-0.923804	0.019	0.046
Pofut2	up in PU.1-low	0.000126974	1	-0.167405	0.204	0.285
Man2b2	up in PU.1-low	0.000128161	1	-0.161411	0.308	0.4
Osbpl3	up in PU.1-low	0.00012824	1	-0.398314	0.075	0.123
H2-DMa	up in PU.1-low	0.00013318	1	-0.156678	0.758	0.863
Nfil3	up in PU.1-low	0.000133205	1	-0.577343	0.068	0.113
Cdk5rap3	up in PU.1-low	0.000133545	1	-0.141218	0.204	0.287
Mvb12a	up in PU.1-low	0.000134407	1	-0.14695	0.288	0.39
Scp2	up in PU.1-low	0.000136467	1	-0.164483	0.578	0.712
Nudt19	up in PU.1-low	0.000137553	1	-0.27048	0.138	0.202
Lyplal1	up in PU.1-low	0.000138661	1	-0.843046	0.034	0.068
Sdk1	up in PU.1-low	0.000140722	1	-0.491303	0.054	0.096
Psmb1	up in PU.1-low	0.000142236	1	-0.131397	0.716	0.842
Tex264	up in PU.1-low	0.000142528	1	-0.171257	0.286	0.376
Slc16a1	up in PU.1-low	0.000145516	1	-0.323079	0.111	0.167
Sox7	up in PU.1-low	0.000145654	1	-2.53011	0.005	0.023
Fbn2	up in PU.1-low	0.000148046	1	-2.29499	0.005	0.023
Prelid3a	up in PU.1-low	0.000148267	1	-1.00146	0.019	0.047
2010320O07Rik	up in PU.1-low	0.000150589	1	-2.59061	0.004	0.021
Cfap410	up in PU.1-low	0.000157136	1	-0.27911	0.119	0.178
Ciita	up in PU.1-low	0.000157586	1	-2.48109	0.003	0.019
Zfyve26	up in PU.1-low	0.000157843	1	-0.18508	0.236	0.317
Slc30a9	up in PU.1-low	0.000158247	1	-0.132077	0.329	0.437
Il11ra1	up in PU.1-low	0.000159622	1	-0.147126	0.351	0.453
Edf1	up in PU.1-low	0.000163076	1	-0.131675	0.713	0.861
4931406P16Rik	up in PU.1-low	0.000166443	1	-0.163655	0.327	0.422
Gm4070	up in PU.1-low	0.000169917	1	-0.32525	0.115	0.171
Zdhhc4	up in PU.1-low	0.000172318	1	-0.387427	0.074	0.122
Pigs	up in PU.1-low	0.000174438	1	-0.277434	0.183	0.254
Nrbf2	up in PU.1-low	0.000175063	1	-0.163587	0.41	0.515
Prelid2	up in PU.1-low	0.000175672	1	-0.119128	0.139	0.202
Epb41l4aos	up in PU.1-low	0.000177574	1	-0.16136	0.263	0.353
Sumf2	up in PU.1-low	0.000189006	1	-0.202905	0.193	0.27
Sp100	up in PU.1-low	0.000190174	1	-0.293057	0.223	0.301
Tafa3	up in PU.1-low	0.000190726	1	-3.39595	0.001	0.013
Atp6v1g1	up in PU.1-low	0.00020176	1	-0.111552	0.877	0.962
Coq2	up in PU.1-low	0.000202145	1	-0.10227	0.237	0.323
Kcnma1	up in PU.1-low	0.000210269	1	-0.439234	0.111	0.165
Galk1	up in PU.1-low	0.000215184	1	-0.180918	0.166	0.236
Srpk3	up in PU.1-low	0.000217559	1	-0.390191	0.138	0.196
Osbpl8	up in PU.1-low	0.000225735	1	-0.191517	0.303	0.399
Atg16l2	up in PU.1-low	0.000225761	1	-0.543068	0.064	0.107
Mcoln2	up in PU.1-low	0.000228814	1	-3.95144	0	0.011
Uqcc3	up in PU.1-low	0.000233273	1	-0.111872	0.434	0.563
Stk16	up in PU.1-low	0.00023391	1	-0.218622	0.202	0.274
Cux1	up in PU.1-low	0.000235857	1	-0.166776	0.637	0.774
Trpm6	up in PU.1-low	0.000236078	1	-2.48673	0.002	0.015
Phf11d	up in PU.1-low	0.00023662	1	-0.156159	0.168	0.234
Ddost	up in PU.1-low	0.000240357	1	-0.175542	0.643	0.772
Syce2	up in PU.1-low	0.000240963	1	-0.446546	0.063	0.106
Pqlc3	up in PU.1-low	0.000241811	1	-0.72781	0.04	0.076
Dll1	up in PU.1-low	0.000246076	1	-1.54506	0.008	0.028
Inf2	up in PU.1-low	0.000246763	1	-0.577732	0.056	0.096
Cope	up in PU.1-low	0.000248461	1	-0.148783	0.522	0.663
Hectd2os	up in PU.1-low	0.000249744	1	-0.907211	0.022	0.05
Ergic1	up in PU.1-low	0.000250913	1	-0.218611	0.199	0.272
Hectd2	up in PU.1-low	0.000254669	1	-0.422621	0.078	0.124
Cmpk2	up in PU.1-low	0.000255433	1	-2.10274	0.004	0.02
Serpinb6b	up in PU.1-low	0.00025957	1	-1.32478	0.008	0.028
Arhgef7	up in PU.1-low	0.000266703	1	-0.171837	0.233	0.313
Slc2a3	up in PU.1-low	0.000268996	1	-0.692909	0.044	0.081
Sdcbp	up in PU.1-low	0.000269616	1	-0.134546	0.784	0.891
Vcl	up in PU.1-low	0.000272164	1	-0.377886	0.092	0.143
Hprt	up in PU.1-low	0.000272789	1	-0.12897	0.557	0.692
Snapc1	up in PU.1-low	0.000272807	1	-0.200609	0.287	0.368
Dtd2	up in PU.1-low	0.000282174	1	-0.25632	0.122	0.179
Arl2bp	up in PU.1-low	0.000285724	1	-0.121125	0.076	0.125
Fat3	up in PU.1-low	0.000288683	1	-0.280555	0.138	0.199
Ndufab1	up in PU.1-low	0.000290922	1	-0.113277	0.532	0.671
Fance	up in PU.1-low	0.000293547	1	-0.146908	0.261	0.348
Slamf9	up in PU.1-low	0.000295328	1	-0.143621	0.578	0.691
Phf11b	up in PU.1-low	0.000301595	1	-0.295273	0.187	0.258
Chpt1	up in PU.1-low	0.000307503	1	-0.233591	0.25	0.33
Lrrc27	up in PU.1-low	0.000308194	1	-1.89557	0.009	0.029
Klhl24	up in PU.1-low	0.000309093	1	-0.127159	0.603	0.743
Iqsec1	up in PU.1-low	0.000310736	1	-0.351348	0.139	0.197
Ccnq	up in PU.1-low	0.000316436	1	-0.139105	0.264	0.352
Hs3st1	up in PU.1-low	0.000316593	1	-1.73404	0.006	0.024
Zcwpw2	up in PU.1-low	0.000327584	1	-1.12971	0.015	0.038
Nxt2	up in PU.1-low	0.000330178	1	-0.128604	0.191	0.264
Dna2	up in PU.1-low	0.000330601	1	-0.385013	0.111	0.162
Capn1	up in PU.1-low	0.000339486	1	-0.491701	0.048	0.086
Sptbn1	up in PU.1-low	0.000339555	1	-0.284799	0.115	0.17
Slc2a8	up in PU.1-low	0.000346495	1	-0.150914	0.188	0.259
Rspo1	up in PU.1-low	0.000347762	1	-0.65287	0.036	0.068
Ptrhd1	up in PU.1-low	0.000351398	1	-0.103454	0.269	0.355
Ifi211	up in PU.1-low	0.000351834	1	-1.51553	0.012	0.034
Spg11	up in PU.1-low	0.000360791	1	-0.346982	0.114	0.168
Ssx2ip	up in PU.1-low	0.000365974	1	-0.403954	0.1	0.15
Borcs8	up in PU.1-low	0.000376511	1	-0.319516	0.116	0.17
Snrnp35	up in PU.1-low	0.000383297	1	-0.225643	0.154	0.216
Slc25a13	up in PU.1-low	0.00038438	1	-0.322124	0.053	0.092
Cck	up in PU.1-low	0.000405089	1	-1.29198	0.012	0.034
Taf10	up in PU.1-low	0.000411787	1	-0.12768	0.55	0.688
Ift22	up in PU.1-low	0.000415795	1	-0.185071	0.12	0.176
Znhit1	up in PU.1-low	0.000420644	1	-0.141308	0.314	0.41
Fdft1	up in PU.1-low	0.000424789	1	-0.39348	0.062	0.103
Fzd9	up in PU.1-low	0.000432706	1	-1.97809	0.004	0.019
Nim1k	up in PU.1-low	0.000437634	1	-1.55354	0.01	0.029
Rab25	up in PU.1-low	0.000440337	1	-2.30196	0.002	0.016
Park7	up in PU.1-low	0.000443031	1	-0.118795	0.68	0.823
Abi3bp	up in PU.1-low	0.000446513	1	-2.22391	0.003	0.018
Copz2	up in PU.1-low	0.00044875	1	-0.339089	0.108	0.16
Tex2	up in PU.1-low	0.0004541	1	-0.419405	0.069	0.112
Cnst	up in PU.1-low	0.000456109	1	-0.576204	0.069	0.111
Habp4	up in PU.1-low	0.000483356	1	-0.538854	0.048	0.084
Marveld1	up in PU.1-low	0.000485133	1	-0.544952	0.038	0.071
Mrps24	up in PU.1-low	0.000492903	1	-0.131953	0.464	0.584
Ccdc73	up in PU.1-low	0.000495109	1	-0.717467	0.019	0.045
Hlx	up in PU.1-low	0.000499006	1	-0.153682	0.208	0.283
Rida	up in PU.1-low	0.000501785	1	-0.283739	0.136	0.191
Txnrd2	up in PU.1-low	0.00051225	1	-0.110881	0.203	0.276
Gstt3	up in PU.1-low	0.000516704	1	-0.854392	0.013	0.034
Myl6	up in PU.1-low	0.000518345	1	-0.12562	0.901	0.95
Agpat4	up in PU.1-low	0.000520206	1	-0.345637	0.075	0.119
Pard6a	up in PU.1-low	0.000523481	1	-0.469642	0.043	0.077
Bola3	up in PU.1-low	0.000530153	1	-0.154776	0.187	0.258
Rora	up in PU.1-low	0.000530572	1	-0.190249	0.128	0.183
Srp14	up in PU.1-low	0.000538866	1	-0.123884	0.671	0.804
Igbp1	up in PU.1-low	0.000562432	1	-0.103613	0.403	0.517
Pgrmc2	up in PU.1-low	0.000563621	1	-0.164378	0.417	0.521
Cdo1	up in PU.1-low	0.00058038	1	-1.81639	0.006	0.022
Fam219a	up in PU.1-low	0.000588001	1	-0.150721	0.153	0.214
Maged2	up in PU.1-low	0.000590052	1	-0.262908	0.12	0.174
Gab3	up in PU.1-low	0.000592026	1	-0.52829	0.047	0.081
Asap1	up in PU.1-low	0.000606623	1	-0.124247	0.705	0.839
Lrrc20	up in PU.1-low	0.000632569	1	-0.562207	0.036	0.066
Tigar	up in PU.1-low	0.000636662	1	-0.375197	0.054	0.091
Gm5547	up in PU.1-low	0.000647845	1	-0.357693	0.037	0.069
Nudt14	up in PU.1-low	0.000657666	1	-0.107924	0.136	0.192
Dhrs7	up in PU.1-low	0.000671738	1	-0.115592	0.479	0.6
Rras	up in PU.1-low	0.000673232	1	-0.218302	0.142	0.2
Anapc5	up in PU.1-low	0.000673333	1	-0.117578	0.367	0.463
Rbakdn	up in PU.1-low	0.000675631	1	-1.8715	0.007	0.024
Med30	up in PU.1-low	0.000678448	1	-0.107858	0.275	0.359
Cercam	up in PU.1-low	0.000681457	1	-1.2543	0.01	0.029
Slc1a2	up in PU.1-low	0.000685092	1	-1.10442	0.03	0.058
Mospd3	up in PU.1-low	0.000692859	1	-0.351234	0.09	0.135
Prxl2a	up in PU.1-low	0.000695761	1	-0.414911	0.08	0.123
Isg15	up in PU.1-low	0.000699245	1	-0.393934	0.128	0.181
AU022793	up in PU.1-low	0.000710919	1	-0.350795	0.109	0.159
Gmnn	up in PU.1-low	0.000716737	1	-0.358278	0.06	0.098
Mydgf	up in PU.1-low	0.000729668	1	-0.103329	0.653	0.77
Bin3	up in PU.1-low	0.00074206	1	-0.101777	0.164	0.227
Ascl4	up in PU.1-low	0.000747664	1	-1.63307	0.003	0.017
Edem2	up in PU.1-low	0.000748834	1	-0.117903	0.538	0.681
Abcf2	up in PU.1-low	0.000751039	1	-0.163178	0.233	0.304
Lrfn3	up in PU.1-low	0.000756367	1	-0.979895	0.013	0.034
Thumpd2	up in PU.1-low	0.000762051	1	-0.472962	0.098	0.142
Slc25a43	up in PU.1-low	0.000768068	1	-0.72523	0.032	0.06
Ap2s1	up in PU.1-low	0.000770952	1	-0.111379	0.498	0.623
Rab9	up in PU.1-low	0.00080245	1	-0.148355	0.227	0.302
Fam43a	up in PU.1-low	0.000811124	1	-1.13381	0.009	0.027
2310039H08Rik	up in PU.1-low	0.000821996	1	-0.240721	0.122	0.175
Phlda1	up in PU.1-low	0.00083762	1	-0.216371	0.038	0.07
Ccny	up in PU.1-low	0.000839348	1	-0.115175	0.327	0.428
Mrpl20	up in PU.1-low	0.000849661	1	-0.12175	0.46	0.584
Commd10	up in PU.1-low	0.000864184	1	-0.133444	0.17	0.233
Hvcn1	up in PU.1-low	0.000875078	1	-0.12479	0.559	0.698
Suclg2	up in PU.1-low	0.000880598	1	-0.109416	0.34	0.443
Cd320	up in PU.1-low	0.000881162	1	-0.150906	0.143	0.202
Pdzk1ip1	up in PU.1-low	0.000889837	1	-0.885398	0.014	0.034
Prkg1	up in PU.1-low	0.000892164	1	-0.58706	0.043	0.075
Gmpr	up in PU.1-low	0.000893912	1	-0.123868	0.315	0.406
Igf1r	up in PU.1-low	0.0009054	1	-0.164464	0.263	0.338
Smdt1	up in PU.1-low	0.000907294	1	-0.143634	0.672	0.771
Wdtc1	up in PU.1-low	0.00090861	1	-0.334058	0.09	0.134
Nsdhl	up in PU.1-low	0.000916674	1	-0.538432	0.048	0.082
Agap1	up in PU.1-low	0.00092562	1	-0.368768	0.094	0.139
Afp	up in PU.1-low	0.000928419	1	-0.391148	0.056	0.092
Taf13	up in PU.1-low	0.000932999	1	-0.130215	0.146	0.205
Rasl11a	up in PU.1-low	0.000938706	1	-1.4415	0.008	0.025
Npr1	up in PU.1-low	0.000964762	1	-0.691644	0.022	0.046
Nhp2	up in PU.1-low	0.00096628	1	-0.137742	0.297	0.377
Cdk1	up in PU.1-low	0.00097861	1	-0.507687	0.047	0.08
Hmgcs1	up in PU.1-low	0.000986272	1	-0.121304	0.222	0.295
Mical1	up in PU.1-low	0.000988611	1	-0.23228	0.151	0.208
Kcnk3	up in PU.1-low	0.00101037	1	-2.96898	0.001	0.011
Ube2c	up in PU.1-low	0.00101513	1	-2.49963	0.001	0.011
Tusc1	up in PU.1-low	0.0010465	1	-0.266553	0.059	0.096
Tom1	up in PU.1-low	0.00105878	1	-0.267323	0.153	0.207
S100a8	up in PU.1-low	0.0010591	1	-1.19572	0.011	0.03
Neil2	up in PU.1-low	0.00106133	1	-1.01548	0.019	0.041
Dhx40	up in PU.1-low	0.00106417	1	-0.245083	0.092	0.139
Gpr162	up in PU.1-low	0.00106745	1	-0.177467	0.106	0.154
Ubxn1	up in PU.1-low	0.00108312	1	-0.102542	0.653	0.774
Mmab	up in PU.1-low	0.00108615	1	-0.396832	0.029	0.056
Aga	up in PU.1-low	0.0010862	1	-0.11235	0.376	0.475
Reps2	up in PU.1-low	0.00109584	1	-0.922392	0.011	0.03
Sec31a	up in PU.1-low	0.00110338	1	-0.110968	0.401	0.516
Fasn	up in PU.1-low	0.00113782	1	-0.288055	0.065	0.104
Casc4	up in PU.1-low	0.00115591	1	-0.283587	0.153	0.209
Mcam	up in PU.1-low	0.00115959	1	-2.83419	0.002	0.013
Flywch2	up in PU.1-low	0.0011645	1	-3.0369	0.002	0.013
Camta1	up in PU.1-low	0.00116509	1	-0.204697	0.139	0.193
Plekha3	up in PU.1-low	0.00117201	1	-0.158031	0.15	0.208
Rttn	up in PU.1-low	0.00118355	1	-0.376411	0.114	0.16
Gm10037	up in PU.1-low	0.00118491	1	-2.30959	0.003	0.016
Sel1l3	up in PU.1-low	0.001186	1	-2.5039	0.002	0.013
Oas1a	up in PU.1-low	0.00119394	1	-0.444756	0.04	0.07
Prrg1	up in PU.1-low	0.0012011	1	-1.67392	0.002	0.013
Folr1	up in PU.1-low	0.00120369	1	-2.36239	0.003	0.016
Myh10	up in PU.1-low	0.00121477	1	-0.407373	0.07	0.109
Btbd6	up in PU.1-low	0.0012189	1	-0.279547	0.085	0.127
Slc35c2	up in PU.1-low	0.00122078	1	-0.109422	0.408	0.51
Col9a2	up in PU.1-low	0.00122128	1	-2.12717	0.003	0.016
Mbd3	up in PU.1-low	0.00122189	1	-0.112038	0.516	0.647
Dzip3	up in PU.1-low	0.00122852	1	-0.235695	0.14	0.193
Dnajc10	up in PU.1-low	0.00123118	1	-0.139392	0.207	0.274
Smim12	up in PU.1-low	0.00124833	1	-0.144004	0.272	0.35
Ptger4	up in PU.1-low	0.00125729	1	-0.286288	0.073	0.112
Agpat1	up in PU.1-low	0.00126509	1	-0.131528	0.207	0.275
Ppm1m	up in PU.1-low	0.00126722	1	-0.179947	0.168	0.227
Msrb1	up in PU.1-low	0.00128004	1	-0.128962	0.148	0.204
Klf4	up in PU.1-low	0.00128711	1	-0.131459	0.07	0.109
Mmgt2	up in PU.1-low	0.00128898	1	-0.118521	0.291	0.375
Metrnl	up in PU.1-low	0.00129705	1	-0.496825	0.079	0.118
Abcb1b	up in PU.1-low	0.00129746	1	-0.165531	0.264	0.341
Chmp4b	up in PU.1-low	0.0013114	1	-0.114632	0.643	0.766
Rps27l	up in PU.1-low	0.00131493	1	-0.101562	0.687	0.812
Adam9	up in PU.1-low	0.00132304	1	-0.10573	0.144	0.199
Herc6	up in PU.1-low	0.00134756	1	-0.210246	0.195	0.256
Fam92a	up in PU.1-low	0.00136175	1	-0.3374	0.083	0.124
Tmem218	up in PU.1-low	0.00136367	1	-0.204739	0.075	0.115
Arf5	up in PU.1-low	0.00139763	1	-0.123942	0.747	0.861
Pfn2	up in PU.1-low	0.00140502	1	-0.753795	0.012	0.031
BC031181	up in PU.1-low	0.00141259	1	-0.145626	0.594	0.704
Dock6	up in PU.1-low	0.00141573	1	-0.886386	0.023	0.046
Rbm3	up in PU.1-low	0.00141865	1	-0.109464	0.691	0.801
Atn1	up in PU.1-low	0.00142158	1	-0.118359	0.187	0.251
H2-DMb1	up in PU.1-low	0.00143377	1	-0.11629	0.605	0.741
AY512915	up in PU.1-low	0.00143861	1	-1.20025	0.015	0.034
Cdkn2a	up in PU.1-low	0.00143913	1	-0.761648	0.024	0.049
Cisd3	up in PU.1-low	0.00147327	1	-0.152247	0.083	0.125
Rilpl1	up in PU.1-low	0.00147502	1	-0.100854	0.396	0.5
Ptpmt1	up in PU.1-low	0.00149522	1	-0.156634	0.342	0.429
Nutf2-ps1	up in PU.1-low	0.00150077	1	-0.153526	0.052	0.086
Bik	up in PU.1-low	0.00154482	1	-0.386163	0.044	0.076
Galns	up in PU.1-low	0.00154607	1	-0.538867	0.077	0.114
Zdhhc1	up in PU.1-low	0.0015705	1	-0.377475	0.056	0.09
Crtc3	up in PU.1-low	0.00160308	1	-0.119272	0.284	0.362
Elovl7	up in PU.1-low	0.00165593	1	-1.64194	0.005	0.018
Ift172	up in PU.1-low	0.00167085	1	-0.337969	0.09	0.131
Ankrd55	up in PU.1-low	0.00168451	1	-1.69313	0.005	0.018
Creb3l1	up in PU.1-low	0.00169546	1	-0.501069	0.028	0.054
Uhmk1	up in PU.1-low	0.0017163	1	-0.149345	0.19	0.252
Acd	up in PU.1-low	0.00172304	1	-0.145261	0.096	0.14
Pnmt	up in PU.1-low	0.00175036	1	-3.35465	0.001	0.01
Ric1	up in PU.1-low	0.00175514	1	-0.211137	0.124	0.172
Klrb1c	up in PU.1-low	0.00175795	1	-0.76816	0.005	0.018
Nelfe	up in PU.1-low	0.00176675	1	-0.130412	0.185	0.246
Sorbs3	up in PU.1-low	0.00176955	1	-2.55802	0.001	0.01
Gm30025	up in PU.1-low	0.00177192	1	-0.482779	0.043	0.073
Gipc1	up in PU.1-low	0.00179732	1	-0.109508	0.192	0.256
Slc43a3	up in PU.1-low	0.00180663	1	-0.693867	0.031	0.057
Gm31597	up in PU.1-low	0.00180713	1	-0.749025	0.032	0.059
Gfap	up in PU.1-low	0.00181181	1	-0.849425	0.011	0.028
Tbc1d1	up in PU.1-low	0.00186312	1	-0.145013	0.216	0.281
Slc25a30	up in PU.1-low	0.00187138	1	-0.122364	0.116	0.165
Pole3	up in PU.1-low	0.00192985	1	-0.171374	0.101	0.145
Haao	up in PU.1-low	0.0019572	1	-0.317662	0.102	0.146
Bcl2a1d	up in PU.1-low	0.00196823	1	-0.125813	0.149	0.203
Lamtor1	up in PU.1-low	0.00197606	1	-0.10085	0.697	0.807
Slc7a2	up in PU.1-low	0.00197772	1	-1.85654	0.006	0.021
Gabre	up in PU.1-low	0.00199474	1	-2.60968	0.002	0.012
Cdca3	up in PU.1-low	0.00200381	1	-1.6621	0.003	0.015
Endod1	up in PU.1-low	0.00203365	1	-0.112704	0.261	0.335
Nr4a2	up in PU.1-low	0.00203737	1	-1.59113	0.003	0.015
Msr1	up in PU.1-low	0.00205502	1	-0.187548	0.047	0.078
Vps52	up in PU.1-low	0.00210287	1	-0.111444	0.152	0.207
Qpct	up in PU.1-low	0.00212111	1	-0.791699	0.023	0.045
Pon2	up in PU.1-low	0.00213331	1	-0.114958	0.631	0.766
Tle1	up in PU.1-low	0.00214012	1	-0.371663	0.064	0.099
4930556M19Rik	up in PU.1-low	0.00218565	1	-0.369197	0.045	0.076
Abcb8	up in PU.1-low	0.00231486	1	-0.258334	0.066	0.102
Morn2	up in PU.1-low	0.00231796	1	-0.264709	0.08	0.119
Sgcb	up in PU.1-low	0.00232921	1	-0.12043	0.202	0.264
Usp11	up in PU.1-low	0.00236327	1	-0.712929	0.057	0.088
G0s2	up in PU.1-low	0.00238684	1	-0.958024	0.022	0.044
Haghl	up in PU.1-low	0.00242065	1	-0.193845	0.186	0.244
Nipal3	up in PU.1-low	0.00243093	1	-0.244768	0.08	0.119
Tlcd1	up in PU.1-low	0.00243194	1	-0.924313	0.006	0.019
Ahcyl1	up in PU.1-low	0.00244526	1	-0.139773	0.344	0.428
Plpp5	up in PU.1-low	0.00245181	1	-0.199791	0.106	0.15
Ptgr1	up in PU.1-low	0.00245842	1	-0.472777	0.04	0.069
mt-Nd4l	up in PU.1-low	0.00250174	1	-0.103477	0.617	0.731
Ncaph2	up in PU.1-low	0.00251009	1	-0.125295	0.171	0.229
Etv4	up in PU.1-low	0.00251157	1	-1.05373	0.015	0.034
Galt	up in PU.1-low	0.00254326	1	-0.115514	0.079	0.118
Ss18l2	up in PU.1-low	0.00254903	1	-0.15451	0.137	0.189
Top1mt	up in PU.1-low	0.00255466	1	-0.248975	0.042	0.071
Dhcr7	up in PU.1-low	0.00257666	1	-0.168036	0.119	0.166
Hspa12a	up in PU.1-low	0.0025935	1	-0.246567	0.065	0.099
Tmem242	up in PU.1-low	0.00260451	1	-0.122709	0.128	0.177
Retsat	up in PU.1-low	0.00268946	1	-0.197752	0.095	0.137
Il15	up in PU.1-low	0.00272512	1	-0.18838	0.128	0.175
Cuta	up in PU.1-low	0.00275134	1	-0.112004	0.611	0.744
Grsf1	up in PU.1-low	0.00275483	1	-0.131461	0.198	0.258
Ildr2	up in PU.1-low	0.00276151	1	-0.122271	0.219	0.282
Lrp12	up in PU.1-low	0.00277248	1	-0.196271	0.14	0.191
Metrn	up in PU.1-low	0.00277626	1	-0.365123	0.074	0.111
Supt3	up in PU.1-low	0.00279842	1	-0.153237	0.124	0.171
Polr1d	up in PU.1-low	0.0028276	1	-0.109262	0.674	0.801
H2-T22	up in PU.1-low	0.0028363	1	-0.107814	0.249	0.32
5830432E09Rik	up in PU.1-low	0.00283907	1	-0.529601	0.065	0.099
Trim37	up in PU.1-low	0.00286164	1	-0.228455	0.084	0.123
Cbr4	up in PU.1-low	0.00287436	1	-0.236322	0.091	0.131
Glb1l	up in PU.1-low	0.00294092	1	-0.313087	0.042	0.071
2810468N07Rik	up in PU.1-low	0.00299446	1	-1.24503	0.015	0.033
Gper1	up in PU.1-low	0.00301594	1	-1.84357	0.004	0.016
Rem1	up in PU.1-low	0.00303254	1	-1.34321	0.004	0.016
Cox5a	up in PU.1-low	0.00312083	1	-0.103105	0.607	0.732
Spred2	up in PU.1-low	0.00326472	1	-0.122223	0.122	0.17
Il1r1	up in PU.1-low	0.00336064	1	-0.435121	0.045	0.074
Chrna1os	up in PU.1-low	0.00337761	1	-1.53602	0.003	0.014
Sirt2	up in PU.1-low	0.00342373	1	-0.102402	0.59	0.72
Ppm1j	up in PU.1-low	0.00344232	1	-1.18615	0.011	0.028
Mrps36	up in PU.1-low	0.00344389	1	-0.100546	0.312	0.394
Gm27168	up in PU.1-low	0.00346509	1	-0.459276	0.029	0.053
Rab3d	up in PU.1-low	0.00350067	1	-0.39023	0.034	0.06
Fmc1	up in PU.1-low	0.00350811	1	-0.160486	0.149	0.199
A330023F24Rik	up in PU.1-low	0.00363221	1	-0.44377	0.029	0.053
D830050J10Rik	up in PU.1-low	0.00364076	1	-0.248211	0.086	0.124
Fmr1nb	up in PU.1-low	0.00366634	1	-1.62882	0.006	0.018
Lmf1	up in PU.1-low	0.00366671	1	-0.170228	0.166	0.217
Ocln	up in PU.1-low	0.00378175	1	-0.587685	0.019	0.039
Arfgef2	up in PU.1-low	0.00382437	1	-0.248264	0.12	0.165
Adamts10	up in PU.1-low	0.00387721	1	-0.211668	0.137	0.185
Mirt1	up in PU.1-low	0.00390861	1	-0.871263	0.026	0.048
Mcub	up in PU.1-low	0.00413857	1	-0.977732	0.009	0.024
Gm20703	up in PU.1-low	0.00416177	1	-0.51981	0.034	0.059
Lonp1	up in PU.1-low	0.00417772	1	-0.109082	0.125	0.173
Gas2l1	up in PU.1-low	0.00433239	1	-0.270042	0.1	0.139
Praf2	up in PU.1-low	0.0043369	1	-0.23236	0.069	0.103
Ube2o	up in PU.1-low	0.00437532	1	-0.174621	0.086	0.123
Gnl1	up in PU.1-low	0.00459254	1	-0.142067	0.141	0.191
Rdm1	up in PU.1-low	0.00459486	1	-0.161665	0.137	0.182
Tpgs1	up in PU.1-low	0.0046234	1	-0.115741	0.265	0.338
Gm16124	up in PU.1-low	0.00462883	1	-0.49786	0.016	0.034
Cand2	up in PU.1-low	0.00465634	1	-0.358121	0.036	0.06
Lrrc45	up in PU.1-low	0.00465907	1	-0.190006	0.109	0.152
Phip	up in PU.1-low	0.00472579	1	-0.118868	0.594	0.707
Lrguk	up in PU.1-low	0.00476568	1	-0.123457	0.095	0.134
Fat1	up in PU.1-low	0.00479075	1	-1.29558	0.006	0.019
Zhx2	up in PU.1-low	0.00480451	1	-0.44981	0.029	0.052
Tmem151a	up in PU.1-low	0.00489559	1	-1.707	0.004	0.015
Pakap.1	up in PU.1-low	0.0049272	1	-0.959623	0.004	0.015
Chpf2	up in PU.1-low	0.00494791	1	-0.126487	0.233	0.29
Gm17300	up in PU.1-low	0.00505884	1	-0.956222	0.011	0.027
Runx2	up in PU.1-low	0.00507366	1	-0.687792	0.013	0.029
Armc10	up in PU.1-low	0.00511501	1	-0.131184	0.102	0.144
Megf8	up in PU.1-low	0.00514561	1	-0.421348	0.051	0.079
Them6	up in PU.1-low	0.00516204	1	-0.28929	0.086	0.123
Hmgn5	up in PU.1-low	0.00516254	1	-0.489075	0.04	0.066
2310009B15Rik	up in PU.1-low	0.0051744	1	-0.249488	0.069	0.102
Rpe	up in PU.1-low	0.00518865	1	-0.241364	0.125	0.169
Itgb3bp	up in PU.1-low	0.00519952	1	-0.247429	0.062	0.094
Cpe	up in PU.1-low	0.00525249	1	-0.786023	0.015	0.033
Gm45338	up in PU.1-low	0.00539196	1	-0.53873	0.057	0.086
Cryz	up in PU.1-low	0.00546199	1	-0.362727	0.065	0.097
Tdrd7	up in PU.1-low	0.00551464	1	-0.109545	0.116	0.158
Dnajc12	up in PU.1-low	0.0056682	1	-0.16906	0.074	0.109
Pcyt2	up in PU.1-low	0.00570299	1	-0.121063	0.132	0.177
Kcnab2	up in PU.1-low	0.00572595	1	-2.32008	0.002	0.012
Lingo1	up in PU.1-low	0.00581089	1	-2.18024	0.002	0.012
Gm14902	up in PU.1-low	0.00584662	1	-1.87281	0.002	0.012
Padi3	up in PU.1-low	0.00585561	1	-2.60247	0.002	0.01
Olfr1432	up in PU.1-low	0.00589524	1	-2.32608	0.002	0.01
Bend7	up in PU.1-low	0.00595914	1	-2.0796	0.002	0.01
Rnd2	up in PU.1-low	0.00599381	1	-0.879806	0.015	0.031
Zfp976	up in PU.1-low	0.00601326	1	-0.496905	0.078	0.111
Gak	up in PU.1-low	0.00608462	1	-0.111245	0.307	0.386
Gm11361	up in PU.1-low	0.0062008	1	-1.14273	0.007	0.02
Zfand1	up in PU.1-low	0.00625012	1	-0.107441	0.085	0.122
Bet1	up in PU.1-low	0.00641285	1	-0.142069	0.253	0.317
Rsph9	up in PU.1-low	0.006555	1	-0.864587	0.009	0.023
Mob3b	up in PU.1-low	0.00662652	1	-0.427791	0.011	0.025
Bcl2l2	up in PU.1-low	0.00671849	1	-0.447264	0.054	0.082
Pyroxd2	up in PU.1-low	0.00680428	1	-0.290194	0.057	0.086
Fmo5	up in PU.1-low	0.00683557	1	-0.192827	0.114	0.154
Fam149a	up in PU.1-low	0.00686784	1	-0.478574	0.031	0.053
Ddx60	up in PU.1-low	0.00699744	1	-0.399502	0.066	0.097
Dnal1	up in PU.1-low	0.00705589	1	-0.502379	0.027	0.049
Thbs1	up in PU.1-low	0.0071334	1	-0.53759	0.046	0.072
Ctla2b	up in PU.1-low	0.0071403	1	-0.131592	0.354	0.423
A930007I19Rik	up in PU.1-low	0.00722432	1	-0.261987	0.109	0.147
E130215H24Rik	up in PU.1-low	0.00722638	1	-0.913991	0.011	0.026
5033406O09Rik	up in PU.1-low	0.00727273	1	-1.63776	0.006	0.018
Cad	up in PU.1-low	0.00737718	1	-0.224907	0.06	0.089
Eno1b	up in PU.1-low	0.00748736	1	-0.547437	0.026	0.046
Cd44	up in PU.1-low	0.00751188	1	-0.17427	0.051	0.079
L3hypdh	up in PU.1-low	0.00759563	1	-0.746467	0.023	0.043
D7Ertd443e	up in PU.1-low	0.00761562	1	-0.339763	0.063	0.092
Arhgap10	up in PU.1-low	0.00767802	1	-0.588595	0.011	0.026
4930455G09Rik	up in PU.1-low	0.00768182	1	-1.9128	0.004	0.014
Irf7	up in PU.1-low	0.0077654	1	-0.32041	0.056	0.084
Manba	up in PU.1-low	0.00781419	1	-0.140031	0.186	0.238
Cep19	up in PU.1-low	0.0078469	1	-0.543083	0.04	0.065
Fam171a1	up in PU.1-low	0.00788566	1	-1.0511	0.004	0.014
Dennd3	up in PU.1-low	0.00790217	1	-1.34934	0.004	0.014
Pear1	up in PU.1-low	0.00791653	1	-0.145771	0.095	0.133
Atad2	up in PU.1-low	0.00812996	1	-0.241215	0.168	0.213
Cd244a	up in PU.1-low	0.00836504	1	-0.133215	0.104	0.142
Gm15706	up in PU.1-low	0.0083672	1	-0.786847	0.019	0.036
Tnfsf13	up in PU.1-low	0.00846556	1	-0.176859	0.103	0.141
Cnpy4	up in PU.1-low	0.00859184	1	-0.273301	0.088	0.122
Hist1h4i	up in PU.1-low	0.00878909	1	-0.220077	0.064	0.094
Isg20	up in PU.1-low	0.00879536	1	-0.30344	0.038	0.061
Prps1	up in PU.1-low	0.00893586	1	-0.416515	0.061	0.09
Cuedc1	up in PU.1-low	0.0089359	1	-1.47709	0.003	0.013
Hmga2	up in PU.1-low	0.0090283	1	-1.13611	0.006	0.017
9930022D16Rik	up in PU.1-low	0.00904143	1	-1.5137	0.007	0.019
Unc13a	up in PU.1-low	0.00916935	1	-0.310231	0.027	0.047
Tmsb15b1	up in PU.1-low	0.00920879	1	-0.153483	0.036	0.06
Spin1	up in PU.1-low	0.00923473	1	-0.154194	0.166	0.212
Iqgap3	up in PU.1-low	0.00924658	1	-0.340798	0.038	0.061
Ttr	up in PU.1-low	0.00927723	1	-1.19345	0.009	0.022
Mcts2	up in PU.1-low	0.00928209	1	-0.239905	0.089	0.123
Sp140	up in PU.1-low	0.00932312	1	-0.101587	0.237	0.297
Tctn3	up in PU.1-low	0.0093369	1	-0.541065	0.036	0.058
Atp1a2	up in PU.1-low	0.00938851	1	-0.999112	0.009	0.022
Slc25a29	up in PU.1-low	0.00939606	1	-1.02195	0.007	0.019
Satb2	up in PU.1-low	0.0094532	1	-0.575043	0.015	0.03
Tmem82	up in PU.1-low	0.00947534	1	-0.357905	0.024	0.044
Srebf1	up in PU.1-low	0.00967095	1	-0.141023	0.153	0.197
B3galnt1	up in PU.1-low	0.00980593	1	-0.125459	0.174	0.223
Ccdc163	up in PU.1-low	0.00985046	1	-0.21539	0.058	0.086
Baiap2l1	up in PU.1-low	0.0103337	1	-1.71313	0.005	0.015
Pigh	up in PU.1-low	0.0103654	1	-0.139979	0.141	0.184
Olfr114	up in PU.1-low	0.0104551	1	-1.57179	0.005	0.015
Ifi206	up in PU.1-low	0.0105804	1	-1.1412	0.01	0.023
Gm26728	up in PU.1-low	0.0106188	1	-1.57652	0.005	0.015
Gm10561	up in PU.1-low	0.0106395	1	-1.40073	0.005	0.015
Synpo	up in PU.1-low	0.0106808	1	-1.32871	0.005	0.015
Armcx6	up in PU.1-low	0.0108082	1	-0.578785	0.015	0.031
Mpg	up in PU.1-low	0.0108197	1	-0.100484	0.159	0.204
Ankib1	up in PU.1-low	0.0108447	1	-0.114139	0.238	0.296
Nedd9	up in PU.1-low	0.0108687	1	-1.33448	0.005	0.015
Gstz1	up in PU.1-low	0.0109061	1	-0.132622	0.069	0.099
Spryd7	up in PU.1-low	0.0110045	1	-0.110917	0.137	0.178
Purg	up in PU.1-low	0.0110828	1	-0.146341	0.051	0.077
Coro2a	up in PU.1-low	0.0113842	1	-0.143508	0.126	0.166
5430416N02Rik	up in PU.1-low	0.0114031	1	-0.398979	0.045	0.07
Stat1	up in PU.1-low	0.0115536	1	-0.124267	0.389	0.458
Golga3	up in PU.1-low	0.0119538	1	-0.146837	0.193	0.245
Wwox	up in PU.1-low	0.0119835	1	-0.118885	0.112	0.15
Mfsd13a	up in PU.1-low	0.012004	1	-0.296316	0.068	0.097
Rbms2	up in PU.1-low	0.0120238	1	-0.247425	0.064	0.092
Magee1	up in PU.1-low	0.0120442	1	-0.345011	0.024	0.043
Grrp1	up in PU.1-low	0.0120444	1	-0.755561	0.012	0.026
Khdc3	up in PU.1-low	0.0121889	1	-0.486714	0.04	0.063
Itgal	up in PU.1-low	0.0123287	1	-1.3388	0.011	0.024
Lrrc8c	up in PU.1-low	0.012496	1	-0.81857	0.017	0.033
2610301B20Rik	up in PU.1-low	0.012498	1	-0.380255	0.059	0.086
Eml2	up in PU.1-low	0.0125027	1	-0.464259	0.032	0.052
Ufsp1	up in PU.1-low	0.0126903	1	-0.485326	0.046	0.07
G430095P16Rik	up in PU.1-low	0.0129332	1	-0.234846	0.042	0.065
Megf9	up in PU.1-low	0.0130359	1	-0.285805	0.067	0.096
Chst12	up in PU.1-low	0.0130998	1	-0.113962	0.236	0.296
Tjp2	up in PU.1-low	0.0131399	1	-0.128158	0.123	0.161
Dnase1l1	up in PU.1-low	0.0131837	1	-0.118936	0.074	0.103
Ndrg2	up in PU.1-low	0.0132578	1	-0.572965	0.033	0.054
Btla	up in PU.1-low	0.0133503	1	-1.76746	0.006	0.016
S100a11	up in PU.1-low	0.0133899	1	-0.250921	0.057	0.083
Efna5	up in PU.1-low	0.0133974	1	-0.898558	0.011	0.024
Psmf1	up in PU.1-low	0.0135996	1	-0.115955	0.096	0.131
Gk	up in PU.1-low	0.0138526	1	-0.193567	0.048	0.073
Gm12184	up in PU.1-low	0.0138537	1	-0.663093	0.013	0.027
Ak4	up in PU.1-low	0.0138561	1	-1.30789	0.006	0.016
Vopp1	up in PU.1-low	0.0140479	1	-1.15376	0.009	0.021
Tmigd3	up in PU.1-low	0.0141296	1	-0.655005	0.021	0.038
Olfr112	up in PU.1-low	0.0143313	1	-1.09412	0.007	0.018
Lrrc75a	up in PU.1-low	0.0143486	1	-0.377245	0.065	0.092
Mcoln3	up in PU.1-low	0.0143986	1	-1.49021	0.003	0.012
Cox18	up in PU.1-low	0.0144407	1	-0.168205	0.073	0.102
Dtnb	up in PU.1-low	0.0145504	1	-0.32436	0.032	0.053
Lgalsl	up in PU.1-low	0.0145982	1	-0.47463	0.027	0.045
Twsg1	up in PU.1-low	0.0146708	1	-0.141298	0.032	0.052
Dgkq	up in PU.1-low	0.0147497	1	-0.272018	0.065	0.093
Pmaip1	up in PU.1-low	0.0148457	1	-0.146499	0.073	0.102
Aldoc	up in PU.1-low	0.0148697	1	-0.941455	0.016	0.031
Slc12a4	up in PU.1-low	0.014947	1	-0.112451	0.065	0.093
Ctnnb1	up in PU.1-low	0.0151208	1	-0.126229	0.599	0.696
Pdk3	up in PU.1-low	0.0151331	1	-0.134871	0.096	0.13
Mcc	up in PU.1-low	0.0152776	1	-0.258608	0.015	0.03
Mocos	up in PU.1-low	0.015541	1	-1.26134	0.01	0.022
Tspan9	up in PU.1-low	0.0157547	1	-0.269273	0.094	0.125
Cmss1	up in PU.1-low	0.0158243	1	-0.10585	0.059	0.086
2500002B13Rik	up in PU.1-low	0.0158671	1	-0.536881	0.014	0.028
Lrrtm3	up in PU.1-low	0.0159268	1	-2.15423	0.002	0.01
Bbs1	up in PU.1-low	0.0159365	1	-0.976057	0.01	0.022
Tjp3	up in PU.1-low	0.0160201	1	-1.82246	0.002	0.01
Mfsd4b1	up in PU.1-low	0.0160388	1	-1.5679	0.002	0.01
Aptx	up in PU.1-low	0.0160532	1	-0.25638	0.127	0.165
Sema3f	up in PU.1-low	0.0162651	1	-1.33182	0.002	0.01
Pld5	up in PU.1-low	0.0163031	1	-1.47115	0.002	0.01
Scml4	up in PU.1-low	0.0163798	1	-1.54404	0.005	0.014
Gm44997	up in PU.1-low	0.0164558	1	-0.988651	0.002	0.01
Lrfn4	up in PU.1-low	0.0165192	1	-1.26187	0.005	0.014
AI661453	up in PU.1-low	0.0165221	1	-0.893673	0.01	0.022
Mdfic	up in PU.1-low	0.0167378	1	-0.183934	0.111	0.147
Wdr34	up in PU.1-low	0.016772	1	-0.342286	0.028	0.047
Slc22a5	up in PU.1-low	0.0168147	1	-0.571177	0.029	0.048
Nxpe3	up in PU.1-low	0.0170084	1	-0.575369	0.037	0.058
Gm5820	up in PU.1-low	0.0172272	1	-1.08997	0.006	0.017
Dipk1b	up in PU.1-low	0.0173367	1	-0.759153	0.015	0.029
Msra	up in PU.1-low	0.0173819	1	-0.263936	0.102	0.135
Ggct	up in PU.1-low	0.0174	1	-0.314688	0.077	0.106
Zkscan7	up in PU.1-low	0.0177999	1	-0.269453	0.05	0.074
Tmem221	up in PU.1-low	0.0181393	1	-0.235531	0.048	0.071
Il1rl1	up in PU.1-low	0.0182594	1	-0.23892	0.082	0.112
Klf12	up in PU.1-low	0.0186923	1	-0.102079	0.123	0.16
Aldh7a1	up in PU.1-low	0.0187007	1	-0.109254	0.086	0.118
Slc39a2	up in PU.1-low	0.0192396	1	-0.57953	0.011	0.023
Zc2hc1a	up in PU.1-low	0.0193166	1	-0.232838	0.041	0.063
Ttyh2	up in PU.1-low	0.0195694	1	-0.315874	0.061	0.086
Gm5431	up in PU.1-low	0.0196573	1	-0.263182	0.042	0.064
Gm10369	up in PU.1-low	0.0199586	1	-0.51418	0.021	0.037
Plxnd1	up in PU.1-low	0.0200381	1	-0.705354	0.013	0.026
Iqcg	up in PU.1-low	0.0205304	1	-0.505214	0.024	0.041
Haus8	up in PU.1-low	0.0205937	1	-0.234571	0.124	0.159
Nat14	up in PU.1-low	0.0206948	1	-1.28961	0.007	0.018
Chml	up in PU.1-low	0.0210006	1	-0.217768	0.068	0.095
1190005I06Rik	up in PU.1-low	0.0210126	1	-1.08902	0.007	0.018
Ifitm7	up in PU.1-low	0.0210316	1	-1.38799	0.006	0.015
Lmbr1	up in PU.1-low	0.0212227	1	-0.371616	0.043	0.064
Kif5a	up in PU.1-low	0.0213615	1	-0.844156	0.011	0.024
Fntb	up in PU.1-low	0.0214004	1	-0.752846	0.016	0.03
Arhgef4	up in PU.1-low	0.021528	1	-0.173971	0.055	0.08
Sacs	up in PU.1-low	0.0215959	1	-0.22485	0.045	0.067
Ier5l	up in PU.1-low	0.0218509	1	-0.347357	0.037	0.057
Bbs2	up in PU.1-low	0.022158	1	-0.489667	0.033	0.052
Prkci	up in PU.1-low	0.0221984	1	-0.334566	0.051	0.074
Lca5l	up in PU.1-low	0.0222304	1	-0.244924	0.074	0.101
2010001A14Rik	up in PU.1-low	0.022471	1	-0.423538	0.011	0.024
Gm15537	up in PU.1-low	0.0224814	1	-0.339734	0.022	0.038
A230059L01Rik	up in PU.1-low	0.0225341	1	-0.826368	0.017	0.031
Kars	up in PU.1-low	0.022536	1	-0.106511	0.117	0.153
Cenpa	up in PU.1-low	0.0227101	1	-0.397671	0.048	0.071
Ero1lb	up in PU.1-low	0.0227856	1	-0.140799	0.136	0.174
Cd151	up in PU.1-low	0.0227997	1	-0.108402	0.335	0.406
Tchp	up in PU.1-low	0.0230826	1	-0.113296	0.131	0.167
Gm4316	up in PU.1-low	0.0231166	1	-1.61915	0.003	0.011
Fkbp14	up in PU.1-low	0.023382	1	-0.286461	0.039	0.059
Kcnd3	up in PU.1-low	0.0234336	1	-1.09728	0.003	0.011
Gm7467	up in PU.1-low	0.0235565	1	-0.662625	0.003	0.011
Ubl4a	up in PU.1-low	0.0237647	1	-0.127633	0.211	0.258
Adgrl2	up in PU.1-low	0.0241754	1	-0.197087	0.103	0.134
4930599N23Rik	up in PU.1-low	0.0243139	1	-0.802588	0.015	0.028
Hsd17b7	up in PU.1-low	0.0245908	1	-0.511293	0.032	0.05
Tcf24	up in PU.1-low	0.0247142	1	-0.555126	0.015	0.028
Dusp5	up in PU.1-low	0.0249916	1	-0.590679	0.012	0.024
Ltbp3	up in PU.1-low	0.0251541	1	-0.702282	0.012	0.024
Trpc4	up in PU.1-low	0.0251541	1	-0.549641	0.012	0.024
Gmcl1	up in PU.1-low	0.0251652	1	-0.11997	0.153	0.193
Gm49625	up in PU.1-low	0.0253171	1	-1.52529	0.005	0.013
B230217C12Rik	up in PU.1-low	0.0253568	1	-0.445277	0.027	0.045
Adamts16	up in PU.1-low	0.0258308	1	-0.22435	0.091	0.121
Lrrc49	up in PU.1-low	0.0260883	1	-1.05708	0.006	0.016
C030014I23Rik	up in PU.1-low	0.0261834	1	-1.11557	0.005	0.013
Cdk18	up in PU.1-low	0.0262032	1	-0.211984	0.053	0.076
Chst3	up in PU.1-low	0.026217	1	-0.470584	0.006	0.016
Mycbpap	up in PU.1-low	0.0262547	1	-0.835166	0.005	0.013
Tmub1	up in PU.1-low	0.0266934	1	-0.217067	0.09	0.119
Klc2	up in PU.1-low	0.0271771	1	-0.174553	0.074	0.101
Tcp11l1	up in PU.1-low	0.0274616	1	-0.109483	0.054	0.077
2610306M01Rik	up in PU.1-low	0.0274732	1	-0.309956	0.046	0.067
Tbc1d19	up in PU.1-low	0.0274965	1	-0.13747	0.061	0.086
Magi2	up in PU.1-low	0.0275303	1	-0.644879	0.011	0.022
Grk4	up in PU.1-low	0.0275987	1	-0.386657	0.015	0.029
Col25a1	up in PU.1-low	0.0278415	1	-0.36038	0.015	0.029
Gm14295	up in PU.1-low	0.0290006	1	-0.208615	0.029	0.046
Wrnip1	up in PU.1-low	0.0290259	1	-0.308118	0.08	0.107
Clu	up in PU.1-low	0.0293674	1	-1.02141	0.011	0.023
Mdfi	up in PU.1-low	0.0296323	1	-0.353895	0.057	0.079
Acsl3	up in PU.1-low	0.0296746	1	-0.136075	0.036	0.055
Sardh	up in PU.1-low	0.0298424	1	-0.36569	0.03	0.047
A430018G15Rik	up in PU.1-low	0.0300211	1	-0.182647	0.038	0.057
Epb41l5	up in PU.1-low	0.0307872	1	-0.524463	0.027	0.043
A530076I17Rik	up in PU.1-low	0.0309833	1	-1.40445	0.004	0.012
Gm42851	up in PU.1-low	0.0309833	1	-1.23384	0.004	0.012
Gpt	up in PU.1-low	0.0311799	1	-0.436048	0.016	0.029
Paqr4	up in PU.1-low	0.0312705	1	-0.348061	0.038	0.057
9530036M11Rik	up in PU.1-low	0.0313096	1	-1.27614	0.004	0.012
Wdr90	up in PU.1-low	0.031331	1	-0.527371	0.011	0.023
Ccdc38	up in PU.1-low	0.0316389	1	-0.622389	0.004	0.012
Ropn1l	up in PU.1-low	0.031672	1	-0.203829	0.037	0.056
Plcxd1	up in PU.1-low	0.0323681	1	-0.887554	0.006	0.014
Mast2	up in PU.1-low	0.0324092	1	-0.131272	0.082	0.109
Usp18	up in PU.1-low	0.0324714	1	-0.189051	0.086	0.113
Creg2	up in PU.1-low	0.0337665	1	-0.808184	0.01	0.02
Zfp503	up in PU.1-low	0.0338476	1	-0.320686	0.027	0.044
Dhcr24	up in PU.1-low	0.03407	1	-0.395179	0.015	0.027
Stom	up in PU.1-low	0.0349189	1	-0.257643	0.046	0.066
0610009L18Rik	up in PU.1-low	0.0350596	1	-0.188913	0.041	0.06
Mtfr1	up in PU.1-low	0.0353104	1	-0.200759	0.036	0.055
Miga2	up in PU.1-low	0.0354082	1	-0.21716	0.052	0.073
Usp53	up in PU.1-low	0.0358279	1	-0.468964	0.022	0.036
Trmt2b	up in PU.1-low	0.0358753	1	-0.117572	0.082	0.109
Gstm1	up in PU.1-low	0.0360774	1	-0.378608	0.043	0.062
Shc4	up in PU.1-low	0.0366361	1	-1.83491	0.003	0.01
Rassf8	up in PU.1-low	0.0366735	1	-0.153037	0.086	0.113
Zfp493	up in PU.1-low	0.0366816	1	-0.445843	0.022	0.036
Hes7	up in PU.1-low	0.0367766	1	-0.40411	0.008	0.018
Gm29322	up in PU.1-low	0.0367848	1	-1.74135	0.003	0.01
Kank2	up in PU.1-low	0.0368841	1	-0.746306	0.008	0.018
Bag2	up in PU.1-low	0.0368945	1	-0.432193	0.019	0.032
Poll	up in PU.1-low	0.0369595	1	-0.237237	0.048	0.069
Pole2	up in PU.1-low	0.0376915	1	-0.933777	0.013	0.024
Ift43	up in PU.1-low	0.0385683	1	-0.204937	0.034	0.051
Gm16315	up in PU.1-low	0.0386917	1	-1.14099	0.006	0.015
Ptprg	up in PU.1-low	0.0391696	1	-1.16338	0.005	0.013
C8g	up in PU.1-low	0.0392383	1	-1.31201	0.005	0.013
Tbc1d12	up in PU.1-low	0.0392799	1	-0.163597	0.136	0.167
Gm5914	up in PU.1-low	0.0395969	1	-0.455571	0.016	0.029
Rfc5	up in PU.1-low	0.0398432	1	-0.158005	0.044	0.063
Madcam1	up in PU.1-low	0.0398614	1	-0.826415	0.005	0.013
Sparcl1	up in PU.1-low	0.0400654	1	-1.14089	0.017	0.029
1500004A13Rik	up in PU.1-low	0.0410281	1	-0.186859	0.057	0.079
Arhgap27os2	up in PU.1-low	0.0410775	1	-0.304927	0.016	0.029
Nipsnap1	up in PU.1-low	0.0414214	1	-0.611829	0.024	0.039
Pcdhga12	up in PU.1-low	0.0414306	1	-0.228023	0.072	0.096
Chic1	up in PU.1-low	0.041707	1	-0.407151	0.031	0.047
Gm45250	up in PU.1-low	0.0417238	1	-0.493973	0.027	0.043
Txk	up in PU.1-low	0.0419116	1	-0.167594	0.074	0.098
Sun1	up in PU.1-low	0.0420864	1	-0.134801	0.129	0.16
Hsd17b1	up in PU.1-low	0.0425477	1	-0.7215	0.009	0.018
Gm47428	up in PU.1-low	0.0433427	1	-0.365005	0.014	0.025
Pheta1	up in PU.1-low	0.0435835	1	-0.160079	0.031	0.047
Gm47863	up in PU.1-low	0.0438932	1	-0.325295	0.024	0.039
Jmjd7	up in PU.1-low	0.0440052	1	-0.417348	0.029	0.045
Apbb1	up in PU.1-low	0.0448799	1	-0.59875	0.026	0.04
Gm9821	up in PU.1-low	0.045034	1	-1.07887	0.007	0.016
Gvin1	up in PU.1-low	0.0450621	1	-0.121835	0.042	0.06
Fam227a	up in PU.1-low	0.0454119	1	-0.466464	0.015	0.026
Paqr8	up in PU.1-low	0.046117	1	-0.762482	0.007	0.016
Zfp367	up in PU.1-low	0.046815	1	-0.140446	0.068	0.092
E2f1	up in PU.1-low	0.0471454	1	-0.62343	0.012	0.023
Trerf1	up in PU.1-low	0.0471568	1	-0.775548	0.019	0.031
Uaca	up in PU.1-low	0.0471603	1	-1.07297	0.01	0.019
Isoc2a	up in PU.1-low	0.0474032	1	-0.102302	0.024	0.039
Gm3854	up in PU.1-low	0.0475665	1	-1.66443	0.004	0.011
1700041I07Rik	up in PU.1-low	0.0477414	1	-1.53824	0.004	0.011
Gm35315	up in PU.1-low	0.0481995	1	-0.654446	0.01	0.019
Sh3rf1	up in PU.1-low	0.0483138	1	-1.16122	0.004	0.011
Zfp651	up in PU.1-low	0.0485872	1	-0.244199	0.034	0.05
F2r	up in PU.1-low	0.0486243	1	-1.17658	0.004	0.011
St3gal4	up in PU.1-low	0.0487256	1	-0.140242	0.048	0.067
Shld3	up in PU.1-low	0.0488992	1	-0.237013	0.025	0.039
Cped1	up in PU.1-low	0.0489366	1	-0.874614	0.004	0.011
Fam122b	up in PU.1-low	0.0489733	1	-0.164778	0.039	0.056
Coq8a	up in PU.1-low	0.0498496	1	-0.356672	0.041	0.059
Poli	up in PU.1-low	0.0499165	1	-0.192873	0.045	0.064
Ugt1a7c	up in PU.1-low	0.0499167	1	-0.125219	0.042	0.06
Malat1	up in PU.1-high	1.0584e-241	1.81547e-237	0.962651	1	1
Marcks	up in PU.1-high	1.98023e-151	3.3967e-147	0.790567	1	0.997
Cx3cr1	up in PU.1-high	6.22107e-150	1.0671e-145	0.832933	0.999	0.999
Lgmn	up in PU.1-high	5.63588e-137	9.66722e-133	0.663542	0.998	0.999
Maf	up in PU.1-high	3.76685e-132	6.46128e-128	1.36767	0.965	0.9
Serinc3	up in PU.1-high	4.72615e-129	8.10676e-125	0.757759	0.994	0.99
Ifngr1	up in PU.1-high	4.60343e-128	7.89626e-124	1.15819	0.939	0.872
Lpcat2	up in PU.1-high	7.04203e-112	1.20792e-107	0.955444	0.959	0.916
Zfhx3	up in PU.1-high	1.17166e-108	2.00974e-104	1.09007	0.942	0.877
Tmem119	up in PU.1-high	2.52604e-104	4.33291e-100	1.18453	0.913	0.846
Txnip	up in PU.1-high	3.82691e-98	6.5643e-94	1.39124	0.815	0.626
Ecscr	up in PU.1-high	8.26735e-95	1.4181e-90	2.00361	0.649	0.32
Srgap2	up in PU.1-high	5.39674e-93	9.25702e-89	1.05002	0.926	0.868
Otulinl	up in PU.1-high	2.05509e-85	3.52509e-81	1.08747	0.873	0.766
Csf1r	up in PU.1-high	8.46237e-84	1.45155e-79	0.45313	0.998	0.998
Unc93b1	up in PU.1-high	4.14215e-83	7.10503e-79	0.631497	0.986	0.988
Actb	up in PU.1-high	4.81844e-81	8.26508e-77	0.506978	1	1
Stab1	up in PU.1-high	3.09441e-78	5.30785e-74	1.93131	0.62	0.306
Mef2a	up in PU.1-high	5.15687e-78	8.84558e-74	0.779952	0.973	0.954
Ccr5	up in PU.1-high	5.3806e-78	9.22934e-74	1.34797	0.795	0.626
Zfp36l2	up in PU.1-high	3.76266e-76	6.45409e-72	0.995402	0.887	0.825
Son	up in PU.1-high	7.66355e-74	1.31453e-69	0.665274	0.983	0.973
Il6ra	up in PU.1-high	1.0588e-72	1.81615e-68	1.07774	0.83	0.684
AC149090.1	up in PU.1-high	4.07737e-71	6.99392e-67	0.874914	0.944	0.911
Ddx5	up in PU.1-high	3.06674e-70	5.26037e-66	0.555445	0.987	0.992
Pld4	up in PU.1-high	9.54661e-70	1.63753e-65	0.830028	0.922	0.887
Adap2	up in PU.1-high	2.20171e-66	3.77659e-62	1.00277	0.832	0.731
Rrbp1	up in PU.1-high	3.30123e-65	5.66259e-61	0.523175	0.996	0.997
Tmem173	up in PU.1-high	3.78731e-65	6.49637e-61	1.15171	0.781	0.623
Cd33	up in PU.1-high	1.13967e-64	1.95488e-60	0.971461	0.843	0.764
Crybb1	up in PU.1-high	1.44678e-64	2.48165e-60	1.98454	0.583	0.321
Kctd12	up in PU.1-high	5.86677e-64	1.00633e-59	0.689167	0.969	0.962
Lyn	up in PU.1-high	7.61268e-61	1.3058e-56	0.712591	0.927	0.902
Tpm3	up in PU.1-high	1.03945e-60	1.78296e-56	0.651092	0.96	0.945
Camk2n1	up in PU.1-high	1.07174e-60	1.83835e-56	2.62035	0.363	0.092
Ltc4s	up in PU.1-high	1.99718e-60	3.42576e-56	0.908732	0.897	0.813
Clec4a3	up in PU.1-high	3.74916e-59	6.43093e-55	2.28589	0.419	0.145
Ssh2	up in PU.1-high	1.29864e-58	2.22755e-54	0.760804	0.907	0.914
Clec4a2	up in PU.1-high	1.3957e-58	2.39405e-54	2.62477	0.362	0.097
Glul	up in PU.1-high	2.23669e-58	3.83659e-54	0.810295	0.877	0.825
P2ry12	up in PU.1-high	2.65203e-58	4.54903e-54	0.633593	0.981	0.976
Mbnl1	up in PU.1-high	1.66117e-57	2.84941e-53	0.614565	0.97	0.982
Bin1	up in PU.1-high	2.32347e-57	3.98545e-53	0.635029	0.947	0.952
Fgd2	up in PU.1-high	1.43866e-54	2.46773e-50	1.21052	0.691	0.517
P2ry6	up in PU.1-high	2.00224e-54	3.43444e-50	0.857	0.85	0.792
Frmd4a	up in PU.1-high	5.88124e-54	1.00881e-49	0.750968	0.873	0.847
Hpgd	up in PU.1-high	3.90817e-53	6.70368e-49	1.05672	0.842	0.75
Lst1	up in PU.1-high	3.21634e-52	5.51698e-48	1.83515	0.547	0.317
Ophn1	up in PU.1-high	3.43086e-52	5.88495e-48	1.07204	0.746	0.588
Slc29a3	up in PU.1-high	6.31806e-52	1.08374e-47	0.922057	0.815	0.722
Abca1	up in PU.1-high	1.3715e-51	2.35253e-47	1.04943	0.767	0.62
Nrip1	up in PU.1-high	5.69802e-51	9.77382e-47	0.928231	0.803	0.753
Wnk1	up in PU.1-high	1.34211e-50	2.30212e-46	0.766616	0.871	0.814
Tgfbr1	up in PU.1-high	2.05931e-50	3.53234e-46	0.566909	0.954	0.969
Junb	up in PU.1-high	2.29223e-50	3.93187e-46	1.41289	0.734	0.581
Zeb2	up in PU.1-high	3.34413e-50	5.73618e-46	0.675814	0.959	0.95
Pou2f2	up in PU.1-high	5.42507e-50	9.30563e-46	0.70183	0.908	0.893
P2ry13	up in PU.1-high	6.7881e-49	1.16436e-44	0.845476	0.838	0.78
Fam49b	up in PU.1-high	1.0285e-47	1.76419e-43	0.625084	0.905	0.896
Scamp2	up in PU.1-high	1.03621e-47	1.77742e-43	0.644268	0.927	0.918
Elmo1	up in PU.1-high	5.91902e-47	1.01529e-42	0.904763	0.787	0.705
Adrb2	up in PU.1-high	4.00439e-45	6.86874e-41	1.64281	0.516	0.296
Lcp1	up in PU.1-high	4.00469e-45	6.86925e-41	0.690915	0.872	0.824
Calm2	up in PU.1-high	1.27243e-44	2.1826e-40	0.553396	0.971	0.966
Fermt3	up in PU.1-high	1.45211e-44	2.49081e-40	0.722632	0.852	0.809
Sparc	up in PU.1-high	2.1228e-44	3.64123e-40	0.440218	0.993	0.996
Srrm2	up in PU.1-high	3.11028e-44	5.33507e-40	0.446756	0.977	0.98
Selplg	up in PU.1-high	9.25552e-44	1.5876e-39	0.467399	0.985	0.993
Tsc22d4	up in PU.1-high	1.77791e-42	3.04964e-38	0.696619	0.884	0.884
Dleu2	up in PU.1-high	2.13158e-42	3.65629e-38	0.81473	0.847	0.799
Lrba	up in PU.1-high	2.34744e-42	4.02657e-38	1.62115	0.498	0.291
Dock10	up in PU.1-high	2.89621e-42	4.96788e-38	1.0225	0.721	0.634
Epb41l2	up in PU.1-high	4.38287e-42	7.51794e-38	0.527555	0.966	0.974
Cmtm7	up in PU.1-high	4.46515e-42	7.65907e-38	0.951551	0.756	0.668
Rhoh	up in PU.1-high	2.36688e-41	4.05991e-37	0.839815	0.771	0.678
Ifi30	up in PU.1-high	5.94057e-41	1.01899e-36	1.16038	0.721	0.609
Cyth4	up in PU.1-high	1.42731e-40	2.44826e-36	0.503165	0.956	0.97
Adap2os	up in PU.1-high	3.08686e-40	5.29489e-36	1.24323	0.641	0.493
Ivns1abp	up in PU.1-high	5.33985e-40	9.15944e-36	0.69223	0.858	0.843
Rgs2	up in PU.1-high	6.94282e-40	1.1909e-35	0.587239	0.927	0.942
Ptgs1	up in PU.1-high	1.14058e-39	1.95644e-35	0.645373	0.903	0.894
Hpgds	up in PU.1-high	3.6619e-39	6.28126e-35	0.504396	0.97	0.969
Ntpcr	up in PU.1-high	2.188e-38	3.75307e-34	1.14991	0.648	0.521
Il17ra	up in PU.1-high	3.04797e-38	5.22819e-34	1.57027	0.478	0.271
Herpud1	up in PU.1-high	2.91539e-37	5.00077e-33	1.25695	0.637	0.493
Celf2	up in PU.1-high	3.34779e-37	5.74246e-33	0.687163	0.857	0.829
Rapgef5	up in PU.1-high	6.34497e-37	1.08835e-32	0.785074	0.782	0.721
Mtdh	up in PU.1-high	6.35371e-37	1.08985e-32	0.386772	0.985	0.992
Rps6ka1	up in PU.1-high	8.71313e-37	1.49456e-32	1.01959	0.674	0.571
Fyb	up in PU.1-high	1.6196e-36	2.7781e-32	0.535533	0.943	0.949
Ccl3	up in PU.1-high	1.84188e-36	3.15938e-32	0.244645	0.531	0.817
Gatm	up in PU.1-high	1.86332e-36	3.19616e-32	1.3798	0.534	0.351
Adgrg1	up in PU.1-high	2.26973e-36	3.89326e-32	0.988136	0.661	0.537
Gna15	up in PU.1-high	2.61646e-36	4.48801e-32	0.922954	0.704	0.601
Psap	up in PU.1-high	2.87682e-36	4.93461e-32	0.326238	1	1
Rhob	up in PU.1-high	4.76628e-36	8.1756e-32	0.58851	0.918	0.924
Siglech	up in PU.1-high	7.91179e-36	1.35711e-31	0.477508	0.985	0.978
Tanc2	up in PU.1-high	2.31731e-35	3.97488e-31	0.627362	0.875	0.84
Klf3	up in PU.1-high	2.67002e-35	4.57989e-31	0.879489	0.717	0.628
Pfn1	up in PU.1-high	5.02138e-34	8.61318e-30	0.388281	0.985	0.987
Capza2	up in PU.1-high	9.80098e-34	1.68116e-29	0.403211	0.967	0.978
Lpar6	up in PU.1-high	1.57793e-33	2.70662e-29	1.05609	0.627	0.471
Cebpd	up in PU.1-high	2.13469e-33	3.66163e-29	1.39314	0.481	0.304
Klk8	up in PU.1-high	3.09397e-33	5.30709e-29	1.06662	0.613	0.459
Btg2	up in PU.1-high	3.18816e-33	5.46865e-29	1.06533	0.7	0.594
Ms4a6b	up in PU.1-high	9.75262e-33	1.67287e-28	1.82212	0.336	0.147
Coro1a	up in PU.1-high	1.06014e-32	1.81845e-28	0.577237	0.901	0.863
Pdgfb	up in PU.1-high	1.28151e-32	2.19818e-28	1.04582	0.741	0.656
Actg1	up in PU.1-high	4.09566e-32	7.02528e-28	0.659725	0.919	0.892
Siglece	up in PU.1-high	5.32017e-32	9.1257e-28	2.30646	0.234	0.066
Fchsd2	up in PU.1-high	6.044e-32	1.03673e-27	1.06812	0.631	0.508
Tm6sf1	up in PU.1-high	6.09769e-32	1.04594e-27	1.14932	0.574	0.41
Alox5ap	up in PU.1-high	6.70478e-32	1.15007e-27	0.863074	0.737	0.658
Dock4	up in PU.1-high	1.33009e-31	2.2815e-27	0.843333	0.712	0.634
Bin2	up in PU.1-high	1.6654e-31	2.85665e-27	0.726861	0.798	0.77
Rab3il1	up in PU.1-high	2.14077e-31	3.67206e-27	0.856202	0.703	0.623
Selenop	up in PU.1-high	1.26367e-30	2.16757e-26	0.487813	0.982	0.992
Basp1	up in PU.1-high	1.50133e-30	2.57524e-26	0.373458	0.987	0.993
Mgat4a	up in PU.1-high	2.18296e-30	3.74444e-26	0.865958	0.681	0.593
Prkcd	up in PU.1-high	2.94076e-30	5.04429e-26	0.847044	0.707	0.622
Plekho1	up in PU.1-high	6.08655e-30	1.04403e-25	0.529938	0.875	0.874
Hck	up in PU.1-high	7.26871e-30	1.2468e-25	1.1821	0.547	0.39
Pdlim4	up in PU.1-high	2.50207e-29	4.29181e-25	1.59619	0.364	0.18
Arrb2	up in PU.1-high	2.53117e-29	4.34172e-25	0.768456	0.734	0.683
Crlf3	up in PU.1-high	5.26955e-29	9.03887e-25	0.861533	0.662	0.562
Rsrp1	up in PU.1-high	6.63469e-29	1.13805e-24	0.351043	0.983	0.997
Grap	up in PU.1-high	6.8791e-29	1.17997e-24	2.24921	0.24	0.08
Rbm39	up in PU.1-high	7.5043e-29	1.28721e-24	0.384303	0.968	0.985
Pik3r1	up in PU.1-high	1.64392e-28	2.81981e-24	0.81488	0.693	0.611
Frmd4b	up in PU.1-high	1.83554e-28	3.14851e-24	0.689665	0.764	0.714
Hk2	up in PU.1-high	2.19985e-28	3.77341e-24	0.792138	0.782	0.739
Wasf2	up in PU.1-high	3.14143e-28	5.38849e-24	0.506208	0.897	0.913
Ptpn1	up in PU.1-high	3.67797e-28	6.30883e-24	0.713485	0.755	0.725
Lrrc3	up in PU.1-high	4.64709e-28	7.97116e-24	1.10613	0.565	0.44
Srsf5	up in PU.1-high	5.57032e-28	9.55477e-24	0.572141	0.854	0.86
Cflar	up in PU.1-high	6.83781e-28	1.17289e-23	0.777761	0.712	0.634
Inpp5d	up in PU.1-high	9.71218e-28	1.66593e-23	0.550435	0.856	0.871
Cttnbp2nl	up in PU.1-high	1.12747e-27	1.93395e-23	0.547906	0.85	0.82
Pid1	up in PU.1-high	1.83315e-27	3.14441e-23	1.18092	0.484	0.312
Cebpb	up in PU.1-high	2.84804e-27	4.88524e-23	0.903252	0.725	0.688
Gpr34	up in PU.1-high	5.29809e-27	9.08782e-23	0.329503	0.986	0.998
Rap1b	up in PU.1-high	9.71025e-27	1.6656e-22	0.540123	0.855	0.856
Bank1	up in PU.1-high	1.00879e-26	1.73038e-22	3.38434	0.138	0.021
Susd3	up in PU.1-high	2.45834e-26	4.21679e-22	0.792559	0.685	0.601
Chd9	up in PU.1-high	2.74574e-26	4.70977e-22	0.887626	0.633	0.545
Slc40a1	up in PU.1-high	3.35323e-26	5.7518e-22	1.30856	0.464	0.316
Pnp	up in PU.1-high	4.21026e-26	7.22186e-22	0.823231	0.682	0.622
E230029C05Rik	up in PU.1-high	4.71907e-26	8.09462e-22	0.622906	0.794	0.742
Bmp2k	up in PU.1-high	4.78519e-26	8.20803e-22	0.527194	0.864	0.839
Zbtb7a	up in PU.1-high	5.84715e-26	1.00296e-21	0.803437	0.681	0.615
Tfe3	up in PU.1-high	6.21743e-26	1.06648e-21	0.806803	0.649	0.534
Cmtm6	up in PU.1-high	9.16409e-26	1.57192e-21	0.637423	0.769	0.762
Sipa1	up in PU.1-high	1.03004e-25	1.76683e-21	0.816841	0.656	0.563
Il7r	up in PU.1-high	1.2674e-25	2.17398e-21	3.1928	0.125	0.016
Icam1	up in PU.1-high	1.52123e-25	2.60936e-21	1.28476	0.498	0.338
Zfp710	up in PU.1-high	3.08224e-25	5.28696e-21	1.01123	0.586	0.479
Zmiz1	up in PU.1-high	3.30795e-25	5.67413e-21	0.621085	0.8	0.816
Cd300a	up in PU.1-high	7.11758e-25	1.22088e-20	0.927598	0.613	0.5
Nfkbia	up in PU.1-high	1.10305e-24	1.89207e-20	1.23888	0.553	0.419
Slco2b1	up in PU.1-high	1.59293e-24	2.73235e-20	0.554961	0.819	0.83
Srsf2	up in PU.1-high	1.73773e-24	2.98073e-20	0.654693	0.813	0.798
Tcf7l2	up in PU.1-high	1.7443e-24	2.992e-20	1.46211	0.36	0.196
Mrc1	up in PU.1-high	1.83352e-24	3.14503e-20	4.95509	0.106	0.009
Lfng	up in PU.1-high	1.98249e-24	3.40056e-20	2.08196	0.216	0.075
Irf2bp2	up in PU.1-high	2.11457e-24	3.62712e-20	0.667994	0.766	0.73
Mylip	up in PU.1-high	2.67084e-24	4.5813e-20	0.54419	0.852	0.856
Ptafr	up in PU.1-high	3.00539e-24	5.15514e-20	1.02493	0.576	0.444
Spi1	up in PU.1-high	4.67017e-24	8.01075e-20	0.466566	0.882	0.886
Dusp6	up in PU.1-high	5.36472e-24	9.20211e-20	0.743204	0.705	0.648
Ckb	up in PU.1-high	7.73473e-24	1.32674e-19	0.465917	0.897	0.885
Mir99ahg	up in PU.1-high	1.00969e-23	1.73192e-19	0.672759	0.745	0.716
Sall1	up in PU.1-high	2.20679e-23	3.78531e-19	0.593831	0.79	0.778
Hps3	up in PU.1-high	3.07901e-23	5.28142e-19	0.881585	0.596	0.495
Tcf4	up in PU.1-high	3.49817e-23	6.00041e-19	0.564218	0.826	0.826
Ms4a6d	up in PU.1-high	3.70177e-23	6.34964e-19	1.07661	0.505	0.36
Ubc	up in PU.1-high	3.81238e-23	6.53938e-19	0.382927	0.954	0.966
Mycbp2	up in PU.1-high	4.95955e-23	8.50712e-19	0.550356	0.812	0.798
Tgm2	up in PU.1-high	5.79827e-23	9.94577e-19	3.21368	0.119	0.018
Klf7	up in PU.1-high	6.8504e-23	1.17505e-18	1.58722	0.339	0.185
Btg1	up in PU.1-high	7.15869e-23	1.22793e-18	0.582902	0.838	0.838
Dapp1	up in PU.1-high	1.34722e-22	2.31088e-18	1.06753	0.501	0.364
Camk2d	up in PU.1-high	1.56133e-22	2.67814e-18	0.866051	0.559	0.439
Entpd1	up in PU.1-high	3.75183e-22	6.43551e-18	0.545341	0.843	0.852
Fbrsl1	up in PU.1-high	4.92681e-22	8.45096e-18	1.02086	0.506	0.38
Dst	up in PU.1-high	8.71314e-22	1.49457e-17	0.733515	0.718	0.669
Skil	up in PU.1-high	9.98768e-22	1.71319e-17	0.639227	0.768	0.731
Gm42418	up in PU.1-high	1.21746e-21	2.0883e-17	0.325124	1	1
Clk1	up in PU.1-high	1.40798e-21	2.41511e-17	0.57615	0.772	0.741
Ctsc	up in PU.1-high	1.97914e-21	3.39481e-17	0.458009	0.901	0.908
Fscn1	up in PU.1-high	3.06896e-21	5.26419e-17	0.710219	0.709	0.662
Sfpq	up in PU.1-high	3.78474e-21	6.49196e-17	0.562107	0.778	0.753
Fli1	up in PU.1-high	4.99149e-21	8.56191e-17	0.713617	0.703	0.652
Itgam	up in PU.1-high	5.8453e-21	1.00264e-16	0.390249	0.922	0.924
BC035044	up in PU.1-high	7.03689e-21	1.20704e-16	1.55401	0.291	0.149
Arid1a	up in PU.1-high	8.07588e-21	1.38526e-16	0.652643	0.696	0.644
Mcl1	up in PU.1-high	9.14639e-21	1.56888e-16	0.595686	0.826	0.83
Tpst2	up in PU.1-high	9.83113e-21	1.68633e-16	0.857752	0.582	0.49
F11r	up in PU.1-high	1.00146e-20	1.71781e-16	0.468197	0.877	0.908
Ier5	up in PU.1-high	1.31459e-20	2.25491e-16	0.731014	0.71	0.66
Gcnt1	up in PU.1-high	2.42511e-20	4.15978e-16	0.750817	0.659	0.615
Cep68	up in PU.1-high	3.57128e-20	6.12582e-16	1.40864	0.317	0.178
Jun	up in PU.1-high	3.61695e-20	6.20416e-16	0.903794	0.67	0.589
Nars	up in PU.1-high	3.65549e-20	6.27026e-16	0.549391	0.778	0.755
Ankrd11	up in PU.1-high	3.76213e-20	6.45319e-16	0.562639	0.805	0.794
Serpinf1	up in PU.1-high	3.87689e-20	6.65003e-16	2.32223	0.171	0.056
Dip2b	up in PU.1-high	4.1501e-20	7.11867e-16	0.72919	0.674	0.628
Ptprj	up in PU.1-high	4.68901e-20	8.04306e-16	0.830797	0.569	0.458
Zfp36l1	up in PU.1-high	4.93119e-20	8.45847e-16	0.603116	0.842	0.84
Tent5a	up in PU.1-high	6.23655e-20	1.06976e-15	1.00301	0.561	0.455
Acp2	up in PU.1-high	7.53542e-20	1.29255e-15	0.736465	0.637	0.558
Snrnp70	up in PU.1-high	8.1763e-20	1.40248e-15	0.421837	0.909	0.933
Akap13	up in PU.1-high	8.50939e-20	1.45962e-15	0.593141	0.766	0.766
Ggta1	up in PU.1-high	8.80034e-20	1.50952e-15	2.02512	0.179	0.061
Gm10790	up in PU.1-high	8.84173e-20	1.51662e-15	1.36758	0.334	0.191
Hook3	up in PU.1-high	1.30186e-19	2.23308e-15	0.623426	0.757	0.732
Nuak1	up in PU.1-high	1.66388e-19	2.85405e-15	0.911197	0.519	0.396
Apobec3	up in PU.1-high	1.79836e-19	3.08472e-15	0.806179	0.594	0.497
1700017B05Rik	up in PU.1-high	3.11238e-19	5.33867e-15	0.678268	0.666	0.64
Aif1	up in PU.1-high	3.15814e-19	5.41716e-15	0.316307	0.977	0.982
Man1a	up in PU.1-high	3.74714e-19	6.42747e-15	0.954838	0.519	0.421
Pla2g15	up in PU.1-high	5.56005e-19	9.53715e-15	0.59086	0.738	0.716
Vsir	up in PU.1-high	9.03556e-19	1.54987e-14	0.271733	0.979	0.994
Arhgap45	up in PU.1-high	9.73549e-19	1.66993e-14	0.485462	0.801	0.812
Arpc4	up in PU.1-high	1.14236e-18	1.95949e-14	0.453316	0.852	0.865
Jmjd1c	up in PU.1-high	1.75224e-18	3.00562e-14	0.563596	0.767	0.762
Lcp2	up in PU.1-high	2.02181e-18	3.46801e-14	0.718016	0.611	0.537
Nfam1	up in PU.1-high	2.41305e-18	4.13911e-14	0.743031	0.596	0.517
Fcgr1	up in PU.1-high	2.65453e-18	4.55331e-14	0.435279	0.841	0.843
A830008E24Rik	up in PU.1-high	2.81894e-18	4.83533e-14	1.79551	0.204	0.085
Ptbp3	up in PU.1-high	2.94561e-18	5.0526e-14	0.466824	0.831	0.861
Srsf3	up in PU.1-high	3.41386e-18	5.85579e-14	0.466177	0.824	0.838
Mtss1	up in PU.1-high	3.811e-18	6.53701e-14	1.67076	0.238	0.113
Hnrnpa2b1	up in PU.1-high	4.94649e-18	8.48472e-14	0.332654	0.956	0.982
Rdx	up in PU.1-high	5.10446e-18	8.75568e-14	0.816224	0.586	0.492
Slc38a2	up in PU.1-high	7.35925e-18	1.26233e-13	0.755257	0.647	0.58
Rel	up in PU.1-high	1.11625e-17	1.9147e-13	0.868002	0.541	0.43
Egr1	up in PU.1-high	1.28167e-17	2.19844e-13	2.64586	0.126	0.033
Mef2c	up in PU.1-high	1.79193e-17	3.07369e-13	0.295992	0.99	0.997
Hmgb1	up in PU.1-high	1.80555e-17	3.09706e-13	0.37691	0.935	0.955
Rtn1	up in PU.1-high	1.8287e-17	3.13677e-13	1.37478	0.291	0.162
Peli1	up in PU.1-high	2.14001e-17	3.67076e-13	0.805384	0.603	0.554
Scoc	up in PU.1-high	3.93269e-17	6.74574e-13	0.434468	0.875	0.919
Slamf8	up in PU.1-high	4.2966e-17	7.36996e-13	1.90652	0.187	0.076
Nav2	up in PU.1-high	5.02109e-17	8.61267e-13	0.527095	0.735	0.701
Phyhd1	up in PU.1-high	5.48785e-17	9.41331e-13	0.635824	0.658	0.61
Snx6	up in PU.1-high	5.88936e-17	1.0102e-12	0.662284	0.648	0.601
Tab2	up in PU.1-high	6.60651e-17	1.13321e-12	0.674996	0.642	0.613
Icosl	up in PU.1-high	6.62121e-17	1.13574e-12	1.3654	0.289	0.16
Arglu1	up in PU.1-high	6.64809e-17	1.14035e-12	0.408775	0.888	0.91
Cbl	up in PU.1-high	8.94459e-17	1.53427e-12	0.652868	0.67	0.622
St3gal5	up in PU.1-high	9.19674e-17	1.57752e-12	0.817933	0.572	0.494
Filip1l	up in PU.1-high	9.27319e-17	1.59063e-12	1.3258	0.285	0.156
Pwwp2a	up in PU.1-high	1.16142e-16	1.99219e-12	0.672185	0.643	0.594
Gm47664	up in PU.1-high	1.1936e-16	2.04739e-12	1.04677	0.432	0.31
Gbp7	up in PU.1-high	1.34699e-16	2.3105e-12	2.00197	0.184	0.076
Slc16a6	up in PU.1-high	1.40646e-16	2.41249e-12	0.742008	0.596	0.527
Slc2a5	up in PU.1-high	1.85177e-16	3.17633e-12	0.714468	0.637	0.605
St3gal6	up in PU.1-high	1.90339e-16	3.26489e-12	0.467941	0.79	0.808
Il21r	up in PU.1-high	2.09354e-16	3.59106e-12	0.776729	0.557	0.475
Sppl2a	up in PU.1-high	2.10741e-16	3.61485e-12	0.489275	0.809	0.817
Gtf2h2	up in PU.1-high	2.83919e-16	4.87006e-12	0.682028	0.602	0.541
Gal3st4	up in PU.1-high	3.80854e-16	6.53278e-12	0.797689	0.568	0.49
Mertk	up in PU.1-high	4.24327e-16	7.27847e-12	0.391674	0.853	0.89
Sf3b1	up in PU.1-high	4.37191e-16	7.49914e-12	0.402487	0.846	0.877
Arhgap5	up in PU.1-high	4.69094e-16	8.04637e-12	0.314734	0.943	0.966
Il10ra	up in PU.1-high	6.57204e-16	1.1273e-11	0.67428	0.615	0.566
Soga1	up in PU.1-high	7.01286e-16	1.20292e-11	0.960829	0.442	0.328
Akna	up in PU.1-high	7.55289e-16	1.29555e-11	1.05274	0.424	0.317
Olfml3	up in PU.1-high	9.15869e-16	1.57099e-11	0.217372	0.985	0.995
Ncf1	up in PU.1-high	1.14589e-15	1.96554e-11	0.549007	0.796	0.814
Hnrnpa0	up in PU.1-high	1.20501e-15	2.06695e-11	0.404335	0.829	0.861
B430010I23Rik	up in PU.1-high	1.59141e-15	2.72974e-11	1.38529	0.254	0.135
Tspan18	up in PU.1-high	1.76154e-15	3.02157e-11	2.97116	0.089	0.017
Prpf38b	up in PU.1-high	2.1095e-15	3.61842e-11	0.557669	0.736	0.7
Nmt1	up in PU.1-high	2.55981e-15	4.39084e-11	0.587596	0.717	0.715
Akirin2	up in PU.1-high	2.64922e-15	4.5442e-11	0.640416	0.654	0.631
Gnai2	up in PU.1-high	2.85979e-15	4.9054e-11	0.264949	0.98	0.987
Dusp7	up in PU.1-high	3.02655e-15	5.19143e-11	0.779358	0.533	0.458
Arhgap30	up in PU.1-high	3.08044e-15	5.28387e-11	0.735729	0.61	0.552
Col27a1	up in PU.1-high	3.17133e-15	5.43979e-11	0.791988	0.533	0.444
Neurl3	up in PU.1-high	3.28992e-15	5.6432e-11	1.10552	0.338	0.215
Rab14	up in PU.1-high	3.41248e-15	5.85342e-11	0.313787	0.931	0.952
Phf14	up in PU.1-high	3.46058e-15	5.93593e-11	0.607	0.684	0.673
Lair1	up in PU.1-high	3.52176e-15	6.04087e-11	0.295345	0.967	0.985
Tjp1	up in PU.1-high	3.86306e-15	6.62631e-11	0.89792	0.477	0.387
Vasp	up in PU.1-high	4.06097e-15	6.96578e-11	0.880267	0.549	0.485
Slc12a9	up in PU.1-high	4.23814e-15	7.26969e-11	0.800263	0.519	0.423
Lrrc25	up in PU.1-high	5.34676e-15	9.1713e-11	1.24108	0.301	0.184
Atp2b1	up in PU.1-high	6.30934e-15	1.08224e-10	0.437617	0.807	0.806
Il16	up in PU.1-high	6.90433e-15	1.1843e-10	1.10001	0.392	0.282
Slc7a8	up in PU.1-high	7.80336e-15	1.33851e-10	0.530567	0.712	0.708
Grk2	up in PU.1-high	8.97999e-15	1.54034e-10	0.726565	0.569	0.506
Cysltr1	up in PU.1-high	9.10947e-15	1.56255e-10	1.04694	0.44	0.341
Dock8	up in PU.1-high	1.02802e-14	1.76337e-10	0.500199	0.755	0.754
Tra2b	up in PU.1-high	1.0968e-14	1.88135e-10	0.568302	0.697	0.686
Srrm1	up in PU.1-high	1.11459e-14	1.91185e-10	0.526059	0.767	0.782
Tuba1b	up in PU.1-high	1.17269e-14	2.01152e-10	0.457741	0.809	0.824
Rbm25	up in PU.1-high	1.3295e-14	2.28049e-10	0.409129	0.842	0.872
Ccdc50	up in PU.1-high	1.33505e-14	2.29e-10	0.553591	0.711	0.687
Sh2b3	up in PU.1-high	1.37307e-14	2.35522e-10	0.947625	0.414	0.311
Gm31243	up in PU.1-high	1.73685e-14	2.97921e-10	3.38106	0.069	0.008
Ikzf1	up in PU.1-high	1.78684e-14	3.06497e-10	0.551439	0.688	0.668
Cacnb2	up in PU.1-high	3.30574e-14	5.67034e-10	2.6108	0.089	0.019
Zswim6	up in PU.1-high	3.42563e-14	5.87599e-10	1.04227	0.419	0.319
Fus	up in PU.1-high	3.46196e-14	5.93831e-10	0.314092	0.912	0.941
Itpr2	up in PU.1-high	4.70873e-14	8.07688e-10	0.633864	0.666	0.629
Tmem204	up in PU.1-high	4.87419e-14	8.3607e-10	2.31068	0.115	0.035
Gm15503	up in PU.1-high	6.22071e-14	1.06704e-09	0.894079	0.454	0.36
Pag1	up in PU.1-high	6.76996e-14	1.16125e-09	0.369174	0.817	0.862
Tmem86a	up in PU.1-high	8.25198e-14	1.41546e-09	0.559073	0.72	0.72
Tle4	up in PU.1-high	8.31158e-14	1.42568e-09	0.765049	0.576	0.535
Qk	up in PU.1-high	8.62118e-14	1.47879e-09	0.244524	0.991	0.993
Kdm6b	up in PU.1-high	8.67023e-14	1.4872e-09	2.47287	0.141	0.055
Ccnd1	up in PU.1-high	9.05634e-14	1.55343e-09	0.845322	0.501	0.399
Pafah1b1	up in PU.1-high	1.21685e-13	2.08726e-09	0.467866	0.78	0.812
Numb	up in PU.1-high	1.35656e-13	2.32691e-09	0.721892	0.575	0.511
Pip4k2a	up in PU.1-high	1.40476e-13	2.40959e-09	0.630057	0.645	0.631
Chst7	up in PU.1-high	1.81461e-13	3.1126e-09	1.55534	0.187	0.089
Atxn7l3b	up in PU.1-high	2.13701e-13	3.66561e-09	0.468735	0.731	0.714
4632427E13Rik	up in PU.1-high	2.48164e-13	4.25676e-09	0.570559	0.674	0.655
Cebpz	up in PU.1-high	3.55132e-13	6.09157e-09	0.549442	0.68	0.65
Itpripl1	up in PU.1-high	4.35533e-13	7.4707e-09	1.01258	0.361	0.254
Morc3	up in PU.1-high	5.09273e-13	8.73556e-09	0.829973	0.498	0.421
Mob1a	up in PU.1-high	5.56516e-13	9.54592e-09	0.506435	0.736	0.722
Cdc42	up in PU.1-high	6.0768e-13	1.04235e-08	0.228913	0.962	0.974
Arhgap4	up in PU.1-high	6.57892e-13	1.12848e-08	1.18183	0.316	0.21
Snx18	up in PU.1-high	7.11935e-13	1.22118e-08	0.439725	0.773	0.77
Csnk1a1	up in PU.1-high	7.3232e-13	1.25615e-08	0.393865	0.781	0.782
Mfap3	up in PU.1-high	7.45505e-13	1.27877e-08	0.769743	0.468	0.374
Pcbp1	up in PU.1-high	7.51443e-13	1.28895e-08	0.430946	0.807	0.814
Vapa	up in PU.1-high	7.76032e-13	1.33113e-08	0.386917	0.784	0.785
Purb	up in PU.1-high	8.8204e-13	1.51296e-08	0.450438	0.777	0.788
Lpin2	up in PU.1-high	1.11465e-12	1.91196e-08	0.655795	0.571	0.528
Myh9	up in PU.1-high	1.15398e-12	1.97943e-08	0.589869	0.661	0.662
Morf4l1	up in PU.1-high	1.1917e-12	2.04412e-08	0.289498	0.953	0.973
Rbm5	up in PU.1-high	1.19567e-12	2.05094e-08	0.447904	0.74	0.73
Ctc1	up in PU.1-high	1.31912e-12	2.26268e-08	0.666069	0.573	0.522
Rnf111	up in PU.1-high	1.37491e-12	2.35838e-08	0.699534	0.555	0.501
Csnk1e	up in PU.1-high	1.45506e-12	2.49586e-08	0.385916	0.8	0.801
Ppcdc	up in PU.1-high	1.62429e-12	2.78614e-08	0.610429	0.633	0.619
Aftph	up in PU.1-high	1.62945e-12	2.79499e-08	0.716837	0.546	0.481
Orai1	up in PU.1-high	1.88023e-12	3.22516e-08	0.400295	0.787	0.793
Gm15655	up in PU.1-high	2.20176e-12	3.77668e-08	1.72876	0.174	0.083
Abca9	up in PU.1-high	2.54832e-12	4.37114e-08	0.474895	0.74	0.759
Picalm	up in PU.1-high	2.56219e-12	4.39492e-08	0.342777	0.884	0.924
Srsf7	up in PU.1-high	3.13081e-12	5.37027e-08	0.382174	0.817	0.868
Smap2	up in PU.1-high	3.16627e-12	5.4311e-08	0.226799	0.963	0.975
Tnfaip8	up in PU.1-high	3.5088e-12	6.01864e-08	0.729113	0.535	0.474
Ythdf2	up in PU.1-high	3.64198e-12	6.24709e-08	0.69715	0.491	0.401
Tnf	up in PU.1-high	3.67317e-12	6.30059e-08	3.27362	0.098	0.03
Wdfy2	up in PU.1-high	3.85664e-12	6.6153e-08	1.16036	0.3	0.196
Pmepa1	up in PU.1-high	4.14043e-12	7.10207e-08	0.311627	0.966	0.975
Adora3	up in PU.1-high	4.19784e-12	7.20056e-08	0.74392	0.506	0.432
Rtn4	up in PU.1-high	4.38111e-12	7.51492e-08	0.348174	0.889	0.909
Rreb1	up in PU.1-high	4.65162e-12	7.97892e-08	0.749533	0.509	0.436
Mtus1	up in PU.1-high	4.9307e-12	8.45763e-08	0.633493	0.594	0.539
Trim8	up in PU.1-high	6.01914e-12	1.03246e-07	0.657773	0.573	0.521
Arl4c	up in PU.1-high	6.11483e-12	1.04888e-07	0.460416	0.776	0.783
Sox4	up in PU.1-high	6.46026e-12	1.10813e-07	0.832162	0.529	0.462
Ep300	up in PU.1-high	6.66718e-12	1.14362e-07	0.529327	0.693	0.697
Pura	up in PU.1-high	6.8257e-12	1.17081e-07	0.422169	0.773	0.775
Rab8b	up in PU.1-high	7.1921e-12	1.23366e-07	0.676275	0.563	0.506
Actr2	up in PU.1-high	7.20523e-12	1.23591e-07	0.360438	0.827	0.846
Tmem37	up in PU.1-high	7.52256e-12	1.29034e-07	0.71042	0.586	0.556
Ankrd44	up in PU.1-high	8.09991e-12	1.38938e-07	0.626985	0.598	0.567
Ltb	up in PU.1-high	8.66422e-12	1.48617e-07	2.62252	0.083	0.022
Rab43	up in PU.1-high	8.95734e-12	1.53645e-07	1.00242	0.327	0.223
Pde3b	up in PU.1-high	9.2421e-12	1.5853e-07	0.399457	0.757	0.746
Tnfrsf1b	up in PU.1-high	9.99479e-12	1.71441e-07	0.928093	0.41	0.327
Nfkb1	up in PU.1-high	1.07159e-11	1.8381e-07	0.540905	0.674	0.648
Pnisr	up in PU.1-high	1.07937e-11	1.85144e-07	0.370764	0.83	0.854
[truncated: 2,018 more rows]

## Sheet: Differentially regulated GOs up
Differentially regulated GOs up in PU.1-low DAM from single-cell sequencing of wild-type and 5xFAD microglia (pval < 0.05)
Term	Overlap	P-value	Adjusted P-value	Odds Ratio	Combined Score	Genes
Cytoplasmic Translation (GO:0002181)	79/93	7.08979e-72	2.69979e-68	66.8764	10956.2	RPL4;RPL5;RPL30;RPL3;RPL32;RPL31;RPL34;RPLP1;RPLP0;RPL10A;RPL8;RPL9;RPL6;RPL7;RPS15;RPS4X;RPL7A;RPS14;RPS17;RPS16;RPL18A;RPS19;RPL36AL;RPS18;RACK1;RPL36;RPL35;RPLP2;RPL38;RPL37;RPS11;RPL39;RPS10;RPS13;RPS9;RPL21;RPS7;RPS8;RPS5;RPL22;RPS6;RPL13A;RPSA;RPL37A;RPL24;RPL27;RPL26;RPL29;RPL28;UBA52;RPL10;RPL12;RPL11;RPS15A;RPL14;RPS3;RPL13;RPL15;RPS2;RPL18;RPS27A;RPL17;RPL19;RPL41;RPL35A;RPL23A;RPS26;RP…
Macromolecule Biosynthetic Process (GO:0009059)	86/183	5.66545e-45	1.0787e-41	10.5075	1070.53	RPL4;RPL5;RPL30;RPL3;RPL32;RPL31;RPL34;RPLP1;RPLP0;RPL10A;RPL8;MRPL34;RPL9;RPL6;RPL7;EEF1B2;RPS15;RPS4X;RPS14;RPL7A;RPS17;RPS16;RPL18A;RPS19;RPL36AL;RPS18;RPL36;RPL35;RPLP2;RPL38;POLL;RPL37;RPS11;RPL39;RPS10;RPS13;RPS9;RPL21;RPS7;RPS8;RPS5;SLC11A1;RPL22;RPS6;MRPS21;RPL13A;RPSA;EEF1A1;EEF1G;EEF1D;RPL37A;RPL24;RPL27;RPL26;RPL29;RPL28;RPL10;RPL12;RPL11;TYMS;RPS15A;ST3GAL4;RPL14;RPS3;RPL13;APOE;RPL15…
Peptide Biosynthetic Process (GO:0043043)	77/158	8.17428e-42	1.03759e-38	11.2107	1060.61	RPL4;RPL5;RPL30;RPL3;RPL32;RPL31;RPL34;RPLP1;RPLP0;RPL10A;RPL8;MRPL34;RPL9;RPL6;RPL7;RPS15;RPS4X;RPS14;RPL7A;RPS17;RPS16;RPL18A;RPS19;RPL36AL;RPS18;RPL36;RPL35;RPLP2;RPL38;RPL37;RPS11;RPL39;RPS10;RPS13;RPS9;RPL21;RPS7;RPS8;RPS5;RPL22;RPS6;MRPS21;RPL13A;RPSA;EEF1A1;RPL37A;RPL24;RPL27;RPL26;RPL29;RPL28;RPL10;RPL12;RPL11;RPS15A;RPL14;RPS3;RPL13;RPL15;RPS2;RPL18;RPS27A;RPL17;RPL19;RPL41;RPL35A;RPL23A…
Translation (GO:0006412)	90/234	2.5575e-38	2.43474e-35	7.40735	641.174	RPL4;RPL5;RPL30;RPL3;RPL32;RPL31;RPL34;RPLP1;RPLP0;RPL8;MRPL34;RPL10A;RPL9;RPL6;RPL7;MRPL33;RPS15;EEF1B2;RPS4X;RPS14;RPL7A;RPS17;RPS16;RPL18A;RPS19;RPL36AL;RPS18;RPL36;RACK1;RPL35;RPLP2;RPL38;RPL37;RPS11;RPL39;RPS10;RPS13;RPS9;RPL21;MRPS24;RPS7;RPS8;RPS5;RPL22;RPS6;MRPS21;RPL13A;RPSA;EEF1A1;EEF1G;EEF1D;RPL37A;RPL24;RPL27;RPL26;RPL29;RPL28;UBA52;RPL10;RPL12;RPL11;MRPL54;MRPL20;RPS15A;RPL14;RPS3;RP…
Gene Expression (GO:0010467)	84/296	4.40322e-25	3.35349e-22	4.66028	261.359	RPL4;RPL5;RPL30;RPL3;RPL32;RPL31;RPL34;RPLP1;RPLP0;ADARB1;RPL8;MRPL34;RPL10A;NXT2;RPL9;RPL6;RPL7;RPS15;RBM3;RPS4X;RPS14;RPL7A;RPS17;RPS16;RPL18A;RPS19;RPL36AL;RPS18;RPL36;RPL35;RPLP2;ENPP1;RPL38;RPL37;RPS11;RPL39;RPS10;RPS13;RPS9;RPL21;RPS7;RPS8;RPS5;RPL22;RPS6;MRPS21;RPL13A;RPSA;EEF1A1;RPL37A;RPL24;RPL27;RPL26;RPL29;RPL28;RBMS2;RPL10;RPL12;RPL11;LMF1;RPS15A;RPL14;RPS3;TSPAN5;RPL13;RPL15;RPS2;RPL…
Cellular Respiration (GO:0045333)	42/85	1.10863e-23	7.03611e-21	11.288	596.641	NDUFB9;COX7B;NDUFA13;NDUFB8;NDUFB7;NDUFB10;NDUFB6;UQCRB;NDUFA12;NDUFB11;NDUFB5;COX4I1;NDUFB3;NDUFB2;COX7A2;UQCR11;UQCR10;COX6A1;COX5B;COX7C;COX5A;MTLN;UQCRH;CHCHD5;BLOC1S1;NDUFV3;COX8A;NDUFA7;SURF1;NDUFA6;NDUFA5;NDUFA3;NDUFA2;NDUFA1;NDUFC1;COX6C;COX6B1;UQCRQ;NDUFS5;NDUFAB1;MTFR1;SLC25A13
Mitochondrial ATP Synthesis Coupled Electron Transport (GO:0042775)	36/70	2.96397e-21	1.6124e-18	12.1964	576.498	NDUFB9;COX7B;NDUFB8;NDUFB7;NDUFB10;NDUFB6;UQCRB;NDUFA12;NDUFB5;COX4I1;NDUFB3;NDUFB2;COX7A2;UQCR11;UQCR10;COX6A1;COX5B;COX6A2;COX7C;COX5A;UQCRH;NDUFV3;COX8A;NDUFA7;NDUFA6;NDUFA5;UQCC3;NDUFA3;NDUFA2;NDUFA1;NDUFC1;COX6C;COX6B1;UQCRQ;NDUFS5;NDUFAB1
Aerobic Electron Transport Chain (GO:0019646)	35/68	1.02128e-20	4.86131e-18	12.21	562.032	NDUFB9;COX7B;NDUFB8;NDUFB7;NDUFB10;NDUFB6;UQCRB;NDUFB5;COX4I1;NDUFB3;NDUFB2;COX7A2;UQCR11;UQCR10;COX6A1;COX5B;COX6A2;COX7C;COX5A;UQCRH;NDUFV3;COX8A;NDUFA7;NDUFA6;NDUFA5;UQCC3;NDUFA3;NDUFA2;NDUFA1;NDUFC1;COX6C;COX6B1;UQCRQ;NDUFS5;NDUFAB1
Aerobic Respiration (GO:0009060)	27/59	1.16996e-14	4.95021e-12	9.66544	310.06	NDUFB9;NDUFA13;NDUFB8;NDUFB7;NDUFB10;NDUFB6;UQCRB;NDUFA12;NDUFB11;NDUFB5;NDUFB3;NDUFB2;UQCRH;BLOC1S1;NDUFV3;NDUFA7;SURF1;NDUFA6;NDUFA5;NDUFA3;NDUFA2;NDUFA1;CHCHD10;NDUFC1;NDUFS5;NDUFAB1;MTFR1
Oxidative Phosphorylation (GO:0006119)	24/63	4.22415e-11	1.60856e-08	7.03357	168.015	NDUFB9;NDUFA13;NDUFB8;NDUFA7;NDUFB7;NDUFA6;NDUFB10;NDUFB6;UQCRB;NDUFA5;NDUFA12;NDUFB11;NDUFB5;NDUFA3;NDUFB3;NDUFA2;NDUFB2;NDUFA1;CHCHD10;NDUFC1;UQCRH;NDUFS5;NDUFAB1;NDUFV3
Mitochondrial Electron Transport, NADH To Ubiquinone (GO:0006120)	17/34	1.70395e-10	5.89875e-08	11.3935	256.274	NDUFB9;NDUFB8;NDUFA7;NDUFB7;NDUFA6;NDUFB10;NDUFB6;NDUFA5;NDUFB5;NDUFA3;NDUFB3;NDUFA2;NDUFB2;NDUFC1;NDUFS5;NDUFAB1;NDUFV3
Proton Motive Force-Driven Mitochondrial ATP Synthesis (GO:0042776)	21/53	2.92394e-10	9.27864e-08	7.4895	164.416	NDUFB9;NDUFA13;NDUFB8;NDUFA7;NDUFB7;NDUFA6;NDUFB10;NDUFB6;NDUFA5;NDUFA12;NDUFB11;NDUFB5;NDUFA3;NDUFB3;NDUFA2;NDUFB2;NDUFA1;NDUFC1;NDUFS5;NDUFAB1;NDUFV3
Energy Derivation By Oxidation Of Organic Compounds (GO:0015980)	18/43	1.89534e-09	5.5519e-07	8.20487	164.785	COX8A;COX7B;UQCRB;COX4I1;COX7A2;UQCR11;UQCR10;COX5B;COX6A1;COX6C;COX5A;COX7C;MTLN;UQCRH;COX6B1;CHCHD5;UQCRQ;SLC25A13
Mitochondrial Electron Transport, Cytochrome C To Oxygen (GO:0006123)	11/16	2.99528e-09	8.14715e-07	24.9891	490.442	COX8A;COX7B;COX4I1;COX7A2;COX5B;COX6A1;COX6C;COX5A;COX6A2;COX7C;COX6B1
Proton Motive Force-Driven ATP Synthesis (GO:0015986)	21/60	4.20987e-09	1.06875e-06	6.14288	118.471	NDUFB9;NDUFA13;NDUFB8;NDUFA7;NDUFB7;NDUFA6;NDUFB10;NDUFB6;NDUFA5;NDUFA12;NDUFB11;NDUFB5;NDUFA3;NDUFB3;NDUFA2;NDUFB2;NDUFA1;NDUFC1;NDUFS5;NDUFAB1;NDUFV3
Ribosome Assembly (GO:0042255)	18/50	3.23734e-08	7.70488e-06	6.40761	110.505	RPL5;NPM1;RPL10;RPS5;RPLP0;RPL11;MPV17L2;RPS27L;RPSA;RPL23A;RPL6;RPS15;RPS14;MRPL20;RPS28;RPS27;RPS19;NOP53
Sterol Biosynthetic Process (GO:0016126)	13/28	7.68412e-08	1.72124e-05	9.85102	161.375	HMGCS1;INSIG1;PRKAG2;MSMO1;DHCR24;HSD17B7;CH25H;SQLE;NSDHL;GLB1;PMVK;DHCR7;FDFT1
Mitochondrial Respiratory Chain Complex I Assembly (GO:0032981)	18/53	9.14726e-08	1.8333e-05	5.85743	94.9326	NDUFB9;NDUFA13;NDUFB8;NDUFB7;NDUFA6;NDUFB10;NDUFB6;NDUFA5;NDUFB11;NDUFB5;NDUFA3;NDUFB3;NDUFA2;NDUFB2;NDUFA1;NDUFC1;NDUFS5;NDUFAB1
NADH Dehydrogenase Complex Assembly (GO:0010257)	18/53	9.14726e-08	1.8333e-05	5.85743	94.9326	NDUFB9;NDUFA13;NDUFB8;NDUFB7;NDUFA6;NDUFB10;NDUFB6;NDUFA5;NDUFB11;NDUFB5;NDUFA3;NDUFB3;NDUFA2;NDUFB2;NDUFA1;NDUFC1;NDUFS5;NDUFAB1
Ribonucleoprotein Complex Biogenesis (GO:0022613)	28/118	1.91623e-07	3.64851e-05	3.55483	54.9852	RPL5;RPL11;RPL7;RPS15;RPS4X;RPS14;RPS17;RPS16;RPS15A;RPS19;RPL14;RPL38;RPS11;RPS13;RPS9;NPM1;RPS7;RPS8;RPS5;RPS6;DDX31;RPL35A;RPS25;RPS28;RPS27;RPL26;RPS24;RPS23
Ribosomal Small Subunit Biogenesis (GO:0042274)	22/84	6.35781e-07	0.000115288	4.04551	57.7231	RPS9;NPM1;RPS7;RPS8;RPS5;RPS6;RPS27L;RPSA;RPS15;RPS4X;RPS14;RPS25;RPS17;RPS28;RPS16;RPS15A;RPS27;RPS19;RPS11;RPS13;RPS24;RPS23
Cholesterol Biosynthetic Process (GO:0006695)	11/25	1.53339e-06	0.000265417	8.92031	119.425	NSDHL;HMGCS1;GLB1;INSIG1;PMVK;SC5D;MSMO1;DHCR24;DHCR7;HSD17B7;FDFT1
Positive Regulation Of Cysteine-Type Endopeptidase Activity Involved In Apoptotic Process (GO:0043280)	24/109	5.72027e-06	0.000947078	3.21907	38.859	BCAP31;BEX3;FIS1;NDUFA13;EGLN3;HIP1;GSN;PDCD6;F2R;SORD;LAPTM5;RPS27L;HSPE1;UACA;DAP;FAM162A;GPER1;RACK1;RPS3;PMAIP1;IFT57;SOX7;CTSD;S100A8
Ribosome Biogenesis (GO:0042254)	30/155	6.84363e-06	0.00108586	2.74048	32.5903	RPL5;RPL11;RPL7;RPS15;RPS4X;RPS14;RPS17;RPS16;RPS15A;RPS19;RPL14;RPS11;RPS13;RPS9;NPM1;RPS7;RPS8;RPS5;RPS6;DDX31;RPL35A;RPS25;RPS28;RPS27;RPL27;PIN4;RPL26;NOP53;RPS24;RPS23
Mitochondrial Respiratory Chain Complex Assembly (GO:0033108)	21/90	8.33567e-06	0.00123239	3.46638	40.5392	NDUFB9;NDUFA13;NDUFB8;SURF1;NDUFB7;NDUFA6;NDUFB10;NDUFB6;NDUFA5;UQCC3;NDUFB11;NDUFB5;COX18;NDUFA3;NDUFB3;NDUFA2;NDUFB2;NDUFA1;NDUFC1;NDUFS5;NDUFAB1
Secondary Alcohol Biosynthetic Process (GO:1902653)	10/24	8.41442e-06	0.00123239	8.10436	94.704	NSDHL;HMGCS1;GLB1;INSIG1;PMVK;DHCR24;MSMO1;DHCR7;HSD17B7;FDFT1
Glycolytic Process (GO:0006096)	11/29	8.76974e-06	0.00123686	6.93651	80.7701	LDHA;PFKL;TPI1;PKM;PGAM1;UCP2;PGK1;ALDOC;ENO1;GAPDH;PGM1
rRNA Processing (GO:0006364)	22/101	1.65757e-05	0.00225429	3.17201	34.9162	RPL5;RPS7;RPS6;RPL11;RPL35A;RPL7;RPS15;RPS14;RPS25;RPS17;RPS28;NSA2;RPS16;RPS27;RPS19;NHP2;RPL14;RPL27;PIN4;RPL26;NOP53;RPS24
Ribosomal Small Subunit Assembly (GO:0000028)	8/17	2.35967e-05	0.00309849	10.0757	107.351	RPS15;RPS14;RPS28;RPS27;RPS19;RPS5;RPS27L;RPSA
Negative Regulation Of Neuroinflammatory Response (GO:0150079)	7/13	2.58556e-05	0.00328194	13.2184	139.626	GRN;SYT11;TAFA3;TREM2;IGF1;CST7;LDLR
protein-RNA Complex Assembly (GO:0022618)	28/150	2.74369e-05	0.00337031	2.61783	27.4967	RPL5;RPL10;RPLP0;RPL11;RPS27L;RPL6;RPS15;RPS14;MRPL20;RPS19;RPL38;MCTS2;SRPK3;RPS5;RPSA;RPL23A;LSM4;RPS28;EIF3M;RPS27;EIF3K;EIF3I;SNRPG;EIF3H;SNRPE;EIF3E;EIF3F;NOP53
rRNA Metabolic Process (GO:0016072)	20/91	3.45039e-05	0.00410597	3.20598	32.9396	RPL5;RPS7;RPS6;RPL11;RPL35A;RPL7;RPS15;RPS25;RPS17;RPS28;RPS16;RPS27;RPS19;SPIN1;RPL14;RPL27;PIN4;RPL26;NOP53;RPS24
Positive Regulation Of Endocytosis (GO:0045807)	18/79	5.06356e-05	0.00584304	3.35605	33.1942	HIP1;FCER1G;CD151;IL15;SLC11A1;SERPINE1;TREM2;CYBA;CLU;DLL1;DAB2;AXL;PPT1;APOE;CALR;GAS6;FCGR2B;B2M
Regulation Of Small Molecule Metabolic Process (GO:0062012)	12/40	5.26748e-05	0.00589958	4.86492	47.9262	PGAM1;DGKQ;ARL2;PRKAG2;PDK3;RORA;APOE;ADIPOR1;HIF1A;SLC2A6;FMO5;PDK1
Carbohydrate Catabolic Process (GO:0016052)	12/41	6.89926e-05	0.00750639	4.69691	45.0035	LDHA;MANBA;PFKL;TPI1;PKM;PGAM1;UCP2;PGK1;ALDOC;ENO1;GAPDH;PGM1
Ribosomal Large Subunit Biogenesis (GO:0042273)	14/54	7.69729e-05	0.00814202	3.97534	37.6547	RPL5;NPM1;RPL10;RPLP0;RPL11;RPL35A;RPL23A;RPL6;RPL7;MRPL20;NSA2;RPL14;RPL26;NOP53
Positive Regulation Of Sprouting Angiogenesis (GO:1903672)	7/15	8.3791e-05	0.00862368	9.91271	93.0524	PKM;S100A1;FGF1;KLF4;DLL1;FGF2;VEGFA
Regulation Of Cysteine-Type Endopeptidase Activity Involved In Apoptotic Process (GO:0043281)	18/84	0.00011837	0.0118619	3.10096	28.0379	BCAP31;IGBP1;FIS1;NDUFA13;PDCD6;F2R;DHCR24;KLF4;THBS1;UACA;SH3RF1;VEGFA;GPER1;PMAIP1;GAS6;CTSD;SOX7;CD44
Regulation Of Plasminogen Activation (GO:0010755)	7/16	0.000138498	0.0135231	8.81082	78.2811	SERPINE2;PLAU;CTSZ;SERPINE1;PLAUR;ENO1;THBS1
Positive Regulation Of Signal Transduction By P53 Class Mediator (GO:1901798)	8/21	0.000146943	0.013989	6.97398	61.5486	RPS15;SPRED2;RPS7;PMAIP1;RPS20;RPL37;RPL17;CDK5RAP3
Mitochondrial Electron Transport, Ubiquinol To Cytochrome C (GO:0006122)	6/12	0.00017325	0.0160911	11.3231	98.0665	UQCC3;UQCRB;UQCRQ;UQCR11;UQCR10;UQCRH
Negative Regulation Of Ubiquitin-Dependent Protein Catabolic Process (GO:2000059)	11/39	0.000198708	0.0180162	4.45675	37.9879	RPL5;SDCBP;UBXN1;RPS7;DDRGK1;GIPC1;RPL11;EIF3H;PARK7;RPL17;NOP53
Cellular Response To Decreased Oxygen Levels (GO:0036294)	16/73	0.000211022	0.0185636	3.18924	26.9923	EGLN1;EGLN3;TIGAR;BNIP3;RORA;AK4;HIF1A;SIRT2;VEGFA;CPEB1;FAM162A;PGK1;PICK1;PMAIP1;CPEB2;NOP53
Ribosomal Large Subunit Assembly (GO:0000027)	8/22	0.000214496	0.0185636	6.47549	54.6998	RPL5;MRPL20;RPL10;RPL11;RPLP0;RPL23A;NOP53;RPL6
Positive Regulation Of Cellular Component Organization (GO:0051130)	21/113	0.00028213	0.0238745	2.59652	21.2217	TGFB2;CD151;ANXA2;BIK;BNIP3;TREM2;ASAP1;ATP10A;PARK7;RHOC;CLU;MTLN;DLL1;IGF1R;VEGFA;DAB2;APOC2;RACK1;RPS3;APOE;FNIP2
Regulation Of Blood Coagulation (GO:0030193)	9/29	0.000343009	0.0283952	5.10093	40.6939	SERPINE2;PLAU;SERPINE1;F2R;ST3GAL4;PLAUR;APOE;HPSE;THBS1
ncRNA Processing (GO:0034470)	19/100	0.000403892	0.0320878	2.66655	20.8374	RPL5;RPS7;RPS6;RPL11;RPL35A;RPL7;RPS15;RPS25;RPS17;RPS28;RPS16;RPS27;RPS19;RPL14;RPL27;PIN4;RPL26;NOP53;RPS24
Organic Hydroxy Compound Biosynthetic Process (GO:1901617)	11/42	0.000404468	0.0320878	4.0248	31.4455	CH25H;SQLE;SCP2;PSAT1;HSD17B1;OSBPL3;PMVK;PRKAG2;MSMO1;PARK7;HSD17B10
Positive Regulation Of Multicellular Organismal Process (GO:0051240)	51/387	0.000431632	0.033544	1.73596	13.4501	ACHE;SERPINE1;TREM2;ENO1;FGF2;IGF1R;GHR;RPS19;ITGAX;SOX5;IL15;SLC11A1;APLP2;F2R;NME2;ETV4;TGFBR2;BSCL2;DCSTAMP;GAS6;PPIB;GAPDH;PTGER4;LRPAP1;NPR1;TXK;CXCR4;ADIPOR1;AGPAT1;HCAR2;SDCBP;PDGFC;UCP2;GCNT2;SPP1;APOE;SUDS3;NMB;TGFB2;CADM1;ZBTB16;GLMN;G0S2;VEGFA;DAB2;FABP5;BAMBI;APOC2;CD28;GNAS;CTNNB1
Regulation Of Protein Phosphorylation (GO:0001932)	38/265	0.000447138	0.0337711	1.91037	14.734	ITGB3;PELI2;TREM2;PARK7;FGF1;EFNA5;FGF2;MYDGF;GPNMB;GPER1;RACK1;CHP1;ROPN1L;FYN;RSPO1;HRAS;FNIP2;CDK5RAP3;MAPK3;CD74;PRNP;NPM1;CADM4;FN1;VEGFB;PLAUR;SORD;IGF1;MOB3B;VEGFA;OCLN;DAB2;CCNY;DNAJC10;ERP29;PHIP;GAS6;NOP53
Response To Cytokine (GO:0034097)	22/125	0.000452291	0.0337711	2.42971	18.7117	IFITM3;IFNAR2;IGBP1;CD274;CD74;CIITA;SP100;IFITM2;SLC22A5;IL1R1;STAT1;SLC11A1;CXCR4;ISG15;DDOST;TLE5;BST2;CH25H;KYNU;BCL2;TIMP2;ADAM9
Regulation Of Proteasomal Ubiquitin-Dependent Protein Catabolic Process (GO:0032434)	20/109	0.00046327	0.0339256	2.55506	19.6157	UBXN1;ANKIB1;GLMN;RPL11;PARK7;PRICKLE1;CLU;GABARAP;SH3RF1;SIRT2;SDCBP;RNF144B;DAB2;BAG2;DDRGK1;GIPC1;RACK1;EIF3H;ELOB;NOP53
Formation Of Cytoplasmic Translation Initiation Complex (GO:0001732)	6/14	0.000488228	0.0344291	8.49137	64.7444	EIF3M;EIF3K;EIF3I;EIF3H;EIF3E;EIF3F
Regulation Of Microglial Cell Activation (GO:1903978)	6/14	0.000488228	0.0344291	8.49137	64.7444	GRN;SYT11;TAFA3;TREM2;CST7;LDLR
Positive Regulation Of Receptor-Mediated Endocytosis (GO:0048260)	11/43	0.00050397	0.0348931	3.89881	29.6036	CD63;DAB2;HIP1;ANXA2;SERPINE1;MAGI2;PPT1;PICK1;CLU;B2M;VEGFA
Negative Regulation Of Plasminogen Activation (GO:0010757)	4/6	0.000573905	0.0371564	22.6232	168.838	SERPINE2;PLAU;SERPINE1;THBS1
Regulation Of Blood-Brain Barrier Permeability (GO:1905603)	4/6	0.000573905	0.0371564	22.6232	168.838	OCLN;TJP3;TJP2;VEGFA
Positive Regulation Of Angiogenesis (GO:0045766)	21/119	0.000581361	0.0371564	2.43675	18.1541	GRN;FLT1;S100A1;ANXA3;PDCD6;SERPINE1;VEGFB;HMGA2;EMC10;FGF1;KLF4;FGF2;HIF1A;DLL1;THBS1;VEGFA;MYDGF;PKM;RRAS;ITGAX;CD34
Organophosphate Ester Transport (GO:0015748)	8/25	0.000581814	0.0371564	5.33188	39.7191	SCARB1;OSBPL8;PRELID2;PRELID1;SCP2;NPC2;LDLR;PRELID3A
Cellular Response To Hypoxia (GO:0071456)	15/72	0.000585447	0.0371564	2.98806	22.2405	EGLN1;EGLN3;TIGAR;BNIP3;RORA;AK4;HIF1A;SIRT2;VEGFA;CPEB1;FAM162A;PGK1;PMAIP1;CPEB2;NOP53
Angiogenesis Involved In Wound Healing (GO:0060055)	5/10	0.000631859	0.0379803	11.3167	83.3683	ITGB3;MCAM;HPSE;CD34;VEGFA
Lipoprotein Catabolic Process (GO:0042159)	5/10	0.000631859	0.0379803	11.3167	83.3683	ABHD17A;PPT1;APOE;CTSD;LYPLAL1
Positive Regulation Of Cholesterol Metabolic Process (GO:0090205)	5/10	0.000631859	0.0379803	11.3167	83.3683	SREBF1;STARD4;APOE;FGF1;SREBF2
Mitochondrion Organization (GO:0007005)	26/162	0.000638324	0.0379803	2.17621	16.0097	COX7A2;PARK7;HSD17B10;IFIT2;TMEM242;CHCHD2;AKT3;UCP2;LONP1;TIMM17B;TSPO;USP30;BCAP31;TIMM8B;FIS1;MIGA2;BIK;VPS13C;BNIP3;CHCHD10;COX7A2L;FMC1;TOMM7;PYROXD2;MTFR1;TOMM5
Sulfur Compound Catabolic Process (GO:0044273)	7/20	0.000702009	0.0406861	6.09847	44.2844	MPST;NAGLU;GLB1;NUDT19;SUCLG2;HPSE;GNS
Protein Targeting (GO:0006605)	22/129	0.000705168	0.0406861	2.33837	16.9697	RTP4;BCAP31;TIMM8B;FIS1;PRKCI;ZFAND2A;VPS13C;RPL11;SRP14;ZDHHC1;GABARAP;ZDHHC4;SDCBP;SPCS1;NACA;GIPC1;SEC61G;LAMP2;TOMM7;TIMM17B;TSPO;TOMM5
Negative Regulation Of Macrophage Activation (GO:0043031)	6/15	0.000757855	0.0424399	7.54747	54.2287	GRN;SYT11;TAFA3;CST7;FCGR2B;LDLR
Negative Regulation Of Protein Processing (GO:0010955)	6/15	0.000757855	0.0424399	7.54747	54.2287	PRNP;SERPINE2;PLAU;CTSZ;SERPINE1;THBS1
Cholesterol Metabolic Process (GO:0008203)	14/67	0.000854826	0.0471765	2.99813	21.1806	HMGCS1;INSIG1;MSMO1;DHCR24;HSD17B7;CH25H;SQLE;NSDHL;SOAT1;GLB1;PMVK;APOE;DHCR7;FDFT1
Mitochondrial Transport (GO:0006839)	12/53	0.000935088	0.0508688	3.32003	23.1568	BCAP31;TIMM8B;FIS1;COX18;BNIP3;BCL2;TOMM7;TIMM17B;TSPO;PMAIP1;TOMM5;SLC25A13
Positive Regulation Of Ubiquitin-Dependent Protein Catabolic Process (GO:2000060)	16/83	0.000955474	0.0512016	2.71175	18.8556	L3MBTL3;ANKIB1;LAPTM5;PRICKLE1;CLU;SH3RF1;SIRT2;GABARAP;RNF144B;DAB2;BAG2;DDRGK1;RACK1;ELOB;NOP53;CDK5RAP3
Glycolipid Metabolic Process (GO:0006664)	9/33	0.000981544	0.0512016	4.24985	29.4361	GLTP;GALC;B3GALNT1;GM2A;GLB1;FUCA1;ST3GAL4;B4GALNT1;ST8SIA6
Regulation Of Sprouting Angiogenesis (GO:1903670)	9/33	0.000981544	0.0512016	4.24985	29.4361	PKM;S100A1;CREB3L1;FGF1;KLF4;DLL1;FGF2;THBS1;VEGFA
Positive Regulation Of Coagulation (GO:0050820)	5/11	0.00108087	0.0541575	9.43007	64.4072	F2R;SERPINE1;ST3GAL4;HPSE;THBS1
Positive Regulation Of Hemostasis (GO:1900048)	5/11	0.00108087	0.0541575	9.43007	64.4072	F2R;SERPINE1;ST3GAL4;HPSE;THBS1
Regulation Of Cell Activation (GO:0050865)	5/11	0.00108087	0.0541575	9.43007	64.4072	FUNDC2;FCER1G;TEC;TXK;TREM2
Regulation Of Angiogenesis (GO:0045765)	30/205	0.00122331	0.0596243	1.95212	13.0913	GRN;SP100;FLT1;PLXND1;NPR1;PDCD6;SERPINE1;EMC10;FGF1;HIF1A;FGF2;THBS1;MYDGF;RRAS;GPNMB;PGK1;ITGAX;CD34;HTATIP2;EGLN1;MINAR1;TGFB2;ANXA3;STAT1;VEGFB;HMGA2;KLF4;VEGFA;CTNNB1;PF4
Dendritic Spine Maintenance (GO:0097062)	4/7	0.00125261	0.0596243	15.0813	100.781	PRNP;PICK1;TREM2;IGF1R
Negative Regulation Of Glial Cell Apoptotic Process (GO:0034351)	4/7	0.00125261	0.0596243	15.0813	100.781	PRKCI;TREM2;GAS6;DLL1
Negative Regulation Of Microglial Cell Activation (GO:1903979)	4/7	0.00125261	0.0596243	15.0813	100.781	GRN;SYT11;TAFA3;LDLR
Positive Regulation Of Protein Transport (GO:0051222)	14/70	0.00134193	0.0630874	2.83705	18.7632	ACHE;TGFB2;TREM2;ZFAND1;ACSL3;IGF1;CNST;RACK1;CHP1;ADAM9;ANG;APBB1;ERGIC3;MYH10
Hexose Biosynthetic Process (GO:0019319)	9/35	0.00154976	0.0719694	3.92251	25.3773	SLC25A1;TPI1;G6PC3;PGAM1;PGK1;SORD;ENO1;PGM1;SLC25A13
Positive Regulation Of Epithelial Cell Migration (GO:0010634)	17/95	0.00159456	0.0720036	2.47496	15.9416	SCARB1;GRN;TGFB2;ANXA3;IQSEC1;ITGB3;PDCD6;EMC10;FGF1;FGF2;HIF1A;THBS1;VEGFA;RAB25;RRAS;ADAM9;CALR
Negative Regulation Of Leukocyte Activation (GO:0002695)	6/17	0.00162613	0.0720036	6.17453	39.6501	MILR1;GRN;GPER1;FN1;CD300LF;FCGR2B
Negative Regulation Of Ubiquitin-Protein Transferase Activity (GO:0051444)	6/17	0.00162613	0.0720036	6.17453	39.6501	RPL5;RPS7;BAG2;RPL11;PARK7;RPL17
Response To Interferon-Alpha (GO:0035455)	6/17	0.00162613	0.0720036	6.17453	39.6501	IFITM3;IFNAR2;BST2;IFITM2;AXL;GAS6
Response To Metal Ion (GO:0010038)	13/64	0.00169782	0.0739856	2.89168	18.4443	AHCYL1;PDCD6;HAAO;HVCN1;ANXA11;CRIP1;HIF1A;THBS1;KCNMA1;BCL2;CALM3;SLC25A13;SEC31A
Vacuolar Acidification (GO:0007035)	8/29	0.00172241	0.0739856	4.31534	27.463	ATP6V1A;GRN;RNASEK;SLC11A1;PPT1;ATP6V0C;ATP6V0D2;ATP6V1F
Cellular Component Maintenance (GO:0043954)	5/12	0.00172918	0.0739856	8.08248	51.4054	PRNP;PICK1;FYN;TREM2;IGF1R
Potassium Ion Homeostasis (GO:0055075)	7/23	0.00178764	0.0756371	4.95419	31.3445	KCNH2;SLC12A4;KCNMA1;ATP1A3;ATP1A2;ATP1B3;KCNJ2
Pyruvate Metabolic Process (GO:0006090)	11/50	0.00193228	0.0808584	3.1978	19.9832	LDHA;PFKL;TPI1;PKM;PGAM1;UCP2;PGK1;ALDOC;ENO1;GAPDH;PGM1
Receptor-Mediated Endocytosis (GO:0006898)	20/122	0.00197492	0.0817444	2.22783	13.8732	MSR1;FCER1G;RNASEK;MAGI2;CLTA;LDLRAD3;DLL1;GAK;DAB2;GRK4;CTSL;PPT1;AP2S1;AP1S1;CD9;APOE;FCGR2B;LDLR;FOLR1;RAMP1
Lysosomal Lumen Acidification (GO:0007042)	6/18	0.00227262	0.0910763	5.65968	34.4495	ATP6V1A;GRN;RNASEK;PPT1;ATP6V0C;ATP6V1F
Dehydroascorbic Acid Transport (GO:0070837)	4/8	0.00234387	0.0910763	11.3103	68.4949	SLC2A1;SLC2A3;SLC2A6;SLC2A8
Negative Regulation Of Membrane Potential (GO:0045837)	4/8	0.00234387	0.0910763	11.3103	68.4949	PRELID1;BNIP3;PMAIP1;RNF122
Negative Regulation Of Ubiquitin Protein Ligase Activity (GO:1904667)	4/8	0.00234387	0.0910763	11.3103	68.4949	RPL5;RPS7;RPL11;RPL17
Regulation Of Dendritic Cell Antigen Processing And Presentation (GO:0002604)	4/8	0.00234387	0.0910763	11.3103	68.4949	SLC11A1;CD68;FCGR2B;THBS1
Regulation Of Dendritic Spine Maintenance (GO:1902950)	4/8	0.00234387	0.0910763	11.3103	68.4949	PRNP;NEDD9;FYN;FCGR2B
Positive Regulation Of Cytokine-Mediated Signaling Pathway (GO:0001961)	10/44	0.00237082	0.0911926	3.33345	20.1491	CD74;CSF1;AXL;TXK;LAPTM5;CXCR4;AGPAT1;CD300LF;GAS6;HIF1A
Phospholipid Transport (GO:0015914)	12/59	0.00249283	0.0949268	2.89525	17.3551	SCARB1;OSBPL8;PRELID2;PRELID1;SCP2;NPC2;APOC2;APOC1;ATP10A;APOE;LDLR;PRELID3A
Activation Of Cysteine-Type Endopeptidase Activity Involved In Apoptotic Process (GO:0006919)	13/67	0.00261126	0.0979134	2.73058	16.2413	BEX3;EGLN3;HIP1;F2R;SORD;LAPTM5;RPS27L;HSPE1;DAP;FAM162A;RACK1;IFT57;S100A8
Intracellular Potassium Ion Homeostasis (GO:0030007)	5/13	0.00262268	0.0979134	7.07178	42.0315	KCNMA1;ATP1A3;ATP1A2;ATP1B3;KCNJ2
Hexose Metabolic Process (GO:0019318)	10/45	0.00282967	0.10361	3.23804	18.9995	GALT;PMM1;FUCA1;GAA;SORD;ALDOC;FUOM;ALDOA;PGM1;GALK1
Regulation Of Protein Modification Process (GO:0031399)	10/45	0.00282967	0.10361	3.23804	18.9995	SPRED2;HPF1;CADM4;FN1;ROPN1L;PHIP;IGF1;PPIB;FNIP2;NOP53
Connective Tissue Development (GO:0061448)	9/38	0.00286733	0.103988	3.51616	20.5849	PGRMC2;DDRGK1;ZBTB16;CREB3L2;NAMPT;SH3PXD2B;CD44;SOX5;SULF2
fatty-acyl-CoA Biosynthetic Process (GO:0046949)	7/25	0.00303541	0.108027	4.40325	25.5274	SLC25A1;TECR;PPT1;ACSL5;ACSL3;ELOVL7;HACD2
Proteoglycan Metabolic Process (GO:0006029)	7/25	0.00303541	0.108027	4.40325	25.5274	CHST11;CHST12;CHST10;XYLT1;IGF1;HPSE;SULF2
Gluconeogenesis (GO:0006094)	8/32	0.0033914	0.116697	3.77531	21.4683	SLC25A1;TPI1;G6PC3;PGAM1;PGK1;ENO1;PGM1;SLC25A13
Glycosphingolipid Metabolic Process (GO:0006687)	8/32	0.0033914	0.116697	3.77531	21.4683	GLTP;GALC;ABCA2;B3GALNT1;GM2A;GLB1;B4GALNT1;GLA
Negative Regulation Of Proteasomal Ubiquitin-Dependent Protein Catabolic Process (GO:0032435)	8/32	0.0033914	0.116697	3.77531	21.4683	SDCBP;UBXN1;DDRGK1;GIPC1;RPL11;EIF3H;PARK7;NOP53
Phagocytosis (GO:0006909)	13/69	0.00341851	0.116697	2.63277	14.9503	MSR1;GSN;ANXA3;ITGB3;SLC11A1;ANXA11;TREM2;TYROBP;AXL;ADORA1;GAS6;FCGR2B;LDLR
Negative Regulation Of Proteasomal Protein Catabolic Process (GO:1901799)	9/39	0.00346291	0.116697	3.39876	19.2562	SDCBP;UBXN1;DDRGK1;GIPC1;RPL11;EIF3H;PARK7;PSMF1;NOP53
Regulation Of Receptor-Mediated Endocytosis (GO:0048259)	9/39	0.00346291	0.116697	3.39876	19.2562	LRPAP1;HIP1;APOC2;SERPINE1;APOC1;PPT1;RSPO1;CLU;B2M
Sphingolipid Metabolic Process (GO:0006665)	16/94	0.00363995	0.121502	2.32793	13.0731	GLTP;ABCA2;B3GALNT1;TECR;ELOVL7;TEX2;HACD2;GALC;GM2A;GLB1;ORMDL2;PPT1;B4GALNT1;DEGS1;SPTSSA;PLPP1
Negative Regulation Of Protein Modification By Small Protein Conjugation Or Removal (GO:1903321)	11/54	0.0036693	0.121502	2.8997	16.2608	MINAR1;RPL5;UBXN1;BAG2;RPL11;RPS3;CHP1;CTNNB1;ISG15;PARK7;COPS9
Regulation Of Carbohydrate Catabolic Process (GO:0043470)	5/14	0.00380849	0.12425	6.28568	35.0145	TIGAR;PGAM1;PRKAG2;HIF1A;SLC2A6
Positive Regulation Of Cellular Biosynthetic Process (GO:0031328)	25/174	0.00382325	0.12425	1.90739	10.6178	RPL5;SCARB1;RPS27L;PARK7;CLU;FGF2;HIF1A;THBS1;RBM3;RPS4X;LDLR;SREBF1;STARD4;NPM1;IGF1;EEF2;KLF4;SIRT2;GIPC1;APOC2;CD28;CTNNB1;EIF3E;RPL26;VIM
[2Fe-2S] Cluster Assembly (GO:0044571)	4/9	0.00394807	0.12425	9.04778	50.0752	GLRX5;NDUFAB1;FDX2;HSCB
Golgi Lumen Acidification (GO:0061795)	4/9	0.00394807	0.12425	9.04778	50.0752	ATP6V1A;RNASEK;ATP6V0C;ATP6V1F
Myelin Maintenance (GO:0043217)	4/9	0.00394807	0.12425	9.04778	50.0752	CXCR4;DEGS1;CLU;PRDX6
Negative Regulation Of Phosphatidylinositol 3-Kinase Signaling (GO:0014067)	4/9	0.00394807	0.12425	9.04778	50.0752	PIK3IP1;NLRC3;TREM2;NOP53
Positive Regulation Of Gene Expression (GO:0010628)	56/480	0.00403566	0.125965	1.50795	8.31268	RPL5;CSF1;TREM2;PARK7;FGF1;CLU;FGF2;RBM3;RPS4X;TRMT112;HMGN5;GPER1;ITGAX;HABP4;CD34;TLE1;RPS7;IL15;SLC11A1;TYROBP;DGKQ;ERP29;PADI2;RPL26;GAS6;GAPDH;PTGER4;TXK;RPL11;RPS27L;AGPAT1;HIF1A;DLL1;THBS1;DDRGK1;RPS3;E2F1;RPL17;CD74;NPM1;GSN;CADM1;GLMN;FN1;DTNBP1;HMGA2;SNF8;IGF1;EEF2;KLF4;VEGFA;OCLN;CD28;EIF3E;VIM;PF4
Positive Regulation Of Vasculature Development (GO:1904018)	17/104	0.00426997	0.132195	2.21783	12.1008	GRN;FLT1;ANXA3;PDCD6;SERPINE1;VEGFB;HMGA2;EMC10;FGF1;FGF2;HIF1A;THBS1;VEGFA;MYDGF;RRAS;ITGAX;CD34
Negative Regulation Of Programmed Cell Death (GO:0043069)	46/381	0.00461119	0.139119	1.56556	8.42159	KANK2;RPL10;TREM2;THBS1;IFIT3;SH3RF1;IGF1R;SOCS2;MYDGF;HMGN5;MIEN1;DDRGK1;BAG1;HTATIP2;CD74;PRKCI;PRELID1;NPM1;TIGAR;TSC22D1;GPX4;ANXA4;BNIP3;ANXA5;NME2;LAPTM5;PLAUR;HMGA2;DHCR24;IGF1;VEGFA;RNF144B;DAB2;TMBIM4;AXL;CD28;PPT1;BCL2;CDK1;CTNNB1;PHIP;GAS6;PTMA;CD44;BCL2L2;TPT1
Regulation Of Intrinsic Apoptotic Signaling Pathway (GO:2001242)	10/48	0.00464324	0.139119	2.98191	16.0199	BCAP31;FIS1;NDUFA13;PTPMT1;RACK1;PLAUR;BCL2;PMAIP1;BCL2L2;S100A8
Cholesterol Import (GO:0070508)	3/5	0.00474933	0.139119	16.9569	90.7153	SCARB1;STARD4;LDLR
Negative Regulation Of Protein Kinase Activity By Regulation Of Protein Phosphorylation (GO:0044387)	3/5	0.00474933	0.139119	16.9569	90.7153	NPM1;ADARB1;CDK5RAP3
Positive Regulation Of Cholesterol Biosynthetic Process (GO:0045542)	3/5	0.00474933	0.139119	16.9569	90.7153	SREBF1;FGF1;SREBF2
Positive Regulation Of Cholesterol Storage (GO:0010886)	3/5	0.00474933	0.139119	16.9569	90.7153	MSR1;SCARB1;SREBF2
Positive Regulation Of Sterol Biosynthetic Process (GO:0106120)	3/5	0.00474933	0.139119	16.9569	90.7153	SREBF1;FGF1;SREBF2
Iron-Sulfur Cluster Assembly (GO:0016226)	7/27	0.00485817	0.139408	3.96249	21.1086	GLRX5;BOLA3;BOLA2;NDUFAB1;BOLA1;FDX2;HSCB
Metallo-Sulfur Cluster Assembly (GO:0031163)	7/27	0.00485817	0.139408	3.96249	21.1086	GLRX5;BOLA3;BOLA2;NDUFAB1;BOLA1;FDX2;HSCB
Glycoprotein Biosynthetic Process (GO:0009101)	14/80	0.00488871	0.139408	2.40588	12.8013	PDCD6;XYLT1;ALG1;IGF1;DDOST;CHST11;DAD1;CHST12;CHST10;GCNT2;ST3GAL4;ST8SIA4;ST8SIA6;TMEM106A
Cellular Response To Peptide (GO:1901653)	11/56	0.0049154	0.139408	2.77052	14.7264	PRNP;GPER1;ATP1A3;CACNA1A;TREM2;FYN;IGF1;VIM;FCGR2B;RPL17;IGF1R
Regulation Of Release Of Cytochrome C From Mitochondria (GO:0090199)	9/41	0.00494223	0.139408	3.18599	16.9174	PRELID1;FAM162A;BIK;GPER1;BNIP3;PLAUR;PMAIP1;IGF1;CLU
Positive Regulation Of Cysteine-Type Endopeptidase Activity (GO:2001056)	12/64	0.00501901	0.139679	2.61615	13.8512	BCAP31;FIS1;NDUFA13;PDCD6;GPER1;PERP;F2R;PMAIP1;FYN;CTSD;SOX7;UACA
Apoptotic Mitochondrial Changes (GO:0008637)	8/34	0.00506191	0.139679	3.48452	18.4192	GGCT;FIS1;BIK;BNIP3;FZD9;BCL2;CLU;IFIT2
Cellular Response To Amyloid-Beta (GO:1904646)	8/34	0.00506191	0.139679	3.48452	18.4192	PRNP;ATP1A3;CACNA1A;TREM2;FYN;IGF1;FCGR2B;IGF1R
Glycosaminoglycan Catabolic Process (GO:0006027)	5/15	0.00533382	0.146124	5.65681	29.606	GLB1;FUCA1;GUSB;FGF2;GNS
Positive Regulation Of Blood Coagulation (GO:0030194)	6/21	0.0053772	0.14626	4.527	23.6563	PLAU;F2R;SERPINE1;ST3GAL4;HPSE;THBS1
Negative Regulation Of Cysteine-Type Endopeptidase Activity Involved In Apoptotic Process (GO:0043154)	10/49	0.00541722	0.146303	2.9053	15.1603	IGBP1;PLAUR;DHCR24;PARK7;GAS6;KLF4;THBS1;SH3RF1;CD44;VEGFA
Endocytosis (GO:0006897)	26/189	0.00578624	0.15248	1.81305	9.34132	HIP1;RNASEK;LDLRAD3;ADORA1;TOM1;REPS2;AP1S1;APOE;LDLR;MAPK3;MSR1;ANXA3;SLC11A1;ANXA11;GAK;MYO1E;DAB2;BIN3;AXL;RAB34;PPT1;MYCBPAP;GAS6;FCGR2B;FOLR1;LRP12
Lysosome Localization (GO:0032418)	9/42	0.00584507	0.15248	3.08928	15.8856	MILR1;KLC2;BLOC1S1;RAB34;KXD1;PLEKHM2;LAMTOR1;BORCS8;BORCS7
Regulation Of Ubiquitin-Dependent Protein Catabolic Process (GO:2000058)	9/42	0.00584507	0.15248	3.08928	15.8856	RPL5;L3MBTL3;RPS7;RPL11;GLMN;LAPTM5;CLU;RPL17;CDK5RAP3
Regulation Of Peptidyl-Tyrosine Phosphorylation (GO:0050730)	15/90	0.00584613	0.15248	2.26869	11.6656	CD74;PRNP;CADM4;IL15;ITGB3;TREM2;IGF1;EFNA5;VEGFA;GHR;RAP2B;DGKQ;FYN;CSPG4;CD44
Regulation Of Phosphatidylinositol 3-Kinase Signaling (GO:0014066)	15/90	0.00584613	0.15248	2.26869	11.6656	TGFB2;FLT1;F2R;FN1;TREM2;NLRC3;IGF1;FGF2;IGF1R;MYDGF;PIK3IP1;GPER1;PDGFC;HCST;NOP53
Glycosaminoglycan Metabolic Process (GO:0030203)	7/28	0.00603026	0.156213	3.7736	19.2867	FUCA1;HEXA;GCNT2;XYLT1;GUSB;GNS;HS3ST1
Nucleoside Triphosphate Metabolic Process (GO:0009141)	4/10	0.00615888	0.157403	7.53941	38.3745	NME2;ENPP1;AK4;SMPDL3A
Response To Sterol (GO:0036314)	4/10	0.00615888	0.157403	7.53941	38.3745	INSIG1;PMVK;RORA;TGFBR2
Steroid Biosynthetic Process (GO:0006694)	10/50	0.00628845	0.159643	2.83251	14.3581	CH25H;SQLE;SCP2;HSD17B1;OSBPL3;PMVK;PRKAG2;MSMO1;HSD17B10;FDFT1
Positive Regulation Of Mitochondrion Organization (GO:0010822)	11/58	0.00647462	0.162206	2.65234	13.3674	FIS1;FAM162A;BIK;GPER1;BNIP3;PLAUR;PMAIP1;CHCHD10;TREM2;PARK7;DDHD1
Regulation Of Phagocytosis (GO:0050764)	11/58	0.00647462	0.162206	2.65234	13.3674	SCARB1;FCER1G;IL15;SYT11;SLC11A1;RACK1;TREM2;CYBA;CALR;GAS6;FCGR2B
Positive Regulation Of Proteasomal Ubiquitin-Dependent Protein Catabolic Process (GO:0032436)	14/83	0.00682825	0.169948	2.3009	11.4739	BCAP31;ANKIB1;PRICKLE1;CLU;SH3RF1;SIRT2;GABARAP;RNF144B;DAB2;BAG2;DDRGK1;RACK1;ELOB;NOP53
Cellular Response To Low-Density Lipoprotein Particle Stimulus (GO:0071404)	6/22	0.00689245	0.170431	4.24383	21.123	FCER1G;CD9;TREM2;CD68;LDLR;SREBF2
Regulation Of Protein Kinase B Signaling (GO:0051896)	20/136	0.0070035	0.17206	1.95745	9.71161	OSBPL8;HIP1;PLEKHA1;PDCD6;MAGI2;SORD;PARK7;IGF1;FGF2;THBS1;IGF1R;MYDGF;RRAS;AXL;GPER1;RACK1;GCNT2;HPSE;GAS6;NOP53
Cholesterol Transport (GO:0030301)	10/51	0.00726477	0.175886	2.76327	13.6083	SCARB1;MSR1;STARD4;SOAT1;NPC2;APOC2;APOC1;APOE;CLU;LDLR
Positive Regulation Of Protein Localization To Plasma Membrane (GO:1903078)	10/51	0.00726477	0.175886	2.76327	13.6083	PRKCI;CNST;CNPY4;GPER1;RACK1;TREM2;ZDHHC8;AKAP5;STX3;SPTBN1
Regulation Of Receptor Internalization (GO:0002090)	8/36	0.00729781	0.175886	3.23527	15.9181	CD63;LRPAP1;SDCBP;ANXA2;MAGI2;PICK1;RSPO1;VEGFA
Positive Regulation Of Cell Migration (GO:0030335)	34/272	0.00813905	0.189576	1.6252	7.81898	GRN;CD151;FLT1;CSF1;CXCR4;NEDD9;SEMA3F;FGF1;HIF1A;THBS1;IGF1R;SDCBP;MIEN1;GPNMB;RAB25;PLAU;DDRGK1;GPER1;PDGFC;RACK1;GCNT2;ITGAX;MADCAM1;HRAS;S100A11;TGFB2;F2R;FN1;IGF1;RHOC;VEGFA;DAB2;ADAM9;ARHGEF7
Positive Regulation Of Endothelial Cell Migration (GO:0010595)	14/85	0.00843103	0.189576	2.23584	10.678	SCARB1;GRN;ANXA3;ITGB3;PDCD6;EMC10;FGF1;FGF2;HIF1A;THBS1;VEGFA;RRAS;AKT3;CALR
Cholesterol Efflux (GO:0033344)	6/23	0.00869415	0.189576	3.99398	18.9519	SCARB1;SOAT1;NPC2;APOC2;APOC1;APOE
Negative Regulation Of Lymphocyte Activation (GO:0051250)	6/23	0.00869415	0.189576	3.99398	18.9519	IL4I1;DUSP3;GPNMB;LAPTM5;ILDR2;FCGR2B
Protein N-linked Glycosylation Via Asparagine (GO:0018279)	6/23	0.00869415	0.189576	3.99398	18.9519	OST4;ST6GAL1;RPN2;DAD1;NUDT14;DDOST
Glucan Catabolic Process (GO:0009251)	3/6	0.00892478	0.189576	11.304	53.3427	PYGB;GAA;PYGL
Glycogen Catabolic Process (GO:0005980)	3/6	0.00892478	0.189576	11.304	53.3427	PYGB;GAA;PYGL
Negative Regulation Of Lipoprotein Particle Clearance (GO:0010985)	3/6	0.00892478	0.189576	11.304	53.3427	LRPAP1;APOC2;LDLR
Positive Regulation Of Amyloid-Beta Clearance (GO:1900223)	3/6	0.00892478	0.189576	11.304	53.3427	LRPAP1;TREM2;APOE
Positive Regulation Of Pinocytosis (GO:0048549)	3/6	0.00892478	0.189576	11.304	53.3427	AXL;APLP2;PPT1
Proteoglycan Catabolic Process (GO:0030167)	3/6	0.00892478	0.189576	11.304	53.3427	NAGLU;GLB1;HPSE
Regulation Of Glial Cell Apoptotic Process (GO:0034350)	3/6	0.00892478	0.189576	11.304	53.3427	PRKCI;TREM2;DLL1
Regulation Of Oxidative Stress-Induced Neuron Intrinsic Apoptotic Signaling Pathway (GO:1903376)	3/6	0.00892478	0.189576	11.304	53.3427	TREM2;PARK7;HIF1A
Regulation Of Transforming Growth Factor Beta1 Production (GO:0032908)	3/6	0.00892478	0.189576	11.304	53.3427	LAPTM4B;TYROBP;THBS1
Vascular Wound Healing (GO:0061042)	3/6	0.00892478	0.189576	11.304	53.3427	MCAM;CD34;VEGFA
Negative Regulation Of Macromolecule Metabolic Process (GO:0010605)	25/186	0.00896483	0.189576	1.76406	8.31659	PARK7;FGF2;HIF1A;DDRGK1;CREB3L1;GPER1;CHMP1A;RACK1;ANXA7;APOE;CD34;HRAS;LDLR;MSR1;TGFB2;SORD;CNPY2;IGF1;KLF4;TLE5;VEGFA;OCLN;DGKQ;ERP29;CD28
Cytoplasmic Translational Initiation (GO:0002183)	7/30	0.00898893	0.189576	3.44508	16.2324	MCTS2;EIF3M;EIF3K;EIF3I;EIF3H;EIF3E;EIF3F
Regulation Of Vasculature Development (GO:1901342)	7/30	0.00898893	0.189576	3.44508	16.2324	EGLN1;SP100;PLXND1;GPNMB;CTNNB1;FGF2;HTATIP2
Actin Crosslink Formation (GO:0051764)	4/11	0.0090606	0.189576	6.462	30.3961	BAIAP2L2;GAS2L3;BAIAP2L1;GAS2L1
Endosomal Lumen Acidification (GO:0048388)	4/11	0.0090606	0.189576	6.462	30.3961	ATP6V1A;RNASEK;ATP6V0C;ATP6V1F
Negative Regulation Of Amyloid Fibril Formation (GO:1905907)	4/11	0.0090606	0.189576	6.462	30.3961	TREM2;CLU;LDLR;PFDN5
Positive Regulation Of Lipid Transport (GO:0032370)	4/11	0.0090606	0.189576	6.462	30.3961	NMB;PRELID1;TSPO;APOE
Positive Regulation Of Vascular Permeability (GO:0043117)	4/11	0.0090606	0.189576	6.462	30.3961	OCLN;TJP3;TJP2;VEGFA
Regulation Of Endosome Size (GO:0051036)	4/11	0.0090606	0.189576	6.462	30.3961	BLOC1S1;KXD1;BORCS8;BORCS7
Positive Regulation Of Phosphatidylinositol 3-Kinase Signaling (GO:0014068)	12/69	0.00925978	0.192684	2.38601	11.1715	MYDGF;TGFB2;FLT1;GPER1;F2R;PDGFC;FN1;TREM2;IGF1;FGF2;HCST;IGF1R
Long-Chain fatty-acyl-CoA Biosynthetic Process (GO:0035338)	5/17	0.00958604	0.196256	4.71349	21.9057	TECR;ACSL5;ACSL3;ELOVL7;HACD2
Regulation Of Aerobic Respiration (GO:1903715)	5/17	0.00958604	0.196256	4.71349	21.9057	COX7A2L;ARL2;AK4;COX7A2;NOP53
Regulation Of Ubiquitin Protein Ligase Activity (GO:1904666)	5/17	0.00958604	0.196256	4.71349	21.9057	RPL5;RPS7;UBE2C;RPL11;RPL17
Positive Regulation Of Macromolecule Biosynthetic Process (GO:0010557)	18/122	0.00983698	0.199255	1.96383	9.07606	RPL5;TGFB2;CIITA;NPM1;RPS27L;IGF1;EEF2;KLF4;FGF2;THBS1;RBM3;RPS4X;NAMPT;CD28;EIF3E;RPL26;VIM;TMEM106A
Negative Regulation Of Gene Expression (GO:0010629)	40/336	0.00983718	0.199255	1.53823	7.10904	PTGER4;PARK7;TYMS;HIF1A;FGF2;RIDA;GPNMB;DDRGK1;CREB3L1;GPER1;CHMP1A;RACK1;RPS3;ANXA7;APOE;CD34;HRAS;RPS13;SRGN;MSR1;TGFB2;SLC11A1;SORD;RPL13A;CNPY2;IGF1;KLF4;VEGFA;TLE5;RPS26;TWSG1;OCLN;SYT11;DGKQ;CD28;ERP29;TRIM37;CALR;FCGR2B;GAPDH
Positive Regulation Of Cell Population Proliferation (GO:0008284)	54/483	0.0107506	0.212243	1.43492	6.50418	CSF1;FGF1;FGF2;IGF1R;RPS4X;HMGN5;CAPNS1;GPER1;NAMPT;ITGAX;CAPN1;HRAS;PRKCI;RPS9;TSC22D1;IL15;F2R;RPS6;NME2;TGFBR2;PHIP;GAS6;GRN;CSF2RA;DLL1;THBS1;SDCBP;RPS15A;RAB25;DDRGK1;PDGFC;GCNT2;E2F1;ROMO1;STX3;RPL17;CD74;NPM1;TGFB2;STAT1;TNFSF13;FN1;FZD9;HMGA2;NAP1L1;IGF1;VEGFA;BST2;BAMBI;BCL2;HPSE;CALR;CRLF2;COPS9
Regulation Of Fibroblast Proliferation (GO:0048145)	9/46	0.010778	0.212243	2.7547	12.4795	CD74;FTH1;PDGFC;E2F1;FN1;CTNNB1;NLRC3;IGF1;GAS6
Acylglycerol Homeostasis (GO:0055090)	6/24	0.0108094	0.212243	3.77189	17.0766	SCARB1;APOC2;APOC4;RORA;APOE;MTLN
Negative Regulation Of Antigen Receptor-Mediated Signaling Pathway (GO:0050858)	6/24	0.0108094	0.212243	3.77189	17.0766	PRNP;DUSP3;LAPTM5;FCGR2B;PHPT1;DGKZ
Positive Regulation Of Proteolysis Involved In Protein Catabolic Process (GO:1903052)	7/31	0.0108128	0.212243	3.30136	14.9453	L3MBTL3;BAG2;DDRGK1;LAPTM5;TREM2;CLU;CDK5RAP3
Triglyceride Homeostasis (GO:0070328)	7/31	0.0108128	0.212243	3.30136	14.9453	SCARB1;FUNDC2;APOC2;APOC4;RORA;APOE;MTLN
Positive Regulation Of Leukocyte Chemotaxis (GO:0002690)	10/54	0.0109045	0.212946	2.57445	11.6328	CSF1;SERPINE1;MOSPD2;VEGFB;NEDD9;CALR;GAS6;THBS1;MAPK3;VEGFA
Positive Regulation Of Protein Localization To Membrane (GO:1905477)	13/79	0.0109783	0.213292	2.23265	10.0733	FIS1;PRNP;PRKCI;TREM2;ZDHHC8;AKAP5;CNPY4;GPER1;CHP1;FYN;STX3;HRAS;SPTBN1
Regulation Of Endothelial Cell Migration (GO:0010594)	14/88	0.0113767	0.219911	2.14485	9.60074	SCARB1;GRN;SP100;ANXA3;ITGB3;PDCD6;EMC10;FGF1;FGF2;THBS1;VEGFA;RRAS;APOE;CALR
Positive Regulation Of Lipid Biosynthetic Process (GO:0046889)	8/39	0.0119464	0.229757	2.9217	12.9353	SCARB1;SREBF1;FABP3;APOC2;CHP1;APOE;LDLR;SIRT2
Maintenance Of Protein Location In Nucleus (GO:0051457)	5/18	0.0123989	0.233738	4.35068	19.1001	SP100;SUN1;ARL2BP;CHCHD10;PARK7
Membrane Repolarization (GO:0086009)	5/18	0.0123989	0.233738	4.35068	19.1001	KCNH2;KCND3;ATP1A2;ATP1B3;KCNJ2
Negative Regulation Of T Cell Receptor Signaling Pathway (GO:0050860)	5/18	0.0123989	0.233738	4.35068	19.1001	PRNP;DUSP3;LAPTM5;PHPT1;DGKZ
Negative Regulation Of Viral Entry Into Host Cell (GO:0046597)	5/18	0.0123989	0.233738	4.35068	19.1001	IFITM3;CH25H;CIITA;GSN;IFITM2
Aspartate Family Amino Acid Metabolic Process (GO:0009066)	4/12	0.0127263	0.234997	5.65394	24.6743	MSRA;GOT1;NAT8L;SLC25A13
Negative Regulation Of Coagulation (GO:0050819)	4/12	0.0127263	0.234997	5.65394	24.6743	PROCR;SERPINE2;SERPINE1;APOE
Secretion (GO:0046903)	4/12	0.0127263	0.234997	5.65394	24.6743	TPD52;PRKCI;NPR1;FBLN5
Semaphorin-Plexin Signaling Pathway Involved In Neuron Projection Guidance (GO:1902285)	4/12	0.0127263	0.234997	5.65394	24.6743	PLXND1;PLXNA2;PLXNC1;SEMA3F
Positive Regulation Of Cell Motility (GO:2000147)	28/221	0.0128828	0.234997	1.64835	7.17341	GRN;CD151;FLT1;CSF1;CXCR4;NEDD9;SEMA3F;FGF1;THBS1;IGF1R;SDCBP;MIEN1;GPNMB;PLAU;DDRGK1;GPER1;PDGFC;RACK1;GCNT2;ITGAX;HRAS;F2R;IGF1;RHOC;VEGFA;DAB2;ADAM9;PHPT1
Regulation Of Cholesterol Efflux (GO:0010874)	7/32	0.0128908	0.234997	3.16913	13.7897	ABCA2;EEPD1;TREM2;ZDHHC8;APOE;LAMTOR1;SREBF2
Negative Regulation Of Catabolic Process (GO:0009895)	12/72	0.0128977	0.234997	2.26634	9.86017	BSCL2;HCAR2;RPL5;TIGAR;RIC1;RPS7;RPL11;APOC1;ATRAID;RPL17;CDK5RAP3;SIRT2
Activation Of Protein Kinase B Activity (GO:0032148)	6/25	0.0132643	0.236031	3.57317	15.4457	OSBPL8;ANG;PARK7;IGF1;FGF1;GAS6
Cellular Response To Hexose Stimulus (GO:0071331)	6/25	0.0132643	0.236031	3.57317	15.4457	GPER1;UCP2;RACK1;PDK3;GAS6;IGF1R
Positive Regulation Of Release Of Cytochrome C From Mitochondria (GO:0090200)	6/25	0.0132643	0.236031	3.57317	15.4457	FAM162A;BIK;GPER1;BNIP3;PLAUR;PMAIP1
Purine Ribonucleotide Catabolic Process (GO:0009154)	6/25	0.0132643	0.236031	3.57317	15.4457	HINT1;NUDT19;SORD;SUCLG2;NUDT3;NUDT4
Regulation Of Lysosomal Lumen pH (GO:0035751)	6/25	0.0132643	0.236031	3.57317	15.4457	ATP6V1A;GRN;RNASEK;PPT1;ATP6V0C;ATP6V1F
Macromolecule Modification (GO:0043412)	13/81	0.0134372	0.237861	2.16675	9.33808	UBL4A;MANBA;ST6GAL1;RPN2;UBE2L6;MSRA;LOX;QPCT;ST3GAL4;ST8SIA4;CPE;UBA52;PIGH
Positive Regulation Of Proteasomal Protein Catabolic Process (GO:1901800)	14/90	0.0137482	0.237861	2.08818	8.9517	ANKIB1;TREM2;PRICKLE1;CLU;SH3RF1;SIRT2;GABARAP;RNF144B;DAB2;BAG2;DDRGK1;RACK1;ELOB;NOP53
Positive Regulation Of Cellular Metabolic Process (GO:0031325)	10/56	0.0140051	0.237861	2.46225	10.5097	CHCHD2;PRELID1;GADD45A;SORD;CDK1;ROMO1;B2M;THBS1;TGFBR2;DHRS4
Regulation Of DNA Binding (GO:0051101)	9/48	0.0141815	0.237861	2.61315	11.1211	SP100;E2F1;HABP4;PLAUR;HMGA2;EDF1;IGF1;SIRT2;MDFI
Positive Regulation Of Secretion By Cell (GO:1903532)	12/73	0.0143256	0.237861	2.22906	9.46394	ACHE;NMB;TGFB2;ANXA2;GPER1;DTNBP1;ADAM9;TREM2;ANG;APBB1;IGF1;MYH10
ATP Synthesis Coupled Electron Transport (GO:0042773)	3/7	0.0146789	0.237861	8.47754	35.7866	NDUFB6;NDUFA12;NDUFV3
Cytochrome Complex Assembly (GO:0017004)	3/7	0.0146789	0.237861	8.47754	35.7866	SURF1;COX18;CYBA
Fructose Metabolic Process (GO:0006000)	3/7	0.0146789	0.237861	8.47754	35.7866	SORD;ALDOC;ALDOA
Fructose Transmembrane Transport (GO:0015755)	3/7	0.0146789	0.237861	8.47754	35.7866	SLC2A3;SLC2A6;SLC2A8
Glycoside Catabolic Process (GO:0016139)	3/7	0.0146789	0.237861	8.47754	35.7866	FUCA1;GUSB;GLA
Leukocyte Aggregation (GO:0070486)	3/7	0.0146789	0.237861	8.47754	35.7866	CD44;JAM2;S100A8
Macromolecule Depalmitoylation (GO:0098734)	3/7	0.0146789	0.237861	8.47754	35.7866	ABHD17A;PPT1;LYPLAL1
Negative Regulation Of Mitochondrial Membrane Potential (GO:0010917)	3/7	0.0146789	0.237861	8.47754	35.7866	PRELID1;PMAIP1;RNF122
Protein Depalmitoylation (GO:0002084)	3/7	0.0146789	0.237861	8.47754	35.7866	ABHD17A;PPT1;LYPLAL1
Purine-Containing Compound Metabolic Process (GO:0072521)	3/7	0.0146789	0.237861	8.47754	35.7866	PRPS1;TTR;GUK1
Regulation Of Chaperone-Mediated Autophagy (GO:1904714)	3/7	0.0146789	0.237861	8.47754	35.7866	CTSA;EEF1A1;GFAP
Regulation Of Cyclic-Nucleotide Phosphodiesterase Activity (GO:0051342)	3/7	0.0146789	0.237861	8.47754	35.7866	EGLN1;RACK1;CALM3
Regulation Of Lysosome Size (GO:0062196)	3/7	0.0146789	0.237861	8.47754	35.7866	KXD1;BORCS8;BORCS7
Regulation Of Transcription From RNA Polymerase II Promoter In Response To Hypoxia (GO:0061418)	3/7	0.0146789	0.237861	8.47754	35.7866	HIF1A;SIRT2;VEGFA
SREBP Signaling Pathway (GO:0032933)	3/7	0.0146789	0.237861	8.47754	35.7866	SREBF1;INSIG1;SREBF2
Tryptophan Metabolic Process (GO:0006568)	3/7	0.0146789	0.237861	8.47754	35.7866	IL4I1;HAAO;KYNU
Negative Regulation Of Apoptotic Signaling Pathway (GO:2001234)	13/82	0.0148152	0.238043	2.13523	8.9938	NDUFA13;PRELID1;PLAUR;FZD9;PARK7;IGF1;CLU;THBS1;SH3RF1;NR4A2;BCL2;PHIP;BCL2L2
Regulation Of Phosphorylation (GO:0042325)	13/82	0.0148152	0.238043	2.13523	8.9938	CADM4;CDKN2A;GLMN;FN1;IGF1;THBS1;SIRT2;SDCBP;ROPN1L;ANG;PHIP;FNIP2;NOP53
Negative Regulation Of Epithelial Cell Migration (GO:0010633)	7/33	0.0152407	0.243851	3.04707	12.7483	SP100;APOE;ADIPOR1;MCC;THBS1;PTPRG;PFN2
Negative Regulation Of Apoptotic Process (GO:0043066)	53/482	0.0154042	0.24436	1.40745	5.87345	TREM2;PARK7;CLU;IFIT3;SH3RF1;IGF1R;MYDGF;HMGN5;HTATIP2;PRKCI;TLE1;TSC22D1;ANXA4;ANXA5;F2R;NME2;PLAUR;RNF144B;TMBIM4;PHIP;GAS6;PTMA;CD44;GRN;RPL10;DLL1;THBS1;SOCS2;MIEN1;DDRGK1;BAG1;APOE;IGBP1;CD74;PRELID1;NPM1;BNIP3;FZD9;HMGA2;DHCR24;IGF1;KLF4;VEGFA;NR4A2;DAB2;AXL;PPT1;BCL2;CDK1;CD28;CTNNB1;BCL2L2;TPT1
Chondroitin Sulfate Proteoglycan Biosynthetic Process (GO:0050650)	5/19	0.0157217	0.24436	4.0397	16.7757	CHST11;CHPF2;CHST12;XYLT1;CHST3
Ganglioside Metabolic Process (GO:0001573)	5/19	0.0157217	0.24436	4.0397	16.7757	GM2A;HEXA;ST8SIA4;B4GALNT1;ST8SIA6
Negative Regulation Of Leukocyte Cell-Cell Adhesion (GO:1903038)	5/19	0.0157217	0.24436	4.0397	16.7757	IL4I1;DUSP3;GPNMB;LAPTM5;ILDR2
Neuron Apoptotic Process (GO:0051402)	5/19	0.0157217	0.24436	4.0397	16.7757	FAM162A;BNIP3;ATN1;BCL2;GAPDH
Regulation Of Vascular Endothelial Growth Factor Signaling Pathway (GO:1900746)	5/19	0.0157217	0.24436	4.0397	16.7757	CD63;CADM4;SORD;DLL1;VEGFA
Release Of Cytochrome C From Mitochondria (GO:0001836)	5/19	0.0157217	0.24436	4.0397	16.7757	GGCT;FIS1;FZD9;BCL2;CLU
Negative Regulation Of Protein Metabolic Process (GO:0051248)	20/147	0.0159461	0.24684	1.78683	7.39489	PRNP;CSTB;RIC1;SERPINE2;ITGB3;RPL13A;TREM2;TYMS;CLU;ATRAID;SIRT2;RIDA;RACK1;RPS3;APOE;CALR;GAPDH;PFDN5;LDLR;CDK5RAP3
Negative Regulation Of Lipid Metabolic Process (GO:0045833)	6/26	0.0160839	0.246965	3.39433	14.0184	HCAR2;BSCL2;SREBF1;GPER1;APOC2;APOC1
Negative Regulation Of Receptor-Mediated Endocytosis (GO:0048261)	6/26	0.0160839	0.246965	3.39433	14.0184	LRPAP1;SDCBP;ANXA2;ITGB3;APOC2;APOC1
Proton Transmembrane Transport (GO:1902600)	9/49	0.0161535	0.247039	2.54768	10.5108	ATP6V1A;RNASEK;HVCN1;UCP2;ATP1A3;ATP1A2;ATP6V0C;ATP6V1C1;ATP6V1F
Chondroitin Sulfate Biosynthetic Process (GO:0030206)	4/13	0.0172168	0.258117	5.02545	20.4127	CHST11;CHPF2;CHST12;CHST3
Negative Regulation Of Fibroblast Growth Factor Receptor Signaling Pathway (GO:0040037)	4/13	0.0172168	0.258117	5.02545	20.4127	CREB3L1;FGF2;THBS1;SULF2
Positive Regulation Of Glycoprotein Biosynthetic Process (GO:0010560)	4/13	0.0172168	0.258117	5.02545	20.4127	SOAT1;CHP1;IGF1;RAMP1
Protein Hydroxylation (GO:0018126)	4/13	0.0172168	0.258117	5.02545	20.4127	EGLN3;P3H4;P3H3;JMJD7
Regulation Of Intrinsic Apoptotic Signaling Pathway In Response To DNA Damage By P53 Class Mediator (GO:1902165)	4/13	0.0172168	0.258117	5.02545	20.4127	CD74;BCL2;RPL26;CD44
Glycosaminoglycan Biosynthetic Process (GO:0006024)	10/58	0.0177212	0.264435	2.35939	9.51542	CHST11;CHPF2;CHST12;HEXA;GCNT2;ST3GAL4;XYLT1;CHST2;HS3ST1;CHST3
Positive Regulation Of Neuron Death (GO:1901216)	7/34	0.0178796	0.264435	2.93406	11.8069	PRNP;GRN;TGFB2;TYROBP;CTNNB1;FYN;CLU
Regulation Of T Cell Receptor Signaling Pathway (GO:0050856)	7/34	0.0178796	0.264435	2.93406	11.8069	PRNP;DUSP3;RPS3;LAPTM5;PHPT1;DGKZ;CARD11
Protein Catabolic Process (GO:0030163)	15/102	0.017916	0.264435	1.95449	7.86106	MANBA;BNIP3;CTSZ;DENND3;USE1;CTSL;LAMP2;LONP1;PPT1;PMAIP1;APOE;SOCS6;SLC16A3;CTSD;CTSB
Regulation Of Endothelial Cell Proliferation (GO:0001936)	14/93	0.0179986	0.264628	2.00855	8.06927	STAT1;ITGB3;PDCD6;SORD;VEGFB;EMC10;FGF2;HIF1A;THBS1;VEGFA;MYDGF;AKT3;ANG;APOE
Negative Regulation Of Cytokine Production (GO:0001818)	23/178	0.0183036	0.268078	1.68422	6.73797	SRGN;PTGER4;CD274;PRNP;NMB;APLP2;SLC11A1;ANXA4;FN1;LAPTM5;TREM2;NLRC3;KLF4;DLL1;THBS1;TWSG1;TYROBP;GPNMB;AXL;SYT11;GAS6;FCGR2B;CD34
Substantia Nigra Development (GO:0021762)	8/42	0.0184704	0.269484	2.66347	10.6315	S100A1;PADI2;CALM3;SUDS3;NDRG2;SIRT2;YWHAH;COX6B1
Protein Localization (GO:0008104)	40/351	0.019184	0.276433	1.46282	5.78352	CUTA;RTP4;PDCD6;FBLN5;SH3PXD2B;TMED3;TIMM17B;TLK1;ROMO1;SPTSSA;STX3;SIL1;SEC31A;PACSIN1;YWHAH;BBS2;CTSA;ARL11;CD74;ACD;NPM1;RIC1;STX8;LAPTM5;COPZ2;OCLN;IFT22;BIN3;VANGL2;ABHD17A;RRAGD;ERP29;PICK1;CTNNB1;CPE;LAMTOR2;PHIP;LAMTOR1;ARF5;VCL
Cellular Response To Acid Chemical (GO:0071229)	6/27	0.0192912	0.276433	3.23252	12.7623	CPEB1;RRAGD;LAMTOR2;LAMTOR1;LAMTOR4;VEGFA
Positive Regulation Of Immune System Process (GO:0002684)	6/27	0.0192912	0.276433	3.23252	12.7623	HCAR2;TGFB2;C8G;IL15;MADCAM1;VEGFA
Regulation Of Peptidase Activity (GO:0052547)	6/27	0.0192912	0.276433	3.23252	12.7623	CSTB;NDUFA13;CTSL;CST7;PSMB8;CTSB
Calcium-Mediated Signaling Using Intracellular Calcium Source (GO:0035584)	5/20	0.0195887	0.276433	3.77018	14.8274	BCAP31;FIS1;PRNP;FKBP1B;CLU
Negative Regulation Of Viral Life Cycle (GO:1903901)	5/20	0.0195887	0.276433	3.77018	14.8274	IFITM3;BST2;CIITA;GSN;IFITM2
Positive Regulation Of Lipid Storage (GO:0010884)	5/20	0.0195887	0.276433	3.77018	14.8274	MSR1;SCARB1;APOC4;PLIN2;SREBF2
Transport Along Microtubule (GO:0010970)	5/20	0.0195887	0.276433	3.77018	14.8274	BLOC1S1;KXD1;BORCS8;BORCS7;SPG11
Positive Regulation Of Amide Metabolic Process (GO:0034250)	13/85	0.0196	0.276433	2.04592	8.04503	RPL5;NPM1;RPS27L;EEF2;CLU;THBS1;RBM3;RPS4X;LRRTM3;CD28;EIF3E;RPL26;VIM
Glucose Metabolic Process (GO:0006006)	10/59	0.0198302	0.278648	2.31112	9.06084	SLC25A1;TPI1;G6PC3;GAA;PGAM1;SORD;PGK1;ENO1;PGM1;SLC25A13
Response To Amyloid-Beta (GO:1904645)	8/43	0.0211219	0.295707	2.58723	9.9801	PRNP;ATP1A3;CACNA1A;TREM2;FYN;IGF1;FCGR2B;IGF1R
Negative Regulation Of Binding (GO:0051100)	13/86	0.0214277	0.297723	2.01779	7.7545	LRPAP1;SP100;HMGA2;PARK7;IFIT2;TLE5;DAB2;BAG2;HABP4;RACK1;E2F1;MDFI;DACT1
Cellular Response To Sterol Depletion (GO:0071501)	3/8	0.02208	0.297723	6.78166	25.859	SREBF1;INSIG1;SREBF2
Fructose 1,6-Bisphosphate Metabolic Process (GO:0030388)	3/8	0.02208	0.297723	6.78166	25.859	PFKL;TIGAR;ALDOC
Modification-Dependent Macromolecule Catabolic Process (GO:0043632)	3/8	0.02208	0.297723	6.78166	25.859	ISG15;RPS27A;UBA52
Negative Regulation Of Oxidative Stress-Induced Neuron Death (GO:1903204)	3/8	0.02208	0.297723	6.78166	25.859	RACK1;PARK7;HIF1A
Negative Regulation Of Platelet Aggregation (GO:0090331)	3/8	0.02208	0.297723	6.78166	25.859	SERPINE2;CD9;PRKG1
Semaphorin-Plexin Signaling Pathway Involved In Axon Guidance (GO:1902287)	3/8	0.02208	0.297723	6.78166	25.859	PLXND1;PLXNA2;PLXNC1
Positive Regulation Of Phosphorylation (GO:0042327)	28/231	0.0220936	0.297723	1.56629	5.97144	FLT1;ITGB3;PELI2;TREM2;FGF1;EFNA5;FGF2;THBS1;IGF1R;MYDGF;SDCBP;GPNMB;GPER1;RACK1;RSPO1;HRAS;MAPK3;CD74;GLMN;VEGFB;PLAUR;MOB3B;VEGFA;DAB2;AXL;ERP29;ANG;GAS6
Positive Regulation Of Phagocytosis (GO:0050766)	10/60	0.022117	0.297723	2.26477	8.63197	FCER1G;IL15;APLP2;SLC11A1;TREM2;CYBA;CALR;GAS6;CD300LF;FCGR2B
Protein Transport (GO:0015031)	36/313	0.0222894	0.297723	1.4772	5.61873	PDCD6;RAB3D;CLU;CHMP1A;LAMP2;TMED3;TOM1;TIMM17B;TLK1;ROMO1;APOE;STX3;SIL1;SPTBN1;SEC31A;YWHAH;ARRDC4;BBS2;CTSA;ARL11;BBS1;CD74;ACD;NPM1;RIC1;STX8;LAPTM5;COPZ2;IFT22;RAB34;PPT1;ERP29;PICK1;PHIP;RAMP1;ARF5
Membrane Raft Organization (GO:0031579)	4/14	0.0225802	0.297723	4.52266	17.144	COLEC12;ANXA2;RFTN1;PPT1
Negative Regulation Of Nucleocytoplasmic Transport (GO:0046823)	4/14	0.0225802	0.297723	4.52266	17.144	SP100;MDFIC;CHP1;PARK7
Negative Regulation Of Peptidyl-Threonine Phosphorylation (GO:0010801)	4/14	0.0225802	0.297723	4.52266	17.144	SPRED2;DGKQ;CALM3;SIRT2
Regulation Of Cholesterol Storage (GO:0010885)	4/14	0.0225802	0.297723	4.52266	17.144	MSR1;SCARB1;TREM2;SREBF2
Regulation Of Sequestering Of Triglyceride (GO:0010889)	4/14	0.0225802	0.297723	4.52266	17.144	OSBPL8;APOC4;TREM2;PLIN2
Regulation Of Vesicle Size (GO:0097494)	4/14	0.0225802	0.297723	4.52266	17.144	BLOC1S1;KXD1;BORCS8;BORCS7
Regulation Of Neuron Apoptotic Process (GO:0043523)	15/105	0.0227958	0.297723	1.88903	7.14275	PRNP;PRKCI;TGFB2;GRN;EGLN3;F2R;FZD9;TREM2;PARK7;CLU;BCL2;PPT1;CTNNB1;APOE;FCGR2B
Apoptotic Cell Clearance (GO:0043277)	6/28	0.0229078	0.297723	3.08542	11.6514	SCARB1;TYROBP;ITGB3;TREM2;GAS6;THBS1
Positive Regulation Of Fibroblast Proliferation (GO:0048146)	6/28	0.0229078	0.297723	3.08542	11.6514	CD74;PDGFC;E2F1;FN1;IGF1;GAS6
Protein Insertion Into Mitochondrial Membrane (GO:0051204)	6/28	0.0229078	0.297723	3.08542	11.6514	TIMM8B;NDUFA13;COX18;TOMM7;ROMO1;TOMM5
Regulation Of Glucose Metabolic Process (GO:0010906)	6/28	0.0229078	0.297723	3.08542	11.6514	DGKQ;PDK3;PMAIP1;RORA;ADIPOR1;PDK1
Protein Localization To Membrane (GO:0072657)	24/192	0.0233195	0.302044	1.6213	6.09361	LRPAP1;RAB3D;ARL3;MAGI2;RFTN1;MYO5A;ATP1B3;ITGAL;EFR3B;GAK;TMEM147;ABHD17A;RAB34;BSG;SH3PXD2B;TSPAN5;CPE;PICK1;MADCAM1;FGF13;GAS6;RAMP1;SPTBN1;PACSIN1
Macrophage Differentiation (GO:0030225)	5/21	0.0240298	0.30679	3.53435	13.1777	IL1RL1;CSF1;IL15;UCP2;VEGFA
Establishment Of Protein Localization To Mitochondrion (GO:0072655)	8/44	0.024032	0.30679	2.51523	9.37769	BCAP31;TIMM8B;FIS1;TOMM7;TIMM17B;TSPO;ROMO1;TOMM5
Lytic Vacuole Organization (GO:0080171)	7/36	0.0240888	0.30679	2.73141	10.1773	GRN;ZFYVE26;GNPTAB;GAA;LAMTOR1;SPG11;ARSB
Negative Regulation Of Protein Kinase B Signaling (GO:0051898)	7/36	0.0240888	0.30679	2.73141	10.1773	PLEKHA1;PDCD6;GPER1;MAGI2;RACK1;SORD;NOP53
Regulation Of Glucose Import (GO:0046324)	7/36	0.0240888	0.30679	2.73141	10.1773	OSBPL8;PRKCI;OCLN;APLP2;PRKAG2;ENPP1;IGF1
Negative Regulation Of Intrinsic Apoptotic Signaling Pathway (GO:2001243)	10/61	0.0245889	0.312115	2.22024	8.22702	NDUFA13;ARMC10;CREB3L1;PLAUR;BCL2;ENO1;PARK7;CLU;BCL2L2;TPT1
Endosome Organization (GO:0007032)	9/53	0.0260725	0.32767	2.31557	8.4446	ATP6V1A;LAPTM4B;ARFGEF2;RNASEK;PLEKHA3;LAMTOR1;ATP6V0C;PHETA1;ATP6V1F
Negative Regulation Of Cysteine-Type Endopeptidase Activity (GO:2000117)	9/53	0.0260725	0.32767	2.31557	8.4446	IGBP1;DHCR24;GAS6;CST7;KLF4;THBS1;SH3RF1;CD44;VEGFA
Protein Homotetramerization (GO:0051289)	9/53	0.0260725	0.32767	2.31557	8.4446	APLP2;ACOT13;ALDOA;CLU;B2M;HSD17B10;CBR4;KCNJ2;CRYZ
Response To Interferon-Beta (GO:0035456)	6/29	0.0269531	0.336951	2.95111	10.6643	IFITM3;IFNAR2;BST2;NDUFA13;IFITM2;STAT1
Regulation Of Cellular Metabolic Process (GO:0031323)	8/45	0.0272116	0.336951	2.44711	8.81967	NPC2;PGAM1;ARL2;PRKAG2;PDK3;HIF1A;SLC2A6;COQ7
Regulation Of Cell Migration (GO:0030334)	47/434	0.0272457	0.336951	1.38155	4.97752	GRN;CD151;FLT1;SERPINE2;CSF1;PLXND1;SERPINE1;CXCR4;NEDD9;NEXN;ADARB1;SEMA3F;FGF1;FGF2;THBS1;IGF1R;SDCBP;MIEN1;GPNMB;DDRGK1;PLAU;GPER1;PDGFC;RACK1;GCNT2;PLXNA2;ITGAX;FYN;PLXNC1;SUDS3;TMSB10;HRAS;ARSB;CD74;DUSP3;APLP2;F2R;MAGI2;IGF1;RHOC;VEGFA;BST2;TMIGD3;DAB2;RAP2B;ADAM9;VCL
Fat Cell Differentiation (GO:0045444)	10/62	0.0272534	0.336951	2.17743	7.84435	BSCL2;BBS2;NR4A2;OSBPL8;EGR2;SDF4;HMGA2;METRNL;KLF4;PSMB8
Positive Regulation Of Apoptotic Signaling Pathway (GO:2001235)	10/62	0.0272534	0.336951	2.17743	7.84435	BCAP31;FIS1;WWOX;CTSL;GPER1;RACK1;RPS3;PMAIP1;G0S2;S100A8
Mitochondrion Disassembly (GO:0061726)	7/37	0.0276886	0.341224	2.64022	9.46978	FUNDC2;FIS1;MAP1LC3B;MAP1LC3A;BNIP3;USP30;GABARAP
Response To Type II Interferon (GO:0034341)	12/80	0.0279057	0.34279	1.99884	7.15368	IFITM3;BST2;CD74;CIITA;SP100;IFITM2;SLC22A5;STAT1;KYNU;SLC11A1;RPL13A;GAPDH
Positive Regulation Of Translation (GO:0045727)	15/108	0.028612	0.343146	1.82779	6.49584	RPL5;NPM1;MPV17L2;RPS27L;EEF2;THBS1;UHMK1;RBM3;RPS4X;PKM;HABP4;CD28;EIF3E;RPL26;VIM
Negative Regulation Of Phagocytosis (GO:0050765)	4/15	0.0288516	0.343146	4.11129	14.5769	SYT11;RACK1;CD300LF;FCGR2B
Negative Regulation Of Platelet Activation (GO:0010544)	4/15	0.0288516	0.343146	4.11129	14.5769	SERPINE2;CD9;APOE;PRKG1
Positive Regulation Of DNA Damage Response, Signal Transduction By P53 Class Mediator (GO:0043517)	4/15	0.0288516	0.343146	4.11129	14.5769	SPRED2;ZNHIT1;PMAIP1;RPL26
Regulation Of Amyloid Fibril Formation (GO:1905906)	4/15	0.0288516	0.343146	4.11129	14.5769	TREM2;CLU;LDLR;PFDN5
Regulation Of Amyloid-Beta Clearance (GO:1900221)	4/15	0.0288516	0.343146	4.11129	14.5769	LRPAP1;TREM2;APOE;CLU
Regulation Of Carbohydrate Metabolic Process (GO:0006109)	4/15	0.0288516	0.343146	4.11129	14.5769	PDK3;RORA;ADIPOR1;PDK1
Regulation Of Cholesterol Biosynthetic Process (GO:0045540)	4/15	0.0288516	0.343146	4.11129	14.5769	SREBF1;APOE;FGF1;SREBF2
Regulation Of Monocyte Differentiation (GO:0045655)	4/15	0.0288516	0.343146	4.11129	14.5769	CD74;DCSTAMP;CSF1;IRF7
Regulation Of Rac Protein Signal Transduction (GO:0035020)	4/15	0.0288516	0.343146	4.11129	14.5769	CADM4;RASGRF1;ARHGAP24;GABARAP
Dendritic Cell Differentiation (GO:0097028)	5/22	0.0290702	0.343146	3.32627	11.7685	DCSTAMP;TREM2;GAS6;CLU;TGFBR2
Regulation Of Protein Export From Nucleus (GO:0046825)	5/22	0.0290702	0.343146	3.32627	11.7685	SP100;IFI27;PARK7;GAS6;UHMK1
Regulation Of Lipid Metabolic Process (GO:0019216)	9/54	0.0291061	0.343146	2.26399	8.0073	NPC2;APOC2;APOC1;PRKAG2;RORA;TREM2;EDF1;ADIPOR1;PLPP1
Cellular Response To Insulin Stimulus (GO:0032869)	14/99	0.0293984	0.345522	1.86616	6.58159	BCAR3;HDAC5;PRKCI;GOT1;INSIG1;MYO5A;IGF1R;CPEB1;PKM;TBC1D4;NAMPT;ENPP1;PHIP;CPEB2
Cholesterol Homeostasis (GO:0042632)	11/72	0.030496	0.355101	2.04204	7.12705	SCARB1;ABCA2;FABP3;SOAT1;NPC2;INSIG1;APOC2;RORA;APOE;LAMTOR1;LDLR
Response To Glucose (GO:0009749)	8/46	0.0306713	0.355101	2.38259	8.30195	PFKL;GPER1;UCP2;RACK1;PDK3;GAS6;THBS1;IGF1R
Cellular Response To Oxygen Levels (GO:0071453)	3/9	0.0311459	0.355101	5.65108	19.604	ATP6V1A;ATP6V1G1;PICK1
Dicarboxylic Acid Biosynthetic Process (GO:0043650)	3/9	0.0311459	0.355101	5.65108	19.604	GOT1;HAAO;KYNU
Glycosphingolipid Catabolic Process (GO:0046479)	3/9	0.0311459	0.355101	5.65108	19.604	GM2A;HEXA;GLA
Negative Regulation Of Protein Exit From Endoplasmic Reticulum (GO:0070862)	3/9	0.0311459	0.355101	5.65108	19.604	ERLEC1;OS9;INSIG1
Negative Regulation Of Transforming Growth Factor Beta Production (GO:0071635)	3/9	0.0311459	0.355101	5.65108	19.604	LAPTM4B;TYROBP;FN1
Positive Regulation Of Monocyte Differentiation (GO:0045657)	3/9	0.0311459	0.355101	5.65108	19.604	CD74;DCSTAMP;CSF1
Positive Regulation Of T Cell Apoptotic Process (GO:0070234)	3/9	0.0311459	0.355101	5.65108	19.604	CD274;PRELID1;PDCD1
Regulation Of Mast Cell Activation (GO:0033003)	3/9	0.0311459	0.355101	5.65108	19.604	MILR1;CD300LF;CRLF2
Sterol Homeostasis (GO:0055092)	11/73	0.033365	0.379265	2.009	6.83109	SCARB1;ABCA2;FABP3;SOAT1;NPC2;INSIG1;APOC2;RORA;APOE;LAMTOR1;LDLR
Negative Regulation Of Hydrolase Activity (GO:0051346)	8/47	0.0344207	0.384455	2.32137	7.82091	EGLN1;CSTB;ARL2;CHP1;CST7;HRAS;CPEB2;CTSB
Positive Regulation Of TOR Signaling (GO:0032008)	8/47	0.0344207	0.384455	2.32137	7.82091	RRAGD;TREM2;LAMTOR2;LAMTOR1;GAS6;LAMTOR4;GPR137B;GPR137C
Regulation Of Interleukin-2 Production (GO:0032663)	8/47	0.0344207	0.384455	2.32137	7.82091	PRNP;GLMN;RPS3;LAPTM5;CD28;CD34;SPTBN1;CARD11
Regulation Of Signal Transduction By P53 Class Mediator (GO:1901796)	8/47	0.0344207	0.384455	2.32137	7.82091	RPS15;RPL5;RPL11;RPS20;RPL37;RPL17;NOP53;CDK5RAP3
Long-Chain fatty-acyl-CoA Metabolic Process (GO:0035336)	5/23	0.0347302	0.384455	3.1413	10.5552	TECR;ACSL5;ACSL3;ELOVL7;HACD2
Positive Regulation Of Neuron Apoptotic Process (GO:0043525)	5/23	0.0347302	0.384455	3.1413	10.5552	PRNP;GRN;TGFB2;TYROBP;CTNNB1
Positive Regulation Of Protein Targeting To Membrane (GO:0090314)	5/23	0.0347302	0.384455	3.1413	10.5552	FIS1;PRNP;CHP1;FYN;HRAS
Protein Targeting To ER (GO:0045047)	5/23	0.0347302	0.384455	3.1413	10.5552	UBL4A;SPCS1;ZFAND2A;SEC61G;SRP14
Regulation Of Cholesterol Transport (GO:0032374)	5/23	0.0347302	0.384455	3.1413	10.5552	ABCA2;APOC2;APOC1;TSPO;LAMTOR1
Positive Regulation Of Protein Phosphorylation (GO:0001934)	41/377	0.0350391	0.384575	1.38678	4.6475	BCAR3;CSF1;ITGB3;PELI2;PRKAG2;TREM2;PARK7;FGF1;EFNA5;FGF2;GHR;MYDGF;SDCBP;GPNMB;DDRGK1;GPER1;PDGFC;RACK1;RSPO1;HRAS;FNIP2;MAPK3;CD74;PRNP;TGFB2;IL15;VEGFB;PLAUR;IGF1;MOB3B;VEGFA;TGFBR2;TWSG1;DAB2;DGKQ;ERP29;CALM3;CSPG4;GAS6;CD44;PFN2
Regulation Of Reactive Oxygen Species Metabolic Process (GO:2000377)	9/56	0.0358965	0.384575	2.16741	7.21124	GADD45A;SORD;PDK3;ROMO1;THBS1;COQ7;SIRT2;TGFBR2;DHRS4
Positive Regulation Of Intrinsic Apoptotic Signaling Pathway (GO:2001244)	7/39	0.0359434	0.384575	2.47494	8.23118	BCAP31;FIS1;RPS7;RACK1;RPS3;PMAIP1;S100A8
Vitamin Transport (GO:0051180)	7/39	0.0359434	0.384575	2.47494	8.23118	TCN2;SLC2A1;SLC2A3;SLC2A6;FOLR1;SLC2A8;CD320
Chondroitin Sulfate Metabolic Process (GO:0030204)	4/16	0.0360539	0.384575	3.76847	12.5217	CHST11;CHPF2;CHST12;CHST3
Establishment Of Protein Localization To Endoplasmic Reticulum (GO:0072599)	4/16	0.0360539	0.384575	3.76847	12.5217	SPCS1;ZFAND2A;SEC61G;SRP14
Intraciliary Anterograde Transport (GO:0035720)	4/16	0.0360539	0.384575	3.76847	12.5217	IFT22;IFT172;IFT57;HSPB11
Negative Regulation Of Amyloid-Beta Formation (GO:1902430)	4/16	0.0360539	0.384575	3.76847	12.5217	PRNP;IGF1;APOE;CLU
Negative Regulation Of Interleukin-10 Production (GO:0032693)	4/16	0.0360539	0.384575	3.76847	12.5217	CD274;TYROBP;FCGR2B;DLL1
Negative Regulation Of Intrinsic Apoptotic Signaling Pathway By P53 Class Mediator (GO:1902254)	4/16	0.0360539	0.384575	3.76847	12.5217	CD74;ARMC10;BCL2;CD44
Regulation Of Cardiac Muscle Contraction By Regulation Of The Release Of Sequestered Calcium Ion (GO:0010881)	4/16	0.0360539	0.384575	3.76847	12.5217	GSTO1;FKBP1B;ATP1A2;CALM3
Regulation Of Fibrinolysis (GO:0051917)	4/16	0.0360539	0.384575	3.76847	12.5217	PLAU;SERPINE1;PLAUR;THBS1
Reverse Cholesterol Transport (GO:0043691)	4/16	0.0360539	0.384575	3.76847	12.5217	SCARB1;APOC2;APOE;CLU
Negative Regulation Of Intracellular Signal Transduction (GO:1902532)	27/231	0.036289	0.384764	1.50193	4.98076	NDUFA13;PDCD6;WWC1;PEBP1;RORA;TREM2;NLRC3;ADIPOR1;THBS1;UACA;IGF1R;SPRED2;GPER1;RACK1;MINAR1;DUSP5;DUSP3;TLE1;PLEKHA1;STAT1;MAGI2;PLAUR;SORD;PIK3IP1;BCL2;NOP53;BCL2L2
Regulation Of Protein Autophosphorylation (GO:0031952)	6/31	0.0363957	0.384764	2.71472	8.9947	GPNMB;PDGFC;CHP1;ENPP1;CALM3;VEGFA
Monocarboxylic Acid Biosynthetic Process (GO:0072330)	10/65	0.0364701	0.384764	2.05832	6.81564	GAMT;SCP2;CHST12;OSBPL3;FASN;NDUFAB1;PARK7;HSD17B10;ACACA;CBR4
Intracellular Protein Transport (GO:0006886)	36/325	0.0364758	0.384764	1.41492	4.68495	PDCD6;COX18;RPL11;PRICKLE1;NXT2;GABARAP;LAMP2;TMED3;MVB12A;CHP1;TIMM17B;TLK1;ROMO1;STX3;SIL1;SEC31A;YWHAH;CTSA;ARL11;CD74;ACD;EGR2;NPM1;RIC1;APLP2;STX8;LAPTM5;COPZ2;SNF8;IFT22;GIPC1;ERP29;PICK1;PHIP;CALR;ARF5
Positive Regulation Of Cellular Component Biogenesis (GO:0044089)	13/93	0.0379439	0.399145	1.84053	6.02155	BIK;PARK7;SNF8;RHOC;CLU;MTLN;VEGFA;SDCBP;RACK1;RPS3;SYNPO;FNIP2;PFN2
Positive Regulation Of Reactive Oxygen Species Metabolic Process (GO:2000379)	8/48	0.0384686	0.403549	2.26321	7.37334	TYROBP;GADD45A;SORD;ROMO1;CYBA;THBS1;DHRS4;TGFBR2
Regulation Of Endocytosis (GO:0030100)	10/66	0.039971	0.417232	2.02146	6.50828	SCARB1;LRPAP1;DAB2;HIP1;CD151;SYT11;AP2S1;APOE;DLL1;PACSIN1
Positive Regulation Of Wound Healing (GO:0090303)	7/40	0.0406203	0.417232	2.39981	7.68776	OCLN;SERPINE1;F2R;ST3GAL4;HPSE;THBS1;HRAS
Regulation Of Glycolytic Process (GO:0006110)	7/40	0.0406203	0.417232	2.39981	7.68776	TIGAR;PGAM1;ARL2;PRKAG2;IGF1;HIF1A;SLC2A6
Response To Purine-Containing Compound (GO:0014074)	5/24	0.0410252	0.417232	2.97581	9.50345	STAT1;DGKQ;ADORA1;ENPP1;CLU
Intracellular pH Reduction (GO:0051452)	6/32	0.0418199	0.417232	2.61017	8.28567	ATP6V1A;RNASEK;SLC11A1;ATP6V0C;ATP6V0D2;ATP6V1F
Aromatic Amino Acid Family Catabolic Process (GO:0009074)	3/10	0.0418547	0.417232	4.84352	15.3711	GSTZ1;IL4I1;KYNU
Cardiac Muscle Cell Membrane Repolarization (GO:0099622)	3/10	0.0418547	0.417232	4.84352	15.3711	KCNH2;KCND3;KCNJ2
Embryonic Appendage Morphogenesis (GO:0035113)	3/10	0.0418547	0.417232	4.84352	15.3711	FBXW4;TGFB2;MEGF8
Establishment Of Endothelial Intestinal Barrier (GO:0090557)	3/10	0.0418547	0.417232	4.84352	15.3711	RAP2B;TJP3;TJP2
Insulin-Like Growth Factor Receptor Signaling Pathway (GO:0048009)	3/10	0.0418547	0.417232	4.84352	15.3711	GHR;IGF1;IGF1R
Negative Regulation Of Cholesterol Transport (GO:0032375)	3/10	0.0418547	0.417232	4.84352	15.3711	APOC2;APOC1;SREBF2
Negative Regulation Of Hemostasis (GO:1900047)	3/10	0.0418547	0.417232	4.84352	15.3711	SERPINE2;SERPINE1;APOE
Negative Regulation Of Homotypic Cell-Cell Adhesion (GO:0034111)	3/10	0.0418547	0.417232	4.84352	15.3711	SERPINE2;CD9;PRKG1
Positive Regulation Of Phospholipid Transport (GO:2001140)	3/10	0.0418547	0.417232	4.84352	15.3711	PRELID1;TSPO;APOE
Protein Kinase C-activating G Protein-Coupled Receptor Signaling Pathway (GO:0007205)	3/10	0.0418547	0.417232	4.84352	15.3711	F2R;PICK1;PLPP1
Regulation Of Cysteine-Type Endopeptidase Activity Involved In Apoptotic Signaling Pathway (GO:2001267)	3/10	0.0418547	0.417232	4.84352	15.3711	GSN;PLAUR;PARK7
Regulation Of Low-Density Lipoprotein Particle Clearance (GO:0010988)	3/10	0.0418547	0.417232	4.84352	15.3711	CNPY2;TREM2;LDLR
Regulation Of Mitochondrial Depolarization (GO:0051900)	3/10	0.0418547	0.417232	4.84352	15.3711	BCL2;FZD9;RACK1
TORC1 Signaling (GO:0038202)	3/10	0.0418547	0.417232	4.84352	15.3711	LAMTOR2;LAMTOR1;LAMTOR4
Integrin-Mediated Signaling Pathway (GO:0007229)	12/85	0.042124	0.41773	1.86142	5.89537	DAB2;TEC;ITGB3;TXK;ITGAX;NME2;FN1;ADAM9;NEDD9;MADCAM1;ISG15;ITGAL
Positive Regulation Of Protein Localization (GO:1903829)	12/85	0.042124	0.41773	1.86142	5.89537	TYROBP;PARD6A;DDRGK1;SYT11;CDK1;NEDD9;TREM2;FYN;PARK7;STX3;CDK5RAP3;GPR137B
Macroautophagy (GO:0016236)	14/104	0.0423465	0.418846	1.762	5.57121	SNF8;GABARAP;ZFYVE26;MAP1LC3B;MAP1LC3A;ATG16L2;LAMP2;CHMP1A;TOM1;MVB12A;CALR;SPG11;TECPR1;UBXN6
Negative Regulation Of T Cell Activation (GO:0050868)	8/49	0.0428227	0.422458	2.20789	6.95637	IL4I1;CD274;DUSP3;GPNMB;GLMN;LAPTM5;ILDR2;FCGR2B
Regulation Of Neuron Death (GO:1901214)	9/58	0.043699	0.42935	2.07872	6.50729	PRNP;EGLN3;TYROBP;CSF1;GPNMB;FYN;DHCR24;PARK7;CLU
Extracellular Matrix Assembly (GO:0085029)	4/17	0.0441978	0.42935	3.4784	10.8494	EFEMP2;GAS6;FBLN5;MLF2
Golgi To Vacuole Transport (GO:0006896)	4/17	0.0441978	0.42935	3.4784	10.8494	GAK;LAMP1;VPS52;LAPTM5
Keratan Sulfate Metabolic Process (GO:0042339)	4/17	0.0441978	0.42935	3.4784	10.8494	GLB1;ST3GAL4;GNS;CHST2
Positive Regulation Of Leukocyte Proliferation (GO:0070665)	4/17	0.0441978	0.42935	3.4784	10.8494	NMB;CSF1;CSF2RA;MAPK3
Positive Regulation Of Nitric-Oxide Synthase Activity (GO:0051000)	4/17	0.0441978	0.42935	3.4784	10.8494	SCARB1;S100A1;APOE;HIF1A
Positive Regulation Of Macromolecule Metabolic Process (GO:0010604)	39/364	0.0472119	0.437215	1.36289	4.16107	RPL5;CSF1;RPL11;TREM2;PARK7;FGF1;HIF1A;CLU;FGF2;DLL1;HMGN5;DDRGK1;GPER1;RPS3;ITGAX;E2F1;CD34;RPL17;CD74;GSN;TLE1;ANXA2;RPS7;SLC11A1;FN1;LAPTM5;DTNBP1;HMGA2;IGF1;SNF8;KLF4;VEGFA;OCLN;TYROBP;DGKQ;CD28;ERP29;GAS6;PF4
Positive Regulation Of Supramolecular Fiber Organization (GO:1902905)	13/96	0.0472421	0.437215	1.77371	5.4142	GSN;ARL2;CLU;BAIAP2L2;EFEMP2;CLIP1;OCLN;BAIAP2L1;RPS3;APOE;SYNPO;COLGALT1;PFN2
Regulation Of Apoptotic Process (GO:0042981)	70/705	0.0476749	0.437215	1.25498	3.81935	HIP1;PARK7;CLU;IFIT3;SH3RF1;IFIT2;IGF1R;MYDGF;HMGN5;TCTN3;FAM162A;GPER1;RACK1;IFT57;PHLDA1;CTSD;CTSB;HTATIP2;PRKCI;TSC22D1;ANXA4;ANXA5;RPS6;NME2;PLAUR;RNF144B;TMBIM4;KCNMA1;PHIP;GAS6;ARHGEF7;PTMA;RNF122;CD44;RPL10;MAGED1;THBS1;SOCS2;MIEN1;DDRGK1;BAG1;RPS3;E2F1;PMAIP1;FYN;APBB1;CD74;PRELID1;EGLN3;NPM1;BIK;STAT1;GADD45A;BNIP3;FZD9;HMGA2;DHCR24;IGF1;VEGFA;DAB2;AXL;PPT1;BCL2;CDK1;CD28;CTNNB1;CALR;NOP…
Negative Regulation Of Blood Vessel Endothelial Cell Migration (GO:0043537)	6/33	0.0477264	0.437215	2.51336	7.64631	HDAC5;GADD45A;APOE;KLF4;FGF2;THBS1
Negative Regulation Of Intracellular Protein Transport (GO:0090317)	5/25	0.0479654	0.437215	2.82686	8.58597	SP100;MDFIC;INSIG1;CHP1;PARK7
Negative Regulation Of Intrinsic Apoptotic Signaling Pathway In Response To DNA Damage (GO:1902230)	5/25	0.0479654	0.437215	2.82686	8.58597	CD74;BCL2;CLU;CD44;TPT1
Negative Regulation Of Proteolysis Involved In Protein Catabolic Process (GO:1903051)	5/25	0.0479654	0.437215	2.82686	8.58597	RPL5;RPS7;RPL11;PSMF1;RPL17
Negative Regulation Of Response To Endoplasmic Reticulum Stress (GO:1903573)	5/25	0.0479654	0.437215	2.82686	8.58597	UBXN1;CREB3L1;RACK1;PARK7;CLU
Positive Regulation Of Interleukin-2 Production (GO:0032743)	5/25	0.0479654	0.437215	2.82686	8.58597	GLMN;RPS3;CD28;SPTBN1;CARD11
Positive Regulation Of Peptidase Activity (GO:0010952)	5/25	0.0479654	0.437215	2.82686	8.58597	GRN;NDUFA13;PRELID1;CTSL;DDRGK1
Regulation Of Protein Processing (GO:0070613)	5/25	0.0479654	0.437215	2.82686	8.58597	PRNP;SERPINE2;BAG2;PLAU;PLAUR
Secretory Granule Organization (GO:0033363)	5/25	0.0479654	0.437215	2.82686	8.58597	SRGN;BLOC1S1;F2R;DTNBP1;AP1S1
Protein Targeting To Mitochondrion (GO:0006626)	9/59	0.0479953	0.437215	2.03704	6.18577	BCAP31;TIMM8B;FIS1;NDUFA13;TOMM7;TIMM17B;TSPO;ROMO1;TOMM5

## Sheet: Differentially regulated GOs do
Differentially regulated GOs up in PU.1-high DAM from single-cell sequencing of wild-type and 5xFAD microglia (pval < 0.05)
Term	Overlap	P-value	Adjusted P-value	Odds Ratio	Combined Score	Genes
Positive Regulation Of DNA-templated Transcription (GO:0045893)	255/1243	3.45064e-19	1.54761e-15	2.01047	85.4663	ATF1;TCERG1;PID1;SPI1;HNRNPU;RBPJ;ACTB;TBK1;MSANTD1;ZMIZ1;RPS6KA1;EPC1;EPC2;IER5;JUNB;NFRKB;IER2;RNF111;SOX4;MEF2A;DDX17;MEF2C;WDR75;RUNX1;THAP3;ATF7;MAML3;ATF3;ATF4;CASZ1;CTBP2;PDGFB;PIK3R1;BCL10;MED12L;PCBP1;DHX36;HLTF;HIVEP1;HIVEP3;RREB1;SNX5;S100A10;EGR1;CREBBP;JUN;XBP1;JAG1;JUND;FZD4;NFATC2;NR1D2;SMARCA2;FLI1;FOSL2;TADA2B;SNW1;AGO1;ID2;HNRNPD;REL;CDK12;CDK13;CDKN1C;CSRNP1;PHF20;CTCF;WDR43;RP…
Regulation Of mRNA Splicing, Via Spliceosome (GO:0048024)	44/94	5.28814e-17	1.18587e-13	6.59006	246.985	KHDRBS1;RBM25;DDX5;RBM47;RBM8A;CELF1;YTHDC1;CELF2;HNRNPU;FXR1;PTBP1;RBM4;U2AF2;TRA2B;TRA2A;SRSF10;ZBTB7A;RBM5;HNRNPA0;DDX17;RBM38;RBM39;TIA1;RBM15;NCBP1;WTAP;CIRBP;SRRM1;HNRNPL;SMU1;RBMXL1;HNRNPK;SNW1;SON;THRAP3;NOVA1;NCL;SRSF3;RNPS1;NUP98;NSRP1;SRSF6;SRSF7;SRSF9
RNA Processing (GO:0006396)	62/183	5.50951e-15	8.23672e-12	3.85123	126.445	TCERG1;TUT7;CELF1;CELF2;AKAP8L;HNRNPU;DUSP11;RBM4;SYNCRIP;RBM5;RBM6;DDX17;MBNL1;NCBP1;SCAF11;THOC1;DNTTIP2;PRPF4B;SRRM1;KIN;SFPQ;DKC1;HNRNPH1;PRPF3;XRN2;SRSF2;LUC7L3;PPIG;SRSF5;SRSF7;SRSF9;SF3B3;RBM8A;DDX23;WBP4;U2AF1;EXOSC7;ARVCF;EXOSC10;PABPN1;U2AF2;EXOSC8;EXOSC3;SF3B1;HNRNPA0;IVNS1ABP;ZRSR2;RBM39;CPSF6;FUS;HNRNPL;SMU1;HNRNPK;SON;NOVA1;HNRNPF;HNRNPA2B1;HNRNPD;MPHOSPH10;RNPS1;CDK12;TARDBP
Positive Regulation Of Transcription By RNA Polymerase II (GO:0045944)	189/938	1.22366e-13	1.37203e-10	1.93404	57.5025	ATF1;TCERG1;PID1;SPI1;CCNT2;CCNT1;CD81;ZMYND8;PRDM5;HNRNPU;PRDM2;RBPJ;NR3C1;ETS1;TNF;YY1;TBK1;SALL1;ZMIZ1;RPS6KA1;PWWP2A;EPC1;EP300;IER5;JUNB;IER2;SOX4;MEF2A;DDX17;MEF2C;MED7;RUNX1;THAP3;ATF7;FIZ1;MAML3;ATF3;ATF4;KMT2D;CASZ1;NOTCH1;AKNA;KMT2A;CTBP2;MEPCE;PIK3R1;MED12L;SBNO2;PCBP1;DHX36;HLTF;HIVEP1;ABL1;DVL3;RREB1;BCL9L;S100A10;BPTF;ZBTB18;SMAD2;EGR1;AKIRIN2;CREBBP;JUN;XBP1;ZFHX3;AKIRIN1;JAG1;JUND…
Regulation Of Alternative mRNA Splicing, Via Spliceosome (GO:0000381)	27/53	4.4764e-12	4.01533e-09	7.73131	202.036	KHDRBS1;RBM25;DDX5;RBM47;RBM8A;YTHDC1;CELF2;HNRNPU;FXR1;PTBP1;RBM4;TRA2B;ZBTB7A;RBM5;HNRNPA0;DDX17;RBM38;TIA1;RBM15;WTAP;HNRNPL;SMU1;THRAP3;NOVA1;RNPS1;NSRP1;SRSF6
Ras Protein Signal Transduction (GO:0007265)	48/144	1.23166e-11	9.20662e-09	3.74092	93.9723	CYFIP1;CDKN1A;RALA;RALB;GDI1;ROCK2;WAS;PLD1;ARHGAP5;AIF1;RASGRP4;ARHGAP4;EPS8;RAP1B;GNA13;RASSF1;ADGRG1;RAP1A;G3BP1;G3BP2;RAC3;SHOC2;RALGDS;RALGPS1;PHACTR4;RALGPS2;ARHGEF11;USP8;KSR1;PLK2;RHOG;ARHGAP29;RHOA;RHOB;RAP2C;DOK3;GNB1;ELMO1;RAPGEF1;GRB2;ARHGEF1;KRAS;GRAP;RGL1;RAPGEF5;RGL2;RAPGEF6;KPNB1
mRNA Processing (GO:0006397)	61/214	4.2295e-11	2.7099e-08	2.98985	71.4167	ISY1;TCERG1;CELF1;HNRNPU;CASC3;CWC27;PNN;SYNCRIP;RBM4;SNRNP70;RBM5;RBM6;SRRM2;IK;NCBP1;SCAF11;PRPF4B;CRNKL1;CDC40;SRRM1;KIN;SFPQ;HNRNPH1;PRPF3;SRSF2;SRSF3;SRSF5;SRSF6;SRSF7;SRSF9;RBM22;DDX5;SF3B3;RBM8A;YTHDC1;DDX23;WBP4;CWF19L2;RBM4B;U2AF1;U2AF2;TRA2B;TRA2A;SF3B1;SRSF10;HNRNPA0;HEXIM1;ZRSR2;HNRNPA3;CPSF6;CPSF3;CDC5L;SMU1;HNRNPM;HNRNPK;SNW1;SON;NOVA1;HNRNPF;HNRNPA2B1;RNPS1
Regulation Of Intracellular Signal Transduction (GO:1902531)	76/297	5.97832e-11	3.3516e-08	2.5855	60.8635	ARHGAP11A;TRIO;FAM13B;ZFAND6;DOCK8;WWC2;PTEN;SLA;ARHGEF10L;ARHGAP5;TNF;ARHGAP4;PREX1;AKAP13;FLCN;PIDD1;UFL1;SPRED1;RASSF2;PIP4P1;TAGAP;CAPN3;EP300;ITGAV;PPP1R16B;ARHGEF11;GBP7;SWAP70;USP2;ATP6AP2;VRK2;ARAP1;DYNLL1;GMIP;VAV1;VAV2;ARHGAP45;CEACAM1;KAT6A;SPATA13;TRAF5;ARHGEF1;ARHGEF2;DOCK2;CSF1R;NOP2;ARHGAP15;RPF2;RELA;FGD3;ARHGAP22;GNA13;FGD4;NUAK1;PAK1;NUAK2;SH3BP1;RRS1;RICTOR;PAK2;MAP4K4;LYN;PLK3…
Regulation Of Transcription By RNA Polymerase II (GO:0006357)	331/2028	4.51744e-10	2.25119e-07	1.50827	32.4549	ATF1;TCERG1;SPI1;PID1;ZMYND8;HNRNPU;JMJD1C;IKZF1;RBPJ;BACH1;ACTB;BACH2;TIAL1;TBK1;ZMIZ1;RPS6KA1;EPC1;EPC2;CCNL2;PKNOX1;IER5;JUNB;IER2;SOX4;DDX17;MEF2A;MEF2C;THAP1;MED7;RUNX1;THAP3;RFX7;BIN1;ATF7;MAML3;ATF3;CGGBP1;ATF4;CASZ1;CTBP2;SRCAP;ZBTB1;BAZ2B;PIK3R1;RTF1;MED12L;ZBTB2;MTDH;MIER2;PCBP1;HLTF;DHX36;MIER1;HIVEP1;HIVEP3;HIVEP2;ZBTB7A;RREB1;S100A10;HEXIM1;EGR1;PLK3;CREBBP;JUN;XBP1;JAG1;EGR3;JUND;PD…
Positive Regulation Of Nucleic Acid-Templated Transcription (GO:1903508)	117/557	5.17184e-10	2.31957e-07	2.00965	42.9716	CD86;NCF1;CD80;TNF;ETS1;YY1;SALL1;MSANTD1;ZMIZ1;RPS6KA1;EPC1;CAPN3;EP300;EPC2;NFRKB;RNF111;SOX4;MEF2C;RUNX1;MORF4L1;KAT6A;ATF4;KMT2E;INO80E;CASZ1;INO80D;NOTCH1;KMT2A;PDGFB;BCL10;ZKSCAN3;DVL3;HIVEP3;RREB1;SNX5;SMAD2;EGR1;CREBBP;JUN;ZFHX3;BRPF1;TGFB1;FZD4;NFATC2;NR1D2;SMARCA2;FLI1;NFKB1;TADA2B;IL6;MAFB;MRGBP;ID2;BCL3;HNRNPD;TCF4;OGT;PICALM;CDKN1C;PHF20;CHD8;CHD4;CTCF;LYL1;MED13;SFR1;ARHGEF11;ATMIN;…
mRNA Splicing, Via Spliceosome (GO:0000398)	58/211	5.93567e-10	2.42013e-07	2.83915	60.3174	ISY1;HNRNPU;CASC3;CWC27;PNN;SYNCRIP;RBM4;SNRNP70;RBM5;RBM6;DDX17;SRRM2;IK;NCBP1;SCAF11;PRPF4B;CRNKL1;CDC40;SRRM1;SFPQ;HNRNPH1;PRPF3;SRSF2;SRSF3;SRSF5;SRSF6;SRSF7;SRSF9;RBM22;DDX5;SF3B3;RBM8A;YTHDC1;DDX23;WBP4;CWF19L2;RBM4B;U2AF1;U2AF2;TGS1;TRA2B;TRA2A;SF3B1;SRSF10;ZRSR2;HNRNPA3;CDC5L;DNAJC17;SMU1;HNRNPM;HNRNPK;SNW1;NOVA1;HNRNPF;HNRNPA2B1;RSRP1;RNPS1;CDK13
Regulation Of Small GTPase Mediated Signal Transduction (GO:0051056)	39/118	1.33474e-09	4.9886e-07	3.68299	75.2603	ARHGAP11A;TRIO;FAM13B;SRC;DOCK8;ARHGEF10L;ARHGAP15;ARHGAP5;ARHGAP12;ARHGAP4;ARHGAP22;FGD3;GNA13;PREX1;AKAP13;FLCN;FGD4;SH3BP1;TAGAP;ITGAV;TGM2;ARHGEF11;SWAP70;ARHGAP29;ARHGAP27;ARAP1;DYNLL1;GMIP;ARHGAP25;VAV1;ARHGAP45;CD2AP;VAV2;ARHGAP31;ARHGAP30;SPATA13;ARHGEF1;ARHGEF2;DOCK2
Regulation Of DNA-templated Transcription (GO:0006355)	313/1922	1.87644e-09	6.47371e-07	1.49946	30.13	ATF1;SPI1;JMJD1C;IKZF1;RBPJ;BACH1;ACTB;BACH2;TIAL1;MSANTD1;ZMIZ1;RPS6KA1;EPC1;EPC2;CCNL2;PKNOX1;JUNB;NFRKB;RNF111;SOX4;DDX17;MEF2C;THAP1;MED7;RUNX1;RFX7;ATF7;ATF3;ATF4;CASZ1;SET;CTBP2;SRCAP;PDGFB;BAZ2B;BCL10;MTDH;DHX36;MIER1;HIVEP1;HIVEP3;HIVEP2;ZBTB7A;RREB1;SNX5;SNX6;HEXIM1;EGR1;CREBBP;JUN;XBP1;EGR3;JUND;XRCC5;FZD4;IRF2BP1;IRF2BP2;NFATC2;NR1D2;SMARCA2;FLI1;FOSL2;THAP11;ZBTB9;HNRNPL;TADA2B;HNRNPK…
RNA Splicing, Via Transesterification Reactions With Bulged Adenosine As Nucleophile (GO:0000377)	51/180	2.04615e-09	6.55498e-07	2.95615	59.1447	ISY1;HNRNPU;CASC3;CWC27;PNN;RBM4;SYNCRIP;SNRNP70;RBM5;RBM6;SRRM2;IK;NCBP1;PRPF4B;CRNKL1;CDC40;SRRM1;HNRNPH1;PRPF3;SRSF2;SRSF3;SRSF5;SRSF6;SRSF7;SRSF9;RBM22;DDX5;SF3B3;RBM8A;YTHDC1;DDX23;WBP4;CWF19L2;RBM4B;U2AF1;U2AF2;TRA2B;TRA2A;SF3B1;SRSF10;ZRSR2;HNRNPA3;CDC5L;SMU1;HNRNPM;HNRNPK;SNW1;NOVA1;HNRNPF;HNRNPA2B1;RNPS1
Regulation Of Translation (GO:0006417)	55/202	2.38768e-09	7.13916e-07	2.79955	55.5793	CYFIP1;BTG2;BZW1;ELAVL1;SYNCRIP;RBM4;ALKBH1;TRIM2;RPS6KA1;ENC1;SOX4;METTL18;EIF5B;TSFM;NHLRC3;NCBP1;CIRBP;RC3H1;LARP4B;PUS7;IMPACT;CSDE1;NCL;EIF1B;DDX6;POLDIP3;SHMT1;NOLC1;RBM4B;PLD1;GSPT1;FXR1;LARP1;DHX36;IGF2BP2;GCN1;EIF2B4;TIA1;SSB;YTHDF3;LARP4;EIF2S1;EIF1;IL6;EIF5;RPS6KB1;CAPRIN1;SERBP1;BCL3;HNRNPD;PLXNB2;EIF3C;EIF4G3;OGT;EIF4G2
Cellular Response To Lipopolysaccharide (GO:0071222)	39/124	6.58192e-09	1.84499e-06	3.42185	64.464	CD86;CX3CR1;CD80;LY96;TNFAIP3;BCL10;HMGB1;TNF;CDC73;RELA;MTDH;ZFP36;SBNO2;IRAK1;PABPN1;CCL5;PDE4B;CCL3;CCL2;CCR5;GBP2;GBP3;LYN;MEF2C;XBP1;TICAM2;TGFB1;IL18;TNFRSF1B;MAPK14;NFKB1;RHOA;CXCL10;HCK;IL1A;IL6;SELENOS;TLR4;MYD88
Negative Regulation Of DNA-templated Transcription (GO:0045892)	181/1025	2.625e-08	6.92536e-06	1.62852	28.4268	TCERG1;SPI1;ZMYND8;UBE2D3;PRDM5;WWC2;ZBTB21;ZBTB20;HNRNPU;ARID4A;PRDM2;IKZF1;RBPJ;NR3C1;BACH1;TNF;BACH2;YY1;ZFP36;SALL1;CCND1;BASP1;SCMH1;EPC1;CAPN3;EP300;SOX4;MEF2A;PIAS4;MEF2C;MORC3;KDM2A;KDM2B;ZBTB37;USP2;ZBTB34;FOXP1;THAP1;RUNX1;MAF;BIN1;KAT6A;ERF;ATF3;CGGBP1;ATF4;KHDRBS1;DDX5;SET;NOTCH1;CTBP2;PDGFB;ZBTB1;RTF1;PHF21A;ZBTB2;MTDH;SBNO2;MIER2;MIER1;TPR;ZKSCAN3;HIVEP1;ZBTB7A;RREB1;SNX6;BPTF;HEXIM…
Negative Regulation Of Transcription By RNA Polymerase II (GO:0000122)	142/763	3.5543e-08	8.47684e-06	1.72897	29.6562	TCERG1;SPI1;ZMYND8;UBE2D3;PRDM5;WWC2;ZBTB21;HNRNPU;ZBTB20;ARID4A;PRDM2;RBPJ;NR3C1;BACH1;TNF;BACH2;YY1;ZFP36;SALL1;CCND1;EPC1;EP300;SOX4;MEF2A;MEF2C;MORC3;KDM2B;USP2;ZBTB37;ZBTB34;RUNX1;THAP1;MAF;BIN1;ERF;ATF3;CGGBP1;ATF4;DDX5;NOTCH1;CTBP2;ZBTB1;RTF1;PHF21A;MTDH;ZBTB2;MIER2;TPR;MIER1;ZKSCAN3;HIVEP1;RREB1;ZBTB7A;BPTF;HEXIM1;ZBTB18;PLK3;CREBBP;JUN;ZFHX3;JUND;UBE2I;CBX3;PDE2A;CBX1;IRF2BP1;IRF2BP2;NR1…
RNA Metabolic Process (GO:0016070)	35/111	3.59108e-08	8.47684e-06	3.43047	58.8059	DDX24;CELF2;HNRNPU;DUSP11;EXOSC7;RBM4;SYNCRIP;EXOSC10;PABPN1;ALKBH1;DHX36;EXOSC8;TENT2;EXOSC3;RBM5;RBM6;DDX17;RBM39;NCBP1;RNASE6;THOC1;WDR74;DNTTIP2;ATXN2L;HNRNPL;HNRNPK;AGO3;DKC1;HNRNPH1;NOVA1;AGO1;HNRNPF;XRN2;HNRNPD;MPHOSPH10
Regulation Of mRNA Stability (GO:0043488)	27/74	4.30991e-08	9.66497e-06	4.27179	72.4485	CELF1;ROCK2;HNRNPU;ELAVL1;ZFP36L2;ZFP36L1;FXR1;ZFP36;LARP1;NOCT;DHX36;RBM38;TAF15;YTHDF2;YTHDF3;FUS;PRKCD;CIRBP;RC3H1;PRKCA;TENT5A;MEX3D;PUM1;PUM2;PDE12;THRAP3;SERBP1
RNA Splicing (GO:0008380)	32/98	5.43576e-08	1.16092e-05	3.60911	60.372	TCERG1;SF3B3;RBM8A;DDX23;WBP4;U2AF1;SYNCRIP;ARVCF;TRA2B;SF3B1;SMNDC1;SRSF10;IVNS1ABP;ZRSR2;MBNL1;NCBP1;SCAF11;FUS;PRPF4B;SRRM1;SMU1;SFPQ;NOVA1;PRPF3;SRSF2;MPHOSPH10;LUC7L3;RNPS1;PPIG;CDK12;TARDBP;SRSF7
Establishment Of Endothelial Barrier (GO:0061028)	15/28	1.12111e-07	2.28554e-05	8.55324	136.884	PPP1R16B;RAB1A;PDE2A;RDX;MSN;F11R;ICAM1;RAP1B;RAP2C;TJP1;RAP1A;MYADM;PECAM1;RAPGEF1;RAPGEF6
Regulation Of GTPase Activity (GO:0043087)	53/214	1.45047e-07	2.82843e-05	2.45908	38.7212	USP6NL;ARHGAP11A;ITGB1;GSK3B;DOCK8;WDR41;DOCK10;PREX1;FLCN;RGS1;RALGPS1;NDEL1;RALGPS2;TGM2;ARAP1;GMIP;VAV1;VAV2;RAPGEF1;ITGA6;RAPGEF5;RAPGEF6;RAP1GDS1;ARHGAP15;RASGRP4;ARHGAP12;FGD3;FGD4;ADAP2;RAP1A;CCL7;SH3BP1;CCL5;CCL4;CCL3;DVL3;PLXNA1;CCL2;RALGDS;PLXNA4;ZC3H15;S100A10;MAP4K4;CCL24;SEMA4D;RCC2;RDX;ARHGAP27;SNX18;WNK1;PLXNB2;RGL1;PICALM
Response To Lipopolysaccharide (GO:0032496)	43/159	1.57464e-07	2.94262e-05	2.76437	43.3013	CD86;CX3CR1;CD80;LY96;TNFAIP3;BCL10;TNFRSF11A;HMGB1;CDC73;RELA;ZFP36;SBNO2;IRAK1;PABPN1;NOCT;PDE4B;FBXO3;CCL2;LGALS9;CCR5;GBP2;GBP3;HNRNPA0;MEF2C;XBP1;TICAM2;TNFRSF1B;MAPK14;NFKB1;RHOA;FOXP1;CXCL10;IL1A;ADAM17;FER;IL6;SELENOS;PELI1;TAB2;TRIB1;TLR4;MYD88;IFNAR1
mRNA Metabolic Process (GO:0016071)	28/85	2.95105e-07	5.29418e-05	3.65227	54.9153	TCERG1;DDX5;CELF1;AKAP8L;U2AF1;ZFP36L2;ZFP36;PCF11;U2AF2;HNRNPA0;CPSF6;SSB;YTHDF2;NCBP1;SCAF11;CPSF3;HNRNPAB;ATXN2L;KIN;SFPQ;SON;AGO3;PRPF3;HNRNPA2B1;SRSF2;SRSF5;SRSF7;SRSF9
Regulation Of Gene Expression (GO:0010468)	190/1127	3.62096e-07	6.24616e-05	1.53755	22.8039	PID1;SPI1;WWC2;JADE1;ZBTB20;JMJD1C;PRDM2;JADE2;RBPJ;NR3C1;ETS1;BACH1;TNF;SLC8A1;ACTG1;YY1;CCNL2;LGALS9;SOX4;MEF2C;MBNL1;FBXW7;ZBTB37;RC3H1;ADAM10;ZBTB34;PRKAB1;FOXP1;THAP1;KAT6A;MYADM;ATF7;ADNP;ADTRP;CGGBP1;ATF4;NOTCH2;KMT2D;NOTCH1;SRCAP;YTHDC1;HPN;PDGFB;ZBTB1;ILDR1;ATXN7L3B;ZBTB2;ZFP36L1;LARP1;DHX36;MIER1;ABL1;SLC38A2;RREB1;CD276;BPTF;LYN;CCR1;EGR1;CREBBP;ZFHX3;BRPF1;NDFIP1;TGFB1;SETDB1;FUS;DENN…
Lipopolysaccharide-Mediated Signaling Pathway (GO:0031663)	12/20	4.10147e-07	6.67449e-05	11.1083	163.367	LYN;HCK;TGFB1;TICAM2;IRAK1;CCL5;IL18;CCL3;CCL2;TNF;TLR4;MTDH
Hemopoiesis (GO:0030097)	31/101	4.16691e-07	6.67449e-05	3.29438	48.3975	NOTCH2;CSF1R;CEBPB;KMT2A;TNFRSF13B;PDGFB;PLD4;ASH2L;RASGRP4;ZFP36L2;FLCN;LYL1;MKNK2;ARIH2;SH2B3;LYN;CD164;JAG1;TGFB1;YTHDF2;PRRC2C;KLF3;RUNX1;ETV6;SNRK;KAT6A;SBDS;CDK13;IL7R;OGT;ATF4
Cellular Response To Cytokine Stimulus (GO:0071345)	67/308	6.92843e-07	0.000107152	2.07967	29.4949	RIPOR2;GSK3B;PID1;ZFAND6;DOCK8;HNRNPU;PTPRJ;SYNCRIP;ZFP36;LGALS9;JAK1;GBP5;DUSP1;RC3H1;LIFR;RHOA;TNFRSF1A;HCK;IL1A;AIM2;PDE12;IRF1;IRF8;IRF5;ARHGEF2;CD47;TLR4;TNFRSF21;IFNAR1;CSF1R;NFAT5;ASAH1;SELPLG;USP10;SHMT1;EBI3;CBL;IL2RG;AIF1;RELA;ZFP36L2;ZFP36L1;SBNO2;CCL7;CCL5;TPR;CCL4;CCL3;IL21R;CCL2;ST3GAL6;STAT6;GBP2;SH2B3;GBP3;CCR1;EGR1;CCL24;XBP1;PDE2A;NFKB1;NFKBIA;FER;IL6;WNK1;IL7R;NFE2L2
Nuclear-Transcribed mRNA Catabolic Process (GO:0000956)	27/85	1.0788e-06	0.000156077	3.45945	47.5317	SMG1;DDX5;TUT7;RBM8A;SMG7;GSPT1;ZFP36L1;EXOSC7;ZFP36;EXOSC10;DHX34;EXOSC8;TENT2;MTPAP;NCBP1;RC3H1;PNRC2;CNOT4;PDE12;THRAP3;CNOT11;CSDE1;CNOT2;XRN2;CNOT3;RNPS1;DCP1A
Positive Regulation Of Amide Metabolic Process (GO:0034250)	27/85	1.0788e-06	0.000156077	3.45945	47.5317	POLDIP3;ROCK2;PLD1;ELAVL1;TNF;RELA;FXR1;LARP1;CASP3;SOX4;SSB;YTHDF3;IFNGR1;PRKCD;CIRBP;LARP4B;LARP4;IL6;RPS6KB1;BCL3;HNRNPD;PLXNB2;EIF3C;EIF4G3;OGT;ABCG1;PICALM
Chromatin Remodeling (GO:0006338)	53/228	1.21835e-06	0.000170759	2.26054	30.784	SETD2;CHD8;CHD6;CHD4;CTCF;CHD2;MYSM1;YY1;PWWP2A;JARID2;NFRKB;KDM6B;RING1;KDM2B;USP3;ACTL6A;BAZ1A;SIRT7;ACTR8;ARID1A;SFPQ;WAC;TOP1;CGGBP1;NFAT5;SMARCD1;INO80E;HDAC2;USP15;INO80D;HDAC1;DDX23;ZBTB1;DDX21;BAZ2B;BICRA;PAK1;MIER1;BRD9;BRD7;ZBTB7A;SF3B1;BPTF;CHTOP;BRPF1;SETDB1;CBX3;SMARCA2;GATAD2B;TADA2B;COPRS;RYBP;BCOR
mRNA Stabilization (GO:0048255)	20/53	1.28861e-06	0.000175134	4.49697	60.9877	RBM38;RBM47;TAF15;FUS;CIRBP;HNRNPU;TENT5A;MAPK14;ELAVL1;SYNCRIP;ZFP36;LARP1;THRAP3;CSDE1;NOCT;HNRNPD;IGF2BP2;TARDBP;MYD88;HNRNPA0
Integrated Stress Response Signaling (GO:0140467)	14/29	1.55912e-06	0.000200914	6.91492	92.4621	CEBPB;BATF3;JUN;CEBPD;OMA1;FOS;EIF2S1;CREB3;IMPACT;MAF;MAFB;JUNB;GCN1;NFE2L2
Small GTPase Mediated Signal Transduction (GO:0007264)	32/112	1.60241e-06	0.000200914	2.97514	39.7002	CDKN1A;RALA;RALB;RGS19;RRAD;PLD1;RASGRP4;RASSF1;G3BP1;G3BP2;KRIT1;SHOC2;RALGDS;RALGPS1;RALGPS2;USP8;KSR1;PLK2;SIAH2;ARHGAP31;DOK3;ARHGAP30;GNB1;RAPGEF1;GRB2;KRAS;GRAP;RGL1;RAPGEF5;RIN2;RGL2;RAPGEF6
I-kappaB kinase/NF-kappaB Signaling (GO:0007249)	18/45	1.61269e-06	0.000200914	4.94419	65.9436	ROCK2;BCL10;RELA;NFKB1;RELB;NFKB2;TRIM8;NFKBIA;TBK1;IRAK2;TIFA;BCL3;REL;TBKBP1;TLR7;TLR4;TLR3;BIRC3
Positive Regulation Of Protein Metabolic Process (GO:0051247)	47/196	1.91685e-06	0.000232354	2.3519	30.9623	CD86;GSK3B;RAB1A;VCP;HDAC2;LDB1;POLDIP3;ROCK2;CD80;TNFAIP3;BCL10;PLD1;TNF;ELAVL1;FXR1;LARP1;CASP8;CAPN3;SOX4;USP8;HSP90AA1;TGFB1;SSB;YTHDF3;PLK2;RDX;CARD9;CIRBP;IL18;MSN;LARP4B;LARP4;SORL1;KLF2;RBX1;NFKBIA;SLC25A37;IL6;APC;RPS6KB1;BCL3;HNRNPD;PLXNB2;EIF3C;EIF4G3;OGT;VGLL4
Transcription By RNA Polymerase II (GO:0006366)	46/192	2.51774e-06	0.00029716	2.34856	30.278	NFAT5;SETD2;CCNT2;CCNT1;ICE1;SRCAP;THRA;CEBPD;CCNH;ICE2;C5AR1;ZBTB1;DDX21;HSF2BP;RTF1;ARRB2;CDC73;PCF11;SNAPC3;NOCT;HLTF;ELOA;E2F3;PKNOX1;RREB1;S100A10;NCOA2;XBP1;KLF13;NCBP1;NFYA;ADRM1;ETV1;GTF2H2;NFKB1;MED7;MAF;CREB1;XRN2;TAF7;TCEA1;NCBP3;TAF6;CDK12;TAF5;ATF4
Phagocytosis (GO:0006909)	23/69	2.63146e-06	0.000297523	3.71196	47.6912	ITGB1;ITGAM;TICAM2;LRP1;PLD4;HMGB1;MERTK;AIF1;CORO1A;ARHGAP25;ARHGAP12;CDC42;P2RY6;BIN2;SH3BP1;ELMO1;PECAM1;MYH9;ITGAV;CD302;TLR4;MYD88;TGM2
Protein Phosphorylation (GO:0006468)	95/500	2.65349e-06	0.000297523	1.75936	22.5896	GSK3B;SMG1;CCNT1;MAST3;GMFG;PIK3CD;LIPE;TBK1;EEF2K;RB1CC1;RPS6KA1;PIM1;JAK1;BRD2;MORC3;CAMK1D;SYK;PRKCD;ADAM10;PRKCA;PRPF4B;VRK1;CSNK1D;VRK2;CSNK1E;PRKAB1;YWHAZ;TGFBR1;HCK;CREB1;PRKAR1B;BTK;BIRC6;TLR7;TOP1;SIK2;TRIB1;TLR4;TLR3;CSF1R;PXK;CAMK2D;USP15;PKDCC;ROCK2;SRC;PDGFB;NUAK1;PAK1;NUAK2;GRK2;IRAK1;ATG101;MKNK1;GRK6;MKNK2;ABL1;CCL2;STK38L;RICTOR;CSK;MAPK6;PAK2;MARK3;MAP4K4;LYN;SMAD2;UVRAG;MAP3K3;…
Positive Regulation Of GTPase Activity (GO:0043547)	53/234	2.79697e-06	0.000298727	2.18485	27.9376	USP6NL;ARHGAP11A;ITGB1;GSK3B;DOCK8;WDR41;DOCK10;PREX1;FLCN;RGS1;RALGPS1;GARNL3;NDEL1;RALGPS2;TGM2;RHOG;TBC1D9;TBC1D2B;ARAP1;GMIP;ARHGAP45;TBC1D5;RAPGEF1;ITGA6;RAPGEF5;RAPGEF6;EPHA2;RAP1GDS1;RASGRP4;ARHGAP22;RAP1A;CCL7;SH3BP1;CCL5;CCL4;CCL3;DVL3;CCL2;RALGDS;ZC3H15;S100A10;MAP4K4;TBC1D16;RAP1GAP2;CCL24;SEMA4D;ARHGAP29;ARHGAP27;ARHGAP25;SNX18;RGL1;SIPA1;PICALM
Regulation Of Inflammatory Response (GO:0050727)	54/240	2.79744e-06	0.000298727	2.16654	27.7031	CELF1;TNFAIP3;ETS1;TNF;UFL1;CASP4;TNFAIP8L2;TRIM65;PRKCD;IL18;ARNT;IL16;TNFRSF1B;IL17RA;FOXP1;TNFRSF1A;HCK;AIM2;SELENOS;ELF4;NINJ1;TLR7;CD47;LCP1;DAGLB;DNASE1L3;TLR4;MGLL;TLR3;BIRC3;AKNA;GPS2;XIAP;SPATA2;RELA;FXR1;SBNO2;CAMK2N1;CCL5;CCL3;EXTL3;SNX6;BRD4;GSDMD;IL10RA;PDE2A;NR1D2;NFKBIA;LACC1;IL6;LPCAT3;OTULIN;PIK3AP1;MYD88
Inflammatory Response (GO:0006954)	53/236	3.65294e-06	0.00038101	2.16072	27.0522	NRROS;PIK3CD;HMGB1;F11R;TNF;PIK3CG;TBK1;ADORA3;C3AR1;BLNK;OLR1;LGALS9;CCR5;NFAM1;IL18;FOS;TNFRSF1A;IL1A;TLR5;TLR4;MGLL;TLR3;CSF1R;PXK;CEBPB;C5AR2;PTGER3;C5AR1;ADCY8;AIF1;RELA;RELB;SCUBE1;CCL7;IRAK2;CCL5;CCL4;CCL3;CCL2;HNRNPA0;CCR1;GGT5;CCL24;TGFB1;VCAM1;IL10RB;NFKB1;NFKB2;CXCL10;ITCH;IL6;REL;TAB2
Negative Regulation Of Translation (GO:0017148)	30/107	5.11219e-06	0.000509514	2.8959	35.2833	DDX6;BTG2;CELF1;ROCK2;SHMT1;FXR1;RBM4;SYNCRIP;ZFP36;LARP1;TRIM2;DHX36;TPR;ENC1;EIF4EBP2;IGF2BP2;TIA1;YTHDF2;NHLRC3;YTHDF3;PUS7;MEX3D;PUM1;TNRC6C;AGO3;NCL;CAPRIN1;SERBP1;TNRC6A;TNRC6B
Regulation Of Cellular Response To Stress (GO:0080135)	30/107	5.11219e-06	0.000509514	2.8959	35.2833	GSK3B;INO80E;INO80D;SF3B3;ROCK2;ADCY8;YY1;DNAJB1;UIMC1;EP300;VHL;NFRKB;SLC38A2;SOX4;CREBBP;ACTL6A;ACTR8;SIRT7;MANF;TADA2B;DNAJC7;UBE2V2;UBE2N;CRY1;TAF7;TAF6;NUPR1;TAF5;ATR;NFE2L2
Stress Granule Assembly (GO:0034063)	12/24	5.5491e-06	0.000541037	7.40387	89.6007	ATXN2L;DDX6;TIA1;YTHDF2;YTHDF3;CSDE1;G3BP1;CIRBP;G3BP2;PRRC2C;UBAP2L;EIF2S1
Positive Regulation Of Intracellular Signal Transduction (GO:1902533)	97/525	7.16244e-06	0.000683479	1.69907	20.1284	CD86;NCF1;CD81;TNF;TIAL1;TBK1;EP300;LGALS9;TGM2;TICAM2;DOK3;NUPR1;ANKRD17;PDGFB;BCL10;IQGAP1;ADRB2;RTN4;MTDH;PIK3R5;IRAK1;DHX36;MIER1;SLC38A9;HEXIM1;LYN;NDFIP1;TGFB1;PLK2;PPP5C;IL6;REL;CASS4;UBE2N;TAB2;MYD88;ITGB1;HSP90AB1;PIK3CD;PTPRJ;HMGB1;PIK3CG;BBC3;TRIM8;RPTOR;AKAP13;FLCN;CASP8;ITGAV;HSP90AA1;KSR1;IL18;TRAF2;RHOA;TGFBR1;TNFRSF1A;PTP4A3;NOS1AP;TRAF5;PELI1;TLR7;LTB;TLR4;TLR3;ENG;BIRC3;CX3CR1;N…
Cellular Response To Oxygen-Containing Compound (GO:1901701)	79/406	7.33684e-06	0.000685536	1.80764	21.371	CD86;GSK3B;PID1;NCF1;CD80;TNFAIP3;HMGB1;CDC73;ACTB;RPTOR;ZFP36;PDE4B;CAPN3;CCR5;TGM2;MEF2A;MEF2C;TICAM2;NCOA3;PRKCD;FOS;TNFRSF1B;RHOA;ITPKC;IL1A;CREB1;SELENOS;AKAP9;RAPGEF1;LCOR;LCP1;TLR4;CX3CR1;VCP;CAMK2D;ROCK2;SHMT1;PXN;PDGFB;TWF2;LY96;BCL10;IQGAP1;ADCY8;ADCY7;RELA;ZFP36L1;RAP1B;SBNO2;P2RY6;RAP1A;GNG2;PABPN1;DHX36;NRIP1;CCL2;SLC38A9;GBP2;GBP3;LYN;P2RY12;EGR1;JUN;XBP1;FZD4;NEK7;PDE2A;PEX10;MAPK1…
Positive Regulation Of Hydrolase Activity (GO:0051345)	42/176	7.49849e-06	0.000686341	2.33399	27.5429	USP6NL;ARHGAP11A;ITGB1;GSK3B;DOCK8;RAP1GDS1;WDR41;RASGRP4;DOCK10;PREX1;FLCN;RAP1A;CCL7;SH3BP1;RGS1;CCL5;PSAP;CCL4;CCL3;DVL3;CCL2;RALGDS;ZC3H15;RALGPS1;TGM2;S100A10;NDEL1;RALGPS2;MAP4K4;CCL24;SEMA4D;ARHGAP27;ARAP1;RHOA;SNX18;RAPGEF1;ITGA6;RGL1;RAPGEF5;CALM2;RAPGEF6;PICALM
Regulation Of Lamellipodium Assembly (GO:0010591)	14/33	1.03343e-05	0.000926983	5.45791	62.657	ACTR3;CYFIP1;ACTR2;AKIRIN1;TWF2;WAS;PIK3R1;CDC42;FER;ARPC2;ABI3;FSCN1;WASF2;EPHA2
Protein Localization To Nucleus (GO:0034504)	32/122	1.16e-05	0.00102012	2.64306	30.0371	IPO13;YWHAE;IPO11;PPP1R10;RAP1GDS1;HNRNPU;RPF2;TOR1AIP1;NUAK2;TPR;LMNA;RRS1;FAM53B;KPNA4;NUP88;E2F3;GBP2;KPNA3;ZBTB7A;TNPO3;AKIRIN2;MORC3;SYK;NUP153;TOPORS;MMP12;NUP50;BCL3;MDM2;NUP98;KPNB1;RAN
Regulation Of Translational Initiation (GO:0006446)	21/65	1.22998e-05	0.00106086	3.54065	40.0303	EIF5B;KHDRBS1;YTHDF2;NCBP1;YTHDF3;BZW1;EIF1;RBM4;IMPACT;LARP1;EIF5;RPS6KB1;ALKBH1;CSDE1;CCL5;TPR;EIF4EBP2;EIF1B;EIF4G3;EIF4G2;NCK1
Negative Regulation Of Stem Cell Differentiation (GO:2000737)	8/12	1.2991e-05	0.00109933	14.7896	166.401	GSK3B;JAG1;NOTCH1;YTHDF2;HNRNPU;HES1;N4BP2L2;ZFP36L2
Regulation Of RNA Splicing (GO:0043484)	28/102	1.60809e-05	0.00133561	2.81051	31.0221	SF3B3;YTHDC1;CELF1;ILDR1;PIK3R1;PTBP1;SNRNP70;U2AF2;TRA2B;CCNL2;SLC38A2;SRSF10;RBM38;RBM39;MBNL1;TIA1;FUS;SRRM1;PTBP3;CLK1;HNRNPL;TADA2B;HNRNPK;SON;HNRNPH1;HNRNPF;SRSF3;RBM22
Phosphorylation (GO:0016310)	81/429	1.78831e-05	0.00145071	1.74095	19.0315	PRR5;GSK3B;SMG1;CCNT1;GMFG;PIK3CD;PIK3CG;HK2;RPTOR;LIPE;TBK1;RB1CC1;RPS6KA1;PIM1;JAK1;BRD2;MORC3;SYK;PRKCD;ADAM10;PRKCA;PRPF4B;VRK1;CSNK1D;VRK2;CSNK1E;PRKAB1;YWHAZ;TGFBR1;HCK;CREB1;PRKAR1B;BTK;BIRC6;TOP1;SIK2;TRIB1;PXK;CAMK2D;ROCK2;PDGFB;NUAK1;PAK1;NUAK2;GRK2;IRAK1;ATG101;MKNK1;GRK6;MKNK2;ABL1;CCL2;STK38L;RICTOR;CSK;MAPK6;PAK2;MARK3;NADK;MAP4K4;LYN;UVRAG;TGFB1;CSNK1A1;PLK2;NEK7;ACVR2A;HIPK2;BCKDK…
mRNA Destabilization (GO:0061157)	16/43	1.81136e-05	0.00145071	4.39113	47.9461	TUT7;YTHDF2;YTHDF3;CELF1;ROCK2;RC3H1;MEX3D;PUM1;ZFP36L2;ZFP36L1;FXR1;ZFP36;AGO3;PDE12;DHX36;TARDBP
Regulation Of Cytoskeleton Organization (GO:0051493)	30/114	2.00606e-05	0.00157845	2.65352	28.7024	GSK3B;RALA;LRP1;ROCK2;TWF2;ARHGAP17;F11R;CORO1A;BICD2;CDC42;PAK1;SH3BP1;RAC3;RICTOR;TPPP;PAK2;PRKCD;RHOG;DYNLL1;BAIAP2;RHOA;P2RX7;TJP1;DIAPH1;HCK;TAOK2;FSCN1;CDK2AP2;TRIM36;PFDN2
Cellular Response To Interleukin-6 (GO:0071354)	11/23	2.35746e-05	0.00179207	6.78403	72.2861	FER;IL6;SBNO2;PID1;SELPLG;SPI1;SRC;ST3GAL6;NFKB1;RELA;JAK1
Regulation Of Nuclear-Transcribed mRNA Catabolic Process, Deadenylation-Dependent Decay (GO:1900151)	11/23	2.35746e-05	0.00179207	6.78403	72.2861	TNRC6C;SYNCRIP;ZFP36;CSDE1;DHX36;HNRNPD;HNRNPU;RC3H1;ZFP36L2;ZFP36L1;TNRC6B
Negative Regulation Of Myeloid Leukocyte Mediated Immunity (GO:0002887)	5/5	2.42273e-05	0.00181099	88055	935851	CX3CR1;CD84;SPI1;CD300A;LGALS9
mRNA Transport (GO:0051028)	19/58	2.53373e-05	0.00186291	3.61212	38.2279	SLBP;SMG1;CHTOP;NCBP1;RBM8A;YTHDC1;THOC1;CASC3;THOC2;SMG7;ZFP36L1;ZFP36;SARNP;TPR;HNRNPA2B1;SRSF3;NCBP3;NUP88;RAE1
Negative Regulation Of Gene Expression (GO:0010629)	66/336	2.95237e-05	0.00211522	1.82476	19.0328	GSK3B;BTG2;SPI1;CELF1;CHD4;TNF;YY1;SYNCRIP;FLCN;PTBP1;RBM4;ZFP36;TRIM2;ENC1;EPC1;LGALS9;MEF2C;GBP7;NHLRC3;FBXW7;ADAM10;PUS7;FOXP1;PTBP3;SLC7A5;NCL;MYADM;ENG;NOTCH2;DDX6;NOTCH1;LRP1;HDAC1;ROCK2;SHMT1;PDGFB;ZFP36L2;FXR1;PPP2CB;LARP1;NOCT;DHX36;TASOR;CCL3;IGF2BP2;VHL;N4BP1;CCR1;TIA1;NDFIP1;YTHDF2;TGFB1;SETDB1;ATP2B1;PARP14;PUM1;NFKB1;AGO3;ID2;CAPRIN1;SERBP1;REL;TARDBP;LGMN;PICALM;TNRC6B
Regulation Of Programmed Necrotic Cell Death (GO:0062098)	7/10	2.97121e-05	0.00211522	17.2483	179.795	ITCH;PELI1;SPATA2;CFLAR;NUPR1;OGT;BIRC3
Negative Regulation Of Nucleic Acid-Templated Transcription (GO:1903507)	84/456	3.2133e-05	0.00225182	1.6888	17.4717	CDKN1C;SPI1;LDB1;THRA;CHD8;PRDM5;ZBTB21;ARID4A;CHD4;CTCF;IKZF1;RBPJ;NR3C1;TNF;NIPBL;SALL1;ZMYM2;SIN3A;BASP1;SCMH1;UIMC1;EPC1;CAPN3;PIAS4;KLF10;RBM15;RING1;DNMT3A;ZHX1;FOXP1;SFPQ;NCOR1;ZEB1;KAT6A;IRF1;CRY2;CRY1;ZMYND11;VGLL4;KHDRBS1;HDAC2;SET;NOTCH1;CTBP2;HDAC1;PDGFB;RELA;BCLAF1;SBNO2;BTAF1;ZKSCAN3;HES1;BRD7;ZBTB7A;SNX6;HEXIM1;ZBTB18;SMAD2;ATF7IP;TCF7L2;JUN;POU2F1;TGFB1;UBE2I;XRCC5;CBX3;NR1D2;FOXN…
Cellular Response To Molecule Of Bacterial Origin (GO:0071219)	30/117	3.43715e-05	0.00233648	2.56158	26.3286	CD86;CX3CR1;CD80;LY96;TNFAIP3;BCL10;HMGB1;CDC73;RELA;ZFP36;SBNO2;PABPN1;PDE4B;CCL2;CCR5;GBP2;GBP3;MEF2C;XBP1;TICAM2;TNFRSF1B;MAPK14;NFKB1;RHOA;CXCL10;IL1A;IL6;SELENOS;TLR4;MYD88
Endothelial Cell Development (GO:0001885)	10/20	3.4383e-05	0.00233648	7.39849	76.0413	PPP1R16B;RAP1B;RAP1A;PDE2A;RDX;MYADM;PECAM1;RAPGEF1;MSN;ICAM1
NIK/NF-kappaB Signaling (GO:0038061)	13/32	3.73648e-05	0.00250121	5.06592	51.646	CREBBP;TRAF2;MALT1;RELA;NFKB1;RELB;NFKB2;NFKBIA;IRAK1;REL;TAB2;TLR3;BIRC3
Negative Regulation Of mRNA Catabolic Process (GO:1902373)	15/41	4.15831e-05	0.00274265	4.27346	43.1099	RBM38;TAF15;FUS;CIRBP;HNRNPU;TENT5A;ELAVL1;HNRNPAB;SYNCRIP;LARP1;DHX34;THRAP3;NOCT;CSDE1;HNRNPD
Regulation Of Actin Filament-Based Process (GO:0032970)	21/70	4.32003e-05	0.00280802	3.17845	31.9424	RALA;LRP1;ROCK2;PRKCD;RHOG;TWF2;ARHGAP17;F11R;DYNLL1;BAIAP2;CORO1A;RHOA;CDC42;CNN2;HCK;PAK1;SH3BP1;TAOK2;FSCN1;RAC3;RICTOR
Regulation Of Protein Ubiquitination (GO:0031396)	29/113	4.52915e-05	0.00290189	2.56398	25.6459	GSK3B;HSP90AB1;PHF23;MYCBP2;TNFAIP3;XIAP;UBE3A;ARRB1;BCL10;ARRB2;MALT1;UFL1;U2AF2;SOX4;N4BP1;IVNS1ABP;HSP90AA1;NDFIP1;FBXW7;HUWE1;SIRT7;GTPBP4;TGFBR1;SMAD7;DNAJA1;UBE2N;CRY1;OGT;BIRC3
Regulation Of mRNA Catabolic Process (GO:0061013)	16/46	4.77013e-05	0.00298263	3.95134	39.318	YTHDF2;RBM8A;YTHDF3;PRKCD;RC3H1;PRKCA;CASC3;PUM1;ZFP36L2;ZFP36L1;PUM2;FXR1;ZFP36;CAPRIN1;DHX36;SERBP1
Regulation Of Cell Migration (GO:0030334)	80/434	4.78817e-05	0.00298263	1.68899	16.8	ITGB1;LDB1;ZMYND8;PTEN;PIK3CD;ARID4A;PTPRJ;VSIR;ARHGAP4;ACTG1;DOCK10;PPP3CA;FLCN;SIN3A;ADORA3;SEMA6D;ADAM10;PRKCA;DYNLL1;GTPBP4;RHOA;TGFBR1;RHOB;RAP2C;CEACAM1;ADAM17;NAV3;SPATA13;NUMB;PECAM1;MYADM;ITGA6;CBLL1;ENG;EPHA2;CSF1R;MACF1;HDAC2;SF3B3;NOTCH1;HDAC1;ROCK2;SRC;PDGFB;AIF1;CDC42;PAK1;CCL7;CCL5;MGAT5;LMNA;CCL3;FLNA;PLXNA1;PLXNA4;MAP4K4;SPAG9;CCR1;CCL24;XBP1;JAG1;TGFB1;UBE2I;YTHDF3;SEMA4D;HSPA5;…
Positive Regulation Of Translation (GO:0045727)	28/108	4.99902e-05	0.00307131	2.59884	25.738	KHDRBS1;POLDIP3;HNRNPU;PLD1;ELAVL1;FXR1;SYNCRIP;LARP1;CCL5;DHX36;SOX4;SSB;TRMT10C;YTHDF2;YTHDF3;CNBP;CIRBP;LARP4B;LARP4;IL6;RPS6KB1;CSDE1;BCL3;HNRNPD;PLXNB2;EIF3C;EIF4G3;OGT
Receptor Internalization (GO:0031623)	17/51	5.20386e-05	0.00315396	3.7051	36.5454	ITGB1;RALA;CALCRL;RALB;SYK;LRP1;CD81;CLTC;ARRB1;ARRB2;GTF2H2;DNM2;CEACAM1;ITCH;GRK2;GRB2;PICALM
Cellular Response To Type II Interferon (GO:0071346)	20/66	5.5654e-05	0.00332811	3.2237	31.5806	GBP5;CCL24;IFNGR1;IFNGR2;AIF1;SYNCRIP;HCK;CCL7;PDE12;IRF1;CCL5;CCL4;CCL3;IRF8;CCL2;LGALS9;CD47;GBP2;TLR4;JAK1
MAPK Cascade (GO:0000165)	26/98	6.01317e-05	0.00350247	2.68029	26.0497	YWHAE;TNF;ZFP36L2;ZFP36L1;ZFP36;PAK1;PABPN1;CCL5;CCL3;CCL2;ITGAV;LGALS9;CCR5;MAP4K4;MEF2A;MAP3K3;MEF2C;TGFB1;IL18;MAPK14;DUSP6;RBX1;DUSP7;PPP5C;TAOK2;KRAS
Positive Regulation Of Protein-Containing Complex Assembly (GO:0031334)	26/98	6.01317e-05	0.00350247	2.68029	26.0497	GSK3B;VCP;ICE1;SRC;TNF;RAP1B;LGALS3;PIEZO1;TPPP;BID;FNIP1;GBP2;SH3GLB1;UNC13B;GBP5;HSP90AA1;TGFB1;SYK;NEK7;PSMC6;BTK;FSCN1;LCP1;TLR4;MYD88;ATR
Negative Regulation Of Leukocyte Degranulation (GO:0043301)	6/8	6.52177e-05	0.00375002	22.1683	213.653	CD84;CEACAM1;SPI1;CD300A;NCKAP1L;LGALS9
Regulation Of Cell Adhesion (GO:0030155)	34/144	6.68452e-05	0.00379495	2.29699	22.0812	RIPOR2;ROCK2;SRC;PDE3B;PTPRJ;TNF;PIK3CG;FLCN;PPP3CA;ADGRG1;NUAK1;CCL5;PLXNA1;ITGAV;PLXNA4;TGM2;LYN;CD164;ZFHX3;PPP1R12A;YTHDF2;SEMA4D;DUSP1;TFE3;IL18;ADAM10;PRKCA;MYADM;PLXNB2;TGFBI;P4HB;CBLL1;SIPA1;EPHA2
protein-RNA Complex Assembly (GO:0022618)	35/150	6.81416e-05	0.00382019	2.26205	21.7019	ISY1;HSP90AB1;YTHDC1;CELF1;CELF2;NOP2;DDX23;RPF2;CDC73;TGS1;RRS1;DENR;BRIX1;SF3B1;SRSF10;RBM5;HEXIM1;ZRSR2;HSP90AA1;CPSF6;NCBP1;SCAF11;XRCC5;EIF2S2;CRNKL1;EIF5;AGO3;AGO1;RSRP1;LUC7L3;SRSF5;SRSF6;EIF3C;LUC7L2;SRSF9
Chromatin Organization (GO:0006325)	54/268	7.49685e-05	0.00415103	1.88004	17.8575	CHD8;CHD6;HNRNPU;CHD4;CTCF;MYSM1;CABIN1;YY1;PWWP2A;JARID2;NFRKB;KDM6B;BRD2;RING1;KDM2B;ACTL6A;BAZ1A;ACTR8;ARID1A;SAFB;SFPQ;WAC;TOP1;SMARCD1;INO80E;HDAC2;INO80D;HDAC1;ZBTB1;DDX21;BAZ2B;SPTY2D1;BICRA;PAK1;MIER1;UBN1;BRD9;BRD7;ZBTB7A;SF3B1;BPTF;CHTOP;BRPF1;CBX3;CBX1;LRWD1;SMARCA2;GATAD2B;NAP1L4;TADA2B;COPRS;ZZZ3;RYBP;BCOR
Positive Regulation Of Cytokine Production (GO:0001819)	62/320	7.68091e-05	0.00420108	1.79205	16.9782	CD86;TRAF3IP3;CD80;CGAS;PIK3CD;HMGB1;TNF;PIK3CG;SCAMP5;PNP;TBK1;PDE4B;LGALS9;GBP5;TICAM2;SYK;NFAM1;IL18;ARNT;IL16;TRAF2;RUNX1;IL17RA;FOXP1;IL1A;SLC7A5;IRF4;IRF1;TLR7;IRF5;ARHGEF2;LCP1;LTB;TLR5;TLR4;TLR3;ATF4;CSF1R;RAB1A;CEBPB;ROCK2;EBI3;XIAP;BCL10;AIF1;RELA;MALT1;IRAK1;G3BP1;CD276;EGR1;AKIRIN2;XBP1;TGFB1;CARD9;POU2F2;MAPK14;SORL1;CCDC88B;LACC1;IL6;MYD88
Regulation Of Cellular Component Size (GO:0032535)	15/43	7.87259e-05	0.00425405	3.96776	37.4935	PPP1R15A;RAP1GAP2;RDX;PTEN;MSN;ARHGAP5;VAV1;VAV2;EPS8;RPTOR;ATP13A2;RIN3;PEX11G;BORCS5;PICALM
Regulation Of Organelle Organization (GO:0033043)	26/100	8.68522e-05	0.00463729	2.60755	24.384	USP6NL;INO80E;INO80D;SAR1B;RAP1GDS1;CLEC16A;F11R;YY1;LMAN1;EP300;NFRKB;ARMH3;PAK2;TMED9;PDE2A;RDX;SURF4;MSN;ACTR8;SIRT7;TJP1;DIAPH1;ZEB2;AKAP9;ATP13A2;SFI1
Cellular Response To Organic Cyclic Compound (GO:0071407)	35/152	9.06327e-05	0.00478221	2.22313	20.6944	ROCK2;PDGFB;NR3C1;ADCY8;TNF;ACTB;ZFP36L1;RAP1B;P2RY6;LARP1;RAP1A;GNG2;CASP3;CCL5;NRIP1;CCL3;CCL2;TGM2;P2RY12;EGR1;MEF2C;TGFB1;NCOA3;PDE2A;IL18;MSN;P2RX7;DIAPH1;CREB1;PDE12;AKAP9;GNB1;RAPGEF1;LCOR;ADTRP
Regulation Of I-kappaB kinase/NF-kappaB Signaling (GO:0043122)	48/232	9.38455e-05	0.00487653	1.94198	18.0096	ANKRD17;USP10;ZFAND6;TNFAIP3;DDX21;BCL10;ARRB2;CXXC5;TNF;RELA;MALT1;MTDH;TRIM8;AKAP13;PIDD1;UFL1;TBK1;CASP8;IRAK1;DHX36;MIER1;TIFA;FLNA;CAPN3;LGALS9;BRD4;MAP3K3;GBP7;NDFIP1;TICAM2;PLK2;CARD9;RHOH;TRAF2;CFLAR;RHOA;TNFRSF1A;PPP5C;VAPA;TRAF5;REL;PELI1;UBE2N;TAB2;LTB;ZMYND11;MYD88;BIRC3
Positive Regulation Of Lymphocyte Differentiation (GO:0045621)	14/39	9.49499e-05	0.00487653	4.14659	38.4064	SMARCD1;XBP1;SPI1;SYK;ACTL6A;ZBTB1;RHOH;ARID1A;SMARCA2;ZMIZ1;INPP5D;BTK;NCKAP1L;BRD7
Plasma Membrane Invagination (GO:0099024)	11/26	9.56821e-05	0.00487653	5.4263	50.2175	CDC42;SNX18;ITGAM;SH3BP1;BIN2;ELMO1;MYH9;SPIRE1;ARHGAP25;RHOA;ARHGAP12
Positive Regulation Of T Cell Activation (GO:0050870)	27/107	0.00011132	0.00560019	2.50496	22.8029	CD86;SMARCD1;CD81;CD80;DOCK8;ZBTB1;AIF1;SLC7A1;ACTB;PNP;ZMIZ1;CCL5;CCL2;NCKAP1L;LGALS9;BRD7;CD276;NCK1;XBP1;VCAM1;ACTL6A;RHOH;ARID1A;SMARCA2;CCDC88B;IL6;CD47
Regulation Of mRNA Processing (GO:0050684)	13/35	0.000112378	0.00560019	4.37437	39.7789	RBM39;TIA1;RBM8A;NCBP1;YTHDC1;SAFB;ZFP36L1;SRRM1;HNRNPK;SON;SAFB2;SRSF3;SRSF10
Cellular Response To Transforming Growth Factor Beta Stimulus (GO:0071560)	25/96	0.000114542	0.00561261	2.61254	23.7077	ITGB1;USP15;NRROS;HPGD;SRC;PXN;TGFBRAP1;ARRB2;NR3C1;ZFP36L2;ZFP36L1;ZMIZ1;SMAD2;LEFTY1;MEF2C;JUN;TGFB1;GDF15;PDE2A;FOS;TGFBR1;SMAD7;SKI;ZYX;ENG
Positive Regulation Of Type I Interferon Production (GO:0032481)	19/64	0.000115131	0.00561261	3.12943	28.3822	SETD2;HSP90AA1;TRAF3IP3;TICAM2;CGAS;XIAP;RNF135;TBK1;IRAK1;IRF1;DHX36;G3BP1;POLR3F;IRF5;TLR7;TRIM65;TLR4;TLR3;MYD88
Peptidyl-Serine Modification (GO:0018209)	37/166	0.000119234	0.00575015	2.1319	19.2604	GSK3B;POGLUT2;SMG1;CAMK2D;MAST3;ROCK2;PDGFB;TBK1;GRK2;MKNK1;MKNK2;STK38L;RICTOR;MARK3;PAK2;MORC3;CAMK1D;CSNK1A1;PLK2;GALNT1;PRKCD;NEK7;CSNK1D;PRKCA;VRK1;CSNK1E;VRK2;MAPK14;TGFBR1;HIPK2;RPS6KB1;WNK1;TOP1;CAMK1;PKN1;ATR;CDK5R1
Cellular Response To Lipid (GO:0071396)	47/228	0.000120955	0.00577112	1.93255	17.4317	CD86;CX3CR1;GSK3B;PID1;ROCK2;CD80;TWF2;LY96;TNFAIP3;BCL10;HMGB1;ADCY8;NR3C1;RELA;CDC73;ZFP36;SBNO2;PABPN1;NRIP1;PDE4B;CCL2;CCR5;GBP2;GBP3;LYN;MEF2C;XBP1;TICAM2;SYK;FZD4;NCOA3;MSN;TNFRSF1B;MAPK14;RHOA;NFKB1;IL1A;CXCL10;IL6;SNW1;CREB1;SELENOS;LCOR;ADTRP;LCP1;TLR4;MYD88
Positive Regulation Of Lamellipodium Organization (GO:1902745)	12/31	0.000129613	0.0059312	4.67427	41.8392	CDC42;ACTR3;CYFIP1;ACTR2;AKIRIN1;ARPC2;SRC;TWF2;FSCN1;PIK3R1;RREB1;WASF2
Positive Regulation Of Mononuclear Cell Migration (GO:0071677)	12/31	0.000129613	0.0059312	4.67427	41.8392	CCR1;LGALS3;CREB3;CXCL10;CCL5;ANO6;HMGB1;LGALS9;CD47;AIF1;TNF;LGMN
Regulation Of Stress Fiber Assembly (GO:0051492)	21/75	0.000130634	0.0059312	2.88333	25.7859	ROCK2;PXN;WAS;ARHGEF10L;ARAP1;PIK3R1;F11R;DYNLL1;RHOA;TGFBR1;ACTG1;CDC42;TJP1;PAK1;EVL;CD47;PFN1;PAK2;WASF2;CLASP2;S100A10
Locomotor Rhythm (GO:0045475)	5/6	0.000130923	0.0059312	36.9337	330.221	EGR1;NCOR1;ID2;USP2;PTEN
Regulation Of Myosin-Light-Chain-Phosphatase Activity (GO:0035507)	5/6	0.000130923	0.0059312	36.9337	330.221	NUAK1;PPP1R12A;ROCK2;NCKAP1L;TNF
Regulation Of Defense Response (GO:0031347)	25/97	0.000137034	0.00614596	2.57611	22.9153	AKNA;CELF1;SPATA2;CGAS;XIAP;SAMHD1;RELA;RNF135;UFL1;SBNO2;CASP8;CASP4;N4BP1;BRD4;NR1D2;FOXP1;LACC1;HCK;IRF1;DAGLB;PIK3AP1;MYD88;MGLL;NFE2L2;BIRC3
Regulation Of Interleukin-6 Production (GO:0032675)	28/114	0.000138604	0.00615486	2.41669	21.4696	CD84;C5AR2;TNFAIP3;ARRB1;BCL10;HMGB1;TNF;AIF1;NCKAP1L;LGALS9;AKIRIN2;XBP1;SYK;CARD9;IL16;POU2F2;IL17RA;IL1A;IL6;SELENOS;ELF4;TLR7;ARHGEF2;CD47;LCP1;TLR4;MYD88;TLR3
Positive Regulation Of mRNA Catabolic Process (GO:0061014)	15/45	0.000142041	0.00618845	3.70282	32.8048	BTG2;YTHDF2;YTHDF3;CELF1;ROCK2;MEX3D;PUM1;ZFP36L2;ZFP36L1;FXR1;TNRC6C;ZFP36;DHX36;TNRC6A;TNRC6B
Cortical Cytoskeleton Organization (GO:0030865)	11/27	0.000144098	0.00618845	5.08686	44.9934	FMNL3;FMNL1;FMNL2;ROCK2;TRPV4;EPB41L3;RHOG;RAC3;NCKAP1L;LCP1;TNF
RNA Export From Nucleus (GO:0006405)	19/65	0.000144657	0.00618845	3.06123	27.0647	SMG1;CHTOP;NCBP1;RBM8A;YTHDC1;THOC1;NUP153;CASC3;THOC2;SMG7;SARNP;TPR;HNRNPA2B1;SRSF3;NCBP3;NUP88;NUP98;RAE1;RAN
Pore Complex Assembly (GO:0046931)	9/19	0.00014626	0.00618845	6.65584	58.7719	GSDMD;FXR1;P2RX7;TPR;ANO6;NUP153;NUP98;TSPAN33;RTN4
Regulation Of B Cell Differentiation (GO:0045577)	9/19	0.00014626	0.00618845	6.65584	58.7719	XBP1;SPI1;SYK;ID2;INPP5D;SLAMF8;NCKAP1L;ZFP36L2;ZFP36L1
Regulation Of Extrinsic Apoptotic Signaling Pathway (GO:2001236)	18/60	0.000149017	0.00624618	3.17569	27.9825	TCF7L2;SRC;SIAH2;TRAF2;BCL10;CFLAR;TNF;TGFBR1;RELA;LGALS3;ITGAV;BIRC6;ITGA6;LTB;ZMYND11;BID;TLR4;PAK2
Positive Regulation Of Lamellipodium Assembly (GO:0010592)	10/23	0.000151654	0.00629785	5.69017	50.0389	ACTR3;CDC42;ACTR2;CYFIP1;AKIRIN1;ARPC2;TWF2;FSCN1;PIK3R1;WASF2
Positive Regulation Of RNA Splicing (GO:0033120)	13/36	0.000156779	0.00638719	4.18394	36.6541	NCBP1;CIRBP;PIK3R1;RBMXL1;SNW1;U2AF2;THRAP3;TRA2B;NCL;TRA2A;NUP98;SLC38A2;RBM22
Regulation Of Erythrocyte Differentiation (GO:0045646)	13/36	0.000156779	0.00638719	4.18394	36.6541	LYN;BRD1;SPI1;LDB1;ARNT;MAPK14;ETS1;ACVR2A;ZFP36L1;ZFP36;CDK6;MAFB;NCKAP1L
DNA-templated Transcription (GO:0006351)	42/199	0.000158078	0.00638719	1.98944	17.4124	PHF3;DIDO1;NFAT5;DDX5;CCNT2;CCNT1;THRA;CEBPD;CCNH;DDX21;HSF2BP;ARRB2;SPTY2D1;ZFP36L2;ZFP36L1;SNAPC3;NOCT;UBTF;EPC1;PKNOX1;RREB1;MEF2A;IVNS1ABP;SMAD2;XBP1;KLF13;NFYA;TCEANC;ETV1;GTF2H2;TOPORS;NFKB1;THAP1;PPP5C;MAF;TCEA1;TAF7;RNPS1;TAF6;CDK12;TAF5;ATF4
Positive Regulation Of I-kappaB kinase/NF-kappaB Signaling (GO:0043123)	38/175	0.000172754	0.00679558	2.06159	17.8609	ANKRD17;DDX21;BCL10;CXXC5;TNF;MALT1;RELA;MTDH;TRIM8;AKAP13;TBK1;CASP8;IRAK1;DHX36;MIER1;TIFA;FLNA;LGALS9;BRD4;MAP3K3;TICAM2;NDFIP1;PLK2;CARD9;TRAF2;CFLAR;RHOA;TNFRSF1A;PPP5C;VAPA;TRAF5;REL;UBE2N;PELI1;TAB2;LTB;MYD88;BIRC3
Positive Regulation Of Cell Differentiation (GO:0045597)	55/283	0.000174409	0.00679558	1.7966	15.548	RIPOR2;GSK3B;MTCH2;BTG1;HSP90AB1;ACTB;TMEM100;PPP3CA;RBM4;ZFP36;SIN3A;RPS6KA1;HIF1AN;SOX4;MEF2C;ACTL6A;IL18;TENT5A;ARID1A;RHOA;TGFBR1;CEACAM1;IMPACT;ZEB1;CREB1;ARHGEF2;WDFY2;LCP1;RIN2;SMARCD1;CEBPB;PKDCC;ZFP36L1;RAP1A;NOCT;DHX36;LRRC8A;VHL;BRD7;BCL9L;SMAD2;XBP1;AKIRIN1;TGFB1;SUCO;MAPK14;SMARCA2;NFKB1;ACVR2A;IL6;ID2;CARM1;TMEM119;TCF4;CAMK1
B Cell Homeostasis (GO:0001782)	6/9	0.000175761	0.00679558	14.778	127.776	DOCK10;LYN;MEF2C;TNFRSF13B;TNFAIP3;NCKAP1L
Negative Regulation Of Bone Resorption (GO:0045779)	6/9	0.000175761	0.00679558	14.778	127.776	P2RX7;IL6;UBASH3B;INPP5D;TMEM119;TNFAIP3
Regulation Of Protein Localization To Chromatin (GO:1905634)	6/9	0.000175761	0.00679558	14.778	127.776	PIAS4;SETD2;VCP;SPI1;VRK1;WAPL
Regulation Of Stem Cell Population Maintenance (GO:2000036)	17/56	0.000192448	0.00737716	3.22917	27.6278	SMARCD1;HDAC2;SF3B3;HDAC1;NCOA3;ACTL6A;ARID4A;ARID1A;ELAVL1;SMARCA2;WDR43;BICRA;SIN3A;CNOT2;CNOT3;BRD9;OGT
DNA Damage Response (GO:0006974)	70/384	0.000194457	0.00739101	1.66279	14.2091	MUS81;BTG2;CDKN1A;SMG1;CGAS;ASH2L;BACH1;RPTOR;YY1;POLB;PIDD1;NIPBL;HERC2;CCND1;ALKBH1;KMT5B;KMT5C;USP3;PRKCD;VRK1;CSNK1E;SIRT7;SMC1A;TNFRSF1B;TOPORS;INIP;DDB2;FOXP1;RBX1;RAD51B;KIN;RNF169;AIM2;WAC;FSCN1;CRY1;EPHA2;PPP1R15A;NFAT5;VCP;DCUN1D5;USP10;ZBTB1;XIAP;SAMHD1;BCLAF1;PAK1;MRNIP;HLTF;ABL1;RBBP6;BID;MCL1;LYN;PLK3;UVRAG;XRCC5;CBX3;CBX1;NFATC2;UBE2A;MAPK14;FAM111A;APC;SHLD2;TAOK2;BCL3;GRB2;ATR;BC…
Peptidyl-Serine Phosphorylation (GO:0018105)	35/158	0.000203807	0.00768128	2.11396	17.9651	GSK3B;SMG1;CAMK2D;MAST3;ROCK2;PDGFB;TBK1;GRK2;MKNK1;MKNK2;STK38L;RICTOR;MARK3;PAK2;MORC3;CAMK1D;CSNK1A1;PLK2;PRKCD;NEK7;CSNK1D;PRKCA;VRK1;CSNK1E;VRK2;MAPK14;TGFBR1;HIPK2;RPS6KB1;WNK1;TOP1;CAMK1;PKN1;ATR;CDK5R1
Transforming Growth Factor Beta Receptor Signaling Pathway (GO:0007179)	20/72	0.00021072	0.00785201	2.85076	24.1317	ITGB1;SMAD2;LEFTY1;USP15;JUN;NRROS;TGFB1;HPGD;SRC;GDF15;PXN;TGFBRAP1;ARRB2;FOS;TGFBR1;SMAD7;SKI;ZMIZ1;ZYX;ENG
Regulation Of Bone Resorption (GO:0045124)	11/28	0.000211838	0.00785201	4.78736	40.4996	P2RX7;CSF1R;IL6;UBASH3B;SYK;SRC;INPP5D;TMEM119;TNFAIP3;PRKCA;TNFRSF11A
Regulation Of Transforming Growth Factor Beta Receptor Signaling Pathway (GO:0017015)	27/111	0.000214644	0.00789079	2.38513	20.1461	CDKN1C;HDAC2;HSP90AB1;SF3B3;HDAC1;ARID4A;FLCN;SPRED1;SIN3A;ADAMTSL2;EP300;PMEPA1;ZBTB7A;RNF111;BCL9L;SNX6;SMAD2;CREBBP;TGFB1;SMAD7;HIPK2;SKI;BCL9;ZEB2;SNW1;OGT;ENG
Negative Regulation Of Inflammatory Response To Antigenic Stimulus (GO:0002862)	8/16	0.00021674	0.00790307	7.39311	62.3743	LYN;HCK;SYK;SELENOS;SRC;PLK2;RHBDF2;MAPK14
Positive Regulation Of Cell Motility (GO:2000147)	45/221	0.000223235	0.00807427	1.9018	15.989	ITGB1;CSF1R;NOTCH1;ROCK2;PDGFB;PIK3CD;AIF1;VSIR;CDC42;PPP3CA;PAK1;CCL7;MGAT5;CCL5;CCL3;CFAP20;MAP4K4;CCR1;SPAG9;CCL24;XBP1;TGFB1;UBE2I;HSPA5;SEMA4D;FZD4;SEMA6D;SEMA4B;RDX;SEMA4C;ADAM10;PRKCA;TGFBR1;TJP1;ADAM17;FER;APC;MYADM;CASS4;NUMB;PECAM1;ITGA6;CBLL1;EPHA2;FERMT3
RNA Splicing, Via Transesterification Reactions (GO:0000375)	10/24	0.000232245	0.00820396	5.28343	44.2103	SF3B3;SCAF11;PRPF3;TRA2B;DDX23;MPHOSPH10;SF3B1;SMNDC1;SRSF10;SRRM1
mRNA Export From Nucleus (GO:0006406)	18/62	0.000235708	0.00820396	3.031	25.3177	SMG1;CHTOP;NCBP1;RBM8A;POLDIP3;YTHDC1;THOC1;CASC3;THOC2;SMG7;PABPN1;SARNP;TPR;HNRNPA2B1;SRSF3;NCBP3;NUP88;RAE1
Spliceosomal Complex Assembly (GO:0000245)	18/62	0.000235708	0.00820396	3.031	25.3177	ZRSR2;SF3B3;NCBP1;CELF1;SCAF11;YTHDC1;CELF2;DDX23;CRNKL1;RSRP1;LUC7L3;SRSF5;SRSF6;SF3B1;SRSF10;RBM5;LUC7L2;SRSF9
Fc-gamma Receptor Signaling Pathway Involved In Phagocytosis (GO:0038096)	9/20	0.000237796	0.00820396	6.05042	50.4853	LYN;HCK;PAK1;SYK;SRC;PRKCD;VAV1;VAV2;MYO1G
Negative Regulation Of Phosphoprotein Phosphatase Activity (GO:0032515)	9/20	0.000237796	0.00820396	6.05042	50.4853	PPP1R15A;GSK3B;LGALS3;ROCK2;MGAT5;CRY2;TIPRL;NCKAP1L;TNF
Negative Regulation Of Protein Localization To Plasma Membrane (GO:1903077)	9/20	0.000237796	0.00820396	6.05042	50.4853	TMEM59;PID1;PKDCC;TGFB1;CLTC;NUMB;CSK;BCL2L1;PICALM
Positive Regulation Of Myoblast Differentiation (GO:0045663)	13/38	0.000291957	0.00992243	3.84879	31.3249	RIPOR2;SMARCD1;AKIRIN1;MEF2C;BTG1;ACTL6A;ARID1A;MAPK14;SMARCA2;LRRC8A;HIF1AN;BRD7;SOX4
Regulation Of Apoptotic Process (GO:0042981)	115/705	0.000292032	0.00992243	1.45895	11.8739	MTCH2;ZFAND6;TNF;ACTB;COMP;RASSF2;RPS6KA1;PIM1;EPC1;CAPN3;EPC2;CCNL2;SOX4;TGM2;UNC13B;MEF2C;ACTN1;MORF4L1;BIN1;YME1L1;NUPR1;ATF4;NOTCH2;VCP;HPN;BCL10;OMA1;PIK3R1;RTN4;MTDH;SOCS3;NUAK2;CALHM2;ABL1;NCKAP1L;ZBTB7A;MCL1;PLK3;EGR1;JUN;XBP1;EGR3;GADD45B;HSPA5;PLK2;SIAH2;NFKB1;CXCL10;GCLC;IL6;HNRNPK;SON;MRGBP;BCL3;MDM2;RNPS1;BCL2L1;ITGB1;PRR5;GSK3B;RBM25;TNFAIP8;DDX42;HMGB1;FLCN;PIDD1;DSTYK;CASP8;TRIM2;…
Positive Regulation Of Calcium Ion Transport (GO:0051928)	11/29	0.000304666	0.0102477	4.52114	36.6045	CCR1;LGALS3;CACNB2;CCL5;CCL4;PDGFB;CCL3;CCL2;ORAI1;CACNA1D;ATP2B1
Mature B Cell Differentiation Involved In Immune Response (GO:0002313)	7/13	0.000306174	0.0102477	8.62266	69.769	NOTCH2;DOCK10;LFNG;IL6;GPR183;MFNG;PHF14
Import Into Nucleus (GO:0051170)	20/74	0.000314426	0.0103992	2.74487	22.1367	IPO13;IPO11;SYK;PPP1R10;NUP153;BACH2;SNUPN;MMP12;NUP50;TPR;BCL3;FAM53B;KPNA4;E2F3;NUP88;NUP98;KPNA3;TNPO3;KPNB1;RAN
Regulation Of Receptor Signaling Pathway Via JAK-STAT (GO:0046425)	16/53	0.000316064	0.0103992	3.20251	25.8109	LEPROT;GBP7;NOTCH1;IL10RB;IL10RA;TNF;SOCS3;IL6;CCL5;BCL3;EP300;HES1;VHL;CRLF3;IL7R;SH2B3
Cellular Response To Mechanical Stimulus (GO:0071260)	15/48	0.000318044	0.0103992	3.36563	27.1045	CASP8AP2;PDE2A;BCL10;F11R;NFKB1;TNFRSF1A;CNN2;CASP8;IRF1;PIEZO1;TLR7;TLR5;TLR4;MYD88;TLR3
Positive Regulation Of Gene Expression (GO:0010628)	83/480	0.000319976	0.0103992	1.56067	12.5591	MYOM1;GSK3B;PID1;SPI1;CELF1;PIK3CD;ASH2L;CTCF;RBPJ;TNF;ETS1;ELAVL1;VSIR;PIK3CG;ACTG1;SCAMP5;EP300;LGALS9;SOX4;MEF2C;IFNGR1;NFAM1;CIRBP;SIRT7;LARP4B;ARID1A;PRKAB1;TGFBR1;IL1A;NOS1AP;ADTRP;TLR4;TLR3;ATF4;RBM22;SMARCD1;NOTCH1;KMT2A;HDAC1;ROCK2;POLDIP3;HPN;PDGFB;PIK3R1;PLD1;RELA;FXR1;LARP1;U2AF2;DHX36;CCL3;BRD7;SLC38A2;EGR1;SSB;TGFB1;YTHDF3;USP21;RDX;CARD9;PDE2A;MSN;LARP4;MAPK14;P2RX7;CCDC88B;PDCL3;I…
Regulation Of Actin Cytoskeleton Organization (GO:0032956)	23/91	0.000339178	0.010944	2.50789	20.0355	NOTCH2;CSF1R;RALA;LRP1;ROCK2;PRKCD;RHOG;TWF2;ARHGAP17;F11R;DYNLL1;BAIAP2;CORO1A;RHOA;EPS8;CDC42;HCK;PAK1;SH3BP1;TAOK2;FSCN1;RAC3;RICTOR
Regulation Of Monocyte Chemotaxis (GO:0090025)	10/25	0.000345834	0.011079	4.93092	39.2972	CCR1;LYN;CREB3;CXCL10;DUSP1;CCL5;SLAMF8;ANO6;HMGB1;LGMN
Actin Filament Organization (GO:0007015)	32/144	0.00035162	0.0111845	2.12122	16.87	WIPF1;WAS;PPP1R9A;CORO1A;AIF1;ARHGAP12;EPS8;CNN2;CDC42;SH3BP1;RAC3;FLNA;MARCKSL1;TPM3;ACTN1;RHOG;ARPC4;BAIAP2;ARHGAP25;MYO19;CD2AP;MARCKS;MYO1B;TRPV4;ELMO1;CASS4;SPIRE1;EVL;ARHGEF2;LCP1;MYO1F;MYO1G
Positive Regulation Of Cell Migration (GO:0030335)	52/272	0.000389533	0.0123032	1.75892	13.8085	ITGB1;PIK3CD;VSIR;PPP3CA;NIPBL;SEMA6D;ADAM10;PRKCA;TGFBR1;ADAM17;MYADM;NUMB;PECAM1;ITGA6;ARHGEF2;PFN1;CBLL1;EPHA2;CSF1R;NOTCH1;ROCK2;SRC;PDGFB;AIF1;RTN4;CDC42;PAK1;CCL7;MGAT5;CCL5;CCL3;NCKAP1L;RREB1;MAP4K4;CLASP2;CCR1;SPAG9;CCL24;XBP1;TGFB1;UBE2I;HSPA5;SEMA4D;FZD4;SEMA4B;RDX;SEMA4C;TJP1;FER;APC;CASS4;FERMT3
Regulation Of Myoblast Differentiation (GO:0045661)	16/54	0.000399896	0.0125422	3.11806	24.3967	RIPOR2;SMARCD1;MEF2C;AKIRIN1;BTG1;NOTCH1;TGFB1;ACTL6A;ARID1A;MAPK14;SMARCA2;ZFP36L1;LRRC8A;HIF1AN;BRD7;SOX4
Regulation Of Anatomical Structure Morphogenesis (GO:0022603)	29/127	0.000404574	0.0126008	2.19594	17.1562	GSK3B;MTCH2;PID1;SPARC;TNFAIP3;ETS1;PIK3CG;LFNG;PAK1;KRIT1;PDLIM5;PAK2;LZTS3;BCL9L;CLASP2;MEF2C;ZRANB1;TGFB1;SEMA4D;RC3H1;LARP4;MYO19;TANC2;IL6;CEACAM1;FMNL2;ABI3;EPHA2;CDK5R1
Negative Regulation Of Extrinsic Apoptotic Signaling Pathway (GO:2001237)	19/70	0.000414694	0.0128269	2.76032	21.4973	GSK3B;TCF7L2;SRC;SIAH2;TNFAIP3;CFLAR;TNF;TGFBR1;RELA;ICAM1;LGALS3;IL1A;ITGAV;BIRC6;ITGA6;ARHGEF2;ZMYND11;MCL1;BCL2L1
Histone Modification (GO:0016570)	21/81	0.000417712	0.0128318	2.59411	20.184	HDAC2;CREBBP;HDAC1;USP3;ACTL6A;JADE1;CHD4;JADE2;UBE2A;GATAD2B;PHF20L1;MORF4L1;MRGBP;MIER2;CARM1;MIER1;UBE2N;EP300;EPC1;EPC2;TBL1X
Negative Regulation Of Macromolecule Biosynthetic Process (GO:0010558)	24/98	0.000422014	0.0128757	2.40494	18.6875	DDX6;GSK3B;TIA1;BTG2;CDKN1A;HDAC2;TGFB1;NHLRC3;SHMT1;CLTC;PUS7;FXR1;RBM4;SYNCRIP;LARP1;SELENOS;NCL;CAPRIN1;TRIM2;DHX36;ENC1;SERBP1;TAF7;IGF2BP2
Positive Regulation Of Interleukin-6 Production (GO:0032755)	20/76	0.000460127	0.0139437	2.64654	20.336	AKIRIN2;XBP1;SYK;CARD9;IL16;HMGB1;BCL10;POU2F2;TNF;AIF1;IL17RA;IL1A;IL6;TLR7;LGALS9;ARHGEF2;LCP1;TLR4;TLR3;MYD88
Platelet Aggregation (GO:0070527)	12/35	0.000485314	0.0146083	3.86047	29.4582	P2RY12;STXBP3;UBASH3B;ACTN1;FLNA;MYH9;TLN1;CLIC1;MYL12A;PIK3CG;ACTG1;FERMT3
Positive Regulation Of Stem Cell Population Maintenance (GO:1902459)	13/40	0.000515809	0.0154227	3.56329	26.9733	SMARCD1;HDAC2;SF3B3;HDAC1;NCOA3;ACTL6A;ARID4A;ARID1A;SMARCA2;BICRA;SIN3A;BRD9;OGT
Cytoskeleton Organization (GO:0007010)	26/111	0.000521601	0.0154926	2.26868	17.1481	PRR5;MAST3;TNFAIP3;ARHGAP4;CNN2;FGD3;FGD4;CCL7;EPB41L3;CCL3;RAC3;CCL2;RICTOR;CCL24;ZRANB1;DST;MICAL3;RHOG;ARAP3;LARP4;FMNL3;DIAPH1;FMNL2;BIN1;RANBP10;SIPA1
Regulation Of DNA Repair (GO:0006282)	29/129	0.000531844	0.0156929	2.15178	16.2226	SMARCD1;INO80E;INO80D;SF3B3;ACTB;YY1;PPP4C;PPP4R2;UIMC1;EPC1;EPC2;BRD7;NFRKB;ACTL6A;ACTR8;CCDC117;SIRT7;ARID1A;SMARCA2;TADA2B;RAD52;MORF4L1;MRGBP;UBE2V2;UBE2N;TAF7;TAF6;TAF5;ATR
Negative Regulation Of Immune Response (GO:0050777)	18/66	0.000547126	0.0158925	2.77778	20.8635	LYN;SPI1;SYK;CD300A;SRC;PLK2;RHBDF2;WDR41;CGAS;TNFAIP3;RC3H1;TRAFD1;DTX4;MAPK14;YWHAZ;LGALS3;HCK;FER
miRNA-mediated Gene Silencing By Inhibition Of Translation (GO:0035278)	7/14	0.000549241	0.0158925	7.39043	55.4797	TNRC6C;DDX6;RBM4;ZFP36;AGO3;TNRC6A;TNRC6B
Negative Regulation Of mRNA Splicing, Via Spliceosome (GO:0048025)	7/14	0.000549241	0.0158925	7.39043	55.4797	PTBP1;U2AF2;RNPS1;SRSF6;SRSF10;SRSF7;SRSF9
Fc Receptor Mediated Stimulatory Signaling Pathway (GO:0002431)	9/22	0.000563412	0.0161981	5.119	38.2978	LYN;HCK;PAK1;SYK;SRC;PRKCD;VAV1;VAV2;MYO1G
Dendritic Cell Migration (GO:0036336)	8/18	0.000590985	0.0167667	5.91382	43.9617	CCR1;EPS8;CCL5;GPR183;HMGB1;ASB2;CCR5;PIK3CG
Positive Regulation Of Cytokine Production Involved In Inflammatory Response (GO:1900017)	8/18	0.000590985	0.0167667	5.91382	43.9617	GBP5;IL6;TICAM2;CARD9;TNF;TLR4;MYD88;IL17RA
Leukocyte Cell-Cell Adhesion (GO:0007159)	11/31	0.000594406	0.0167667	4.06857	30.2211	ITGB1;VCAM1;SEMA4D;SYK;CCL5;PECAM1;OLR1;MSN;F11R;ICAM1;FERMT3
Regulation Of Innate Immune Response (GO:0045088)	20/78	0.00066116	0.0185331	2.55498	18.7064	GBP5;AKIRIN2;PTPN1;CGAS;TNFAIP3;TRAFD1;XIAP;DTX4;SAMHD1;YWHAZ;RNF135;CASP8;IRF1;CCL5;POLR3F;SLC15A4;RNF185;N4BP1;BIRC3;NFE2L2
Regulation Of Chemokine Production (GO:0032642)	13/41	0.000673562	0.0187635	3.43583	25.0916	CSF1R;EGR1;IL18;AIF1;TNF;FOXP1;ADAM17;IL6;TLR7;LGALS9;LCP1;TLR4;TLR3
Cellular Response To Tumor Necrosis Factor (GO:0071356)	27/119	0.000699259	0.0193591	2.17673	15.815	ASAH1;PID1;ZFAND6;TNFRSF11A;TNF;ZFP36L2;RELA;ZFP36L1;ZFP36;CCL7;CCL5;CCL4;CCL3;CCL2;GBP2;GBP3;CCL24;TRAF2;TNFRSF1B;TNFRSF1A;NFKBIA;AIM2;TRAF5;ARHGEF2;TNFRSF21;NFE2L2;BIRC3
Post-Transcriptional Regulation Of Gene Expression (GO:0010608)	16/57	0.000775127	0.0210945	2.88942	20.6954	CYFIP1;EIF2B4;CELF1;YTHDC1;RC3H1;NOLC1;RBM4B;LARP4;MEX3D;PUM1;EIF2S1;PUM2;LARP1;ZC3H7A;METTL18;GCN1
Desensitization Of G Protein-Coupled Receptor Signaling Pathway (GO:0002029)	6/11	0.000780755	0.0210945	8.8658	63.437	GRK2;ARRB1;ADRB2;ARRB2;GTF2H2;LY6G6E
Negative Regulation Of Bone Remodeling (GO:0046851)	6/11	0.000780755	0.0210945	8.8658	63.437	P2RX7;IL6;UBASH3B;INPP5D;TMEM119;TNFAIP3
Regulation Of Homotypic Cell-Cell Adhesion (GO:0034110)	6/11	0.000780755	0.0210945	8.8658	63.437	LYN;SYK;CCL5;RDX;PRKCA;JAK1
Protein Import Into Nucleus (GO:0006606)	20/79	0.000787403	0.0211467	2.51154	17.9494	IPO13;RANBP2;IPO11;SYK;PPP1R10;CBLB;NUP153;MMP12;NUP50;TPR;BCL3;FAM53B;KPNA4;E2F3;NUP88;NUP98;KPNA3;TNPO3;KPNB1;RAN
Response To Endoplasmic Reticulum Stress (GO:0034976)	26/114	0.00080111	0.0213229	2.19096	15.6205	PPP1R15A;GSK3B;VCP;CEBPB;CCDC47;PIK3R1;BBC3;HERPUD1;SCAMP5;UFL1;CASP4;DNAJB9;NCK1;JUN;XBP1;HSPA5;DNAJB12;TRAF2;PDIA6;EIF2S1;TMCO1;SELENOS;P4HB;RNF185;ATF3;ATF4
miRNA Processing (GO:0035196)	11/32	0.000808878	0.0213229	3.8746	27.5867	SMAD2;DDX5;TUT7;ZC3H7A;NCBP1;AGO3;AGO1;HNRNPA2B1;SRSF3;PUM1;PUM2
Regulation Of Transcription By RNA Polymerase I (GO:0006356)	11/32	0.000808878	0.0213229	3.8746	27.5867	UTP15;CREBBP;CARM1;UBTF;DDX21;FLNA;WDR75;SIRT7;SF3B1;WDR43;ATF4
Positive Regulation Of B Cell Activation (GO:0050871)	15/52	0.000821097	0.0213229	3.00109	21.3224	SASH3;MEF2C;XBP1;SPI1;SYK;CD81;KMT5C;NFATC2;IL6;INPP5D;GPR183;SHLD2;BTK;KMT5B;NCKAP1L
Rho Protein Signal Transduction (GO:0007266)	15/52	0.000821097	0.0213229	3.00109	21.3224	ARHGEF11;ROCK2;RHOG;WAS;ARHGAP29;ARHGAP5;RHOA;RHOBTB1;ARHGAP4;RHOB;EPS8;CDC42;GNA13;ARHGEF1;PHACTR4
Positive Regulation Of mRNA Splicing, Via Spliceosome (GO:0048026)	9/23	0.000828115	0.0213229	4.75309	33.7296	RBMXL1;SNW1;NCBP1;THRAP3;NCL;TRA2B;TRA2A;CIRBP;NUP98
Regulation Of Cell Junction Assembly (GO:1901888)	9/23	0.000828115	0.0213229	4.75309	33.7296	RAP1B;TJP1;SETD5;MEF2C;RAP1A;ROCK2;RAPGEF1;F11R;PDLIM5
Establishment Of Protein Localization To Organelle (GO:0072594)	21/85	0.000831998	0.0213229	2.43142	17.2429	IPO13;IPO11;RALA;SYK;PPP1R10;IL10RA;NUP153;HK2;MMP12;NUP50;TPR;BCL3;FAM53B;KPNA4;E2F3;NUP88;NUP98;KPNA3;TNPO3;KPNB1;RAN
Endocytosis (GO:0006897)	38/189	0.000847685	0.0213776	1.86895	13.2191	DENND1C;ITGB1;RAB1A;ITGAM;LRP1;CLTC;PLD4;ADRB2;CORO1A;RABEPK;RHOBTB1;CDC42;P2RY6;MRC1;STAB1;SNX5;TICAM2;SORT1;IL10RA;CSNK1D;TBC1D2B;CSNK1E;ARHGAP27;MERTK;SORL1;IGF2R;DNM2;EPN2;SNX18;EHD4;HEATR5A;BIN1;PECAM1;RIN3;CD302;TLR4;MYD88;PICALM
Positive Regulation Of Smooth Muscle Cell Proliferation (GO:0048661)	14/47	0.000854955	0.0213776	3.13993	22.1819	JUN;TGFB1;HDAC1;MMP2;PDGFB;FOXJ2;IL18;AIF1;TNF;FOXP1;P2RY6;IL6;CCL5;ID2
Positive Regulation Of Receptor Signaling Pathway Via STAT (GO:1904894)	12/37	0.000857963	0.0213776	3.55123	25.0751	IL6;NOTCH1;TGFB1;IL10RB;CCL5;MGAT5;IL10RA;EP300;HES1;CRLF3;IL7R;TNF
Regulation Of Cellular Component Biogenesis (GO:0044087)	12/37	0.000857963	0.0213776	3.55123	25.0751	RAP1B;TJP1;HSP90AA1;NOTCH1;RAP1A;ROCK2;RDX;HJURP;RAPGEF1;MSN;TRAF2;METTL18
RNA Stabilization (GO:0043489)	12/37	0.000857963	0.0213776	3.55123	25.0751	RBM38;LARP1;TAF15;FUS;DKC1;THRAP3;NOCT;DHX36;CIRBP;HNRNPU;TENT5A;ELAVL1
Modulation By Host Of Symbiont Process (GO:0051851)	13/42	0.000870041	0.0215588	3.31717	23.376	CX3CR1;JUN;CCNT1;HDAC1;ROCK2;HPN;CDC42;SNW1;CCL5;CCL4;CCL3;EP300;TARDBP
Cellular Response To Lectin (GO:1990858)	8/19	0.000914423	0.0219246	5.37589	37.6163	LYN;CREBBP;PAK1;SYK;SRC;EP300;KLRD1;PAK2
Negative Regulation Of RNA Splicing (GO:0033119)	8/19	0.000914423	0.0219246	5.37589	37.6163	PTBP1;U2AF2;RNPS1;SRSF6;SRSF10;SRSF7;PTBP3;SRSF9
Stimulatory C-type Lectin Receptor Signaling Pathway (GO:0002223)	8/19	0.000914423	0.0219246	5.37589	37.6163	LYN;CREBBP;PAK1;SYK;SRC;EP300;KLRD1;PAK2
Negative Regulation Of Erythrocyte Differentiation (GO:0045647)	4/5	0.000918736	0.0219246	29.5346	206.521	ZFP36;MAFB;LDB1;ZFP36L1
Regulation Of Hyaluronan Biosynthetic Process (GO:1900125)	4/5	0.000918736	0.0219246	29.5346	206.521	TGFB1;CLTC;PDGFB;NFKB1
Regulation Of Stress Granule Assembly (GO:0062028)	4/5	0.000918736	0.0219246	29.5346	206.521	USP10;G3BP1;G3BP2;UBAP2L
Negative Regulation Of mRNA Processing (GO:0050686)	7/15	0.000923912	0.0219246	6.46626	45.1791	PTBP1;U2AF2;RNPS1;SRSF6;SRSF10;SRSF7;SRSF9
Regulation Of Cellular Response To Heat (GO:1900034)	7/15	0.000923912	0.0219246	6.46626	45.1791	GSK3B;DNAJB1;CREBBP;DNAJC7;EP300;IER5;ATR
Response To Molecule Of Bacterial Origin (GO:0002237)	18/69	0.000970289	0.0229039	2.61394	18.1353	TNFAIP3;LY96;TNFRSF11A;FOXP1;ADAM17;FER;IL6;IRAK1;NOCT;PELI1;FBXO3;IRF5;TAB2;LGALS9;TRIB1;TLR4;IFNAR1;HNRNPA0
Positive Regulation Of mRNA Processing (GO:0050685)	10/28	0.000991141	0.0229389	4.1084	28.4164	RBMXL1;SNW1;NCBP1;THRAP3;TRA2B;NCL;DHX36;TRA2A;CIRBP;NUP98
Regulation Of Aspartic-Type Endopeptidase Activity Involved In Amyloid Precursor Protein Catabolic Process (GO:1902959)	5/8	0.000992231	0.0229389	12.3098	85.1294	LYN;BIN1;ROCK2;SORL1;PICALM
Regulation Of Endothelial Cell Differentiation (GO:0045601)	5/8	0.000992231	0.0229389	12.3098	85.1294	TMEM100;CEACAM1;BTG1;ZEB1;VEZF1
Regulation Of miRNA Metabolic Process (GO:2000628)	5/8	0.000992231	0.0229389	12.3098	85.1294	DDX5;TGFB1;RC3H1;NFKB1;RELA
B Cell Activation (GO:0042113)	22/92	0.00101244	0.0232862	2.32906	16.0598	CD86;ITGB1;MEF2C;VCAM1;NFAM1;PIK3CD;GPS2;PTPRJ;PIK3R1;MALT1;CD79B;LYL1;KLF6;CASP8;BANK1;GPR183;BLNK;BTK;DNAJB9;SLC25A5;FNIP1;ZBTB7A
Positive Regulation Of Chemokine Production (GO:0032722)	15/53	0.00102045	0.0233507	2.92195	20.125	CSF1R;EGR1;CD84;SYK;IL18;HMGB1;TNF;AIF1;IL17RA;IL6;TLR7;LGALS9;LCP1;TLR4;TLR3
Receptor-Mediated Endocytosis (GO:0006898)	27/122	0.00104519	0.0237952	2.10763	14.4659	ITGB1;RALA;CALCRL;ITGAM;RALB;LRP1;CD81;CLTC;ADRB2;ARRB2;STON2;AP2A2;RABEPK;GRK2;MRC1;STAB1;FCHO2;SYK;ARHGAP27;SORL1;IGF2R;DNM2;ITCH;FCHSD2;GPR107;GRB2;PICALM
Cytokine-Mediated Signaling Pathway (GO:0019221)	48/257	0.00107715	0.0243016	1.70723	11.6663	CSF1R;SPI1;SRC;EBI3;PDGFB;PTPRJ;TNFRSF11A;CBL;IL2RG;TNF;RELA;IRAK1;CCL7;IRAK2;CCL5;CCL4;CCL3;IL21R;CCL2;STAT6;JAK1;CCR1;LYN;EGR1;CCL24;SYK;GPR35;IL18;LIFR;TRAF2;TNFRSF1B;IL17RA;TNFRSF1A;NFKBIA;HCK;IL1A;CXCL10;CEACAM1;FER;IL6;AIM2;MFAP3;TRAF5;IRF5;P4HB;IL7R;MYD88;BIRC3
Positive Regulation Of RNA Metabolic Process (GO:0051254)	11/33	0.00108369	0.0243016	3.69828	25.2496	RBM27;UTP15;U2AF2;WDR75;PIK3R1;SIRT7;SLC38A2;RELA;WDR43;NFKB1;RBM22
Regulation Of Amyloid-Beta Formation (GO:1902003)	11/33	0.00108369	0.0243016	3.69828	25.2496	RTN1;ROCK2;IFNGR1;BIN1;CASP3;TNF;SORL1;RELA;RTN4;ABCG1;PICALM
mRNA Transcription (GO:0009299)	13/43	0.00111237	0.0248207	3.20641	21.8077	NCOA2;DDX5;NCBP1;C5AR1;ZBTB1;CREB1;HLTF;TAF7;NCBP3;TAF6;TAF5;S100A10;ATF4
mRNA Transcription By RNA Polymerase II (GO:0042789)	12/38	0.0011192	0.0248495	3.41445	23.2017	NCOA2;CREB1;NCBP1;C5AR1;HLTF;ZBTB1;TAF7;NCBP3;TAF6;TAF5;S100A10;ATF4
Regulation Of Cell Cycle (GO:0051726)	54/298	0.00113553	0.0250879	1.64605	11.1613	YWHAE;CDKN1A;HSP90AB1;JADE1;HNRNPU;JADE2;ACTB;TTC28;YY1;EPC1;EPC2;CCNL2;JUNB;NFRKB;PHACTR4;ACTL6A;ACTR8;TGFBR1;THAP1;RHOB;RNF167;MORF4L1;BIN1;IRF1;NUPR1;BIRC3;ANKRD17;PPP1R15A;INO80E;INO80D;HPGD;UHRF2;TXLNG;XIAP;IQGAP1;BRD7;JUN;JUND;TGFB1;GADD45B;NEK7;PUM1;WDR12;HIPK2;NR4A1;ZZZ3;CDK6;MRGBP;SON;MDM2;TAF6;TARDBP;SIPA1;EIF4G2
Positive Regulation Of Protein Polymerization (GO:0032273)	18/70	0.00116261	0.0253218	2.56352	17.322	VASP;CCL24;HSP90AA1;BAIAP2;HCK;PAK1;FER;FCHSD2;NAV3;BIN1;EVL;NCKAP1L;TPPP;MAPRE1;PFN1;NCK1;ARF6;CDK5R1
Ubiquitin-Dependent Protein Catabolic Process (GO:0006511)	64/367	0.00117527	0.0253218	1.57239	10.6078	GSK3B;UBE2D3;RNF19B;TNFAIP3;ARRB1;ARRB2;HERPUD1;HERC4;PSMD7;RNF114;TRIM2;ARIH2;RNF111;MYLIP;NHLRC3;ARRDC1;FBXW7;RC3H1;VPS37B;TRPC4AP;TOPORS;RBX1;TOM1L1;RNF167;PSMA3;WDR81;PELI1;PSMD12;VCP;WDR26;PSMD11;VPS4B;CUL1;RNF6;CBL;RMND5B;ZNRF1;HECTD1;PSMB2;RNF215;MVB12B;ZSWIM8;RBBP6;TBL1X;RNF130;XBP1;ZRANB1;NDFIP1;UBE2I;CSNK1A1;SIAH2;PEX10;UBE2A;FBXL14;CNOT4;ITCH;PSMC6;PSMC3;APC;RLIM;MDM2;ASB2;RNF185;NFE2L2
Positive Regulation Of Protein Kinase B Signaling (GO:0051897)	22/93	0.00117914	0.0253218	2.29613	15.4827	ITGB1;CX3CR1;P2RY12;TCF7L2;HSP90AA1;HSP90AB1;TGFB1;SRC;GDF15;IL18;PIK3CD;PTPRJ;TNF;PIK3CG;TGFBR1;RTN4;MTDH;PIK3R5;CCL3;CASS4;RICTOR;ENG
Fc-gamma Receptor Signaling Pathway (GO:0038094)	9/24	0.00118564	0.0253218	4.43597	29.8872	LYN;HCK;PAK1;SYK;SRC;PRKCD;VAV1;VAV2;MYO1G
Positive Regulation Of Cellular Response To Transforming Growth Factor Beta Stimulus (GO:1903846)	9/24	0.00118564	0.0253218	4.43597	29.8872	CDKN1C;FLCN;CREBBP;ZEB2;HSP90AB1;SNW1;EP300;RNF111;HIPK2
Positive Regulation Of Transforming Growth Factor Beta Receptor Signaling Pathway (GO:0030511)	9/24	0.00118564	0.0253218	4.43597	29.8872	CDKN1C;FLCN;CREBBP;ZEB2;HSP90AB1;SNW1;EP300;RNF111;HIPK2
Protein Kinase B Signaling (GO:0043491)	9/24	0.00118564	0.0253218	4.43597	29.8872	PLK3;TGFB1;CCL5;PTEN;CCL3;CCL2;TNF;ZFP36L1;EPHA2
Negative Regulation Of Macromolecule Metabolic Process (GO:0010605)	37/186	0.00120536	0.025621	1.84362	12.3909	NOTCH2;GSK3B;SPI1;NOTCH1;HSP90AB1;LRP1;CELF1;HDAC1;ROCK2;PDGFB;CHD4;TNF;YY1;FLCN;PPP2CB;NOCT;CCL3;LGALS9;VHL;CCR1;MEF2C;NDFIP1;TGFB1;SETDB1;FBXW7;ADAM10;PARP14;NFKB1;FOXP1;SLC7A5;ID2;MYADM;REL;TARDBP;LGMN;PICALM;ENG
Regulation Of Ras Protein Signal Transduction (GO:0046578)	19/76	0.00123904	0.0262128	2.46892	16.5255	NOTCH2;GIT2;NOTCH1;DENND4A;STARD8;RDX;ARHGAP17;DYNLL1;RASAL3;RASGRP4;EPS8;FLCN;OPHN1;SH3BP1;SHOC2;ARHGEF2;OGT;RALGPS1;ARF6
Negative Regulation Of Protein Modification By Small Protein Conjugation Or Removal (GO:1903321)	15/54	0.00125913	0.0265126	2.84687	19.0095	IVNS1ABP;TNFAIP3;ARRB1;ARRB2;SIRT7;GTPBP4;SMAD7;DNAJA1;UFL1;U2AF2;CRY1;CAPN3;OGT;SOX4;N4BP1
Regulation Of Cell Differentiation (GO:0045595)	38/193	0.00127196	0.0266576	1.8203	12.1363	GSK3B;SMARCD1;CASZ1;DDX5;CEBPB;HDAC2;HSP90AB1;CEBPD;HDAC1;GPS2;CHD4;TNF;ZFP36L1;BICRA;PTBP1;RPS6KA1;BRD9;VHL;BRD7;CLASP2;DDX17;ZFHX3;TGFB1;ACTL6A;NR1D2;ARID1A;SMARCA2;GATAD2B;TGFBR1;RUNX1;SMAD7;CDK6;APC;BIN1;ID2;CAMK1;ATF4;CDK5R1
Positive Regulation Of T Cell Proliferation (GO:0042102)	17/65	0.0012872	0.0268516	2.62236	17.4525	CD86;VCAM1;SYK;CD80;EBI3;IL18;HMGB1;AIF1;SLC7A1;CCDC88B;PPP3CA;IL6;PNP;CCL5;NCKAP1L;NCK1;CD276
Regulation Of Protein Kinase B Signaling (GO:0051896)	29/136	0.00129559	0.0269015	2.0102	13.3654	ITGB1;CX3CR1;HSP90AB1;SRC;PTEN;PIK3CD;PTPRJ;ARRB2;TNF;RTN4;PIK3CG;MTDH;PIK3R5;FLCN;CCL3;RICTOR;SH2B3;P2RY12;TCF7L2;HSP90AA1;TGFB1;GDF15;IL18;TGFBR1;AIM2;BANK1;CASS4;EPHA2;ENG
Positive Regulation Of Cellular Biosynthetic Process (GO:0031328)	35/174	0.00131588	0.0271968	1.86891	12.397	HSP90AB1;POLDIP3;PDGFB;PLD1;TNF;ELAVL1;FXR1;LARP1;DUOXA1;CCL5;ATP7A;SOX4;EGR1;TCF7L2;HSP90AA1;SSB;YTHDF3;MID1IP1;CIRBP;ARNT;LARP4B;SIRT7;LARP4;KLF2;IL6;ZEB2;RPS6KB1;BCL3;NOS1AP;HNRNPD;PLXNB2;EIF3C;EIF4G3;OGT;TLR4
Regulation Of Double-Strand Break Repair (GO:2000779)	21/88	0.0013406	0.0274633	2.32216	15.3602	ACTR2;SMARCD1;SETD2;ACTL6A;WAS;ARID1A;SMARCA2;MORF4L1;RNF169;MRNIP;PPP4C;MRGBP;PPP4R2;SHLD2;UBE2V2;UBE2N;EPC1;SPIRE1;EPC2;BRD7;ATR
Positive Regulation Of miRNA Metabolic Process (GO:2000630)	14/49	0.00134314	0.0274633	2.96017	19.5748	EGR1;JUN;SPI1;POU2F1;TGFB1;PDGFB;FOS;NR3C1;ETS1;TNF;RELA;NFKB1;GNL3;ZSWIM8
Maturation Of LSU-rRNA (GO:0000470)	8/20	0.00136551	0.0274633	4.92762	32.5037	DDX18;NIFK;RPL7L1;ZNHIT6;MAK16;NOP2;RPF2;WDR12
Negative Regulation Of B Cell Activation (GO:0050869)	8/20	0.00136551	0.0274633	4.92762	32.5037	LYN;TNFRSF13B;CD300A;BANK1;ID2;RC3H1;TNFAIP3;TNFRSF21
Regulation Of Necroptotic Process (GO:0060544)	8/20	0.00136551	0.0274633	4.92762	32.5037	ITCH;CASP8;PELI1;SPATA2;CFLAR;ARHGEF2;OGT;BIRC3
Response To Fibroblast Growth Factor (GO:0071774)	8/20	0.00136551	0.0274633	4.92762	32.5037	NR4A1;DSTYK;ZFP36;EGR3;CCL5;ZFP36L2;IER2;ZFP36L1
Negative Regulation By Host Of Viral Transcription (GO:0043922)	6/12	0.00140393	0.0278282	7.38775	48.5263	JUN;PSMC3;HDAC1;CCL5;CCL4;TARDBP
Regulation Of Leukocyte Adhesion To Vascular Endothelial Cell (GO:1904994)	6/12	0.00140393	0.0278282	7.38775	48.5263	NFAT5;IL6;IRAK1;TNF;RELA;RHOA
Response To Interleukin-6 (GO:0070741)	6/12	0.00140393	0.0278282	7.38775	48.5263	SBNO2;PID1;SELPLG;ST3GAL6;NFKB1;RELA
Positive Regulation Of Nucleocytoplasmic Transport (GO:0046824)	13/44	0.00140848	0.0278282	3.1028	20.3707	YWHAE;GSK3B;KHDRBS1;CPSF6;TGFB1;PRKCD;PIK3R1;TPR;EP300;FLNA;CAMK1;RAN;RBM22
Nuclear-Transcribed mRNA Catabolic Process, Deadenylation-Dependent Decay (GO:0000288)	12/39	0.00144308	0.0283869	3.2878	21.5054	EXOSC7;CNOT4;ZFP36;TUT7;CNOT11;PDE12;CNOT2;EXOSC8;CNOT3;RC3H1;EXOSC3;DCP1A
Regulation Of Transcription Elongation By RNA Polymerase II (GO:0034243)	19/77	0.00146385	0.0286698	2.42621	15.8351	INTS11;HEXIM1;TCERG1;CCNT1;LDB1;NCBP1;SRCAP;ZMYND8;HNRNPU;CDC73;WDR43;MED7;MED21;PWWP2A;VHL;CDK12;EAPP;ZMYND11;CDK13
Negative Regulation Of Receptor Signaling Pathway Via JAK-STAT (GO:0046426)	7/16	0.00147394	0.0287418	5.74746	37.4724	SOCS3;LEPROT;GBP7;BCL3;VHL;PARP14;SH2B3
Negative Regulation Of Cell Adhesion (GO:0007162)	18/72	0.00164564	0.0314787	2.4683	15.8209	RIPOR2;CD164;NOTCH1;JAG1;TGFB1;SEMA4D;DUSP1;FZD4;PDE3B;ADAM10;GTPBP4;RHOA;PLXNA1;PLXNB2;TGFBI;CBLL1;PLXNA4;SIPA1
Gene Expression (GO:0010467)	53/296	0.00164823	0.0314787	1.62161	10.3914	SMG1;CELF2;HNRNPU;CASC3;SMG7;DUSP11;SYNCRIP;RBM4;CASP8;CASP3;CASP4;KPNA4;RBM5;TGM2;RBM6;DDX17;NCBP1;THOC1;DNTTIP2;THOC2;MRPS5;HNRNPH1;DKC1;SARNP;XRN2;SRSF3;NCBP3;RBM8A;YTHDC1;RRBP1;TSPAN33;GSPT1;EXOSC7;EXOSC10;PABPN1;EXOSC8;TPR;EIF4EBP2;NUP88;EXOSC3;RAE1;ABCF1;RBM39;CHTOP;SORL1;HNRNPL;TSPAN14;HNRNPK;NOVA1;HNRNPF;HNRNPA2B1;HNRNPD;MPHOSPH10
Negative Regulation Of Stress Fiber Assembly (GO:0051497)	9/25	0.00165803	0.0314787	4.15848	26.6231	TJP1;WAS;PIK3R1;F11R;DYNLL1;PFN1;PAK2;WASF2;CLASP2
Positive Regulation Of Interleukin-2 Production (GO:0032743)	9/25	0.00165803	0.0314787	4.15848	26.6231	CD86;IL1A;PNP;IRF4;CD80;PDE4B;TRAF2;MALT1;RUNX1
Regulation Of Cell Size (GO:0008361)	9/25	0.00165803	0.0314787	4.15848	26.6231	RPTOR;RAP1GAP2;RDX;PTEN;MSN;ARHGAP5;RHOA;VAV1;VAV2
Positive Regulation Of Fat Cell Differentiation (GO:0045600)	14/50	0.00166343	0.0314787	2.87778	18.4145	CEBPB;XBP1;TFE3;HNRNPU;ZFP36L1;ZFP36;CREB1;NOCT;CARM1;ID2;PIM1;LCP1;WDFY2;RREB1
Regulation Of Interferon-Beta Production (GO:0032648)	14/50	0.00166343	0.0314787	2.87778	18.4145	HSP90AA1;MORC3;RELB;YY1;RNF135;TBK1;IRF1;POLR3F;REL;IRF5;TLR7;TRIM65;TLR4;TLR3
Positive Regulation Of Intracellular Protein Transport (GO:0090316)	27/126	0.00173088	0.0326176	2.02202	12.8582	YWHAE;GSK3B;LEPROT;ITGAM;ICE1;CD81;SAR1B;UBE2D3;PIK3R1;UBE2J2;BBC3;TPR;ARIH2;EP300;FLNA;SH3GLB1;PLK3;TGFB1;FBXW7;PRKCD;HPS4;HUWE1;SORL1;NMT1;CAMK1;RAN;RBM22
Regulation Of Stem Cell Differentiation (GO:2000736)	13/45	0.00176715	0.0331618	3.00567	19.0511	HDAC2;MTCH2;NOTCH1;JAG1;YTHDF2;HDAC1;HNRNPU;CHD4;PUS7;ZFP36L2;GATAD2B;ITCH;HES1
Positive Regulation Of Double-Strand Break Repair (GO:2000781)	20/84	0.00177651	0.0331985	2.31466	14.659	PIAS4;ACTR2;SMARCD1;KMT5C;FUS;ACTL6A;WAS;ARID1A;SMARCA2;MORF4L1;MRNIP;MRGBP;SHLD2;UBE2V2;UBE2N;EPC1;SPIRE1;EPC2;KMT5B;BRD7
Positive Regulation Of Proteasomal Protein Catabolic Process (GO:1901800)	21/90	0.00181072	0.0336177	2.25459	14.2355	GSK3B;ZYG11B;VCP;FBXW7;CSNK1A1;RNF180;ECSCR;RNF19B;CSNK1D;CSNK1E;PIAS1;RBX1;SMAD7;HECTD1;PSMC6;PSMC3;ARIH2;MDM2;NUPR1;TRIB1;RNF185
Phagocytosis, Engulfment (GO:0006911)	10/30	0.00181393	0.0336177	3.69714	23.3373	CDC42;ITGAM;SH3BP1;BIN2;ELMO1;RAC3;MYH9;AIF1;ARHGAP25;ARHGAP12
Negative Regulation Of Protein Localization (GO:1903828)	12/40	0.00184048	0.0336921	3.1702	19.9651	PIAS4;GSK3B;RIPOR2;FLCN;LEPROT;VCP;SPI1;ROCK2;SIN3A;GDI2;YWHAZ;PICALM
Positive Regulation Of Monoatomic Ion Transport (GO:0043270)	12/40	0.00184048	0.0336921	3.1702	19.9651	CCR1;P2RX7;CACNB2;CCL5;KIF5B;CCL4;CCL3;ORAI1;CACNA1D;ANO6;ATP2B1;SCN1B
Regulation Of Cytokine-Mediated Signaling Pathway (GO:0001959)	12/40	0.00184048	0.0336921	3.1702	19.9651	PTPN1;CASP8;TBK1;IRAK1;SYK;IRAK2;SPPL2A;OTULIN;SPATA2;TNFAIP3;VRK2;TRIM44
Regulation Of Response To External Stimulus (GO:0032101)	27/127	0.00195306	0.0356076	2.00168	12.4872	AKNA;CELF1;SPATA2;CGAS;XIAP;SAMHD1;RELA;RNF135;UFL1;SBNO2;CASP8;CASP4;N4BP1;BRD4;P2RY12;NR1D2;FOXP1;LACC1;HCK;IRF1;NMT1;DAGLB;PIK3AP1;MYD88;MGLL;NFE2L2;BIRC3
Positive Regulation Of Amyloid Precursor Protein Catabolic Process (GO:1902993)	8/21	0.00197679	0.0358943	4.54832	28.3191	LYN;IFNGR1;ROCK2;CASP3;TNF;RELA;ABCG1;PICALM
Leucine Transport (GO:0015820)	5/9	0.00201282	0.0359662	9.23186	57.3134	SLC7A5;SLC7A7;SLC43A2;SLC7A8;SLC3A2
Negative Regulation Of Extracellular Matrix Organization (GO:1903054)	5/9	0.00201282	0.0359662	9.23186	57.3134	CST3;NOTCH1;TGFB1;TNFRSF1B;TNFRSF1A
Positive Regulation Of miRNA-mediated Gene Silencing (GO:2000637)	5/9	0.00201282	0.0359662	9.23186	57.3134	FXR1;TIAL1;ZFP36;PUM1;PUM2
Positive Regulation Of Vasculogenesis (GO:2001214)	5/9	0.00201282	0.0359662	9.23186	57.3134	TMEM100;CEACAM1;RAP1A;HIF1AN;RIN2
Negative Regulation Of Intracellular Signal Transduction (GO:1902532)	43/231	0.00202763	0.036087	1.69866	10.5332	SPI1;LRP1;SRC;USP10;WWC2;PDE3B;PTEN;TNFAIP3;PTPRJ;ARRB2;DUSP16;RELA;HERPUD1;ARHGAP12;FLCN;NUAK1;SPRED1;NUAK2;CASP8;SH3BP1;RPS6KA1;FNIP1;MARK3;SH2B3;LYN;DUSP2;DUSP1;PDE2A;RHOH;MAPK14;ARHGAP25;DUSP6;CD2AP;DUSP7;P2RX7;AIM2;BANK1;MYADM;MDM2;ZMYND11;VGLL4;EPHA2;BCL2L1
Response To Interleukin-1 (GO:0070555)	20/85	0.00206713	0.0366446	2.27892	14.0874	CCL24;SRC;USP10;RC3H1;PRKCA;TNFRSF11A;RELA;NFKB1;CCL7;IRAK1;IRAK2;CCL5;CCL4;CCL3;CCL2;LGALS9;CD47;GBP2;MYD88;GBP3
Regulation Of RNA Metabolic Process (GO:0051252)	21/91	0.00209401	0.0369749	2.22226	13.7084	RBM38;MBNL1;SF3B3;YTHDF2;CELF1;FUS;ILDR1;RC3H1;TNFRSF1B;PTBP3;CLK1;HNRNPL;TADA2B;PTBP1;SON;SNRNP70;HNRNPH1;TRA2B;HNRNPF;CCNL2;METTL18
Antigen Receptor-Mediated Signaling Pathway (GO:0050851)	28/134	0.00213336	0.0373965	1.95848	12.0447	KHDRBS1;IGHM;PIK3CD;PTPRJ;BCL10;MALT1;CD79B;INPP5D;BLNK;PDE4B;NCKAP1L;CSK;ERMAP;SH2B2;CD276;EIF2B4;MEF2C;SYK;NFAM1;RC3H1;NFATC2;THEMIS2;WNK1;BTK;UBE2N;LCP2;NFKBID;TNFRSF21
Regulation Of Cellular Component Organization (GO:0051128)	31/153	0.00213456	0.0373965	1.88462	11.5894	SETD5;CAMK2D;DCUN1D5;ROCK2;PRDM5;HJURP;JADE1;HNRNPU;JADE2;STON2;TNF;KLK8;RAP1B;RPTOR;RAP1A;OPHN1;STK38L;CCNL2;ARHGEF11;PTPN1;HSP90AA1;SEMA4D;TRAF2;TJP1;CEACAM1;ITCH;ANGPTL7;SNX17;TAOK2;RAPGEF1;PICALM
Positive Regulation Of Amyloid-Beta Formation (GO:1902004)	7/17	0.00224908	0.0383165	5.17242	31.5374	IFNGR1;ROCK2;CASP3;TNF;RELA;ABCG1;PICALM
Positive Regulation Of Leukocyte Adhesion To Vascular Endothelial Cell (GO:1904996)	7/17	0.00224908	0.0383165	5.17242	31.5374	NFAT5;IL6;IRAK1;ETS1;TNF;RELA;RHOA
Positive Regulation Of Small GTPase Mediated Signal Transduction (GO:0051057)	7/17	0.00224908	0.0383165	5.17242	31.5374	NOTCH2;NOTCH1;SRC;ITGAV;SHOC2;RASGRP4;TGM2
Regulation Of Inflammatory Response To Antigenic Stimulus (GO:0002861)	7/17	0.00224908	0.0383165	5.17242	31.5374	LYN;HCK;SYK;SRC;PLK2;RHBDF2;MAPK14
T Cell Migration (GO:0072678)	7/17	0.00224908	0.0383165	5.17242	31.5374	CXCL10;GPR183;CCL3;MSN;PIK3CD;PIK3CG;MYO1G
Toll-Like Receptor 4 Signaling Pathway (GO:0034142)	7/17	0.00224908	0.0383165	5.17242	31.5374	TICAM2;IRAK1;LY96;LGALS9;PIK3AP1;TLR4;MYD88
Positive Regulation Of Macromolecule Biosynthetic Process (GO:0010557)	26/122	0.00225975	0.0383165	2.00747	12.2305	LDB1;POLDIP3;PDGFB;PLD1;ELAVL1;FXR1;LARP1;CCL2;SOX4;XBP1;SSB;YTHDF3;CIRBP;LARP4B;LARP4;NFKB1;SLC25A37;IL6;RPS6KB1;BCL3;HNRNPD;PLXNB2;EIF3C;EIF4G3;OGT;TLR4
miRNA-mediated Gene Silencing (GO:0035195)	9/26	0.00226995	0.0383165	3.91364	23.8262	TNRC6C;DDX6;RBM4;ZFP36;NCBP1;AGO3;RAN;TNRC6A;TNRC6B
Regulation Of Transcription By RNA Polymerase III (GO:0006359)	9/26	0.00226995	0.0383165	3.91364	23.8262	RPTOR;ICE1;ICE2;CHD8;DHX36;POLR3F;DDX21;SF3B1;ZFP36L2
Myeloid Cell Differentiation (GO:0030099)	15/57	0.00227251	0.0383165	2.64307	16.088	KMT2E;LYN;CEBPB;SPI1;IKZF1;CFLAR;RASGRP4;RUNX1;HIPK2;UFL1;SNRK;MAF;CASP3;KAT6A;SLC25A5
Positive Regulation Of Actin Filament Polymerization (GO:0030838)	12/41	0.00232335	0.0389508	3.06071	18.5624	VASP;CCL24;HCK;FER;FCHSD2;BIN1;NCKAP1L;EVL;BAIAP2;PFN1;NCK1;ARF6
Negative Regulation Of Endoplasmic Reticulum Unfolded Protein Response (GO:1900102)	6/13	0.00234487	0.0389508	6.33199	38.3436	PPP1R15A;PTPN1;UFL1;HSPA5;DNAJB9;NCK1
Regulation Of ERBB Signaling Pathway (GO:1901184)	6/13	0.00234487	0.0389508	6.33199	38.3436	CEACAM1;FER;RHBDF2;MVB12B;RBPJ;LGMN
Response To Chemokine (GO:1990868)	6/13	0.00234487	0.0389508	6.33199	38.3436	RIPOR2;DUSP1;WNK1;DOCK8;SH2B3;RHOA
Non-Membrane-Bounded Organelle Assembly (GO:0140694)	28/135	0.00239127	0.0394854	1.94006	11.7101	DDX6;TUBGCP2;FXR1;G3BP1;G3BP2;CAPN3;UBAP2L;TIA1;YTHDF2;YTHDF3;STARD9;NEK7;CIRBP;RC3H1;PRRC2C;CSNK1D;EIF2S1;HAUS2;ATXN2L;CENPF;NCOR1;BIN2;CAPRIN1;CSDE1;TUBGCP5;MAPRE1;ASB2;SFI1
Regulation Of Response To Biotic Stimulus (GO:0002831)	10/31	0.00239466	0.0394854	3.52089	21.2468	RNF135;CASP8;IRF1;CGAS;XIAP;SAMHD1;N4BP1;FOXP1;BIRC3;NFE2L2
Delamination (GO:0060232)	4/6	0.00249437	0.0399545	14.7665	88.506	AKNA;SPI1;YTHDF2;TRPV4
Establishment Of Mitotic Sister Chromatid Cohesion (GO:0034087)	4/6	0.00249437	0.0399545	14.7665	88.506	NIPBL;STAG1;STAG2;SMC1A
Marginal Zone B Cell Differentiation (GO:0002315)	4/6	0.00249437	0.0399545	14.7665	88.506	DOCK10;LFNG;NOTCH2;MFNG
Nuclear Polyadenylation-Dependent ncRNA Catabolic Process (GO:0071046)	4/6	0.00249437	0.0399545	14.7665	88.506	EXOSC7;ZCCHC7;EXOSC8;EXOSC3
Nuclear Polyadenylation-Dependent rRNA Catabolic Process (GO:0071035)	4/6	0.00249437	0.0399545	14.7665	88.506	EXOSC7;ZCCHC7;EXOSC8;EXOSC3
Nuclear Polyadenylation-Dependent tRNA Catabolic Process (GO:0071038)	4/6	0.00249437	0.0399545	14.7665	88.506	EXOSC7;ZCCHC7;EXOSC8;EXOSC3
Positive Regulation Of Chemokine (C-X-C Motif) Ligand 2 Production (GO:2000343)	4/6	0.00249437	0.0399545	14.7665	88.506	HMGB1;LCP1;TLR4;TNF
Regulation Of Natural Killer Cell Chemotaxis (GO:2000501)	4/6	0.00249437	0.0399545	14.7665	88.506	CCL7;CCL5;CCL4;CCL3
Positive Regulation Of Response To External Stimulus (GO:0032103)	31/155	0.00263458	0.0420502	1.85401	11.011	PDGFB;LY96;ETS1;TNF;AIF1;CAMK2N1;CCL5;CASP4;CCL3;SLC15A4;GSDMD;P2RY12;GBP5;AKIRIN2;TGFB1;PDE2A;IL18;PRKCA;IL16;IL17RA;TNFRSF1A;NFKBIA;AIM2;NINJ1;POLR3F;TLR7;CD47;LCP1;RNF185;TLR4;TLR3
Regulation Of Signal Transduction By P53 Class Mediator (GO:1901796)	13/47	0.00271154	0.0431251	2.82854	16.7174	HEXIM1;PLK3;NOP2;USP2;RPF2;HIPK2;NUAK1;PIP4P1;KAT6A;RRS1;MDM2;EP300;SOX4
Transmembrane Receptor Protein Serine/Threonine Kinase Signaling Pathway (GO:0007178)	27/130	0.00277182	0.0438085	1.94305	11.4411	ITGB1;DDX5;USP15;NRROS;HPGD;SRC;PXN;TGFBRAP1;ARRB2;TMEM100;ZMIZ1;HIVEP1;RNF111;SMAD2;JUN;LEFTY1;TGFB1;GDF15;FOS;RGMB;TGFBR1;ACVR2A;SMAD7;HIPK2;SKI;ZYX;ENG
Negative Regulation Of Amide Metabolic Process (GO:0034249)	21/93	0.00277405	0.0438085	2.16028	12.7185	DDX6;BTG2;TIA1;RTN1;NHLRC3;SHMT1;PUS7;SORL1;RTN4;FXR1;RBM4;SYNCRIP;LARP1;BIN1;TRIM2;NCL;CAPRIN1;ENC1;DHX36;SERBP1;IGF2BP2
Positive Regulation Of Defense Response (GO:0031349)	26/124	0.00286383	0.0449101	1.96627	11.5137	ETS1;TNF;CAMK2N1;CCL5;CASP4;CCL3;SLC15A4;GSDMD;GBP5;AKIRIN2;MEF2C;PDE2A;IL18;IL16;IL17RA;TNFRSF1A;NFKBIA;AIM2;NINJ1;POLR3F;TLR7;CD47;LCP1;RNF185;TLR4;TLR3
Regulation Of DNA Metabolic Process (GO:0051052)	26/124	0.00286383	0.0449101	1.96627	11.5137	ANKRD17;INO80E;SMG1;INO80D;SF3B3;JADE1;JADE2;YY1;UIMC1;RBBP6;NFRKB;XRCC5;ACTL6A;THOC1;ACTR8;BAZ1A;SIRT7;TOM1L1;TADA2B;UBE2V2;HNRNPD;UBE2N;TAF7;TAF6;TAF5;IL7R
Positive Regulation Of Interleukin-1 Production (GO:0032732)	16/64	0.00291324	0.0455258	2.46706	14.4039	GSDMD;GBP5;EGR1;IL16;HMGB1;TNF;MALT1;P2RX7;IL6;CASP8;AIM2;CCL3;LGALS9;LCP1;TLR4;MYD88
Negative Regulation Of Cellular Biosynthetic Process (GO:0031327)	28/137	0.00298764	0.0465262	1.90425	11.0699	DDX6;BTG2;CDKN1A;ROCK2;SHMT1;PDGFB;SOGA1;FXR1;RBM4;SYNCRIP;LARP1;TRIM2;DHX36;ENC1;EP300;IGF2BP2;TIA1;NHLRC3;FBXW7;ERLIN1;ERLIN2;PUS7;NFKB1;CEACAM1;NCL;CAPRIN1;SERBP1;CRY1
Defense Response To Virus (GO:0051607)	36/189	0.00302012	0.0468693	1.74576	10.1297	SETD2;CGAS;SAMHD1;TNF;RELA;TRIM8;RNF135;TBK1;G3BP1;TRIM26;GBP2;NCK1;GBP5;MORC3;GBP7;NCBP1;RNASE6;DUS2;CXCL10;IL6;AIM2;PDE12;NDUFAF4;IRF1;IRF2;UBE2N;TRIM35;NCBP3;TLR7;TBKBP1;SERINC3;ZMYND11;RNF185;MYD88;TLR3;BCL2L1
Regulation Of Androgen Receptor Signaling Pathway (GO:0060765)	9/27	0.00304852	0.0470231	3.69601	21.4113	DDX5;NCOR1;HDAC1;SAFB2;EP300;RNF6;PKN1;ZBTB7A;FOXP1
Regulation Of Phosphoprotein Phosphatase Activity (GO:0043666)	11/37	0.003051	0.0470231	3.1286	18.1217	PPP1R15A;GSK3B;NUAK1;HSP90AB1;PPP1R12A;PPP6R1;CD300A;PPP6R3;CRY2;TIPRL;CALM2
Negative Regulation Of G1/S Transition Of Mitotic Cell Cycle (GO:2000134)	10/32	0.00311547	0.047689	3.36066	19.3956	PLK3;CDKN1A;APC;JADE1;PTEN;CDK2AP2;CCL2;BRD7;CRLF3;CDC73
Neural Tube Closure (GO:0001843)	10/32	0.00311547	0.047689	3.36066	19.3956	VASP;SKI;TGFB1;KDM2B;SEMA4C;DVL3;PLXNB2;BCL10;DYNLL1;PHACTR4
Positive Regulation Of Cell Adhesion (GO:0045785)	20/88	0.00319017	0.0485014	2.17801	12.5185	MAGI1;P2RY12;ZFHX3;SYK;TFE3;PDGFB;PTPRJ;PRKCA;TNF;SMAD7;FLCN;PPP3CA;ADGRG1;CCL5;RAC3;ITGAV;NCKAP1L;CD47;P4HB;TGM2
Positive Regulation Of Plasma Membrane Bounded Cell Projection Assembly (GO:0120034)	20/88	0.00319017	0.0485014	2.17801	12.5185	ACTR3;P2RY12;CYFIP1;GSK3B;RIPOR2;ACTR2;RALA;AKIRIN1;TWF2;ARAP1;PIK3R1;EPS8;CDC42;P2RX7;APC;ARPC2;FSCN1;PFN1;WASF2;NDEL1
Cellular Response To Chemokine (GO:1990869)	15/59	0.00326704	0.0493356	2.52264	14.4393	CCR1;RIPOR2;CCL24;DUSP1;GPR35;DOCK8;RHOA;CXCL10;CCL7;WNK1;CCL5;CCL4;CCL3;CCL2;SH2B3
Regulation Of Type I Interferon Production (GO:0032479)	15/59	0.00326704	0.0493356	2.52264	14.4393	TRAF3IP3;GBP7;TICAM2;CGAS;XIAP;DTX4;RBX1;ITCH;TBK1;IRAK1;IRF1;G3BP1;IRF8;IRF5;MYD88
3'-UTR-mediated mRNA Stabilization (GO:0070935)	7/18	0.00330424	0.0495636	4.70193	26.86	RBM47;ZFP36;MAPK14;TARDBP;ELAVL1;MYD88;HNRNPA0
Positive Regulation Of Monocyte Chemotaxis (GO:0090026)	7/18	0.00330424	0.0495636	4.70193	26.86	CCR1;CREB3;CXCL10;CCL5;ANO6;HMGB1;LGMN
mRNA Catabolic Process (GO:0006402)	12/43	0.00359847	0.0514186	2.86292	16.1104	DDX5;ZFP36;TUT7;EXOSC10;YTHDF2;AGO3;DHX34;PDE12;THRAP3;XRN2;RC3H1;ZFP36L2
Positive Regulation Of miRNA Transcription (GO:1902895)	12/43	0.00359847	0.0514186	2.86292	16.1104	EGR1;JUN;SPI1;POU2F1;TGFB1;PDGFB;FOS;NR3C1;ETS1;TNF;RELA;GNL3
Branched-Chain Amino Acid Transport (GO:0015803)	5/10	0.00363082	0.0514186	7.38507	41.4915	SLC7A5;SLC7A7;SLC43A2;SLC7A8;SLC3A2
Establishment Of Endothelial Intestinal Barrier (GO:0090557)	5/10	0.00363082	0.0514186	7.38507	41.4915	RAP2C;TJP1;RAB1A;F11R;RAPGEF6
Establishment Of Epithelial Cell Apical/Basal Polarity (GO:0045198)	5/10	0.00363082	0.0514186	7.38507	41.4915	CDC42;OPHN1;SH3BP1;MSN;RHOA
Negative Regulation Of B Cell Proliferation (GO:0030889)	5/10	0.00363082	0.0514186	7.38507	41.4915	LYN;TNFRSF13B;CD300A;RC3H1;TNFRSF21
Negative Regulation Of Programmed Necrotic Cell Death (GO:0062099)	5/10	0.00363082	0.0514186	7.38507	41.4915	CASP8;PELI1;ARHGEF2;NUPR1;BIRC3
Notch Signaling Involved In Heart Development (GO:0061314)	5/10	0.00363082	0.0514186	7.38507	41.4915	NOTCH2;GALNT11;JAG1;NOTCH1;RBPJ
Nuclear Pore Complex Assembly (GO:0051292)	5/10	0.00363082	0.0514186	7.38507	41.4915	FXR1;TPR;NUP153;NUP98;RTN4
Positive Regulation Of B Cell Differentiation (GO:0045579)	5/10	0.00363082	0.0514186	7.38507	41.4915	XBP1;SPI1;SYK;INPP5D;NCKAP1L
Positive Regulation Of Post-Transcriptional Gene Silencing By RNA (GO:1900370)	5/10	0.00363082	0.0514186	7.38507	41.4915	FXR1;TIAL1;ZFP36;PUM1;PUM2
Response To Sterol (GO:0036314)	5/10	0.00363082	0.0514186	7.38507	41.4915	SMAD2;TGFB1;CCL3;CCR5;TGFBR1
T Cell Chemotaxis (GO:0010818)	5/10	0.00363082	0.0514186	7.38507	41.4915	CXCL10;GPR183;CCL3;PIK3CD;PIK3CG
Negative Regulation Of Protein Ubiquitination (GO:0031397)	14/54	0.0036431	0.0514186	2.58941	14.5393	IVNS1ABP;TNFAIP3;ARRB1;ARRB2;SIRT7;GTPBP4;SMAD7;DNAJA1;UFL1;U2AF2;CRY1;OGT;SOX4;N4BP1
Regulation Of Focal Adhesion Assembly (GO:0051893)	14/54	0.0036431	0.0514186	2.58941	14.5393	MACF1;LDB1;ROCK2;SRC;RCC2;PTEN;PTPRJ;DYNLL1;RHOA;ACTG1;TLN1;CLASP2;MAP4K4;S100A10
Establishment Of Apical/Basal Cell Polarity (GO:0035089)	6/14	0.00369159	0.0514186	5.54018	31.0344	CDC42;OPHN1;SH3BP1;FSCN1;MSN;RHOA
Maturation Of LSU-rRNA From Tricistronic rRNA Transcript (SSU-rRNA, 5.8S rRNA, LSU-rRNA) (GO:0000463)	6/14	0.00369159	0.0514186	5.54018	31.0344	DDX18;NIFK;RPL7L1;ZNHIT6;RPF2;WDR12
Negative Regulation Of Receptor Signaling Pathway Via STAT (GO:1904893)	6/14	0.00369159	0.0514186	5.54018	31.0344	SOCS3;LEPROT;GBP7;BCL3;VHL;SH2B3
Polarized Epithelial Cell Differentiation (GO:0030859)	6/14	0.00369159	0.0514186	5.54018	31.0344	CDC42;RAB10;OPHN1;SH3BP1;MSN;RHOA
Positive Regulation Of Nuclear-Transcribed mRNA Catabolic Process, Deadenylation-Dependent Decay (GO:1900153)	6/14	0.00369159	0.0514186	5.54018	31.0344	TNRC6C;ZFP36;DHX36;ZFP36L2;ZFP36L1;TNRC6B
Regulation Of Extracellular Matrix Disassembly (GO:0010715)	6/14	0.00369159	0.0514186	5.54018	31.0344	CST3;IL6;TGFB1;LRP1;FSCN1;CLASP2
Regulation Of Hemopoiesis (GO:1903706)	6/14	0.00369159	0.0514186	5.54018	31.0344	NOTCH2;PURB;BRPF1;MAFB;KAT6A;MYSM1
Regulation Of Mast Cell Degranulation (GO:0043304)	6/14	0.00369159	0.0514186	5.54018	31.0344	LYN;CD84;FER;SYK;CD300A;LGALS9
Histone mRNA Metabolic Process (GO:0008334)	8/23	0.00382781	0.0531509	3.94143	21.9359	SLBP;SSB;TUT7;EXOSC10;NCBP1;CPSF3;TENT2;MTPAP
Response To Tumor Necrosis Factor (GO:0034612)	23/108	0.00395955	0.0548104	2.00437	11.0874	CCL24;ASAH1;PID1;ZFAND6;ADAM10;TNFRSF11A;ZFP36L2;RELA;ZFP36L1;NFKBIA;ZFP36;CASP8;CCL7;CASP3;CCL5;CCL4;CCL3;CCL2;ARHGEF2;GBP2;TNFRSF21;NFE2L2;GBP3
Positive Regulation Of Establishment Of Protein Localization To Mitochondrion (GO:1903749)	10/33	0.00399885	0.0550106	3.21436	17.7489	SH3GLB1;LEPROT;FBXW7;UBE2D3;ARIH2;HPS4;HUWE1;NMT1;UBE2J2;BBC3
Negative Regulation Of Actin Filament Bundle Assembly (GO:0032232)	9/28	0.00402307	0.0550106	3.50128	19.3121	TJP1;WAS;PIK3R1;F11R;DYNLL1;PFN1;PAK2;WASF2;CLASP2
Nuclear-Transcribed mRNA Catabolic Process, Nonsense-Mediated Decay (GO:0000184)	9/28	0.00402307	0.0550106	3.50128	19.3121	SMG1;RBM8A;NCBP1;DHX34;RC3H1;RNPS1;SMG7;GSPT1;PNRC2
Regulation Of Protein Transport (GO:0051223)	9/28	0.00402307	0.0550106	3.50128	19.3121	DNAJA1;PTPN1;NDFIP1;RHBDF2;ATP13A2;LCP1;GAPVD1;TNF;NDEL1
Regulation Of Interleukin-1 Beta Production (GO:0032651)	19/84	0.0042187	0.0575103	2.16406	11.8336	CX3CR1;GSDMD;GBP5;EGR1;TNFAIP3;TNF;MALT1;FOXP1;P2RX7;IL6;CASP8;AIM2;ELF4;CCL3;LGALS9;LCP1;TLR4;CD33;MYD88
Proteasomal Protein Catabolic Process (GO:0010498)	40/220	0.00434952	0.059114	1.64902	8.96688	GSK3B;PSMD12;VCP;WDR26;PSMD11;CCDC47;UBE2D3;CUL1;ARRB1;ARRB2;DTX4;RMND5B;ZNRF1;PSMD7;HECTD1;PSMB2;TRIM2;ENC1;ZSWIM8;TBL1X;XBP1;NHLRC3;CSNK1A1;FBXW7;SIAH2;DNAJB12;PEX10;UBE2A;TOPORS;RBX1;PSMA3;ITCH;PSMC6;PSMC3;APC;PELI1;MDM2;ASB2;RNF185;NFE2L2
Regulation Of Proteasomal Ubiquitin-Dependent Protein Catabolic Process (GO:0032434)	23/109	0.00446395	0.0604859	1.98095	10.7203	GSK3B;ZYG11B;VCP;HSP90AB1;CSNK1A1;RNF180;RNF19B;CSNK1D;CSNK1E;PIAS1;RBX1;SMAD7;HERPUD1;PHF20L1;UFL1;HECTD1;RYBP;MDM2;ARIH2;WAC;TRIB1;OGT;N4BP1
Regulation Of Cytokine Production (GO:0001817)	32/167	0.00452386	0.0611131	1.75751	9.48774	C5AR2;ZBTB1;ZBTB20;PLD4;PIK3CD;DTX4;TNF;PIK3CG;ZBTB2;SCAMP5;TBK1;CASP8;LGALS9;IGF2BP2;ERMAP;N4BP1;CD276;LYN;GBP7;NFAM1;ZBTB37;CARD9;ZBTB34;ATP2B1;TNFRSF1B;MAPK14;FOXP1;CCDC88B;IL1A;IL6;IRF8;CD47
Regulation Of Autophagy (GO:0010506)	43/241	0.0045542	0.0613382	1.61194	8.6911	GSK3B;SETD2;USP10;WDR41;HMGB1;SOGA1;MTDH;RPTOR;TRIM8;FLCN;UFL1;TBK1;ATG101;CASP3;RB1CC1;PSAP;ATP6V0A2;ZKSCAN3;PIP4K2A;STK38L;EP300;VHL;DRAM2;TRIM65;DCAF12;SNX5;SNX6;MCL1;SH3GLB1;UVRAG;ATP6V0B;FBXW7;PLK2;IL10RA;TFEB;TMEM59;WAC;TAB2;ATP13A2;NUPR1;EIF4G3;EIF4G2;CDK5R1
Cardiac Ventricle Development (GO:0003231)	7/19	0.0046983	0.0625279	4.30986	23.1032	NOTCH1;HECTD1;SALL1;PDE2A;HES1;MDM4;ENG
Cortical Actin Cytoskeleton Organization (GO:0030866)	7/19	0.0046983	0.0625279	4.30986	23.1032	FMNL3;FMNL1;FMNL2;ROCK2;NCKAP1L;LCP1;TNF
Establishment Of Epithelial Cell Polarity (GO:0090162)	7/19	0.0046983	0.0625279	4.30986	23.1032	CDC42;OPHN1;SH3BP1;MYO18A;MSN;RHOA;SIPA1
RNA Destabilization (GO:0050779)	7/19	0.0046983	0.0625279	4.30986	23.1032	RBM27;FXR1;YTHDF2;YTHDF3;ROCK2;MEX3D;PUM1
Histone H4 Acetylation (GO:0043967)	11/39	0.00477891	0.0632721	2.9048	15.5219	MORF4L1;MRGBP;KANSL1;PHF20;ACTL6A;JADE1;MSL2;EPC1;EPC2;JADE2;OGT
Lymphocyte Differentiation (GO:0030098)	20/91	0.00478244	0.0632721	2.08562	11.1431	ITGB1;VCAM1;NFAM1;PIK3CD;RHOH;GPS2;PTPRJ;IKZF1;PIK3R1;RELB;LFNG;CD79B;LYL1;KLF6;BLNK;DNAJB9;SLC25A5;FNIP1;ZBTB7A;SOX4
Negative Regulation Of Cell Cycle (GO:0045786)	19/85	0.0048381	0.0638202	2.13115	11.3617	CDKN1C;HEXIM1;BTG2;CDKN1A;BTG1;TGFB1;HPGD;DUSP1;ANGEL2;PTEN;RHOB;RNF167;NR4A1;CDK6;APC;TRIM35;TAF6;NUPR1;SIPA1
Ribosome Biogenesis (GO:0042254)	30/155	0.00503624	0.0658352	1.77899	9.41281	NIP7;NOL7;NOLC1;RPF2;WDR43;EXOSC7;FBL;EXOSC10;RRS1;SURF6;EXOSC3;GLUL;UTP15;NOP56;WDR36;NOP58;UTP11;UTP3;WDR74;DDX10;DNTTIP2;WDR75;WDR12;EIF2S1;GTPBP4;DKC1;XRN2;SBDS;MPHOSPH10;ESF1
Positive Regulation Of Transcription By RNA Polymerase I (GO:0045943)	10/34	0.00506879	0.0658352	3.08025	16.2781	UTP15;CARM1;NCL;UBTF;DDX21;WDR75;SIRT7;SF3B1;WDR43;ATF4
Proteasome-Mediated Ubiquitin-Dependent Protein Catabolic Process (GO:0043161)	54/319	0.00511434	0.0658352	1.51377	7.98622	GSK3B;FAF2;UBE2D3;ARRB1;ARRB2;HERPUD1;PSMD7;TRIM2;FBXO3;UBXN4;NHLRC3;FBXW7;TRPC4AP;TOPORS;RBX1;PSMA3;SELENOS;PELI1;PSMD12;VCP;WDR26;PSMD11;CUL5;CUL1;DERL2;UBE2J2;RMND5B;ZNRF1;HECTD1;PSMB2;ZSWIM8;DNAJB9;TBL1X;DCAF12;AKIRIN2;HSPA5;CSNK1A1;EDEM1;SIAH2;ERLIN1;PEX10;ERLIN2;UBE2A;FBXL14;ITCH;RNF103;PSMC6;PSMC3;APC;MDM2;ASB2;RNF185;FBXL6;NFE2L2
Cell Morphogenesis Involved In Differentiation (GO:0000904)	8/24	0.0051489	0.0658352	3.69488	19.4682	MEF2C;SPI1;YTHDF2;OPHN1;ACTN1;SIPA1;ATF4;EPHA2
Protein Exit From Endoplasmic Reticulum (GO:0032527)	8/24	0.0051489	0.0658352	3.69488	19.4682	LMAN1;TMED9;VCP;SELENOS;FAF2;SURF4;DERL2;HERPUD1
Positive Regulation Of Inflammatory Response (GO:0050729)	22/104	0.0051792	0.0658352	1.98686	10.4571	GSDMD;CD81;PDE2A;IL18;IL16;ETS1;TNF;IL17RA;TNFRSF1A;NFKBIA;IL6;AIM2;CAMK2N1;NINJ1;CASP4;CCL3;TLR7;NUPR1;CD47;LCP1;TLR4;TLR3
Cellular Response To Peptide (GO:1901653)	14/56	0.00518747	0.0658352	2.46582	12.974	GSK3B;XBP1;VCAM1;LRP1;SRC;ADRB2;ICAM1;ZFP36L1;CASP4;MDM2;ARHGEF2;TLR4;SNX6;LGMN
Positive Regulation Of DNA-templated Transcription, Elongation (GO:0032786)	14/56	0.00518747	0.0658352	2.46582	12.974	TCERG1;CCNT2;CCNT1;NCBP1;ZMYND8;THOC1;CDC73;MED7;MED21;PWWP2A;CDK12;EAPP;CDK13;BRD4
mRNA Splice Site Recognition (GO:0006376)	9/29	0.00522486	0.0658352	3.32603	17.476	ISY1;YTHDC1;CELF2;LUC7L3;SRSF5;SRSF6;SRSF10;LUC7L2;SRSF9
TOR Signaling (GO:0031929)	9/29	0.00522486	0.0658352	3.32603	17.476	PRR5;RPTOR;FLCN;LARP1;RPS6KB1;TIPRL;EIF4EBP2;RICTOR;FNIP1
Hyperosmotic Response (GO:0006972)	4/7	0.00526975	0.0658352	9.84375	51.638	NFAT5;ARHGEF2;RCSD1;TLR3
Monosaccharide Biosynthetic Process (GO:0046364)	4/7	0.00526975	0.0658352	9.84375	51.638	DSE;UST;CHST15;CHST14
Myeloid Leukocyte Mediated Immunity (GO:0002444)	4/7	0.00526975	0.0658352	9.84375	51.638	KMT2E;ADAM17;IL6;CARD9
Negative Regulation Of Circadian Rhythm (GO:0042754)	4/7	0.00526975	0.0658352	9.84375	51.638	SFPQ;SIN3A;CRY2;CRY1
Positive Regulation Of Cardiac Epithelial To Mesenchymal Transition (GO:0062043)	4/7	0.00526975	0.0658352	9.84375	51.638	JAG1;NOTCH1;TGFBR1;ENG
Positive Regulation Of Leukocyte Differentiation (GO:1902107)	4/7	0.00526975	0.0658352	9.84375	51.638	LGALS3;NCKAP1L;HMGB1;LGALS9
T-helper 17 Cell Lineage Commitment (GO:0072540)	4/7	0.00526975	0.0658352	9.84375	51.638	SOCS3;IL6;IRF4;JAK1
tRNA Surveillance (GO:0106354)	4/7	0.00526975	0.0658352	9.84375	51.638	EXOSC7;ZCCHC7;EXOSC8;EXOSC3
Ventricular Trabecula Myocardium Morphogenesis (GO:0003222)	4/7	0.00526975	0.0658352	9.84375	51.638	NOTCH1;RBPJ;TGFBR1;ENG
Positive Regulation Of Protein Catabolic Process (GO:0045732)	20/92	0.00544037	0.0674787	2.05654	10.7226	GSK3B;PLK3;HSP90AA1;VCP;CD81;FBXW7;PLK2;RDX;ECSCR;TNFAIP3;MSN;TNFRSF1B;TNF;SORL1;RBX1;PSMC6;APC;PSMC3;NUPR1;VGLL4
B Cell Differentiation (GO:0030183)	16/68	0.0055324	0.0674787	2.27677	11.8327	ITGB1;VCAM1;NFAM1;PIK3CD;GPS2;IRF2BP2;PTPRJ;PIK3R1;CD79B;LYL1;KLF6;BLNK;DNAJB9;SLC25A5;FNIP1;ZBTB7A
3'-UTR-mediated mRNA Destabilization (GO:0061158)	6/15	0.00553672	0.0674787	4.92433	25.5885	ZFP36;DHX36;RC3H1;TARDBP;ZFP36L2;ZFP36L1
Dendritic Cell Chemotaxis (GO:0002407)	6/15	0.00553672	0.0674787	4.92433	25.5885	CCR1;CCL5;GPR183;HMGB1;CCR5;PIK3CG
Negative Regulation Of Immune Effector Process (GO:0002698)	6/15	0.00553672	0.0674787	4.92433	25.5885	LGALS3;FER;CD300A;SLAMF8;RC3H1;CD47
Positive Regulation Of Transcription By RNA Polymerase III (GO:0045945)	6/15	0.00553672	0.0674787	4.92433	25.5885	RPTOR;ICE1;ICE2;CHD8;DDX21;SF3B1
Protein Localization To Cell-Cell Junction (GO:0150105)	6/15	0.00553672	0.0674787	4.92433	25.5885	TJP1;ILDR1;F11R;PAK2;ACTG1;JAK1
Regulation Of miRNA-mediated Gene Silencing (GO:0060964)	6/15	0.00553672	0.0674787	4.92433	25.5885	FXR1;TIAL1;ZFP36;PUM1;ELAVL1;PUM2
Regulation Of rRNA Processing (GO:2000232)	6/15	0.00553672	0.0674787	4.92433	25.5885	UTP15;YTHDF2;WDR75;SIRT7;WDR43;METTL18
Positive Regulation Of Lymphocyte Proliferation (GO:0050671)	17/74	0.00558728	0.0679104	2.20717	11.4492	CD86;SASH3;MEF2C;VCAM1;CD81;CD80;IL18;NFATC2;SLC7A1;CCDC88B;IL6;PNP;CCL5;GPR183;NCKAP1L;NCK1;CD276
Negative Regulation Of Inflammatory Response (GO:0050728)	23/111	0.00563392	0.0682923	1.9357	10.0249	LYN;SYK;SRC;PLK2;IL10RA;PRKCD;RHBDF2;TNFAIP3;ARNT;GPS2;TNFRSF1B;MAPK14;TNFRSF1A;FXR1;HCK;SELENOS;ELF4;LPCAT3;OTULIN;SLAMF8;TNFAIP8L2;TRIM65;EXTL3
Positive Regulation Of DNA Recombination (GO:0045911)	13/51	0.00582973	0.0704753	2.53023	13.0175	PIAS4;ACTR2;KMT5C;FUS;ACTL6A;WAS;MORF4L1;MRNIP;MRGBP;SHLD2;EPC1;EPC2;KMT5B
Protein Localization To Organelle (GO:0033365)	27/137	0.00586977	0.0706745	1.81867	9.34422	YWHAE;PPP1R15A;MTCH2;CCDC47;RAP1GDS1;RCSD1;TOR1AIP1;BICD2;SEC61A1;PAK1;NUAK2;LMNA;GBP2;ZBTB7A;CEP68;GBP5;TIA1;SSB;CSNK1D;SORL1;TOPORS;UBAC2;DNAJA1;VAPA;MDM2;DCP1A;ARF6
Negative Regulation Of Mitotic Cell Cycle Phase Transition (GO:1901991)	11/40	0.00589348	0.0706745	2.80447	14.3979	CDKN1A;APC;JADE1;PTEN;CDK2AP2;CCL2;BRD7;CRLF3;CDC73;ZFP36L2;ZFP36L1
Nucleic Acid-Templated Transcription (GO:0097659)	11/40	0.00589348	0.0706745	2.80447	14.3979	PHF3;MEF2A;SMAD2;DIDO1;PPP5C;TCEANC;EPC1;TCEA1;RNPS1;TOPORS;THAP1
Central Nervous System Neuron Axonogenesis (GO:0021955)	5/11	0.00600588	0.0708852	6.15387	31.4772	HSP90AA1;HSP90AB1;MYCBP2;PTEN;B4GALT6
Nucleotide-Binding Oligomerization Domain Containing Signaling Pathway (GO:0070423)	5/11	0.00600588	0.0708852	6.15387	31.4772	LACC1;ITCH;OTULIN;TNFAIP3;RELA
Regulation Of Epithelial Cell Apoptotic Process (GO:1904035)	5/11	0.00600588	0.0708852	6.15387	31.4772	ZFP36;CARM1;NUPR1;TNF;ZFP36L1
Regulation Of RNA Export From Nucleus (GO:0046831)	5/11	0.00600588	0.0708852	6.15387	31.4772	KHDRBS1;SETD2;CPSF6;TPR;NUP153
Regulation Of T Cell Mediated Immunity (GO:0002709)	5/11	0.00600588	0.0708852	6.15387	31.4772	CD80;WAS;ZBTB1;HMGB1;TNFRSF1B
Regulation Of T-helper 17 Cell Differentiation (GO:2000319)	5/11	0.00600588	0.0708852	6.15387	31.4772	RC3H1;JUNB;NFKBID;MALT1;SMAD7
Positive Regulation Of Interleukin-1 Beta Production (GO:0032731)	14/57	0.00613653	0.0722372	2.40834	12.2669	GSDMD;GBP5;EGR1;TNF;MALT1;P2RX7;IL6;CASP8;AIM2;CCL3;LGALS9;LCP1;TLR4;MYD88
Regulation Of Fat Cell Differentiation (GO:0045598)	17/75	0.0064392	0.0752379	2.16899	10.9433	CEBPB;XBP1;TRIO;TGFB1;GPS2;TNF;ZFP36L2;ZFP36L1;ASXL1;ZFP36;IL6;CREB1;NOCT;CARM1;ID2;LCP1;WDFY2
Myoblast Differentiation (GO:0045445)	7/20	0.00649289	0.0752379	3.97811	20.0379	ITGB1;TCF7L2;DDX5;MBNL1;JAG1;NOTCH1;RBPJ
Negative Regulation Of Protein Localization To Cell Periphery (GO:1904376)	7/20	0.00649289	0.0752379	3.97811	20.0379	TMEM59;PID1;TGFB1;CLTC;NUMB;BCL2L1;PICALM
Pulmonary Valve Development (GO:0003177)	7/20	0.00649289	0.0752379	3.97811	20.0379	NOTCH2;SMAD2;JAG1;NOTCH1;RBPJ;TNFRSF1B;TNFRSF1A
Regulation Of Cardiac Muscle Cell Proliferation (GO:0060043)	7/20	0.00649289	0.0752379	3.97811	20.0379	MEF2C;NOTCH1;PIM1;RBPJ;TGFBR1;VGLL4;RUNX1
Homotypic Cell-Cell Adhesion (GO:0034109)	12/46	0.00650887	0.0752379	2.60986	13.1396	P2RY12;STXBP3;UBASH3B;ACTN1;FLNA;MYH9;TLN1;CLIC1;MYL12A;PIK3CG;ACTG1;FERMT3
Regulation Of Cytokine Production Involved In Inflammatory Response (GO:1900015)	12/46	0.00650887	0.0752379	2.60986	13.1396	GBP5;IL6;TICAM2;CARD9;PLD4;MAPK14;ADCY7;TNF;EXTL3;TLR4;MYD88;IL17RA
Regulation Of G1/S Transition Of Mitotic Cell Cycle (GO:2000045)	22/106	0.00654726	0.075487	1.93933	9.75235	ANKRD17;KMT2E;SMARCD1;CDKN1A;CCNH;CPSF3;RDX;ACTL6A;JADE1;PTEN;ARID1A;SMARCA2;AIF1;CDC73;RPTOR;ADAM17;APC;ID2;CDK2AP2;CCL2;BRD7;CRLF3
Regulation Of Protein-Containing Complex Assembly (GO:0043254)	24/119	0.00675203	0.0769208	1.87108	9.35147	SH3GLB1;ATF7IP;GSK3B;VCP;HSP90AA1;TGFB1;RALB;ICE1;HSPA5;SYK;SAR1B;SRC;TGFBRAP1;HJURP;TRAF2;TNF;SORL1;CDC42;LGALS3;HCK;EP300;TPPP;BID;FNIP1
Negative Regulation Of Protein Localization To Membrane (GO:1905476)	8/25	0.00679167	0.0769208	3.47733	17.359	TMEM59;PID1;TGFB1;GDI1;CLTC;NUMB;BCL2L1;PICALM
Osteoclast Differentiation (GO:0030316)	8/25	0.00679167	0.0769208	3.47733	17.359	CSF1R;SBNO2;SRC;GPR183;TNFRSF11A;MAPK14;FOXP1;EPHA2
Positive Regulation Of T Cell Migration (GO:2000406)	8/25	0.00679167	0.0769208	3.47733	17.359	CXCL10;ADAM17;WNK1;DOCK8;CCL5;ADAM10;AIF1;RHOA
Regulation Of Platelet Aggregation (GO:0090330)	8/25	0.00679167	0.0769208	3.47733	17.359	LYN;CEACAM1;IL6;SYK;PRKCD;PRKCA;F11R;SH2B3
Regulation Of Synapse Organization (GO:0050807)	8/25	0.00679167	0.0769208	3.47733	17.359	ARHGAP22;SETD5;GRIPAP1;MEF2C;PDLIM5;KLK8;TNF;YWHAZ
RNA Polyadenylation (GO:0043631)	8/25	0.00679167	0.0769208	3.47733	17.359	HEXIM1;ZCCHC7;PCF11;CPSF3;TENT2;MTPAP;CDC73;WDR33
Positive Regulation Of Telomere Maintenance (GO:0032206)	13/52	0.00694113	0.0784155	2.46521	12.2528	INO80E;INO80D;PPP1R10;ACTL6A;TINF2;NEK7;ACTR8;GNL3;YY1;DHX36;HNRNPA2B1;HNRNPD;NFRKB
Positive Regulation Of NF-kappaB Transcription Factor Activity (GO:0051092)	29/152	0.00706171	0.0795773	1.74711	8.65357	CX3CR1;BCL10;TNFRSF11A;TNF;MALT1;RELA;MTDH;TRIM8;PIDD1;IRAK1;IRAK2;CAPN3;EP300;LGALS9;ZBTB7A;TICAM2;CARD9;IL18;TRAF2;CFLAR;FER;IL6;AIM2;TRAF5;BTK;UBE2N;ARHGEF2;TLR4;MYD88
Regulation Of Bone Mineralization (GO:0030500)	14/58	0.00721958	0.0811525	2.35347	11.6049	CCR1;MEF2C;PKDCC;TXLNG;ANO6;TENT5A;ATP2B1;SLC8A1;ACVR2A;P2RX7;BMP2K;CCL3;TMEM119;BCOR
Regulation Of Actin Filament Polymerization (GO:0030833)	16/70	0.00742293	0.0828156	2.19219	10.7487	VASP;CCL24;PRKCD;TWF2;BAIAP2;SSH2;HCK;FER;FCHSD2;BIN1;MYADM;EVL;NCKAP1L;PFN1;NCK1;ARF6
Regulation Of Cellular Biosynthetic Process (GO:0031326)	16/70	0.00742293	0.0828156	2.19219	10.7487	CX3CR1;CYFIP1;EIF2B4;JADE1;NOLC1;RBM4B;JADE2;TNFRSF1B;MFSD12;EIF2S1;TOM1L1;CCL5;NOS1AP;CD47;METTL18;GCN1
Regulation Of Notch Signaling Pathway (GO:0008593)	16/70	0.00742293	0.0828156	2.19219	10.7487	GALNT11;JAG1;YTHDF2;ARRDC1;FBXW7;SRC;ARRB1;TM2D3;EPN2;LFNG;TSPAN14;ZMIZ1;MFNG;BMP2K;HIF1AN;ZBTB7A
Positive Regulation Of Cellular Catabolic Process (GO:0031331)	28/146	0.00746523	0.0830808	1.7581	8.61031	RBM27;GSK3B;SETD2;ZBTB20;HMGB1;TNF;MTDH;RPTOR;TRIM8;FLCN;UFL1;TBK1;ATG101;RB1CC1;ZSWIM8;ABCD1;TRIM65;SH3GLB1;PTPN1;PLK2;PRKCD;TFEB;ARNT;TNFRSF1B;P2RX7;TMEM59;ITCH;DAGLB
Regulation Of Interleukin-2 Production (GO:0032663)	12/47	0.00781082	0.0865984	2.53515	12.3012	CD86;IL1A;ZFP36;PNP;NAV3;IRF4;CD80;PDE4B;TNFAIP3;TRAF2;MALT1;RUNX1
Positive Regulation Of Double-Strand Break Repair Via Homologous Recombination (GO:1905168)	10/36	0.00787033	0.0865984	2.84299	13.7733	PIAS4;ACTR2;MORF4L1;MRNIP;MRGBP;FUS;ACTL6A;WAS;EPC1;EPC2
Positive Regulation Of Interferon-Beta Production (GO:0032728)	10/36	0.00787033	0.0865984	2.84299	13.7733	RNF135;HSP90AA1;TBK1;IRF1;POLR3F;IRF5;TLR7;TRIM65;TLR4;TLR3
Regulation Of Intracellular Protein Transport (GO:0033157)	10/36	0.00787033	0.0865984	2.84299	13.7733	GSK3B;PLK3;PTPN1;TGFB1;ICE1;TPR;ATP13A2;SIRT7;LCP1;NDEL1
Regulation Of Tumor Necrosis Factor Production (GO:0032680)	25/127	0.00793222	0.0865984	1.81532	8.78039	CX3CR1;CD84;C5AR2;LY96;TNFAIP3;PTPRJ;HMGB1;VSIR;FXR1;ZFP36;CCL3;LGALS9;CD33;SYK;IFNGR1;FOXP1;IL1A;IL6;SELENOS;ELF4;ARHGEF2;CD47;LCP1;TLR4;TLR3
Alternative mRNA Splicing, Via Spliceosome (GO:0000380)	6/16	0.00797439	0.0865984	4.43164	21.4116	DDX17;HNRNPM;DDX5;SFPQ;NCBP1;SRSF6
Cell Surface Receptor Signaling Pathway Involved In Heart Development (GO:0061311)	6/16	0.00797439	0.0865984	4.43164	21.4116	NOTCH2;GALNT11;JAG1;NOTCH1;TGFB1;RBPJ
Cell Surface Toll-Like Receptor Signaling Pathway (GO:0140895)	6/16	0.00797439	0.0865984	4.43164	21.4116	IRAK1;LY96;LGALS9;PIK3AP1;TLR4;MYD88
Regulation Of B Cell Receptor Signaling Pathway (GO:0050855)	6/16	0.00797439	0.0865984	4.43164	21.4116	LYN;CD300A;CD81;NFAM1;GPS2;FOXP1
Regulation Of Nucleocytoplasmic Transport (GO:0046822)	6/16	0.00797439	0.0865984	4.43164	21.4116	GSK3B;KHDRBS1;RBM4;TGFB1;TPR;SIRT7
ERAD Pathway (GO:0036503)	19/89	0.00810744	0.0878306	2.00892	9.67287	VCP;XBP1;HSPA5;CCDC47;EDEM1;FAF2;DNAJB12;ERLIN1;DERL2;ERLIN2;UBE2J2;HERPUD1;PSMC6;RNF103;SELENOS;DNAJB9;UBXN4;UGGT1;RNF185
[truncated: 497 more rows]
