# Supplementary material for: Lymphoid gene expression supports neuroprotective microglia function
Source: Nature. 2025 Nov 5;648(8092):157–65. doi: 10.1038/s41586-025-09662-z (PMC12675299; doi:10.1038/s41586-025-09662-z)
Supplement: Supplementary file 3 — Supplementary Table 1. Single-cell sequencing from wild-type and 5xFAD mice.Supplementary Table 2. Human demographics data. Supplementary Table 3. Single-nucleus sequencing from 5xFAD and 5xFAD+CSF1Ri microglia. Supplementary Table 4. MERFISH from 5xFAD–PU.1-low–wt–high microglia. Supplementary Table 5. TRAP sequencing from 5xFAD and 5xFAD+CSF1Ri microglia. Supplementary Table 6. TRAP sequencing from PU.1-low–wt–high microglia. Supplementary Table 7. ATAC sequencing from PU.1-low–wt–high microglia and T cells. Supplementary Table 8. Proteomics from PU.1-low–wt–high BV2 cells. Supplementary Table 9. RNA sequencing from PU.1-low iMgls. Supplementary Table 10. Single-nucleus sequencing from 5xFADPU.1-low–wt–high microglia. Supplementary Table 11. TRAP-seq from 5xFADPU.1-low–wt–high microglia. Supplementary Table 12. Single-cell sequencing from 5xFAD–CD28KO microglia. Supplementary Table 13. Single-nucleus sequencing from 5xFAD–TIM-3-KO microglia from Kimura et al.49. [file 41586_2025_9662_MOESM3_ESM.zip › 2024-08-16775C-s3/Supplementary_Table_10_-_Single-nuclei_sequencing_from_5xFADPU.1-low-wt-high_microglia.xlsx]

## Sheet: Sheet 1
Subset markers from single-nuclei sequencing of 5xFAD-PU.1-low-wt-high microglia
gene	Cluster	p_val	p_val_adj	avg_log2FC	pct.1	pct.2
Tmem119	Homeostatic 1	0	0	1.00985	0.728	0.381
Maf	Homeostatic 1	0	0	1.01725	0.774	0.431
Stab1	Homeostatic 1	0	0	1.61037	0.5	0.16
Agmo	Homeostatic 1	0	0	1.18564	0.69	0.359
Cacnb2	Homeostatic 1	0	0	1.66911	0.426	0.134
Zfhx3	Homeostatic 1	0	0	1.00402	0.847	0.565
Bank1	Homeostatic 1	0	0	3.39114	0.289	0.026
P2ry12	Homeostatic 1	0	0	0.786767	0.916	0.677
Gm31243	Homeostatic 1	0	0	2.84132	0.22	0.026
Selplg	Homeostatic 1	0	0	0.695781	0.956	0.764
Elmo1	Homeostatic 1	0	0	0.834132	0.941	0.768
Srgap2	Homeostatic 1	0	0	0.914267	0.964	0.793
Fchsd2	Homeostatic 1	2.23618e-300	4.23444e-296	1.14396	0.679	0.361
Malat1	Homeostatic 1	6.44042e-286	1.21956e-281	0.32301	1	1
Gm10790	Homeostatic 1	2.01503e-285	3.81565e-281	1.07353	0.677	0.357
Plxna4	Homeostatic 1	6.7084e-283	1.2703e-278	1.47282	0.458	0.175
Cx3cr1	Homeostatic 1	8.50952e-279	1.61136e-274	0.699445	0.934	0.754
Tanc2	Homeostatic 1	1.64831e-277	3.12124e-273	0.617924	0.972	0.85
Chd9	Homeostatic 1	4.35324e-276	8.24329e-272	0.895587	0.814	0.552
Ivns1abp	Homeostatic 1	1.17018e-271	2.21585e-267	0.799873	0.871	0.625
8030442B05Rik	Homeostatic 1	3.90147e-254	7.38782e-250	1.3352	0.449	0.179
Fgd2	Homeostatic 1	3.10516e-252	5.87994e-248	0.966388	0.669	0.362
Serinc3	Homeostatic 1	1.24258e-243	2.35296e-239	0.565392	0.958	0.789
Frmd4a	Homeostatic 1	1.0184e-238	1.92844e-234	0.821494	0.791	0.532
A830008E24Rik	Homeostatic 1	1.10966e-236	2.10126e-232	1.30416	0.479	0.214
P3h2	Homeostatic 1	2.87138e-236	5.43724e-232	1.17678	0.553	0.273
Rapgef5	Homeostatic 1	3.76323e-235	7.12606e-231	0.931037	0.694	0.399
Dock4	Homeostatic 1	7.58903e-234	1.43706e-229	0.689072	0.912	0.719
Dock10	Homeostatic 1	1.96706e-227	3.72482e-223	0.778915	0.819	0.574
Csf1r	Homeostatic 1	2.44869e-225	4.63685e-221	0.515315	0.968	0.835
Adap2	Homeostatic 1	1.89356e-224	3.58565e-220	0.735882	0.839	0.597
Csmd3	Homeostatic 1	1.89213e-208	3.58294e-204	0.765598	0.9	0.718
Pid1	Homeostatic 1	2.20403e-198	4.17354e-194	1.14559	0.466	0.217
Pld4	Homeostatic 1	3.15917e-194	5.9822e-190	0.662337	0.811	0.548
Phyhd1	Homeostatic 1	2.64246e-189	5.00376e-185	0.843176	0.636	0.368
Abca9	Homeostatic 1	2.97593e-188	5.63523e-184	0.719432	0.781	0.54
Sparc	Homeostatic 1	3.94947e-188	7.47872e-184	0.601594	0.871	0.66
Dst	Homeostatic 1	4.66232e-185	8.82857e-181	0.623045	0.874	0.671
Man1a	Homeostatic 1	2.09859e-180	3.97389e-176	1.03857	0.476	0.236
Ophn1	Homeostatic 1	3.21828e-176	6.09413e-172	0.766657	0.714	0.473
Itga9	Homeostatic 1	1.12119e-175	2.12309e-171	1.25024	0.351	0.143
Pld1	Homeostatic 1	5.14559e-169	9.7437e-165	1.06599	0.447	0.22
Prkca	Homeostatic 1	1.03754e-165	1.96469e-161	1.07737	0.406	0.186
Otulinl	Homeostatic 1	7.30098e-162	1.38251e-157	0.668594	0.72	0.467
Lpcat2	Homeostatic 1	1.27708e-160	2.41827e-156	0.599674	0.802	0.575
Mef2a	Homeostatic 1	2.82823e-158	5.35553e-154	0.486752	0.94	0.827
4933406I18Rik	Homeostatic 1	1.5037e-155	2.8474e-151	0.640849	0.837	0.621
Gal3st4	Homeostatic 1	5.21089e-143	9.86734e-139	1.22551	0.276	0.107
Nav2	Homeostatic 1	6.45399e-143	1.22213e-138	0.546343	0.87	0.679
Abca1	Homeostatic 1	2.87973e-142	5.45307e-138	0.741352	0.56	0.326
Itgam	Homeostatic 1	1.06395e-141	2.01469e-137	0.663611	0.655	0.417
Ssh2	Homeostatic 1	8.25832e-141	1.56379e-136	0.456068	0.94	0.817
Nrip1	Homeostatic 1	8.73632e-141	1.65431e-136	0.792413	0.559	0.329
Adap2os	Homeostatic 1	1.87889e-140	3.55787e-136	0.568402	0.777	0.549
Ifngr1	Homeostatic 1	8.52919e-140	1.61509e-135	0.672652	0.605	0.365
Tbc1d9	Homeostatic 1	4.7179e-138	8.93382e-134	1.03695	0.378	0.183
Ccnd3	Homeostatic 1	7.7222e-138	1.46228e-133	0.569014	0.816	0.62
Celf2	Homeostatic 1	4.30656e-135	8.1549e-131	0.634103	0.734	0.512
Ecscr	Homeostatic 1	5.7635e-135	1.09138e-130	1.12235	0.272	0.107
Tjp1	Homeostatic 1	4.30138e-134	8.14509e-130	0.91297	0.416	0.214
Ltc4s	Homeostatic 1	1.0138e-132	1.91973e-128	0.665048	0.59	0.355
March1	Homeostatic 1	2.742e-131	5.19225e-127	0.71046	0.634	0.413
Prkce	Homeostatic 1	6.06731e-130	1.1489e-125	1.02241	0.378	0.187
Abhd15	Homeostatic 1	6.43568e-130	1.21866e-125	1.10251	0.292	0.122
Slc9a9	Homeostatic 1	6.63783e-127	1.25694e-122	0.553944	0.748	0.519
Lyn	Homeostatic 1	9.11837e-126	1.72665e-121	0.518602	0.856	0.688
Adgrg1	Homeostatic 1	2.63426e-125	4.98824e-121	0.968359	0.315	0.139
Epb41l2	Homeostatic 1	8.61103e-125	1.63058e-120	0.500432	0.877	0.729
Slc40a1	Homeostatic 1	1.01006e-124	1.91264e-120	1.18834	0.246	0.095
Pde3b	Homeostatic 1	6.44061e-124	1.21959e-119	0.559355	0.811	0.622
Unc93b1	Homeostatic 1	8.65216e-124	1.63837e-119	0.479979	0.856	0.688
Slco2b1	Homeostatic 1	8.95016e-123	1.6948e-118	0.553304	0.755	0.544
Slc2a5	Homeostatic 1	1.52678e-122	2.8911e-118	0.90785	0.343	0.162
Eef2k	Homeostatic 1	2.80581e-121	5.31309e-117	0.93958	0.363	0.179
Tm6sf1	Homeostatic 1	8.79335e-117	1.66511e-112	1.00109	0.307	0.14
Tcf7l2	Homeostatic 1	6.43659e-116	1.21883e-111	0.964144	0.361	0.183
Wnk1	Homeostatic 1	4.22406e-115	7.99867e-111	0.579495	0.73	0.53
Mboat1	Homeostatic 1	4.79004e-114	9.07043e-110	1.60477	0.151	0.043
Siglech	Homeostatic 1	1.01082e-112	1.91409e-108	0.439476	0.915	0.765
Ccr5	Homeostatic 1	1.91293e-112	3.62232e-108	0.804186	0.46	0.265
Nr6a1	Homeostatic 1	3.59341e-112	6.80449e-108	0.669057	0.633	0.427
Ppp1r21	Homeostatic 1	4.12879e-111	7.81829e-107	0.755328	0.457	0.261
Pten	Homeostatic 1	6.06862e-111	1.14915e-106	0.709143	0.532	0.33
Cd33	Homeostatic 1	4.19013e-110	7.93444e-106	0.685549	0.516	0.309
Il6ra	Homeostatic 1	1.59945e-108	3.02871e-104	0.66715	0.519	0.312
Ldlrad4	Homeostatic 1	2.02955e-108	3.84316e-104	0.504511	0.817	0.639
Bin1	Homeostatic 1	9.35108e-108	1.77072e-103	0.708384	0.507	0.306
P2ry13	Homeostatic 1	2.19429e-107	4.15511e-103	0.646946	0.491	0.287
Zfp710	Homeostatic 1	1.09546e-106	2.07437e-102	0.637371	0.599	0.392
0610040J01Rik	Homeostatic 1	2.12422e-105	4.02243e-101	0.750497	0.473	0.281
Numb	Homeostatic 1	4.46711e-105	8.45892e-101	0.517184	0.799	0.63
Ggta1	Homeostatic 1	2.34095e-104	4.43282e-100	1.44479	0.162	0.053
Slc1a3	Homeostatic 1	2.90578e-104	5.50239e-100	0.801143	0.404	0.222
Ptgs1	Homeostatic 1	1.32894e-103	2.51647e-99	0.550618	0.644	0.433
Cd164	Homeostatic 1	4.6268e-103	8.76131e-99	0.80552	0.376	0.201
Lrba	Homeostatic 1	1.16505e-102	2.20615e-98	0.779256	0.446	0.259
Tgfbr1	Homeostatic 1	2.42647e-102	4.59476e-98	0.329232	0.983	0.927
Pik3r1	Homeostatic 1	2.82366e-102	5.34688e-98	0.646108	0.59	0.395
Slc8a1	Homeostatic 1	3.47268e-101	6.57587e-97	0.421186	0.903	0.768
Rtn1	Homeostatic 1	7.89441e-101	1.49488e-96	0.921471	0.323	0.162
Hck	Homeostatic 1	3.4687e-100	6.56832e-96	0.752505	0.385	0.207
Fhit	Homeostatic 1	8.75734e-100	1.65829e-95	0.889016	0.374	0.203
Dip2b	Homeostatic 1	1.11495e-99	2.11126e-95	0.450422	0.795	0.603
Vsir	Homeostatic 1	2.19775e-99	4.16166e-95	0.409295	0.849	0.67
Col27a1	Homeostatic 1	1.02875e-98	1.94804e-94	0.754143	0.408	0.227
Bbs9	Homeostatic 1	1.7115e-98	3.2409e-94	0.661206	0.589	0.403
Dapp1	Homeostatic 1	1.39792e-95	2.6471e-91	0.753773	0.428	0.252
Inpp4b	Homeostatic 1	1.72896e-95	3.27396e-91	0.534175	0.738	0.555
Clec4a3	Homeostatic 1	7.89139e-95	1.49431e-90	1.24212	0.153	0.051
Asb2	Homeostatic 1	1.06237e-94	2.0117e-90	0.909497	0.263	0.121
Scoc	Homeostatic 1	4.79474e-94	9.07932e-90	0.733488	0.424	0.247
Tmem173	Homeostatic 1	1.14752e-93	2.17295e-89	0.69721	0.375	0.202
Lgmn	Homeostatic 1	1.40803e-93	2.66625e-89	0.366526	0.88	0.732
Arhgap4	Homeostatic 1	1.64823e-93	3.12108e-89	0.884789	0.292	0.143
Snta1	Homeostatic 1	1.74649e-93	3.30715e-89	1.06189	0.229	0.099
Pde4d	Homeostatic 1	4.82763e-93	9.1416e-89	0.705888	0.358	0.191
Med12l	Homeostatic 1	2.81396e-92	5.32851e-88	0.567669	0.636	0.442
Upk1b	Homeostatic 1	4.24887e-91	8.04567e-87	1.19518	0.191	0.076
Sipa1	Homeostatic 1	1.45278e-88	2.75099e-84	0.640298	0.46	0.279
Atp6v0a2	Homeostatic 1	2.78715e-88	5.27775e-84	1.00603	0.216	0.093
Gm47754	Homeostatic 1	3.44181e-87	6.51742e-83	1.21002	0.173	0.066
Scamp2	Homeostatic 1	5.10643e-87	9.66954e-83	0.531225	0.558	0.365
Mertk	Homeostatic 1	5.86853e-87	1.11127e-82	0.323333	0.955	0.865
Usp24	Homeostatic 1	3.56898e-86	6.75821e-82	0.759511	0.374	0.214
Atp8a2	Homeostatic 1	1.07594e-85	2.0374e-81	0.560086	0.573	0.383
Rap1gds1	Homeostatic 1	1.70994e-85	3.23794e-81	0.482245	0.744	0.574
Soga1	Homeostatic 1	6.8656e-85	1.30007e-80	0.700804	0.386	0.221
Fam49b	Homeostatic 1	1.55172e-84	2.93834e-80	0.498995	0.674	0.489
Ikzf1	Homeostatic 1	3.68487e-84	6.97767e-80	0.486079	0.73	0.547
Ntpcr	Homeostatic 1	5.51796e-83	1.04488e-78	0.994087	0.232	0.108
Herc2	Homeostatic 1	9.36155e-82	1.7727e-77	0.516697	0.617	0.431
Nlrp1b	Homeostatic 1	9.56847e-82	1.81189e-77	0.802166	0.352	0.201
Marcks	Homeostatic 1	4.55326e-81	8.62205e-77	0.535347	0.546	0.364
Fcrls	Homeostatic 1	6.21351e-81	1.17659e-76	0.473145	0.654	0.466
Dlc1	Homeostatic 1	6.29119e-81	1.1913e-76	1.2698	0.174	0.071
Wdfy2	Homeostatic 1	6.76752e-80	1.2815e-75	0.810098	0.299	0.158
Fkbp5	Homeostatic 1	1.53581e-79	2.90821e-75	0.500147	0.693	0.523
Csad	Homeostatic 1	8.38208e-78	1.58723e-73	0.771817	0.291	0.152
Cmtm6	Homeostatic 1	2.56742e-77	4.86166e-73	0.721393	0.285	0.147
Pip4k2a	Homeostatic 1	5.52998e-76	1.04716e-71	0.532063	0.587	0.41
Gm32036	Homeostatic 1	1.3816e-75	2.61621e-71	0.703472	0.372	0.22
Entpd1	Homeostatic 1	1.41771e-75	2.68458e-71	0.377766	0.794	0.621
Arhgap12	Homeostatic 1	1.57491e-75	2.98226e-71	0.614395	0.446	0.281
Golm1	Homeostatic 1	1.36849e-74	2.59137e-70	0.425847	0.715	0.54
Gm2629	Homeostatic 1	1.87025e-74	3.5415e-70	0.432382	0.72	0.543
Cmtm7	Homeostatic 1	7.20107e-74	1.36359e-69	0.783942	0.281	0.148
Kctd12	Homeostatic 1	7.61921e-74	1.44277e-69	0.622279	0.406	0.245
Fer	Homeostatic 1	1.49606e-73	2.83294e-69	0.93684	0.236	0.117
Adam10	Homeostatic 1	3.03859e-73	5.75388e-69	0.529167	0.565	0.392
Gm34408	Homeostatic 1	3.79718e-72	7.19033e-68	0.869762	0.24	0.12
Etv1	Homeostatic 1	9.35546e-72	1.77155e-67	1.10546	0.155	0.062
Sall1	Homeostatic 1	1.56516e-71	2.96379e-67	0.637728	0.373	0.222
St3gal5	Homeostatic 1	1.8547e-71	3.51206e-67	0.654905	0.381	0.231
Rhobtb1	Homeostatic 1	3.06909e-71	5.81163e-67	0.713188	0.342	0.199
Itgav	Homeostatic 1	4.15625e-71	7.87028e-67	0.637876	0.387	0.234
Pde2a	Homeostatic 1	1.32012e-70	2.49978e-66	1.15048	0.152	0.061
Il17ra	Homeostatic 1	2.73591e-70	5.18072e-66	0.718734	0.298	0.164
Dock8	Homeostatic 1	3.63607e-70	6.88527e-66	0.378638	0.834	0.688
Garnl3	Homeostatic 1	1.33777e-69	2.5332e-65	1.00605	0.208	0.099
Pard3b	Homeostatic 1	2.87495e-69	5.444e-65	0.659235	0.394	0.245
Camk2d	Homeostatic 1	3.32568e-69	6.29751e-65	0.540212	0.48	0.318
Rogdi	Homeostatic 1	4.59702e-69	8.70491e-65	0.803943	0.234	0.117
Itgb5	Homeostatic 1	1.31178e-68	2.48398e-64	0.353223	0.837	0.692
Plcl2	Homeostatic 1	2.13293e-68	4.03892e-64	0.501664	0.608	0.443
Slc7a8	Homeostatic 1	4.00826e-68	7.59004e-64	0.584679	0.412	0.26
Sort1	Homeostatic 1	4.38772e-68	8.30859e-64	0.663011	0.343	0.2
I830077J02Rik	Homeostatic 1	9.92225e-68	1.87888e-63	0.931633	0.183	0.082
Mctp1	Homeostatic 1	1.24832e-67	2.36383e-63	0.478541	0.602	0.431
Glul	Homeostatic 1	1.07438e-66	2.03445e-62	0.785324	0.252	0.132
Map3k3	Homeostatic 1	2.24121e-66	4.24396e-62	0.565211	0.46	0.302
Sipa1l1	Homeostatic 1	4.97838e-66	9.42705e-62	0.725141	0.324	0.192
Il10ra	Homeostatic 1	6.57854e-66	1.24571e-61	0.524752	0.469	0.308
Aftph	Homeostatic 1	2.26634e-65	4.29155e-61	0.565701	0.449	0.297
Gab1	Homeostatic 1	2.60689e-65	4.93641e-61	0.86391	0.22	0.11
Frmd4b	Homeostatic 1	3.10228e-65	5.87449e-61	0.433631	0.685	0.517
Lysmd4	Homeostatic 1	3.84159e-65	7.27443e-61	0.385626	0.812	0.677
Pkig	Homeostatic 1	2.79654e-64	5.29552e-60	0.64773	0.341	0.203
Slc29a3	Homeostatic 1	5.60497e-64	1.06136e-59	0.580774	0.359	0.216
Mlph	Homeostatic 1	4.05984e-63	7.68772e-59	0.581496	0.362	0.221
Zdhhc14	Homeostatic 1	5.33167e-63	1.00961e-58	0.719719	0.235	0.121
Adrb2	Homeostatic 1	5.69738e-63	1.07886e-58	0.866519	0.159	0.068
Lst1	Homeostatic 1	2.51728e-62	4.76673e-58	1.0145	0.15	0.063
Tpst2	Homeostatic 1	2.44002e-61	4.62042e-57	0.725687	0.233	0.121
Lpar6	Homeostatic 1	1.44101e-60	2.7287e-56	0.587009	0.361	0.222
E230029C05Rik	Homeostatic 1	1.7594e-60	3.33161e-56	0.405185	0.692	0.54
Mgat4a	Homeostatic 1	6.75514e-60	1.27915e-55	0.485283	0.514	0.357
Nos1ap	Homeostatic 1	8.11799e-60	1.53722e-55	1.03338	0.163	0.074
Nr6a1os	Homeostatic 1	1.72232e-59	3.26139e-55	0.703327	0.323	0.196
Cd300a	Homeostatic 1	1.8767e-59	3.55372e-55	0.638225	0.254	0.137
Cfap74	Homeostatic 1	3.96988e-59	7.51736e-55	0.84348	0.217	0.112
Ulk2	Homeostatic 1	4.36837e-59	8.27194e-55	0.460513	0.574	0.415
Dleu2	Homeostatic 1	8.12932e-59	1.53937e-54	0.333043	0.853	0.72
B430010I23Rik	Homeostatic 1	1.59253e-58	3.01562e-54	0.52707	0.42	0.274
Rrbp1	Homeostatic 1	3.22397e-58	6.10491e-54	0.281387	0.833	0.689
Tlr3	Homeostatic 1	1.07551e-57	2.03659e-53	0.731636	0.238	0.128
Nfia	Homeostatic 1	1.55076e-57	2.93652e-53	0.478076	0.573	0.419
Fbrsl1	Homeostatic 1	2.67249e-57	5.06062e-53	0.736551	0.244	0.133
Tab2	Homeostatic 1	3.08346e-57	5.83883e-53	0.640926	0.326	0.2
Abcc3	Homeostatic 1	3.21967e-57	6.09677e-53	0.597975	0.32	0.193
Wasf2	Homeostatic 1	7.82586e-57	1.4819e-52	0.516894	0.452	0.306
Gtf2h2	Homeostatic 1	1.2e-56	2.27231e-52	0.467818	0.528	0.378
Gm13710	Homeostatic 1	1.45024e-56	2.74617e-52	1.04386	0.153	0.069
Myo1b	Homeostatic 1	1.89133e-56	3.58142e-52	0.906312	0.183	0.09
Ralgps1	Homeostatic 1	3.80861e-56	7.21198e-52	0.986821	0.151	0.068
Gm42477	Homeostatic 1	5.36514e-56	1.01594e-51	0.65478	0.257	0.143
Kcnk6	Homeostatic 1	7.0152e-56	1.3284e-51	0.715273	0.216	0.113
Arhgap22	Homeostatic 1	8.9718e-56	1.6989e-51	0.438993	0.507	0.349
Mtus1	Homeostatic 1	1.09844e-54	2.08001e-50	0.562797	0.361	0.229
Gna15	Homeostatic 1	1.18297e-54	2.24007e-50	0.540285	0.351	0.221
Sult1a1	Homeostatic 1	1.24436e-54	2.35633e-50	0.804333	0.174	0.083
Rps6ka1	Homeostatic 1	1.39445e-54	2.64053e-50	0.62488	0.292	0.173
Eng	Homeostatic 1	1.52089e-54	2.87996e-50	0.86385	0.159	0.073
Cep152	Homeostatic 1	4.52382e-54	8.56631e-50	0.691484	0.258	0.147
Acp2	Homeostatic 1	7.17109e-54	1.35792e-49	0.722925	0.22	0.118
B4galt1	Homeostatic 1	7.79258e-54	1.4756e-49	0.472367	0.443	0.299
Crlf3	Homeostatic 1	1.05347e-53	1.99486e-49	0.51128	0.443	0.303
Maml3	Homeostatic 1	1.94033e-53	3.67421e-49	0.380134	0.691	0.535
Phactr2	Homeostatic 1	2.04403e-53	3.87057e-49	0.748421	0.231	0.127
Alox5ap	Homeostatic 1	2.15384e-53	4.07852e-49	0.615728	0.237	0.13
Zswim6	Homeostatic 1	6.05975e-53	1.14747e-48	0.537489	0.415	0.281
Gng2	Homeostatic 1	7.21904e-53	1.367e-48	0.568168	0.36	0.231
Adgrl2	Homeostatic 1	7.65091e-53	1.44878e-48	0.853637	0.195	0.101
Gm16118	Homeostatic 1	9.25653e-53	1.75282e-48	0.92693	0.185	0.094
Ptprm	Homeostatic 1	1.50764e-52	2.85487e-48	0.500145	0.455	0.313
Ncf1	Homeostatic 1	2.64657e-52	5.01155e-48	0.514345	0.392	0.259
Adora3	Homeostatic 1	3.84999e-52	7.29034e-48	0.686523	0.214	0.114
Rbm26	Homeostatic 1	4.89731e-52	9.27354e-48	0.374218	0.656	0.499
Mlxip	Homeostatic 1	5.32011e-52	1.00742e-47	0.581531	0.312	0.19
Rreb1	Homeostatic 1	5.85151e-52	1.10804e-47	0.409271	0.628	0.475
Nbea	Homeostatic 1	1.0653e-51	2.01724e-47	0.6557	0.294	0.178
Chsy1	Homeostatic 1	2.22654e-51	4.21617e-47	0.75696	0.233	0.13
Scamp5	Homeostatic 1	2.61641e-51	4.95443e-47	0.703749	0.221	0.12
Slc24a3	Homeostatic 1	2.70436e-51	5.12097e-47	0.555573	0.38	0.25
Vrk2	Homeostatic 1	8.04313e-51	1.52305e-46	0.487595	0.446	0.306
Commd8	Homeostatic 1	1.36287e-50	2.58073e-46	0.704269	0.224	0.124
Slc25a37	Homeostatic 1	4.15336e-50	7.86479e-46	0.790357	0.165	0.08
Mycbp2	Homeostatic 1	5.16016e-50	9.77128e-46	0.340849	0.759	0.613
Filip1l	Homeostatic 1	9.0032e-50	1.70485e-45	0.586555	0.28	0.166
Itpr2	Homeostatic 1	1.12269e-49	2.12593e-45	0.38784	0.572	0.426
Gm26542	Homeostatic 1	2.87209e-49	5.43858e-45	0.489938	0.462	0.322
P2rx7	Homeostatic 1	3.03694e-49	5.75075e-45	0.444901	0.401	0.266
Gcnt1	Homeostatic 1	3.61812e-49	6.85128e-45	0.539507	0.327	0.207
Lifr	Homeostatic 1	5.89343e-49	1.11598e-44	0.640352	0.269	0.161
Tg	Homeostatic 1	7.59841e-49	1.43883e-44	0.794615	0.189	0.099
Gm15503	Homeostatic 1	1.53604e-48	2.90865e-44	0.748365	0.183	0.095
Bmp2k	Homeostatic 1	3.17208e-48	6.00665e-44	0.395022	0.549	0.404
Tifab	Homeostatic 1	9.26573e-48	1.75456e-43	0.573029	0.255	0.149
Lpcat3	Homeostatic 1	1.07435e-47	2.03439e-43	0.603402	0.255	0.149
Rcsd1	Homeostatic 1	1.73128e-47	3.27836e-43	0.606098	0.287	0.175
Ttc7	Homeostatic 1	3.59945e-47	6.81592e-43	0.74474	0.185	0.098
Prkn	Homeostatic 1	3.87418e-47	7.33614e-43	0.470241	0.501	0.363
Mapk14	Homeostatic 1	1.04417e-46	1.97724e-42	0.523055	0.339	0.218
Wdr44	Homeostatic 1	1.35377e-46	2.56349e-42	0.667682	0.251	0.148
Cysltr1	Homeostatic 1	4.12117e-46	7.80384e-42	0.684537	0.19	0.101
Slc43a2	Homeostatic 1	5.41446e-46	1.02528e-41	0.612895	0.218	0.122
Olfml3	Homeostatic 1	5.8303e-46	1.10403e-41	0.307846	0.65	0.496
Rhoh	Homeostatic 1	2.29299e-45	4.342e-41	0.483796	0.32	0.202
Cep68	Homeostatic 1	3.02822e-45	5.73424e-41	0.55595	0.28	0.171
Pwwp2a	Homeostatic 1	4.59879e-45	8.70828e-41	0.432865	0.494	0.358
Inpp5d	Homeostatic 1	1.16769e-44	2.21114e-40	0.217387	0.939	0.845
Capn3	Homeostatic 1	3.1537e-44	5.97184e-40	0.422163	0.449	0.315
Rgl1	Homeostatic 1	6.93131e-44	1.31251e-39	0.756215	0.171	0.09
Arhgef40	Homeostatic 1	1.78669e-43	3.38327e-39	0.695016	0.2	0.111
Slc12a6	Homeostatic 1	2.3326e-43	4.41701e-39	0.34689	0.652	0.511
Nfat5	Homeostatic 1	4.39405e-43	8.32057e-39	0.479564	0.365	0.245
Atg16l2	Homeostatic 1	6.28098e-43	1.18937e-38	0.588524	0.336	0.225
Rhob	Homeostatic 1	9.57319e-43	1.81278e-38	0.521153	0.246	0.146
St3gal6	Homeostatic 1	1.65621e-42	3.1362e-38	0.313449	0.729	0.585
Ankrd44	Homeostatic 1	1.8531e-42	3.50902e-38	0.308075	0.684	0.538
Casp8	Homeostatic 1	3.40979e-42	6.45678e-38	0.501314	0.314	0.203
Ldhb	Homeostatic 1	4.44486e-42	8.41679e-38	0.817733	0.152	0.077
Pnisr	Homeostatic 1	7.66859e-42	1.45212e-37	0.358204	0.584	0.44
Slc7a7	Homeostatic 1	1.1431e-41	2.16458e-37	0.581317	0.254	0.155
Mgat1	Homeostatic 1	2.79305e-41	5.28891e-37	0.676704	0.171	0.091
Zfp36l2	Homeostatic 1	4.30699e-41	8.15572e-37	0.530249	0.26	0.159
Armh3	Homeostatic 1	5.09587e-41	9.64954e-37	0.64447	0.23	0.137
Ap1b1	Homeostatic 1	5.14981e-41	9.75169e-37	0.636592	0.191	0.107
Prkcb	Homeostatic 1	5.31868e-41	1.00714e-36	0.416305	0.406	0.281
Cdh23	Homeostatic 1	5.50314e-41	1.04208e-36	0.381686	0.517	0.384
Man1a2	Homeostatic 1	1.67017e-40	3.16264e-36	0.342381	0.539	0.399
Scn1b	Homeostatic 1	1.87359e-40	3.54783e-36	0.622778	0.183	0.101
Fez2	Homeostatic 1	4.25624e-40	8.05961e-36	0.767662	0.157	0.083
Znrf1	Homeostatic 1	7.64089e-40	1.44688e-35	0.660039	0.21	0.123
Sik2	Homeostatic 1	9.24621e-40	1.75086e-35	0.525953	0.311	0.206
Tacc1	Homeostatic 1	2.49417e-39	4.72295e-35	0.382086	0.488	0.358
Cflar	Homeostatic 1	2.56242e-39	4.8522e-35	0.383492	0.471	0.34
Fam91a1	Homeostatic 1	3.73303e-39	7.06886e-35	0.514174	0.298	0.194
Ptafr	Homeostatic 1	3.98538e-39	7.54672e-35	0.44953	0.225	0.133
Lrrc3	Homeostatic 1	4.3359e-39	8.21046e-35	0.686031	0.154	0.08
Gm46367	Homeostatic 1	4.96753e-39	9.40652e-35	0.374747	0.556	0.424
Nfam1	Homeostatic 1	8.01453e-39	1.51763e-34	0.585441	0.199	0.114
Stambpl1	Homeostatic 1	9.5242e-39	1.8035e-34	0.499747	0.289	0.186
Rgs10	Homeostatic 1	1.03728e-38	1.96419e-34	0.451105	0.309	0.201
Itga6	Homeostatic 1	1.30848e-38	2.47773e-34	0.419621	0.364	0.247
P2ry6	Homeostatic 1	2.21221e-38	4.18904e-34	0.334699	0.467	0.334
Sla	Homeostatic 1	5.64974e-38	1.06983e-33	0.61604	0.19	0.108
Syk	Homeostatic 1	6.25277e-38	1.18402e-33	0.455635	0.329	0.221
Aff1	Homeostatic 1	6.82782e-38	1.29292e-33	0.549531	0.242	0.148
Rp2	Homeostatic 1	1.20986e-37	2.291e-33	0.545016	0.255	0.16
Rptor	Homeostatic 1	1.36171e-37	2.57853e-33	0.388633	0.464	0.338
Tcf4	Homeostatic 1	1.63223e-37	3.0908e-33	0.315879	0.613	0.477
Gm40841	Homeostatic 1	1.69574e-37	3.21106e-33	0.571792	0.192	0.11
Tbc1d16	Homeostatic 1	2.1611e-37	4.09226e-33	0.541881	0.289	0.189
Gm26827	Homeostatic 1	3.21336e-37	6.08482e-33	0.489858	0.323	0.217
Phf14	Homeostatic 1	3.6585e-37	6.92773e-33	0.32092	0.588	0.453
Rnf180	Homeostatic 1	4.49699e-37	8.5155e-33	0.421715	0.407	0.289
Pak1	Homeostatic 1	6.01305e-37	1.13863e-32	0.58845	0.198	0.116
Spire1	Homeostatic 1	6.18684e-37	1.17154e-32	0.417174	0.367	0.253
Agps	Homeostatic 1	9.34439e-37	1.76945e-32	0.451865	0.303	0.198
Rnf216	Homeostatic 1	1.11066e-36	2.10315e-32	0.340386	0.6	0.47
Rnf169	Homeostatic 1	1.46596e-36	2.77595e-32	0.369728	0.451	0.325
Ifitm10	Homeostatic 1	1.53175e-36	2.90052e-32	0.227606	0.553	0.406
Eml6	Homeostatic 1	1.74962e-36	3.31309e-32	0.475537	0.324	0.219
Gpr34	Homeostatic 1	2.27027e-36	4.29898e-32	0.187344	0.897	0.8
Ppcdc	Homeostatic 1	5.45682e-36	1.0333e-31	0.381805	0.439	0.317
Arid4a	Homeostatic 1	1.05994e-35	2.00711e-31	0.451558	0.326	0.221
Arglu1	Homeostatic 1	1.29565e-35	2.45345e-31	0.276714	0.691	0.56
Akap8l	Homeostatic 1	1.40522e-35	2.66093e-31	0.338108	0.492	0.365
Plod1	Homeostatic 1	2.02876e-35	3.84165e-31	0.630976	0.196	0.116
Calm2	Homeostatic 1	2.48074e-35	4.69754e-31	0.362264	0.414	0.298
Slc12a9	Homeostatic 1	2.68373e-35	5.08191e-31	0.548335	0.201	0.119
Tnfrsf1b	Homeostatic 1	4.07166e-35	7.7101e-31	0.621398	0.181	0.105
Gm17231	Homeostatic 1	4.70703e-35	8.91323e-31	0.367444	0.367	0.254
Gpr155	Homeostatic 1	5.81266e-35	1.10068e-30	0.471642	0.288	0.189
Pmepa1	Homeostatic 1	8.74481e-35	1.65592e-30	0.310414	0.529	0.402
Capza2	Homeostatic 1	8.88184e-35	1.68186e-30	0.436139	0.339	0.234
Bco2	Homeostatic 1	1.20195e-34	2.27601e-30	0.536958	0.216	0.132
Gm15635	Homeostatic 1	1.77658e-34	3.36413e-30	0.716742	0.156	0.086
Susd3	Homeostatic 1	2.58375e-34	4.89259e-30	0.468176	0.217	0.132
Fli1	Homeostatic 1	3.39809e-34	6.43463e-30	0.281281	0.652	0.517
Rapgef6	Homeostatic 1	4.84213e-34	9.16907e-30	0.373911	0.447	0.331
Notch2	Homeostatic 1	6.18717e-34	1.1716e-29	0.419945	0.288	0.189
Sh3pxd2a	Homeostatic 1	8.89012e-34	1.68343e-29	0.486855	0.235	0.147
Fermt3	Homeostatic 1	1.04087e-33	1.971e-29	0.314171	0.462	0.343
Ptprj	Homeostatic 1	1.13683e-33	2.15271e-29	0.276685	0.645	0.51
Akap13	Homeostatic 1	1.37109e-33	2.59629e-29	0.242261	0.748	0.619
F11r	Homeostatic 1	1.38247e-33	2.61784e-29	0.300523	0.462	0.336
Tsc22d4	Homeostatic 1	1.5231e-33	2.88414e-29	0.268212	0.603	0.467
Zeb1	Homeostatic 1	1.77732e-33	3.36553e-29	0.355647	0.498	0.375
Prpsap2	Homeostatic 1	2.52432e-33	4.78005e-29	0.599499	0.197	0.119
Rtn4rl1	Homeostatic 1	2.91757e-33	5.5247e-29	0.49196	0.249	0.161
Selenop	Homeostatic 1	4.75723e-33	9.00829e-29	0.227661	0.576	0.435
Rock2	Homeostatic 1	1.16257e-32	2.20145e-28	0.347882	0.464	0.345
Gng10	Homeostatic 1	1.64353e-32	3.11219e-28	0.613793	0.159	0.09
Mgat5	Homeostatic 1	2.75582e-32	5.21842e-28	0.374973	0.384	0.277
9130015G15Rik	Homeostatic 1	3.74899e-32	7.09908e-28	0.614378	0.19	0.115
Lnpep	Homeostatic 1	4.39464e-32	8.32169e-28	0.351904	0.386	0.275
1700017B05Rik	Homeostatic 1	4.60815e-32	8.726e-28	0.547905	0.18	0.106
Apc	Homeostatic 1	5.06534e-32	9.59173e-28	0.429301	0.319	0.22
Pik3ap1	Homeostatic 1	5.10084e-32	9.65896e-28	0.367483	0.365	0.258
Adgre1	Homeostatic 1	8.46045e-32	1.60207e-27	0.413219	0.281	0.187
Gm50035	Homeostatic 1	1.10835e-31	2.09878e-27	0.302778	0.426	0.309
Plekho1	Homeostatic 1	1.13201e-31	2.14357e-27	0.279143	0.523	0.397
Apba1	Homeostatic 1	1.38497e-31	2.62257e-27	0.377438	0.369	0.262
Sbf2	Homeostatic 1	2.31594e-31	4.38547e-27	0.342803	0.473	0.357
Ctc1	Homeostatic 1	2.9184e-31	5.52627e-27	0.499628	0.212	0.131
Tlr7	Homeostatic 1	3.14778e-31	5.96065e-27	0.329853	0.434	0.319
Gm35154	Homeostatic 1	3.87057e-31	7.32932e-27	0.602255	0.185	0.11
Heatr5a	Homeostatic 1	4.32435e-31	8.18858e-27	0.385377	0.412	0.304
Ppp3ca	Homeostatic 1	4.48083e-31	8.48491e-27	0.304764	0.569	0.449
Arhgap5	Homeostatic 1	5.22219e-31	9.88875e-27	0.232772	0.83	0.698
Bin2	Homeostatic 1	6.48492e-31	1.22798e-26	0.363123	0.353	0.25
Trim2	Homeostatic 1	7.62793e-31	1.44443e-26	0.517602	0.217	0.136
Anks1	Homeostatic 1	9.40772e-31	1.78145e-26	0.549396	0.208	0.131
Ssbp2	Homeostatic 1	1.47574e-30	2.79447e-26	0.424305	0.298	0.204
Gtf2i	Homeostatic 1	1.53235e-30	2.90166e-26	0.459536	0.254	0.167
Dennd4a	Homeostatic 1	1.67465e-30	3.17113e-26	0.235065	0.771	0.64
Mvb12b	Homeostatic 1	2.1425e-30	4.05703e-26	0.357669	0.345	0.243
Aif1	Homeostatic 1	2.27483e-30	4.30762e-26	0.48673	0.209	0.131
Rnase4	Homeostatic 1	3.3995e-30	6.43729e-26	0.312624	0.406	0.297
Kat6a	Homeostatic 1	3.73711e-30	7.0766e-26	0.428982	0.309	0.214
E2f3	Homeostatic 1	3.87868e-30	7.34467e-26	0.606442	0.194	0.121
Magi1	Homeostatic 1	5.17045e-30	9.79077e-26	0.328471	0.427	0.316
Sh2b3	Homeostatic 1	5.54689e-30	1.05036e-25	0.452854	0.224	0.143
Map4k4	Homeostatic 1	8.92321e-30	1.6897e-25	0.317335	0.447	0.331
Gsdmd	Homeostatic 1	1.32942e-29	2.5174e-25	0.494514	0.221	0.142
Prex1	Homeostatic 1	2.30413e-29	4.3631e-25	0.402314	0.291	0.199
Pts	Homeostatic 1	3.56604e-29	6.75265e-25	0.404332	0.283	0.192
Cask	Homeostatic 1	3.88073e-29	7.34855e-25	0.289543	0.523	0.404
Pald1	Homeostatic 1	4.78169e-29	9.05461e-25	0.503615	0.179	0.108
Pag1	Homeostatic 1	5.05796e-29	9.57775e-25	0.208876	0.865	0.751
Sppl3	Homeostatic 1	5.57303e-29	1.05531e-24	0.372026	0.355	0.256
Ccdc50	Homeostatic 1	8.50495e-29	1.6105e-24	0.315651	0.384	0.28
Tmem273	Homeostatic 1	1.15474e-28	2.18662e-24	0.46972	0.251	0.168
Zfp90	Homeostatic 1	1.28895e-28	2.44075e-24	0.468922	0.221	0.142
Dock2	Homeostatic 1	1.91036e-28	3.61745e-24	0.227612	0.715	0.578
Pdlim5	Homeostatic 1	2.42051e-28	4.58348e-24	0.605253	0.164	0.099
Gspt1	Homeostatic 1	2.85441e-28	5.4051e-24	0.509994	0.218	0.142
Traf5	Homeostatic 1	3.38709e-28	6.4138e-24	0.546819	0.169	0.101
Fry	Homeostatic 1	4.65771e-28	8.81985e-24	0.530789	0.205	0.131
Cyb561a3	Homeostatic 1	5.25351e-28	9.94805e-24	0.518396	0.179	0.11
Casc3	Homeostatic 1	5.47773e-28	1.03726e-23	0.459337	0.206	0.131
Cyth4	Homeostatic 1	7.21657e-28	1.36653e-23	0.241029	0.626	0.501
Klf3	Homeostatic 1	9.57342e-28	1.81282e-23	0.434787	0.229	0.15
Pla2g15	Homeostatic 1	9.7508e-28	1.84641e-23	0.30504	0.349	0.248
Macf1	Homeostatic 1	1.1816e-27	2.23747e-23	0.206463	0.868	0.767
Lag3	Homeostatic 1	1.6279e-27	3.0826e-23	0.189689	0.389	0.281
Wdfy3	Homeostatic 1	2.91597e-27	5.52169e-23	0.293716	0.434	0.325
Rassf2	Homeostatic 1	6.48644e-27	1.22827e-22	0.269086	0.404	0.295
Arid1a	Homeostatic 1	7.12184e-27	1.34859e-22	0.390951	0.271	0.186
Tmem63a	Homeostatic 1	8.4645e-27	1.60284e-22	0.482015	0.166	0.101
Mfap3	Homeostatic 1	8.70665e-27	1.64869e-22	0.367189	0.255	0.171
Hivep3	Homeostatic 1	1.04871e-26	1.98583e-22	0.287893	0.401	0.295
Extl3	Homeostatic 1	1.2428e-26	2.35337e-22	0.336254	0.387	0.287
Atxn1	Homeostatic 1	2.02847e-26	3.8411e-22	0.378883	0.331	0.238
Cttnbp2nl	Homeostatic 1	3.67506e-26	6.95909e-22	0.281559	0.494	0.382
Akirin2	Homeostatic 1	3.80191e-26	7.1993e-22	0.489981	0.172	0.105
Epsti1	Homeostatic 1	3.8202e-26	7.23393e-22	0.365653	0.263	0.18
Slc36a1	Homeostatic 1	3.97589e-26	7.52875e-22	0.363025	0.265	0.18
Tnrc6b	Homeostatic 1	4.25366e-26	8.05472e-22	0.263332	0.481	0.37
Abl1	Homeostatic 1	4.51315e-26	8.5461e-22	0.515022	0.223	0.149
Cds1	Homeostatic 1	5.14223e-26	9.73733e-22	0.423391	0.234	0.158
Pot1b	Homeostatic 1	5.14524e-26	9.74302e-22	0.489277	0.204	0.133
Sesn1	Homeostatic 1	5.64897e-26	1.06969e-21	0.307486	0.317	0.223
Hps3	Homeostatic 1	8.53676e-26	1.61652e-21	0.321797	0.372	0.275
Ctsf	Homeostatic 1	9.18402e-26	1.73909e-21	0.389983	0.191	0.121
Git2	Homeostatic 1	9.19764e-26	1.74167e-21	0.264548	0.475	0.366
2510009E07Rik	Homeostatic 1	9.30608e-26	1.7622e-21	0.527748	0.182	0.115
Zfp652	Homeostatic 1	9.30962e-26	1.76287e-21	0.272562	0.538	0.425
Herpud1	Homeostatic 1	1.52673e-25	2.89102e-21	0.51621	0.182	0.115
Atf7ip	Homeostatic 1	1.59155e-25	3.01377e-21	0.340758	0.351	0.258
Evi5	Homeostatic 1	1.94292e-25	3.67912e-21	0.499201	0.213	0.141
Ubl3	Homeostatic 1	2.41731e-25	4.57743e-21	0.419519	0.235	0.158
AC149090.1	Homeostatic 1	2.55741e-25	4.84271e-21	0.148684	0.964	0.908
Plcg2	Homeostatic 1	2.87667e-25	5.44727e-21	0.32749	0.349	0.255
Rbm5	Homeostatic 1	3.31814e-25	6.28322e-21	0.312976	0.449	0.347
Daglb	Homeostatic 1	3.96016e-25	7.49896e-21	0.28219	0.347	0.25
Lpin2	Homeostatic 1	4.84658e-25	9.17748e-21	0.319128	0.374	0.277
Fcho2	Homeostatic 1	6.14934e-25	1.16444e-20	0.257393	0.537	0.429
Dusp6	Homeostatic 1	6.73032e-25	1.27445e-20	0.521309	0.152	0.091
Zfp740	Homeostatic 1	9.56172e-25	1.81061e-20	0.473239	0.187	0.12
Strada	Homeostatic 1	1.48139e-24	2.80516e-20	0.48545	0.201	0.132
Arhgap45	Homeostatic 1	1.56091e-24	2.95573e-20	0.167525	0.828	0.714
Tlr13	Homeostatic 1	1.65489e-24	3.13369e-20	0.466878	0.191	0.124
Plcl1	Homeostatic 1	2.2256e-24	4.21439e-20	0.212468	0.695	0.57
Morc3	Homeostatic 1	2.30501e-24	4.36476e-20	0.347035	0.272	0.189
Il18	Homeostatic 1	2.32209e-24	4.39711e-20	0.530327	0.167	0.104
Cryl1	Homeostatic 1	2.61149e-24	4.94511e-20	0.441944	0.245	0.169
Nlk	Homeostatic 1	2.74502e-24	5.19797e-20	0.391028	0.29	0.208
Hpgd	Homeostatic 1	3.32305e-24	6.29252e-20	0.394299	0.294	0.212
Cd2ap	Homeostatic 1	3.75903e-24	7.1181e-20	0.315467	0.428	0.327
Ms4a6d	Homeostatic 1	4.40996e-24	8.35069e-20	0.357223	0.163	0.1
Sdccag8	Homeostatic 1	5.46543e-24	1.03493e-19	0.368784	0.283	0.2
Trpm2	Homeostatic 1	9.54715e-24	1.80785e-19	0.381502	0.217	0.145
Pitpnc1	Homeostatic 1	1.05058e-23	1.98938e-19	0.299784	0.385	0.289
Narf	Homeostatic 1	1.65416e-23	3.13233e-19	0.47697	0.157	0.097
Taf15	Homeostatic 1	1.71745e-23	3.25216e-19	0.254579	0.406	0.304
Snx29	Homeostatic 1	1.73816e-23	3.29138e-19	0.236159	0.65	0.531
Zfp69	Homeostatic 1	1.78277e-23	3.37586e-19	0.425853	0.203	0.134
Lrp5	Homeostatic 1	1.98548e-23	3.7597e-19	0.469691	0.17	0.107
Tspan13	Homeostatic 1	2.19108e-23	4.14903e-19	0.455522	0.162	0.101
Plxnb2	Homeostatic 1	2.94003e-23	5.56723e-19	0.36799	0.222	0.15
Tspan14	Homeostatic 1	3.19409e-23	6.04833e-19	0.274192	0.339	0.247
Insr	Homeostatic 1	5.41187e-23	1.02479e-18	0.372174	0.268	0.19
Rasal2	Homeostatic 1	5.6816e-23	1.07587e-18	0.395148	0.285	0.205
Vps9d1	Homeostatic 1	5.79785e-23	1.09788e-18	0.480125	0.173	0.111
Dennd1c	Homeostatic 1	7.69359e-23	1.45686e-18	0.291971	0.278	0.196
2610020C07Rik	Homeostatic 1	8.31893e-23	1.57527e-18	0.339921	0.31	0.228
Tlr4	Homeostatic 1	1.62168e-22	3.07082e-18	0.462645	0.17	0.109
4930444A19Rik	Homeostatic 1	1.7734e-22	3.35811e-18	0.252496	0.409	0.31
Gmeb1	Homeostatic 1	2.77264e-22	5.25026e-18	0.518452	0.171	0.11
Kif13a	Homeostatic 1	3.94866e-22	7.47718e-18	0.473604	0.188	0.125
Clasp2	Homeostatic 1	4.10979e-22	7.78229e-18	0.245938	0.467	0.365
Dnm2	Homeostatic 1	4.80176e-22	9.0926e-18	0.23697	0.417	0.318
Ano6	Homeostatic 1	5.59374e-22	1.05923e-17	0.440804	0.161	0.102
Pkn1	Homeostatic 1	5.63476e-22	1.067e-17	0.313128	0.332	0.246
Slc16a6	Homeostatic 1	5.81123e-22	1.10041e-17	0.282818	0.353	0.264
Pan3	Homeostatic 1	7.11169e-22	1.34667e-17	0.240436	0.507	0.401
Hltf	Homeostatic 1	7.96205e-22	1.50769e-17	0.297794	0.359	0.269
Fam168a	Homeostatic 1	9.43775e-22	1.78713e-17	0.360547	0.263	0.187
Mkln1	Homeostatic 1	9.76986e-22	1.85002e-17	0.295378	0.417	0.324
Maml1	Homeostatic 1	1.01422e-21	1.92052e-17	0.47561	0.186	0.123
Tgfbrap1	Homeostatic 1	1.21431e-21	2.29941e-17	0.463478	0.161	0.103
Qk	Homeostatic 1	1.38592e-21	2.62438e-17	0.160466	0.894	0.801
Rab8b	Homeostatic 1	1.70219e-21	3.22327e-17	0.320042	0.344	0.259
Ets1	Homeostatic 1	1.82116e-21	3.44855e-17	0.40394	0.197	0.132
Ppp1r9a	Homeostatic 1	2.32407e-21	4.40086e-17	0.207963	0.614	0.503
Sh3bp1	Homeostatic 1	2.39091e-21	4.52742e-17	0.415784	0.164	0.105
Pik3cd	Homeostatic 1	3.33043e-21	6.30651e-17	0.320337	0.26	0.183
Mon2	Homeostatic 1	4.1191e-21	7.79993e-17	0.291987	0.366	0.276
Il21r	Homeostatic 1	5.43197e-21	1.0286e-16	0.38009	0.219	0.151
Slc49a4	Homeostatic 1	7.0025e-21	1.32599e-16	0.410384	0.183	0.121
Arhgef6	Homeostatic 1	7.43405e-21	1.40771e-16	0.323201	0.269	0.193
Ogfrl1	Homeostatic 1	8.59849e-21	1.62821e-16	0.298768	0.292	0.213
Dram2	Homeostatic 1	9.19203e-21	1.7406e-16	0.336257	0.289	0.212
Spi1	Homeostatic 1	1.22418e-20	2.3181e-16	0.247795	0.33	0.245
Fam210a	Homeostatic 1	1.23561e-20	2.33976e-16	0.430898	0.189	0.127
Nckap1l	Homeostatic 1	1.54419e-20	2.92408e-16	0.260413	0.474	0.377
Arap3	Homeostatic 1	1.62002e-20	3.06767e-16	0.321006	0.244	0.172
Ptpn1	Homeostatic 1	1.77604e-20	3.3631e-16	0.314076	0.312	0.232
Gm34589	Homeostatic 1	1.92612e-20	3.64729e-16	0.47445	0.174	0.115
Herc1	Homeostatic 1	2.07e-20	3.91976e-16	0.28479	0.372	0.285
Ttc28	Homeostatic 1	2.41777e-20	4.57828e-16	0.207724	0.53	0.426
Map2k6	Homeostatic 1	2.48935e-20	4.71384e-16	0.469097	0.151	0.096
Trio	Homeostatic 1	3.25859e-20	6.17047e-16	0.263402	0.306	0.224
Rab39	Homeostatic 1	3.74925e-20	7.09958e-16	0.417491	0.165	0.108
Dglucy	Homeostatic 1	4.20146e-20	7.95588e-16	0.423939	0.197	0.134
Naalad2	Homeostatic 1	5.38122e-20	1.01899e-15	0.486104	0.164	0.108
Rel	Homeostatic 1	6.6195e-20	1.25347e-15	0.326441	0.242	0.172
Rac1	Homeostatic 1	8.25041e-20	1.5623e-15	0.239081	0.331	0.247
Setd2	Homeostatic 1	8.50147e-20	1.60984e-15	0.240049	0.386	0.296
Lgals9	Homeostatic 1	8.84177e-20	1.67428e-15	0.3228	0.239	0.169
Anapc16	Homeostatic 1	1.08994e-19	2.06391e-15	0.378921	0.172	0.113
Rere	Homeostatic 1	1.37001e-19	2.59425e-15	0.215313	0.542	0.439
Acap2	Homeostatic 1	1.55258e-19	2.93997e-15	0.247234	0.407	0.315
Lrrk1	Homeostatic 1	1.65978e-19	3.14297e-15	0.230486	0.391	0.299
2610203C22Rik	Homeostatic 1	1.806e-19	3.41985e-15	0.26944	0.318	0.236
Fat3	Homeostatic 1	2.32064e-19	4.39436e-15	0.28283	0.356	0.274
Phf21a	Homeostatic 1	2.4058e-19	4.55562e-15	0.248315	0.431	0.34
Galnt1	Homeostatic 1	2.45792e-19	4.65432e-15	0.297779	0.303	0.225
Zeb2os	Homeostatic 1	2.59523e-19	4.91434e-15	0.386167	0.175	0.117
Tut7	Homeostatic 1	2.70322e-19	5.11882e-15	0.231911	0.387	0.298
Pde4dip	Homeostatic 1	3.30014e-19	6.24915e-15	0.362253	0.206	0.143
Cep170	Homeostatic 1	3.99482e-19	7.56459e-15	0.289499	0.319	0.239
Picalm	Homeostatic 1	4.27382e-19	8.09291e-15	0.171733	0.731	0.622
Oma1	Homeostatic 1	5.14818e-19	9.74859e-15	0.320038	0.232	0.165
Tpm3	Homeostatic 1	5.38485e-19	1.01968e-14	0.240333	0.321	0.24
Setdb1	Homeostatic 1	5.6331e-19	1.06668e-14	0.329114	0.246	0.177
Rab3ip	Homeostatic 1	6.92203e-19	1.31076e-14	0.393743	0.187	0.128
Far1	Homeostatic 1	7.40263e-19	1.40176e-14	0.364502	0.226	0.16
Btbd1	Homeostatic 1	9.1133e-19	1.72569e-14	0.300387	0.277	0.204
Pou2f2	Homeostatic 1	1.19132e-18	2.25589e-14	0.207422	0.482	0.384
Arhgap39	Homeostatic 1	1.31746e-18	2.49474e-14	0.266936	0.355	0.271
4732471J01Rik	Homeostatic 1	1.36357e-18	2.58206e-14	0.411381	0.188	0.129
Twf2	Homeostatic 1	1.61742e-18	3.06274e-14	0.461546	0.154	0.101
Ncoa2	Homeostatic 1	1.80283e-18	3.41385e-14	0.285714	0.284	0.21
Nav3	Homeostatic 1	2.04748e-18	3.87712e-14	0.174512	0.862	0.774
Washc4	Homeostatic 1	2.27445e-18	4.3069e-14	0.202342	0.344	0.258
Fnbp1	Homeostatic 1	2.37666e-18	4.50045e-14	0.233304	0.392	0.306
Evl	Homeostatic 1	2.51362e-18	4.75978e-14	0.244351	0.355	0.273
Helz	Homeostatic 1	2.81408e-18	5.32874e-14	0.321341	0.247	0.179
Kmt2c	Homeostatic 1	2.83441e-18	5.36723e-14	0.245522	0.459	0.366
Lhfpl2	Homeostatic 1	2.89993e-18	5.49131e-14	0.234606	0.423	0.334
Cbl	Homeostatic 1	4.45575e-18	8.43741e-14	0.279225	0.295	0.22
Cd47	Homeostatic 1	4.6704e-18	8.84386e-14	0.278911	0.24	0.172
Rb1cc1	Homeostatic 1	4.79973e-18	9.08877e-14	0.259423	0.318	0.239
Gm37494	Homeostatic 1	4.85032e-18	9.18457e-14	0.381618	0.182	0.125
Hipk2	Homeostatic 1	5.38746e-18	1.02017e-13	0.314647	0.287	0.215
Prkcd	Homeostatic 1	6.07884e-18	1.15109e-13	0.201911	0.369	0.282
Ppm1l	Homeostatic 1	6.15407e-18	1.16533e-13	0.448861	0.172	0.117
Acvr1	Homeostatic 1	6.51943e-18	1.23452e-13	0.346445	0.187	0.128
Rin3	Homeostatic 1	7.27474e-18	1.37754e-13	0.351797	0.183	0.125
Kdm3b	Homeostatic 1	9.75409e-18	1.84703e-13	0.269588	0.31	0.233
Adam17	Homeostatic 1	1.06755e-17	2.02151e-13	0.217706	0.32	0.242
Vav1	Homeostatic 1	1.07513e-17	2.03587e-13	0.279305	0.244	0.177
Arrb2	Homeostatic 1	1.23087e-17	2.33078e-13	0.139266	0.609	0.498
Zdhhc20	Homeostatic 1	1.28206e-17	2.42772e-13	0.26197	0.27	0.198
Smurf2	Homeostatic 1	1.40636e-17	2.66308e-13	0.28865	0.264	0.194
Phf20	Homeostatic 1	1.83796e-17	3.48036e-13	0.335041	0.225	0.162
Pla2g4a	Homeostatic 1	1.95575e-17	3.70341e-13	0.287371	0.311	0.237
Gmip	Homeostatic 1	2.04241e-17	3.8675e-13	0.261493	0.297	0.224
Slc4a7	Homeostatic 1	2.28533e-17	4.3275e-13	0.31016	0.243	0.178
Exoc6b	Homeostatic 1	2.37799e-17	4.50295e-13	0.268516	0.342	0.265
Ash1l	Homeostatic 1	2.44945e-17	4.63827e-13	0.202228	0.495	0.398
Tia1	Homeostatic 1	2.48244e-17	4.70074e-13	0.271986	0.266	0.195
Tgfb1	Homeostatic 1	2.8418e-17	5.38123e-13	0.22717	0.291	0.217
Pik3cg	Homeostatic 1	3.85429e-17	7.29848e-13	0.285548	0.265	0.197
Mbd5	Homeostatic 1	5.14785e-17	9.74797e-13	0.231239	0.389	0.307
Asxl1	Homeostatic 1	5.29343e-17	1.00236e-12	0.261703	0.281	0.21
Cmklr1	Homeostatic 1	5.81693e-17	1.10149e-12	0.304711	0.217	0.155
Itch	Homeostatic 1	5.93227e-17	1.12333e-12	0.227472	0.481	0.39
Creb1	Homeostatic 1	9.14098e-17	1.73094e-12	0.264424	0.313	0.238
Lcp2	Homeostatic 1	9.78172e-17	1.85227e-12	0.251185	0.284	0.212
Jak1	Homeostatic 1	1.10783e-16	2.0978e-12	0.308259	0.254	0.189
Lrch1	Homeostatic 1	1.16331e-16	2.20284e-12	0.179777	0.524	0.429
Cd302	Homeostatic 1	1.38345e-16	2.6197e-12	0.200746	0.15	0.099
Foxp1	Homeostatic 1	1.48605e-16	2.81399e-12	0.175048	0.474	0.379
Diaph2	Homeostatic 1	1.65472e-16	3.13337e-12	0.181347	0.773	0.673
Cntrl	Homeostatic 1	1.67968e-16	3.18064e-12	0.268342	0.242	0.177
Cfh	Homeostatic 1	1.80421e-16	3.41646e-12	0.146992	0.764	0.665
Sf3b1	Homeostatic 1	2.14358e-16	4.05908e-12	0.17409	0.505	0.407
Clstn1	Homeostatic 1	2.4793e-16	4.6948e-12	0.322284	0.167	0.115
Scarb2	Homeostatic 1	2.4809e-16	4.69783e-12	0.231573	0.33	0.254
Snx6	Homeostatic 1	2.67275e-16	5.06113e-12	0.341705	0.208	0.149
Zfp638	Homeostatic 1	2.88005e-16	5.45366e-12	0.231121	0.387	0.303
Zfp532	Homeostatic 1	2.94968e-16	5.58552e-12	0.343455	0.19	0.134
Kidins220	Homeostatic 1	3.09421e-16	5.85921e-12	0.223777	0.34	0.264
A630001G21Rik	Homeostatic 1	4.03e-16	7.6312e-12	0.219765	0.328	0.253
Atp2b1	Homeostatic 1	4.7533e-16	9.00086e-12	0.199527	0.406	0.322
Hnrnpa2b1	Homeostatic 1	5.16571e-16	9.78178e-12	0.148032	0.733	0.63
Ccni	Homeostatic 1	6.47287e-16	1.2257e-11	0.27175	0.267	0.2
Ccm2	Homeostatic 1	6.60583e-16	1.25088e-11	0.373378	0.168	0.117
Stard5	Homeostatic 1	6.88765e-16	1.30425e-11	0.238628	0.23	0.167
3110056K07Rik	Homeostatic 1	8.28894e-16	1.56959e-11	0.245524	0.225	0.164
Nipa2	Homeostatic 1	9.3061e-16	1.7622e-11	0.309948	0.21	0.151
Sh3glb1	Homeostatic 1	9.55671e-16	1.80966e-11	0.231921	0.343	0.267
Fam102b	Homeostatic 1	1.14169e-15	2.16191e-11	0.145739	0.537	0.435
Rbm33	Homeostatic 1	1.31973e-15	2.49905e-11	0.28741	0.259	0.195
Gsdme	Homeostatic 1	1.34441e-15	2.54577e-11	0.236689	0.221	0.161
Mtr	Homeostatic 1	1.63632e-15	3.09854e-11	0.345205	0.205	0.149
Stxbp3	Homeostatic 1	2.05691e-15	3.89496e-11	0.333396	0.173	0.121
Dhx57	Homeostatic 1	2.11725e-15	4.00923e-11	0.31386	0.191	0.137
Stard9	Homeostatic 1	2.68589e-15	5.08601e-11	0.165534	0.434	0.345
Map4	Homeostatic 1	2.72801e-15	5.16575e-11	0.208696	0.44	0.354
Lrp1	Homeostatic 1	2.86804e-15	5.43092e-11	0.122336	0.633	0.524
Srrm1	Homeostatic 1	3.03265e-15	5.74263e-11	0.214693	0.347	0.269
Mlec	Homeostatic 1	3.10812e-15	5.88554e-11	0.27503	0.17	0.118
Phkb	Homeostatic 1	3.79599e-15	7.18809e-11	0.271927	0.32	0.251
Srsf5	Homeostatic 1	4.12418e-15	7.80955e-11	0.157576	0.475	0.384
Sgce	Homeostatic 1	5.17674e-15	9.80267e-11	0.314532	0.205	0.149
Epn1	Homeostatic 1	5.88301e-15	1.11401e-10	0.234013	0.232	0.17
Il13ra1	Homeostatic 1	6.38889e-15	1.2098e-10	0.31932	0.192	0.138
Cd86	Homeostatic 1	6.58396e-15	1.24674e-10	0.147599	0.389	0.307
Rab43	Homeostatic 1	6.63142e-15	1.25573e-10	0.245281	0.195	0.139
Exoc6	Homeostatic 1	7.51794e-15	1.4236e-10	0.248166	0.248	0.185
Thada	Homeostatic 1	8.10002e-15	1.53382e-10	0.237313	0.28	0.214
Gdi2	Homeostatic 1	8.13953e-15	1.5413e-10	0.199518	0.425	0.341
Stard3	Homeostatic 1	8.21321e-15	1.55525e-10	0.243417	0.197	0.141
Trim5	Homeostatic 1	8.54054e-15	1.61724e-10	0.315656	0.179	0.127
Acss1	Homeostatic 1	9.54676e-15	1.80777e-10	0.19883	0.264	0.198
Cd53	Homeostatic 1	9.74772e-15	1.84583e-10	0.134358	0.483	0.392
Ddx17	Homeostatic 1	1.10335e-14	2.0893e-10	0.185239	0.404	0.323
Cep85l	Homeostatic 1	1.18264e-14	2.23945e-10	0.398805	0.161	0.113
Map11	Homeostatic 1	1.23041e-14	2.32991e-10	0.214138	0.278	0.211
Tmsb4x	Homeostatic 1	1.32587e-14	2.51066e-10	0.106463	0.689	0.582
Jarid2	Homeostatic 1	1.43249e-14	2.71256e-10	0.265828	0.231	0.171
Fcgr3	Homeostatic 1	1.45533e-14	2.75582e-10	0.112651	0.548	0.448
Sec62	Homeostatic 1	1.58507e-14	3.00149e-10	0.12825	0.395	0.313
Fam172a	Homeostatic 1	1.61751e-14	3.06291e-10	0.162019	0.522	0.43
Nr3c1	Homeostatic 1	2.47644e-14	4.68938e-10	0.216146	0.328	0.257
Tmem135	Homeostatic 1	3.12246e-14	5.91269e-10	0.184037	0.419	0.338
Slc38a9	Homeostatic 1	3.27225e-14	6.19633e-10	0.187092	0.332	0.259
Tom1l2	Homeostatic 1	3.65585e-14	6.92272e-10	0.364758	0.152	0.106
Xiap	Homeostatic 1	3.79297e-14	7.18237e-10	0.177519	0.398	0.316
Tnfrsf21	Homeostatic 1	4.08262e-14	7.73085e-10	0.284127	0.188	0.136
P4ha1	Homeostatic 1	4.10744e-14	7.77785e-10	0.159169	0.43	0.347
Pcmtd2	Homeostatic 1	4.34877e-14	8.23484e-10	0.278053	0.177	0.126
Epc2	Homeostatic 1	4.36169e-14	8.2593e-10	0.289918	0.224	0.167
Srsf9	Homeostatic 1	4.97917e-14	9.42856e-10	0.281669	0.179	0.128
Gm15614	Homeostatic 1	5.06137e-14	9.58421e-10	0.285757	0.178	0.126
Myh9	Homeostatic 1	5.0687e-14	9.59809e-10	0.222286	0.233	0.173
Rbm39	Homeostatic 1	5.54904e-14	1.05077e-09	0.118488	0.852	0.752
Cnot2	Homeostatic 1	6.88875e-14	1.30445e-09	0.184212	0.445	0.362
Tmem131	Homeostatic 1	7.17158e-14	1.35801e-09	0.284646	0.215	0.16
Msl1	Homeostatic 1	7.41342e-14	1.4038e-09	0.32911	0.173	0.123
Crybg3	Homeostatic 1	8.09964e-14	1.53375e-09	0.239496	0.176	0.125
Msi2	Homeostatic 1	8.96458e-14	1.69753e-09	0.325075	0.179	0.13
Wwox	Homeostatic 1	1.06775e-13	2.02188e-09	0.162265	0.452	0.371
Kif3b	Homeostatic 1	1.1172e-13	2.11552e-09	0.295732	0.151	0.105
Parp8	Homeostatic 1	1.28738e-13	2.43778e-09	0.16578	0.384	0.309
Tmcc1	Homeostatic 1	1.39164e-13	2.63522e-09	0.193831	0.452	0.37
Btk	Homeostatic 1	1.40925e-13	2.66856e-09	0.166102	0.392	0.314
Taz	Homeostatic 1	1.5896e-13	3.01007e-09	0.253594	0.199	0.146
Med13l	Homeostatic 1	1.62258e-13	3.07251e-09	0.256823	0.222	0.166
Samhd1	Homeostatic 1	1.83308e-13	3.47112e-09	0.246114	0.168	0.12
Lacc1	Homeostatic 1	1.87333e-13	3.54734e-09	0.223138	0.333	0.264
Tulp4	Homeostatic 1	2.03169e-13	3.84721e-09	0.206739	0.3	0.234
Kcnrg	Homeostatic 1	2.05366e-13	3.88881e-09	0.176263	0.282	0.217
Nuak1	Homeostatic 1	2.09986e-13	3.97629e-09	0.342643	0.178	0.129
Cr1l	Homeostatic 1	2.21811e-13	4.20022e-09	0.231421	0.225	0.168
Wdr37	Homeostatic 1	2.97621e-13	5.63575e-09	0.294805	0.178	0.128
Mtdh	Homeostatic 1	3.05377e-13	5.78262e-09	0.122587	0.637	0.543
Prpf38b	Homeostatic 1	3.17736e-13	6.01666e-09	0.190944	0.315	0.246
Kif21b	Homeostatic 1	3.38483e-13	6.40951e-09	0.254354	0.206	0.152
Map4k5	Homeostatic 1	4.0288e-13	7.62894e-09	0.358075	0.152	0.107
Ubac2	Homeostatic 1	4.39054e-13	8.31393e-09	0.193297	0.286	0.222
Tut4	Homeostatic 1	4.88287e-13	9.24621e-09	0.17962	0.41	0.334
Ep300	Homeostatic 1	5.77461e-13	1.09348e-08	0.189892	0.361	0.287
Arhgap31	Homeostatic 1	5.96638e-13	1.12979e-08	0.173229	0.35	0.278
Cul1	Homeostatic 1	6.48706e-13	1.22839e-08	0.179325	0.329	0.259
Sppl2a	Homeostatic 1	7.41726e-13	1.40453e-08	0.158387	0.29	0.225
Saraf	Homeostatic 1	7.58725e-13	1.43672e-08	0.144408	0.385	0.309
Tbc1d14	Homeostatic 1	8.01185e-13	1.51712e-08	0.281325	0.224	0.171
Prcp	Homeostatic 1	8.26772e-13	1.56557e-08	0.190455	0.256	0.196
Tor1aip1	Homeostatic 1	8.91269e-13	1.68771e-08	0.142939	0.35	0.277
Map3k7	Homeostatic 1	9.11897e-13	1.72677e-08	0.282429	0.18	0.132
Synj1	Homeostatic 1	9.12374e-13	1.72767e-08	0.215011	0.27	0.209
Lcp1	Homeostatic 1	1.01854e-12	1.92871e-08	0.215964	0.277	0.216
Zscan26	Homeostatic 1	1.12221e-12	2.12501e-08	0.210589	0.298	0.235
H2-DMb1	Homeostatic 1	1.17647e-12	2.22776e-08	0.226165	0.164	0.118
Sfpq	Homeostatic 1	1.29995e-12	2.46159e-08	0.232137	0.27	0.211
Vapa	Homeostatic 1	1.60009e-12	3.02993e-08	0.266015	0.194	0.144
Rtn3	Homeostatic 1	1.70999e-12	3.23803e-08	0.152181	0.51	0.425
Tbc1d5	Homeostatic 1	1.79555e-12	3.40005e-08	0.151062	0.727	0.628
Setd5	Homeostatic 1	1.8856e-12	3.57056e-08	0.152548	0.419	0.341
Cept1	Homeostatic 1	1.93538e-12	3.66484e-08	0.181928	0.305	0.24
Tm9sf2	Homeostatic 1	2.06044e-12	3.90164e-08	0.132869	0.369	0.294
Rap1b	Homeostatic 1	2.06682e-12	3.91373e-08	0.200854	0.268	0.209
Zfp950	Homeostatic 1	2.2956e-12	4.34694e-08	0.15615	0.312	0.245
Mafb	Homeostatic 1	2.38257e-12	4.51164e-08	0.162809	0.362	0.291
Pros1	Homeostatic 1	2.39771e-12	4.5403e-08	0.100816	0.564	0.468
Ubr3	Homeostatic 1	2.8443e-12	5.38596e-08	0.204708	0.307	0.241
Tnfrsf11a	Homeostatic 1	3.21883e-12	6.09517e-08	0.195512	0.263	0.204
Khdrbs1	Homeostatic 1	3.23082e-12	6.11789e-08	0.203826	0.259	0.202
Zmym2	Homeostatic 1	3.49529e-12	6.61869e-08	0.231338	0.266	0.207
Map2k5	Homeostatic 1	3.93669e-12	7.45451e-08	0.25115	0.201	0.151
Ptpn18	Homeostatic 1	4.18216e-12	7.91934e-08	0.105755	0.212	0.157
Fkbp15	Homeostatic 1	4.20317e-12	7.95912e-08	0.24014	0.264	0.206
Disc1	Homeostatic 1	4.35744e-12	8.25125e-08	0.331476	0.151	0.109
4930469K13Rik	Homeostatic 1	4.64145e-12	8.78905e-08	0.161027	0.278	0.217
Hpgds	Homeostatic 1	4.6747e-12	8.852e-08	0.113823	0.764	0.668
Pbx3	Homeostatic 1	5.2755e-12	9.9897e-08	0.270666	0.207	0.156
Wdfy4	Homeostatic 1	5.45334e-12	1.03265e-07	0.212591	0.291	0.229
Zfp608	Homeostatic 1	5.99965e-12	1.13609e-07	0.180399	0.278	0.218
Dido1	Homeostatic 1	6.23334e-12	1.18035e-07	0.230389	0.24	0.185
Ranbp10	Homeostatic 1	6.70662e-12	1.26996e-07	0.249391	0.208	0.157
Gfm2	Homeostatic 1	8.22611e-12	1.5577e-07	0.152484	0.501	0.421
Dnajc7	Homeostatic 1	8.90593e-12	1.68643e-07	0.150865	0.348	0.279
Rps6ka5	Homeostatic 1	9.28368e-12	1.75796e-07	0.2737	0.192	0.143
2210408I21Rik	Homeostatic 1	9.64319e-12	1.82603e-07	0.291605	0.165	0.121
Lrp6	Homeostatic 1	1.03227e-11	1.9547e-07	0.218956	0.183	0.135
Epc1	Homeostatic 1	1.10826e-11	2.09861e-07	0.204575	0.256	0.2
Bach2	Homeostatic 1	1.12502e-11	2.13034e-07	0.145383	0.305	0.242
Exoc3	Homeostatic 1	1.23799e-11	2.34426e-07	0.180137	0.21	0.159
Exoc5	Homeostatic 1	1.26053e-11	2.38695e-07	0.214229	0.245	0.19
Fut8	Homeostatic 1	1.68861e-11	3.19754e-07	0.247929	0.216	0.165
Taok1	Homeostatic 1	1.77031e-11	3.35226e-07	0.196435	0.307	0.245
Cradd	Homeostatic 1	1.97059e-11	3.73152e-07	0.264361	0.194	0.146
Rapgef2	Homeostatic 1	2.03591e-11	3.8552e-07	0.284865	0.196	0.149
Stag2	Homeostatic 1	2.09085e-11	3.95923e-07	0.117831	0.371	0.299
Osbpl11	Homeostatic 1	2.24639e-11	4.25376e-07	0.133836	0.348	0.28
Maml2	Homeostatic 1	2.32459e-11	4.40184e-07	0.158577	0.493	0.412
Rnf130	Homeostatic 1	2.53886e-11	4.80759e-07	0.111148	0.365	0.293
Itprid2	Homeostatic 1	2.60423e-11	4.93137e-07	0.356905	0.153	0.112
Zbtb20	Homeostatic 1	2.60427e-11	4.93145e-07	0.117018	0.656	0.566
Snx5	Homeostatic 1	2.67671e-11	5.06862e-07	0.132063	0.293	0.232
Ccdc93	Homeostatic 1	2.69932e-11	5.11143e-07	0.19449	0.213	0.161
Rpn1	Homeostatic 1	2.76286e-11	5.23175e-07	0.163894	0.215	0.164
Nsd1	Homeostatic 1	2.77213e-11	5.24931e-07	0.121284	0.622	0.527
Stau1	Homeostatic 1	2.87511e-11	5.44431e-07	0.196351	0.199	0.15
9930111J21Rik2	Homeostatic 1	3.05141e-11	5.77815e-07	0.180553	0.278	0.22
Yes1	Homeostatic 1	3.08457e-11	5.84094e-07	0.309979	0.15	0.109
Zfand6	Homeostatic 1	3.15413e-11	5.97266e-07	0.142514	0.335	0.27
Hp1bp3	Homeostatic 1	3.27188e-11	6.19563e-07	0.260382	0.192	0.145
Ankrd11	Homeostatic 1	3.3406e-11	6.32576e-07	0.121749	0.478	0.396
Oga	Homeostatic 1	3.6344e-11	6.8821e-07	0.178562	0.342	0.276
Rnf13	Homeostatic 1	3.76228e-11	7.12425e-07	0.121791	0.495	0.414
Purb	Homeostatic 1	3.83528e-11	7.26249e-07	0.27313	0.173	0.128
Rgs2	Homeostatic 1	3.83961e-11	7.27068e-07	0.24035	0.216	0.166
Ylpm1	Homeostatic 1	4.02122e-11	7.61459e-07	0.266962	0.167	0.123
Gnai2	Homeostatic 1	4.0223e-11	7.61663e-07	0.150285	0.205	0.154
Mapre2	Homeostatic 1	4.30421e-11	8.15046e-07	0.242242	0.168	0.124
Ddx6	Homeostatic 1	4.56558e-11	8.64538e-07	0.173903	0.306	0.244
Arhgap27	Homeostatic 1	4.98719e-11	9.44375e-07	0.213329	0.174	0.129
Mbtd1	Homeostatic 1	5.94831e-11	1.12637e-06	0.19143	0.303	0.243
Mark2	Homeostatic 1	6.2358e-11	1.18081e-06	0.256439	0.205	0.157
Nars	Homeostatic 1	6.33413e-11	1.19943e-06	0.236167	0.175	0.13
Ptp4a2	Homeostatic 1	6.36401e-11	1.20509e-06	0.162965	0.342	0.278
Txndc11	Homeostatic 1	6.38662e-11	1.20937e-06	0.208363	0.198	0.149
Adcy7	Homeostatic 1	7.02163e-11	1.32962e-06	0.189386	0.249	0.195
Dennd5a	Homeostatic 1	7.68536e-11	1.4553e-06	0.170932	0.238	0.185
Rubcnl	Homeostatic 1	7.9165e-11	1.49907e-06	0.220136	0.185	0.139
Fyco1	Homeostatic 1	8.47316e-11	1.60448e-06	0.171103	0.274	0.217
Jmjd1c	Homeostatic 1	8.68888e-11	1.64533e-06	0.120783	0.667	0.57
Arl10	Homeostatic 1	9.0993e-11	1.72304e-06	0.242057	0.173	0.129
Hsd17b11	Homeostatic 1	9.29614e-11	1.76032e-06	0.149288	0.219	0.167
Atp11c	Homeostatic 1	9.32546e-11	1.76587e-06	0.235414	0.231	0.181
Tspan7	Homeostatic 1	9.33284e-11	1.76727e-06	0.198554	0.217	0.168
Leprot	Homeostatic 1	1.00912e-10	1.91087e-06	0.168441	0.183	0.137
Mark3	Homeostatic 1	1.01822e-10	1.9281e-06	0.144873	0.272	0.214
Clk1	Homeostatic 1	1.02497e-10	1.94088e-06	0.109522	0.714	0.626
Myo18a	Homeostatic 1	1.04968e-10	1.98768e-06	0.260785	0.159	0.117
Arpc4	Homeostatic 1	1.0852e-10	2.05493e-06	0.220452	0.163	0.12
Stk10	Homeostatic 1	1.089e-10	2.06213e-06	0.235125	0.193	0.147
Bbip1	Homeostatic 1	1.12934e-10	2.13852e-06	0.270732	0.165	0.122
Nr2c2	Homeostatic 1	1.14832e-10	2.17446e-06	0.22951	0.229	0.179
Dock11	Homeostatic 1	1.24797e-10	2.36316e-06	0.153	0.395	0.325
Nr1d2	Homeostatic 1	1.37312e-10	2.60013e-06	0.247373	0.152	0.111
Smarca2	Homeostatic 1	1.40001e-10	2.65106e-06	0.137049	0.292	0.231
Casd1	Homeostatic 1	1.42049e-10	2.68983e-06	0.153	0.218	0.168
Top2b	Homeostatic 1	1.45017e-10	2.74605e-06	0.30656	0.156	0.115
5330438D12Rik	Homeostatic 1	1.46392e-10	2.77208e-06	0.102314	0.702	0.609
Abcg2	Homeostatic 1	1.5332e-10	2.90326e-06	0.216473	0.157	0.115
Chic2	Homeostatic 1	1.65919e-10	3.14184e-06	0.16724	0.206	0.157
Cep85	Homeostatic 1	1.77675e-10	3.36445e-06	0.231101	0.156	0.115
Eif4g3	Homeostatic 1	1.81167e-10	3.43057e-06	0.132812	0.408	0.336
Slc15a4	Homeostatic 1	1.844e-10	3.4918e-06	0.124142	0.179	0.133
Ext1	Homeostatic 1	1.93859e-10	3.67091e-06	0.173244	0.244	0.191
Snx18	Homeostatic 1	1.97167e-10	3.73356e-06	0.160598	0.217	0.167
Madd	Homeostatic 1	2.01509e-10	3.81577e-06	0.237596	0.175	0.131
Sdk1	Homeostatic 1	2.06887e-10	3.91762e-06	0.197453	0.246	0.194
Baz2b	Homeostatic 1	2.23678e-10	4.23557e-06	0.109873	0.443	0.365
Nipbl	Homeostatic 1	2.27187e-10	4.30201e-06	0.102126	0.621	0.532
AW554918	Homeostatic 1	2.36711e-10	4.48235e-06	0.18803	0.251	0.198
Ccdc12	Homeostatic 1	2.72292e-10	5.15612e-06	0.186793	0.186	0.141
Zc3h7a	Homeostatic 1	2.83603e-10	5.37031e-06	0.154772	0.32	0.259
Gdi1	Homeostatic 1	2.98474e-10	5.6519e-06	0.234028	0.155	0.115
Arnt	Homeostatic 1	3.04488e-10	5.76578e-06	0.209372	0.229	0.18
Srrm2	Homeostatic 1	3.44339e-10	6.52041e-06	0.102643	0.742	0.644
Tmem86a	Homeostatic 1	3.51701e-10	6.65981e-06	0.115892	0.159	0.117
Tbc1d9b	Homeostatic 1	3.9716e-10	7.52063e-06	0.185263	0.265	0.212
Tbl1xr1	Homeostatic 1	4.09052e-10	7.74581e-06	0.153641	0.322	0.262
Apobec3	Homeostatic 1	4.12685e-10	7.8146e-06	0.127314	0.317	0.255
Senp7	Homeostatic 1	4.1545e-10	7.86695e-06	0.179712	0.244	0.192
3222401L13Rik	Homeostatic 1	4.23007e-10	8.01006e-06	0.190215	0.172	0.129
Myo9a	Homeostatic 1	4.25603e-10	8.05922e-06	0.166568	0.356	0.291
Sgk3	Homeostatic 1	4.55833e-10	8.63164e-06	0.158528	0.253	0.2
Slc10a7	Homeostatic 1	4.64624e-10	8.79811e-06	0.218834	0.174	0.132
Hdac8	Homeostatic 1	5.66213e-10	1.07218e-05	0.154465	0.29	0.232
Zmynd11	Homeostatic 1	5.72474e-10	1.08404e-05	0.145537	0.293	0.235
Resf1	Homeostatic 1	6.4988e-10	1.23061e-05	0.104015	0.352	0.287
Dcaf8	Homeostatic 1	6.67503e-10	1.26398e-05	0.204139	0.221	0.173
Rfx7	Homeostatic 1	6.8941e-10	1.30547e-05	0.232492	0.182	0.138
Itsn2	Homeostatic 1	8.47435e-10	1.6047e-05	0.118668	0.36	0.295
Stim1	Homeostatic 1	9.54644e-10	1.80771e-05	0.25666	0.156	0.116
Nit1	Homeostatic 1	1.21259e-09	2.29616e-05	0.156164	0.224	0.177
Ppp6r3	Homeostatic 1	1.23338e-09	2.33552e-05	0.148189	0.224	0.175
Akr1b10	Homeostatic 1	1.27451e-09	2.41341e-05	0.230838	0.175	0.133
Irf2bp2	Homeostatic 1	1.28376e-09	2.43093e-05	0.225229	0.151	0.112
Acin1	Homeostatic 1	1.29852e-09	2.45888e-05	0.113665	0.383	0.316
Zmynd8	Homeostatic 1	1.30602e-09	2.47309e-05	0.175146	0.286	0.231
Pik3c2a	Homeostatic 1	1.36054e-09	2.57632e-05	0.159821	0.251	0.2
Dennd1a	Homeostatic 1	1.46507e-09	2.77426e-05	0.143625	0.375	0.311
4632427E13Rik	Homeostatic 1	1.48224e-09	2.80676e-05	0.142896	0.314	0.256
Aim2	Homeostatic 1	1.60942e-09	3.0476e-05	0.105435	0.478	0.401
Ccdc47	Homeostatic 1	1.63847e-09	3.10261e-05	0.201406	0.166	0.126
Gm26740	Homeostatic 1	1.77778e-09	3.3664e-05	0.208917	0.344	0.287
Ip6k1	Homeostatic 1	1.86679e-09	3.53495e-05	0.159719	0.224	0.176
Csnk1a1	Homeostatic 1	1.93415e-09	3.66251e-05	0.144099	0.349	0.288
Wdr26	Homeostatic 1	1.93452e-09	3.66321e-05	0.146107	0.348	0.288
Gm27017	Homeostatic 1	1.99375e-09	3.77537e-05	0.246795	0.178	0.136
Pacsin2	Homeostatic 1	2.18817e-09	4.14351e-05	0.188433	0.246	0.196
Senp2	Homeostatic 1	2.31912e-09	4.39148e-05	0.150798	0.358	0.297
Snrk	Homeostatic 1	2.58107e-09	4.88752e-05	0.152208	0.195	0.151
Prkdc	Homeostatic 1	2.63614e-09	4.9918e-05	0.237553	0.152	0.114
Zfp160	Homeostatic 1	2.64174e-09	5.00239e-05	0.181404	0.187	0.144
Ctso	Homeostatic 1	2.76367e-09	5.23328e-05	0.19605	0.187	0.144
Ankle2	Homeostatic 1	2.78229e-09	5.26855e-05	0.155287	0.193	0.149
Ppp4r1	Homeostatic 1	2.8442e-09	5.38578e-05	0.194449	0.197	0.153
Trappc9	Homeostatic 1	2.96324e-09	5.6112e-05	0.217778	0.201	0.157
Stk4	Homeostatic 1	3.02655e-09	5.73108e-05	0.231252	0.205	0.161
Wapl	Homeostatic 1	3.67413e-09	6.95733e-05	0.118032	0.372	0.309
Zfand3	Homeostatic 1	3.79961e-09	7.19495e-05	0.14855	0.324	0.267
Lman1	Homeostatic 1	4.53089e-09	8.57969e-05	0.104507	0.198	0.153
Mia3	Homeostatic 1	4.65153e-09	8.80814e-05	0.119799	0.197	0.153
Tmed7	Homeostatic 1	4.76691e-09	9.02661e-05	0.161032	0.159	0.12
Orai1	Homeostatic 1	5.13498e-09	9.72361e-05	0.102604	0.229	0.181
Tra2a	Homeostatic 1	5.20132e-09	9.84922e-05	0.107632	0.466	0.395
0610030E20Rik	Homeostatic 1	5.27045e-09	9.98012e-05	0.16463	0.173	0.132
March6	Homeostatic 1	5.4933e-09	0.000104021	0.19062	0.167	0.128
Etnk1	Homeostatic 1	6.37528e-09	0.000120722	0.124238	0.267	0.215
Gpr107	Homeostatic 1	6.7692e-09	0.000128182	0.210296	0.162	0.124
Mdm4	Homeostatic 1	6.82348e-09	0.000129209	0.100613	0.386	0.321
Vps37a	Homeostatic 1	6.98432e-09	0.000132255	0.263354	0.154	0.117
Rsf1	Homeostatic 1	7.50532e-09	0.000142121	0.149636	0.266	0.216
Srcap	Homeostatic 1	7.52702e-09	0.000142532	0.118632	0.26	0.209
Arhgap30	Homeostatic 1	7.57767e-09	0.000143491	0.124554	0.315	0.258
Traf3ip3	Homeostatic 1	7.65846e-09	0.000145021	0.107889	0.257	0.206
Tbck	Homeostatic 1	7.94364e-09	0.000150421	0.175854	0.224	0.177
Ufl1	Homeostatic 1	8.10044e-09	0.00015339	0.21039	0.194	0.152
Dip2c	Homeostatic 1	8.1838e-09	0.000154968	0.174508	0.233	0.187
Rhoq	Homeostatic 1	8.49857e-09	0.000160929	0.190084	0.215	0.17
Far1os	Homeostatic 1	9.30897e-09	0.000176275	0.182597	0.194	0.152
B230219D22Rik	Homeostatic 1	9.47447e-09	0.000179409	0.154858	0.21	0.166
Gm19951	Homeostatic 1	1.0321e-08	0.000195439	0.156662	0.161	0.122
Mia2	Homeostatic 1	1.05574e-08	0.000199915	0.142884	0.378	0.315
Pon3	Homeostatic 1	1.11856e-08	0.000211811	0.170871	0.208	0.165
Rsbn1	Homeostatic 1	1.16097e-08	0.000219842	0.216314	0.19	0.149
Numa1	Homeostatic 1	1.25523e-08	0.00023769	0.166569	0.195	0.153
Prr14l	Homeostatic 1	1.43602e-08	0.000271925	0.160886	0.284	0.234
Tax1bp1	Homeostatic 1	1.51531e-08	0.00028694	0.189688	0.178	0.139
Acsl4	Homeostatic 1	1.58409e-08	0.000299963	0.136437	0.206	0.162
Sec14l1	Homeostatic 1	1.61429e-08	0.000305682	0.150151	0.197	0.155
Atrx	Homeostatic 1	1.64067e-08	0.000310678	0.136986	0.453	0.385
Cpeb4	Homeostatic 1	1.77935e-08	0.000336938	0.203906	0.155	0.119
Thap3	Homeostatic 1	1.88955e-08	0.000357804	0.117501	0.217	0.172
Gna13	Homeostatic 1	1.92302e-08	0.000364144	0.183535	0.166	0.128
Dcakd	Homeostatic 1	1.93819e-08	0.000367016	0.146403	0.258	0.209
Usf2	Homeostatic 1	2.06075e-08	0.000390223	0.214348	0.168	0.13
Fam193a	Homeostatic 1	2.09502e-08	0.000396714	0.181111	0.31	0.258
Chmp3	Homeostatic 1	2.10673e-08	0.000398931	0.209318	0.16	0.123
AU040320	Homeostatic 1	2.12982e-08	0.000403302	0.150581	0.195	0.152
Mafg	Homeostatic 1	2.14438e-08	0.00040606	0.217655	0.154	0.118
Trim44	Homeostatic 1	2.16772e-08	0.000410479	0.127391	0.28	0.229
Baz1a	Homeostatic 1	2.18421e-08	0.000413601	0.186067	0.179	0.14
Tmf1	Homeostatic 1	2.27467e-08	0.000430731	0.218928	0.162	0.125
Irf5	Homeostatic 1	2.38802e-08	0.000452195	0.184607	0.214	0.171
Rps6ka3	Homeostatic 1	2.72908e-08	0.000516779	0.172642	0.274	0.225
Ing4	Homeostatic 1	2.80637e-08	0.000531415	0.127547	0.185	0.145
Tmx3	Homeostatic 1	2.8246e-08	0.000534866	0.120423	0.219	0.175
Atp13a3	Homeostatic 1	3.16757e-08	0.000599812	0.143593	0.216	0.173
Zfp277	Homeostatic 1	3.32819e-08	0.000630227	0.216993	0.165	0.128
Ubn2	Homeostatic 1	3.70323e-08	0.000701244	0.100926	0.476	0.406
Crebbp	Homeostatic 1	3.86795e-08	0.000732436	0.117993	0.389	0.327
Rnpep	Homeostatic 1	3.98188e-08	0.000754009	0.160168	0.236	0.191
Pnpla8	Homeostatic 1	4.30784e-08	0.000815732	0.1763	0.212	0.17
Brox	Homeostatic 1	4.88567e-08	0.00092515	0.161463	0.179	0.141
Stxbp5	Homeostatic 1	4.99576e-08	0.000945997	0.169403	0.22	0.176
Gmpr2	Homeostatic 1	5.3117e-08	0.00100582	0.160883	0.15	0.114
Ino80d	Homeostatic 1	5.36289e-08	0.00101552	0.146159	0.22	0.177
Btbd7	Homeostatic 1	5.3785e-08	0.00101847	0.109945	0.273	0.224
Fbxl20	Homeostatic 1	5.51047e-08	0.00104346	0.131022	0.276	0.226
Tent2	Homeostatic 1	5.58234e-08	0.00105707	0.109073	0.275	0.224
Med13	Homeostatic 1	6.75215e-08	0.00127859	0.104911	0.31	0.256
Trmt13	Homeostatic 1	7.08222e-08	0.00134109	0.167799	0.187	0.148
Ntm	Homeostatic 1	8.8985e-08	0.00168502	0.101853	0.345	0.288
Enox2	Homeostatic 1	8.97482e-08	0.00169947	0.263923	0.156	0.122
Trpc4ap	Homeostatic 1	8.97754e-08	0.00169999	0.105055	0.285	0.236
Tcf12	Homeostatic 1	8.97823e-08	0.00170012	0.118972	0.367	0.31
Immp1l	Homeostatic 1	9.05565e-08	0.00171478	0.132406	0.203	0.162
Zyg11b	Homeostatic 1	1.01969e-07	0.00193088	0.165085	0.209	0.168
N4bp1	Homeostatic 1	1.20276e-07	0.00227755	0.159581	0.157	0.121
Atp2c1	Homeostatic 1	1.20897e-07	0.00228931	0.101409	0.388	0.329
Pbx1	Homeostatic 1	1.3345e-07	0.002527	0.226035	0.153	0.119
Tbl1x	Homeostatic 1	1.45429e-07	0.00275384	0.158663	0.2	0.16
Ss18	Homeostatic 1	1.56191e-07	0.00295763	0.16638	0.216	0.175
Oip5os1	Homeostatic 1	1.58006e-07	0.00299199	0.155018	0.163	0.127
Nfe2l1	Homeostatic 1	1.63567e-07	0.00309731	0.115804	0.168	0.131
Kmt2a	Homeostatic 1	1.63936e-07	0.0031043	0.123681	0.262	0.214
Sall3	Homeostatic 1	1.64165e-07	0.00310862	0.169587	0.218	0.177
Uggt1	Homeostatic 1	2.03418e-07	0.00385192	0.141872	0.187	0.149
Scamp1	Homeostatic 1	2.30183e-07	0.00435874	0.179982	0.175	0.139
Itfg1	Homeostatic 1	2.34116e-07	0.00443322	0.145149	0.232	0.19
Pitpna	Homeostatic 1	2.68628e-07	0.00508674	0.125193	0.222	0.181
Dctn5	Homeostatic 1	2.69675e-07	0.00510656	0.101943	0.225	0.182
Sirt7	Homeostatic 1	2.95009e-07	0.00558629	0.14134	0.155	0.12
Scmh1	Homeostatic 1	3.05767e-07	0.00579	0.127482	0.284	0.236
Ppp2r5c	Homeostatic 1	3.15739e-07	0.00597884	0.108101	0.236	0.193
Top1	Homeostatic 1	3.23736e-07	0.00613026	0.121317	0.288	0.24
Cnot1	Homeostatic 1	3.26629e-07	0.00618505	0.136979	0.243	0.199
Arid2	Homeostatic 1	3.40656e-07	0.00645067	0.105223	0.219	0.178
Smg6	Homeostatic 1	3.52641e-07	0.00667761	0.129659	0.381	0.326
Ap1g1	Homeostatic 1	3.52866e-07	0.00668187	0.136503	0.201	0.162
Zfp260	Homeostatic 1	3.60014e-07	0.00681722	0.167141	0.157	0.123
Pou2f1	Homeostatic 1	3.80066e-07	0.00719694	0.15775	0.182	0.146
Slfn8	Homeostatic 1	3.84015e-07	0.00727171	0.116491	0.167	0.132
Hmg20a	Homeostatic 1	3.9174e-07	0.007418	0.117368	0.236	0.193
Immp2l	Homeostatic 1	4.20006e-07	0.00795324	0.15738	0.29	0.246
Cds2	Homeostatic 1	4.28067e-07	0.00810588	0.130293	0.153	0.119
BC005561	Homeostatic 1	4.41532e-07	0.00836085	0.148051	0.181	0.144
Map3k5	Homeostatic 1	4.53604e-07	0.00858945	0.11293	0.294	0.246
Snapc3	Homeostatic 1	4.83537e-07	0.00915625	0.12023	0.191	0.153
Gsk3b	Homeostatic 1	5.20303e-07	0.00985246	0.120241	0.322	0.273
Ssr1	Homeostatic 1	5.21642e-07	0.00987781	0.106101	0.181	0.144
Atxn7l1	Homeostatic 1	5.24205e-07	0.00992634	0.109266	0.212	0.172
Cop1	Homeostatic 1	5.2462e-07	0.0099342	0.113355	0.263	0.217
Gbf1	Homeostatic 1	5.33712e-07	0.0101064	0.147061	0.225	0.186
Bmpr2	Homeostatic 1	5.47933e-07	0.0103757	0.11074	0.299	0.251
Elp4	Homeostatic 1	5.71369e-07	0.0108194	0.203372	0.186	0.151
9930021J03Rik	Homeostatic 1	5.85444e-07	0.011086	0.13064	0.276	0.23
Ppp1r12b	Homeostatic 1	6.60645e-07	0.01251	0.183984	0.166	0.132
Trim12a	Homeostatic 1	6.63483e-07	0.0125637	0.102329	0.263	0.217
Rasa1	Homeostatic 1	6.8233e-07	0.0129206	0.126822	0.319	0.269
Emc3	Homeostatic 1	6.95216e-07	0.0131646	0.110173	0.175	0.139
Phf12	Homeostatic 1	7.28014e-07	0.0137857	0.149571	0.2	0.162
Magt1	Homeostatic 1	8.22387e-07	0.0155727	0.161294	0.176	0.142
Ubr5	Homeostatic 1	9.89224e-07	0.0187319	0.130782	0.2	0.162
St3gal3	Homeostatic 1	1.02254e-06	0.0193627	0.116552	0.227	0.186
Zmym4	Homeostatic 1	1.09407e-06	0.0207173	0.109021	0.32	0.27
Tardbp	Homeostatic 1	1.28501e-06	0.024333	0.127657	0.239	0.198
Herc4	Homeostatic 1	1.34943e-06	0.0255529	0.10029	0.28	0.236
Ggps1	Homeostatic 1	1.58663e-06	0.0300444	0.150915	0.201	0.163
Hook3	Homeostatic 1	1.7018e-06	0.0322254	0.109082	0.24	0.198
Chka	Homeostatic 1	1.77179e-06	0.0335506	0.156423	0.151	0.12
Psen1	Homeostatic 1	1.87892e-06	0.0355792	0.142253	0.162	0.13
Ankrd10	Homeostatic 1	1.95271e-06	0.0369764	0.125201	0.158	0.125
Trmt1l	Homeostatic 1	2.25124e-06	0.0426295	0.112005	0.18	0.145
Erap1	Homeostatic 1	2.33485e-06	0.0442127	0.173464	0.16	0.129
4833420G17Rik	Homeostatic 1	2.63958e-06	0.049983	0.14032	0.174	0.141
Rspry1	Homeostatic 1	2.88791e-06	0.0546855	0.177065	0.15	0.119
Col4a3bp	Homeostatic 1	2.89447e-06	0.0548097	0.118797	0.161	0.129
Bnip2	Homeostatic 1	3.23983e-06	0.0613494	0.143672	0.165	0.132
Spred1	Homeostatic 1	3.476e-06	0.0658215	0.10314	0.244	0.204
Snx10	Homeostatic 1	3.65037e-06	0.0691234	0.136831	0.188	0.153
Pbrm1	Homeostatic 1	4.11967e-06	0.0780101	0.101124	0.258	0.216
Fip1l1	Homeostatic 1	4.46842e-06	0.084614	0.165969	0.156	0.125
Fam45a	Homeostatic 1	5.04482e-06	0.0955287	0.11017	0.152	0.121
Ctcf	Homeostatic 1	5.63652e-06	0.106733	0.112155	0.166	0.133
Cul3	Homeostatic 1	5.6994e-06	0.107924	0.103627	0.218	0.181
Gm15764	Homeostatic 1	5.88737e-06	0.111483	0.125428	0.177	0.144
Fnbp4	Homeostatic 1	6.00156e-06	0.113646	0.117408	0.226	0.189
Umad1	Homeostatic 1	6.08688e-06	0.115261	0.191011	0.155	0.125
Accs	Homeostatic 1	6.15785e-06	0.116605	0.116493	0.157	0.127
Bmt2	Homeostatic 1	6.85747e-06	0.129853	0.133751	0.181	0.148
Crebrf	Homeostatic 1	8.31141e-06	0.157385	0.101294	0.261	0.22
Rnf38	Homeostatic 1	8.38036e-06	0.15869	0.149786	0.163	0.133
Urgcp	Homeostatic 1	8.83003e-06	0.167205	0.135694	0.204	0.169
Mapkap1	Homeostatic 1	8.97846e-06	0.170016	0.117377	0.208	0.173
Ckap5	Homeostatic 1	9.03795e-06	0.171143	0.135962	0.194	0.161
Dclre1c	Homeostatic 1	9.60621e-06	0.181903	0.108397	0.184	0.15
Tnpo1	Homeostatic 1	1.00193e-05	0.189725	0.122107	0.23	0.192
Csnk2a1	Homeostatic 1	1.15438e-05	0.218593	0.108224	0.178	0.145
Nedd4l	Homeostatic 1	1.27727e-05	0.241863	0.155309	0.17	0.14
Mau2	Homeostatic 1	1.30973e-05	0.248011	0.145981	0.154	0.125
Usp3	Homeostatic 1	1.3761e-05	0.260578	0.111912	0.191	0.159
Camkk2	Homeostatic 1	1.43844e-05	0.272382	0.110478	0.161	0.13
Stx5a	Homeostatic 1	1.73669e-05	0.32886	0.125376	0.183	0.151
Smim4	Homeostatic 1	2.17264e-05	0.41141	0.123077	0.15	0.122
Ptpn9	Homeostatic 1	2.21083e-05	0.418643	0.125345	0.166	0.137
Man2a2	Homeostatic 1	2.68682e-05	0.508776	0.117403	0.177	0.147
Chfr	Homeostatic 1	2.68781e-05	0.508963	0.10279	0.218	0.183
Rprd2	Homeostatic 1	2.70722e-05	0.512639	0.149895	0.168	0.139
Trim41	Homeostatic 1	2.73215e-05	0.51736	0.114665	0.165	0.135
Aak1	Homeostatic 1	3.14877e-05	0.59625	0.139766	0.182	0.151
Xrcc4	Homeostatic 1	3.42153e-05	0.647902	0.157828	0.2	0.169
Ddx46	Homeostatic 1	3.63932e-05	0.689143	0.108791	0.18	0.15
Suco	Homeostatic 1	4.31073e-05	0.81628	0.161603	0.154	0.127
Sfswap	Homeostatic 1	6.87805e-05	1	0.115067	0.155	0.128
Dpysl2	Homeostatic 1	7.14951e-05	1	0.119279	0.188	0.158
Mindy2	Homeostatic 1	9.10006e-05	1	0.113543	0.156	0.129
Clcn3	Homeostatic 1	9.18813e-05	1	0.122937	0.198	0.168
Tgs1	Homeostatic 1	0.000115359	1	0.129754	0.168	0.141
Elf4	Homeostatic 1	0.000159301	1	0.148447	0.168	0.142
Memo1	Homeostatic 1	0.000194109	1	0.100075	0.176	0.149
Baz1b	Homeostatic 1	0.000213524	1	0.125074	0.186	0.158
5031425E22Rik	Homeostatic 1	0.000220926	1	0.110679	0.153	0.128
Usp47	Homeostatic 1	0.000251943	1	0.101679	0.196	0.167
Hmbox1	Homeostatic 1	0.000320782	1	0.12744	0.164	0.139
Zfx	Homeostatic 1	0.00115969	1	0.114142	0.162	0.139
Malat1	Homeostatic 2	1.60033e-214	3.03038e-210	0.373708	1	1
C1qa	Homeostatic 2	1.28349e-156	2.43042e-152	0.471283	0.99	0.979
Selplg	Homeostatic 2	3.20639e-152	6.07163e-148	0.709553	0.885	0.799
Cst3	Homeostatic 2	1.71061e-150	3.23922e-146	0.435787	1	0.999
Serinc3	Homeostatic 2	5.00433e-142	9.47619e-138	0.634345	0.891	0.821
C1qb	Homeostatic 2	1.4118e-122	2.67339e-118	0.434641	0.976	0.955
Csf1r	Homeostatic 2	1.22744e-120	2.32429e-116	0.56772	0.922	0.859
Tmem119	Homeostatic 2	7.6433e-115	1.44733e-110	0.969676	0.606	0.443
C1qc	Homeostatic 2	8.39479e-113	1.58964e-108	0.420622	0.99	0.974
P2ry12	Homeostatic 2	1.25545e-105	2.37731e-101	0.661246	0.813	0.723
Pld4	Homeostatic 2	7.09322e-86	1.34317e-81	0.707926	0.709	0.597
Cx3cr1	Homeostatic 2	2.2561e-82	4.27215e-78	0.524332	0.849	0.791
Cd81	Homeostatic 2	1.50268e-74	2.84547e-70	0.520003	0.87	0.84
Lgmn	Homeostatic 2	1.04294e-66	1.97491e-62	0.515121	0.798	0.765
Sparc	Homeostatic 2	2.68229e-65	5.07918e-61	0.570328	0.762	0.706
Hexb	Homeostatic 2	2.67749e-60	5.0701e-56	0.273646	0.993	0.992
Otulinl	Homeostatic 2	1.65326e-57	3.13062e-53	0.696936	0.594	0.52
Ltc4s	Homeostatic 2	1.11984e-56	2.12054e-52	0.838774	0.499	0.399
Ivns1abp	Homeostatic 2	6.79053e-52	1.28585e-47	0.495745	0.73	0.681
Ifngr1	Homeostatic 2	4.87864e-49	9.23819e-45	0.741536	0.501	0.412
Itm2b	Homeostatic 2	5.21208e-49	9.8696e-45	0.295009	0.942	0.937
Gpr34	Homeostatic 2	4.07146e-47	7.70971e-43	0.415162	0.839	0.822
Psap	Homeostatic 2	3.57489e-46	6.76941e-42	0.43991	0.773	0.757
Adap2os	Homeostatic 2	6.87193e-46	1.30127e-41	0.56817	0.658	0.598
Lpcat2	Homeostatic 2	1.01882e-41	1.92923e-37	0.513514	0.671	0.627
Gm42418	Homeostatic 2	1.93815e-41	3.67008e-37	0.314639	0.919	0.919
Maf	Homeostatic 2	2.05858e-41	3.89812e-37	0.61962	0.585	0.507
Srgap2	Homeostatic 2	9.76851e-41	1.84976e-36	0.309605	0.868	0.831
Unc93b1	Homeostatic 2	2.9777e-39	5.63858e-35	0.420279	0.758	0.727
Cmss1	Homeostatic 2	5.78894e-37	1.09619e-32	0.369075	0.784	0.777
Fgd2	Homeostatic 2	4.61356e-35	8.73624e-31	0.594461	0.505	0.429
Ctss	Homeostatic 2	8.60173e-34	1.62882e-29	0.201138	0.99	0.992
Arhgap45	Homeostatic 2	1.56346e-30	2.96057e-26	0.408604	0.741	0.744
Vsir	Homeostatic 2	5.3078e-30	1.00509e-25	0.418887	0.726	0.715
Laptm5	Homeostatic 2	5.94452e-29	1.12565e-24	0.288356	0.871	0.876
Ly6e	Homeostatic 2	7.45817e-28	1.41228e-23	0.480179	0.605	0.578
Entpd1	Homeostatic 2	2.70559e-27	5.1233e-23	0.413608	0.683	0.663
Tmsb4x	Homeostatic 2	3.74959e-26	7.10022e-22	0.453924	0.625	0.607
AC149090.1	Homeostatic 2	8.39951e-26	1.59053e-21	0.270538	0.91	0.926
Gm10790	Homeostatic 2	3.03222e-25	5.74181e-21	0.5479	0.485	0.432
Ecscr	Homeostatic 2	1.06028e-24	2.00775e-20	0.952538	0.205	0.138
Olfml3	Homeostatic 2	1.79046e-24	3.39041e-20	0.532311	0.558	0.532
Zfhx3	Homeostatic 2	1.91338e-24	3.62318e-20	0.347005	0.663	0.634
Hk2	Homeostatic 2	1.91902e-23	3.63385e-19	0.443097	0.627	0.606
Dst	Homeostatic 2	8.27822e-22	1.56756e-17	0.301875	0.734	0.722
Ddx5	Homeostatic 2	1.58441e-20	3.00024e-16	0.227622	0.917	0.933
P2ry13	Homeostatic 2	1.62165e-20	3.07076e-16	0.681133	0.38	0.332
Chd9	Homeostatic 2	3.77991e-20	7.15764e-16	0.346603	0.634	0.618
Dip2b	Homeostatic 2	1.00396e-19	1.9011e-15	0.372733	0.649	0.655
Adgrg1	Homeostatic 2	1.23472e-19	2.33806e-15	0.886343	0.232	0.175
Tmem173	Homeostatic 2	6.15122e-19	1.1648e-14	0.787729	0.291	0.238
Lag3	Homeostatic 2	2.42475e-18	4.5915e-14	0.648241	0.352	0.3
Phyhd1	Homeostatic 2	3.74104e-18	7.08403e-14	0.491413	0.468	0.432
Fcgr3	Homeostatic 2	9.07144e-18	1.71777e-13	0.495202	0.49	0.471
Itgb5	Homeostatic 2	1.00784e-17	1.90844e-13	0.299846	0.718	0.733
Stab1	Homeostatic 2	2.46627e-17	4.67013e-13	0.747981	0.293	0.24
Ptgs1	Homeostatic 2	2.62433e-17	4.96943e-13	0.500596	0.503	0.485
Slco2b1	Homeostatic 2	1.95091e-16	3.69425e-12	0.424826	0.596	0.6
Selenop	Homeostatic 2	2.95378e-16	5.59329e-12	0.448553	0.493	0.468
Son	Homeostatic 2	1.60547e-14	3.04012e-10	0.256409	0.803	0.839
Fcrls	Homeostatic 2	2.22539e-14	4.214e-10	0.424584	0.529	0.513
Itgam	Homeostatic 2	3.55779e-14	6.73703e-10	0.435074	0.493	0.476
Cd164	Homeostatic 2	6.63933e-14	1.25722e-09	0.73855	0.282	0.24
Marcks	Homeostatic 2	2.2434e-13	4.2481e-09	0.506272	0.429	0.408
Tsc22d4	Homeostatic 2	3.65471e-13	6.92057e-09	0.419596	0.508	0.502
Plekho1	Homeostatic 2	5.69915e-13	1.07919e-08	0.480083	0.44	0.428
Il6ra	Homeostatic 2	1.5879e-12	3.00685e-08	0.547011	0.385	0.362
Abca9	Homeostatic 2	2.35994e-12	4.46878e-08	0.316519	0.6	0.604
Cd33	Homeostatic 2	3.24892e-12	6.15216e-08	0.524118	0.382	0.36
Slc2a5	Homeostatic 2	1.20079e-11	2.27382e-07	0.735316	0.241	0.203
Cyba	Homeostatic 2	3.3715e-11	6.38428e-07	0.274248	0.581	0.589
Abca1	Homeostatic 2	4.68417e-11	8.86994e-07	0.477253	0.408	0.383
Alox5ap	Homeostatic 2	6.20452e-11	1.17489e-06	0.804117	0.19	0.152
mt-Co2	Homeostatic 2	7.39619e-11	1.40054e-06	0.529082	0.409	0.386
Lysmd4	Homeostatic 2	1.34715e-10	2.55096e-06	0.291439	0.691	0.717
Fkbp5	Homeostatic 2	1.76629e-10	3.34465e-06	0.329985	0.566	0.568
Scamp2	Homeostatic 2	3.65662e-10	6.92417e-06	0.477414	0.424	0.414
Rrbp1	Homeostatic 2	5.62655e-10	1.06544e-05	0.259533	0.703	0.732
Tpst2	Homeostatic 2	6.28599e-10	1.19031e-05	0.747528	0.18	0.144
B430010I23Rik	Homeostatic 2	7.5349e-10	1.42681e-05	0.569419	0.334	0.308
P2ry6	Homeostatic 2	1.28017e-09	2.42414e-05	0.497943	0.38	0.366
mt-Atp6	Homeostatic 2	1.40033e-09	2.65166e-05	0.531455	0.433	0.424
Arhgap4	Homeostatic 2	2.39277e-09	4.53096e-05	0.733177	0.209	0.177
Abhd15	Homeostatic 2	3.32156e-09	6.2897e-05	0.748488	0.194	0.161
Gm42477	Homeostatic 2	5.44253e-09	0.00010306	0.801426	0.199	0.167
Adap2	Homeostatic 2	5.44921e-09	0.000103186	0.218385	0.656	0.661
Pten	Homeostatic 2	9.97307e-09	0.00018885	0.441004	0.39	0.381
Ccr5	Homeostatic 2	1.50121e-08	0.000284269	0.545777	0.332	0.313
Man2b1	Homeostatic 2	1.73453e-08	0.00032845	0.319947	0.5	0.509
Dock10	Homeostatic 2	2.38046e-08	0.000450764	0.235474	0.629	0.641
Ifi30	Homeostatic 2	5.25448e-08	0.000994989	0.597061	0.206	0.173
Ifitm10	Homeostatic 2	6.92912e-08	0.0013121	0.340434	0.455	0.442
Cd300c2	Homeostatic 2	1.7052e-07	0.00322897	0.422226	0.389	0.379
Frmd4a	Homeostatic 2	3.02565e-07	0.00572938	0.264496	0.586	0.603
Glul	Homeostatic 2	3.09775e-07	0.00586589	0.768502	0.185	0.159
AY036118	Homeostatic 2	4.58069e-07	0.00867399	0.155442	0.819	0.837
Rhob	Homeostatic 2	5.28341e-07	0.0100047	0.714888	0.193	0.168
Tbc1d9	Homeostatic 2	5.57773e-07	0.010562	0.56069	0.253	0.23
Golm1	Homeostatic 2	1.17772e-06	0.0223014	0.304912	0.563	0.591
mt-Co3	Homeostatic 2	1.27713e-06	0.0241836	0.46856	0.455	0.457
Zfp36l2	Homeostatic 2	1.35462e-06	0.0256511	0.650298	0.206	0.181
Tcf7l2	Homeostatic 2	1.69194e-06	0.0320386	0.564995	0.247	0.226
Plod1	Homeostatic 2	2.43602e-06	0.0461286	0.637525	0.159	0.133
Gm2629	Homeostatic 2	3.07552e-06	0.058238	0.268335	0.564	0.594
Tm6sf1	Homeostatic 2	3.8376e-06	0.0726687	0.614584	0.202	0.18
Slc43a2	Homeostatic 2	3.85939e-06	0.0730814	0.63279	0.168	0.143
Gm50035	Homeostatic 2	4.03609e-06	0.0764273	0.455226	0.345	0.339
Nrip1	Homeostatic 2	5.23674e-06	0.0991628	0.432874	0.388	0.39
mt-Co1	Homeostatic 2	7.08756e-06	0.13421	0.377855	0.502	0.514
Gm17231	Homeostatic 2	8.05166e-06	0.152466	0.49351	0.296	0.281
Cmtm7	Homeostatic 2	1.40544e-05	0.266135	0.584742	0.201	0.18
Slc7a8	Homeostatic 2	1.62075e-05	0.306905	0.505332	0.307	0.299
Cdh23	Homeostatic 2	2.36791e-05	0.448387	0.390819	0.41	0.42
Fcgr1	Homeostatic 2	3.92464e-05	0.743169	0.51608	0.27	0.258
Lpar6	Homeostatic 2	5.45895e-05	1	0.473963	0.269	0.256
Gm35188	Homeostatic 2	6.08559e-05	1	0.167926	0.841	0.857
Sipa1	Homeostatic 2	6.64502e-05	1	0.45468	0.328	0.326
Akap13	Homeostatic 2	6.92306e-05	1	0.215771	0.612	0.661
mt-Nd4	Homeostatic 2	9.03715e-05	1	0.49082	0.281	0.269
Anks1	Homeostatic 2	0.000112055	1	0.102139	0.12	0.158
Ube2b	Homeostatic 2	0.000114065	1	0.113468	0.167	0.215
Snrnp70	Homeostatic 2	0.000142222	1	0.19252	0.672	0.724
Slc40a1	Homeostatic 2	0.000154393	1	0.701386	0.15	0.131
Fer	Homeostatic 2	0.000163723	1	0.107504	0.119	0.155
Csad	Homeostatic 2	0.000183985	1	0.590856	0.201	0.186
Cmtm6	Homeostatic 2	0.00019116	1	0.639424	0.196	0.18
Insr	Homeostatic 2	0.000265196	1	0.108001	0.172	0.219
Snx5	Homeostatic 2	0.00029099	1	0.114297	0.203	0.258
Pura	Homeostatic 2	0.000295072	1	0.129193	0.166	0.212
Spata1	Homeostatic 2	0.000295226	1	0.100941	0.123	0.159
Ctsh	Homeostatic 2	0.000323507	1	0.281275	0.51	0.547
Rps6ka1	Homeostatic 2	0.000395727	1	0.555557	0.215	0.202
8030442B05Rik	Homeostatic 2	0.000472774	1	0.482296	0.258	0.248
Shisa5	Homeostatic 2	0.000589496	1	0.115388	0.121	0.154
Bco2	Homeostatic 2	0.0006005	1	0.106331	0.126	0.16
Atp6v0b	Homeostatic 2	0.000621062	1	0.172494	0.639	0.699
Laptm4a	Homeostatic 2	0.000732989	1	0.367971	0.353	0.362
Acvr1	Homeostatic 2	0.000760564	1	0.108253	0.117	0.15
Slc29a3	Homeostatic 2	0.000857755	1	0.484126	0.259	0.253
Srsf11	Homeostatic 2	0.000864009	1	0.109713	0.285	0.354
Il17ra	Homeostatic 2	0.000898729	1	0.590366	0.208	0.197
Calm2	Homeostatic 2	0.000944578	1	0.396982	0.326	0.329
Tmx3	Homeostatic 2	0.000949974	1	0.116022	0.155	0.194
Ppcdc	Homeostatic 2	0.00100452	1	0.38775	0.342	0.351
Casd1	Homeostatic 2	0.00103274	1	0.100308	0.15	0.188
Ppp1r21	Homeostatic 2	0.00106056	1	0.435649	0.309	0.313
Slc3a2	Homeostatic 2	0.00108783	1	0.152497	0.224	0.276
Fam173a	Homeostatic 2	0.00116536	1	0.135803	0.165	0.206
Rhoa	Homeostatic 2	0.00117189	1	0.105877	0.203	0.251
Acp2	Homeostatic 2	0.00121591	1	0.103495	0.119	0.15
Tmbim6	Homeostatic 2	0.00131058	1	0.354585	0.4	0.421
Havcr2	Homeostatic 2	0.00139115	1	0.293664	0.479	0.513
Gtf2i	Homeostatic 2	0.00146866	1	0.13422	0.158	0.197
Ssb	Homeostatic 2	0.00147062	1	0.107626	0.159	0.198
Dock4	Homeostatic 2	0.00152638	1	0.102523	0.745	0.775
Il10ra	Homeostatic 2	0.00161673	1	0.420299	0.34	0.353
Rtn4rl1	Homeostatic 2	0.00163941	1	0.105608	0.154	0.191
Selenos	Homeostatic 2	0.00181699	1	0.476628	0.224	0.214
Slc16a6	Homeostatic 2	0.00184322	1	0.116184	0.242	0.297
Cspp1	Homeostatic 2	0.00184977	1	0.116257	0.196	0.238
Pik3r1	Homeostatic 2	0.00194922	1	0.278418	0.428	0.45
Ankle2	Homeostatic 2	0.00195837	1	0.125138	0.133	0.167
Cntrl	Homeostatic 2	0.00198326	1	0.157403	0.162	0.201
Hck	Homeostatic 2	0.00203686	1	0.462184	0.257	0.253
Ccnt2	Homeostatic 2	0.00223777	1	0.124454	0.215	0.267
Gps2	Homeostatic 2	0.00231964	1	0.114696	0.189	0.233
Dennd1c	Homeostatic 2	0.00233027	1	0.170794	0.182	0.225
Rpn1	Homeostatic 2	0.00234889	1	0.145384	0.149	0.183
Pdcd4	Homeostatic 2	0.00236005	1	0.126189	0.157	0.194
Tecr	Homeostatic 2	0.00236775	1	0.128111	0.148	0.183
Gnb2	Homeostatic 2	0.00239439	1	0.10244	0.126	0.157
Kif21b	Homeostatic 2	0.00240712	1	0.121504	0.138	0.173
Ccdc93	Homeostatic 2	0.00247566	1	0.127799	0.146	0.181
Tm9sf2	Homeostatic 2	0.00249777	1	0.363457	0.31	0.314
Stambpl1	Homeostatic 2	0.00253846	1	0.181251	0.178	0.221
Ucp2	Homeostatic 2	0.002568	1	0.103825	0.122	0.151
Arpc1b	Homeostatic 2	0.00259914	1	0.147226	0.181	0.223
Dglucy	Homeostatic 2	0.00265813	1	0.114375	0.125	0.156
Aff1	Homeostatic 2	0.00275951	1	0.117448	0.145	0.179
Cd300a	Homeostatic 2	0.00292051	1	0.611132	0.177	0.166
Tia1	Homeostatic 2	0.0029439	1	0.138372	0.18	0.221
Mvb12b	Homeostatic 2	0.00308108	1	0.158765	0.226	0.279
Gal3st4	Homeostatic 2	0.00310501	1	0.567368	0.161	0.149
Lrp6	Homeostatic 2	0.00312415	1	0.107417	0.124	0.153
Pkn1	Homeostatic 2	0.00314453	1	0.109903	0.227	0.278
Ophn1	Homeostatic 2	0.0032764	1	0.231378	0.51	0.542
Rnpep	Homeostatic 2	0.00332973	1	0.11308	0.172	0.21
Ndufaf7	Homeostatic 2	0.00334687	1	0.195301	0.124	0.154
Lars2	Homeostatic 2	0.00335903	1	0.123523	0.164	0.202
mt-Cytb	Homeostatic 2	0.00342244	1	0.431825	0.309	0.309
Zdhhc20	Homeostatic 2	0.00348631	1	0.157774	0.182	0.224
Sfi1	Homeostatic 2	0.0034879	1	0.140984	0.204	0.25
Emc3	Homeostatic 2	0.00349426	1	0.141034	0.124	0.154
Kcnk6	Homeostatic 2	0.00349884	1	0.503563	0.151	0.137
Siglech	Homeostatic 2	0.00355056	1	0.127468	0.783	0.809
Tmem30a	Homeostatic 2	0.00355804	1	0.125721	0.152	0.187
Tmem273	Homeostatic 2	0.00360831	1	0.156545	0.16	0.196
Ssbp2	Homeostatic 2	0.00374615	1	0.129276	0.194	0.236
Ssbp1	Homeostatic 2	0.0042375	1	0.145164	0.189	0.229
Rpl3	Homeostatic 2	0.0044046	1	0.126311	0.129	0.158
Fcer1g	Homeostatic 2	0.00451647	1	0.151478	0.666	0.725
Zfp445	Homeostatic 2	0.00464726	1	0.160627	0.17	0.208
Zdhhc14	Homeostatic 2	0.00473565	1	0.153767	0.127	0.157
Strada	Homeostatic 2	0.00477119	1	0.142009	0.126	0.155
Ccz1	Homeostatic 2	0.00523475	1	0.167749	0.205	0.25
Mtus1	Homeostatic 2	0.00532585	1	0.399245	0.264	0.263
Tmem126a	Homeostatic 2	0.00542912	1	0.116433	0.123	0.151
Tmem59	Homeostatic 2	0.00566964	1	0.360703	0.394	0.419
Saraf	Homeostatic 2	0.00569283	1	0.382734	0.322	0.331
Znrf1	Homeostatic 2	0.00586693	1	0.144592	0.122	0.151
1700084C06Rik	Homeostatic 2	0.00600517	1	0.105108	0.232	0.28
Cept1	Homeostatic 2	0.00605769	1	0.113038	0.219	0.265
Arl6ip1	Homeostatic 2	0.00607171	1	0.414308	0.278	0.275
Xbp1	Homeostatic 2	0.00616029	1	0.15218	0.156	0.19
Eef2k	Homeostatic 2	0.00639654	1	0.476142	0.23	0.226
Susd3	Homeostatic 2	0.00651413	1	0.542239	0.163	0.153
Bfar	Homeostatic 2	0.00665716	1	0.108448	0.143	0.173
Nit1	Homeostatic 2	0.00676157	1	0.100328	0.162	0.195
Rnf130	Homeostatic 2	0.00681972	1	0.101649	0.267	0.322
Wdfy3	Homeostatic 2	0.00696319	1	0.147232	0.301	0.365
Fyco1	Homeostatic 2	0.00709211	1	0.132634	0.197	0.239
St13	Homeostatic 2	0.00749217	1	0.124027	0.134	0.163
Epn1	Homeostatic 2	0.00788564	1	0.119425	0.159	0.192
Evl	Homeostatic 2	0.00821433	1	0.116132	0.253	0.304
Fkbp2	Homeostatic 2	0.00830825	1	0.103043	0.14	0.169
Tram1	Homeostatic 2	0.00835421	1	0.14383	0.173	0.209
Kctd12	Homeostatic 2	0.00839687	1	0.409	0.282	0.288
Sppl2a	Homeostatic 2	0.00910009	1	0.126005	0.209	0.25
Pkig	Homeostatic 2	0.00912181	1	0.387619	0.242	0.239
Clta	Homeostatic 2	0.00913058	1	0.131812	0.223	0.27
Ptafr	Homeostatic 2	0.00950103	1	0.522007	0.166	0.155
mt-Nd2	Homeostatic 2	0.00981482	1	0.499642	0.26	0.257
Ppia	Homeostatic 2	0.00987128	1	0.128856	0.134	0.162
Slc7a10	Homeostatic 3	0	0	10.5926	0.714	0
Bcan	Homeostatic 3	0	0	10.2525	0.714	0.001
Gpr37l1	Homeostatic 3	0	0	9.7932	0.714	0.002
Gm3764	Homeostatic 3	0	0	11.7518	0.571	0
Slc38a3	Homeostatic 3	0	0	12.1577	0.571	0
Rmst	Homeostatic 3	0	0	11.9597	0.571	0
Gm6145	Homeostatic 3	0	0	14.5122	0.571	0
Daam2	Homeostatic 3	0	0	10.7567	0.571	0
Slco1c1	Homeostatic 3	0	0	9.76027	0.571	0.001
Scrg1	Homeostatic 3	0	0	9.10802	0.571	0.001
Hepacam	Homeostatic 3	0	0	9.83515	0.571	0.001
Acsbg1	Homeostatic 3	0	0	9.69063	0.571	0.001
Ntsr2	Homeostatic 3	0	0	10.3959	0.571	0.001
Slitrk2	Homeostatic 3	0	0	9.60193	0.571	0.001
Celrr	Homeostatic 3	0	0	15.304	0.429	0
Slc30a10	Homeostatic 3	0	0	8.62861	0.429	0
Gm21954	Homeostatic 3	0	0	15.7029	0.429	0
Cyp2j9	Homeostatic 3	0	0	13.5327	0.429	0
Mfsd2a	Homeostatic 3	0	0	11.062	0.429	0
Fgfr3	Homeostatic 3	0	0	10.2883	0.429	0
Gm42439	Homeostatic 3	0	0	11.4375	0.429	0
Gm11149	Homeostatic 3	0	0	12.5951	0.429	0
Grin2c	Homeostatic 3	0	0	10.0637	0.429	0
Gm20713	Homeostatic 3	0	0	11.5829	0.429	0
1700024B18Rik	Homeostatic 3	0	0	11.0635	0.429	0
Cyp4f15	Homeostatic 3	0	0	10.3823	0.429	0
Cldn10	Homeostatic 3	0	0	9.01994	0.429	0.001
Mro	Homeostatic 3	0	0	8.77381	0.429	0.001
Gm15584	Homeostatic 3	0	0	11.0018	0.286	0
Gm15577	Homeostatic 3	0	0	12.2537	0.286	0
Dok7	Homeostatic 3	0	0	12.3859	0.286	0
Gm38562	Homeostatic 3	0	0	15.1963	0.286	0
Gm9801	Homeostatic 3	0	0	10.2618	0.286	0
4930488L21Rik	Homeostatic 3	0	0	14.0262	0.286	0
Gm16833	Homeostatic 3	0	0	15.4242	0.286	0
Gm11417	Homeostatic 3	0	0	11.0261	0.286	0
Gm48715	Homeostatic 3	0	0	11.4464	0.286	0
Gm48747	Homeostatic 3	0	0	9.15757	0.286	0
Gm47423	Homeostatic 3	0	0	11.5443	0.286	0
Scara3	Homeostatic 3	0	0	10.703	0.286	0
Ephx2	Homeostatic 3	0	0	11.6662	0.286	0
Wnt7b	Homeostatic 3	0	0	10.142	0.286	0
Cdh20	Homeostatic 3	8.66509e-292	1.64082e-287	9.1969	0.429	0.001
Folh1	Homeostatic 3	3.37478e-278	6.39048e-274	9.54718	0.286	0
Tspan6	Homeostatic 3	4.31116e-278	8.16362e-274	9.10203	0.286	0
Ptprz1	Homeostatic 3	8.37933e-260	1.58671e-255	10.6523	0.714	0.003
Megf10	Homeostatic 3	1.08366e-243	2.05202e-239	10.0087	0.286	0
Kank1	Homeostatic 3	1.08366e-243	2.05202e-239	10.0404	0.286	0
Pdpn	Homeostatic 3	1.25009e-243	2.36717e-239	9.57293	0.286	0
Rorb	Homeostatic 3	1.32089e-243	2.50123e-239	9.39185	0.571	0.002
Clmn	Homeostatic 3	1.39233e-243	2.63651e-239	9.69376	0.429	0.001
Gm2115	Homeostatic 3	1.54881e-243	2.93282e-239	9.23802	0.286	0
Aox1	Homeostatic 3	1.66346e-243	3.14993e-239	9.12118	0.286	0
Cttnbp2	Homeostatic 3	1.00587e-235	1.90472e-231	8.35907	0.571	0.002
Adam11	Homeostatic 3	1.99266e-219	3.77331e-215	9.36891	0.429	0.001
Rapgef3	Homeostatic 3	1.17339e-216	2.22194e-212	9.08719	0.286	0
Tril	Homeostatic 3	1.33224e-216	2.52272e-212	8.90458	0.286	0
Timp3	Homeostatic 3	7.33537e-209	1.38903e-204	9.15269	0.429	0.001
Adgrl3	Homeostatic 3	3.03665e-200	5.7502e-196	7.9108	1	0.007
Htra1	Homeostatic 3	9.054e-200	1.71447e-195	8.93158	0.571	0.002
Lratd1	Homeostatic 3	3.16934e-195	6.00147e-191	9.77453	0.286	0.001
Gpld1	Homeostatic 3	3.71566e-195	7.03597e-191	8.57226	0.571	0.002
Trib2	Homeostatic 3	3.98318e-195	7.54255e-191	9.18519	0.286	0.001
9630028H03Rik	Homeostatic 3	6.77244e-195	1.28243e-190	8.39009	0.571	0.002
Ednrb	Homeostatic 3	6.04005e-191	1.14374e-186	9.42782	0.429	0.001
Lcat	Homeostatic 3	1.39679e-190	2.64496e-186	8.59628	0.429	0.001
Nfib	Homeostatic 3	3.56606e-187	6.75269e-183	7.49059	0.714	0.004
Otud7a	Homeostatic 3	1.59129e-185	3.01327e-181	8.51707	0.571	0.002
9630014M24Rik	Homeostatic 3	1.04488e-182	1.97859e-178	8.14312	0.429	0.001
Wasf3	Homeostatic 3	1.54715e-182	2.92969e-178	7.88562	0.429	0.001
Dtna	Homeostatic 3	8.76418e-182	1.65958e-177	9.53014	0.571	0.003
Slc6a11	Homeostatic 3	1.41459e-177	2.67867e-173	9.10079	0.286	0.001
Arhgap42	Homeostatic 3	1.56945e-177	2.97191e-173	8.70999	0.286	0.001
Mapk4	Homeostatic 3	6.21547e-169	1.17696e-164	8.58052	0.429	0.001
Shc3	Homeostatic 3	5.99244e-163	1.13473e-158	9.06808	0.286	0.001
Gm20642	Homeostatic 3	6.59122e-163	1.24811e-158	9.22853	0.286	0.001
Gabrg1	Homeostatic 3	6.91266e-163	1.30898e-158	8.88226	0.286	0.001
Fam107a	Homeostatic 3	7.97399e-163	1.50995e-158	8.70006	0.286	0.001
Nkain4	Homeostatic 3	8.77046e-163	1.66077e-158	8.53626	0.286	0.001
Rhou	Homeostatic 3	8.77046e-163	1.66077e-158	8.65222	0.286	0.001
Lrrk2	Homeostatic 3	1.16689e-162	2.20963e-158	8.14911	0.286	0.001
Lhfp	Homeostatic 3	9.40591e-157	1.7811e-152	7.84265	0.429	0.002
Trim9	Homeostatic 3	3.25809e-156	6.16951e-152	8.42754	0.571	0.003
Atp1a2	Homeostatic 3	1.96042e-155	3.71225e-151	9.65781	0.714	0.005
Fjx1	Homeostatic 3	2.44186e-146	4.6239e-142	7.92455	0.429	0.002
Glrb	Homeostatic 3	1.10938e-142	2.10073e-138	7.38617	0.857	0.008
Bmpr1b	Homeostatic 3	9.82502e-142	1.86047e-137	8.01025	0.429	0.002
Gm973	Homeostatic 3	2.44368e-141	4.62735e-137	7.07819	0.429	0.002
Cmtm5	Homeostatic 3	8.43646e-140	1.59753e-135	8.78885	0.286	0.001
Atp1b2	Homeostatic 3	8.54485e-140	1.61805e-135	8.63834	0.571	0.003
Ccdc24	Homeostatic 3	9.93214e-140	1.88075e-135	8.41972	0.286	0.001
Prkd1	Homeostatic 3	1.88231e-133	3.56434e-129	8.25535	0.429	0.002
Cdh19	Homeostatic 3	1.29637e-130	2.45481e-126	8.72564	0.286	0.001
Phactr3	Homeostatic 3	1.53223e-125	2.90143e-121	8.14793	0.429	0.002
Meis2	Homeostatic 3	3.95916e-124	7.49707e-120	7.15774	0.571	0.004
Sox2ot	Homeostatic 3	1.74711e-122	3.30833e-118	7.50803	0.571	0.004
Ppargc1a	Homeostatic 3	2.25657e-122	4.27304e-118	8.14167	0.286	0.001
Igsf11	Homeostatic 3	3.00199e-122	5.68457e-118	6.80831	0.286	0.001
C130071C03Rik	Homeostatic 3	3.2871e-122	6.22446e-118	7.8378	0.429	0.002
Slc6a1	Homeostatic 3	2.44612e-119	4.63197e-115	8.13443	0.714	0.006
Gja1	Homeostatic 3	1.83382e-117	3.47252e-113	9.36172	0.571	0.004
Rgs7	Homeostatic 3	1.08613e-115	2.0567e-111	7.74527	0.429	0.002
Plxnb1	Homeostatic 3	1.70386e-115	3.22644e-111	9.50715	0.286	0.001
Necab3	Homeostatic 3	1.88468e-115	3.56883e-111	8.93417	0.286	0.001
9330159F19Rik	Homeostatic 3	2.46607e-115	4.66975e-111	8.92204	0.286	0.001
Mmd2	Homeostatic 3	2.55034e-115	4.82932e-111	8.80451	0.286	0.001
Inhba	Homeostatic 3	2.63748e-115	4.99432e-111	8.41521	0.286	0.001
Rgma	Homeostatic 3	4.08116e-115	7.72809e-111	7.12559	0.286	0.001
Ncan	Homeostatic 3	2.46693e-110	4.67138e-106	8.06841	0.429	0.002
Fam184a	Homeostatic 3	3.56994e-109	6.76003e-105	9.2964	0.286	0.001
Dpf3	Homeostatic 3	4.75068e-109	8.99589e-105	9.34922	0.286	0.001
Fam13c	Homeostatic 3	6.12355e-109	1.15955e-104	7.60253	0.286	0.001
Kcnt1	Homeostatic 3	1.37319e-107	2.60026e-103	7.86212	0.429	0.002
Dclk1	Homeostatic 3	1.79928e-105	3.40712e-101	7.25868	0.714	0.007
Negr1	Homeostatic 3	3.7998e-104	7.19529e-100	7.17365	1	0.014
Mdga2	Homeostatic 3	8.07501e-103	1.52908e-98	8.07021	0.714	0.007
Tafa5	Homeostatic 3	2.67659e-102	5.06839e-98	7.51788	0.429	0.003
Gm40578	Homeostatic 3	3.34088e-98	6.32628e-94	7.83768	0.286	0.001
Wnk2	Homeostatic 3	5.584e-98	1.05739e-93	7.20106	0.286	0.001
Adgrb3	Homeostatic 3	6.34961e-98	1.20236e-93	7.86578	0.714	0.008
Lonrf2	Homeostatic 3	1.63953e-93	3.10461e-89	7.54479	0.286	0.001
Brinp3	Homeostatic 3	2.11823e-93	4.01108e-89	7.87035	0.571	0.005
Srgap1	Homeostatic 3	5.56466e-92	1.05372e-87	8.25613	0.429	0.003
Rgs20	Homeostatic 3	7.24852e-92	1.37258e-87	6.58305	0.571	0.005
Sox6	Homeostatic 3	1.28622e-91	2.43559e-87	6.80305	0.429	0.003
Luzp2	Homeostatic 3	7.0416e-90	1.3334e-85	8.59274	0.714	0.009
Zfp462	Homeostatic 3	1.42109e-89	2.69097e-85	9.43755	0.286	0.001
Tnik	Homeostatic 3	2.00021e-88	3.7876e-84	7.08345	0.571	0.005
Ngef	Homeostatic 3	3.63201e-88	6.87757e-84	7.01514	0.429	0.003
Pygm	Homeostatic 3	1.30407e-85	2.4694e-81	8.69922	0.286	0.001
Mtss2	Homeostatic 3	1.51358e-85	2.86611e-81	8.10686	0.286	0.001
Prex2	Homeostatic 3	2.88991e-82	5.47233e-78	8.64657	0.429	0.003
Fgfr1	Homeostatic 3	3.72667e-82	7.05683e-78	7.85547	0.429	0.003
Cdh2	Homeostatic 3	4.7324e-82	8.96127e-78	7.58797	0.571	0.006
Mir100hg	Homeostatic 3	1.04519e-81	1.97918e-77	6.99324	0.429	0.003
Cspg5	Homeostatic 3	3.53607e-80	6.6959e-76	7.77853	0.714	0.01
Fgf14	Homeostatic 3	7.25321e-80	1.37347e-75	7.91245	0.571	0.006
Abhd3	Homeostatic 3	1.71699e-79	3.2513e-75	6.22413	0.714	0.01
Vegfa	Homeostatic 3	3.00644e-79	5.69299e-75	6.67082	0.571	0.006
Pantr1	Homeostatic 3	6.49831e-79	1.23052e-74	8.1412	0.286	0.001
Zfp521	Homeostatic 3	6.64853e-79	1.25897e-74	8.42765	0.286	0.001
Sdc2	Homeostatic 3	1.31885e-78	2.49738e-74	6.55565	0.286	0.001
Kcnk1	Homeostatic 3	1.60222e-78	3.03397e-74	6.22632	0.429	0.003
Plcb1	Homeostatic 3	6.11594e-78	1.15811e-73	7.35675	0.571	0.006
Fads2	Homeostatic 3	1.74644e-76	3.30705e-72	7.65985	0.429	0.004
Fmn2	Homeostatic 3	5.96565e-76	1.12965e-71	8.39209	0.286	0.002
Gabrb1	Homeostatic 3	3.11828e-74	5.90478e-70	6.90588	0.857	0.015
Ptn	Homeostatic 3	5.61288e-74	1.06286e-69	7.68083	1	0.021
Caskin1	Homeostatic 3	5.61044e-73	1.06239e-68	7.19266	0.286	0.002
F3	Homeostatic 3	9.73069e-73	1.8426e-68	7.02179	0.571	0.007
Asic2	Homeostatic 3	2.33827e-72	4.42775e-68	6.3229	0.571	0.007
Nlgn1	Homeostatic 3	7.67422e-72	1.45319e-67	6.78971	0.857	0.016
Ndrg2	Homeostatic 3	1.82056e-71	3.44741e-67	6.96425	0.429	0.004
Kirrel3	Homeostatic 3	2.11458e-70	4.00417e-66	7.11756	0.429	0.004
Ptprt	Homeostatic 3	2.22776e-70	4.21849e-66	6.12339	0.571	0.007
Trpm3	Homeostatic 3	3.49592e-70	6.61987e-66	7.3996	0.571	0.007
Ezr	Homeostatic 3	3.35333e-68	6.34986e-64	7.88597	0.286	0.002
Acsl6	Homeostatic 3	4.17184e-68	7.8998e-64	7.25877	0.429	0.004
Npas2	Homeostatic 3	4.5952e-68	8.70148e-64	7.58055	0.286	0.002
Acat3	Homeostatic 3	4.77968e-68	9.0508e-64	7.39657	0.286	0.002
Magi2	Homeostatic 3	2.45009e-67	4.6395e-63	6.90885	0.857	0.017
Syne1	Homeostatic 3	4.80894e-67	9.1062e-63	6.63999	0.714	0.012
Gpc5	Homeostatic 3	3.45832e-66	6.54868e-62	8.71409	0.714	0.012
Plekhg1	Homeostatic 3	3.88968e-66	7.3655e-62	7.55386	0.429	0.004
Myrip	Homeostatic 3	5.56574e-66	1.05393e-61	7.89376	0.286	0.002
Ankrd6	Homeostatic 3	9.30387e-66	1.76178e-61	7.16483	0.286	0.002
Eya1	Homeostatic 3	9.96709e-64	1.88737e-59	7.10993	0.286	0.002
Plpp3	Homeostatic 3	1.46883e-63	2.78137e-59	7.63747	0.714	0.012
Pcdh9	Homeostatic 3	1.19739e-62	2.26738e-58	6.87401	0.857	0.018
Clu	Homeostatic 3	1.20204e-61	2.27619e-57	8.83305	0.571	0.008
Adgrb1	Homeostatic 3	1.16406e-60	2.20427e-56	6.47474	0.429	0.004
Pcdh7	Homeostatic 3	1.48589e-60	2.81367e-56	6.86042	0.571	0.008
Igsf9b	Homeostatic 3	3.84246e-60	7.27609e-56	8.11838	0.286	0.002
Unc13c	Homeostatic 3	1.99673e-59	3.78101e-55	7.12888	0.429	0.005
Cntfr	Homeostatic 3	2.83915e-58	5.37622e-54	7.5821	0.286	0.002
Pcdh10	Homeostatic 3	1.47119e-57	2.78584e-53	6.76087	0.571	0.009
Prr16	Homeostatic 3	1.32738e-56	2.51352e-52	7.38223	0.286	0.002
Slc4a4	Homeostatic 3	1.41689e-56	2.68303e-52	7.45668	0.429	0.005
Cfap97d2	Homeostatic 3	1.44011e-56	2.72699e-52	7.04487	0.286	0.002
Hif3a	Homeostatic 3	1.53712e-56	2.9107e-52	7.02549	0.286	0.002
Eda	Homeostatic 3	1.56238e-56	2.95852e-52	6.86893	0.286	0.002
Shisa9	Homeostatic 3	2.83234e-55	5.36332e-51	7.8863	0.286	0.002
Arhgef26	Homeostatic 3	6.66803e-55	1.26266e-50	6.56082	0.286	0.002
Apba2	Homeostatic 3	6.99227e-55	1.32406e-50	6.2387	0.286	0.002
Ppp2r2b	Homeostatic 3	1.10373e-54	2.09002e-50	6.39255	0.571	0.009
B3galt1	Homeostatic 3	1.48652e-54	2.81488e-50	7.46803	0.429	0.005
Paqr8	Homeostatic 3	3.61357e-54	6.84265e-50	6.59242	0.429	0.005
Il1rapl1	Homeostatic 3	2.02261e-52	3.83002e-48	6.32659	0.714	0.015
Cpe	Homeostatic 3	6.12334e-52	1.15952e-47	6.90321	0.857	0.022
Gpc6	Homeostatic 3	2.50117e-51	4.73622e-47	6.76498	0.429	0.005
Mir124a-1hg	Homeostatic 3	4.58504e-51	8.68223e-47	7.65347	0.286	0.002
Map2	Homeostatic 3	5.11175e-51	9.67961e-47	6.57505	0.571	0.01
Csgalnact1	Homeostatic 3	7.11347e-51	1.34701e-46	6.76472	0.286	0.002
Adam23	Homeostatic 3	1.08057e-50	2.04617e-46	5.47785	0.429	0.005
Slc35f1	Homeostatic 3	3.6624e-50	6.93512e-46	7.30624	0.429	0.006
Scg3	Homeostatic 3	1.72807e-48	3.27227e-44	6.94632	0.429	0.006
Rcan2	Homeostatic 3	2.43101e-48	4.60337e-44	6.29699	0.286	0.003
Galnt18	Homeostatic 3	1.81375e-47	3.43452e-43	7.28639	0.286	0.003
Kcnn2	Homeostatic 3	2.10636e-47	3.98861e-43	7.21698	0.286	0.003
Mfge8	Homeostatic 3	5.56236e-47	1.05329e-42	6.25913	0.714	0.017
Lama2	Homeostatic 3	1.17861e-46	2.23182e-42	6.01321	0.429	0.006
Cntn1	Homeostatic 3	1.61742e-46	3.06275e-42	6.7556	0.571	0.011
Pla2g7	Homeostatic 3	1.86501e-46	3.53158e-42	7.74859	0.571	0.011
Sparcl1	Homeostatic 3	2.15046e-46	4.07211e-42	7.07921	0.714	0.017
Nrxn1	Homeostatic 3	2.41138e-46	4.56619e-42	8.41779	0.857	0.025
Gria2	Homeostatic 3	2.6995e-46	5.11177e-42	6.99739	1	0.035
Nwd1	Homeostatic 3	3.37951e-46	6.39943e-42	6.30878	0.286	0.003
Auts2	Homeostatic 3	5.1976e-46	9.84217e-42	6.46878	0.429	0.006
Cpt1c	Homeostatic 3	1.12361e-45	2.12767e-41	6.78028	0.429	0.006
Limch1	Homeostatic 3	2.08454e-45	3.94728e-41	7.49083	0.286	0.003
Mt2	Homeostatic 3	3.24045e-45	6.13611e-41	6.60232	0.286	0.003
Slc1a2	Homeostatic 3	2.4695e-44	4.67625e-40	8.39768	0.714	0.018
Robo1	Homeostatic 3	6.02898e-44	1.14165e-39	6.48791	0.429	0.006
Wdr17	Homeostatic 3	2.82689e-43	5.353e-39	8.32579	0.714	0.018
Ncam1	Homeostatic 3	7.0745e-43	1.33963e-38	6.49115	0.571	0.012
Prdm16	Homeostatic 3	2.25599e-42	4.27195e-38	6.58527	0.286	0.003
Sybu	Homeostatic 3	2.67332e-42	5.0622e-38	5.97567	0.286	0.003
Gm20754	Homeostatic 3	1.03245e-41	1.95504e-37	7.17843	0.286	0.003
Mmp16	Homeostatic 3	1.54694e-41	2.92929e-37	7.16135	0.286	0.003
Nebl	Homeostatic 3	1.37038e-40	2.59496e-36	6.5235	0.429	0.007
Macrod2	Homeostatic 3	4.17232e-40	7.90071e-36	4.90658	0.714	0.019
Tmem178b	Homeostatic 3	5.92523e-40	1.122e-35	6.8137	0.429	0.007
Dhcr24	Homeostatic 3	1.61933e-39	3.06637e-35	5.16661	0.429	0.007
Kif21a	Homeostatic 3	2.26831e-39	4.29527e-35	7.49005	0.286	0.003
Lsamp	Homeostatic 3	3.85818e-39	7.30584e-35	7.60151	1	0.042
Kcnd2	Homeostatic 3	9.69097e-39	1.83508e-34	7.18154	0.571	0.013
Zfpm2	Homeostatic 3	1.18101e-38	2.23636e-34	5.57737	0.429	0.007
Flrt2	Homeostatic 3	1.61605e-38	3.06015e-34	6.95579	0.286	0.003
Ctnna2	Homeostatic 3	1.73725e-38	3.28965e-34	6.45475	0.571	0.013
Rab30	Homeostatic 3	1.9262e-38	3.64745e-34	6.55041	0.286	0.003
A830082K12Rik	Homeostatic 3	2.03476e-38	3.85302e-34	6.81044	0.286	0.003
Sorcs2	Homeostatic 3	2.70525e-38	5.12266e-34	6.07034	0.286	0.003
Itgb8	Homeostatic 3	8.90187e-38	1.68566e-33	6.83104	0.286	0.003
Ctnnd2	Homeostatic 3	4.70708e-37	8.91332e-33	6.99387	0.714	0.022
Kcnj16	Homeostatic 3	5.06277e-37	9.58686e-33	6.42619	0.286	0.003
Garem1	Homeostatic 3	6.45273e-37	1.22189e-32	5.95741	0.286	0.003
Ttyh1	Homeostatic 3	1.93478e-36	3.6637e-32	7.177	0.571	0.014
Slc1a4	Homeostatic 3	1.96522e-34	3.72134e-30	5.9344	0.286	0.004
Prxl2a	Homeostatic 3	2.87426e-33	5.4427e-29	5.28946	0.571	0.015
Arpp21	Homeostatic 3	2.13384e-32	4.04064e-28	6.94009	0.429	0.009
Nrcam	Homeostatic 3	2.6667e-32	5.04966e-28	5.88035	0.429	0.009
Mt3	Homeostatic 3	6.7613e-32	1.28032e-27	6.36764	0.429	0.009
Grip1	Homeostatic 3	9.66449e-32	1.83007e-27	5.57781	0.429	0.009
Tagln3	Homeostatic 3	1.68971e-31	3.19963e-27	6.38233	0.286	0.004
Gabra2	Homeostatic 3	2.16851e-31	4.10628e-27	6.03192	0.286	0.004
Sycp2	Homeostatic 3	5.00653e-31	9.48037e-27	5.71024	0.429	0.009
Dmd	Homeostatic 3	7.48973e-31	1.41826e-26	5.68924	0.571	0.016
Snap91	Homeostatic 3	1.08085e-30	2.0467e-26	7.01549	0.286	0.004
Cap2	Homeostatic 3	1.09026e-30	2.06451e-26	7.12044	0.286	0.004
Npas3	Homeostatic 3	2.88065e-30	5.4548e-26	7.64572	0.286	0.004
Gnao1	Homeostatic 3	2.93739e-30	5.56224e-26	6.17194	0.429	0.009
Ghr	Homeostatic 3	4.00083e-30	7.57597e-26	5.53491	0.429	0.009
Sgcd	Homeostatic 3	4.72224e-30	8.94203e-26	6.1459	0.286	0.004
Dgkb	Homeostatic 3	1.97759e-29	3.74477e-25	6.28487	0.571	0.017
Acsl3	Homeostatic 3	2.00951e-28	3.8052e-24	6.65855	0.571	0.018
Epha5	Homeostatic 3	2.80058e-28	5.30317e-24	6.00445	0.429	0.01
Astn1	Homeostatic 3	3.42406e-28	6.4838e-24	5.14836	0.286	0.004
Wwc1	Homeostatic 3	3.47923e-28	6.58828e-24	5.18544	0.286	0.004
Tmtc2	Homeostatic 3	1.03415e-27	1.95827e-23	6.30523	0.286	0.005
C1qtnf4	Homeostatic 3	1.12619e-27	2.13254e-23	6.46919	0.429	0.01
Ttbk1	Homeostatic 3	1.26686e-27	2.39893e-23	5.95773	0.286	0.005
Lix1	Homeostatic 3	1.5929e-27	3.01632e-23	5.02964	0.429	0.01
Mmp17	Homeostatic 3	2.86478e-27	5.42474e-23	6.11699	0.286	0.005
Tenm3	Homeostatic 3	9.29916e-27	1.76089e-22	6.63461	0.286	0.005
Cxcl14	Homeostatic 3	1.46972e-26	2.78306e-22	5.91908	0.286	0.005
Lrrc4c	Homeostatic 3	1.86669e-26	3.53476e-22	4.91961	0.714	0.029
Pam	Homeostatic 3	2.21093e-26	4.18661e-22	5.49253	0.429	0.011
Map3k13	Homeostatic 3	3.92096e-26	7.42473e-22	7.42786	0.286	0.005
Kcnq3	Homeostatic 3	5.50679e-26	1.04277e-21	5.73251	0.429	0.011
Enpp2	Homeostatic 3	1.02388e-25	1.93882e-21	6.83121	0.286	0.005
Arhgef25	Homeostatic 3	5.37343e-25	1.01751e-20	6.15964	0.286	0.005
Gpm6a	Homeostatic 3	5.81162e-25	1.10049e-20	5.12211	0.714	0.032
Thra	Homeostatic 3	6.86206e-25	1.2994e-20	5.19318	0.571	0.021
Enox1	Homeostatic 3	1.63064e-24	3.08778e-20	4.98102	0.286	0.005
Lamb2	Homeostatic 3	3.79943e-24	7.19461e-20	5.78044	0.286	0.005
Omg	Homeostatic 3	5.8631e-24	1.11024e-19	5.55372	0.429	0.012
Cdk5r2	Homeostatic 3	9.60983e-24	1.81972e-19	6.27783	0.286	0.005
Mical2	Homeostatic 3	1.96373e-23	3.71853e-19	4.96505	0.286	0.005
Tmem132b	Homeostatic 3	5.28621e-23	1.001e-18	6.42213	0.286	0.006
Cdh11	Homeostatic 3	1.36087e-22	2.57694e-18	4.83939	0.429	0.013
Pfkm	Homeostatic 3	2.16585e-22	4.10126e-18	4.84138	0.286	0.006
Fam171b	Homeostatic 3	2.93415e-22	5.55611e-18	5.14351	0.429	0.013
Ntrk2	Homeostatic 3	3.41964e-22	6.47543e-18	6.21613	0.429	0.013
Unc5d	Homeostatic 3	3.75343e-22	7.1075e-18	6.84887	0.286	0.006
Car11	Homeostatic 3	5.38945e-22	1.02055e-17	6.1027	0.286	0.006
Gm14211	Homeostatic 3	7.50159e-22	1.4205e-17	5.52383	0.286	0.006
Sash1	Homeostatic 3	9.28455e-22	1.75812e-17	5.43924	0.429	0.013
Pcdhga7	Homeostatic 3	1.45925e-21	2.76324e-17	5.19754	0.286	0.006
S100a1	Homeostatic 3	4.13276e-21	7.8258e-17	5.78839	0.286	0.006
Gpm6b	Homeostatic 3	4.72734e-21	8.95169e-17	5.52187	0.571	0.025
AI593442	Homeostatic 3	2.1046e-20	3.98526e-16	5.67238	0.286	0.006
Pcdh11x	Homeostatic 3	2.15301e-20	4.07693e-16	5.47195	0.286	0.006
Fgd6	Homeostatic 3	2.26238e-20	4.28404e-16	4.80158	0.429	0.014
Ahi1	Homeostatic 3	2.40133e-20	4.54716e-16	4.38093	0.714	0.039
Peg3	Homeostatic 3	6.72436e-20	1.27332e-15	4.79445	0.286	0.006
Enpp5	Homeostatic 3	1.32046e-19	2.50043e-15	6.0053	0.286	0.007
Cadm2	Homeostatic 3	2.26726e-19	4.29328e-15	6.18504	0.571	0.027
Rora	Homeostatic 3	8.51248e-19	1.61192e-14	5.40136	0.571	0.028
Sptbn2	Homeostatic 3	9.70004e-19	1.8368e-14	5.22904	0.286	0.007
Neo1	Homeostatic 3	1.49321e-18	2.82755e-14	4.65029	0.571	0.028
Stox2	Homeostatic 3	3.20975e-18	6.07798e-14	5.49126	0.286	0.007
Pde7b	Homeostatic 3	5.68164e-18	1.07587e-13	4.70691	0.286	0.007
Ptprn	Homeostatic 3	6.00914e-18	1.13789e-13	6.65395	0.429	0.017
Scg5	Homeostatic 3	6.27194e-18	1.18765e-13	5.46176	0.429	0.016
Dtnbos	Homeostatic 3	8.67015e-18	1.64178e-13	5.11838	0.429	0.016
Tmem132a	Homeostatic 3	1.35524e-17	2.56628e-13	5.03849	0.429	0.016
Rhbdf1	Homeostatic 3	1.98433e-17	3.75753e-13	5.40885	0.286	0.007
Zfp512b	Homeostatic 3	3.49557e-17	6.61921e-13	4.95681	0.429	0.017
Slc35e4	Homeostatic 3	4.08991e-17	7.74466e-13	5.10167	0.286	0.008
Ptch1	Homeostatic 3	5.22843e-17	9.90056e-13	4.0992	0.571	0.03
Grm3	Homeostatic 3	5.33341e-17	1.00994e-12	5.95011	0.429	0.017
Slc12a5	Homeostatic 3	7.70231e-17	1.45851e-12	6.14765	0.286	0.008
Cdr1os	Homeostatic 3	8.25395e-17	1.56297e-12	6.02613	0.286	0.008
Igf2r	Homeostatic 3	1.86358e-16	3.52887e-12	5.10785	0.286	0.008
Astn2	Homeostatic 3	2.11388e-16	4.00283e-12	4.55045	0.714	0.048
Phactr1	Homeostatic 3	2.29725e-16	4.35008e-12	5.6746	0.429	0.018
Capn2	Homeostatic 3	4.55609e-16	8.62741e-12	5.26521	0.286	0.008
Sesn3	Homeostatic 3	5.07385e-16	9.60784e-12	4.9876	0.429	0.018
Dkk3	Homeostatic 3	5.61734e-16	1.0637e-11	5.43041	0.286	0.008
Fut9	Homeostatic 3	7.07253e-16	1.33925e-11	4.6378	0.286	0.008
Mapk10	Homeostatic 3	7.23919e-16	1.37081e-11	5.16282	0.286	0.008
Nckap1	Homeostatic 3	9.71084e-16	1.83885e-11	5.84128	0.286	0.008
Pclo	Homeostatic 3	1.00267e-15	1.89865e-11	4.84546	0.286	0.008
Als2cl	Homeostatic 3	1.07684e-15	2.03911e-11	4.82677	0.286	0.008
Asrgl1	Homeostatic 3	1.14647e-15	2.17096e-11	4.70032	0.286	0.008
Kalrn	Homeostatic 3	1.45767e-15	2.76024e-11	5.35461	0.429	0.019
Ctdspl	Homeostatic 3	1.51175e-15	2.86264e-11	4.26554	0.429	0.019
Snhg11	Homeostatic 3	2.26777e-15	4.29426e-11	6.71121	0.429	0.019
Lrrc7	Homeostatic 3	2.68228e-15	5.07916e-11	6.26768	0.286	0.009
Gm48742	Homeostatic 3	3.7358e-15	7.0741e-11	4.72666	0.286	0.009
Enah	Homeostatic 3	4.10718e-15	7.77736e-11	4.96221	0.286	0.009
Tafa1	Homeostatic 3	4.13234e-15	7.825e-11	5.29033	0.429	0.019
Grin2b	Homeostatic 3	4.15081e-15	7.85997e-11	4.26205	0.571	0.034
Akap6	Homeostatic 3	4.17996e-15	7.91516e-11	4.5102	0.286	0.009
Abca5	Homeostatic 3	4.45256e-15	8.43136e-11	4.89248	0.286	0.009
Rims2	Homeostatic 3	4.77567e-15	9.04321e-11	6.98234	0.286	0.009
Mcc	Homeostatic 3	4.87407e-15	9.22955e-11	4.20655	0.286	0.009
Kcnq5	Homeostatic 3	6.1606e-15	1.16657e-10	7.26245	0.286	0.009
Nrg1	Homeostatic 3	6.18565e-15	1.17131e-10	7.74714	0.286	0.009
Msmo1	Homeostatic 3	6.23701e-15	1.18104e-10	4.82369	0.714	0.054
Bbof1	Homeostatic 3	9.55632e-15	1.80959e-10	5.55044	0.286	0.009
Ank3	Homeostatic 3	1.36975e-14	2.59377e-10	5.56606	0.286	0.009
Cx3cl1	Homeostatic 3	2.20335e-14	4.17227e-10	5.5079	0.286	0.009
Sntg1	Homeostatic 3	5.51844e-14	1.04497e-09	5.71011	0.286	0.01
Vopp1	Homeostatic 3	1.04087e-13	1.97099e-09	5.56697	0.286	0.01
Tmeff2	Homeostatic 3	1.4393e-13	2.72545e-09	5.66767	0.286	0.01
Brinp1	Homeostatic 3	2.98541e-13	5.65317e-09	5.32765	0.286	0.01
Spock1	Homeostatic 3	3.64062e-13	6.89387e-09	5.51104	0.286	0.01
Anks1b	Homeostatic 3	3.97004e-13	7.51766e-09	4.95958	0.429	0.023
Hes1	Homeostatic 3	3.98753e-13	7.55079e-09	4.0969	0.429	0.022
Unc13b	Homeostatic 3	4.51591e-13	8.55133e-09	5.49541	0.286	0.01
Slc27a1	Homeostatic 3	5.26099e-13	9.96222e-09	5.02948	0.429	0.023
Plekhg2	Homeostatic 3	9.75389e-13	1.847e-08	4.04465	0.286	0.01
Nrxn3	Homeostatic 3	2.16501e-12	4.09966e-08	6.44128	0.429	0.025
Fam220a.1	Homeostatic 3	2.34821e-12	4.44657e-08	4.93321	0.286	0.011
BC065397	Homeostatic 3	3.14224e-12	5.95015e-08	4.20681	0.429	0.024
9430041J12Rik	Homeostatic 3	4.01034e-12	7.59398e-08	4.46646	0.286	0.011
Gabbr2	Homeostatic 3	4.23546e-12	8.02027e-08	5.4735	0.286	0.011
Zfp948	Homeostatic 3	4.34752e-12	8.23247e-08	5.18448	0.286	0.011
Nnat	Homeostatic 3	4.50827e-12	8.53686e-08	4.17738	0.429	0.024
Asap2	Homeostatic 3	6.5801e-12	1.24601e-07	4.31895	0.286	0.011
Atp6v0e2	Homeostatic 3	7.35865e-12	1.39343e-07	5.16173	0.286	0.011
Gm49708	Homeostatic 3	8.91263e-12	1.6877e-07	4.9137	0.286	0.011
Trerf1	Homeostatic 3	1.10259e-11	2.08787e-07	3.5364	0.429	0.025
Ttc23	Homeostatic 3	1.45578e-11	2.75666e-07	4.74534	0.286	0.012
Grm7	Homeostatic 3	1.68964e-11	3.1995e-07	5.50165	0.286	0.012
Sfxn1	Homeostatic 3	1.92465e-11	3.64452e-07	3.71294	0.571	0.044
Nrg3	Homeostatic 3	3.26706e-11	6.1865e-07	6.11845	0.286	0.012
Prnp	Homeostatic 3	6.06697e-11	1.14884e-06	4.48472	0.429	0.028
Kcnj10	Homeostatic 3	9.50747e-11	1.80034e-06	4.49335	0.286	0.013
Gm31356	Homeostatic 3	1.00423e-10	1.90161e-06	5.04707	0.286	0.013
Sox5	Homeostatic 3	1.01152e-10	1.91542e-06	3.5536	0.429	0.027
Sptbn1	Homeostatic 3	1.15653e-10	2.19e-06	3.84017	0.429	0.028
Meg3	Homeostatic 3	2.61149e-10	4.94511e-06	7.06103	0.429	0.03
Srgap3	Homeostatic 3	2.93462e-10	5.55699e-06	4.36556	0.286	0.013
Slc39a12	Homeostatic 3	4.4538e-10	8.43372e-06	4.73284	0.429	0.031
Hmgn3	Homeostatic 3	5.16672e-10	9.7837e-06	3.23425	0.571	0.05
Gm47271	Homeostatic 3	5.21014e-10	9.86591e-06	3.3537	0.286	0.013
Oaf	Homeostatic 3	5.55838e-10	1.05254e-05	4.64681	0.286	0.014
Fmc1	Homeostatic 3	6.26493e-10	1.18633e-05	4.58238	0.286	0.014
Itsn1	Homeostatic 3	7.75473e-10	1.46844e-05	3.97965	0.429	0.03
Cadm4	Homeostatic 3	9.47237e-10	1.79369e-05	5.09203	0.286	0.014
Emp2	Homeostatic 3	1.10151e-09	2.08581e-05	3.50789	0.286	0.014
Acp1	Homeostatic 3	1.17605e-09	2.22696e-05	4.86485	0.429	0.031
Cacna1e	Homeostatic 3	1.19374e-09	2.26047e-05	5.02205	0.286	0.014
Acd	Homeostatic 3	1.20073e-09	2.2737e-05	3.97675	0.429	0.031
Nme7	Homeostatic 3	1.21641e-09	2.3034e-05	3.94833	0.714	0.09
Casc4	Homeostatic 3	1.40551e-09	2.66148e-05	3.87869	0.429	0.031
Cnpy4	Homeostatic 3	1.41833e-09	2.68574e-05	4.38301	0.286	0.014
Pcdhga5	Homeostatic 3	1.42916e-09	2.70625e-05	5.44617	0.286	0.014
Farp1	Homeostatic 3	1.46833e-09	2.78043e-05	3.80233	0.429	0.031
Plcb4	Homeostatic 3	1.58621e-09	3.00365e-05	4.76353	0.286	0.014
Robo2	Homeostatic 3	1.72419e-09	3.26492e-05	4.88828	0.286	0.015
Chst2	Homeostatic 3	2.10509e-09	3.9862e-05	3.77118	0.429	0.032
Grin2a	Homeostatic 3	2.47611e-09	4.68876e-05	5.07006	0.286	0.015
Dach1	Homeostatic 3	2.5667e-09	4.8603e-05	4.83479	0.286	0.015
1700120C14Rik	Homeostatic 3	2.74746e-09	5.2026e-05	4.55974	0.286	0.015
Slc7a11	Homeostatic 3	3.94575e-09	7.47168e-05	3.43103	0.286	0.015
Fam227a	Homeostatic 3	4.17142e-09	7.899e-05	3.58775	0.286	0.015
Fam216a	Homeostatic 3	4.19242e-09	7.93877e-05	3.93999	0.286	0.015
Scd2	Homeostatic 3	4.4678e-09	8.46022e-05	4.5265	0.714	0.102
Slc14a1	Homeostatic 3	5.42159e-09	0.000102663	4.21623	0.286	0.015
Mdk	Homeostatic 3	6.04442e-09	0.000114457	3.5316	0.286	0.015
Gm20300	Homeostatic 3	6.74165e-09	0.00012766	4.94109	0.286	0.016
Dnm3	Homeostatic 3	7.28644e-09	0.000137976	4.75908	0.286	0.016
Pcdh15	Homeostatic 3	8.33409e-09	0.000157814	4.56948	0.429	0.035
Dlgap1	Homeostatic 3	1.67157e-08	0.000316528	4.09833	0.571	0.065
Camk2a	Homeostatic 3	1.75316e-08	0.000331978	5.04899	0.286	0.017
Zfp932	Homeostatic 3	1.80626e-08	0.000342033	3.48813	0.429	0.035
Lzts3	Homeostatic 3	1.97713e-08	0.000374389	4.70854	0.286	0.016
Grm5	Homeostatic 3	2.40851e-08	0.000456075	4.58825	0.286	0.017
Dlg2	Homeostatic 3	2.52656e-08	0.000478429	4.67145	0.429	0.037
Npy	Homeostatic 3	2.75961e-08	0.00052256	4.36746	0.286	0.017
Ccdc138	Homeostatic 3	4.08947e-08	0.000774383	3.25937	0.286	0.017
Ddx55	Homeostatic 3	4.95904e-08	0.000939044	3.49513	0.571	0.067
Mblac2	Homeostatic 3	5.80964e-08	0.00110011	3.86901	0.429	0.038
1700028K03Rik	Homeostatic 3	5.91681e-08	0.00112041	4.72275	0.286	0.018
Dpp10	Homeostatic 3	6.37962e-08	0.00120804	5.12525	0.286	0.018
Tiam2	Homeostatic 3	7.00102e-08	0.00132571	4.04101	0.286	0.018
Prdx6	Homeostatic 3	7.40483e-08	0.00140218	3.59757	0.286	0.017
Gm17259	Homeostatic 3	7.7298e-08	0.00146371	3.94098	0.286	0.018
Svip	Homeostatic 3	8.17477e-08	0.00154797	4.14993	0.286	0.018
Elovl5	Homeostatic 3	8.83832e-08	0.00167362	3.22611	0.429	0.038
Dtnb	Homeostatic 3	1.03278e-07	0.00195568	3.27147	0.571	0.068
Tspan3	Homeostatic 3	1.09742e-07	0.00207808	3.66694	0.714	0.11
Atp1b1	Homeostatic 3	1.22043e-07	0.002311	3.76961	0.571	0.072
Abhd2	Homeostatic 3	1.29802e-07	0.00245792	4.35908	0.429	0.041
Inf2	Homeostatic 3	1.34827e-07	0.00255309	4.74753	0.286	0.019
Nckap5	Homeostatic 3	1.4885e-07	0.00281863	3.32445	0.571	0.073
Grid2	Homeostatic 3	1.75645e-07	0.00332601	3.06605	0.714	0.113
Cyfip2	Homeostatic 3	1.90033e-07	0.00359846	5.07619	0.286	0.019
Tm2d3	Homeostatic 3	2.26528e-07	0.00428954	3.4606	0.571	0.077
Usp39	Homeostatic 3	2.76541e-07	0.00523658	3.88307	0.286	0.019
Slc15a2	Homeostatic 3	2.82851e-07	0.00535607	4.06907	0.286	0.019
Klhl26	Homeostatic 3	3.09511e-07	0.00586091	3.53895	0.429	0.042
Atp2b2	Homeostatic 3	3.47422e-07	0.00657877	4.04855	0.429	0.042
Cyb5d2	Homeostatic 3	3.73868e-07	0.00707957	3.27093	0.429	0.042
Rab34	Homeostatic 3	4.42613e-07	0.00838132	3.74867	0.286	0.02
Tbc1d7	Homeostatic 3	4.46556e-07	0.00845598	3.00745	0.286	0.019
Gdpd1	Homeostatic 3	4.71685e-07	0.00893183	4.16419	0.286	0.02
Myo6	Homeostatic 3	5.06547e-07	0.00959198	3.05007	0.571	0.073
Apeh	Homeostatic 3	5.19411e-07	0.00983557	3.60226	0.286	0.02
Tfrc	Homeostatic 3	5.35989e-07	0.0101495	4.58416	0.286	0.021
Tmem201	Homeostatic 3	5.43921e-07	0.0102997	4.42936	0.286	0.02
Acyp2	Homeostatic 3	5.60341e-07	0.0106106	3.79038	0.286	0.02
Prodh	Homeostatic 3	5.85122e-07	0.0110799	3.96131	0.286	0.02
0610009B22Rik	Homeostatic 3	7.28474e-07	0.0137944	4.41967	0.286	0.021
Phkg1	Homeostatic 3	8.93087e-07	0.0169115	4.11269	0.286	0.021
Gm16740	Homeostatic 3	9.12624e-07	0.0172815	4.47898	0.286	0.021
Plpbp	Homeostatic 3	1.07861e-06	0.0204245	3.40893	0.429	0.045
Kctd1	Homeostatic 3	1.10572e-06	0.020938	4.30724	0.286	0.021
Traf3ip2	Homeostatic 3	1.32818e-06	0.0251504	3.91626	0.286	0.021
Antxr2	Homeostatic 3	1.44665e-06	0.0273938	3.48307	0.429	0.047
Cntnap2	Homeostatic 3	1.78987e-06	0.033893	3.14838	0.429	0.046
Dtd1	Homeostatic 3	1.95501e-06	0.03702	3.05018	0.429	0.046
4930402H24Rik	Homeostatic 3	2.32841e-06	0.0440908	2.59554	0.571	0.08
Dlg4	Homeostatic 3	2.42619e-06	0.0459424	4.08266	0.286	0.022
Fuz	Homeostatic 3	2.53913e-06	0.048081	4.35815	0.286	0.023
Gpam	Homeostatic 3	2.66666e-06	0.0504959	4.02146	0.286	0.022
Hivep2	Homeostatic 3	2.70687e-06	0.0512572	3.35695	0.429	0.049
Ddx1	Homeostatic 3	2.74917e-06	0.0520582	2.93626	0.571	0.083
Macrod1	Homeostatic 3	2.97993e-06	0.056428	4.88992	0.286	0.023
Tmem97	Homeostatic 3	3.19324e-06	0.0604672	3.87217	0.286	0.023
Glis3	Homeostatic 3	3.23823e-06	0.061319	3.09581	0.429	0.048
Tmem138	Homeostatic 3	3.94911e-06	0.0747804	3.59622	0.286	0.023
Eif2b4	Homeostatic 3	4.21197e-06	0.0797579	3.15258	0.571	0.086
Tmem63b	Homeostatic 3	4.69286e-06	0.088864	2.96901	0.429	0.05
Ntm	Homeostatic 3	4.99954e-06	0.0946714	4.21507	0.857	0.303
Erc1	Homeostatic 3	5.37408e-06	0.101764	3.99862	0.286	0.024
Naaladl2	Homeostatic 3	8.92504e-06	0.169005	3.15896	0.286	0.024
Pfkfb2	Homeostatic 3	9.58897e-06	0.181577	3.36175	0.286	0.025
Vdac1	Homeostatic 3	9.80295e-06	0.185629	3.20086	0.429	0.052
Gm13402	Homeostatic 3	1.07751e-05	0.204037	3.82415	0.286	0.025
Prdm5	Homeostatic 3	1.16018e-05	0.219692	3.33643	0.286	0.025
Vcl	Homeostatic 3	1.26995e-05	0.240478	2.88671	0.429	0.054
Sh3pxd2b	Homeostatic 3	1.32402e-05	0.250716	3.64138	0.286	0.026
Gtf2ird1	Homeostatic 3	1.50071e-05	0.284175	3.48724	0.429	0.057
Sgsm2	Homeostatic 3	1.54873e-05	0.293267	2.73114	0.429	0.054
Fbxo25	Homeostatic 3	1.6464e-05	0.311763	3.92289	0.286	0.027
2610044O15Rik8	Homeostatic 3	1.8201e-05	0.344655	3.62534	0.286	0.026
Ckb	Homeostatic 3	1.87795e-05	0.355608	2.94791	0.571	0.095
Ccdc134	Homeostatic 3	1.91137e-05	0.361936	4.2591	0.286	0.027
Rbbp9	Homeostatic 3	1.97711e-05	0.374385	3.02581	0.286	0.026
4932443L11Rik	Homeostatic 3	2.02416e-05	0.383295	4.03482	0.286	0.027
Senp3	Homeostatic 3	2.14151e-05	0.405517	2.88283	0.429	0.056
Ncam2	Homeostatic 3	2.33166e-05	0.441523	3.33865	0.429	0.061
Atp5mpl	Homeostatic 3	2.39827e-05	0.454136	5.24035	0.286	0.028
Tspan7	Homeostatic 3	2.45503e-05	0.464884	3.23123	0.714	0.18
Nphp3	Homeostatic 3	2.53684e-05	0.480377	3.24226	0.286	0.027
Syap1	Homeostatic 3	2.58001e-05	0.488551	2.92065	0.429	0.058
Zhx3	Homeostatic 3	2.65555e-05	0.502854	3.32124	0.429	0.06
Aifm1	Homeostatic 3	2.99097e-05	0.566371	2.48908	0.429	0.056
S1pr1	Homeostatic 3	3.11252e-05	0.589387	3.58321	0.571	0.11
Slc20a1	Homeostatic 3	3.19873e-05	0.605711	3.54321	0.286	0.028
6430590A07Rik	Homeostatic 3	3.25736e-05	0.616814	2.97346	0.286	0.027
Bcr	Homeostatic 3	3.35664e-05	0.635613	3.14865	0.286	0.027
Psd3	Homeostatic 3	3.76149e-05	0.712276	3.19964	0.429	0.061
Suclg1	Homeostatic 3	4.67097e-05	0.884495	3.84696	0.286	0.029
Cpt1a	Homeostatic 3	5.21982e-05	0.988426	3.42894	0.286	0.029
Hapln1	Homeostatic 3	5.55463e-05	1	3.68423	0.286	0.03
D8Ertd738e	Homeostatic 3	5.63008e-05	1	4.15078	0.286	0.031
Pfas	Homeostatic 3	5.8652e-05	1	2.82034	0.286	0.029
Ugdh	Homeostatic 3	6.5277e-05	1	3.25666	0.286	0.029
Rbfox1	Homeostatic 3	6.92025e-05	1	4.63227	0.429	0.07
Usp54	Homeostatic 3	7.09719e-05	1	3.17337	0.286	0.03
Tmem44	Homeostatic 3	7.93502e-05	1	2.52672	0.286	0.029
Ahsa1	Homeostatic 3	8.0907e-05	1	3.37622	0.286	0.031
Ptprd	Homeostatic 3	8.55429e-05	1	5.37519	0.286	0.031
Smarcal1	Homeostatic 3	8.64184e-05	1	2.88164	0.286	0.03
Rab5if	Homeostatic 3	8.80956e-05	1	3.24817	0.429	0.066
Ndufc2	Homeostatic 3	8.84807e-05	1	2.42728	0.429	0.063
Dcaf11	Homeostatic 3	8.99823e-05	1	2.94098	0.429	0.065
Plekhb2	Homeostatic 3	9.62002e-05	1	3.1907	0.286	0.031
Prkag1	Homeostatic 3	0.000101494	1	2.78259	0.429	0.063
Gm10658	Homeostatic 3	0.000118267	1	3.44211	0.286	0.031
Agrn	Homeostatic 3	0.000125809	1	3.19816	0.286	0.032
Syt11	Homeostatic 3	0.000129242	1	3.07759	0.429	0.068
Nkain2	Homeostatic 3	0.000130447	1	3.17476	0.571	0.117
Polb	Homeostatic 3	0.000139945	1	2.94256	0.571	0.116
Gm15738	Homeostatic 3	0.000152195	1	3.64877	0.286	0.033
Tmem134	Homeostatic 3	0.000153964	1	3.80746	0.286	0.034
Zcchc24	Homeostatic 3	0.000155214	1	3.06022	0.286	0.032
Agpat5	Homeostatic 3	0.000155272	1	2.48276	0.429	0.067
1810034E14Rik	Homeostatic 3	0.000167419	1	3.25082	0.286	0.033
Ice1	Homeostatic 3	0.000193383	1	3.26342	0.429	0.076
Ppp1r14b	Homeostatic 3	0.000196479	1	3.52674	0.429	0.072
Rgp1	Homeostatic 3	0.000201084	1	3.229	0.286	0.034
Tmem214	Homeostatic 3	0.000225566	1	2.45307	0.429	0.069
Magi3	Homeostatic 3	0.0002422	1	2.60223	0.429	0.072
Znrf3	Homeostatic 3	0.000268068	1	2.45048	0.429	0.071
Tulp3	Homeostatic 3	0.000282553	1	2.82411	0.286	0.034
Aldh2	Homeostatic 3	0.000287605	1	3.68065	0.286	0.036
Ddhd1	Homeostatic 3	0.000301063	1	2.65222	0.429	0.076
Rida	Homeostatic 3	0.000307714	1	2.65649	0.286	0.034
Leng9	Homeostatic 3	0.00031338	1	2.67282	0.571	0.124
Polr1c	Homeostatic 3	0.000316135	1	3.71172	0.286	0.037
Mrps7	Homeostatic 3	0.00031649	1	2.75047	0.286	0.034
Grina	Homeostatic 3	0.000339761	1	2.36143	0.857	0.282
Nap1l1	Homeostatic 3	0.000354563	1	3.93386	0.286	0.038
Lrp4	Homeostatic 3	0.000357768	1	2.69708	0.286	0.035
Tsen15	Homeostatic 3	0.000360169	1	2.90537	0.286	0.035
Parp3	Homeostatic 3	0.000374866	1	3.41175	0.286	0.037
Mthfd1	Homeostatic 3	0.000404376	1	3.26592	0.286	0.036
Clybl	Homeostatic 3	0.000436928	1	3.60938	0.286	0.038
Txndc5	Homeostatic 3	0.000466236	1	3.19253	0.286	0.038
Bcat2	Homeostatic 3	0.000481352	1	3.32398	0.286	0.037
Gpr162	Homeostatic 3	0.000482375	1	2.76666	0.286	0.036
Cpeb3	Homeostatic 3	0.000496334	1	2.54089	0.429	0.077
Letm1	Homeostatic 3	0.000523624	1	3.15928	0.286	0.038
Atp11b	Homeostatic 3	0.000526134	1	1.98605	0.571	0.128
Nln	Homeostatic 3	0.000538167	1	2.53665	0.429	0.075
Pi4ka	Homeostatic 3	0.000544069	1	2.78159	0.571	0.138
Reep5	Homeostatic 3	0.000546235	1	1.9074	0.714	0.21
Tut1	Homeostatic 3	0.000582135	1	4.10684	0.286	0.038
Farp2	Homeostatic 3	0.000585131	1	3.34775	0.286	0.038
Nle1	Homeostatic 3	0.000609693	1	2.79088	0.286	0.037
Ppp5c	Homeostatic 3	0.000633898	1	2.70174	0.286	0.037
Ppwd1	Homeostatic 3	0.000667037	1	2.14867	0.571	0.136
Ier3ip1	Homeostatic 3	0.000673099	1	2.53866	0.429	0.08
Ttc27	Homeostatic 3	0.00067597	1	2.68177	0.286	0.038
Etv4	Homeostatic 3	0.000710851	1	2.83186	0.286	0.038
Adcy3	Homeostatic 3	0.000720912	1	3.48574	0.286	0.04
Tbca	Homeostatic 3	0.000735421	1	2.14294	0.429	0.077
Mt1	Homeostatic 3	0.000763676	1	2.34595	0.286	0.038
Pbx1	Homeostatic 3	0.000771374	1	1.82514	0.571	0.128
Snhg3	Homeostatic 3	0.000771976	1	2.6283	0.429	0.084
Mif	Homeostatic 3	0.000795288	1	3.40253	0.286	0.041
Ccdc28b	Homeostatic 3	0.000862985	1	3.29775	0.286	0.041
Arl5b	Homeostatic 3	0.000873731	1	2.78072	0.286	0.039
Efr3b	Homeostatic 3	0.00088428	1	3.34094	0.286	0.041
Atp1a1	Homeostatic 3	0.00091413	1	2.51326	0.714	0.25
Dhx40	Homeostatic 3	0.000924544	1	2.32228	0.429	0.084
Paxx	Homeostatic 3	0.00092656	1	2.68218	0.286	0.039
Cyc1	Homeostatic 3	0.000927394	1	3.21461	0.286	0.04
Pabpn1	Homeostatic 3	0.00096369	1	2.21872	0.714	0.275
Ube2e2	Homeostatic 3	0.000971572	1	4.2745	0.286	0.042
Malat1	Homeostatic 3	0.001003	1	1.30436	1	1
Uggt2	Homeostatic 3	0.00102111	1	2.81591	0.286	0.041
Smarcd1	Homeostatic 3	0.00102839	1	2.78076	0.286	0.04
Tmx2	Homeostatic 3	0.0010385	1	3.0824	0.286	0.04
Timm21	Homeostatic 3	0.001085	1	2.08479	0.286	0.039
Mtx1	Homeostatic 3	0.00108855	1	3.26356	0.286	0.041
Brd9	Homeostatic 3	0.00117902	1	2.05786	0.714	0.223
Kifap3	Homeostatic 3	0.00119335	1	3.01739	0.429	0.083
Arap2	Homeostatic 3	0.00122873	1	2.17199	0.571	0.148
Tsix	Homeostatic 3	0.00122936	1	1.20464	0.857	0.254
Taf7	Homeostatic 3	0.00125698	1	2.8189	0.286	0.042
Zfp532	Homeostatic 3	0.00135637	1	2.13536	0.571	0.148
Gphn	Homeostatic 3	0.00136322	1	1.80726	0.857	0.372
Mfsd14b	Homeostatic 3	0.0013692	1	2.07959	0.429	0.083
Usp31	Homeostatic 3	0.00144794	1	3.40235	0.286	0.045
Aarsd1	Homeostatic 3	0.00171695	1	2.69391	0.286	0.044
Pcsk7	Homeostatic 3	0.00177077	1	2.45216	0.429	0.09
Dtx3	Homeostatic 3	0.00186529	1	2.01909	0.571	0.152
Tbc1d10a	Homeostatic 3	0.00197319	1	2.05749	0.286	0.042
Bccip	Homeostatic 3	0.00198262	1	1.96308	0.286	0.042
Lrrc29	Homeostatic 3	0.00209598	1	2.26941	0.286	0.043
Qtrt2	Homeostatic 3	0.00213541	1	2.00248	0.286	0.042
Agpat3	Homeostatic 3	0.00214717	1	2.47796	0.429	0.099
Tbcel	Homeostatic 3	0.00224402	1	2.37681	0.286	0.044
Psmd2	Homeostatic 3	0.00226308	1	2.8447	0.286	0.047
Afdn	Homeostatic 3	0.00229776	1	2.22935	0.286	0.044
Pigp	Homeostatic 3	0.00230404	1	2.8368	0.286	0.047
Kif1b	Homeostatic 3	0.00237367	1	2.00215	0.571	0.171
Xist	Homeostatic 3	0.00243027	1	1.24348	0.857	0.274
Nfyc	Homeostatic 3	0.00257524	1	2.11475	0.429	0.095
Ptk2	Homeostatic 3	0.00262576	1	2.30604	0.286	0.045
Ro60	Homeostatic 3	0.00267674	1	2.85698	0.286	0.046
Pitrm1	Homeostatic 3	0.00278218	1	3.29015	0.286	0.05
Glud1	Homeostatic 3	0.00278902	1	1.60129	0.571	0.145
Klhl12	Homeostatic 3	0.0028692	1	1.86461	0.286	0.044
Gm26693	Homeostatic 3	0.00287879	1	2.99927	0.286	0.047
Msh3	Homeostatic 3	0.00288873	1	2.84043	0.286	0.047
Abcc5	Homeostatic 3	0.00298225	1	1.72358	0.714	0.248
Cdc42bpa	Homeostatic 3	0.0030359	1	2.91059	0.429	0.097
Psma2	Homeostatic 3	0.00306635	1	3.28043	0.286	0.051
Pde4b	Homeostatic 3	0.00311794	1	3.15955	0.286	0.05
Ramp1	Homeostatic 3	0.00316499	1	2.17839	0.429	0.098
Gabpa	Homeostatic 3	0.00332814	1	2.86293	0.286	0.048
Bms1	Homeostatic 3	0.00351556	1	2.39055	0.429	0.095
Araf	Homeostatic 3	0.00354913	1	2.2534	0.429	0.095
Sars	Homeostatic 3	0.00362741	1	3.72898	0.286	0.051
Ripor2	Homeostatic 3	0.00375045	1	1.86109	0.286	0.046
Ppp1ca	Homeostatic 3	0.00380941	1	3.03623	0.286	0.051
Ctso	Homeostatic 3	0.00385746	1	1.68841	0.571	0.155
Xrcc5	Homeostatic 3	0.00403478	1	2.04937	0.286	0.048
Fads1	Homeostatic 3	0.00406217	1	2.41756	0.286	0.049
Arglu1	Homeostatic 3	0.00413797	1	1.37475	1	0.595
Ccdc88a	Homeostatic 3	0.00420518	1	2.12184	0.571	0.206
Ptar1	Homeostatic 3	0.00437565	1	2.38776	0.286	0.049
Wdr36	Homeostatic 3	0.00483556	1	3.19377	0.286	0.055
Txndc15	Homeostatic 3	0.00499555	1	2.99492	0.429	0.121
Abcd3	Homeostatic 3	0.00500237	1	1.81016	0.429	0.1
Gpat4	Homeostatic 3	0.00522971	1	2.51648	0.286	0.053
Pou2f1	Homeostatic 3	0.00527586	1	1.42075	0.571	0.155
Retreg2	Homeostatic 3	0.00531016	1	1.98271	0.286	0.05
Poglut1	Homeostatic 3	0.00540631	1	2.60668	0.286	0.053
Ahcyl1	Homeostatic 3	0.00560653	1	3.04198	0.429	0.112
Stt3b	Homeostatic 3	0.00575136	1	2.17428	0.429	0.106
Gm16066	Homeostatic 3	0.00582726	1	2.73388	0.286	0.052
Mpl	Homeostatic 3	0.00585567	1	1.79345	0.286	0.05
Psmd5	Homeostatic 3	0.00601412	1	2.99836	0.286	0.057
Emc1	Homeostatic 3	0.0062519	1	2.57993	0.286	0.055
Haghl	Homeostatic 3	0.00638917	1	1.75924	0.286	0.05
Gm50232	Homeostatic 3	0.00645136	1	2.91405	0.286	0.056
Gin1	Homeostatic 3	0.00645196	1	1.96662	0.286	0.051
Haus3	Homeostatic 3	0.00674908	1	2.1386	0.286	0.052
Usp36	Homeostatic 3	0.00674986	1	2.67974	0.286	0.056
Dagla	Homeostatic 3	0.00678121	1	3.70147	0.286	0.059
Ythdc2	Homeostatic 3	0.00678739	1	3.07571	0.286	0.058
Nsun2	Homeostatic 3	0.00681194	1	4.51655	0.286	0.057
Tmem109	Homeostatic 3	0.00687812	1	2.37565	0.286	0.054
Eml5	Homeostatic 3	0.00692386	1	3.16879	0.286	0.059
Srek1ip1	Homeostatic 3	0.00698153	1	3.25592	0.286	0.059
Gm28198	Homeostatic 3	0.00731463	1	2.05208	0.429	0.109
Fam20c	Homeostatic 3	0.00738923	1	2.21484	0.286	0.054
Dnajb4	Homeostatic 3	0.0073961	1	2.94826	0.286	0.058
Gm47802	Homeostatic 3	0.00758252	1	1.59395	0.286	0.051
Fkbp1a	Homeostatic 3	0.00763558	1	2.9898	0.286	0.059
Ndufa13	Homeostatic 3	0.00764183	1	2.85536	0.286	0.058
Slc25a28	Homeostatic 3	0.00768633	1	2.25512	0.286	0.054
Gde1	Homeostatic 3	0.00777509	1	1.57233	0.571	0.177
Sv2a	Homeostatic 3	0.00780048	1	2.97303	0.286	0.059
Snx14	Homeostatic 3	0.00796518	1	1.48267	0.429	0.102
Slc1a3	Homeostatic 3	0.00799599	1	3.58868	0.571	0.27
Csnk2a2	Homeostatic 3	0.00808942	1	2.16835	0.429	0.12
3110021N24Rik	Homeostatic 3	0.00816306	1	2.62759	0.286	0.058
Uxs1	Homeostatic 3	0.00817959	1	2.35092	0.286	0.057
Fkbp8	Homeostatic 3	0.00845729	1	2.96628	0.286	0.06
Mmut	Homeostatic 3	0.008588	1	2.18383	0.286	0.055
Saraf	Homeostatic 3	0.00890982	1	1.56557	0.714	0.329
Pgrmc2	Homeostatic 3	0.00898521	1	2.63756	0.286	0.057
Slc35f6	Homeostatic 3	0.00913231	1	2.20342	0.286	0.056
Tyw1	Homeostatic 3	0.00954711	1	2.17135	0.286	0.056
Pde1b	Homeostatic 3	0.00955896	1	2.64906	0.286	0.057
2610035D17Rik	Homeostatic 3	0.0096805	1	1.91367	0.286	0.055
Ccdc84	Homeostatic 3	0.00985238	1	1.58746	0.286	0.054
Cacna1a	DAM cluster 1	0	0	1.37655	0.64	0.253
Etl4	DAM cluster 1	0	0	1.78419	0.523	0.139
Apbb2	DAM cluster 1	0	0	1.22855	0.691	0.313
Myo1e	DAM cluster 1	0	0	1.3822	0.574	0.197
Lilrb4a	DAM cluster 1	0	0	0.844661	0.59	0.226
Fgf13	DAM cluster 1	0	0	0.958174	0.754	0.397
Gm15283	DAM cluster 1	0	0	1.41441	0.609	0.253
Olfr111	DAM cluster 1	0	0	1.37966	0.553	0.198
Acaca	DAM cluster 1	0	0	1.37927	0.541	0.193
Cst7	DAM cluster 1	0	0	1.03165	0.701	0.372
Ank	DAM cluster 1	0	0	1.36795	0.538	0.215
Arhgap24	DAM cluster 1	0	0	1.23025	0.572	0.253
Hif1a	DAM cluster 1	0	0	1.49121	0.492	0.188
Baiap2l2	DAM cluster 1	0	0	2.11903	0.292	0.064
Plxdc2	DAM cluster 1	0	0	0.765653	0.991	0.926
Cadm1	DAM cluster 1	3.03886e-297	5.75438e-293	0.950498	0.745	0.454
Apoe	DAM cluster 1	2.13629e-264	4.04528e-260	0.541056	0.958	0.842
Ctsd	DAM cluster 1	5.21803e-253	9.88087e-249	0.425707	0.998	0.989
Serpine2	DAM cluster 1	1.12009e-235	2.12101e-231	0.763849	0.775	0.514
Cpeb2	DAM cluster 1	1.12208e-222	2.12477e-218	1.15815	0.464	0.213
Gnas	DAM cluster 1	3.86183e-220	7.31277e-216	0.945423	0.578	0.305
Gm15155	DAM cluster 1	3.92206e-219	7.4268e-215	1.65999	0.274	0.082
Myo5a	DAM cluster 1	7.90968e-218	1.49778e-213	1.0982	0.418	0.173
Prkg1	DAM cluster 1	4.64156e-215	8.78925e-211	1.16756	0.452	0.21
Ptchd1	DAM cluster 1	1.16179e-205	2.19996e-201	1.30603	0.316	0.111
Hdac9	DAM cluster 1	4.64487e-198	8.79552e-194	0.862609	0.625	0.366
Dgkd	DAM cluster 1	1.87914e-196	3.55833e-192	0.838731	0.643	0.387
Xylt1	DAM cluster 1	8.82594e-177	1.67128e-172	1.09828	0.329	0.13
Vps13c	DAM cluster 1	5.44798e-176	1.03163e-171	0.777123	0.622	0.376
Ctsb	DAM cluster 1	1.61496e-168	3.05808e-164	0.432003	0.935	0.82
Adarb1	DAM cluster 1	3.28784e-167	6.22585e-163	1.24841	0.325	0.136
Apbb1ip	DAM cluster 1	1.64474e-166	3.11448e-162	0.570572	0.868	0.714
Fnip2	DAM cluster 1	1.26819e-165	2.40144e-161	0.986207	0.447	0.229
Lyz2	DAM cluster 1	6.62439e-160	1.25439e-155	0.573925	0.729	0.499
Kcnma1	DAM cluster 1	2.62053e-158	4.96224e-154	1.00873	0.397	0.191
Gm16183	DAM cluster 1	9.21915e-152	1.74574e-147	1.39413	0.215	0.069
Tgfbr2	DAM cluster 1	3.35013e-148	6.3438e-144	0.605334	0.754	0.555
Dgkz	DAM cluster 1	1.93623e-145	3.66644e-141	0.969118	0.369	0.174
Ccl3	DAM cluster 1	1.26632e-134	2.39791e-130	1.16584	0.27	0.111
Ccl4	DAM cluster 1	2.01786e-132	3.82102e-128	0.862098	0.369	0.181
Rpl10a	DAM cluster 1	7.8489e-132	1.48627e-127	0.656274	0.6	0.378
Rassf3	DAM cluster 1	2.55769e-131	4.84324e-127	0.855539	0.424	0.228
Gcnt2	DAM cluster 1	3.18641e-130	6.03378e-126	0.952016	0.354	0.172
Klhl6	DAM cluster 1	6.00972e-127	1.138e-122	0.928032	0.363	0.182
Otulin	DAM cluster 1	1.92227e-126	3.64002e-122	0.796048	0.492	0.291
Tmcc3	DAM cluster 1	9.86982e-126	1.86895e-121	0.455451	0.905	0.775
Cd300lf	DAM cluster 1	2.80945e-125	5.31997e-121	1.33477	0.206	0.074
Anapc15	DAM cluster 1	4.92659e-124	9.32899e-120	0.880246	0.383	0.2
Acer3	DAM cluster 1	3.94065e-122	7.46201e-118	0.618604	0.636	0.433
Plekhh2	DAM cluster 1	4.38061e-119	8.29513e-115	1.22992	0.22	0.084
Nrp1	DAM cluster 1	1.59339e-118	3.01725e-114	0.695774	0.492	0.289
F630206G17Rik	DAM cluster 1	6.51402e-118	1.2335e-113	1.47189	0.166	0.052
Myo1f	DAM cluster 1	1.42183e-117	2.69237e-113	0.506318	0.79	0.61
Olfr110	DAM cluster 1	2.68982e-115	5.09344e-111	1.47905	0.167	0.054
Tnfsf8	DAM cluster 1	8.35199e-113	1.58153e-108	1.17736	0.213	0.083
Lrmda	DAM cluster 1	7.13631e-111	1.35133e-106	0.421761	0.894	0.766
St6gal1	DAM cluster 1	1.50577e-110	2.85133e-106	0.868182	0.356	0.189
Rttn	DAM cluster 1	1.50644e-109	2.85259e-105	1.05601	0.293	0.142
Gm26714	DAM cluster 1	2.49477e-109	4.72409e-105	1.27674	0.184	0.066
Ctsz	DAM cluster 1	4.21437e-107	7.98032e-103	0.306833	0.951	0.87
Gab2	DAM cluster 1	4.54739e-106	8.61094e-102	0.438294	0.852	0.715
Lyst	DAM cluster 1	4.93699e-105	9.34868e-101	0.687927	0.473	0.288
Asap1	DAM cluster 1	4.20071e-104	7.95447e-100	0.577372	0.647	0.461
Gm20721	DAM cluster 1	1.06544e-103	2.01751e-99	1.15592	0.205	0.081
Abcd2	DAM cluster 1	1.23222e-103	2.33334e-99	0.690265	0.51	0.322
Csf3r	DAM cluster 1	1.63888e-101	3.10338e-97	0.482475	0.76	0.59
Klf12	DAM cluster 1	9.17124e-101	1.73667e-96	0.59815	0.597	0.412
Cdk14	DAM cluster 1	1.53564e-100	2.9079e-96	0.729208	0.465	0.287
Samsn1	DAM cluster 1	3.68548e-99	6.97882e-95	0.626847	0.519	0.332
Axl	DAM cluster 1	2.44567e-95	4.63113e-91	0.955631	0.211	0.089
Rasgrp3	DAM cluster 1	2.17956e-94	4.12722e-90	0.594253	0.603	0.423
Gng12	DAM cluster 1	2.79983e-94	5.30175e-90	0.942744	0.278	0.139
Cd84	DAM cluster 1	4.4109e-94	8.35247e-90	0.534151	0.713	0.558
Akt3	DAM cluster 1	1.19757e-93	2.26772e-89	0.588631	0.517	0.333
A930007I19Rik	DAM cluster 1	2.3164e-91	4.38633e-87	1.19504	0.187	0.076
Lpl	DAM cluster 1	2.54511e-90	4.81942e-86	0.69498	0.266	0.128
Prickle1	DAM cluster 1	1.58184e-89	2.99536e-85	0.992048	0.243	0.116
Arhgap26	DAM cluster 1	1.98393e-88	3.75676e-84	1.11427	0.183	0.075
Gm4070	DAM cluster 1	2.03385e-87	3.85129e-83	0.779181	0.281	0.142
Fam219a	DAM cluster 1	2.64187e-86	5.00264e-82	0.852017	0.283	0.147
Csf1	DAM cluster 1	2.08863e-85	3.95503e-81	0.981337	0.218	0.1
Nceh1	DAM cluster 1	1.33258e-84	2.52338e-80	0.987058	0.196	0.085
Cd63	DAM cluster 1	1.90329e-84	3.60407e-80	0.315463	0.733	0.543
Cd244a	DAM cluster 1	9.04834e-84	1.71339e-79	1.03873	0.181	0.075
Lgals3bp	DAM cluster 1	3.45934e-83	6.5506e-79	0.472495	0.506	0.328
Clint1	DAM cluster 1	3.03198e-82	5.74135e-78	0.579631	0.456	0.289
Socs6	DAM cluster 1	6.12881e-82	1.16055e-77	0.905028	0.244	0.12
Abcb1b	DAM cluster 1	7.94091e-82	1.50369e-77	0.671847	0.379	0.223
Usp12	DAM cluster 1	1.8774e-81	3.55505e-77	0.683072	0.365	0.213
[truncated: 2,548 more rows]
