# Supplementary material for: Lymphoid gene expression supports neuroprotective microglia function
Source: Nature. 2025 Nov 5;648(8092):157–65. doi: 10.1038/s41586-025-09662-z (PMC12675299; doi:10.1038/s41586-025-09662-z)
Supplement: Supplementary file 3 — Supplementary Table 1. Single-cell sequencing from wild-type and 5xFAD mice.Supplementary Table 2. Human demographics data. Supplementary Table 3. Single-nucleus sequencing from 5xFAD and 5xFAD+CSF1Ri microglia. Supplementary Table 4. MERFISH from 5xFAD–PU.1-low–wt–high microglia. Supplementary Table 5. TRAP sequencing from 5xFAD and 5xFAD+CSF1Ri microglia. Supplementary Table 6. TRAP sequencing from PU.1-low–wt–high microglia. Supplementary Table 7. ATAC sequencing from PU.1-low–wt–high microglia and T cells. Supplementary Table 8. Proteomics from PU.1-low–wt–high BV2 cells. Supplementary Table 9. RNA sequencing from PU.1-low iMgls. Supplementary Table 10. Single-nucleus sequencing from 5xFADPU.1-low–wt–high microglia. Supplementary Table 11. TRAP-seq from 5xFADPU.1-low–wt–high microglia. Supplementary Table 12. Single-cell sequencing from 5xFAD–CD28KO microglia. Supplementary Table 13. Single-nucleus sequencing from 5xFAD–TIM-3-KO microglia from Kimura et al.49. [file 41586_2025_9662_MOESM3_ESM.zip › 2024-08-16775C-s3/Supplementary_Table_11_-_TRAP_seq_from_5xFADPU.1-low-wt-high_microglia.xlsx]

## Sheet: Export Summary
	This document was exported from Numbers. Each table was converted to an Excel worksheet. All other objects on each Numbers sheet were placed on separate worksheets. Please be aware that formula calculations may differ in Excel.
	Numbers Sheet Name	Numbers Table Name	Excel Worksheet Name
	5xFADPU.1-low vs. 5xFAD
		DEG between 5xFADPU.1-low and 5xFAD microglia by TRAP sequencing (pval <0.05, baseMean >10)	5xFADPU.1-low vs. 5xFAD - DEG b
	5xFADPU.1-high vs. 5xFAD
		DEG between 5xFADPU.1-high and 5xFAD microglia by TRAP sequencing (pval <0.05, baseMean >10)	5xFADPU.1-high vs. 5xFAD - DEG
	5xFADPU.1-high vs. 5xFADPU.1-low
		DEG between PU.1-high and PU.1-low microglia by TRAP sequencing (pval <0.05, baseMean >10)	5xFADPU.1-high vs. 5xFADPU.1-lo
	GOs upregulated in 5xFADPU.1-low
		Differentially regulated GOs up in microglia from PU.1-low mice by TRAP sequencing (pval < 0.05)	GOs upregulated in 5xFADPU.1-lo
	GOs upregulated in 5xFADPU.1-high
		Differentially regulated GOs up in microglia from PU.1-high mice by TRAP sequencing (pval < 0.05)	GOs upregulated in 5xFADPU.1-hi

## Sheet: 5xFADPU.1-low vs. 5xFAD - DEG b
DEG between 5xFADPU.1-low and 5xFAD microglia by TRAP sequencing (pval <0.05, baseMean >10)
Gene name	Regulation	baseMean	log2FoldChange	lfcSE	stat	pvalue	padj
Mybpc3	up in PU.1-low	203.513	7.27154	0.71968	10.1038	5.31165e-24	9.1695e-20
Copz2	up in PU.1-low	470.261	1.48414	0.154268	9.62053	6.54929e-22	5.65302e-18
Alox5	up in PU.1-low	740.395	1.37125	0.14919	9.19127	3.88214e-20	2.23391e-16
Cd28	up in PU.1-low	453.02	3.7664	0.420442	8.9582	3.3002e-19	1.42429e-15
S100a4	up in PU.1-low	59.301	3.36358	0.386833	8.69518	3.46274e-18	1.19554e-14
Nupr1	up in PU.1-low	354.311	1.41226	0.171249	8.24682	1.62663e-16	4.68008e-13
Ccl6	up in PU.1-low	7575.48	1.34811	0.177778	7.58314	3.37295e-14	6.4697e-11
Atp2a3	up in PU.1-low	51.713	2.32573	0.321732	7.22878	4.87336e-13	6.0092e-10
Fam89a	up in PU.1-low	195.202	1.76034	0.245051	7.18357	6.79122e-13	7.81579e-10
Cd40	up in PU.1-low	43.9572	2.7018	0.381039	7.09062	1.33517e-12	1.2805e-09
Pear1	up in PU.1-low	162.245	1.68579	0.24128	6.98684	2.81151e-12	2.14216e-09
Wfdc17	up in PU.1-low	2764.1	1.51146	0.216395	6.98473	2.85406e-12	2.14216e-09
Pstpip1	up in PU.1-low	200.2	1.79044	0.259203	6.90747	4.93377e-12	2.83906e-09
Il2rg	up in PU.1-low	336.307	1.4701	0.218095	6.74065	1.57681e-11	8.24861e-09
Ctsw	up in PU.1-low	47.1975	3.14051	0.473313	6.63517	3.24139e-11	1.46127e-08
Ms4a7	up in PU.1-low	125.984	1.47073	0.223502	6.58039	4.6922e-11	2.00642e-08
I830077J02Rik	up in PU.1-low	2747.55	1.05176	0.161109	6.52829	6.65226e-11	2.55195e-08
Alox5ap	up in PU.1-low	847.318	1.31467	0.204892	6.41643	1.39509e-10	4.81668e-08
Klrd1	up in PU.1-low	32.9084	3.86184	0.604341	6.39017	1.65706e-10	5.52394e-08
Tcap	up in PU.1-low	255.717	2.0489	0.323731	6.32902	2.46729e-10	7.47243e-08
Pnmt	up in PU.1-low	18.5846	2.80496	0.451706	6.20969	5.30883e-10	1.5024e-07
Nsmce1	up in PU.1-low	428.357	0.863299	0.13919	6.20231	5.56399e-10	1.54921e-07
1810058I24Rik	up in PU.1-low	726.835	1.06649	0.173169	6.15865	7.33674e-10	1.94852e-07
Slpi	up in PU.1-low	39.3259	4.7075	0.768157	6.1283	8.8824e-10	2.32329e-07
Tmem176b	up in PU.1-low	4850.63	1.04335	0.17201	6.06562	1.31447e-09	3.15163e-07
Sec11c	up in PU.1-low	1202.63	0.912318	0.152251	5.99222	2.06999e-09	4.46678e-07
Rnase4	up in PU.1-low	11478.2	1.03224	0.172342	5.98947	2.10524e-09	4.48676e-07
Ccr2	up in PU.1-low	51.9535	2.12826	0.358079	5.94356	2.78905e-09	5.73182e-07
Lpar3	up in PU.1-low	10.7959	5.28843	0.894813	5.91009	3.41912e-09	6.86329e-07
Sspn	up in PU.1-low	105.242	1.25098	0.21208	5.8986	3.66595e-09	7.19151e-07
Ifitm2	up in PU.1-low	420.304	1.19516	0.202804	5.89318	3.78825e-09	7.34794e-07
Htra3	up in PU.1-low	188.863	1.68779	0.287283	5.875	4.22847e-09	8.11067e-07
Apobec1	up in PU.1-low	3918.19	1.02859	0.176555	5.82587	5.68173e-09	9.90745e-07
Mrps18c	up in PU.1-low	372.871	0.881097	0.151496	5.81597	6.02816e-09	1.04064e-06
Iscu	up in PU.1-low	2015.7	0.84294	0.145115	5.80876	6.29362e-09	1.05482e-06
Pmepa1	up in PU.1-low	8650.93	0.946334	0.164042	5.76885	7.98129e-09	1.28767e-06
Rab24	up in PU.1-low	576.456	0.754451	0.131444	5.73971	9.48395e-09	1.45063e-06
Rnasel	up in PU.1-low	1331.08	0.926952	0.162597	5.70093	1.19154e-08	1.74318e-06
Cdh23	up in PU.1-low	168.201	1.54583	0.274883	5.6236	1.87023e-08	2.58286e-06
Tlr2	up in PU.1-low	1657.72	1.16061	0.208243	5.57335	2.49888e-08	3.26804e-06
Chn2	up in PU.1-low	3341.39	0.513272	0.0935718	5.48533	4.12689e-08	4.78137e-06
Lrrc75a	up in PU.1-low	405.308	0.877119	0.160063	5.47983	4.25726e-08	4.87225e-06
Tmem176a	up in PU.1-low	2668.99	1.32238	0.241606	5.47329	4.41767e-08	4.95209e-06
Tmem100	up in PU.1-low	391.102	1.04727	0.191583	5.46639	4.59302e-08	5.11544e-06
Cd164	up in PU.1-low	6410.55	0.906354	0.166996	5.42742	5.7176e-08	6.13062e-06
Afap1l1	up in PU.1-low	729.707	0.912429	0.168344	5.42002	5.95916e-08	6.19717e-06
Tlcd2	up in PU.1-low	50.3611	1.36174	0.251432	5.41594	6.09662e-08	6.26464e-06
Lilr4b	up in PU.1-low	231.338	1.52444	0.281532	5.41481	6.13544e-08	6.26723e-06
Tmem229b	up in PU.1-low	1493.13	1.22473	0.227718	5.37829	7.5196e-08	7.4604e-06
C5ar1	up in PU.1-low	1013.77	1.08131	0.201302	5.37158	7.80489e-08	7.65544e-06
Gstt3	up in PU.1-low	240.888	0.972447	0.182145	5.33887	9.35284e-08	8.9699e-06
Syngr2	up in PU.1-low	1784.51	0.969575	0.181718	5.33559	9.5232e-08	9.04244e-06
Stk26	up in PU.1-low	205.333	0.975759	0.184774	5.28082	1.28605e-07	1.16503e-05
Polr3gl	up in PU.1-low	192.239	1.06513	0.202373	5.26322	1.41553e-07	1.25594e-05
Noxred1	up in PU.1-low	84.5803	1.17018	0.222493	5.25942	1.4451e-07	1.26633e-05
Bhlhe41	up in PU.1-low	14733.1	0.770935	0.14688	5.24873	1.53149e-07	1.32855e-05
Pts	up in PU.1-low	1218.15	0.729233	0.140338	5.19627	2.03322e-07	1.63067e-05
Rnf7	up in PU.1-low	2937.74	0.854175	0.164603	5.18931	2.1107e-07	1.66379e-05
Chsy1	up in PU.1-low	1408.13	0.929985	0.180133	5.16276	2.43341e-07	1.83441e-05
Emilin1	up in PU.1-low	31.9113	1.63731	0.321806	5.08787	3.6211e-07	2.53081e-05
Tslp	up in PU.1-low	16.6738	2.48282	0.490413	5.06271	4.13335e-07	2.82032e-05
Ddah2	up in PU.1-low	441.962	1.18948	0.235081	5.05988	4.19514e-07	2.85121e-05
Pigyl	up in PU.1-low	235.284	0.835937	0.165267	5.0581	4.23455e-07	2.85551e-05
Tceanc	up in PU.1-low	315.262	0.739835	0.146774	5.04063	4.64002e-07	3.04565e-05
Bag1	up in PU.1-low	4126.82	0.787108	0.156864	5.01777	5.22744e-07	3.3547e-05
Slc10a3	up in PU.1-low	271.326	0.738647	0.147433	5.01005	5.44153e-07	3.46631e-05
Cetn3	up in PU.1-low	2924.79	0.661807	0.132732	4.98605	6.16249e-07	3.72776e-05
Grap	up in PU.1-low	3465.37	1.65456	0.332043	4.98298	6.26127e-07	3.74008e-05
Mpc1	up in PU.1-low	140.213	0.907652	0.182421	4.9756	6.50468e-07	3.8194e-05
Pde3b	up in PU.1-low	4388.22	0.719675	0.144975	4.96412	6.90136e-07	3.99188e-05
Tcta	up in PU.1-low	349.824	0.64643	0.130457	4.95512	7.22857e-07	4.06704e-05
Plp2	up in PU.1-low	57.6504	1.74734	0.352939	4.95081	7.39048e-07	4.10205e-05
Chst7	up in PU.1-low	113.474	1.38298	0.281383	4.91493	8.88148e-07	4.64194e-05
Lgals1	up in PU.1-low	236.909	1.5865	0.323896	4.89819	9.67252e-07	4.91108e-05
Vkorc1	up in PU.1-low	401.596	0.865629	0.17718	4.88559	1.03117e-06	5.15974e-05
Tmem179b	up in PU.1-low	562.123	0.826747	0.169403	4.88037	1.0589e-06	5.23774e-05
Tmem258	up in PU.1-low	352.751	0.788785	0.161936	4.87097	1.11049e-06	5.40012e-05
Tmem234	up in PU.1-low	2250.95	0.580299	0.119444	4.85832	1.18383e-06	5.64543e-05
Msrb2	up in PU.1-low	1110.54	0.802623	0.165304	4.85545	1.20115e-06	5.67175e-05
Ang	up in PU.1-low	1947.99	1.28077	0.263983	4.85173	1.22388e-06	5.74127e-05
Tmem60	up in PU.1-low	699.696	0.66339	0.136861	4.84719	1.2522e-06	5.82663e-05
S100a13	up in PU.1-low	388.878	1.10836	0.22873	4.84571	1.2616e-06	5.83888e-05
Nqo2	up in PU.1-low	426.376	0.720792	0.149049	4.83595	1.3251e-06	6.05164e-05
Pecam1	up in PU.1-low	145.437	1.40693	0.29262	4.80806	1.52405e-06	6.78086e-05
Rnf166	up in PU.1-low	1187.57	0.631763	0.131459	4.80577	1.54157e-06	6.82362e-05
Pla2g4a	up in PU.1-low	888.601	0.677415	0.141018	4.80374	1.55726e-06	6.87545e-05
Pon2	up in PU.1-low	3152.3	0.808609	0.169031	4.78379	1.72022e-06	7.3494e-05
Rab19	up in PU.1-low	83.0219	1.735	0.362797	4.78229	1.73305e-06	7.36373e-05
Mrpl33	up in PU.1-low	457.04	0.985652	0.20612	4.78194	1.7361e-06	7.36373e-05
Lefty1	up in PU.1-low	136.03	1.17654	0.246964	4.764	1.89789e-06	7.82925e-05
Sptssa	up in PU.1-low	1092.6	1.07957	0.226783	4.76039	1.93219e-06	7.90414e-05
Pf4	up in PU.1-low	211.189	1.53416	0.323783	4.73823	2.15595e-06	8.65538e-05
Tnip3	up in PU.1-low	27.448	1.84458	0.389702	4.7333	2.20899e-06	8.84773e-05
Prorsd1	up in PU.1-low	422.526	0.773586	0.163794	4.72291	2.32493e-06	9.1633e-05
St8sia6	up in PU.1-low	2786.38	0.754596	0.159844	4.72084	2.34875e-06	9.17342e-05
P2rx1	up in PU.1-low	22.2775	2.35259	0.498574	4.71863	2.37441e-06	9.19493e-05
Cgrrf1	up in PU.1-low	364.37	0.614466	0.130224	4.71853	2.37556e-06	9.19493e-05
Litaf	up in PU.1-low	6847.39	0.724223	0.153756	4.71022	2.4745e-06	9.49271e-05
Ccl3	up in PU.1-low	3868.7	1.15956	0.246314	4.70764	2.50607e-06	9.59251e-05
Layn	up in PU.1-low	153.865	0.942736	0.200549	4.70079	2.59162e-06	9.85444e-05
Rbms1	up in PU.1-low	1368.26	0.522701	0.111472	4.68909	2.74422e-06	0.000102762
Cyp4f16	up in PU.1-low	77.1043	1.08898	0.233333	4.66706	3.05547e-06	0.000111515
Morn2	up in PU.1-low	125.932	0.779327	0.167329	4.65746	3.2014e-06	0.00011423
Ppm1m	up in PU.1-low	511.694	0.667842	0.143394	4.65738	3.20266e-06	0.00011423
Lipo3	up in PU.1-low	649.136	0.864981	0.185933	4.65211	3.28554e-06	0.000115752
Plgrkt	up in PU.1-low	776.435	0.784855	0.169004	4.64402	3.41698e-06	0.00011965
Tmbim1	up in PU.1-low	893.213	0.592983	0.127963	4.63402	3.58628e-06	0.000124289
Malsu1	up in PU.1-low	604.926	0.655584	0.141721	4.62587	3.73025e-06	0.000127515
Tnfrsf22	up in PU.1-low	98.7843	1.2815	0.27839	4.60326	4.15925e-06	0.000139691
Tmem159	up in PU.1-low	611.897	0.72835	0.158497	4.59535	4.32013e-06	0.00014342
2610001J05Rik	up in PU.1-low	794.544	0.821953	0.179334	4.58336	4.57565e-06	0.000148319
Cdc42ep3	up in PU.1-low	375.885	0.65744	0.143466	4.58256	4.59322e-06	0.000148488
Gpr183	up in PU.1-low	1513.36	0.828467	0.18086	4.58071	4.63407e-06	0.000148709
Klf4	up in PU.1-low	302.926	1.26433	0.27636	4.57495	4.76331e-06	0.000151199
Edem1	up in PU.1-low	3755.78	0.739184	0.161628	4.57336	4.7997e-06	0.000151199
Scml4	up in PU.1-low	162.205	1.38327	0.30413	4.54829	5.40847e-06	0.000166429
Spns3	up in PU.1-low	55.1239	1.2927	0.284522	4.54342	5.53486e-06	0.000170015
Ciao2a	up in PU.1-low	1158.05	0.755422	0.166679	4.5322	5.83728e-06	0.000177139
Triap1	up in PU.1-low	654.723	0.625472	0.138366	4.52043	6.17142e-06	0.000184961
Gng5	up in PU.1-low	2817.62	0.894912	0.198207	4.51504	6.33038e-06	0.000188742
Sh3bgrl3	up in PU.1-low	8533.17	0.757635	0.167994	4.50989	6.48612e-06	0.000192788
Mid1ip1	up in PU.1-low	1642.05	0.731631	0.163079	4.48635	7.24536e-06	0.000209326
Gngt2	up in PU.1-low	2858.02	0.880754	0.196654	4.4787	7.50995e-06	0.000214643
Nfkbiz	up in PU.1-low	311.423	0.72534	0.162878	4.45327	8.45734e-06	0.000236244
Txndc17	up in PU.1-low	1844	0.766898	0.172662	4.44162	8.92852e-06	0.000246424
Irak1	up in PU.1-low	1228.15	0.644336	0.145146	4.43922	9.02851e-06	0.000248183
Gpr65	up in PU.1-low	868.353	0.938344	0.211447	4.43774	9.09103e-06	0.000249308
Rgs16	up in PU.1-low	381.197	1.74982	0.395446	4.42493	9.64742e-06	0.00026145
Cd80	up in PU.1-low	314.23	0.746776	0.168815	4.42364	9.70524e-06	0.000262604
Ramp1	up in PU.1-low	952.244	0.94806	0.214686	4.41604	1.00527e-05	0.000270814
Mthfsl	up in PU.1-low	258.55	1.04291	0.236392	4.4118	1.02513e-05	0.000274794
Slc39a1	up in PU.1-low	659.136	0.569025	0.129025	4.41021	1.03273e-05	0.000275975
Ssna1	up in PU.1-low	425.171	0.681609	0.154797	4.40324	1.06645e-05	0.000282798
BC028528	up in PU.1-low	890.282	1.08651	0.247458	4.3907	1.12987e-05	0.000296427
Rnaseh2b	up in PU.1-low	692.793	0.655673	0.149418	4.38817	1.14308e-05	0.000298531
Rpp21	up in PU.1-low	275.362	0.776682	0.177829	4.36759	1.25626e-05	0.000317559
Mylip	up in PU.1-low	2515.5	0.757951	0.173706	4.36341	1.28052e-05	0.00032224
Mad2l2	up in PU.1-low	309.748	0.731162	0.167682	4.36041	1.29819e-05	0.00032585
Serp1	up in PU.1-low	8630.5	0.55044	0.12634	4.35682	1.31968e-05	0.00032874
Cp	up in PU.1-low	449.075	1.84515	0.423617	4.35571	1.32636e-05	0.000329454
Emp1	up in PU.1-low	17.199	3.04623	0.699431	4.3553	1.32884e-05	0.000329553
Zcchc24	up in PU.1-low	1291.56	0.647314	0.148658	4.35438	1.33442e-05	0.000330029
Snapc5	up in PU.1-low	1433.59	0.814065	0.187322	4.3458	1.38771e-05	0.000340769
Stard5	up in PU.1-low	239.758	0.840312	0.193473	4.34331	1.40354e-05	0.000344167
Il18rap	up in PU.1-low	95.7656	1.45579	0.335294	4.34183	1.41303e-05	0.000345511
Dtnbp1	up in PU.1-low	1515.47	0.576691	0.132967	4.33709	1.4438e-05	0.000351212
Fcgrt	up in PU.1-low	309.228	0.738462	0.170332	4.33543	1.45475e-05	0.000351975
Ier3	up in PU.1-low	132.933	1.13676	0.26244	4.33151	1.4809e-05	0.000356534
Ostc	up in PU.1-low	727.226	0.79172	0.18299	4.32657	1.51452e-05	0.000362121
Arhgdib	up in PU.1-low	5883.3	0.814911	0.188436	4.3246	1.5281e-05	0.000364359
Susd3	up in PU.1-low	546.84	0.903456	0.208982	4.32312	1.53838e-05	0.000365799
Dmac1	up in PU.1-low	412.216	0.86125	0.199791	4.31076	1.62692e-05	0.000384733
Glipr2	up in PU.1-low	45.2207	1.25453	0.291565	4.30275	1.68688e-05	0.000396456
Tnfrsf11a	up in PU.1-low	1209.87	0.576596	0.134011	4.30261	1.68798e-05	0.000396456
Rpl31	up in PU.1-low	9826.49	0.725947	0.168841	4.2996	1.71109e-05	0.000400251
Dap	up in PU.1-low	1825.12	0.756027	0.17587	4.29878	1.71743e-05	0.00040119
Ccdc162	up in PU.1-low	143.231	1.10761	0.258416	4.28613	1.8181e-05	0.000420158
Casp12	up in PU.1-low	39.586	2.11725	0.494216	4.28406	1.83511e-05	0.000422957
Gm2000	up in PU.1-low	46.0893	1.2465	0.291405	4.27754	1.88974e-05	0.000432659
Bcl2a1b	up in PU.1-low	591.324	0.905406	0.211687	4.27709	1.8935e-05	0.000432947
Snn	up in PU.1-low	3787.27	0.813764	0.190353	4.27502	1.91119e-05	0.0004356
Tnf	up in PU.1-low	39.8221	1.93043	0.451595	4.27468	1.9141e-05	0.0004356
Sertad3	up in PU.1-low	55.1142	1.1371	0.268127	4.24091	2.22618e-05	0.000488768
Mdfic	up in PU.1-low	430.673	0.951739	0.224457	4.24019	2.2333e-05	0.000488768
Krcc1	up in PU.1-low	3431.84	0.860175	0.204083	4.21482	2.49975e-05	0.000533845
Kxd1	up in PU.1-low	659.371	0.564329	0.133943	4.21319	2.51792e-05	0.000533852
Mpv17l2	up in PU.1-low	207.368	0.773918	0.183797	4.21073	2.54551e-05	0.00053786
Card19	up in PU.1-low	317.537	0.896483	0.213216	4.20458	2.61573e-05	0.000548941
Hmgn3	up in PU.1-low	552.241	0.86773	0.206396	4.2042	2.62007e-05	0.000548941
Diablo	up in PU.1-low	182.756	0.677002	0.161041	4.20391	2.62339e-05	0.000548941
Ndufa1	up in PU.1-low	3172.68	0.901961	0.214594	4.2031	2.63281e-05	0.00054965
Atox1	up in PU.1-low	2974.92	0.738181	0.176325	4.18648	2.83314e-05	0.000580862
Hilpda	up in PU.1-low	139.039	0.704675	0.168463	4.18297	2.8772e-05	0.000587799
Mmp14	up in PU.1-low	250.018	1.12184	0.268703	4.17502	2.97964e-05	0.000602125
H2az2	up in PU.1-low	746.974	0.79184	0.18967	4.17482	2.9822e-05	0.000602125
Parp3	up in PU.1-low	265.753	0.975262	0.233716	4.17286	3.00805e-05	0.000606461
Mrpl43	up in PU.1-low	867.771	0.636521	0.152633	4.17028	3.04228e-05	0.000611395
Rad51b	up in PU.1-low	55.3535	1.24181	0.298125	4.16541	3.108e-05	0.00062243
Dnajc8	up in PU.1-low	2134.24	0.39561	0.095087	4.16051	3.17539e-05	0.000632345
Oard1	up in PU.1-low	769.716	0.736474	0.177079	4.15901	3.19634e-05	0.000635695
Snrpg	up in PU.1-low	1313.94	0.802713	0.193053	4.158	3.21053e-05	0.00063705
Ost4	up in PU.1-low	830.755	0.929604	0.22386	4.15261	3.2871e-05	0.000647776
Rpl30	up in PU.1-low	6646.46	0.886269	0.213945	4.14251	3.43528e-05	0.000670092
Ppp1r14b	up in PU.1-low	638.521	0.95156	0.230003	4.13716	3.51632e-05	0.000682816
Tnfsf13b	up in PU.1-low	458.546	0.799839	0.193424	4.13516	3.54701e-05	0.000688
Tmem123	up in PU.1-low	1245.35	0.648837	0.156996	4.13282	3.58332e-05	0.000694263
Rps26	up in PU.1-low	2040.91	0.740229	0.179343	4.12744	3.66826e-05	0.000709212
Pgap2	up in PU.1-low	256.358	0.937195	0.228102	4.10866	3.97968e-05	0.000750832
Reep3	up in PU.1-low	3667.45	0.61603	0.150075	4.10483	4.04617e-05	0.000758967
Prr13	up in PU.1-low	1583.2	0.779219	0.190349	4.09363	4.24676e-05	0.000786607
Taf10	up in PU.1-low	631.504	0.578402	0.141327	4.09265	4.26465e-05	0.000789074
Cdpf1	up in PU.1-low	334.737	0.704317	0.172236	4.08927	4.32741e-05	0.000798121
Mrps21	up in PU.1-low	734.449	0.697935	0.170778	4.0868	4.37357e-05	0.000804057
Bicd2	up in PU.1-low	3042.05	0.505569	0.123726	4.08621	4.38469e-05	0.000805244
Glipr1	up in PU.1-low	146.692	1.08916	0.266719	4.08356	4.43504e-05	0.000810182
Rps25	up in PU.1-low	10653.5	0.747643	0.1833	4.0788	4.52681e-05	0.000824627
Rpl35a	up in PU.1-low	2684.99	0.890084	0.218678	4.0703	4.69521e-05	0.000849099
Ndufs6	up in PU.1-low	1005.31	0.598937	0.147402	4.06328	4.83873e-05	0.000866504
Ssr4	up in PU.1-low	1672.46	0.623905	0.153847	4.05537	5.00558e-05	0.000892678
Slc2a5	up in PU.1-low	1732.73	1.11043	0.273836	4.0551	5.01122e-05	0.000892763
C3	up in PU.1-low	427.246	1.45161	0.358406	4.05017	5.1181e-05	0.000903451
Ptpmt1	up in PU.1-low	357.693	0.563052	0.139194	4.0451	5.23017e-05	0.000915704
Czib	up in PU.1-low	1078.29	0.441375	0.109245	4.04023	5.33982e-05	0.000929248
Mfng	up in PU.1-low	787.624	0.681198	0.169118	4.02793	5.6269e-05	0.000970401
A130010J15Rik	up in PU.1-low	339.814	0.639939	0.158973	4.02545	5.6867e-05	0.000978422
Gm7694	up in PU.1-low	253.061	0.998537	0.248153	4.02387	5.7249e-05	0.000982207
Slc44a2	up in PU.1-low	1866.79	0.560708	0.139387	4.02268	5.75388e-05	0.000984432
Snapin	up in PU.1-low	3167.28	0.611042	0.151973	4.02071	5.80223e-05	0.00099074
Fadd	up in PU.1-low	780.658	0.652947	0.162465	4.01899	5.84471e-05	0.000996023
Rps17	up in PU.1-low	5890.3	0.785156	0.195851	4.00894	6.09927e-05	0.00102524
Rad1	up in PU.1-low	212.091	0.677214	0.169367	3.9985	6.37457e-05	0.00105812
Inka1	up in PU.1-low	448.379	0.826695	0.207429	3.98544	6.73545e-05	0.00110949
Anapc11	up in PU.1-low	428.679	0.58698	0.147558	3.97797	6.95053e-05	0.00113409
Smdt1	up in PU.1-low	1730.88	0.884928	0.222684	3.97393	7.0697e-05	0.00114654
Sec61g	up in PU.1-low	843.989	0.678235	0.171014	3.96597	7.3098e-05	0.00117714
Vamp5	up in PU.1-low	124.614	1.40449	0.354239	3.96481	7.34547e-05	0.00117958
Milr1	up in PU.1-low	921.815	0.747725	0.188962	3.95701	7.58945e-05	0.00120988
Znrf2	up in PU.1-low	5651.24	0.72344	0.183145	3.9501	7.81184e-05	0.00123608
Haao	up in PU.1-low	543.757	0.945348	0.239651	3.94469	7.99048e-05	0.00125972
Faim	up in PU.1-low	1414.38	0.60528	0.153508	3.94298	8.0476e-05	0.00126641
Mmgt2	up in PU.1-low	293.855	0.709775	0.18048	3.9327	8.3996e-05	0.0013088
Rras	up in PU.1-low	393.46	0.91469	0.233163	3.92296	8.74662e-05	0.00134936
Ccni	up in PU.1-low	7000.72	0.86108	0.21952	3.92256	8.76146e-05	0.00135044
Prkcq	up in PU.1-low	437.855	0.726858	0.185359	3.92135	8.80558e-05	0.00135482
Dnajc19	up in PU.1-low	809.174	0.517196	0.132045	3.91682	8.9724e-05	0.0013744
Cyb5a	up in PU.1-low	1560.61	0.680644	0.173927	3.91339	9.10089e-05	0.00138846
Pdlim2	up in PU.1-low	313.668	0.675339	0.172787	3.9085	9.28716e-05	0.00141006
Haus1	up in PU.1-low	205.149	0.739958	0.189536	3.90406	9.45931e-05	0.0014302
Ubl5	up in PU.1-low	2202.79	0.716311	0.183676	3.89986	9.62485e-05	0.00144607
Cdk2ap2	up in PU.1-low	529.016	0.832162	0.213533	3.89711	9.73474e-05	0.00145751
Uap1	up in PU.1-low	1136.53	0.469645	0.120532	3.89642	9.76253e-05	0.00145914
Serpinf1	up in PU.1-low	285.029	1.0381	0.266553	3.89453	9.83883e-05	0.00146547
Zfand2b	up in PU.1-low	158.131	0.697005	0.179103	3.89164	9.9568e-05	0.00147742
Tomm7	up in PU.1-low	1133.23	0.894541	0.229863	3.89162	9.95764e-05	0.00147742
Tnfsf12	up in PU.1-low	206.808	0.769256	0.197774	3.88958	0.000100419	0.00148546
Rps27l	up in PU.1-low	1109.02	0.986092	0.253541	3.88928	0.00010054	0.00148598
Ndufb11	up in PU.1-low	1156.62	0.642423	0.165683	3.87743	0.000105564	0.00154962
Adamts17	up in PU.1-low	113.24	0.815977	0.210597	3.87459	0.000106802	0.00156248
Zfyve21	up in PU.1-low	850.496	0.682358	0.17631	3.87022	0.000108739	0.00158276
Exo5	up in PU.1-low	363.295	0.583402	0.150799	3.86874	0.000109398	0.00159102
Ubald2	up in PU.1-low	209.335	0.62574	0.161765	3.86821	0.000109639	0.00159271
Itgb1bp1	up in PU.1-low	894.869	0.533241	0.13815	3.85988	0.000113442	0.00163469
Lbx2	up in PU.1-low	48.1844	1.24267	0.32199	3.85934	0.000113692	0.00163546
Dusp23	up in PU.1-low	84.4036	0.858593	0.222744	3.85461	0.000115913	0.00165921
Stk11	up in PU.1-low	1122.19	0.494904	0.128519	3.85082	0.000117723	0.00167568
Mblac1	up in PU.1-low	134.784	0.675477	0.175413	3.85078	0.000117743	0.00167568
Rps11	up in PU.1-low	2724.94	0.832808	0.216336	3.84961	0.000118307	0.0016807
Selenoh	up in PU.1-low	375.79	0.8877	0.230829	3.8457	0.000120208	0.00170234
Abracl	up in PU.1-low	444.461	0.886938	0.230852	3.84202	0.000122024	0.00172382
Lamtor1	up in PU.1-low	1434.94	0.605321	0.157607	3.8407	0.000122682	0.00172942
Emp2	up in PU.1-low	124.022	1.2526	0.326549	3.83588	0.000125116	0.00175742
Alkbh3	up in PU.1-low	383.369	0.597115	0.155683	3.83546	0.00012533	0.001759
Lyrm2	up in PU.1-low	334.854	0.681435	0.178318	3.82146	0.000132661	0.00183357
Nop10	up in PU.1-low	1376.65	0.651821	0.170744	3.81753	0.000134794	0.00185562
Rpl22l1	up in PU.1-low	391.833	0.771395	0.202142	3.81611	0.000135574	0.00186456
Mrps15	up in PU.1-low	686.736	0.69313	0.181844	3.81167	0.000138031	0.00188813
Nenf	up in PU.1-low	439.733	0.864659	0.226938	3.81012	0.000138901	0.00189703
Cox7a2l	up in PU.1-low	2522.46	0.661545	0.173888	3.80442	0.000142136	0.00192901
Hmgn1	up in PU.1-low	2808.7	0.770139	0.202882	3.796	0.000147051	0.00198015
Sumo3	up in PU.1-low	2805.17	0.429472	0.113164	3.79513	0.000147565	0.00198551
Wbp1	up in PU.1-low	354.293	0.738598	0.194824	3.79111	0.000149974	0.00201166
Ctdsp1	up in PU.1-low	912.984	0.81235	0.214383	3.78925	0.000151105	0.00202212
Atp6v0e	up in PU.1-low	1273.92	0.682562	0.180493	3.78166	0.000155788	0.00207033
Ccdc107	up in PU.1-low	216.648	0.648071	0.17242	3.75867	0.00017082	0.00222053
Pigp	up in PU.1-low	254.833	0.804591	0.214105	3.75792	0.000171332	0.0022255
Slc2a9	up in PU.1-low	197.65	0.909558	0.242063	3.75752	0.000171604	0.00222737
Slain2	up in PU.1-low	2015.78	0.592389	0.158027	3.74865	0.000177787	0.00229211
Fcna	up in PU.1-low	26.5022	2.07341	0.553138	3.74845	0.00017793	0.00229225
Mrpl42	up in PU.1-low	801.459	0.687897	0.183595	3.74682	0.000179093	0.00229865
Gimap5	up in PU.1-low	64.5344	1.68275	0.449387	3.74455	0.000180716	0.00231603
Polr2i	up in PU.1-low	354.27	0.732036	0.195618	3.74217	0.000182438	0.00233464
AI413582	up in PU.1-low	702.963	0.631562	0.168885	3.7396	0.00018431	0.00235155
Pigc	up in PU.1-low	283.193	0.631185	0.168792	3.73943	0.000184441	0.00235155
Hcar2	up in PU.1-low	338.239	0.939498	0.251759	3.73174	0.000190165	0.002405
Tpt1	up in PU.1-low	8132.26	0.803589	0.2154	3.73068	0.00019096	0.00241328
Rpa3	up in PU.1-low	183.059	0.884901	0.237293	3.72915	0.000192129	0.0024253
Fam107b	up in PU.1-low	1244.81	0.649891	0.174358	3.72734	0.00019351	0.00243895
Pin4	up in PU.1-low	346.049	0.707117	0.189861	3.7244	0.000195783	0.00245551
Rpl37	up in PU.1-low	5066.24	0.757015	0.203379	3.72219	0.000197503	0.00247136
Elk3	up in PU.1-low	3410.05	0.716348	0.192588	3.71959	0.000199546	0.00249079
Atp5e	up in PU.1-low	1753.73	0.739317	0.198798	3.71894	0.000200063	0.00249544
Ndufa2	up in PU.1-low	2159.7	0.74471	0.200693	3.71069	0.000206691	0.0025633
As3mt	up in PU.1-low	780.025	0.583968	0.15748	3.70821	0.000208733	0.0025812
Ptpn7	up in PU.1-low	87.4963	0.952523	0.257438	3.70001	0.000215593	0.00264707
Higd2a	up in PU.1-low	1901.49	0.731285	0.197739	3.69824	0.000217102	0.00265272
Commd8	up in PU.1-low	4039.16	0.799331	0.216151	3.69803	0.000217283	0.00265272
Fundc1	up in PU.1-low	1766.65	0.507725	0.137686	3.68755	0.000226428	0.00273696
Pigh	up in PU.1-low	110.171	0.786764	0.213376	3.68722	0.000226719	0.00273696
Mbd3	up in PU.1-low	1097.24	0.428397	0.116331	3.68257	0.00023089	0.00276402
Kynu	up in PU.1-low	296.387	1.54612	0.419882	3.68227	0.000231164	0.00276402
Trnau1ap	up in PU.1-low	288.588	0.65373	0.177536	3.68223	0.000231202	0.00276402
Tmem71	up in PU.1-low	251.106	0.691781	0.187907	3.68151	0.000231861	0.00276424
Atp5h	up in PU.1-low	2582.51	0.505928	0.13746	3.68054	0.000232741	0.00277281
Cass4	up in PU.1-low	149.025	1.28406	0.34894	3.6799	0.000233323	0.00277367
Chchd1	up in PU.1-low	352.927	0.722416	0.196487	3.67665	0.000236315	0.00280315
Pkib	up in PU.1-low	4161.85	0.622861	0.169415	3.67653	0.000236424	0.00280315
Ggt5	up in PU.1-low	116.575	0.905474	0.246393	3.67492	0.000237926	0.00281709
Tmem223	up in PU.1-low	306.382	0.632412	0.172439	3.66745	0.00024498	0.00288479
Map2k2	up in PU.1-low	1015.43	0.48547	0.132419	3.66617	0.000246213	0.00289141
Stard3nl	up in PU.1-low	791.748	0.513447	0.140334	3.65874	0.000253454	0.00296234
Rnf167	up in PU.1-low	585.988	0.707128	0.193353	3.65719	0.000254994	0.00297806
Mr1	up in PU.1-low	662.535	0.653062	0.178577	3.65704	0.000255144	0.00297806
Phf5a	up in PU.1-low	949.591	0.560038	0.153156	3.65665	0.000255534	0.0029806
Use1	up in PU.1-low	1097.97	0.689797	0.188714	3.65525	0.000256934	0.00298684
Cd38	up in PU.1-low	68.5056	1.20087	0.328552	3.65504	0.000257138	0.0029872
Hacd4	up in PU.1-low	385.715	0.635823	0.174092	3.65222	0.000259981	0.00300606
Mrpl13	up in PU.1-low	827.027	0.49847	0.136506	3.65164	0.000260574	0.0030109
Cox6a1	up in PU.1-low	5541.89	0.555488	0.152303	3.64726	0.000265049	0.00306056
Elob	up in PU.1-low	1454.38	0.591091	0.162104	3.64637	0.000265971	0.0030675
Tnfrsf13b	up in PU.1-low	1738.11	0.850547	0.233273	3.64614	0.000266206	0.0030675
Sem1	up in PU.1-low	1027.1	0.728097	0.19983	3.64358	0.000268868	0.00309019
Atp5j2	up in PU.1-low	1463.81	0.62253	0.170955	3.64148	0.000271077	0.00311033
Sri	up in PU.1-low	2774.09	0.56791	0.155989	3.64071	0.000271886	0.00311245
Rpl5	up in PU.1-low	9981.56	0.594124	0.163218	3.64007	0.000272561	0.00311811
Uqcrb	up in PU.1-low	918.832	0.745338	0.204907	3.63745	0.000275353	0.00314379
Rpl36	up in PU.1-low	1770.07	0.712908	0.196231	3.633	0.000280148	0.0031859
Tma7	up in PU.1-low	690.006	0.718395	0.197864	3.63075	0.000282596	0.00319689
Hspb3	up in PU.1-low	281.367	0.953693	0.263388	3.62087	0.000293617	0.00330424
Prkab1	up in PU.1-low	855.589	0.599138	0.16552	3.61973	0.000294911	0.00331665
Spcs1	up in PU.1-low	1438.55	0.648515	0.179354	3.61584	0.000299375	0.00335591
Lsm6	up in PU.1-low	1287.03	0.689106	0.190601	3.61543	0.000299851	0.00335907
Rapsn	up in PU.1-low	170.017	1.11053	0.30728	3.61405	0.000301453	0.00337264
Ccdc12	up in PU.1-low	1056.62	0.833074	0.230741	3.61043	0.000305691	0.00341563
Serf2	up in PU.1-low	897.023	0.759928	0.2106	3.6084	0.000308096	0.00343805
Emp3	up in PU.1-low	139.902	1.17096	0.324671	3.60661	0.000310222	0.00345285
Mvb12a	up in PU.1-low	351.222	0.55035	0.152613	3.60617	0.000310747	0.00345646
Rhoq	up in PU.1-low	1955.17	0.739022	0.205337	3.59906	0.000319367	0.00354093
Mrpl14	up in PU.1-low	429.479	0.658519	0.183286	3.59284	0.000327095	0.00359659
Cox14	up in PU.1-low	1226.34	0.722836	0.201266	3.59145	0.000328843	0.00361351
Cflar	up in PU.1-low	4515.21	0.715974	0.199525	3.58839	0.000332721	0.00365147
Catip	up in PU.1-low	43.2139	1.32793	0.370165	3.5874	0.000333986	0.0036607
Cklf	up in PU.1-low	163.733	0.906839	0.252888	3.58593	0.000335885	0.00367918
Med22	up in PU.1-low	1242.27	0.43849	0.122306	3.58518	0.000336845	0.00368736
Tmem134	up in PU.1-low	310.94	0.69423	0.19379	3.58238	0.000340472	0.00371528
Tnfaip8	up in PU.1-low	1306.5	0.675274	0.188717	3.57824	0.000345912	0.00375801
Hhex	up in PU.1-low	3285.84	0.753197	0.210622	3.57606	0.000348813	0.00378001
Cracr2b	up in PU.1-low	208.472	0.66164	0.185079	3.57492	0.00035034	0.00379418
Znrd1as	up in PU.1-low	109.089	0.780091	0.2183	3.57348	0.000352268	0.00380551
Xpa	up in PU.1-low	442.804	0.569803	0.159502	3.57238	0.000353756	0.00381269
Kcnj12	up in PU.1-low	150.122	0.994486	0.278555	3.57017	0.000356756	0.00383241
Ltc4s	up in PU.1-low	279.623	0.887264	0.248552	3.56973	0.000357356	0.00383408
Smim4	up in PU.1-low	151.885	0.760599	0.213132	3.56868	0.000358783	0.00384338
Lsp1	up in PU.1-low	2864.73	0.866812	0.243028	3.56672	0.000361482	0.00386155
Thrsp	up in PU.1-low	1842.78	0.733897	0.205914	3.5641	0.000365106	0.00388823
Fxyd5	up in PU.1-low	2091.37	1.18167	0.33232	3.55583	0.000376792	0.00398808
Cnih4	up in PU.1-low	824.543	0.491026	0.138128	3.55487	0.000378162	0.00399916
Fam129b	up in PU.1-low	1106.9	0.796799	0.224199	3.55399	0.000379435	0.00400865
Rab3d	up in PU.1-low	396.171	0.6155	0.173315	3.55135	0.000383267	0.00403435
Commd4	up in PU.1-low	1026.42	0.51038	0.143819	3.54877	0.000387031	0.00406653
Tmem192	up in PU.1-low	258.388	0.509418	0.143585	3.54784	0.000388407	0.00407851
S1pr2	up in PU.1-low	61.6915	0.945198	0.266621	3.5451	0.000392462	0.00411109
St3gal6	up in PU.1-low	2782.59	0.619988	0.175027	3.54224	0.000396746	0.00413339
G430095P16Rik	up in PU.1-low	10.5643	1.85861	0.52476	3.54183	0.000397363	0.00413733
Arhgap9	up in PU.1-low	912.757	0.692869	0.196033	3.53445	0.000408623	0.00423922
Rpl32	up in PU.1-low	5501.46	0.723221	0.204958	3.52863	0.000417715	0.00431023
Rbms2	up in PU.1-low	119.814	0.670061	0.189927	3.528	0.000418713	0.00431288
Lat2	up in PU.1-low	210.346	0.80053	0.22698	3.52687	0.000420497	0.00432467
Rinl	up in PU.1-low	841.299	0.865046	0.245278	3.5268	0.000420617	0.00432467
Supt4a	up in PU.1-low	886.325	0.6223	0.176461	3.52655	0.000421012	0.00432615
Txn1	up in PU.1-low	1927.79	0.644431	0.182794	3.52546	0.000422752	0.00433541
Syf2	up in PU.1-low	1868.47	0.499837	0.141784	3.52536	0.000422914	0.00433541
Zbtb8os	up in PU.1-low	512.517	0.671081	0.190375	3.52504	0.00042342	0.00433541
Bcl2l14	up in PU.1-low	11.6684	2.0981	0.595282	3.52456	0.000424192	0.00434074
Iah1	up in PU.1-low	305.2	0.711452	0.202037	3.52139	0.000429287	0.00436698
Polg2	up in PU.1-low	108.155	0.809758	0.229975	3.52107	0.000429803	0.00436966
Tmbim4	up in PU.1-low	1003.7	0.567132	0.161415	3.51351	0.000442228	0.00446444
Cnpy2	up in PU.1-low	1074.18	0.590514	0.168584	3.50278	0.000460435	0.00461577
Tgfbr2	up in PU.1-low	7623.58	0.563494	0.160888	3.50239	0.000461103	0.00461577
Akip1	up in PU.1-low	335.527	0.670203	0.191761	3.495	0.00047407	0.00472317
Ccdc122	up in PU.1-low	100.412	0.74945	0.214557	3.49301	0.000477602	0.00475207
Znhit2	up in PU.1-low	415.119	0.509607	0.146238	3.48479	0.000492532	0.00487254
Scoc	up in PU.1-low	4483.08	0.56619	0.162598	3.48214	0.000497423	0.00491529
Cdk2ap1	up in PU.1-low	636.537	0.759857	0.218248	3.48162	0.000498389	0.00492202
Hsf1	up in PU.1-low	1075.34	0.393369	0.113046	3.47972	0.000501933	0.00495136
Cebpzos	up in PU.1-low	417.315	0.795745	0.228941	3.47576	0.000509403	0.00500665
Ulbp1	up in PU.1-low	65.263	1.07078	0.308157	3.47479	0.000511255	0.00501751
Mdfi	up in PU.1-low	13.0689	1.99446	0.574051	3.47437	0.000512053	0.00502129
Btla	up in PU.1-low	190.391	2.3661	0.681032	3.47428	0.000512223	0.00502129
Siglech	up in PU.1-low	10185.1	0.746816	0.215268	3.46924	0.00052193	0.005093
Rps12	up in PU.1-low	3762.01	0.971323	0.279992	3.46911	0.000522193	0.005093
Dennd5a	up in PU.1-low	4022.16	0.474418	0.136811	3.4677	0.000524936	0.00511252
Rpl23	up in PU.1-low	5282.53	0.750774	0.21651	3.46762	0.000525083	0.00511252
Bmf	up in PU.1-low	1210.87	0.453624	0.130882	3.46589	0.000528482	0.00513404
Evi2a	up in PU.1-low	2443.86	0.708302	0.204452	3.4644	0.000531423	0.00515681
Igf1	up in PU.1-low	6240.85	1.14135	0.329673	3.46207	0.000536028	0.00519273
Unc50	up in PU.1-low	1417.15	0.56309	0.162908	3.4565	0.000547241	0.00528062
Cbx2	up in PU.1-low	33.7875	1.54806	0.447916	3.45614	0.000547976	0.00528476
Ly86	up in PU.1-low	26852.5	0.810412	0.235366	3.44319	0.000574893	0.00550437
Poc1b	up in PU.1-low	1122.9	0.694595	0.201867	3.44086	0.000579869	0.00553972
Cenpx	up in PU.1-low	609.173	0.734869	0.213773	3.43761	0.000586881	0.005582
Ccz1	up in PU.1-low	862.727	0.407472	0.11867	3.43367	0.000595467	0.00564811
BC004004	up in PU.1-low	971.556	0.406262	0.118444	3.42999	0.000603597	0.00570953
Vmac	up in PU.1-low	188.603	0.634165	0.184905	3.42968	0.000604287	0.00571292
Nudt7	up in PU.1-low	279.689	0.667455	0.194671	3.42864	0.000606617	0.00572422
Tmem147	up in PU.1-low	490.897	0.599729	0.17497	3.42762	0.000608899	0.00574081
Rbis	up in PU.1-low	367.832	0.68752	0.200594	3.42741	0.000609366	0.00574207
Rpl39	up in PU.1-low	5908.04	0.862398	0.251841	3.42437	0.00061622	0.00579238
Tmcc3	up in PU.1-low	2919.31	0.568546	0.166035	3.42426	0.000616481	0.00579238
Jam2	up in PU.1-low	2055.04	0.649673	0.189732	3.42415	0.000616718	0.00579238
Fam174a	up in PU.1-low	1132.4	0.578088	0.168917	3.42232	0.000620899	0.00581583
Tmem51	up in PU.1-low	60.2379	2.05045	0.599367	3.42102	0.000623874	0.00584053
Fgfr1op	up in PU.1-low	890.635	0.441043	0.128966	3.41985	0.000626552	0.00585924
Rps18	up in PU.1-low	4180.89	0.713539	0.208836	3.41675	0.000633743	0.00591368
Fbxo4	up in PU.1-low	222.16	0.72781	0.21303	3.41646	0.000634411	0.00591391
Srgn	up in PU.1-low	2408.84	0.679883	0.199003	3.41644	0.000634453	0.00591391
Selenof	up in PU.1-low	3455.02	0.627877	0.183886	3.4145	0.000638996	0.00594342
Tmem251	up in PU.1-low	312.361	0.567028	0.166102	3.41374	0.000640785	0.00595685
Chmp6	up in PU.1-low	407.977	0.50515	0.148055	3.41192	0.000645081	0.00598069
Vamp3	up in PU.1-low	4755.61	0.557447	0.163499	3.40949	0.000650842	0.00602439
Kif1c	up in PU.1-low	724.177	0.529968	0.155535	3.40739	0.000655883	0.00605806
Lair1	up in PU.1-low	10500.5	0.531326	0.155985	3.40626	0.000658594	0.00607188
Dok3	up in PU.1-low	105.587	1.06764	0.31355	3.40502	0.000661597	0.00609453
Kank2	up in PU.1-low	509.895	0.706116	0.207657	3.40039	0.000672895	0.00618541
Slc35f5	up in PU.1-low	301.739	0.587275	0.172757	3.39943	0.000675259	0.00620383
Ninj1	up in PU.1-low	283.707	0.497841	0.146532	3.39748	0.000680095	0.00623546
Pskh1	up in PU.1-low	482.953	0.520319	0.153195	3.39646	0.000682632	0.00624829
Padi2	up in PU.1-low	5346.94	0.648144	0.191071	3.39216	0.000693436	0.00632705
Ndufa6	up in PU.1-low	771.601	0.692027	0.204062	3.39127	0.000695705	0.00634124
Gimap9	up in PU.1-low	70.8388	1.2176	0.359614	3.38585	0.000709571	0.00644023
P2ry10b	up in PU.1-low	114.566	0.994923	0.294174	3.38209	0.000719353	0.00649827
Polr1d	up in PU.1-low	1851.82	0.558736	0.165269	3.38077	0.000722841	0.00651614
Rpl12	up in PU.1-low	6088.73	0.720795	0.213336	3.37868	0.000728355	0.00655899
Crip1	up in PU.1-low	413.38	1.02588	0.303805	3.37677	0.000733413	0.00658961
Ccdc90b	up in PU.1-low	636.377	0.628393	0.186318	3.37269	0.000744371	0.00666844
Tnfrsf26	up in PU.1-low	31.12	2.25095	0.667716	3.37112	0.000748646	0.00669978
Tyrobp	up in PU.1-low	65120	0.710469	0.211026	3.36673	0.000760639	0.00676851
Gimap6	up in PU.1-low	392.255	1.41244	0.419639	3.36584	0.000763107	0.00678698
Pax5	up in PU.1-low	12.5371	1.74604	0.51917	3.36314	0.000770603	0.00682791
Mrps28	up in PU.1-low	324.528	0.577438	0.171752	3.36204	0.000773682	0.00684135
9530068E07Rik	up in PU.1-low	2229.1	0.461045	0.137162	3.36132	0.0007757	0.00684957
Arpc5l	up in PU.1-low	1699.66	0.535912	0.159548	3.35895	0.000782406	0.00688764
Pkig	up in PU.1-low	648.358	0.909835	0.270943	3.35803	0.000785004	0.00689936
Adamts10	up in PU.1-low	46.0118	0.99507	0.296459	3.35651	0.000789321	0.00692029
Ginm1	up in PU.1-low	386.462	0.682444	0.203328	3.35637	0.000789736	0.00692042
Mfsd5	up in PU.1-low	844.161	0.393538	0.117276	3.35566	0.000791763	0.00692762
Ppdpf	up in PU.1-low	280.25	0.749914	0.223589	3.35398	0.000796578	0.00695565
Cyp20a1	up in PU.1-low	325.822	0.572426	0.17082	3.35105	0.000805069	0.00702024
Tbca	up in PU.1-low	2643.27	0.588115	0.175507	3.35095	0.000805351	0.00702024
Gstt2	up in PU.1-low	106.304	0.581169	0.173594	3.34787	0.000814348	0.0070893
Gpr160	up in PU.1-low	393.344	0.739975	0.221079	3.3471	0.000816608	0.0071054
Emg1	up in PU.1-low	1134.66	0.652947	0.195506	3.33978	0.000838452	0.00726981
Zdhhc12	up in PU.1-low	44.3651	0.828437	0.248332	3.336	0.000849924	0.00734464
5430427O19Rik	up in PU.1-low	591.261	0.539428	0.161782	3.33428	0.000855197	0.00738163
Mapkapk3	up in PU.1-low	628.594	1.13644	0.340851	3.33412	0.000855712	0.00738239
1110032A03Rik	up in PU.1-low	1279.24	0.552498	0.16611	3.32609	0.000880738	0.00754432
Gyg	up in PU.1-low	2586.26	0.551854	0.166003	3.32436	0.000886229	0.00756623
Psma8	up in PU.1-low	138.311	1.0304	0.309975	3.32413	0.000886955	0.00756623
Alg14	up in PU.1-low	562.933	0.611665	0.184018	3.32394	0.000887541	0.00756623
Rpl10	up in PU.1-low	8743.81	0.635389	0.191293	3.32154	0.000895221	0.00761666
Nudt18	up in PU.1-low	491.047	0.487106	0.146781	3.31859	0.000904732	0.00767488
Cib2	up in PU.1-low	192.428	0.663911	0.20016	3.3169	0.000910238	0.00771022
Rnls	up in PU.1-low	74.5551	0.788291	0.237739	3.31578	0.000913866	0.00773336
Armc3	up in PU.1-low	131.979	1.31196	0.395872	3.3141	0.000919382	0.00776102
Tmem242	up in PU.1-low	508.505	0.604131	0.182359	3.31286	0.000923456	0.0077878
Tmsb4x	up in PU.1-low	71561.7	0.830064	0.250677	3.3113	0.000928652	0.00781634
Ripk2	up in PU.1-low	781.153	0.603361	0.182258	3.31047	0.000931378	0.00783547
Rps15a	up in PU.1-low	7255.25	0.702611	0.212293	3.30962	0.000934218	0.00785086
Commd7	up in PU.1-low	1254.28	0.485222	0.146614	3.30952	0.000934572	0.00785086
Capg	up in PU.1-low	2987.3	0.694376	0.210006	3.30646	0.000944817	0.00791381
Arpc5	up in PU.1-low	7563.65	0.457148	0.138276	3.30606	0.000946167	0.00792128
Hps1	up in PU.1-low	172.708	0.689723	0.208656	3.30555	0.000947888	0.00793184
Drap1	up in PU.1-low	804.982	0.527538	0.159716	3.30297	0.000956671	0.00798985
Ptp4a3	up in PU.1-low	1153.34	0.643336	0.194797	3.30259	0.000957958	0.00799252
Rpl14	up in PU.1-low	3848.98	0.578084	0.175115	3.30118	0.000962797	0.00802311
Gimap1	up in PU.1-low	632.733	1.08037	0.327427	3.29959	0.000968277	0.00805948
Chrac1	up in PU.1-low	649.468	0.667111	0.202904	3.28782	0.00100966	0.00833563
Commd3	up in PU.1-low	1145.19	0.557271	0.169524	3.28726	0.00101166	0.0083481
Tnks2	up in PU.1-low	8190.69	0.331497	0.100911	3.28504	0.00101969	0.00839837
Mbtps1	up in PU.1-low	817.185	0.471868	0.143653	3.28477	0.00102067	0.0084024
Slc35b2	up in PU.1-low	436.748	0.538234	0.163893	3.28406	0.00102324	0.00841955
Adipor1	up in PU.1-low	2773.75	0.5412	0.164906	3.28188	0.00103119	0.00846476
Polr2e	up in PU.1-low	1133.56	0.445527	0.135814	3.28041	0.00103655	0.00849262
Map2k3	up in PU.1-low	485.916	0.576625	0.17581	3.27981	0.00103877	0.0085055
Bnip2	up in PU.1-low	4153.24	0.635485	0.1939	3.27738	0.00104774	0.00856399
Smim20	up in PU.1-low	501.506	0.695012	0.212107	3.2767	0.00105027	0.00857657
Pigx	up in PU.1-low	237.286	0.626406	0.191346	3.27368	0.00106158	0.00864955
Tprgl	up in PU.1-low	3275.45	0.451905	0.138067	3.27309	0.00106379	0.00866239
Rplp0	up in PU.1-low	3872.7	0.595624	0.182065	3.27149	0.00106983	0.00869812
Fis1	up in PU.1-low	1454.57	0.580143	0.177338	3.27139	0.0010702	0.00869812
Tmem39a	up in PU.1-low	319.155	0.60921	0.186277	3.27045	0.00107378	0.00871901
Parp2	up in PU.1-low	1202.31	0.413815	0.126693	3.26629	0.00108966	0.00881069
Rps7	up in PU.1-low	2330.5	0.734864	0.225155	3.26381	0.00109925	0.00885921
Notch4	up in PU.1-low	94.9856	1.2084	0.370676	3.26	0.00111413	0.0089582
Afg3l1	up in PU.1-low	456.635	0.41564	0.127519	3.25943	0.00111636	0.00897191
Eci1	up in PU.1-low	307.42	0.50211	0.154113	3.25807	0.00112175	0.00900264
Faap20	up in PU.1-low	536.626	0.601388	0.184632	3.25722	0.00112509	0.00902529
Cd151	up in PU.1-low	616.234	0.47103	0.144657	3.25617	0.00112924	0.00904181
Cyb5r4	up in PU.1-low	776.66	0.534302	0.164102	3.25591	0.00113031	0.0090442
Ccdc124	up in PU.1-low	590.02	0.471525	0.144879	3.25462	0.00113545	0.00907047
Osm	up in PU.1-low	183.919	0.821882	0.252645	3.25311	0.0011415	0.00911034
Ccl24	up in PU.1-low	19.0646	1.83354	0.564084	3.25048	0.00115211	0.00918654
Sec11a	up in PU.1-low	656.559	0.50823	0.156526	3.24693	0.00116658	0.00927592
Spata6	up in PU.1-low	260.601	0.759298	0.23386	3.24681	0.00116708	0.00927592
Spcs2	up in PU.1-low	1525.16	0.468945	0.144466	3.24606	0.00117015	0.00928909
Gtf3c6	up in PU.1-low	1502.15	0.563137	0.173609	3.2437	0.00117986	0.00936028
Pttg1ip	up in PU.1-low	1877.72	0.501442	0.154634	3.24277	0.00118374	0.00938242
Aggf1	up in PU.1-low	2680.14	0.50716	0.156499	3.24066	0.00119254	0.00943917
Abcb4	up in PU.1-low	102.63	0.920077	0.284297	3.23632	0.00121081	0.00954877
Tspan32	up in PU.1-low	94.8488	0.907697	0.280978	3.23049	0.00123576	0.00970562
Cln6	up in PU.1-low	183.217	0.51409	0.159168	3.22986	0.0012385	0.00971831
Zdhhc4	up in PU.1-low	217.659	0.595996	0.184669	3.22737	0.00124935	0.00978119
Ccdc58	up in PU.1-low	196.815	0.697356	0.216095	3.22709	0.00125058	0.00978398
Plpp2	up in PU.1-low	92.7331	0.676345	0.209649	3.22608	0.00125498	0.00980303
Limd2	up in PU.1-low	2796	0.65344	0.202581	3.22558	0.0012572	0.00981321
Dnase1l1	up in PU.1-low	133.34	0.764903	0.237254	3.22398	0.00126423	0.00985302
Sparc	up in PU.1-low	38929.1	0.632173	0.196104	3.22366	0.00126562	0.00985941
Serf1	up in PU.1-low	144.606	1.03665	0.321765	3.22175	0.00127409	0.0099075
Fam122a	up in PU.1-low	307.195	0.523373	0.162567	3.21942	0.00128448	0.0099715
Cdc26	up in PU.1-low	327.243	0.62388	0.193788	3.21939	0.00128463	0.0099715
Rpl41	up in PU.1-low	9604.54	0.917677	0.285153	3.21819	0.00129002	0.0100043
Ndufa3	up in PU.1-low	1076.05	0.677955	0.210819	3.21581	0.00130077	0.0100741
Mbd2	up in PU.1-low	3180.07	0.472353	0.146915	3.21514	0.00130381	0.0100756
Cwc15	up in PU.1-low	2881.45	0.452957	0.140883	3.21512	0.00130388	0.0100756
Yeats4	up in PU.1-low	1129.63	0.564423	0.175684	3.21271	0.00131489	0.0101516
Pycard	up in PU.1-low	3680.11	0.719693	0.224555	3.20497	0.00135077	0.0103729
Timm8a1	up in PU.1-low	126.159	0.643308	0.200951	3.20131	0.00136803	0.0104868
1810037I17Rik	up in PU.1-low	856.59	0.781069	0.244061	3.20031	0.00137281	0.0105141
Tspo	up in PU.1-low	961.954	0.734771	0.229704	3.19877	0.00138015	0.010561
S100a11	up in PU.1-low	275.975	1.12096	0.350658	3.19675	0.00138987	0.0106118
Atraid	up in PU.1-low	817.524	0.503483	0.15755	3.19571	0.00139488	0.0106406
Cmtm7	up in PU.1-low	413.595	0.938459	0.294101	3.19095	0.00141807	0.0107605
Rps28	up in PU.1-low	3240.94	0.882678	0.276828	3.18854	0.00142993	0.0108181
Desi2	up in PU.1-low	2339.33	0.50941	0.159779	3.18823	0.00143149	0.0108242
2310039H08Rik	up in PU.1-low	103.509	0.854195	0.268031	3.18692	0.00143794	0.0108591
Usf2	up in PU.1-low	915.02	0.463519	0.145512	3.18544	0.00144536	0.0108958
Agpat2	up in PU.1-low	119.283	0.912872	0.286862	3.18227	0.00146124	0.0109915
Rps13	up in PU.1-low	4605.57	0.717359	0.225509	3.18107	0.0014673	0.0110131
Cybb	up in PU.1-low	1425.32	0.821678	0.258384	3.18006	0.00147244	0.011042
Gpx1	up in PU.1-low	7588.93	0.788456	0.247998	3.17928	0.00147642	0.0110555
Selenon	up in PU.1-low	323.977	0.479498	0.150823	3.1792	0.0014768	0.0110555
Sat1	up in PU.1-low	5380.43	0.639718	0.201372	3.17679	0.00148913	0.0111285
Micos13	up in PU.1-low	521.422	0.514438	0.161946	3.1766	0.00149012	0.0111311
9930012K11Rik	up in PU.1-low	34.5669	1.17221	0.369243	3.17463	0.0015003	0.0111878
Cops9	up in PU.1-low	1849.94	0.688095	0.216984	3.17118	0.00151821	0.0112886
Srp19	up in PU.1-low	1053.47	0.573293	0.180784	3.17114	0.0015184	0.0112886
Mospd3	up in PU.1-low	539.954	0.636078	0.200654	3.17003	0.00152423	0.0113125
Pfdn5	up in PU.1-low	3285.37	0.635328	0.200687	3.16576	0.00154678	0.011465
Arl6ip4	up in PU.1-low	867.855	0.501044	0.158349	3.16417	0.00155525	0.011508
Ctla2a	up in PU.1-low	429.152	2.34405	0.741397	3.16167	0.00156866	0.0115825
Dhrs7	up in PU.1-low	394.466	0.653071	0.206598	3.16108	0.00157186	0.0115912
Dpy30	up in PU.1-low	561.038	0.541604	0.171397	3.15994	0.001578	0.0116231
Tsc22d4	up in PU.1-low	1007.08	0.550267	0.174152	3.1597	0.00157931	0.0116263
Vegfb	up in PU.1-low	1329.3	0.63364	0.20094	3.15338	0.00161394	0.0118509
Fkbp7	up in PU.1-low	122.473	0.618865	0.196302	3.15261	0.00161817	0.0118719
Sap30l	up in PU.1-low	294.08	0.722259	0.229176	3.15155	0.00162407	0.011905
Bik	up in PU.1-low	38.3936	1.4804	0.469859	3.15073	0.00162865	0.0119285
Gpr18	up in PU.1-low	14.5321	1.71917	0.545711	3.15033	0.00163084	0.0119335
Siva1	up in PU.1-low	374.332	0.726232	0.230747	3.1473	0.00164783	0.0120257
Arfrp1	up in PU.1-low	629.843	0.46974	0.149382	3.14454	0.00166346	0.012108
Vsir	up in PU.1-low	11488.5	0.478253	0.152121	3.14391	0.00166709	0.0121277
Timm17b	up in PU.1-low	458.24	0.515079	0.164085	3.1391	0.0016947	0.0122923
Gmfg	up in PU.1-low	1089.73	0.708059	0.225618	3.13831	0.00169923	0.01232
Ldlrad4	up in PU.1-low	799.815	0.418698	0.133546	3.13523	0.00171717	0.0124291
Rps8	up in PU.1-low	3766.31	0.659187	0.210425	3.13265	0.00173237	0.0124978
Tmed3	up in PU.1-low	2187.35	0.633747	0.202401	3.13115	0.00174126	0.0125352
Sap18b	up in PU.1-low	81.1137	0.645017	0.206103	3.12958	0.00175055	0.0125759
Onecut2	up in PU.1-low	220.793	1.36812	0.437314	3.12846	0.00175727	0.0126136
Rcbtb2	up in PU.1-low	5658.86	0.616989	0.197473	3.12443	0.00178152	0.0127664
Commd1	up in PU.1-low	313.369	0.458652	0.146812	3.12407	0.00178369	0.0127767
Adrb2	up in PU.1-low	233.397	0.929872	0.297877	3.12166	0.00179834	0.0128443
Syap1	up in PU.1-low	858.462	0.430011	0.137783	3.12092	0.00180286	0.0128659
Lsm5	up in PU.1-low	62.0565	0.836849	0.268285	3.11925	0.00181312	0.0129153
Ndufa7	up in PU.1-low	1312.2	0.553385	0.177532	3.1171	0.0018264	0.0129856
Tspan9	up in PU.1-low	617.416	0.602351	0.193249	3.11696	0.00182727	0.0129865
Maf1	up in PU.1-low	1061	0.385401	0.123711	3.11532	0.00183743	0.0130265
Rpl6	up in PU.1-low	3606.28	0.521673	0.167488	3.11469	0.00184138	0.0130491
Leprot	up in PU.1-low	1458.42	0.464084	0.149053	3.11355	0.00184851	0.0130927
Dmrtb1	up in PU.1-low	22.2838	1.39133	0.447042	3.1123	0.00185636	0.0131283
Aup1	up in PU.1-low	670.548	0.545866	0.175549	3.10948	0.00187417	0.0132183
Rab34	up in PU.1-low	286.905	0.598281	0.192464	3.10854	0.00188014	0.0132525
Sdhd	up in PU.1-low	2303.65	0.396586	0.12767	3.10633	0.00189424	0.0133273
Mxd4	up in PU.1-low	816.942	0.60232	0.193904	3.10629	0.00189452	0.0133273
Trappc1	up in PU.1-low	1394.5	0.424509	0.136733	3.10466	0.00190498	0.013364
Gpnmb	up in PU.1-low	9396.16	2.37522	0.765056	3.10463	0.00190516	0.013364
Rpl9	up in PU.1-low	7139.94	0.532245	0.171442	3.10451	0.00190594	0.013364
Shld1	up in PU.1-low	153.465	0.710671	0.2291	3.10201	0.00192213	0.0134502
Megf6	up in PU.1-low	12.2335	2.18002	0.70396	3.0968	0.00195625	0.0136226
Prr5	up in PU.1-low	123.415	0.809098	0.261306	3.09637	0.00195907	0.0136314
Prdx5	up in PU.1-low	2517.47	0.408653	0.132062	3.0944	0.00197212	0.0136891
Tagln2	up in PU.1-low	1917.91	0.752792	0.243289	3.09422	0.00197329	0.0136917
Rps27	up in PU.1-low	5503.18	0.73526	0.237664	3.09369	0.00197681	0.0137071
Rps3	up in PU.1-low	10911.9	0.549039	0.177544	3.09241	0.00198536	0.0137532
Cln5	up in PU.1-low	1789.54	0.550063	0.178004	3.09017	0.00200044	0.0138245
Nagpa	up in PU.1-low	1087.18	0.430934	0.13953	3.08848	0.00201186	0.0138803
Sumf1	up in PU.1-low	2006.88	0.358432	0.116079	3.08782	0.00201629	0.0138896
Smim27	up in PU.1-low	66.6817	0.967289	0.313478	3.08567	0.00203093	0.0139793
Cutc	up in PU.1-low	185.977	0.724424	0.234787	3.08546	0.00203241	0.0139823
Fut7	up in PU.1-low	18.6752	1.38039	0.4474	3.08537	0.00203299	0.0139823
Bin3	up in PU.1-low	582.008	0.500623	0.162323	3.08412	0.00204157	0.0140246
Rpl11	up in PU.1-low	6346.66	0.598444	0.194064	3.08375	0.00204411	0.0140359
Hfe	up in PU.1-low	515.912	0.560954	0.182127	3.08002	0.00206985	0.0141551
Il18	up in PU.1-low	408.057	0.400674	0.1301	3.07975	0.00207173	0.0141551
Rps20	up in PU.1-low	3614.51	0.809573	0.262871	3.07973	0.00207189	0.0141551
Eef1b2	up in PU.1-low	5653.01	0.692942	0.225115	3.07816	0.0020828	0.0142026
Dynlt1f	up in PU.1-low	74.5223	0.67755	0.220165	3.07747	0.00208768	0.014228
Tmem26	up in PU.1-low	10.1297	2.02478	0.658377	3.07542	0.00210209	0.0143007
Tmem41a	up in PU.1-low	299.178	0.496562	0.161558	3.07358	0.00211509	0.0143581
Osgep	up in PU.1-low	973.412	0.499062	0.162422	3.07262	0.00212188	0.0143929
Rpl22	up in PU.1-low	4713.07	0.744137	0.242258	3.07167	0.00212865	0.0144272
Tspan31	up in PU.1-low	348.815	0.481827	0.156939	3.07016	0.00213943	0.0144665
Immp1l	up in PU.1-low	519.286	0.555619	0.180992	3.06986	0.00214162	0.0144737
Tmem243	up in PU.1-low	1226.77	0.75137	0.244819	3.06909	0.00214711	0.0145014
Acvrl1	up in PU.1-low	116.558	0.803665	0.261912	3.06846	0.00215168	0.0145209
Mcat	up in PU.1-low	666.887	0.513193	0.167492	3.06399	0.00218403	0.0146975
Ptgr1	up in PU.1-low	400.198	0.635587	0.207504	3.06301	0.00219124	0.0147259
Ikbke	up in PU.1-low	19.0834	1.64431	0.536832	3.06298	0.00219145	0.0147259
Ch25h	up in PU.1-low	315.307	0.756868	0.247153	3.06234	0.00219613	0.0147402
Abcb1b	up in PU.1-low	316.39	0.625716	0.204432	3.06076	0.00220776	0.0147952
Mbnl1	up in PU.1-low	27262.1	0.407291	0.13316	3.05867	0.0022232	0.0148584
Mrpl4	up in PU.1-low	869.248	0.358295	0.117153	3.05834	0.00222566	0.0148633
Chmp2a	up in PU.1-low	1997.6	0.376684	0.123231	3.05674	0.00223756	0.0149082
Manf	up in PU.1-low	609.255	0.631374	0.206617	3.05577	0.00224482	0.014945
A430005L14Rik	up in PU.1-low	265.254	0.481841	0.157769	3.05409	0.00225748	0.0150048
Cst3	up in PU.1-low	183035	0.70854	0.232274	3.05045	0.00228496	0.0151342
Exosc4	up in PU.1-low	545.629	0.388311	0.127445	3.0469	0.00231213	0.0152694
Bcl2	up in PU.1-low	2807.56	0.433498	0.142464	3.04285	0.0023435	0.0154176
Pi4k2b	up in PU.1-low	84.9271	0.823008	0.270669	3.04064	0.00236075	0.0155252
Ifitm6	up in PU.1-low	10.7623	1.80121	0.592658	3.03921	0.00237197	0.0155871
Creb3l1	up in PU.1-low	447.342	0.766892	0.252423	3.03812	0.0023806	0.015626
Tpbgl	up in PU.1-low	468.666	0.610469	0.20118	3.03444	0.00240983	0.0157818
Nfkbie	up in PU.1-low	346.874	0.824174	0.2717	3.0334	0.00241814	0.0158302
Nme6	up in PU.1-low	114.055	0.766968	0.252913	3.03254	0.00242504	0.0158574
Atp5k	up in PU.1-low	1194.48	0.619163	0.204217	3.03188	0.00243035	0.0158861
Gpr34	up in PU.1-low	9664.46	0.698778	0.231084	3.02392	0.00249523	0.0162425
Polr2k	up in PU.1-low	199.356	0.750753	0.248304	3.02352	0.00249853	0.0162579
Plekha2	up in PU.1-low	611.486	0.618519	0.204634	3.02257	0.00250641	0.0162968
Cdk6	up in PU.1-low	4617.78	0.406495	0.134572	3.02065	0.00252236	0.0163944
Gemin7	up in PU.1-low	429.757	0.548263	0.181572	3.01953	0.00253166	0.0164425
Ccnd1	up in PU.1-low	2064.28	0.541346	0.179583	3.01447	0.00257432	0.0166444
Cd53	up in PU.1-low	7924.66	0.526206	0.174662	3.01271	0.00258923	0.0166878
Mrps24	up in PU.1-low	301.924	0.512119	0.170163	3.00959	0.00261604	0.0168071
Tmem154	up in PU.1-low	523.701	1.02201	0.339777	3.00788	0.00263078	0.0168767
Cmtm6	up in PU.1-low	5049.11	0.688715	0.229127	3.00582	0.00264864	0.0169597
Commd6	up in PU.1-low	1481.24	0.598184	0.199018	3.00567	0.00264993	0.0169617
Ypel3	up in PU.1-low	3025.14	0.493561	0.16428	3.00439	0.00266112	0.0170207
Cdc42ep4	up in PU.1-low	768.472	0.421092	0.140194	3.00365	0.00266765	0.0170372
Sac3d1	up in PU.1-low	191.072	0.580937	0.193474	3.00265	0.00267637	0.0170866
Kiz	up in PU.1-low	445.193	0.494404	0.16469	3.00203	0.00268182	0.0171087
Rpl36a	up in PU.1-low	3187.75	0.795817	0.265435	2.99816	0.00271612	0.0172701
Rps2	up in PU.1-low	1384.57	0.524167	0.174896	2.99702	0.00272633	0.0173223
Cd274	up in PU.1-low	1359.95	0.675014	0.225491	2.99353	0.00275771	0.0175023
Zfp105	up in PU.1-low	340.923	0.431456	0.144371	2.98852	0.00280334	0.0177138
Rps18-ps5	up in PU.1-low	49.0725	0.931567	0.311738	2.98831	0.00280528	0.0177196
Llph	up in PU.1-low	832.736	0.539549	0.180694	2.98599	0.00282662	0.0178218
Snrpe	up in PU.1-low	530.006	0.744706	0.249451	2.98538	0.00283223	0.0178376
Otulin	up in PU.1-low	1278.37	0.579621	0.194239	2.98406	0.00284455	0.0178988
Polr2h	up in PU.1-low	544.709	0.527096	0.176726	2.98256	0.00285849	0.0179636
Crat	up in PU.1-low	1755.37	0.319633	0.107172	2.98244	0.00285964	0.0179643
Rps6kb2	up in PU.1-low	186.356	0.578799	0.194094	2.98205	0.00286325	0.0179805
Eif3f	up in PU.1-low	2467.57	0.441303	0.148012	2.98153	0.00286814	0.0180018
Zfp36l1	up in PU.1-low	4390.91	0.637716	0.213942	2.98079	0.00287511	0.0180352
Wdr83os	up in PU.1-low	1079.49	0.601909	0.202202	2.97677	0.00291305	0.0182005
Rbm17	up in PU.1-low	1892.79	0.474548	0.15946	2.97596	0.00292071	0.0182418
Ptp4a2	up in PU.1-low	14177.9	0.567296	0.191011	2.96997	0.0029783	0.0185344
Sertad1	up in PU.1-low	153.359	0.648724	0.218651	2.96694	0.0030078	0.0186843
Mrpl36	up in PU.1-low	932.907	0.481622	0.162428	2.96514	0.0030255	0.0187793
Tmed2	up in PU.1-low	475.072	0.461451	0.155723	2.96327	0.00304385	0.018854
Bcl10	up in PU.1-low	1380.81	0.508868	0.171773	2.96244	0.00305208	0.0188867
E2f5	up in PU.1-low	195.195	0.534874	0.180555	2.96239	0.00305262	0.0188867
H1f2	up in PU.1-low	543.543	0.511052	0.172546	2.96183	0.00305814	0.0189018
Rpl27a	up in PU.1-low	4320.08	0.728609	0.246046	2.96127	0.00306376	0.018923
Smn1	up in PU.1-low	346.597	0.482263	0.162968	2.95924	0.00308395	0.0190205
Cst7	up in PU.1-low	26262.7	0.70839	0.23958	2.95679	0.00310855	0.0191312
Cox7c	up in PU.1-low	1735.31	0.652923	0.22087	2.95614	0.0031152	0.0191551
Mcts1	up in PU.1-low	1137.98	0.459257	0.155684	2.94993	0.00317845	0.0194504
Taf12	up in PU.1-low	682.49	0.566787	0.192211	2.94878	0.00319032	0.0195092
Timd4	up in PU.1-low	26.209	1.68329	0.57094	2.94827	0.00319554	0.0195342
Pigv	up in PU.1-low	241.761	0.560678	0.190263	2.94685	0.00321028	0.0195966
Lmo2	up in PU.1-low	4892.66	0.534022	0.181354	2.94463	0.00323338	0.0197097
Fam114a2	up in PU.1-low	1357.28	0.395824	0.134489	2.94316	0.00324877	0.0197756
Arsg	up in PU.1-low	549.436	0.571492	0.194248	2.94207	0.00326029	0.0198178
Ssu72	up in PU.1-low	965.051	0.308494	0.104952	2.93937	0.00328885	0.0199492
Rpl29	up in PU.1-low	970.887	0.860284	0.292873	2.9374	0.00330981	0.0200481
Cd200r4	up in PU.1-low	410.124	1.30058	0.442958	2.93612	0.00332351	0.02011
Bco2	up in PU.1-low	580.66	0.58568	0.199782	2.9316	0.00337217	0.020326
Rps3a1	up in PU.1-low	7146.17	0.667642	0.227869	2.92993	0.00339035	0.0204142
Sfi1	up in PU.1-low	359.102	0.63374	0.216359	2.92911	0.00339934	0.0204541
Lamtor2	up in PU.1-low	1026.66	0.593134	0.202609	2.92748	0.00341716	0.0205121
Gemin6	up in PU.1-low	191.738	0.731578	0.250049	2.92573	0.00343648	0.0206201
Cox6b1	up in PU.1-low	2629.94	0.522321	0.178582	2.92483	0.00344641	0.0206581
Rpl35	up in PU.1-low	1163.24	0.810849	0.277555	2.9214	0.00348466	0.0208584
Knop1	up in PU.1-low	1273.99	0.33248	0.113843	2.92052	0.00349453	0.0208958
Atp1b3	up in PU.1-low	5491.16	0.585482	0.200562	2.91921	0.0035092	0.0209617
Ssbp1	up in PU.1-low	672.317	0.449792	0.154125	2.91836	0.00351881	0.0210118
Mydgf	up in PU.1-low	1471.49	0.485828	0.166662	2.91505	0.00355632	0.0211553
Pld4	up in PU.1-low	2259.46	0.562789	0.193076	2.91485	0.00355855	0.0211613
Borcs6	up in PU.1-low	305.483	0.478653	0.164377	2.91193	0.00359205	0.0213311
Rbm7	up in PU.1-low	823.899	0.530923	0.182573	2.90801	0.00363734	0.0215446
Krtcap2	up in PU.1-low	405.836	0.53442	0.18395	2.90524	0.00366974	0.0217177
Mrfap1	up in PU.1-low	6202.07	0.409063	0.140841	2.90443	0.00367922	0.0217515
Pcbd2	up in PU.1-low	298.642	0.656102	0.226002	2.90308	0.0036951	0.0218229
Tspan4	up in PU.1-low	251.973	0.456584	0.157525	2.8985	0.00374955	0.0220766
Nras	up in PU.1-low	6399.31	0.526691	0.181957	2.89459	0.0037965	0.0222998
Bcl2a1a	up in PU.1-low	459.968	0.756678	0.261864	2.88959	0.0038575	0.0225736
Sdhc	up in PU.1-low	2521.93	0.495892	0.17166	2.8888	0.0038671	0.0226221
Hscb	up in PU.1-low	596.858	0.526336	0.182307	2.88709	0.00388827	0.0227162
0610012G03Rik	up in PU.1-low	577.343	0.554259	0.191984	2.887	0.00388929	0.0227162
Pet100	up in PU.1-low	246.912	0.729548	0.252995	2.88365	0.00393096	0.0228948
A630001G21Rik	up in PU.1-low	417.088	0.443778	0.153944	2.88272	0.00394256	0.0229391
Capns1	up in PU.1-low	13001.9	0.405405	0.140688	2.88159	0.00395671	0.0229984
Gpx3	up in PU.1-low	248.151	1.10581	0.384409	2.87665	0.00401927	0.0232913
Smo	up in PU.1-low	745.549	0.700789	0.243748	2.87506	0.00403957	0.0233751
Hax1	up in PU.1-low	633.208	0.401616	0.139693	2.87498	0.00404052	0.0233751
Ly96	up in PU.1-low	562.592	0.746794	0.260067	2.87154	0.00408473	0.0235835
Gpx4	up in PU.1-low	456.65	0.7043	0.24589	2.86429	0.00417948	0.0240501
Oaz1	up in PU.1-low	2788.8	0.600836	0.209828	2.86347	0.00419034	0.0240966
Gkap1	up in PU.1-low	358.455	0.506126	0.176824	2.86232	0.00420552	0.0241597
Sec61b	up in PU.1-low	844.054	0.688344	0.240584	2.86114	0.00422125	0.024242
Tesk2	up in PU.1-low	87.6848	0.613446	0.214425	2.86088	0.00422465	0.0242535
Klk8	up in PU.1-low	411.696	0.605688	0.211751	2.86038	0.00423132	0.0242837
Rps4x	up in PU.1-low	11152.7	0.622095	0.217532	2.85978	0.0042393	0.0243027
Fam210b	up in PU.1-low	962.183	0.444401	0.155401	2.85971	0.00424027	0.0243027
Rcn3	up in PU.1-low	22.024	1.4301	0.500178	2.85919	0.0042473	0.0243349
Il11ra1	up in PU.1-low	315.314	0.543473	0.190116	2.85864	0.00425466	0.024369
Trip6	up in PU.1-low	34.133	1.34672	0.471127	2.85851	0.00425634	0.0243691
Trmt2b	up in PU.1-low	986.248	0.427801	0.149764	2.85651	0.00428331	0.024478
Rap1a	up in PU.1-low	5139.29	0.684403	0.239711	2.85511	0.00430218	0.0245516
Syce2	up in PU.1-low	218.646	0.670146	0.234885	2.85308	0.00432977	0.024652
Thap3	up in PU.1-low	142.722	0.640442	0.224508	2.85265	0.00433567	0.0246774
Ndufaf8	up in PU.1-low	331.941	0.699881	0.245437	2.85157	0.0043504	0.0247124
Stx8	up in PU.1-low	661.131	0.464937	0.163061	2.85131	0.00435395	0.0247163
Maml3	up in PU.1-low	1734.79	0.416777	0.146209	2.85055	0.00436436	0.0247428
Phf7	up in PU.1-low	111.54	0.649895	0.22821	2.84779	0.00440233	0.024909
Rbks	up in PU.1-low	93.6889	0.610583	0.214623	2.84492	0.00444231	0.0250859
Rps27a	up in PU.1-low	3015.72	0.744538	0.261764	2.84432	0.0044507	0.0251086
Anapc13	up in PU.1-low	1038.35	0.603134	0.212088	2.84378	0.00445813	0.0251341
Rpl23a	up in PU.1-low	154.384	0.74666	0.262611	2.84322	0.00446607	0.0251624
Mif4gd	up in PU.1-low	308.303	0.554061	0.194885	2.84302	0.00446887	0.02517
Bola1	up in PU.1-low	296.423	0.675321	0.237708	2.84098	0.00449757	0.0252986
P2rx4	up in PU.1-low	1043.93	0.503001	0.177096	2.84028	0.00450746	0.0253342
Smox	up in PU.1-low	945.04	0.371127	0.130686	2.83985	0.00451348	0.0253386
Tbxas1	up in PU.1-low	1444.36	0.365382	0.128694	2.83915	0.00452332	0.0253691
Tmco6	up in PU.1-low	157.784	0.544181	0.191783	2.83749	0.00454697	0.0254934
Rps15	up in PU.1-low	4548.28	0.667745	0.23536	2.83712	0.00455222	0.0255146
P2ry13	up in PU.1-low	7470.67	0.606032	0.21363	2.83682	0.00455649	0.025522
Snrpd2	up in PU.1-low	582.194	0.4493	0.15853	2.83417	0.00459452	0.0256683
Dbf4	up in PU.1-low	136.111	0.704729	0.248748	2.8331	0.00460988	0.0257375
Nek7	up in PU.1-low	10661.3	0.496409	0.17529	2.83193	0.00462685	0.0258072
Cbr2	up in PU.1-low	215.084	0.935883	0.330506	2.83167	0.00463059	0.0258197
Arrb2	up in PU.1-low	3814.17	0.454805	0.160656	2.83092	0.00464147	0.0258387
Vsig10l	up in PU.1-low	122.676	0.648836	0.229466	2.82759	0.00468994	0.0260378
Msl3	up in PU.1-low	753.227	0.544035	0.192407	2.82752	0.00469098	0.0260378
Tor4a	up in PU.1-low	502.158	0.481574	0.170322	2.82743	0.00469233	0.0260378
Smad5	up in PU.1-low	2421.66	0.340952	0.120787	2.82276	0.00476126	0.0263272
Ebf3	up in PU.1-low	1724.34	0.631999	0.224063	2.82063	0.00479299	0.0264346
Myl12a	up in PU.1-low	1378.79	0.576592	0.204491	2.81964	0.00480768	0.026469
Edf1	up in PU.1-low	2269.54	0.457901	0.162525	2.81743	0.00484102	0.0266063
Afap1	up in PU.1-low	1154.89	0.520794	0.184885	2.81686	0.00484964	0.0266452
St14	up in PU.1-low	700.215	0.744906	0.264497	2.81631	0.00485791	0.0266737
Zyx	up in PU.1-low	1264.71	0.374616	0.133074	2.81509	0.0048763	0.0267374
Zbed3	up in PU.1-low	519.958	0.643153	0.228591	2.81355	0.00489979	0.0268354
Ugt1a7c	up in PU.1-low	78.6485	0.6703	0.238292	2.81294	0.00490903	0.0268623
Srpk3	up in PU.1-low	244.178	0.657116	0.233804	2.81055	0.00494575	0.0270185
Washc3	up in PU.1-low	641.095	0.549102	0.195668	2.8063	0.00501146	0.0272402
Nedd8	up in PU.1-low	1946.22	0.502718	0.179146	2.80619	0.0050131	0.0272402
Pmp22	up in PU.1-low	10085	0.489295	0.174413	2.80539	0.00502557	0.0272905
Cuta	up in PU.1-low	1897.47	0.537203	0.191516	2.805	0.00503171	0.0273152
Rpl38	up in PU.1-low	3101.36	0.744768	0.26553	2.80483	0.00503425	0.0273204
Polr2j	up in PU.1-low	252.401	0.488247	0.174144	2.8037	0.00505195	0.0273668
Adam15	up in PU.1-low	1558.12	0.389987	0.139098	2.80368	0.0050523	0.0273668
Rras2	up in PU.1-low	486.208	0.724966	0.258632	2.80307	0.00506181	0.0274011
Clec4n	up in PU.1-low	21.1401	1.48339	0.52931	2.80249	0.00507096	0.027442
Josd2	up in PU.1-low	217.779	0.481551	0.17188	2.80166	0.00508397	0.0274866
Ndufa8	up in PU.1-low	1039.67	0.395961	0.141341	2.80146	0.00508726	0.0274957
Gdpd3	up in PU.1-low	13.3048	1.29961	0.464076	2.80042	0.00510364	0.0275584
Tmem248	up in PU.1-low	1397.43	0.329367	0.117728	2.79768	0.00514707	0.0277495
Mettl23	up in PU.1-low	306.774	0.583541	0.208629	2.79702	0.00515763	0.0277764
Zfp637	up in PU.1-low	256.776	0.520052	0.185937	2.79692	0.00515922	0.0277764
Hsd17b10	up in PU.1-low	703.062	0.382837	0.136881	2.79687	0.0051601	0.0277764
Trip10	up in PU.1-low	87.186	0.747316	0.26726	2.79621	0.00517051	0.0278237
Fut10	up in PU.1-low	288.396	0.717413	0.256669	2.79509	0.00518848	0.027851
H6pd	up in PU.1-low	475.743	0.330683	0.118365	2.79377	0.00520975	0.0279478
Mgat4a	up in PU.1-low	4264.93	0.391971	0.140339	2.79302	0.00522179	0.0279776
Smim19	up in PU.1-low	514.898	0.477945	0.171364	2.78907	0.00528601	0.0282166
Ergic3	up in PU.1-low	3217.97	0.418496	0.150077	2.78855	0.00529444	0.0282528
Zhx1	up in PU.1-low	3163.21	0.285911	0.102577	2.78728	0.00531533	0.028338
Pex2	up in PU.1-low	534.715	0.512204	0.183944	2.78456	0.00535996	0.0285062
Marveld1	up in PU.1-low	94.5108	0.664672	0.238699	2.78456	0.00536008	0.0285062
Tlr5	up in PU.1-low	85.4014	0.735735	0.264271	2.78402	0.00536896	0.0285358
Bad	up in PU.1-low	312.98	0.500192	0.179768	2.78243	0.00539531	0.0286318
Cd244a	up in PU.1-low	108.386	0.778527	0.279889	2.78155	0.00540997	0.028692
Neurl2	up in PU.1-low	65.5003	0.775352	0.278866	2.78037	0.00542962	0.0287608
H3f3a	up in PU.1-low	1427.37	0.386849	0.139166	2.77976	0.00543992	0.0288065
Tm6sf1	up in PU.1-low	229.659	0.573011	0.206437	2.77571	0.00550806	0.0291048
Prxl2c	up in PU.1-low	1216.02	0.482029	0.173666	2.77562	0.00550974	0.0291048
H2-T22	up in PU.1-low	309.378	0.518787	0.187055	2.77344	0.00554664	0.029255
Rps6	up in PU.1-low	3979.06	0.594922	0.214526	2.77319	0.00555099	0.029269
Fcf1	up in PU.1-low	818.551	0.483847	0.174591	2.77132	0.00558293	0.0293656
Dad1	up in PU.1-low	1488.9	0.492889	0.17786	2.77122	0.00558475	0.0293663
Galnt1	up in PU.1-low	1702.78	0.435907	0.157319	2.77085	0.00559094	0.0293899
Lsm3	up in PU.1-low	247.163	0.712427	0.257182	2.77013	0.00560338	0.0294084
Nsa2	up in PU.1-low	1641.61	0.484715	0.174999	2.76981	0.00560887	0.0294125
Clic1	up in PU.1-low	3823.44	0.580802	0.209816	2.76814	0.00563769	0.0295188
Psmd8	up in PU.1-low	1828.06	0.357632	0.129375	2.76431	0.00570435	0.0297939
Lgals3	up in PU.1-low	678.759	0.725492	0.262759	2.76106	0.00576139	0.0300027
Ccdc34	up in PU.1-low	539.091	0.566782	0.205782	2.75428	0.00588213	0.0304386
Uqcr10	up in PU.1-low	2054.28	0.496493	0.180388	2.75236	0.00591667	0.0305441
Rac2	up in PU.1-low	2665.81	0.601534	0.218642	2.75123	0.00593721	0.0305952
Mgat1	up in PU.1-low	643.128	0.41427	0.150862	2.74602	0.00603228	0.0310296
Tmem160	up in PU.1-low	292.159	0.573941	0.209215	2.74331	0.00608227	0.0312123
Rpl19	up in PU.1-low	4425.78	0.594602	0.216763	2.74309	0.00608632	0.0312168
Exosc3	up in PU.1-low	467.003	0.475783	0.173449	2.74307	0.00608676	0.0312168
Mtln	up in PU.1-low	685.057	0.616939	0.22493	2.7428	0.00609176	0.0312332
Smarce1	up in PU.1-low	1539.02	0.407711	0.148718	2.74151	0.00611582	0.0313193
Cnpy4	up in PU.1-low	273.159	0.611551	0.223146	2.74059	0.00613296	0.0313792
Cmtm8	up in PU.1-low	89.3738	0.807385	0.294689	2.73979	0.00614785	0.0314274
Tmem42	up in PU.1-low	207.944	0.467919	0.170808	2.73944	0.00615438	0.0314421
Prkra	up in PU.1-low	331.433	0.434871	0.158793	2.73859	0.00617024	0.0315045
Srl	up in PU.1-low	135.32	0.549174	0.201078	2.73115	0.00631134	0.0320732
Ppfia4	up in PU.1-low	5525.29	0.582234	0.213217	2.73071	0.0063198	0.0321067
Abhd17c	up in PU.1-low	2662.43	0.464296	0.170059	2.73021	0.00632948	0.0321275
Rpl17	up in PU.1-low	2715.79	0.632959	0.231913	2.72929	0.00634704	0.0322072
Ccl8	up in PU.1-low	22.3154	1.4574	0.534048	2.72898	0.00635315	0.0322277
Erh	up in PU.1-low	336.644	0.517893	0.189781	2.72889	0.00635482	0.0322277
Ccnq	up in PU.1-low	794.736	0.437868	0.16057	2.72696	0.00639204	0.0323759
Bid	up in PU.1-low	782.299	0.477779	0.17521	2.72689	0.00639341	0.0323759
Rdh14	up in PU.1-low	796.294	0.43325	0.159001	2.72483	0.00643345	0.0325119
3110009E18Rik	up in PU.1-low	33.8079	1.09942	0.403638	2.72379	0.00645379	0.0325765
1190007I07Rik	up in PU.1-low	106.669	0.702933	0.25817	2.72275	0.00647408	0.0326611
Wbp1l	up in PU.1-low	1304.66	0.429828	0.157877	2.72255	0.00647809	0.0326669
Cdk5rap3	up in PU.1-low	596.527	0.342078	0.125668	2.72208	0.00648723	0.032688
Slc35a4	up in PU.1-low	1740.69	0.403697	0.148416	2.72003	0.00652758	0.0328419
Eef2k	up in PU.1-low	1617.74	0.346678	0.127532	2.71836	0.00656066	0.0328947
2810004N23Rik	up in PU.1-low	1004.22	0.471391	0.173523	2.71659	0.00659575	0.0329988
Tmem50a	up in PU.1-low	3543.1	0.405397	0.149233	2.71655	0.0065967	0.0329988
Gab2	up in PU.1-low	3950.9	0.343965	0.126721	2.71434	0.00664078	0.0331521
Pdia5	up in PU.1-low	73.5259	0.859425	0.316996	2.71116	0.0067049	0.0334194
Mettl7a1	up in PU.1-low	936.544	0.488843	0.180312	2.7111	0.00670595	0.0334194
Tpst2	up in PU.1-low	459.522	0.38424	0.141806	2.70962	0.00673607	0.0335114
Trappc2l	up in PU.1-low	737.137	0.496334	0.183264	2.7083	0.00676285	0.0336055
Mea1	up in PU.1-low	600.766	0.43685	0.161343	2.70759	0.00677735	0.0336296
1110038F14Rik	up in PU.1-low	285.428	0.542523	0.200399	2.70721	0.00678504	0.0336517
Pkd1l1	up in PU.1-low	10.7255	2.47044	0.912867	2.70625	0.00680484	0.0337369
Selenos	up in PU.1-low	925.539	0.458804	0.169578	2.70557	0.00681876	0.0337768
Mmp11	up in PU.1-low	51.1847	1.11632	0.412659	2.70519	0.00682652	0.0338056
Dyrk4	up in PU.1-low	196.147	0.72281	0.267312	2.704	0.00685113	0.0338885
Slc37a2	up in PU.1-low	2202.96	0.455949	0.16869	2.70288	0.00687412	0.0339828
Tmem37	up in PU.1-low	202.241	0.662323	0.245069	2.7026	0.00687989	0.0340016
Fcer1g	up in PU.1-low	31162.7	0.735966	0.272556	2.70024	0.00692898	0.0342246
Mien1	up in PU.1-low	714.311	0.490804	0.181781	2.69998	0.00693445	0.0342418
Sft2d1	up in PU.1-low	811.988	0.562361	0.208337	2.69929	0.00694878	0.0342708
Slc25a20	up in PU.1-low	337.067	0.421555	0.156249	2.69797	0.00697627	0.0343694
Traf3	up in PU.1-low	1026.37	0.543154	0.201348	2.69758	0.00698452	0.0343742
Exosc1	up in PU.1-low	574.35	0.449976	0.166833	2.69717	0.00699309	0.0343874
Myo18b	up in PU.1-low	207.682	0.867552	0.321682	2.69692	0.00699834	0.0343889
Cyb561a3	up in PU.1-low	967.936	0.691553	0.256427	2.69688	0.00699922	0.0343889
Uqcr11	up in PU.1-low	1525.53	0.595374	0.220767	2.69684	0.00700009	0.0343889
Prdx4	up in PU.1-low	893.933	0.607536	0.225382	2.69558	0.00702658	0.0344798
Gatd1	up in PU.1-low	423.669	0.365621	0.135756	2.69322	0.00707652	0.0346756
4930579G24Rik	up in PU.1-low	80.8181	0.946868	0.351631	2.69279	0.00708566	0.0346908
Pdcd5	up in PU.1-low	1043.72	0.554837	0.206222	2.69048	0.00713484	0.0348624
Pdlim5	up in PU.1-low	1459.79	0.310592	0.115564	2.68763	0.00719602	0.0350423
Naxe	up in PU.1-low	686.037	0.362458	0.134902	2.68683	0.00721334	0.0350871
Tnfrsf1b	up in PU.1-low	1270.83	0.469735	0.174836	2.68672	0.00721582	0.0350892
Hypk	up in PU.1-low	136.987	0.523404	0.194902	2.68547	0.00724272	0.0351804
Aim2	up in PU.1-low	2611.21	0.448081	0.166895	2.68481	0.00725703	0.0352103
Trir	up in PU.1-low	932.637	0.4534	0.169231	2.67918	0.00738018	0.0356588
Zfp764	up in PU.1-low	256.633	0.450006	0.167965	2.67917	0.00738046	0.0356588
Tmem128	up in PU.1-low	365.958	0.454688	0.169907	2.6761	0.00744852	0.0359072
Myl6	up in PU.1-low	3145.01	0.447691	0.167299	2.67599	0.00745086	0.0359085
Dhrs3	up in PU.1-low	2708.6	0.52885	0.197675	2.67536	0.00746501	0.0359667
Ormdl1	up in PU.1-low	269.649	0.568841	0.212962	2.67109	0.00756047	0.0363758
Cx3cr1	up in PU.1-low	8978.14	0.585694	0.219281	2.67098	0.00756302	0.0363779
Dguok	up in PU.1-low	475.293	0.440688	0.16501	2.67068	0.00756972	0.0363905
Smagp	up in PU.1-low	165.536	0.613761	0.229831	2.67048	0.00757426	0.0363942
Snf8	up in PU.1-low	778.285	0.460419	0.172525	2.66871	0.00761432	0.0365534
Rin3	up in PU.1-low	1578.22	0.524482	0.196718	2.66616	0.00767226	0.0368111
Magoh	up in PU.1-low	870.934	0.439213	0.164747	2.66599	0.00767631	0.0368203
Snx18	up in PU.1-low	6772.03	0.382612	0.143543	2.66549	0.00768768	0.0368543
Akr7a5	up in PU.1-low	273.581	0.428079	0.160715	2.6636	0.00773105	0.0369801
Laptm4a	up in PU.1-low	2304.9	0.36222	0.136002	2.66335	0.00773675	0.0369883
Dazap2	up in PU.1-low	14509.7	0.4733	0.177714	2.66327	0.00773842	0.0369883
Cyb5d2	up in PU.1-low	365.218	0.440195	0.165347	2.66225	0.007762	0.0370562
Mrps16	up in PU.1-low	296.354	0.455003	0.170925	2.66201	0.00776753	0.0370724
Thsd1	up in PU.1-low	30.3137	1.28872	0.484158	2.66178	0.00777283	0.0370875
Rnaseh2c	up in PU.1-low	479.774	0.496611	0.186618	2.66112	0.00778818	0.037141
Vamp8	up in PU.1-low	2393.19	0.594145	0.223479	2.65862	0.00784617	0.0373502
Arl11	up in PU.1-low	1256.88	0.55363	0.208433	2.65616	0.00790362	0.0375455
Dse	up in PU.1-low	172.678	0.555356	0.209112	2.65578	0.00791256	0.0375636
Atp6v0b	up in PU.1-low	1584.84	0.400148	0.150772	2.65399	0.00795466	0.0377153
Cdkn2c	up in PU.1-low	180.604	0.650999	0.245328	2.65359	0.00796408	0.0377495
Plcg2	up in PU.1-low	2463.5	0.435576	0.164308	2.65097	0.00802607	0.0379392
Rasgrp3	up in PU.1-low	22109.5	0.477896	0.180394	2.64918	0.0080688	0.0381152
Gm9999	up in PU.1-low	53.6747	1.0757	0.406275	2.64772	0.00810378	0.0382318
Rap2c	up in PU.1-low	3608.91	0.340217	0.128535	2.64689	0.00812356	0.0382952
Myo1g	up in PU.1-low	181.631	0.720489	0.272251	2.64641	0.00813502	0.0383283
Nucb2	up in PU.1-low	895.135	0.408478	0.154423	2.64519	0.00816442	0.0384353
Lipt2	up in PU.1-low	184.494	0.402049	0.152044	2.6443	0.00818602	0.038495
Klra2	up in PU.1-low	13.7227	1.9514	0.738118	2.64375	0.00819942	0.0385266
Tcf19	up in PU.1-low	135.488	0.651524	0.246531	2.64277	0.0082231	0.0386168
Ubxn1	up in PU.1-low	2013.47	0.487639	0.184528	2.64264	0.00822632	0.0386214
Cetn2	up in PU.1-low	1110.33	0.430926	0.163242	2.63979	0.00829562	0.0388833
Derl2	up in PU.1-low	535.663	0.413458	0.156637	2.63959	0.00830058	0.0388855
Arhgap24	up in PU.1-low	1930.12	0.736883	0.279193	2.63933	0.00830699	0.038897
Tmem230	up in PU.1-low	1469.5	0.527075	0.199723	2.63903	0.00831429	0.038918
Homer3	up in PU.1-low	58.3167	0.822872	0.311904	2.63822	0.00833427	0.0389737
Dhx32	up in PU.1-low	871.399	0.339974	0.128925	2.63699	0.00836463	0.0390901
Chchd5	up in PU.1-low	362.406	0.545839	0.207038	2.63641	0.00837878	0.0390987
Smim11	up in PU.1-low	457.75	0.799665	0.303341	2.63619	0.00838421	0.0390987
Pxmp4	up in PU.1-low	629.108	0.35882	0.136114	2.63618	0.0083846	0.0390987
Rp2	up in PU.1-low	4489.92	0.582749	0.221092	2.63578	0.00839451	0.0391237
Nudt16	up in PU.1-low	772.251	0.335126	0.127278	2.63302	0.00846284	0.0393678
Agtrap	up in PU.1-low	371.368	0.56729	0.215497	2.63248	0.00847644	0.0394098
Rhoc	up in PU.1-low	388.053	0.615293	0.233948	2.63005	0.00853728	0.0396074
Itgae	up in PU.1-low	21.0561	1.15517	0.439394	2.629	0.00856375	0.0396969
Ppih	up in PU.1-low	153.218	0.392884	0.149447	2.62892	0.00856577	0.0396969
Dynlt1c	up in PU.1-low	19.1356	1.36916	0.520858	2.62867	0.00857197	0.0397141
Mknk1	up in PU.1-low	2059.17	0.469248	0.178601	2.62736	0.00860512	0.0398151
Cxxc5	up in PU.1-low	2404.03	0.487823	0.185833	2.62506	0.00866339	0.0399776
Rgs19	up in PU.1-low	2184.57	0.465305	0.177268	2.62487	0.00866816	0.0399889
Gxylt1	up in PU.1-low	1834.83	0.507775	0.193641	2.62225	0.00873513	0.0402333
Bud23	up in PU.1-low	471.543	0.411378	0.156959	2.62092	0.0087692	0.0403257
Jtb	up in PU.1-low	503.147	0.587611	0.22421	2.62081	0.00877211	0.0403284
Mfhas1	up in PU.1-low	1802.66	0.367179	0.140143	2.62004	0.00879205	0.0403985
Coa4	up in PU.1-low	293.279	0.592007	0.225975	2.61979	0.00879827	0.0404163
Tpd52	up in PU.1-low	4415.32	0.40601	0.15517	2.61654	0.0088825	0.0407057
Mettl18	up in PU.1-low	135.86	0.542473	0.207346	2.61627	0.00888949	0.0407125
Mrpl52	up in PU.1-low	804.338	0.733943	0.281038	2.61154	0.00901359	0.0411753
Tmem220	up in PU.1-low	75.0357	0.69906	0.268014	2.6083	0.00909937	0.0414575
Dnlz	up in PU.1-low	457.96	0.455917	0.174915	2.6065	0.00914723	0.0416259
Arid3a	up in PU.1-low	452.009	0.483657	0.185616	2.60568	0.00916913	0.0416983
Top3a	up in PU.1-low	238.438	0.378859	0.145456	2.60463	0.00919748	0.0418052
Gamt	up in PU.1-low	198.68	0.416625	0.160055	2.603	0.00924111	0.0419593
2010315B03Rik	up in PU.1-low	325.692	0.502892	0.193239	2.60243	0.00925652	0.0420072
Rpl15	up in PU.1-low	3689.86	0.395208	0.151955	2.60083	0.00929984	0.0421705
Rps24	up in PU.1-low	6495.6	0.702793	0.270293	2.60012	0.00931924	0.0422252
Cdca4	up in PU.1-low	561.595	0.370207	0.142443	2.59898	0.00935004	0.0423204
Nfatc3	up in PU.1-low	2599.1	0.375808	0.144612	2.59873	0.00935696	0.0423272
Anapc16	up in PU.1-low	1456.41	0.333792	0.128705	2.59345	0.00950177	0.0428274
Adgre1	up in PU.1-low	1688.81	0.511525	0.197369	2.59172	0.00954983	0.043
Kctd5	up in PU.1-low	304.183	0.367042	0.1417	2.59027	0.00959013	0.0431611
Pdrg1	up in PU.1-low	2401.7	0.502711	0.194082	2.5902	0.00959212	0.0431611
Snrnp27	up in PU.1-low	574.375	0.471171	0.181908	2.59015	0.0095933	0.0431611
1700001C19Rik	up in PU.1-low	43.6964	0.787968	0.304569	2.58716	0.00967702	0.0434585
Uqcc3	up in PU.1-low	433.911	0.584033	0.225866	2.58575	0.00971675	0.0435802
Gm10718	up in PU.1-low	20.6605	2.4638	0.952881	2.58563	0.00972009	0.0435839
Cd14	up in PU.1-low	1314.92	0.587269	0.227211	2.58469	0.0097468	0.0436696
Anxa4	up in PU.1-low	1326.25	0.481007	0.186403	2.58047	0.00986649	0.0440739
Zfp652	up in PU.1-low	7038.96	0.367586	0.142451	2.58044	0.00986756	0.0440739
Ddx43	up in PU.1-low	35.0888	0.986618	0.382591	2.57878	0.00991505	0.044194
Gnai2	up in PU.1-low	10851.5	0.488382	0.189481	2.57747	0.00995265	0.0443274
Stx2	up in PU.1-low	601.21	0.598079	0.232092	2.5769	0.00996903	0.0443627
Tcf3	up in PU.1-low	437.533	0.594911	0.230936	2.57608	0.00999276	0.0444371
Smim3	up in PU.1-low	819.824	0.512611	0.199104	2.57459	0.010036	0.044595
Slc10a7	up in PU.1-low	226.052	0.576238	0.223861	2.57409	0.0100505	0.0446477
St8sia4	up in PU.1-low	589.784	0.603221	0.234471	2.57269	0.0100912	0.0448055
Pgpep1	up in PU.1-low	500.147	0.54775	0.213285	2.56816	0.010224	0.0453252
Zfp217	up in PU.1-low	1180	0.431353	0.168039	2.56698	0.010259	0.0454337
Fam219b	up in PU.1-low	583.015	0.542625	0.211406	2.56674	0.0102659	0.0454447
Stx11	up in PU.1-low	23.8951	1.21618	0.473935	2.56614	0.0102839	0.0454856
Il1r1	up in PU.1-low	269.089	0.60199	0.234679	2.56516	0.0103127	0.0455781
Nans	up in PU.1-low	473.958	0.427686	0.166762	2.56465	0.010328	0.0456331
Rpl13a	up in PU.1-low	336.785	0.608309	0.237197	2.56457	0.0103304	0.0456331
Gstk1	up in PU.1-low	194.632	0.56386	0.220188	2.56081	0.0104427	0.0460583
Sf3b6	up in PU.1-low	822.614	0.447489	0.174752	2.56071	0.0104457	0.04606
Rpl10a	up in PU.1-low	4182.13	0.541922	0.211683	2.56006	0.0104654	0.046123
2810006K23Rik	up in PU.1-low	628.1	0.536688	0.20986	2.55736	0.0105471	0.0463885
Rpl28	up in PU.1-low	1813.35	0.524041	0.205108	2.55495	0.0106203	0.0466391
Gm12166	up in PU.1-low	46.2748	0.659585	0.258195	2.5546	0.0106311	0.0466745
Parp16	up in PU.1-low	172.562	0.555017	0.217313	2.55399	0.0106495	0.0467407
Nf2	up in PU.1-low	1503.38	0.365719	0.143212	2.55369	0.0106589	0.046749
Sdhaf4	up in PU.1-low	366.061	0.660247	0.258846	2.55073	0.0107497	0.0470875
Cpq	up in PU.1-low	371.585	0.564305	0.22125	2.55052	0.0107561	0.0471037
Dusp7	up in PU.1-low	2138.24	0.575751	0.226094	2.54651	0.0108805	0.0475477
Rpp30	up in PU.1-low	343.492	0.43345	0.170321	2.54491	0.0109307	0.0476992
Cbfa2t3	up in PU.1-low	1444.86	0.538906	0.211759	2.5449	0.0109308	0.0476992
Ostf1	up in PU.1-low	3951.12	0.494101	0.194244	2.54371	0.0109682	0.0478503
Cyb5r1	up in PU.1-low	908.684	0.555849	0.218661	2.54206	0.0110201	0.0480527
Saysd1	up in PU.1-low	249.67	0.578461	0.227579	2.54181	0.0110281	0.0480709
Rrp1b	up in PU.1-low	596.272	0.373552	0.146999	2.54119	0.0110477	0.0481242
Ccr1	up in PU.1-low	32.28	1.82091	0.716752	2.5405	0.0110694	0.0482066
Spg21	up in PU.1-low	1152.62	0.385067	0.151586	2.54025	0.0110774	0.0482294
2310009A05Rik	up in PU.1-low	239.664	0.662463	0.260842	2.53971	0.0110946	0.0482797
Rb1	up in PU.1-low	2534.87	0.296961	0.116975	2.53867	0.0111276	0.0483867
Mvb12b	up in PU.1-low	3788.17	0.274421	0.108104	2.53849	0.0111332	0.0483989
Dctpp1	up in PU.1-low	356.223	0.44182	0.174089	2.53789	0.0111522	0.0484573
Gna12	up in PU.1-low	3801.1	0.54878	0.21642	2.53571	0.0112219	0.0486988
Nde1	up in PU.1-low	716.626	0.454158	0.17915	2.53507	0.0112424	0.0487642
Nt5c	up in PU.1-low	514.595	0.405709	0.160048	2.53492	0.0112473	0.0487689
4930522L14Rik	up in PU.1-low	100.241	0.488552	0.19274	2.53477	0.0112522	0.0487689
Clec1a	up in PU.1-low	112.012	0.99726	0.394209	2.52978	0.0114136	0.0493088
Akr1a1	up in PU.1-low	15395.5	0.398554	0.157551	2.52968	0.0114167	0.0493088
Fance	up in PU.1-low	536.627	0.343947	0.13602	2.52865	0.0114502	0.0494286
Fabp5	up in PU.1-low	1383.5	0.865531	0.342406	2.5278	0.0114781	0.0495185
Bet1	up in PU.1-low	618.098	0.488266	0.193184	2.52746	0.0114891	0.0495346
Nlrc3	up in PU.1-low	122.132	1.10091	0.435845	2.52593	0.0115394	0.0496893
Elof1	up in PU.1-low	309.694	0.471115	0.186685	2.52358	0.0116165	0.0499467
Scimp	up in PU.1-low	58.5036	0.825096	0.327036	2.52295	0.0116376	0.049975
Trpv2	up in PU.1-low	562.934	0.411654	0.163373	2.51971	0.011745	0.0502861
Rgs2	up in PU.1-low	12841.8	0.442194	0.175504	2.51957	0.0117499	0.0502947
Adcy7	up in PU.1-low	577.019	0.378156	0.150386	2.51457	0.0119177	0.0508983
Vps28	up in PU.1-low	2925.72	0.320017	0.127285	2.51417	0.0119311	0.0508983
Anxa2	up in PU.1-low	913.55	0.797395	0.317219	2.51371	0.0119469	0.0509435
Park7	up in PU.1-low	1510.52	0.381846	0.151938	2.51318	0.011965	0.0509866
Abcd2	up in PU.1-low	3403.73	0.4159	0.165528	2.51256	0.0119859	0.0510141
Stambpl1	up in PU.1-low	640.933	0.386185	0.153716	2.51233	0.0119938	0.0510349
March8	up in PU.1-low	1545.2	0.403654	0.160699	2.51186	0.0120096	0.0510769
Rft1	up in PU.1-low	175.862	0.464507	0.185093	2.50959	0.0120872	0.0513437
Sh2b3	up in PU.1-low	2317.83	0.419409	0.167164	2.50897	0.0121085	0.0514088
Tmem14c	up in PU.1-low	932.251	0.357837	0.14266	2.50832	0.0121308	0.0514909
Nipa2	up in PU.1-low	569.831	0.384461	0.153312	2.5077	0.012152	0.0515478
Rab31	up in PU.1-low	4381.05	0.438188	0.174746	2.50758	0.0121561	0.0515478
Ctsh	up in PU.1-low	4795.46	0.60611	0.241782	2.50685	0.0121814	0.0516188
Hint2	up in PU.1-low	367.158	0.481229	0.191972	2.50676	0.0121843	0.0516188
9130023H24Rik	up in PU.1-low	279.594	0.402912	0.160731	2.50675	0.0121848	0.0516188
Zfp414	up in PU.1-low	265.151	0.326425	0.130224	2.50665	0.0121883	0.0516207
Gm2a	up in PU.1-low	3407.85	0.456798	0.182252	2.50641	0.0121964	0.0516427
Necap2	up in PU.1-low	1870.22	0.541494	0.216114	2.5056	0.0122245	0.0517359
Bloc1s4	up in PU.1-low	342.403	0.468964	0.187374	2.50282	0.0123209	0.0520547
Rpl13	up in PU.1-low	6183.78	0.556467	0.222363	2.50252	0.0123314	0.0520865
Gadl1	up in PU.1-low	56.6554	1.00046	0.400209	2.49984	0.012425	0.0523666
Zbtb22	up in PU.1-low	370.762	0.350761	0.140373	2.49878	0.0124621	0.0524766
Gm12184	up in PU.1-low	45.3161	0.685678	0.274418	2.49866	0.0124663	0.0524766
Bcl2l11	up in PU.1-low	1177.93	0.380992	0.152489	2.49848	0.0124726	0.0524795
Stk40	up in PU.1-low	893.952	0.58699	0.235124	2.49651	0.0125422	0.0526546
Nsmaf	up in PU.1-low	758.884	0.291592	0.116885	2.49469	0.0126067	0.0528998
Nsmce4a	up in PU.1-low	1087.01	0.486579	0.195093	2.49408	0.0126283	0.0529517
Rps23	up in PU.1-low	9040.14	0.540388	0.216835	2.49216	0.0126968	0.0531745
Tex261	up in PU.1-low	1569.45	0.433736	0.17418	2.49016	0.0127684	0.0533578
Uqcrq	up in PU.1-low	1432.91	0.566712	0.227626	2.48967	0.0127863	0.053394
Angptl3	up in PU.1-low	22.5175	0.911608	0.366454	2.48764	0.0128593	0.0536207
Brk1	up in PU.1-low	4245.14	0.459436	0.184711	2.48732	0.0128708	0.0536339
Tnip2	up in PU.1-low	439.546	0.381514	0.153425	2.48665	0.0128951	0.0536662
Zdhhc18	up in PU.1-low	403.603	0.373425	0.150354	2.48364	0.0130049	0.0540645
P2ry12	up in PU.1-low	19678.8	0.606588	0.244337	2.48259	0.0130432	0.0541948
Rpl7	up in PU.1-low	4628.47	0.566358	0.228137	2.48253	0.0130453	0.0541948
Gm10131	up in PU.1-low	38.4343	0.709332	0.285745	2.48239	0.0130503	0.0541948
Cd52	up in PU.1-low	6207.86	0.589399	0.237582	2.48082	0.013108	0.0543478
Bax	up in PU.1-low	501.668	0.628664	0.25364	2.47856	0.0131912	0.0546223
Bola2	up in PU.1-low	471.294	0.575349	0.23224	2.47739	0.0132349	0.0547242
Crem	up in PU.1-low	516.956	0.497041	0.200657	2.47707	0.0132466	0.0547594
Snx3	up in PU.1-low	2950.2	0.408583	0.165011	2.4761	0.0132827	0.0548434
Zfp608	up in PU.1-low	1141.69	0.281772	0.113896	2.47394	0.0133633	0.0550569
Cib1	up in PU.1-low	428.089	0.661081	0.267385	2.47239	0.0134213	0.0552304
Fgd3	up in PU.1-low	1231.86	0.446186	0.180507	2.47186	0.0134414	0.0553
Pex11b	up in PU.1-low	605.736	0.428099	0.173289	2.47043	0.013495	0.0554016
Ccndbp1	up in PU.1-low	2432.81	0.368839	0.149328	2.47	0.0135115	0.055443
Ptpra	up in PU.1-low	2016.72	0.335313	0.135834	2.46855	0.0135661	0.0556012
Card9	up in PU.1-low	251.8	0.503547	0.204053	2.46773	0.0135973	0.0557155
Slc25a39	up in PU.1-low	857.629	0.527284	0.214139	2.46235	0.0138031	0.0563687
Psenen	up in PU.1-low	699.869	0.484338	0.196703	2.46228	0.0138056	0.0563687
Gp9	up in PU.1-low	110.51	0.94028	0.38236	2.45915	0.0139267	0.0567421
Ascl2	up in PU.1-low	43.5336	0.878995	0.357832	2.45644	0.014032	0.0570796
Itgb5	up in PU.1-low	7797.73	0.464738	0.189193	2.45643	0.0140327	0.0570796
Rnpepl1	up in PU.1-low	1250.51	0.500272	0.203746	2.45537	0.0140739	0.0572071
Comt	up in PU.1-low	4146.23	0.295464	0.120404	2.45394	0.0141301	0.0573679
1700010I14Rik	up in PU.1-low	80.1202	0.683975	0.278852	2.45283	0.0141738	0.0574776
Tmed9	up in PU.1-low	2505.2	0.412047	0.168074	2.45158	0.0142229	0.0576091
Rer1	up in PU.1-low	1683.6	0.386389	0.157634	2.45118	0.0142389	0.0576571
Dnajc24	up in PU.1-low	292.736	0.484223	0.197604	2.45048	0.0142668	0.0577461
C87436	up in PU.1-low	383.27	0.408801	0.166925	2.44901	0.0143249	0.0579136
Cdca7l	up in PU.1-low	58.9705	0.69501	0.28383	2.44868	0.0143381	0.0579533
Prrg4	up in PU.1-low	36.2538	1.06465	0.435093	2.44696	0.0144068	0.0581222
Pip4k2a	up in PU.1-low	14593.6	0.410733	0.167873	2.44669	0.0144175	0.0581317
Lims1	up in PU.1-low	6505.32	0.403438	0.164995	2.44516	0.0144789	0.0582669
Tpcn1	up in PU.1-low	1429.07	0.488187	0.199783	2.44359	0.014542	0.0584514
Dennd6a	up in PU.1-low	3593.85	0.43214	0.17689	2.44298	0.0145664	0.0584927
0610009B22Rik	up in PU.1-low	694.415	0.420859	0.172292	2.44271	0.0145775	0.0585091
Dennd1b	up in PU.1-low	983.861	0.31967	0.131005	2.44013	0.0146818	0.0588466
Casp4	up in PU.1-low	478.01	0.84079	0.34461	2.43983	0.0146942	0.0588827
Rps27rt	up in PU.1-low	54.5681	0.712805	0.292495	2.43698	0.0148104	0.0591735
Def6	up in PU.1-low	380.026	0.630474	0.258886	2.43534	0.014878	0.0593709
Wtap	up in PU.1-low	782.931	0.498498	0.204712	2.43512	0.0148868	0.0593788
Abhd5	up in PU.1-low	726.928	0.305047	0.125281	2.43491	0.0148955	0.0593826
St6gal1	up in PU.1-low	1803.43	0.436464	0.179351	2.43358	0.0149504	0.0595499
Lage3	up in PU.1-low	306.369	0.545569	0.22433	2.43199	0.015016	0.0597147
Slc2a8	up in PU.1-low	195.889	0.456703	0.187818	2.43163	0.0150312	0.0597475
Rnase12	up in PU.1-low	13.1445	1.80294	0.741967	2.42994	0.0151011	0.0599703
Stoml2	up in PU.1-low	701.683	0.300881	0.123934	2.42775	0.0151928	0.0602373
Clec12a	up in PU.1-low	24.599	1.02541	0.422413	2.42751	0.0152029	0.0602635
Dennd1c	up in PU.1-low	411.543	0.59949	0.246976	2.42732	0.0152108	0.0602808
Tram1	up in PU.1-low	2390.62	0.441204	0.181857	2.42611	0.0152616	0.0604406
Naa38	up in PU.1-low	286.743	0.441613	0.182093	2.4252	0.0152999	0.0605469
Hpn	up in PU.1-low	36.0397	0.954164	0.394078	2.42125	0.0154671	0.0611136
Mcee	up in PU.1-low	379.924	0.450639	0.186237	2.4197	0.0155332	0.0613334
Klhl36	up in PU.1-low	294.492	0.414177	0.171235	2.41876	0.0155734	0.0614641
Dpm3	up in PU.1-low	231.283	0.87462	0.36172	2.41794	0.0156084	0.0615039
Sra1	up in PU.1-low	984.794	0.424768	0.175807	2.41611	0.0156873	0.0617182
Ovca2	up in PU.1-low	204.543	0.429343	0.177821	2.41446	0.0157585	0.0619536
D8Ertd738e	up in PU.1-low	708.749	0.442346	0.183417	2.41169	0.0158786	0.0622583
Creld2	up in PU.1-low	399.266	0.559365	0.232004	2.41101	0.0159083	0.0623228
Abhd15	up in PU.1-low	96.4946	0.454871	0.18876	2.40978	0.015962	0.0624547
Fgf2	up in PU.1-low	512.398	0.72662	0.301591	2.40929	0.0159837	0.0625117
Med10	up in PU.1-low	388.331	0.486775	0.202055	2.40913	0.0159907	0.062525
Espn	up in PU.1-low	45.3753	0.648623	0.269395	2.4077	0.0160535	0.0627135
Pafah1b3	up in PU.1-low	283.534	0.48022	0.199502	2.4071	0.0160799	0.0627794
Cd276	up in PU.1-low	276.114	0.458802	0.190658	2.40641	0.01611	0.0628348
Cd5	up in PU.1-low	69.6816	0.930024	0.386628	2.40547	0.0161515	0.062954
Slco1a4	up in PU.1-low	25.1788	0.998667	0.41546	2.40376	0.0162273	0.0631212
Naca	up in PU.1-low	4494.16	0.449903	0.18724	2.40281	0.0162695	0.0632282
1700020N01Rik	up in PU.1-low	23.7306	1.23924	0.515782	2.40264	0.0162774	0.0632306
Zfp422	up in PU.1-low	1023.26	0.428389	0.178337	2.40214	0.0162996	0.063282
Mrps23	up in PU.1-low	590.312	0.359545	0.14987	2.39904	0.016438	0.063754
Bloc1s3	up in PU.1-low	166.22	0.516461	0.215301	2.39879	0.0164495	0.0637755
Rpl18a	up in PU.1-low	9696.01	0.51687	0.21561	2.39724	0.0165191	0.0639967
Snrpa1	up in PU.1-low	411.018	0.370948	0.15484	2.39569	0.0165889	0.0642527
Psmg4	up in PU.1-low	177.805	0.671818	0.280502	2.39506	0.0166177	0.0643354
Apba3	up in PU.1-low	142.052	0.433411	0.181026	2.39419	0.0166572	0.0644592
Apobec3	up in PU.1-low	1470.61	0.53022	0.221488	2.3939	0.0166701	0.0644803
Rps16	up in PU.1-low	2596.1	0.610702	0.255155	2.39345	0.0166906	0.0645225
Psmg1	up in PU.1-low	326.431	0.402198	0.168043	2.39342	0.0166922	0.0645225
Rell1	up in PU.1-low	279.336	0.51303	0.214366	2.39324	0.0167003	0.0645248
Naalad2	up in PU.1-low	547.942	0.887497	0.37121	2.39082	0.0168107	0.0648642
Vim	up in PU.1-low	1067.19	0.621947	0.260355	2.38884	0.0169016	0.0651866
Tmem121	up in PU.1-low	37.6511	1.37305	0.574952	2.38812	0.0169348	0.0652267
Btg1	up in PU.1-low	1620.12	0.51758	0.21676	2.3878	0.0169494	0.0652682
Timp2	up in PU.1-low	14606.7	0.393953	0.165172	2.38511	0.0170742	0.0656755
Rps29	up in PU.1-low	6609.66	0.635744	0.266662	2.38408	0.0171219	0.0658298
Tmem119	up in PU.1-low	6707.27	0.552991	0.231992	2.38366	0.0171413	0.0658895
Lrrc39	up in PU.1-low	201.618	0.572202	0.240126	2.38292	0.0171759	0.066008
Tmem141	up in PU.1-low	358.55	0.598872	0.251479	2.3814	0.017247	0.0662222
Ptger3	up in PU.1-low	46.2166	0.789449	0.33168	2.38016	0.0173053	0.0663978
Ndufv3	up in PU.1-low	1234.41	0.30845	0.129596	2.3801	0.0173081	0.0663978
F13a1	up in PU.1-low	578.057	0.909079	0.382061	2.37941	0.0173404	0.0664626
Slc41a3	up in PU.1-low	556.638	0.408566	0.171739	2.379	0.0173598	0.0665075
Isoc2b	up in PU.1-low	109.054	0.522972	0.219921	2.37799	0.0174071	0.0666147
Eng	up in PU.1-low	436.493	0.495305	0.208302	2.37782	0.0174152	0.0666177
Cks1b	up in PU.1-low	222.546	0.686198	0.288606	2.37763	0.0174244	0.0666366
Fbxo36	up in PU.1-low	62.0835	0.615671	0.259139	2.37583	0.0175097	0.0669033
Tyk2	up in PU.1-low	658.645	0.375988	0.158328	2.37473	0.0175616	0.0670423
Atg4a	up in PU.1-low	167.627	0.444919	0.187486	2.37308	0.0176407	0.0672699
Ggh	up in PU.1-low	569.457	0.513531	0.216629	2.37056	0.0177612	0.0675952
2010109A12Rik	up in PU.1-low	11.0929	1.7795	0.750865	2.36993	0.0177915	0.0676659
Mapkapk2	up in PU.1-low	2036.34	0.542338	0.229183	2.3664	0.0179621	0.0682095
Yipf1	up in PU.1-low	435.927	0.435306	0.18396	2.36631	0.0179664	0.0682108
Tgm2	up in PU.1-low	1026.28	0.793847	0.335499	2.36617	0.0179733	0.0682217
Pex12	up in PU.1-low	333.196	0.430192	0.181943	2.36444	0.0180574	0.0684358
Hsbp1	up in PU.1-low	11213.6	0.493646	0.20882	2.36398	0.0180797	0.0684849
Rassf3	up in PU.1-low	3312.44	0.413916	0.1752	2.36254	0.0181502	0.0687119
Micu2	up in PU.1-low	1691.56	0.346281	0.146945	2.35652	0.0184469	0.0696366
Ube2j2	up in PU.1-low	564.767	0.312158	0.132516	2.35562	0.018492	0.0697613
Pnrc2	up in PU.1-low	1708.64	0.344289	0.146208	2.35479	0.0185334	0.0698643
Lactb2	up in PU.1-low	1043.34	0.262143	0.111405	2.35307	0.018619	0.0701179
Tmem241	up in PU.1-low	196.198	0.511777	0.217583	2.3521	0.0186679	0.0702561
Lox	up in PU.1-low	542.052	0.731662	0.311197	2.35112	0.0187169	0.0704096
Phb2	up in PU.1-low	800.601	0.356029	0.15148	2.35033	0.0187568	0.0705135
Ppia	up in PU.1-low	5421.65	0.398354	0.169501	2.35016	0.0187655	0.0705309
Romo1	up in PU.1-low	1190.99	0.650511	0.276866	2.34955	0.0187962	0.070631
Ppt1	up in PU.1-low	6026.07	0.398925	0.169998	2.34664	0.0189435	0.0711141
Kat2b	up in PU.1-low	828.923	0.313611	0.133673	2.34611	0.0189706	0.0711722
E2f2	up in PU.1-low	157.243	0.537312	0.229073	2.3456	0.0189966	0.0712134
St6galnac4	up in PU.1-low	772.535	0.345066	0.147458	2.34009	0.0192789	0.07201
Rps9	up in PU.1-low	6770.56	0.536612	0.229314	2.34007	0.01928	0.07201
Trim5	up in PU.1-low	444.893	0.620105	0.265072	2.33938	0.0193158	0.072128
Nab1	up in PU.1-low	1929.33	0.504977	0.215889	2.33906	0.0193324	0.0721434
Hpgds	up in PU.1-low	7607.49	0.359358	0.153754	2.33723	0.019427	0.0724017
Zfp229	up in PU.1-low	223.821	0.548946	0.234929	2.33665	0.0194575	0.0724338
Prdm9	up in PU.1-low	109.982	0.710439	0.304111	2.33612	0.019485	0.0724844
Vrk1	up in PU.1-low	1070.27	0.322352	0.137994	2.33598	0.0194922	0.072489
Zfp706	up in PU.1-low	4914.98	0.43145	0.184707	2.33586	0.0194987	0.0724944
Gm11808	up in PU.1-low	105.26	0.684306	0.293575	2.33094	0.0197564	0.0732821
Trappc4	up in PU.1-low	667.883	0.342808	0.147107	2.33033	0.0197889	0.0733701
1810024B03Rik	up in PU.1-low	52.498	0.75977	0.32604	2.3303	0.0197903	0.0733701
Xkr8	up in PU.1-low	142.105	0.402064	0.172701	2.32809	0.0199075	0.0736684
B4galt1	up in PU.1-low	1919.67	0.319011	0.137168	2.32569	0.0200352	0.0740776
Entpd7	up in PU.1-low	536.817	0.385506	0.165791	2.32526	0.020058	0.074146
Nmrk1	up in PU.1-low	182.659	0.506698	0.217974	2.32458	0.0200946	0.0742084
Pard3b	up in PU.1-low	350.154	0.473785	0.203846	2.32423	0.0201131	0.0742542
Dusp16	up in PU.1-low	995.453	0.360184	0.154991	2.32391	0.0201304	0.0743022
Fam234a	up in PU.1-low	159.685	0.482974	0.207973	2.32229	0.0202171	0.0745902
Slc35g1	up in PU.1-low	43.9774	0.846699	0.364816	2.3209	0.0202924	0.0747882
Tpm4	up in PU.1-low	4183.16	0.518265	0.223319	2.32074	0.0203009	0.0748012
Dstn	up in PU.1-low	4776.93	0.365933	0.157694	2.32052	0.0203127	0.0748012
Rbm45	up in PU.1-low	535.436	0.326499	0.140706	2.32043	0.0203176	0.0748012
Ndst2	up in PU.1-low	553.108	0.310669	0.133922	2.31978	0.020353	0.0748835
Mzt2	up in PU.1-low	668.994	0.365082	0.157487	2.31817	0.0204404	0.0751569
Rin2	up in PU.1-low	12129.8	0.406127	0.175294	2.31683	0.0205132	0.075339
Ctdnep1	up in PU.1-low	1007.15	0.392556	0.16947	2.31638	0.0205375	0.0754017
Sall3	up in PU.1-low	2282.89	0.480413	0.207438	2.31593	0.020562	0.0754756
Hspe1	up in PU.1-low	2071.09	0.454896	0.196698	2.31266	0.0207415	0.0759889
Mis18a	up in PU.1-low	188.199	0.708387	0.306414	2.31186	0.0207852	0.0761329
Dab2	up in PU.1-low	3268.81	0.468227	0.202621	2.31085	0.0208409	0.0762886
Mob3a	up in PU.1-low	669.411	0.329258	0.142633	2.30844	0.0209749	0.0766166
Gpr146	up in PU.1-low	611.837	0.415283	0.180172	2.30492	0.0211708	0.0772503
Slc29a1	up in PU.1-low	198.324	0.36471	0.158262	2.30447	0.0211964	0.0772843
Oxld1	up in PU.1-low	98.7481	0.490747	0.213018	2.30378	0.0212348	0.0773858
Ptma	up in PU.1-low	3403.52	0.494674	0.214737	2.30362	0.0212437	0.0773973
Rap1b	up in PU.1-low	8768.55	0.460317	0.199828	2.30357	0.0212469	0.0773973
Prpsap1	up in PU.1-low	963.229	0.337929	0.146759	2.3026	0.0213011	0.0775292
Chst3	up in PU.1-low	212.889	0.814881	0.354008	2.30187	0.0213426	0.0776638
Tlr13	up in PU.1-low	3220.19	0.337722	0.146754	2.30127	0.0213761	0.0777361
H3f3b	up in PU.1-low	8976.47	0.394034	0.171474	2.29792	0.0215663	0.0783294
Rpl36a-ps1	up in PU.1-low	13.1243	1.02137	0.444609	2.29722	0.021606	0.0784405
Rgs10	up in PU.1-low	11467	0.514429	0.223944	2.29713	0.0216111	0.0784424
Ddrgk1	up in PU.1-low	793.004	0.374731	0.163244	2.29553	0.0217026	0.0786589
Gnpat	up in PU.1-low	1321.35	0.295217	0.128616	2.29534	0.0217139	0.0786668
Rabep2	up in PU.1-low	229.989	0.376884	0.164274	2.29425	0.0217763	0.0788431
Rgs3	up in PU.1-low	183.481	0.412777	0.179998	2.29323	0.0218345	0.0790372
Kcnj14	up in PU.1-low	18.9251	1.85518	0.81069	2.2884	0.0221142	0.0798036
Rdm1	up in PU.1-low	161.664	0.601213	0.262744	2.28821	0.0221253	0.0798223
Dnajc25	up in PU.1-low	200.156	0.369712	0.161885	2.28379	0.0223837	0.0804969
Fbxl14	up in PU.1-low	831.61	0.39682	0.17411	2.27914	0.022659	0.0812378
Ak6	up in PU.1-low	273.558	0.564334	0.247641	2.27884	0.0226765	0.0812673
E130309D02Rik	up in PU.1-low	323.24	0.349464	0.153381	2.2784	0.0227025	0.0813099
Rpl3	up in PU.1-low	9069.47	0.386047	0.169452	2.27821	0.0227138	0.0813333
Mcur1	up in PU.1-low	1685.2	0.339059	0.14887	2.27756	0.022753	0.0813892
Fchsd2	up in PU.1-low	3287.8	0.420501	0.184807	2.27535	0.0228847	0.0817768
Smim15	up in PU.1-low	2145.3	0.466937	0.205392	2.27339	0.0230026	0.0820613
Mmp2	up in PU.1-low	246.984	0.792806	0.348822	2.27281	0.0230375	0.0821518
Haspin	up in PU.1-low	89.1079	0.610323	0.268551	2.27265	0.0230471	0.0821689
Dpm2	up in PU.1-low	599.33	0.354938	0.156316	2.27064	0.0231687	0.0825001
Sarnp	up in PU.1-low	345.609	0.529993	0.233425	2.2705	0.023177	0.0825128
Ifngr2	up in PU.1-low	2309.63	0.47331	0.20869	2.268	0.023329	0.0829342
Itgb3bp	up in PU.1-low	113.216	0.547062	0.241308	2.26707	0.0233861	0.0830688
0610030E20Rik	up in PU.1-low	815.923	0.455037	0.200878	2.26524	0.0234982	0.0832846
Uck1	up in PU.1-low	199.624	0.398658	0.175994	2.26518	0.0235016	0.0832846
Stom	up in PU.1-low	145.433	0.628043	0.277268	2.26511	0.0235057	0.0832846
Dhrs7b	up in PU.1-low	359.92	0.391482	0.172832	2.26511	0.0235062	0.0832846
R3hcc1	up in PU.1-low	493.442	0.293563	0.129629	2.26464	0.0235347	0.0833223
Ube2q1	up in PU.1-low	4587.31	0.257082	0.11353	2.26444	0.0235473	0.0833328
Usp21	up in PU.1-low	881.87	0.438459	0.193687	2.26375	0.0235893	0.0834202
5031439G07Rik	up in PU.1-low	2790.37	0.382499	0.168998	2.26334	0.023615	0.083477
H2bc4	up in PU.1-low	1011.89	0.591405	0.261328	2.26308	0.0236309	0.0835088
Slco2b1	up in PU.1-low	6453.58	0.427232	0.188861	2.26214	0.0236885	0.0836609
Sav1	up in PU.1-low	517.387	0.48701	0.21543	2.26064	0.0237818	0.0838894
Gpr157	up in PU.1-low	445.194	0.601193	0.266083	2.25941	0.0238577	0.0841035
Sh3glb1	up in PU.1-low	12809.6	0.36695	0.162499	2.25816	0.0239357	0.0842582
Traf4	up in PU.1-low	32.5865	1.03668	0.459131	2.25791	0.023951	0.0842925
Zfp120	up in PU.1-low	903.823	0.382463	0.169506	2.25634	0.0240495	0.084521
S1pr1	up in PU.1-low	917.204	0.364366	0.161538	2.25561	0.0240951	0.0846126
Tmem203	up in PU.1-low	71.6963	0.547079	0.242732	2.25384	0.0242062	0.0849503
Rpl7a	up in PU.1-low	3700.03	0.435031	0.193113	2.25272	0.0242766	0.0850593
Ubl3	up in PU.1-low	5259.27	0.371643	0.165234	2.24918	0.0245008	0.085619
Col27a1	up in PU.1-low	334.559	0.543525	0.241682	2.24892	0.0245174	0.0856245
Fuca1	up in PU.1-low	1739.3	0.465022	0.206836	2.24826	0.0245595	0.0857026
Msrb1	up in PU.1-low	348.934	0.309821	0.137833	2.2478	0.0245891	0.085754
Rcsd1	up in PU.1-low	1982.07	0.447113	0.199103	2.24564	0.0247272	0.086079
Gm13212	up in PU.1-low	95.0386	0.830256	0.369756	2.24542	0.0247414	0.0861111
Gosr2	up in PU.1-low	2321.46	0.357639	0.159308	2.24496	0.0247707	0.0861958
Dtwd2	up in PU.1-low	60.2578	0.700937	0.312292	2.24449	0.0248008	0.0862504
N4bp2l1	up in PU.1-low	747.382	0.326333	0.14541	2.24422	0.0248183	0.086289
Cd63	up in PU.1-low	5010.3	0.430683	0.191913	2.24415	0.0248225	0.086289
Stk17b	up in PU.1-low	2779.43	0.443839	0.197959	2.24208	0.0249565	0.0866675
Vps54	up in PU.1-low	2356.17	0.380028	0.169537	2.24156	0.02499	0.0866817
Birc3	up in PU.1-low	563.284	0.466712	0.208214	2.2415	0.0249934	0.0866817
Rpl27	up in PU.1-low	2027.5	0.554795	0.247527	2.24135	0.0250033	0.0866905
Smpd5	up in PU.1-low	72.1322	0.610633	0.272603	2.24001	0.0250904	0.0868607
Tmem52	up in PU.1-low	12.811	1.48755	0.665152	2.2364	0.0253254	0.0874733
Rab20	up in PU.1-low	477.221	0.504079	0.225503	2.23535	0.0253943	0.0876412
Espl1	up in PU.1-low	124.531	0.570407	0.255383	2.23353	0.0255137	0.0880006
Ndufb7	up in PU.1-low	991.562	0.459898	0.205925	2.23333	0.0255274	0.0880112
Cstb	up in PU.1-low	3282.59	0.450828	0.20187	2.23326	0.0255321	0.0880112
Klhl35	up in PU.1-low	44.3737	0.604448	0.271086	2.22973	0.0257654	0.0886111
Asnsd1	up in PU.1-low	169.284	0.503349	0.225757	2.22961	0.0257736	0.0886111
Rrp15	up in PU.1-low	251.967	0.472806	0.212064	2.22954	0.025778	0.0886111
Rit1	up in PU.1-low	894.44	0.33663	0.151132	2.22739	0.0259211	0.0889791
Galnt12	up in PU.1-low	189.667	0.546201	0.24529	2.22675	0.0259638	0.0890726
Aprt	up in PU.1-low	1012.2	0.44789	0.201169	2.22644	0.0259848	0.0890917
Tmco1	up in PU.1-low	826.484	0.394255	0.177079	2.22644	0.0259849	0.0890917
Etfb	up in PU.1-low	294.432	0.46306	0.208082	2.22537	0.0260565	0.0892798
Pea15a	up in PU.1-low	13739.5	0.376127	0.16904	2.22507	0.0260762	0.089308
Ankrd13a	up in PU.1-low	3784.86	0.459278	0.206427	2.2249	0.0260883	0.089308
Ccdc84	up in PU.1-low	34.6275	0.777334	0.349753	2.22252	0.026248	0.0896731
Ufc1	up in PU.1-low	1030.39	0.362248	0.163002	2.22236	0.026259	0.0896931
Slc17a9	up in PU.1-low	29.8697	1.01545	0.457032	2.22184	0.0262941	0.0897952
Slc16a10	up in PU.1-low	324.317	0.347342	0.156391	2.22098	0.0263526	0.0899239
Fam114a1	up in PU.1-low	431.622	0.320634	0.144424	2.22009	0.0264125	0.0900571
Pilra	up in PU.1-low	601.336	0.55879	0.252066	2.21684	0.026634	0.0906869
Nol7	up in PU.1-low	926.385	0.39081	0.176403	2.21544	0.02673	0.090942
Pxdc1	up in PU.1-low	614.08	0.506921	0.228823	2.21534	0.0267365	0.0909464
Rps6ka4	up in PU.1-low	63.8603	0.640808	0.289303	2.21501	0.0267595	0.0909887
Tmed10	up in PU.1-low	2603.73	0.304942	0.137783	2.21321	0.0268834	0.0913021
Ciao2b	up in PU.1-low	406.278	0.487437	0.220332	2.21229	0.0269467	0.0913913
Rtraf	up in PU.1-low	1347.74	0.43504	0.196722	2.21144	0.0270052	0.0915177
Fnta	up in PU.1-low	2029.45	0.345807	0.156397	2.21109	0.0270299	0.0915705
Btf3	up in PU.1-low	1757.88	0.387823	0.175556	2.20911	0.0271669	0.0918737
Znrd1	up in PU.1-low	639.705	0.513327	0.232703	2.20594	0.0273884	0.0924758
Rab5if	up in PU.1-low	86.9644	0.407479	0.184897	2.20381	0.0275375	0.0929201
Acp6	up in PU.1-low	264.167	0.30902	0.140248	2.20338	0.027568	0.0929973
Brd7	up in PU.1-low	2309.48	0.326086	0.148182	2.20058	0.027766	0.0934798
Slc39a11	up in PU.1-low	196.769	0.319666	0.14527	2.2005	0.0277715	0.0934798
Iffo1	up in PU.1-low	902.883	0.326196	0.148366	2.19858	0.0279075	0.093764
Ly6e	up in PU.1-low	17456.2	0.496709	0.22593	2.19851	0.0279125	0.093764
Casp6	up in PU.1-low	218.89	0.429771	0.195531	2.19797	0.0279512	0.0938545
Gm10800	up in PU.1-low	488.82	2.21256	1.00667	2.19791	0.0279557	0.0938545
Mcoln2	up in PU.1-low	15.1945	1.46391	0.667088	2.19448	0.0282007	0.0944747
Cd302	up in PU.1-low	360.569	0.497989	0.226982	2.19396	0.0282385	0.0945464
Slc8b1	up in PU.1-low	93.4231	0.586871	0.267607	2.19303	0.0283051	0.0947063
Mad2l1bp	up in PU.1-low	193.99	0.467369	0.213316	2.19097	0.0284539	0.0950646
Dsn1	up in PU.1-low	94.1432	0.532164	0.24294	2.19052	0.0284868	0.0951563
Clec5a	up in PU.1-low	1720.68	0.485645	0.221867	2.1889	0.0286042	0.0954955
Nat2	up in PU.1-low	189.28	0.464137	0.212069	2.18861	0.0286252	0.0955092
Spaca1	up in PU.1-low	18.9218	1.91133	0.873345	2.18851	0.0286323	0.0955128
Gins3	up in PU.1-low	81.5466	0.46905	0.214411	2.18762	0.0286972	0.0956554
Mlec	up in PU.1-low	6305.12	0.373901	0.170933	2.18741	0.0287125	0.095688
Fam53a	up in PU.1-low	330.956	0.408266	0.186735	2.18634	0.0287909	0.0958383
Macroh2a1	up in PU.1-low	1317.96	0.342086	0.156638	2.18393	0.0289675	0.0962961
Arrdc4	up in PU.1-low	692.246	0.402486	0.184308	2.18376	0.0289797	0.0963006
Timm21	up in PU.1-low	331.55	0.485448	0.222437	2.18241	0.0290794	0.0965195
Hipk1	up in PU.1-low	7304.55	0.175808	0.0806225	2.18063	0.0292109	0.0969186
Ctso	up in PU.1-low	1102.74	0.389604	0.178755	2.17954	0.0292914	0.097139
Orai3	up in PU.1-low	1135.45	0.43448	0.199355	2.17943	0.0292998	0.097139
Smim1	up in PU.1-low	121.097	0.663844	0.304715	2.17858	0.0293632	0.0973103
P3h3	up in PU.1-low	200.667	0.495735	0.227663	2.17749	0.0294438	0.0974481
Stk24	up in PU.1-low	3164.13	0.328039	0.1509	2.17387	0.0297147	0.0981699
C130050O18Rik	up in PU.1-low	58.9854	0.704199	0.323953	2.17377	0.0297226	0.0981699
Ninl	up in PU.1-low	349.235	0.390782	0.180015	2.17084	0.0299436	0.0987234
Rpgrip1	up in PU.1-low	41.7895	0.848159	0.391069	2.16882	0.0300961	0.099094
Tpra1	up in PU.1-low	295.94	0.353639	0.16309	2.16837	0.0301307	0.0991321
Psma7	up in PU.1-low	3056.74	0.285592	0.131768	2.16739	0.0302054	0.0991782
4833439L19Rik	up in PU.1-low	4357.31	0.256463	0.118331	2.16734	0.0302088	0.0991782
Exosc8	up in PU.1-low	641.986	0.346519	0.159888	2.16725	0.0302155	0.0991782
Gm10717	up in PU.1-low	15.5681	2.23091	1.02992	2.16609	0.0303042	0.0993244
Tgfb1	up in PU.1-low	1025.73	0.531935	0.245593	2.16592	0.0303174	0.0993489
Rps5	up in PU.1-low	6647.41	0.543505	0.25153	2.16079	0.0307112	0.10043
Pole3	up in PU.1-low	536.461	0.371012	0.171737	2.16035	0.0307457	0.100485
Atp6v1g1	up in PU.1-low	2697.68	0.37754	0.174799	2.15985	0.0307844	0.100574
Nradd	up in PU.1-low	24.9107	0.76725	0.355419	2.15872	0.030872	0.100742
Rasl2-9	up in PU.1-low	25.0725	0.934395	0.432875	2.15858	0.0308827	0.100742
Ptgr2	up in PU.1-low	345.326	0.328863	0.152369	2.15833	0.0309025	0.100769
Prkx	up in PU.1-low	1357.49	0.3819	0.177131	2.15603	0.031081	0.101236
Fez2	up in PU.1-low	3853.41	0.431384	0.200148	2.15532	0.0311367	0.10136
Pmm2	up in PU.1-low	524.495	0.323796	0.150267	2.1548	0.0311772	0.101416
Arhgap18	up in PU.1-low	699.561	0.387713	0.180111	2.15263	0.0313476	0.101868
Rbbp8	up in PU.1-low	266.588	0.427907	0.198827	2.15216	0.0313846	0.101937
Zbtb34	up in PU.1-low	2873.68	0.455928	0.211983	2.15078	0.0314936	0.102175
Rabac1	up in PU.1-low	867.495	0.425435	0.198114	2.14742	0.0317596	0.102748
Ncaph2	up in PU.1-low	675.201	0.243787	0.11355	2.14695	0.0317969	0.102831
Ranbp1	up in PU.1-low	603.326	0.314909	0.146724	2.14627	0.0318514	0.10291
3110082I17Rik	up in PU.1-low	1333.8	0.463326	0.215897	2.14605	0.0318692	0.102949
Naa60	up in PU.1-low	573.891	0.335784	0.156543	2.14499	0.0319539	0.103184
3110040N11Rik	up in PU.1-low	203.55	0.421806	0.196674	2.1447	0.0319767	0.103222
Map2k5	up in PU.1-low	451.062	0.281173	0.131123	2.14435	0.0320051	0.103252
Sox4	up in PU.1-low	1076.23	0.447589	0.208898	2.14262	0.0321433	0.103619
Galk1	up in PU.1-low	398.889	0.403329	0.188505	2.13962	0.0323856	0.104208
Unc13d	up in PU.1-low	158.216	0.433532	0.202711	2.13867	0.0324624	0.104416
Borcs8	up in PU.1-low	710.096	0.364907	0.170631	2.13857	0.0324707	0.104418
Nadk	up in PU.1-low	1354.86	0.373443	0.174651	2.13823	0.0324983	0.104453
Dhdh	up in PU.1-low	1832.48	0.318247	0.148897	2.13736	0.0325684	0.104639
Rplp2	up in PU.1-low	5688.8	0.628675	0.294332	2.13594	0.0326841	0.104867
E030030I06Rik	up in PU.1-low	15.025	2.20032	1.03027	2.13567	0.0327065	0.104888
4931406P16Rik	up in PU.1-low	892.351	0.366598	0.171832	2.13346	0.0328869	0.105269
Zfp41	up in PU.1-low	278.886	0.447701	0.209855	2.13339	0.0328929	0.105269
Rps14	up in PU.1-low	2363.56	0.596859	0.2798	2.13316	0.0329113	0.10529
Taz	up in PU.1-low	525.713	0.336814	0.157966	2.13219	0.032991	0.105412
Cep63	up in PU.1-low	1086.42	0.309514	0.145211	2.13147	0.0330501	0.10552
Zc3h12a	up in PU.1-low	75.3504	0.597094	0.280163	2.13124	0.0330698	0.105563
Derl1	up in PU.1-low	1506.74	0.314231	0.147451	2.1311	0.0330813	0.105577
Pih1d1	up in PU.1-low	547.715	0.462231	0.217018	2.12992	0.0331782	0.105831
Tmem35b	up in PU.1-low	223.098	0.547817	0.257238	2.12961	0.0332036	0.105886
Lsm8	up in PU.1-low	723.32	0.339169	0.159356	2.12837	0.0333064	0.106062
Ccl4	up in PU.1-low	441.243	0.698822	0.328347	2.1283	0.033312	0.106062
Csf2rb	up in PU.1-low	1365.21	0.328829	0.15465	2.12628	0.0334801	0.1064
Rnf13	up in PU.1-low	4107.38	0.298622	0.140476	2.12579	0.033521	0.106492
Fam214b	up in PU.1-low	683.832	0.405422	0.190873	2.12404	0.0336668	0.106836
Rassf7	up in PU.1-low	32.4867	0.804777	0.379051	2.12314	0.0337422	0.106991
Tbc1d20	up in PU.1-low	1640.85	0.317411	0.14951	2.12301	0.0337528	0.106991
Lamtor4	up in PU.1-low	852.617	0.499108	0.235122	2.12276	0.0337737	0.107018
Skint3	up in PU.1-low	12.6109	1.62472	0.765623	2.12208	0.0338308	0.10716
Mrpl22	up in PU.1-low	267.529	0.452159	0.213098	2.12183	0.0338517	0.107187
Sdhaf1	up in PU.1-low	101.27	0.597236	0.282183	2.11648	0.0343039	0.108241
Perp	up in PU.1-low	136.742	0.645838	0.305483	2.11415	0.0345021	0.108637
Atp6v1f	up in PU.1-low	2002.8	0.473418	0.224147	2.11208	0.0346793	0.109027
Zfp64	up in PU.1-low	253.104	0.2818	0.13346	2.1115	0.0347295	0.10909
Ppp4c	up in PU.1-low	448.364	0.462689	0.219144	2.11135	0.0347422	0.10909
Rab8a	up in PU.1-low	1189.36	0.317428	0.150358	2.11114	0.0347601	0.10909
Sft2d2	up in PU.1-low	2850.65	0.425331	0.201472	2.11111	0.0347624	0.10909
Bak1	up in PU.1-low	702.299	0.508767	0.241023	2.11086	0.0347841	0.109138
Nek9	up in PU.1-low	3129.68	0.216836	0.102735	2.11063	0.0348042	0.109181
Rps19	up in PU.1-low	1954.91	0.59973	0.284547	2.10766	0.0350601	0.109864
Limk1	up in PU.1-low	504.523	0.360646	0.171173	2.10691	0.0351254	0.109989
B2m	up in PU.1-low	109480	0.418911	0.198874	2.10641	0.0351683	0.110064
Ccr5	up in PU.1-low	1793.18	0.580322	0.275633	2.10542	0.0352551	0.110305
Cited2	up in PU.1-low	1231.45	0.360049	0.171032	2.10516	0.0352774	0.110305
Lrba	up in PU.1-low	2616.08	0.56168	0.267297	2.10134	0.0356116	0.111068
Mgat4b	up in PU.1-low	271.254	0.347719	0.165625	2.09943	0.0357787	0.111489
Plscr3	up in PU.1-low	497.509	0.468683	0.223425	2.09772	0.0359297	0.111838
Ten1	up in PU.1-low	756.247	0.434939	0.207347	2.09763	0.0359377	0.111843
Trmt112	up in PU.1-low	602.077	0.484276	0.231038	2.09609	0.0360741	0.112133
Lsm10	up in PU.1-low	283.602	0.503136	0.240137	2.09521	0.0361525	0.112299
Gpsm3	up in PU.1-low	525.162	0.589659	0.281576	2.09414	0.0362475	0.112496
Gnb1l	up in PU.1-low	57.3398	0.571441	0.272882	2.09409	0.0362517	0.112496
Malt1	up in PU.1-low	723.877	0.330788	0.157979	2.09388	0.0362706	0.112497
Eef2kmt	up in PU.1-low	318.773	0.440876	0.210556	2.09387	0.0362716	0.112497
Aif1	up in PU.1-low	10443	0.542839	0.259834	2.08918	0.0366918	0.113536
Gipc1	up in PU.1-low	509.864	0.289834	0.138734	2.08913	0.0366956	0.113536
Mrpl21	up in PU.1-low	545.669	0.351484	0.168463	2.08641	0.0369416	0.114144
Cd300ld	up in PU.1-low	185.966	0.667778	0.320253	2.08516	0.0370549	0.114371
Ccl5	up in PU.1-low	78.3816	0.697654	0.334776	2.08394	0.0371655	0.114569
Il15	up in PU.1-low	199.232	0.415408	0.199533	2.08191	0.0373511	0.115018
Tgfbi	up in PU.1-low	254.722	0.53824	0.258607	2.0813	0.0374064	0.115146
Imp3	up in PU.1-low	528.639	0.410513	0.197245	2.08123	0.0374125	0.115146
Rsl24d1	up in PU.1-low	956.737	0.443876	0.213339	2.08061	0.0374693	0.115279
Anp32b	up in PU.1-low	5887.7	0.40632	0.195359	2.07987	0.0375375	0.115427
Tgds	up in PU.1-low	146.555	0.494229	0.237821	2.07815	0.0376951	0.115768
Kif13a	up in PU.1-low	822.189	0.322795	0.155433	2.07675	0.0378249	0.116125
Dusp12	up in PU.1-low	274.881	0.395172	0.190393	2.07556	0.0379347	0.116338
Xbp1	up in PU.1-low	1732.87	0.392261	0.189037	2.07505	0.037982	0.116421
Cks2	up in PU.1-low	84.4535	0.713083	0.343801	2.07411	0.0380689	0.116625
Acss1	up in PU.1-low	1748.93	0.232576	0.112329	2.07049	0.0384066	0.117472
Ppp1r18	up in PU.1-low	2039.84	0.567126	0.274385	2.0669	0.0387437	0.118189
Tmem256	up in PU.1-low	475.456	0.57748	0.279481	2.06626	0.0388043	0.118311
Mob3c	up in PU.1-low	2576.37	0.315137	0.152542	2.0659	0.0388381	0.118352
Ccng2	up in PU.1-low	1544.26	0.448265	0.217349	2.06242	0.0391677	0.119083
Polr3c	up in PU.1-low	557.386	0.266354	0.129156	2.06227	0.0391821	0.119106
Erp29	up in PU.1-low	3366.76	0.44453	0.215703	2.06084	0.0393184	0.119415
Ddx41	up in PU.1-low	499.894	0.276954	0.134453	2.05985	0.0394127	0.119659
Snx5	up in PU.1-low	18565.8	0.332562	0.161477	2.0595	0.0394461	0.119697
Clptm1l	up in PU.1-low	1111.26	0.280043	0.135981	2.05943	0.0394529	0.119697
Nxt2	up in PU.1-low	2718.05	0.378451	0.183829	2.05871	0.0395223	0.119846
Rbl1	up in PU.1-low	382.41	0.411205	0.19974	2.0587	0.0395228	0.119846
Ccdc17	up in PU.1-low	46.7319	0.571473	0.277632	2.05838	0.0395536	0.119855
Dnttip1	up in PU.1-low	220.199	0.325426	0.158232	2.05664	0.0397212	0.120215
Gm3248	up in PU.1-low	25.9785	1.16377	0.565938	2.05635	0.0397491	0.120278
Dennd2c	up in PU.1-low	435.476	0.532076	0.259172	2.05298	0.0400742	0.121008
Slc46a3	up in PU.1-low	494.363	0.399968	0.195047	2.05062	0.0403038	0.121488
Zmat5	up in PU.1-low	107.089	0.542717	0.264737	2.05002	0.0403621	0.121622
B4galt4	up in PU.1-low	782.561	0.46282	0.225787	2.04981	0.0403834	0.121644
Slc31a2	up in PU.1-low	922.676	0.286044	0.139713	2.04737	0.0406215	0.122111
Tent2	up in PU.1-low	1165.35	0.273731	0.1337	2.04735	0.0406236	0.122111
Il13ra1	up in PU.1-low	1041.7	0.445756	0.217817	2.04648	0.0407096	0.122327
Rrad	up in PU.1-low	119.98	0.616275	0.301216	2.04596	0.0407602	0.122404
Castor1	up in PU.1-low	98.5368	0.535709	0.261861	2.04578	0.0407783	0.122427
Fam111a	up in PU.1-low	2374.15	0.437613	0.21393	2.04559	0.0407965	0.12246
Nat9	up in PU.1-low	385.004	0.328118	0.160439	2.04513	0.0408416	0.122532
Ptpa	up in PU.1-low	2890.68	0.244501	0.11957	2.04483	0.0408715	0.12259
Csk	up in PU.1-low	1300.99	0.413206	0.202418	2.04135	0.0412164	0.123327
Irf8	up in PU.1-low	7620.4	0.433432	0.212327	2.04134	0.041217	0.123327
Tspan14	up in PU.1-low	1473.66	0.537818	0.263493	2.04111	0.0412398	0.123362
Gtpbp2	up in PU.1-low	1064.59	0.220794	0.108201	2.04058	0.0412921	0.123478
Ech1	up in PU.1-low	1064.19	0.252026	0.123534	2.04014	0.0413368	0.123566
Mrpl34	up in PU.1-low	359.468	0.49191	0.24119	2.03951	0.0413994	0.123676
Nubp2	up in PU.1-low	566.509	0.338804	0.166209	2.03842	0.0415083	0.123903
Rasgrp4	up in PU.1-low	21.4862	0.885474	0.434405	2.03836	0.0415138	0.123903
BC035044	up in PU.1-low	1005.9	0.70599	0.346572	2.03707	0.0416432	0.12416
Rfc2	up in PU.1-low	557.836	0.308985	0.151726	2.03647	0.0417033	0.124296
Cmtm3	up in PU.1-low	1159.63	0.512656	0.251856	2.03551	0.0417995	0.124456
Traf1	up in PU.1-low	10.5298	1.29676	0.637069	2.0355	0.0418002	0.124456
Tpd52l2	up in PU.1-low	2020.43	0.242474	0.119181	2.03449	0.0419021	0.124738
Rpl8	up in PU.1-low	4527.8	0.388886	0.191185	2.03408	0.0419432	0.124839
Fdx1	up in PU.1-low	236.132	0.370078	0.182212	2.03103	0.042252	0.12565
Rela	up in PU.1-low	1351.05	0.29924	0.147341	2.03093	0.0422622	0.125658
Eif4g2	up in PU.1-low	29578.1	0.319661	0.15744	2.03037	0.0423191	0.125806
Acsl5	up in PU.1-low	2016.28	0.240671	0.118711	2.02737	0.0426249	0.126562
Gm5617	up in PU.1-low	205.572	0.645032	0.318326	2.02632	0.0427318	0.126793
Map4k4	up in PU.1-low	5785.67	0.355507	0.175537	2.02526	0.0428408	0.126949
Il1rl2	up in PU.1-low	322.228	0.452957	0.223657	2.02523	0.0428433	0.126949
Gabarap	up in PU.1-low	4800.52	0.433382	0.214062	2.02456	0.0429124	0.127097
Lsm4	up in PU.1-low	671.861	0.443036	0.218908	2.02384	0.0429865	0.127264
Sh3kbp1	up in PU.1-low	5957.05	0.259633	0.128341	2.023	0.0430734	0.127478
Akr1c13	up in PU.1-low	41.2456	0.868251	0.429765	2.02029	0.0433529	0.128077
Ghdc	up in PU.1-low	189.5	0.476265	0.235787	2.01989	0.0433946	0.128077
Psmb3	up in PU.1-low	976.196	0.259629	0.128581	2.01918	0.0434681	0.128184
Psmd10	up in PU.1-low	608.225	0.347156	0.171964	2.01877	0.0435106	0.128222
Ppcs	up in PU.1-low	185.754	0.379982	0.188245	2.01855	0.0435337	0.128268
Rpl4	up in PU.1-low	15645	0.304764	0.151008	2.0182	0.0435701	0.128343
Poglut3	up in PU.1-low	329.132	0.339027	0.167988	2.01816	0.0435741	0.128343
Zcchc3	up in PU.1-low	185.052	0.532056	0.263773	2.0171	0.043685	0.128626
Btbd7	up in PU.1-low	2049.67	0.382229	0.189599	2.01599	0.0438014	0.128837
Emc6	up in PU.1-low	434.587	0.484631	0.240479	2.01528	0.0438754	0.128989
Tsacc	up in PU.1-low	25.7865	0.900072	0.447168	2.01283	0.0441328	0.129568
Rab29	up in PU.1-low	324.357	0.464659	0.230876	2.01259	0.0441581	0.129599
Chmp3	up in PU.1-low	2920.49	0.361836	0.17981	2.01233	0.0441854	0.129635
Tmem106c	up in PU.1-low	474.363	0.373091	0.185474	2.01155	0.0442675	0.12981
Gmnn	up in PU.1-low	180.174	0.509938	0.253534	2.01132	0.0442912	0.129857
Mphosph6	up in PU.1-low	359.703	0.374727	0.186642	2.00773	0.0446721	0.13073
Apobec2	up in PU.1-low	16.1648	1.36326	0.679499	2.00627	0.0448272	0.13105
Psmg3	up in PU.1-low	202.561	0.398079	0.198682	2.0036	0.0451128	0.131624
Smad6	up in PU.1-low	30.8282	0.747023	0.372844	2.00358	0.0451151	0.131624
Abhd12	up in PU.1-low	7027.52	0.287522	0.143538	2.00311	0.0451654	0.131704
Laptm5	up in PU.1-low	24845.9	0.401674	0.200538	2.00298	0.0451793	0.131723
Foxn3	up in PU.1-low	6892.27	0.28866	0.14414	2.00264	0.0452157	0.131781
Rtn4rl1	up in PU.1-low	3303.25	0.267382	0.133533	2.00236	0.0452459	0.131828
Ski	up in PU.1-low	16054.4	0.310303	0.15517	1.99976	0.0455265	0.132288
Szrd1	up in PU.1-low	769.502	0.385447	0.193008	1.99705	0.0458192	0.132879
Trim41	up in PU.1-low	619.72	0.246364	0.123389	1.99665	0.0458634	0.132932
Rpl18	up in PU.1-low	3743.97	0.4545	0.227834	1.99487	0.0460571	0.133336
Gm36028	up in PU.1-low	12.7525	1.42739	0.716111	1.99325	0.0462339	0.133714
Rpia	up in PU.1-low	314.758	0.527925	0.264921	1.99276	0.0462874	0.133846
Ppt2	up in PU.1-low	148.287	0.427771	0.214932	1.99026	0.0465626	0.134529
Plec	up in PU.1-low	7900.97	1.05033	0.527824	1.98993	0.0465992	0.134589
Psmb8	up in PU.1-low	2134	0.370465	0.1863	1.98854	0.046752	0.134896
Zfp362	up in PU.1-low	611.31	0.372298	0.187353	1.98715	0.0469057	0.135181
Cux1	up in PU.1-low	9939.04	0.28295	0.142428	1.98662	0.0469649	0.135329
Zfp72	up in PU.1-low	217.443	0.482704	0.243004	1.9864	0.0469888	0.135353
Jund	up in PU.1-low	124.552	0.411672	0.207261	1.98625	0.0470055	0.135378
Tmem164	up in PU.1-low	428.835	0.303385	0.152868	1.98462	0.0471872	0.135765
Uxt	up in PU.1-low	157.073	0.480851	0.242705	1.98121	0.0475675	0.136586
Ccdc115	up in PU.1-low	1658.09	0.474691	0.239647	1.9808	0.0476139	0.136697
Mrps7	up in PU.1-low	842.85	0.332648	0.167954	1.98059	0.047637	0.136741
Cnr2	up in PU.1-low	291.527	0.335529	0.169527	1.97921	0.0477924	0.136886
Eif4ebp1	up in PU.1-low	271.482	0.459774	0.232341	1.97888	0.0478298	0.136907
Map3k20	up in PU.1-low	1966.78	0.338048	0.17085	1.97862	0.0478585	0.136932
Med4	up in PU.1-low	487.712	0.367417	0.185776	1.97774	0.0479577	0.137114
Srp14	up in PU.1-low	2397.55	0.369932	0.187067	1.97754	0.0479809	0.137135
Stbd1	up in PU.1-low	31.119	0.679108	0.343505	1.977	0.048042	0.137287
Srsf9	up in PU.1-low	1393.55	0.433181	0.219143	1.97671	0.0480746	0.137333
Fkbp9	up in PU.1-low	721.994	0.388895	0.196921	1.97488	0.0482821	0.137704
M6pr	up in PU.1-low	3322.65	0.286994	0.145339	1.97465	0.0483082	0.137728
Ttc7	up in PU.1-low	1457.59	0.390152	0.197686	1.97359	0.0484279	0.138024
Alkbh4	up in PU.1-low	98.9274	0.392774	0.199331	1.97046	0.0487859	0.138747
Zfp787	up in PU.1-low	244.972	0.295869	0.150176	1.97015	0.0488209	0.138809
Nav3	up in PU.1-low	8187.81	0.307869	0.156269	1.97013	0.0488239	0.138809
Bcl2l12	up in PU.1-low	29.8917	0.740555	0.375922	1.96997	0.0488415	0.138823
C5ar2	up in PU.1-low	701.522	0.626271	0.318035	1.96919	0.0489317	0.139011
Bcl3	up in PU.1-low	51.9753	0.568181	0.28854	1.96916	0.0489352	0.139011
Arhgap30	up in PU.1-low	5244.25	0.465182	0.236321	1.96843	0.0490186	0.139179
Nr2f6	up in PU.1-low	54.0778	0.53993	0.274385	1.96778	0.0490933	0.139288
Runx3	up in PU.1-low	79.0857	0.903483	0.459235	1.96737	0.049141	0.139366
Tbc1d22a	up in PU.1-low	1556.7	0.264495	0.13449	1.96666	0.0492228	0.139575
Lhfpl2	up in PU.1-low	3292.95	0.314052	0.159711	1.96637	0.0492555	0.139645
Retreg1	up in PU.1-low	2545.74	0.229816	0.116919	1.9656	0.0493449	0.139807
Mtus1	up in PU.1-low	8021.71	0.331764	0.168814	1.96527	0.0493832	0.139885
Rps21	up in PU.1-low	1691.61	0.635519	0.323672	1.96347	0.0495916	0.140298
Idh2	up in PU.1-low	1020.32	0.232051	0.118219	1.96288	0.0496597	0.140442
Hspa2	down in PU.1-low	891.053	-2.13457	0.273117	-7.8156	5.47029e-15	1.18042e-11
Aacs	down in PU.1-low	469.914	-1.22097	0.163606	-7.46287	8.46589e-14	1.46147e-10
Gm4951	down in PU.1-low	197.664	-2.3713	0.320647	-7.39536	1.41027e-13	2.21323e-10
Pkm	down in PU.1-low	14468.4	-0.913771	0.126106	-7.24604	4.29121e-13	5.69839e-10
Atp1a1	down in PU.1-low	5831.07	-1.46542	0.204447	-7.16773	7.62505e-13	8.22695e-10
Ifit3b	down in PU.1-low	219.911	-2.08754	0.291605	-7.15881	8.13812e-13	8.26402e-10
Fasn	down in PU.1-low	6453.35	-1.74103	0.246332	-7.06783	1.57376e-12	1.35839e-09
Aqr	down in PU.1-low	1506.83	-0.82032	0.116792	-7.02377	2.15965e-12	1.77533e-09
Aldh18a1	down in PU.1-low	557.803	-0.775212	0.111298	-6.96521	3.27906e-12	2.3586e-09
Usp18	down in PU.1-low	354.922	-2.26482	0.326428	-6.93819	3.97144e-12	2.73424e-09
Aars	down in PU.1-low	4115.87	-1.11944	0.161464	-6.93307	4.11807e-12	2.73424e-09
Ifit1	down in PU.1-low	316.928	-1.7358	0.250583	-6.92705	4.29704e-12	2.7474e-09
Lrpprc	down in PU.1-low	4531.44	-0.941011	0.138667	-6.7861	1.15202e-11	6.41524e-09
Hgs	down in PU.1-low	1235.31	-0.976324	0.145083	-6.7294	1.70359e-11	8.64972e-09
Il7r	down in PU.1-low	61.2933	-2.49203	0.38016	-6.55522	5.55609e-11	2.26791e-08
Hsp90ab1	down in PU.1-low	60626.9	-1.01058	0.154222	-6.55274	5.64908e-11	2.26791e-08
Ifit3	down in PU.1-low	793.537	-1.73974	0.267865	-6.49484	8.31226e-11	3.05308e-08
Iars	down in PU.1-low	3408.61	-0.728886	0.112784	-6.46268	1.02866e-10	3.62402e-08
Cltc	down in PU.1-low	25842.3	-0.766173	0.119988	-6.38544	1.70908e-10	5.52394e-08
Rsad2	down in PU.1-low	128.307	-2.35467	0.381894	-6.16577	7.0141e-10	1.89194e-07
Hspa1a	down in PU.1-low	190.333	-2.40892	0.396893	-6.06943	1.28365e-09	3.12108e-07
Cd22	down in PU.1-low	276.631	-1.70439	0.28266	-6.02984	1.64123e-09	3.72797e-07
Gpi1	down in PU.1-low	7723.05	-0.849007	0.14098	-6.02219	1.72074e-09	3.85782e-07
Oas3	down in PU.1-low	311.721	-2.7996	0.47853	-5.85041	4.90358e-09	9.03353e-07
Wdr6	down in PU.1-low	807.067	-1.54024	0.264911	-5.81418	6.09332e-09	1.04147e-06
Stat2	down in PU.1-low	1133.13	-1.11586	0.192861	-5.78582	7.21608e-09	1.1752e-06
Pfkl	down in PU.1-low	3010.57	-0.870271	0.151039	-5.76191	8.31673e-09	1.32937e-06
Usp5	down in PU.1-low	2108.81	-1.14228	0.198631	-5.75076	8.88438e-09	1.40707e-06
Gars	down in PU.1-low	3589.01	-0.811021	0.141601	-5.72751	1.01915e-08	1.52988e-06
Ogdh	down in PU.1-low	6013.93	-0.578494	0.101346	-5.70814	1.14217e-08	1.68524e-06
Map1s	down in PU.1-low	824.602	-0.917368	0.161408	-5.68352	1.31947e-08	1.91412e-06
Tln2	down in PU.1-low	4116.03	-0.74869	0.133624	-5.60294	2.10742e-08	2.88598e-06
Cad	down in PU.1-low	498.727	-0.885754	0.160088	-5.53291	3.14967e-08	3.88377e-06
Igsf6	down in PU.1-low	762.779	-1.27783	0.232049	-5.50671	3.65593e-08	4.35257e-06
Sf3b3	down in PU.1-low	2066.55	-0.728086	0.136047	-5.35172	8.71223e-08	8.44939e-06
Lilra5	down in PU.1-low	142.62	-2.11554	0.400913	-5.2768	1.31462e-07	1.18199e-05
Oas1g	down in PU.1-low	37.1452	-3.09207	0.586596	-5.27122	1.35521e-07	1.21217e-05
Nup133	down in PU.1-low	1066.47	-1.03596	0.197344	-5.24951	1.52507e-07	1.32855e-05
Wars	down in PU.1-low	1985.02	-0.687934	0.131093	-5.24769	1.54021e-07	1.32943e-05
Ctr9	down in PU.1-low	1290.76	-0.650708	0.124068	-5.24478	1.56468e-07	1.34383e-05
Got1	down in PU.1-low	11222	-1.06531	0.203367	-5.23834	1.62023e-07	1.35546e-05
Pcdhga4	down in PU.1-low	57.5319	-1.85016	0.353268	-5.23728	1.62965e-07	1.35546e-05
Coro7	down in PU.1-low	1635.82	-0.932033	0.179025	-5.20616	1.92786e-07	1.56247e-05
Synrg	down in PU.1-low	3795.2	-0.411333	0.079257	-5.18986	2.10455e-07	1.66379e-05
Slfn5	down in PU.1-low	1765.45	-1.60663	0.309742	-5.187	2.1371e-07	1.67694e-05
Edc4	down in PU.1-low	882.746	-0.962841	0.185992	-5.17679	2.25738e-07	1.73969e-05
Ifit2	down in PU.1-low	1119.03	-1.3761	0.266765	-5.15849	2.48955e-07	1.86857e-05
Smc1a	down in PU.1-low	10469.7	-0.801269	0.156971	-5.10458	3.31531e-07	2.36496e-05
Hsd17b4	down in PU.1-low	4229.14	-0.637633	0.126325	-5.04756	4.47499e-07	2.972e-05
Rtp4	down in PU.1-low	739.011	-1.74286	0.345292	-5.04751	4.47617e-07	2.972e-05
Abcf2	down in PU.1-low	1886.5	-0.54356	0.108598	-5.00527	5.57849e-07	3.53518e-05
Cd34	down in PU.1-low	1917.34	-1.10798	0.221391	-5.00463	5.59706e-07	3.53518e-05
Hspa4	down in PU.1-low	19653.1	-0.881301	0.176783	-4.9852	6.18972e-07	3.72776e-05
Ap1b1	down in PU.1-low	2447.57	-0.638534	0.128099	-4.9847	6.20595e-07	3.72776e-05
Slc12a9	down in PU.1-low	358.256	-0.757579	0.152224	-4.97674	6.46632e-07	3.80983e-05
Ddb1	down in PU.1-low	4985.3	-0.813024	0.164026	-4.95668	7.17062e-07	4.06492e-05
Lag3	down in PU.1-low	1169.44	-1.04524	0.210888	-4.95638	7.18184e-07	4.06492e-05
Alas1	down in PU.1-low	1512.94	-0.651046	0.131409	-4.95436	7.25706e-07	4.06749e-05
Cxcl9	down in PU.1-low	160.344	-2.52053	0.512266	-4.92035	8.63897e-07	4.6291e-05
Hspa1b	down in PU.1-low	105.132	-2.23467	0.4544	-4.91786	8.74952e-07	4.6291e-05
Hspa8	down in PU.1-low	32546.3	-0.964604	0.196154	-4.91759	8.76167e-07	4.6291e-05
Arhgap19	down in PU.1-low	813.079	-0.721039	0.146629	-4.91744	8.76855e-07	4.6291e-05
Mthfd1	down in PU.1-low	760.913	-0.780605	0.159265	-4.9013	9.52035e-07	4.85131e-05
Lonp1	down in PU.1-low	1385.09	-0.625069	0.128597	-4.86066	1.16992e-06	5.6101e-05
Elp1	down in PU.1-low	2253.9	-1.16702	0.240201	-4.8585	1.18281e-06	5.64543e-05
Oasl2	down in PU.1-low	2951.93	-1.61459	0.332546	-4.85523	1.20249e-06	5.67175e-05
Vps8	down in PU.1-low	1143.16	-0.722856	0.149051	-4.84971	1.23644e-06	5.78446e-05
Dhx8	down in PU.1-low	1478.82	-0.66736	0.137706	-4.84626	1.25808e-06	5.83822e-05
Tubb2a	down in PU.1-low	6031.3	-1.17626	0.243116	-4.83826	1.3098e-06	5.99764e-05
Gnl2	down in PU.1-low	2212.24	-0.63612	0.131577	-4.8346	1.33415e-06	6.06088e-05
Gemin5	down in PU.1-low	843.125	-0.669726	0.139077	-4.8155	1.46829e-06	6.60078e-05
Abcf3	down in PU.1-low	1669.75	-0.60003	0.124642	-4.81403	1.47918e-06	6.63249e-05
Trpc4ap	down in PU.1-low	2731.6	-0.513162	0.106878	-4.80138	1.57578e-06	6.92179e-05
Eif4g1	down in PU.1-low	4506.27	-0.604077	0.126277	-4.78374	1.72062e-06	7.3494e-05
Uba6	down in PU.1-low	2808.71	-0.711211	0.149098	-4.77009	1.8414e-06	7.7139e-05
Agl	down in PU.1-low	1491.46	-0.689151	0.145076	-4.75028	2.03139e-06	8.2664e-05
Gtpbp4	down in PU.1-low	2682.64	-0.555068	0.117304	-4.73186	2.22474e-06	8.86967e-05
Lap3	down in PU.1-low	2419.32	-0.730027	0.154598	-4.72211	2.33407e-06	9.16424e-05
Tent5a	down in PU.1-low	1521.31	-0.971363	0.205805	-4.71982	2.36057e-06	9.19493e-05
Trappc9	down in PU.1-low	1196.39	-0.792699	0.168052	-4.71699	2.39359e-06	9.22333e-05
Fnip1	down in PU.1-low	3129.18	-0.575361	0.122799	-4.68539	2.79428e-06	0.00010396
Sdk1	down in PU.1-low	439.445	-1.29082	0.276905	-4.66159	3.13768e-06	0.000113318
Per1	down in PU.1-low	2291.11	-1.01348	0.217532	-4.65898	3.17774e-06	0.00011423
Hspa9	down in PU.1-low	6673.05	-0.802623	0.172328	-4.65754	3.20014e-06	0.00011423
Mybbp1a	down in PU.1-low	1629.62	-0.56774	0.121964	-4.65499	3.23997e-06	0.000115034
Mtrex	down in PU.1-low	3650.28	-0.684388	0.147033	-4.65466	3.24519e-06	0.000115034
Gas2l3	down in PU.1-low	1075.22	-0.883994	0.190156	-4.64877	3.33916e-06	0.000117401
Znfx1	down in PU.1-low	4071.5	-0.745938	0.160885	-4.63646	3.54433e-06	0.000123358
Nefm	down in PU.1-low	27413.5	-1.462	0.316667	-4.61685	3.89614e-06	0.0001324
Irf7	down in PU.1-low	94.5457	-1.59498	0.346085	-4.60864	4.05308e-06	0.00013639
Dnmt1	down in PU.1-low	1788.64	-0.603288	0.131123	-4.60094	4.20597e-06	0.000140713
Ldhb	down in PU.1-low	12839.9	-0.694199	0.150966	-4.59837	4.25818e-06	0.000141909
Ifi206	down in PU.1-low	176.028	-1.92014	0.417668	-4.59729	4.28031e-06	0.000142372
Gbf1	down in PU.1-low	2660	-0.549408	0.119871	-4.58334	4.57606e-06	0.000148319
Tns1	down in PU.1-low	3469.72	-0.634667	0.138663	-4.57706	4.71558e-06	0.000150472
Copa	down in PU.1-low	10054.8	-0.536854	0.117364	-4.57426	4.77905e-06	0.000151199
Aco1	down in PU.1-low	789.762	-0.64367	0.140877	-4.56902	4.9e-06	0.000153737
Eno1	down in PU.1-low	6639.75	-0.773476	0.169495	-4.56341	5.033e-06	0.000157115
Champ1	down in PU.1-low	1225.01	-0.52168	0.114938	-4.53881	5.65736e-06	0.000173161
Ddx46	down in PU.1-low	5262.4	-0.623794	0.137757	-4.52823	5.94797e-06	0.000179825
Ptcd1	down in PU.1-low	396.068	-0.722956	0.159777	-4.5248	6.04536e-06	0.000182131
Ddx39b	down in PU.1-low	2103.25	-0.531715	0.118047	-4.50427	6.66005e-06	0.000196199
Atp5a1	down in PU.1-low	22772.5	-0.71675	0.160516	-4.4653	7.99575e-06	0.00022554
Vps39	down in PU.1-low	3217.69	-0.546946	0.123146	-4.44144	8.93596e-06	0.000246424
Smc3	down in PU.1-low	9389.15	-0.708798	0.159784	-4.43597	9.1657e-06	0.00025036
Smchd1	down in PU.1-low	3464.88	-0.669075	0.151512	-4.41597	1.00557e-05	0.000270814
Lars	down in PU.1-low	1884.37	-0.600688	0.13636	-4.40517	1.05701e-05	0.000281593
Ada	down in PU.1-low	23.2311	-2.30882	0.526601	-4.38439	1.16314e-05	0.000301943
Itgax	down in PU.1-low	1451.14	-1.52459	0.347784	-4.38371	1.16675e-05	0.000302426
Dhx37	down in PU.1-low	286.524	-0.664357	0.151969	-4.37165	1.23313e-05	0.000313974
Usp19	down in PU.1-low	1243.66	-0.610061	0.13967	-4.36789	1.25452e-05	0.000317559
Zbp1	down in PU.1-low	271.52	-1.34417	0.3085	-4.35711	1.3179e-05	0.00032874
Polr2a	down in PU.1-low	5915.41	-0.566012	0.130092	-4.35086	1.35602e-05	0.000334891
Cdkn1c	down in PU.1-low	79.5408	-1.47976	0.340384	-4.34733	1.37805e-05	0.000339592
Isg15	down in PU.1-low	128.241	-1.49561	0.345098	-4.33388	1.46507e-05	0.000353728
Vcp	down in PU.1-low	3575.13	-0.638629	0.14737	-4.33349	1.46763e-05	0.00035385
Sec24c	down in PU.1-low	3550.86	-0.37501	0.0872879	-4.29624	1.73723e-05	0.000404175
Oas1a	down in PU.1-low	272.843	-1.60265	0.375862	-4.26393	2.00864e-05	0.000452679
Thop1	down in PU.1-low	363.415	-0.915691	0.214803	-4.26294	2.01753e-05	0.000454089
Tubb4b	down in PU.1-low	3372.75	-1.05664	0.247916	-4.26208	2.02537e-05	0.000454668
Ipo4	down in PU.1-low	896.532	-0.960864	0.225531	-4.26045	2.04013e-05	0.000456202
Rars	down in PU.1-low	1930.21	-0.447606	0.105315	-4.25016	2.13617e-05	0.000473386
Sec31a	down in PU.1-low	6383.05	-0.469676	0.110678	-4.24362	2.19946e-05	0.000484343
Pwp2	down in PU.1-low	613.654	-0.793982	0.187398	-4.23688	2.26646e-05	0.000494638
Kdm3a	down in PU.1-low	2169.6	-0.73807	0.174231	-4.23615	2.27389e-05	0.000495008
Cse1l	down in PU.1-low	2319.81	-0.664392	0.157268	-4.22459	2.39376e-05	0.000513615
Exoc2	down in PU.1-low	2922.29	-0.625569	0.148867	-4.20221	2.64317e-05	0.000551074
Oxct1	down in PU.1-low	12390.8	-0.425258	0.101238	-4.20058	2.66228e-05	0.000553722
Skiv2l	down in PU.1-low	1575.38	-0.720661	0.172495	-4.17786	2.94263e-05	0.000598336
Wdr11	down in PU.1-low	1497.68	-0.648329	0.155489	-4.16961	3.05124e-05	0.000612482
F830016B08Rik	down in PU.1-low	41.3137	-1.62753	0.390873	-4.16383	3.12947e-05	0.000626003
Ifi44	down in PU.1-low	348.012	-2.83239	0.680659	-4.16125	3.16513e-05	0.000631672
Pld3	down in PU.1-low	7065.92	-0.862052	0.2072	-4.16048	3.17583e-05	0.000632345
Prag1	down in PU.1-low	1251.45	-0.605373	0.147421	-4.10642	4.01835e-05	0.000756611
Aplp2	down in PU.1-low	9743.9	-0.977657	0.238082	-4.10638	4.01907e-05	0.000756611
Oplah	down in PU.1-low	197.452	-0.897203	0.218504	-4.10612	4.02368e-05	0.000756654
Angptl7	down in PU.1-low	36.6945	-1.41167	0.345579	-4.08496	4.40845e-05	0.000807889
Dis3l2	down in PU.1-low	444.825	-0.678332	0.166099	-4.08391	4.42846e-05	0.000810182
Pcdhgb1	down in PU.1-low	240.861	-1.82202	0.447364	-4.07279	4.6453e-05	0.000843237
Pgm1	down in PU.1-low	797.148	-0.81615	0.20171	-4.04615	5.20662e-05	0.000913498
Pcdhga9	down in PU.1-low	106.696	-2.06496	0.510472	-4.04521	5.2277e-05	0.000915704
Xab2	down in PU.1-low	1048.4	-0.491481	0.121556	-4.04324	5.27172e-05	0.000922044
Srrm2	down in PU.1-low	24665.7	-0.454959	0.112553	-4.04217	5.29585e-05	0.000925326
Stat1	down in PU.1-low	1818.2	-1.09821	0.273447	-4.01617	5.91518e-05	0.00100506
Vps11	down in PU.1-low	1589.09	-0.608248	0.151737	-4.00855	6.10917e-05	0.0010259
Tbl3	down in PU.1-low	442.778	-0.606178	0.151351	-4.00511	6.19898e-05	0.00103585
Prmt9	down in PU.1-low	415.018	-0.532898	0.133759	-3.98402	6.77583e-05	0.00111401
Asxl1	down in PU.1-low	1603.6	-0.448472	0.112959	-3.97021	7.18091e-05	0.00116071
Ints3	down in PU.1-low	1488.07	-0.579501	0.146542	-3.95452	7.66883e-05	0.00121791
Snd1	down in PU.1-low	1454.14	-0.52954	0.134371	-3.94088	8.11822e-05	0.00127562
Actg1	down in PU.1-low	1571.86	-0.558578	0.141833	-3.93828	8.20687e-05	0.00128679
Slc2a1	down in PU.1-low	1082.08	-0.612802	0.155707	-3.9356	8.29891e-05	0.00129967
Helz2	down in PU.1-low	108.588	-1.25577	0.3199	-3.92549	8.6553e-05	0.00133871
Axl	down in PU.1-low	3204.52	-0.85614	0.218569	-3.91703	8.96453e-05	0.0013744
Iigp1	down in PU.1-low	116.505	-1.7411	0.44452	-3.91682	8.97264e-05	0.0013744
Nup214	down in PU.1-low	2014.35	-0.455471	0.116376	-3.91379	9.08582e-05	0.00138804
Acly	down in PU.1-low	5852.63	-0.643093	0.164579	-3.90751	9.32503e-05	0.00141457
Nup88	down in PU.1-low	1783.24	-0.669994	0.171601	-3.90436	9.44734e-05	0.0014302
Anxa6	down in PU.1-low	2034.29	-0.754843	0.193421	-3.90258	9.51726e-05	0.00143365
Pdcd6ip	down in PU.1-low	7253.12	-0.464024	0.119324	-3.88876	0.000100756	0.00148662
Ap5z1	down in PU.1-low	324.954	-0.510899	0.132269	-3.86257	0.000112202	0.00162087
Ezh1	down in PU.1-low	2026.26	-0.385735	0.0999184	-3.8605	0.000113154	0.00163189
Pik3c3	down in PU.1-low	1903.62	-0.723197	0.187375	-3.85963	0.000113559	0.001635
Thoc5	down in PU.1-low	655.534	-0.461894	0.119759	-3.85686	0.000114851	0.00164537
Prpf6	down in PU.1-low	2188.83	-0.431012	0.111843	-3.85371	0.00011634	0.00166256
Vps16	down in PU.1-low	1290.06	-0.675259	0.176202	-3.83231	0.000126946	0.00177303
Copb2	down in PU.1-low	5006.77	-0.543567	0.141883	-3.83109	0.000127579	0.00178043
Vps18	down in PU.1-low	1563.57	-0.537887	0.14041	-3.83084	0.000127704	0.00178074
Glul	down in PU.1-low	29044.9	-0.593659	0.155466	-3.81857	0.000134227	0.00185076
Slfn2	down in PU.1-low	347.619	-1.12163	0.294422	-3.80962	0.000139179	0.00189933
Jak1	down in PU.1-low	10690.8	-0.500762	0.131677	-3.80295	0.000142981	0.00193742
Abcd3	down in PU.1-low	3272.02	-0.593717	0.156137	-3.80254	0.00014322	0.00193914
Usp30	down in PU.1-low	822.953	-0.475712	0.125769	-3.78243	0.000155307	0.00206713
Trap1	down in PU.1-low	1339.66	-0.640035	0.169319	-3.78006	0.00015679	0.00208045
Plcb2	down in PU.1-low	1070.82	-0.807608	0.214385	-3.76708	0.000165166	0.00216259
Cherp	down in PU.1-low	1039.73	-0.594917	0.159057	-3.74029	0.000183811	0.00234872
Sik1	down in PU.1-low	172.481	-0.964597	0.257977	-3.73908	0.000184693	0.00235303
Slamf7	down in PU.1-low	110.657	-1.70203	0.455232	-3.73881	0.000184894	0.00235385
Cct3	down in PU.1-low	2275.59	-0.535642	0.143831	-3.72411	0.000196008	0.00245551
Msh2	down in PU.1-low	1119.95	-0.56038	0.150615	-3.72061	0.000198743	0.00248436
Stip1	down in PU.1-low	3325.8	-0.737157	0.19818	-3.71963	0.000199519	0.00249079
Cnot1	down in PU.1-low	7993.71	-0.445288	0.119979	-3.71137	0.000206144	0.00256019
Tkt	down in PU.1-low	2590.84	-0.471948	0.127348	-3.70598	0.000210578	0.0026003
Wdr1	down in PU.1-low	4838.74	-0.408963	0.110799	-3.69102	0.000223359	0.00271347
Baz1b	down in PU.1-low	5905.64	-0.424942	0.115393	-3.68258	0.000230886	0.00276402
Trappc8	down in PU.1-low	3210.69	-0.460002	0.125561	-3.66356	0.000248733	0.00291308
Atg7	down in PU.1-low	3299.19	-0.584014	0.160356	-3.64198	0.000270545	0.0031074
Tpp2	down in PU.1-low	4538.37	-0.635967	0.17511	-3.63181	0.000281445	0.0031931
Pccb	down in PU.1-low	1264.62	-0.41078	0.113578	-3.6167	0.000298377	0.0033469
Gm4841	down in PU.1-low	86.9805	-1.50553	0.417368	-3.6072	0.000309523	0.00344951
Sec24b	down in PU.1-low	6008.7	-0.437325	0.121993	-3.58484	0.000337287	0.00368985
Polr1a	down in PU.1-low	2126.43	-0.463235	0.129425	-3.57917	0.000344689	0.00374708
Mx1	down in PU.1-low	94.7532	-1.15802	0.32382	-3.57612	0.000348736	0.00378001
Ssrp1	down in PU.1-low	3991.64	-0.394845	0.110491	-3.57356	0.000352166	0.00380551
Dhx9	down in PU.1-low	6161.48	-0.64592	0.18082	-3.57217	0.000354037	0.00381269
Ruvbl1	down in PU.1-low	1090.54	-0.470302	0.131726	-3.57031	0.000356556	0.00383241
Uggt1	down in PU.1-low	1683	-0.73071	0.205165	-3.56157	0.000368642	0.00392089
Xrn2	down in PU.1-low	2753.78	-0.567587	0.159371	-3.56142	0.000368854	0.00392089
Ifi208	down in PU.1-low	26.763	-2.29778	0.648421	-3.54366	0.000394611	0.00412609
Hadha	down in PU.1-low	2506.18	-0.454868	0.128375	-3.54326	0.000395211	0.0041268
Ap3b1	down in PU.1-low	3430.38	-0.51092	0.144378	-3.53877	0.000401992	0.00417796
Atp13a1	down in PU.1-low	425.419	-0.684558	0.193631	-3.53537	0.000407205	0.00422705
Abca1	down in PU.1-low	1747.86	-0.481353	0.136352	-3.53021	0.000415225	0.00429224
Tgtp2	down in PU.1-low	47.4984	-1.99439	0.565775	-3.52506	0.000423389	0.00433541
Sqstm1	down in PU.1-low	6589.84	-0.620905	0.176222	-3.52343	0.000426006	0.00435049
Wdr3	down in PU.1-low	547.171	-0.591953	0.168026	-3.523	0.000426697	0.0043509
Upf1	down in PU.1-low	927.78	-0.49456	0.140627	-3.51681	0.00043676	0.00442735
Mrtfa	down in PU.1-low	1388.84	-0.600626	0.170947	-3.51353	0.000442201	0.00446444
Mms19	down in PU.1-low	840.506	-0.499416	0.142318	-3.50917	0.000449515	0.00451688
Npnt	down in PU.1-low	848.919	-0.805014	0.230962	-3.48548	0.000491257	0.00486271
Tubgcp2	down in PU.1-low	683.538	-0.565027	0.163645	-3.45276	0.000554886	0.00534542
Vps35	down in PU.1-low	4779.5	-0.49431	0.143531	-3.44392	0.000573338	0.00549253
Acap2	down in PU.1-low	4158.61	-0.466716	0.135599	-3.44188	0.000577677	0.0055249
Dcstamp	down in PU.1-low	66.7279	-1.36302	0.396628	-3.43651	0.000589253	0.00560147
Cog1	down in PU.1-low	513.717	-0.643222	0.187477	-3.43093	0.00060151	0.00569291
Lta4h	down in PU.1-low	783.852	-0.517812	0.150989	-3.42946	0.000604782	0.00571448
Cabin1	down in PU.1-low	1862.37	-0.458417	0.133837	-3.42518	0.000614389	0.00578309
Kdm5c	down in PU.1-low	1279.39	-0.487176	0.142286	-3.42393	0.000617219	0.00579394
Pacs1	down in PU.1-low	4869.32	-0.388737	0.113751	-3.41744	0.000632132	0.00590184
Cct7	down in PU.1-low	4214.73	-0.518477	0.152098	-3.40883	0.000652411	0.00603244
Top3b	down in PU.1-low	447.42	-0.402783	0.118251	-3.40618	0.000658787	0.00607188
Ankfy1	down in PU.1-low	3395.98	-0.377834	0.111423	-3.39098	0.000696442	0.00634442
Cadm1	down in PU.1-low	3881.46	-0.769732	0.227104	-3.38933	0.00070064	0.00637257
Srp54c	down in PU.1-low	270.666	-0.688858	0.203511	-3.38487	0.000712128	0.00645665
Ift172	down in PU.1-low	1349.63	-0.495453	0.146431	-3.38353	0.000715607	0.00647799
Lrguk	down in PU.1-low	1841.81	-0.835715	0.247998	-3.36985	0.0007521	0.00671677
Cc2d1a	down in PU.1-low	402.863	-0.471964	0.140266	-3.36478	0.000766054	0.00680617
Smcr8	down in PU.1-low	2809.85	-0.374412	0.111515	-3.35749	0.000786531	0.00690284
Gcn1	down in PU.1-low	1061.99	-0.500069	0.14909	-3.35415	0.000796083	0.00695485
Map3k4	down in PU.1-low	1327.03	-0.331298	0.0988695	-3.35086	0.000805602	0.00702024
Cct5	down in PU.1-low	4004.83	-0.487913	0.145881	-3.3446	0.000824016	0.00715543
Crybg1	down in PU.1-low	34.4256	-1.28743	0.385229	-3.34198	0.000831842	0.00721612
Gsn	down in PU.1-low	351.218	-0.941862	0.282381	-3.33542	0.000851693	0.00735507
Dock4	down in PU.1-low	3981.38	-0.507063	0.152518	-3.32461	0.000885411	0.00756301
Prep	down in PU.1-low	974.205	-0.467977	0.140786	-3.32403	0.000887256	0.00756623
Sec23b	down in PU.1-low	1217.81	-0.526798	0.160148	-3.28945	0.00100384	0.00831472
Bahd1	down in PU.1-low	726.06	-0.457161	0.139289	-3.28211	0.00103032	0.00846169
Nup153	down in PU.1-low	2291.95	-0.364521	0.111376	-3.2729	0.0010645	0.00866403
Lrsam1	down in PU.1-low	601.517	-0.519941	0.159039	-3.26928	0.00107823	0.00874697
Tns4	down in PU.1-low	391.365	-0.597898	0.183037	-3.26654	0.00108871	0.0088071
Dhx15	down in PU.1-low	4144.3	-0.495526	0.151727	-3.26589	0.0010912	0.00881486
Fus	down in PU.1-low	3459.68	-0.705312	0.216285	-3.26103	0.00111007	0.0089339
Ints4	down in PU.1-low	1283.31	-0.456861	0.140561	-3.25027	0.00115297	0.00918916
Slc45a3	down in PU.1-low	17.4481	-2.26835	0.700114	-3.23997	0.00119541	0.00945757
Ldha	down in PU.1-low	19978.3	-0.478816	0.14803	-3.23459	0.00121818	0.00959374
Aldh1b1	down in PU.1-low	76.1557	-1.12646	0.348692	-3.23052	0.00123567	0.00970562
Rptor	down in PU.1-low	3087.59	-0.415767	0.12913	-3.21976	0.00128297	0.00996754
Wdr36	down in PU.1-low	851.551	-0.401019	0.124858	-3.21181	0.001319	0.0101742
Tubb5	down in PU.1-low	13093.9	-0.405671	0.126505	-3.20676	0.00134237	0.0103222
Tardbp	down in PU.1-low	4195.79	-0.491591	0.153604	-3.20039	0.00137243	0.0105141
Tuba1b	down in PU.1-low	8371.22	-0.478762	0.149791	-3.19621	0.00139246	0.0106269
C4b	down in PU.1-low	645.53	-1.84064	0.576331	-3.19373	0.00140449	0.0106856
Scarf2	down in PU.1-low	55.3213	-1.0387	0.32527	-3.19335	0.00140633	0.0106949
Msh6	down in PU.1-low	1093.47	-0.403614	0.12647	-3.19139	0.0014159	0.0107487
Os9	down in PU.1-low	1977.05	-0.502563	0.157992	-3.18093	0.00146803	0.0110137
Fgr	down in PU.1-low	350.392	-0.772296	0.243686	-3.16923	0.00152846	0.011339
Polr1b	down in PU.1-low	312.919	-0.476659	0.150671	-3.16358	0.00155841	0.0115237
Parp14	down in PU.1-low	1842.3	-0.693213	0.219231	-3.16202	0.00156681	0.0115787
Dync1h1	down in PU.1-low	10187.2	-0.428234	0.135656	-3.15676	0.0015953	0.011724
Cpsf1	down in PU.1-low	1164.27	-0.537479	0.170616	-3.15023	0.00163142	0.0119335
Polr3b	down in PU.1-low	1212.2	-0.381423	0.121766	-3.13242	0.00173369	0.0124978
Acaca	down in PU.1-low	2049.55	-0.612676	0.195703	-3.13064	0.00174424	0.0125514
Atxn2l	down in PU.1-low	5032.31	-0.528011	0.168727	-3.12939	0.00175172	0.012579
Eif3c	down in PU.1-low	9237.55	-0.546338	0.174661	-3.12799	0.00176007	0.0126285
Rnf213	down in PU.1-low	1889.66	-0.765189	0.245004	-3.12317	0.00178917	0.0128053
Leng8	down in PU.1-low	1114.51	-0.49143	0.157425	-3.12167	0.00179827	0.0128443
Herc4	down in PU.1-low	989.793	-0.43938	0.14083	-3.11994	0.00180889	0.0129036
Siglecf	down in PU.1-low	404.827	-0.84489	0.272459	-3.10098	0.00192882	0.0134861
Jup	down in PU.1-low	2053.42	-0.4693	0.152397	-3.07946	0.00207373	0.0141609
Slc25a5	down in PU.1-low	7274.94	-0.34925	0.113569	-3.07523	0.00210339	0.0143007
Oasl1	down in PU.1-low	37.8026	-1.57523	0.512868	-3.07142	0.00213045	0.0144272
Rpa1	down in PU.1-low	1036.38	-0.383652	0.125135	-3.06592	0.00217002	0.0146104
Thrap3	down in PU.1-low	3429.32	-0.473694	0.1548	-3.06003	0.00221313	0.0148197
Nccrp1	down in PU.1-low	19.7402	-2.78561	0.911048	-3.0576	0.00223121	0.0148831
Tdrd1	down in PU.1-low	39.4294	-2.17968	0.714588	-3.05027	0.00228639	0.0151342
Flii	down in PU.1-low	2815.12	-0.327081	0.107372	-3.04623	0.00231728	0.0152918
Ifih1	down in PU.1-low	1512.44	-0.629424	0.208827	-3.0141	0.00257745	0.0166503
Slfn8	down in PU.1-low	1786.25	-0.686616	0.227805	-3.01405	0.00257786	0.0166503
Oat	down in PU.1-low	2352.02	-0.520026	0.172565	-3.01351	0.00258245	0.0166702
Nmral1	down in PU.1-low	365.707	-0.644318	0.213866	-3.01271	0.00258922	0.0166878
Pgk1	down in PU.1-low	3098.86	-0.713006	0.236749	-3.01166	0.00259827	0.0167241
Uba2	down in PU.1-low	2290.09	-0.441858	0.146859	-3.00873	0.00262346	0.0168423
Uba1	down in PU.1-low	17212.4	-0.550335	0.183217	-3.00373	0.00266691	0.0170372
Atic	down in PU.1-low	1167.01	-0.338436	0.113095	-2.99248	0.00276722	0.0175433
Mre11a	down in PU.1-low	764.408	-0.391685	0.131466	-2.97935	0.00288858	0.0180839
Prpf19	down in PU.1-low	2988.87	-0.368483	0.123925	-2.97344	0.00294486	0.0183578
Nelfcd	down in PU.1-low	752.992	-0.382687	0.128703	-2.97341	0.00294514	0.0183578
Clip2	down in PU.1-low	1515.8	-0.579374	0.196919	-2.94219	0.00325898	0.0198168
Ncapg	down in PU.1-low	35.2829	-1.10258	0.375343	-2.93752	0.00330851	0.0200473
Nab2	down in PU.1-low	1797.84	-0.551822	0.187872	-2.93722	0.00331165	0.0200522
Kdr	down in PU.1-low	53.4838	-0.858793	0.29251	-2.93595	0.00332531	0.0201138
Phrf1	down in PU.1-low	1405.02	-0.348562	0.118739	-2.93552	0.00332985	0.0201342
Paf1	down in PU.1-low	2183.84	-0.375382	0.127975	-2.93325	0.00335433	0.0202397
Eif3a	down in PU.1-low	21878.4	-0.386699	0.131878	-2.93225	0.00336514	0.0202907
Larp1	down in PU.1-low	5692.83	-0.356936	0.121881	-2.92857	0.0034053	0.0204757
Smc2	down in PU.1-low	1084.96	-0.577771	0.198118	-2.9163	0.00354207	0.0211203
Ift140	down in PU.1-low	542.627	-0.556433	0.190801	-2.9163	0.00354214	0.0211203
Gak	down in PU.1-low	4327.08	-0.3801	0.130385	-2.9152	0.00355462	0.0211553
Zfp319	down in PU.1-low	435.533	-0.420965	0.144409	-2.91509	0.00355581	0.0211553
Stat3	down in PU.1-low	2885.71	-0.385794	0.132689	-2.90751	0.00364322	0.0215682
Clpx	down in PU.1-low	1946.69	-0.575991	0.198286	-2.90484	0.00367435	0.0217302
Tars	down in PU.1-low	1095.82	-0.404286	0.139702	-2.89392	0.00380469	0.0223327
Hnrnph2	down in PU.1-low	2515.25	-0.467413	0.161916	-2.88676	0.00389225	0.022723
Tbc1d1	down in PU.1-low	961.676	-0.364805	0.126667	-2.88004	0.00397626	0.023073
Caprin1	down in PU.1-low	11616.4	-0.289823	0.101161	-2.86497	0.00417043	0.024006
Foxo3	down in PU.1-low	5308.56	-0.289953	0.101248	-2.8638	0.00418587	0.0240789
Cdc5l	down in PU.1-low	2091.97	-0.470306	0.164876	-2.85248	0.00433802	0.0246827
Tm9sf2	down in PU.1-low	2729.7	-0.630174	0.221122	-2.84989	0.00437343	0.0247699
Vps52	down in PU.1-low	1092.88	-0.397874	0.139854	-2.84492	0.0044422	0.0250859
Ccdc102a	down in PU.1-low	64.7474	-0.802896	0.282718	-2.83992	0.00451246	0.0253386
Parp12	down in PU.1-low	1436.03	-0.599801	0.212152	-2.82723	0.00469531	0.026046
Tex10	down in PU.1-low	511.002	-0.413857	0.14686	-2.81804	0.00483176	0.0265639
Dip2b	down in PU.1-low	13425.8	-0.344197	0.122208	-2.81648	0.00485527	0.0266677
Shmt2	down in PU.1-low	436.147	-0.435853	0.155916	-2.79544	0.00518296	0.027848
Dtx3l	down in PU.1-low	2029.53	-0.54867	0.196345	-2.79442	0.00519923	0.0279
Exosc10	down in PU.1-low	1315.05	-0.348824	0.125277	-2.78442	0.0053623	0.0285092
Rnpep	down in PU.1-low	651.38	-0.414858	0.149039	-2.78356	0.00537663	0.0285678
Ahrr	down in PU.1-low	24.2213	-1.09664	0.39402	-2.78321	0.00538233	0.0285893
Cpt2	down in PU.1-low	385.623	-0.380334	0.137056	-2.77502	0.00551977	0.0291489
Tspan33	down in PU.1-low	122.895	-0.588316	0.212102	-2.77374	0.00554162	0.0292375
Il18bp	down in PU.1-low	133.994	-0.670976	0.242278	-2.76944	0.00561525	0.029428
Tti1	down in PU.1-low	876.845	-0.425478	0.15396	-2.76356	0.00571739	0.0298365
Xpnpep1	down in PU.1-low	760.586	-0.315456	0.114368	-2.75826	0.00581092	0.0302003
Bag6	down in PU.1-low	2093.92	-0.470702	0.170775	-2.75627	0.00584654	0.0303181
Cdh5	down in PU.1-low	14.81	-1.95631	0.709801	-2.75614	0.00584878	0.0303206
Rad50	down in PU.1-low	2704.8	-0.357626	0.129812	-2.75496	0.00586992	0.0303937
Ddx54	down in PU.1-low	433.407	-0.499352	0.181346	-2.75358	0.00589467	0.0304858
Gatm	down in PU.1-low	3526.1	-1.61611	0.586913	-2.75358	0.00589478	0.0304858
Ddx58	down in PU.1-low	1020.19	-0.546482	0.199263	-2.74252	0.00609698	0.0312499
Fig4	down in PU.1-low	826.405	-0.491972	0.180001	-2.73317	0.0062728	0.0319526
Eif2ak2	down in PU.1-low	2435.66	-0.576575	0.211096	-2.73134	0.00630772	0.0320642
Irgm1	down in PU.1-low	710.493	-0.589705	0.216585	-2.72274	0.00647432	0.0326611
Ranbp10	down in PU.1-low	982.743	-0.332451	0.122127	-2.72217	0.00648556	0.032688
Lrp1	down in PU.1-low	7688.99	-0.481014	0.177019	-2.71731	0.00658156	0.0329421
Setdb1	down in PU.1-low	858.011	-0.3591	0.132294	-2.71442	0.00663923	0.0331521
Kdm4a	down in PU.1-low	611.724	-0.376601	0.139071	-2.70798	0.00676937	0.0336089
Eprs	down in PU.1-low	6137.89	-0.506884	0.187435	-2.70432	0.00684451	0.0338752
Ddx60	down in PU.1-low	131.955	-0.7397	0.274694	-2.69281	0.00708516	0.0346908
Mars	down in PU.1-low	1263.09	-0.450751	0.167695	-2.68792	0.00718988	0.0350383
Psap	down in PU.1-low	13666.6	-0.428561	0.159778	-2.68222	0.00731349	0.0354145
Hnrnpk	down in PU.1-low	11183.7	-0.251684	0.094287	-2.66934	0.0076	0.0364948
Sf3a1	down in PU.1-low	1356.58	-0.29376	0.110228	-2.66502	0.00769828	0.0368949
Emc1	down in PU.1-low	1455.49	-0.510287	0.192707	-2.64799	0.00809713	0.0382123
Fcgr4	down in PU.1-low	94.8342	-0.690222	0.261427	-2.64021	0.00828554	0.0388546
Bop1	down in PU.1-low	450.36	-0.398841	0.151116	-2.63931	0.00830755	0.038897
Gaa	down in PU.1-low	2704.26	-0.704316	0.26697	-2.63818	0.00833522	0.0389737
Rere	down in PU.1-low	6502.43	-0.310541	0.117902	-2.63389	0.00844133	0.0392889
Casc3	down in PU.1-low	1540.47	-0.362239	0.137749	-2.62971	0.00854567	0.039625
Ctsf	down in PU.1-low	680.402	-0.481212	0.183403	-2.6238	0.00869557	0.0400768
Tubb2b	down in PU.1-low	897.547	-0.415076	0.158324	-2.6217	0.00874932	0.0402772
Myom1	down in PU.1-low	146.102	-0.563334	0.215119	-2.61871	0.0088263	0.0404912
Dhx58	down in PU.1-low	278.299	-0.826733	0.316203	-2.61456	0.00893422	0.0408885
Xaf1	down in PU.1-low	562.909	-0.867271	0.331907	-2.61299	0.00897534	0.0410223
Aldh3a2	down in PU.1-low	2816.97	-0.314291	0.120609	-2.60586	0.00916435	0.0416875
Ifi204	down in PU.1-low	1441.55	-0.913703	0.351643	-2.59838	0.00936648	0.0423392
Rsl1d1	down in PU.1-low	2856.27	-0.306241	0.117915	-2.59714	0.00940034	0.0424589
Ankle2	down in PU.1-low	1509.84	-0.376773	0.14527	-2.5936	0.00949764	0.04282
Dmap1	down in PU.1-low	706.001	-0.394129	0.152238	-2.5889	0.00962824	0.0432845
Serpinb1c	down in PU.1-low	33.7827	-1.38023	0.533887	-2.58524	0.00973104	0.0436216
Sdc3	down in PU.1-low	2687.27	-0.476225	0.184583	-2.58	0.00987993	0.0440944
Ccdc86	down in PU.1-low	764.593	-0.390684	0.151564	-2.57768	0.00994652	0.0443229
Hdlbp	down in PU.1-low	8796.51	-0.317366	0.123238	-2.57523	0.0100175	0.0445241
Tsen34	down in PU.1-low	779.701	-0.351577	0.136799	-2.57003	0.0101691	0.0451052
Smarca5	down in PU.1-low	5019.06	-0.389308	0.151719	-2.56598	0.0102884	0.0454938
Ctu1	down in PU.1-low	233.827	-0.504912	0.197804	-2.55258	0.0106927	0.0468856
Tbcd	down in PU.1-low	604.051	-0.439029	0.172013	-2.55231	0.0107012	0.046911
Tut1	down in PU.1-low	258.771	-0.431825	0.169368	-2.54963	0.0107837	0.0472126
Atp8b1	down in PU.1-low	48.8567	-0.816908	0.322121	-2.53602	0.0112119	0.0486677
Nlrc5	down in PU.1-low	242.911	-0.787872	0.311444	-2.52974	0.0114147	0.0493088
Efl1	down in PU.1-low	466.881	-0.444025	0.175871	-2.52472	0.011579	0.0498474
Sec24a	down in PU.1-low	1748.22	-0.284923	0.112981	-2.52188	0.0116731	0.0501026
Snw1	down in PU.1-low	1690	-0.322457	0.127959	-2.52	0.0117354	0.0502699
Rnf31	down in PU.1-low	449.394	-0.406784	0.161704	-2.51561	0.0118825	0.0507743
Usp36	down in PU.1-low	952.72	-0.325532	0.129633	-2.51117	0.0120331	0.0511391
Eno1b	down in PU.1-low	23.4923	-1.39292	0.555472	-2.50764	0.0121542	0.0515478
Rab11fip1	down in PU.1-low	57.2934	-1.43557	0.573321	-2.50396	0.0122811	0.0519121
Aldh9a1	down in PU.1-low	1506.74	-0.299456	0.119613	-2.50354	0.0122959	0.051962
Ppp6r3	down in PU.1-low	3658.69	-0.265602	0.106155	-2.50202	0.0123487	0.0521279
Tkfc	down in PU.1-low	193.677	-0.657542	0.262817	-2.5019	0.0123529	0.0521279
Fcsk	down in PU.1-low	152.567	-0.675943	0.271517	-2.48951	0.012792	0.0534045
Psmd13	down in PU.1-low	773.348	-0.318255	0.127966	-2.48702	0.0128816	0.0536492
Npc1	down in PU.1-low	1331.12	-0.528177	0.212904	-2.48082	0.013108	0.0543478
Ifi209	down in PU.1-low	563.637	-0.845766	0.341086	-2.47963	0.0131519	0.0544856
Khsrp	down in PU.1-low	1834.83	-0.413293	0.166775	-2.47814	0.013207	0.0546744
Cd209a	down in PU.1-low	34.1092	-1.39528	0.563188	-2.47747	0.0132316	0.0547238
Coro2a	down in PU.1-low	681.243	-0.45396	0.183304	-2.47654	0.0132663	0.0548018
Zswim6	down in PU.1-low	3040.16	-0.364956	0.147516	-2.47401	0.0133606	0.0550569
Cul7	down in PU.1-low	438.074	-0.365486	0.148022	-2.46913	0.0135442	0.0555279
Col6a3	down in PU.1-low	78.0903	-0.807981	0.327573	-2.46657	0.0136415	0.0558572
Atp6ap1	down in PU.1-low	6864.59	-0.43341	0.17592	-2.46368	0.0137517	0.0562149
Eif5b	down in PU.1-low	9464.27	-0.380309	0.154509	-2.46141	0.0138392	0.0564789
Ifitm3	down in PU.1-low	2068.69	-0.836415	0.341637	-2.44825	0.0143551	0.0579949
Parp9	down in PU.1-low	966.399	-0.496631	0.203623	-2.43897	0.0147292	0.0589818
Ddx20	down in PU.1-low	428.726	-0.538159	0.221068	-2.43436	0.0149181	0.0594347
Pitrm1	down in PU.1-low	865.868	-0.320745	0.131832	-2.43298	0.0149752	0.0596073
Ifi207	down in PU.1-low	1655.94	-0.672477	0.276895	-2.42864	0.0151557	0.0601592
Abcg3	down in PU.1-low	28.4934	-1.49698	0.617164	-2.42559	0.0152837	0.0605142
Dcp1a	down in PU.1-low	1407.01	-0.351805	0.145515	-2.41765	0.0156209	0.0615249
Prdm1	down in PU.1-low	783.52	-0.593045	0.245916	-2.41158	0.0158837	0.0622617
Myo18a	down in PU.1-low	4123	-0.277287	0.115193	-2.40715	0.0160774	0.0627794
Phf8	down in PU.1-low	1324.13	-0.408202	0.170178	-2.39867	0.0164546	0.0637755
Abcg1	down in PU.1-low	2112.93	-0.406203	0.16968	-2.39394	0.0166685	0.0644803
Sh3pxd2b	down in PU.1-low	676.86	-0.756355	0.316708	-2.38818	0.0169323	0.0652267
Hdac10	down in PU.1-low	108.434	-0.514291	0.216127	-2.37958	0.0173323	0.0664463
Ddx5	down in PU.1-low	18468.7	-0.374817	0.157803	-2.37523	0.0175382	0.0669974
Ddit4	down in PU.1-low	226.855	-0.705889	0.297201	-2.37512	0.017543	0.0670012
Dars	down in PU.1-low	1509.46	-0.32506	0.137016	-2.37243	0.0176716	0.0673731
Trafd1	down in PU.1-low	2096.5	-0.297898	0.125631	-2.37121	0.0177299	0.0675355
Dhx38	down in PU.1-low	1765.84	-0.280532	0.118615	-2.36506	0.0180272	0.0683936
Thada	down in PU.1-low	1191.34	-0.322652	0.13649	-2.36393	0.0180823	0.0684849
Tbc1d17	down in PU.1-low	587.749	-0.375359	0.159062	-2.35984	0.018283	0.0691089
Igf2bp2	down in PU.1-low	203.863	-0.819674	0.348074	-2.35488	0.0185285	0.0698643
Nrp2	down in PU.1-low	2454	-0.328526	0.140035	-2.34602	0.0189749	0.0711722
Brox	down in PU.1-low	1902.29	-0.310643	0.132729	-2.34042	0.0192619	0.071989
Ubc	down in PU.1-low	3332.11	-0.401554	0.173179	-2.31873	0.0204099	0.0750608
Map11	down in PU.1-low	1011.07	-0.373983	0.161549	-2.31498	0.0206142	0.0756189
Pdcd11	down in PU.1-low	989.674	-0.324436	0.140154	-2.31484	0.0206215	0.0756297
Plcd1	down in PU.1-low	118.55	-0.445011	0.192598	-2.31057	0.0208568	0.0763143
Nrde2	down in PU.1-low	308.05	-0.318974	0.138443	-2.30401	0.0212219	0.0773552
Ints9	down in PU.1-low	823.421	-0.32404	0.14081	-2.30125	0.0213774	0.0777361
Ep300	down in PU.1-low	8863	-0.298954	0.130208	-2.29598	0.0216768	0.0785985
Dhx29	down in PU.1-low	980.49	-0.328686	0.143486	-2.29072	0.0219796	0.0794292
Pes1	down in PU.1-low	1256.57	-0.308149	0.134712	-2.28747	0.0221687	0.0799286
Nosip	down in PU.1-low	790.544	-0.327359	0.143343	-2.28374	0.0223869	0.0804969
Plrg1	down in PU.1-low	728.462	-0.37979	0.166491	-2.28115	0.0225398	0.0809287
Bcar3	down in PU.1-low	437.582	-0.668418	0.293082	-2.28065	0.022569	0.0809998
Nhlrc2	down in PU.1-low	1276.95	-0.324087	0.142202	-2.27906	0.0226636	0.0812378
Rrm1	down in PU.1-low	816.025	-0.42275	0.185593	-2.27784	0.0227363	0.0813633
Cep131	down in PU.1-low	529.858	-0.410746	0.180486	-2.27577	0.0228596	0.08172
Mlph	down in PU.1-low	1756.78	-0.352597	0.155616	-2.26581	0.0234629	0.0832225
Liph	down in PU.1-low	296.792	-0.822046	0.364	-2.25837	0.0239227	0.0842557
Cpsf3	down in PU.1-low	2325.14	-0.311449	0.137958	-2.25757	0.0239724	0.0843358
Recql5	down in PU.1-low	211.939	-0.418287	0.185339	-2.25687	0.0240161	0.0844722
Ctnna3	down in PU.1-low	53.105	-0.987596	0.437615	-2.25677	0.0240227	0.0844783
Gss	down in PU.1-low	453.222	-0.305333	0.135538	-2.25275	0.0242751	0.0850593
Tns3	down in PU.1-low	10324.4	-0.281686	0.125056	-2.25249	0.0242915	0.0850769
Gspt1	down in PU.1-low	3131.63	-0.268329	0.11962	-2.24318	0.0248852	0.0864722
Paox	down in PU.1-low	278.851	-0.520894	0.23239	-2.24147	0.0249957	0.0866817
Anapc7	down in PU.1-low	782.689	-0.290738	0.129926	-2.23771	0.02524	0.0872145
Ubb	down in PU.1-low	4970.29	-0.391271	0.17497	-2.23622	0.0253374	0.0874799
Tufm	down in PU.1-low	570.233	-0.52254	0.234239	-2.2308	0.0256946	0.0884301
Nub1	down in PU.1-low	1316.37	-0.282907	0.126947	-2.22854	0.0258447	0.088805
Galnt6	down in PU.1-low	151.303	-0.454014	0.203912	-2.22652	0.0259794	0.0890917
Cep89	down in PU.1-low	288.502	-0.469618	0.210996	-2.22572	0.0260331	0.0892215
Dlgap5	down in PU.1-low	88.5515	-0.791884	0.356993	-2.21821	0.0265407	0.0904048
Ly9	down in PU.1-low	583.842	-0.628677	0.283985	-2.21377	0.0268446	0.0912063
Cbl	down in PU.1-low	8662.6	-0.27033	0.122409	-2.20842	0.0272147	0.0919929
Alad	down in PU.1-low	229.548	-0.373377	0.169681	-2.20047	0.0277737	0.0934798
Tbc1d8	down in PU.1-low	1176.75	-0.403161	0.183365	-2.19868	0.0279006	0.0937605
Ftsj3	down in PU.1-low	1182.44	-0.367455	0.168243	-2.18407	0.0289571	0.0962802
Sh2d3c	down in PU.1-low	1875.6	-0.493909	0.226188	-2.18363	0.0289896	0.0963006
Ifi211	down in PU.1-low	93.0698	-0.793189	0.364189	-2.17796	0.0294091	0.0973891
Ctdp1	down in PU.1-low	1105.13	-0.28888	0.132779	-2.17564	0.0295825	0.0977943
Rnf40	down in PU.1-low	1071.22	-0.315184	0.145406	-2.16762	0.0301876	0.0991782
Ythdf2	down in PU.1-low	1188.14	-0.324922	0.149903	-2.16755	0.0301929	0.0991782
Otud1	down in PU.1-low	1222.86	-0.491603	0.226944	-2.16619	0.0302969	0.0993192
Mroh1	down in PU.1-low	1005.06	-0.535658	0.247645	-2.16301	0.0305406	0.0999474
Tmem104	down in PU.1-low	1628.31	-0.311424	0.144177	-2.16002	0.0307714	0.10055
Gbp9	down in PU.1-low	626.622	-0.545176	0.253656	-2.14928	0.0316125	0.10247
Idh3g	down in PU.1-low	3722.48	-0.311068	0.144754	-2.14893	0.0316396	0.102514
Nid1	down in PU.1-low	47.0925	-1.08447	0.504923	-2.14778	0.031731	0.102695
Epb41	down in PU.1-low	1916.31	-0.252225	0.117608	-2.14462	0.0319836	0.103222
Kars	down in PU.1-low	1130.72	-0.264503	0.123567	-2.14056	0.0323095	0.104006
Adgrf5	down in PU.1-low	36.8391	-0.794526	0.37164	-2.13789	0.0325256	0.104521
Polrmt	down in PU.1-low	361.502	-0.37167	0.174338	-2.1319	0.0330155	0.105428
Rnf128	down in PU.1-low	225.898	-0.429099	0.201638	-2.12807	0.0333312	0.106069
Ahcy	down in PU.1-low	120.371	-0.397011	0.186626	-2.1273	0.0333949	0.106227
D630003M21Rik	down in PU.1-low	17.8223	-1.3161	0.618754	-2.12702	0.0334188	0.106265
Ccdc93	down in PU.1-low	2953.36	-0.302951	0.142554	-2.12516	0.0335731	0.106618
Mafb	down in PU.1-low	25532.4	-0.475228	0.223843	-2.12304	0.0337502	0.106991
Drg2	down in PU.1-low	706.095	-0.302311	0.14245	-2.12222	0.0338191	0.107143
9930111J21Rik2	down in PU.1-low	1852.52	-0.360248	0.169888	-2.12051	0.0339632	0.107382
Lgals3bp	down in PU.1-low	8824.36	-0.632763	0.298931	-2.11675	0.0342809	0.108188
Ltbp4	down in PU.1-low	225.798	-0.544599	0.257954	-2.11122	0.0347534	0.10909
Trim30a	down in PU.1-low	3314.31	-0.512987	0.243854	-2.10366	0.0354077	0.110652
Spg11	down in PU.1-low	984.003	-0.263978	0.125594	-2.10183	0.0355683	0.110983
Ppm1d	down in PU.1-low	825.305	-0.312884	0.149516	-2.09265	0.0363807	0.112734
Brip1	down in PU.1-low	69.6992	-0.748805	0.358058	-2.0913	0.0365016	0.113068
Rpap1	down in PU.1-low	315.243	-0.345244	0.165395	-2.0874	0.0368524	0.11395
C2cd3	down in PU.1-low	1688.1	-0.29849	0.143204	-2.08437	0.0371268	0.114491
Lpin2	down in PU.1-low	5875.18	-0.240999	0.115953	-2.07842	0.0376707	0.115734
Rufy1	down in PU.1-low	1211.62	-0.221745	0.10678	-2.07665	0.0378341	0.116133
Hps6	down in PU.1-low	213.684	-0.364815	0.175749	-2.07577	0.037915	0.116298
Utp6	down in PU.1-low	1902.99	-0.258217	0.124649	-2.07155	0.0383072	0.11721
Top2b	down in PU.1-low	6996.85	-0.344757	0.166789	-2.06702	0.0387323	0.118175
Susd1	down in PU.1-low	104.33	-0.436132	0.211089	-2.06611	0.0388182	0.118312
Egr2	down in PU.1-low	692.457	-0.577877	0.280132	-2.06287	0.0391246	0.118979
Trim30c	down in PU.1-low	102.71	-0.822162	0.398838	-2.06139	0.0392657	0.119339
Smu1	down in PU.1-low	2158.2	-0.302381	0.147191	-2.05434	0.0399425	0.120716
Sox7	down in PU.1-low	211.927	-0.986643	0.480986	-2.05129	0.0402384	0.121355
Tbk1	down in PU.1-low	1961.43	-0.323833	0.158048	-2.04895	0.0404668	0.121831
Asap1	down in PU.1-low	6267.91	-0.275022	0.134424	-2.04593	0.0407636	0.122404
Itpr2	down in PU.1-low	1786.68	-0.346681	0.17076	-2.03022	0.0423339	0.125828
[truncated: 29 more rows]

## Sheet: 5xFADPU.1-high vs. 5xFAD - DEG 
DEG between 5xFADPU.1-high and 5xFAD microglia by TRAP sequencing (pval <0.05, baseMean >10)
gene_name	Regulation	baseMean	log2FoldChange	lfcSE	stat	pvalue	padj
Ap1s2	up in PU.1-high	3496.05	0.93363	0.203962	4.57748	4.70612e-06	0.00258934
Lilra5	up in PU.1-high	517.191	1.94082	0.439697	4.414	1.01479e-05	0.00490664
Slc39a6	up in PU.1-high	1171.7	0.850306	0.204046	4.16723	3.08319e-05	0.0106946
Igsf6	up in PU.1-high	2364.77	1.09602	0.267634	4.09522	4.21761e-05	0.0137339
Il7r	up in PU.1-high	201.279	1.43103	0.356631	4.01262	6.00484e-05	0.016632
Igf2bp2	up in PU.1-high	548.518	1.39785	0.353094	3.95887	7.53037e-05	0.0191212
Arhgap19	up in PU.1-high	1697.89	0.692934	0.175621	3.94561	7.95963e-05	0.0198444
Ccl9	up in PU.1-high	2275.51	1.1973	0.304384	3.93352	8.37117e-05	0.0201882
Zfp69	up in PU.1-high	372.396	1.40092	0.377901	3.70711	0.000209634	0.0367573
Rapgef5	up in PU.1-high	5375.02	0.756572	0.207927	3.63865	0.000274071	0.0432977
Hpgd	up in PU.1-high	11343.7	1.21016	0.335746	3.60438	0.000312905	0.0480068
Angptl7	up in PU.1-high	124.994	1.10587	0.307054	3.60155	0.000316327	0.0480697
Slc40a1	up in PU.1-high	588.258	1.09725	0.305147	3.5958	0.000323394	0.0486799
Tspan18	up in PU.1-high	465.801	0.732031	0.208233	3.51545	0.000439011	0.0609118
Man1a	up in PU.1-high	3003.85	0.653783	0.192355	3.39884	0.000676714	0.0811853
Kcnk6	up in PU.1-high	3694.42	0.79024	0.238006	3.32025	0.000899369	0.0990658
Tmed5	up in PU.1-high	4866.2	0.659938	0.198778	3.31997	0.00090026	0.0990658
Dram2	up in PU.1-high	2174.91	0.689644	0.208617	3.30579	0.000947075	0.100076
Selenop	up in PU.1-high	38484.3	0.777427	0.240087	3.23811	0.00120325	0.116358
Mmp25	up in PU.1-high	26.94	1.74865	0.55999	3.12264	0.00179239	0.154591
Golim4	up in PU.1-high	894.068	0.653149	0.211103	3.09398	0.00197491	0.163182
Rdx	up in PU.1-high	3482.86	0.547904	0.177557	3.08579	0.00203012	0.163182
Depdc1b	up in PU.1-high	28.8673	1.40197	0.459128	3.05355	0.00226148	0.170234
Slco4a1	up in PU.1-high	104.132	1.02606	0.338412	3.03198	0.00242953	0.177824
Cebpd	up in PU.1-high	254.076	0.901656	0.305348	2.95288	0.00314824	0.211955
AB124611	up in PU.1-high	138.536	0.745961	0.257987	2.89147	0.00383443	0.238063
Tmem243	up in PU.1-high	2068.73	0.896045	0.312129	2.87075	0.00409495	0.247351
Slc39a8	up in PU.1-high	381.925	0.78863	0.275299	2.86463	0.00417493	0.249495
Eif4e3	up in PU.1-high	1053.58	0.678211	0.237252	2.85861	0.00425498	0.250526
Trpm2	up in PU.1-high	871.994	0.554682	0.195342	2.83954	0.00451784	0.25339
Prdm9	up in PU.1-high	152.006	0.858907	0.302585	2.83857	0.00453168	0.25339
Cysltr1	up in PU.1-high	698.812	0.829073	0.292243	2.83693	0.00455497	0.25339
Tmem204	up in PU.1-high	351.99	1.14379	0.405835	2.81837	0.00482681	0.25634
Clec4a3	up in PU.1-high	399.224	0.916512	0.325649	2.81442	0.00488653	0.257325
Gpr65	up in PU.1-high	1134.74	0.709059	0.25515	2.77899	0.00545282	0.271122
Frrs1	up in PU.1-high	1835.36	0.601732	0.216615	2.77789	0.00547137	0.271122
Cd33	up in PU.1-high	26027.5	0.741307	0.267743	2.76873	0.00562759	0.273762
Hfe	up in PU.1-high	872.005	0.750399	0.272076	2.75805	0.0058148	0.276134
Itgam	up in PU.1-high	28865.9	0.588977	0.213905	2.75346	0.00589698	0.277387
Npnt	up in PU.1-high	1000.83	0.689437	0.250544	2.75176	0.00592759	0.277387
Tent5a	up in PU.1-high	2698.39	0.736644	0.26796	2.74908	0.00597631	0.27755
Cep152	up in PU.1-high	483.973	0.617909	0.226966	2.72247	0.00647951	0.287186
Psap	up in PU.1-high	21088.2	0.524469	0.192906	2.71878	0.00655233	0.288522
Asah1	up in PU.1-high	5772.45	0.542675	0.200013	2.7132	0.00666368	0.292103
Pip4p1	up in PU.1-high	2987.62	0.949907	0.350908	2.707	0.00678945	0.294873
Fbrsl1	up in PU.1-high	2009.29	0.58915	0.219022	2.68991	0.00714717	0.300588
Sncaip	up in PU.1-high	740.848	0.53662	0.199724	2.68681	0.00721378	0.301156
Cmah	up in PU.1-high	38.5779	1.34584	0.502201	2.67989	0.00736458	0.301724
Usp35	up in PU.1-high	294.919	0.757884	0.283097	2.67711	0.00742592	0.301724
Il1a	up in PU.1-high	1041.19	0.640387	0.239905	2.66933	0.00760022	0.306235
Zfp456	up in PU.1-high	132.774	0.768752	0.29255	2.62776	0.00859493	0.321926
Lrp6	up in PU.1-high	2485.13	0.479366	0.182889	2.62107	0.00876542	0.323941
Mycl	up in PU.1-high	136.057	0.978218	0.373761	2.61723	0.00886464	0.32537
Mcts1	up in PU.1-high	1031.76	0.489947	0.187794	2.60897	0.00908165	0.330837
Asah2	up in PU.1-high	1288.52	0.472407	0.181685	2.60014	0.00931871	0.332638
Clec4a2	up in PU.1-high	248.616	1.07584	0.41411	2.59795	0.00937815	0.333693
Nfkbia	up in PU.1-high	1030.44	0.767445	0.296562	2.5878	0.00965904	0.334344
March1	up in PU.1-high	3262.79	0.615244	0.23775	2.58777	0.00965986	0.334344
B3gnt8	up in PU.1-high	24.1303	1.37518	0.535752	2.56682	0.0102636	0.344769
Slamf8	up in PU.1-high	103.409	0.921853	0.360509	2.55709	0.0105553	0.350889
Baz1a	up in PU.1-high	1628.8	0.743154	0.290792	2.55562	0.0105999	0.350897
Cd300lf	up in PU.1-high	214.546	1.11117	0.435918	2.54904	0.0108021	0.351577
Siglece	up in PU.1-high	353.825	0.999697	0.393534	2.54031	0.0110755	0.352897
Ceacam18	up in PU.1-high	19.2821	1.49657	0.589168	2.54015	0.0110806	0.352897
Snn	up in PU.1-high	3475.23	0.538513	0.212802	2.53058	0.0113875	0.355575
Tor1aip1	up in PU.1-high	5001.75	0.534786	0.212621	2.51521	0.0118963	0.358025
Gxylt1	up in PU.1-high	2593.71	0.589218	0.235431	2.50271	0.0123245	0.366621
Slamf1	up in PU.1-high	60.2782	1.01279	0.407063	2.48804	0.0128451	0.374691
Pros1	up in PU.1-high	5200.18	0.666545	0.26872	2.48045	0.0131218	0.37933
Zfp963	up in PU.1-high	119.019	0.750383	0.302631	2.47953	0.0131555	0.37933
Itpr2	up in PU.1-high	2401.13	0.566907	0.228763	2.47814	0.0132068	0.37933
Col27a1	up in PU.1-high	486.311	0.718009	0.290561	2.47111	0.0134693	0.384189
Ccr2	up in PU.1-high	45.3867	1.19343	0.488031	2.4454	0.0144693	0.397783
Tmem39a	up in PU.1-high	433.678	0.533816	0.218947	2.4381	0.0147646	0.402707
Uqcrb	up in PU.1-high	1036.79	0.618743	0.253928	2.43669	0.0148225	0.402908
Chp2	up in PU.1-high	24.9718	1.29046	0.534773	2.41309	0.0158178	0.415798
Cnih4	up in PU.1-high	1037.67	0.482199	0.199969	2.41137	0.0158928	0.416565
Hyi	up in PU.1-high	257.58	0.822667	0.341279	2.41054	0.0159288	0.416565
Cd209a	up in PU.1-high	131.024	1.30627	0.54453	2.39889	0.0164447	0.425959
Zbtb34	up in PU.1-high	3273.91	0.529963	0.221089	2.39706	0.0165274	0.427409
Zfp36l2	up in PU.1-high	2433.11	0.614083	0.256293	2.39602	0.016574	0.42792
Tmem71	up in PU.1-high	297.25	0.504439	0.210711	2.39398	0.0166665	0.429612
Diaph2	up in PU.1-high	7374.13	0.455103	0.190537	2.38852	0.0169162	0.431233
Tsc22d3	up in PU.1-high	1221.6	0.671487	0.281137	2.38847	0.0169185	0.431233
Rbm3	up in PU.1-high	4129.37	0.548636	0.229758	2.38788	0.0169458	0.43124
Kalrn	up in PU.1-high	45303.7	0.785766	0.332397	2.36394	0.0180818	0.442034
Sav1	up in PU.1-high	776.001	0.625777	0.264748	2.36367	0.0180951	0.442034
Arhgap18	up in PU.1-high	878.388	0.470747	0.201083	2.34106	0.0192291	0.450542
Icos	up in PU.1-high	34.3287	1.52364	0.655505	2.32438	0.020105	0.455992
Lipo3	up in PU.1-high	939.878	0.496902	0.213967	2.32233	0.0202151	0.4563
Gab1	up in PU.1-high	2457.07	0.492443	0.212468	2.31773	0.0204643	0.457963
Mfsd1	up in PU.1-high	5290.35	0.418576	0.180656	2.31697	0.0205052	0.45804
Il6ra	up in PU.1-high	2992.35	0.597059	0.258235	2.31208	0.0207733	0.458744
Prdm1	up in PU.1-high	1357.01	0.618794	0.268213	2.3071	0.0210495	0.458744
Nrm	up in PU.1-high	318.976	0.661402	0.287438	2.30102	0.0213904	0.458744
Hk2	up in PU.1-high	9240.67	0.615854	0.268224	2.29604	0.0216737	0.461247
Sft2d2	up in PU.1-high	4499	0.55586	0.243302	2.28465	0.0223331	0.463994
Neurl3	up in PU.1-high	1667.77	0.625392	0.275165	2.27279	0.023039	0.472164
Lgals9	up in PU.1-high	9889.46	0.508649	0.223879	2.27198	0.0230875	0.472287
Tmem63a	up in PU.1-high	1662.06	0.457247	0.201562	2.26853	0.0232972	0.474146
Cdc25a	up in PU.1-high	318.147	0.477658	0.211021	2.26356	0.0236013	0.474749
Mcfd2	up in PU.1-high	2263.77	0.447129	0.197744	2.26115	0.0237498	0.47581
Ddit4	up in PU.1-high	440.016	0.705438	0.312577	2.25684	0.0240178	0.476224
Grap	up in PU.1-high	4012.62	0.673126	0.298846	2.25242	0.0242958	0.477832
Rgs18	up in PU.1-high	19.5715	1.19601	0.532856	2.24453	0.0247984	0.48003
Ptpmt1	up in PU.1-high	406.543	0.494486	0.220572	2.24183	0.0249721	0.480239
Il1rl1	up in PU.1-high	341.288	0.652258	0.291393	2.23841	0.0251941	0.480239
Kdm1b	up in PU.1-high	840.777	0.532601	0.23869	2.23135	0.0256581	0.483036
Slc31a2	up in PU.1-high	1554.52	0.459112	0.205865	2.23016	0.025737	0.483129
Cd84	up in PU.1-high	6483.89	0.446658	0.200596	2.22666	0.0259703	0.484091
Arap3	up in PU.1-high	2733.33	0.588164	0.264302	2.22535	0.0260576	0.484178
Fbxl14	up in PU.1-high	989.09	0.489936	0.220306	2.22389	0.0261557	0.484178
Zfp992	up in PU.1-high	262.107	0.802379	0.360983	2.22276	0.026232	0.484178
Fam78a	up in PU.1-high	198.227	0.61029	0.275146	2.21806	0.0265509	0.485613
B4galt4	up in PU.1-high	1153.53	0.59127	0.266575	2.21802	0.0265533	0.485613
Gpr155	up in PU.1-high	2915.9	0.466829	0.211054	2.21189	0.0269741	0.488534
Cx3cr1	up in PU.1-high	13655.4	0.548747	0.248445	2.20873	0.0271936	0.489895
Cops9	up in PU.1-high	2630.17	0.580294	0.263114	2.20548	0.0274201	0.491421
Aplf	up in PU.1-high	208.238	0.480183	0.218004	2.20264	0.0276204	0.491421
Scoc	up in PU.1-high	5540.74	0.451612	0.206126	2.19095	0.0284555	0.497885
Sppl2a	up in PU.1-high	4391.28	0.434836	0.19898	2.18533	0.0288647	0.500718
Ccl12	up in PU.1-high	1352.56	0.830969	0.380281	2.18514	0.0288782	0.500718
Btbd7	up in PU.1-high	2384.5	0.500981	0.229789	2.18018	0.0292442	0.503046
Ecscr	up in PU.1-high	529.83	0.693395	0.318128	2.17961	0.0292865	0.503046
Tmem128	up in PU.1-high	443.531	0.542564	0.249187	2.17733	0.0294558	0.503046
Ino80c	up in PU.1-high	1850.26	0.602039	0.277843	2.16683	0.0302476	0.511804
Stab1	up in PU.1-high	838.666	0.512392	0.236676	2.16495	0.0303911	0.51206
Nlrc4	up in PU.1-high	23.9275	1.06308	0.491533	2.16278	0.0305581	0.513397
N4bp2l1	up in PU.1-high	914.813	0.412245	0.191674	2.15076	0.0314953	0.51863
Myom1	up in PU.1-high	253.245	0.58158	0.270748	2.14805	0.0317099	0.51863
Vps54	up in PU.1-high	2884.75	0.496903	0.231791	2.14376	0.0320524	0.519044
Eif2b4	up in PU.1-high	504.841	0.421477	0.196896	2.14061	0.0323056	0.519082
Gadl1	up in PU.1-high	49.1826	0.890638	0.416376	2.13902	0.0324339	0.519082
Irf2bp2	up in PU.1-high	10526.8	0.489145	0.228804	2.13783	0.0325306	0.519082
Mcl1	up in PU.1-high	18039.6	0.547803	0.256856	2.13273	0.0329473	0.519666
Ly96	up in PU.1-high	853.189	0.734244	0.344276	2.13272	0.0329477	0.519666
Btnl1	up in PU.1-high	30.5568	1.37921	0.6483	2.12742	0.0333848	0.519666
Il17ra	up in PU.1-high	4796.22	0.398729	0.187702	2.12426	0.033648	0.519666
Dusp2	up in PU.1-high	15.641	1.2319	0.580159	2.12338	0.033722	0.519666
Kcnd1	up in PU.1-high	781.3	0.524446	0.248028	2.11446	0.0344758	0.521418
Pf4	up in PU.1-high	227.008	0.864049	0.409479	2.11012	0.0348481	0.523011
Adrb2	up in PU.1-high	226.536	0.613254	0.290999	2.10741	0.0350822	0.523641
Eif5b	up in PU.1-high	10770.2	0.418891	0.198904	2.106	0.0352047	0.524978
Efnb1	up in PU.1-high	119.542	0.579715	0.276118	2.09952	0.0357711	0.529784
Lst1	up in PU.1-high	473.174	0.848156	0.405854	2.0898	0.0366356	0.536217
Trim41	up in PU.1-high	599.356	0.400706	0.191971	2.08733	0.0368582	0.537086
1110032A03Rik	up in PU.1-high	1640.38	0.470284	0.225344	2.08696	0.036892	0.537088
Adam8	up in PU.1-high	78.9453	0.604015	0.289504	2.08638	0.0369443	0.53736
Fgf2	up in PU.1-high	759.309	0.773655	0.371321	2.08352	0.0372036	0.538676
Mgat2	up in PU.1-high	464.392	0.469557	0.22578	2.07971	0.0375523	0.541269
Prkra	up in PU.1-high	379.834	0.407426	0.196096	2.07769	0.037738	0.541493
Bnip2	up in PU.1-high	5828.18	0.498299	0.242105	2.05819	0.0395715	0.548569
Clcn5	up in PU.1-high	567.989	0.403537	0.19627	2.05603	0.0397799	0.549315
Wnk1	up in PU.1-high	46383.7	0.421214	0.205365	2.05105	0.040262	0.552858
Gsto1	up in PU.1-high	952.43	0.430861	0.210335	2.04845	0.040516	0.55354
Entpd1	up in PU.1-high	11389.4	0.532681	0.260134	2.04771	0.040588	0.55354
Cd80	up in PU.1-high	455.326	0.453589	0.221589	2.04698	0.0406597	0.55354
Twistnb	up in PU.1-high	1247.1	0.42143	0.205923	2.04654	0.0407029	0.55354
Plaur	up in PU.1-high	353	0.591906	0.290563	2.0371	0.0416398	0.558792
Ms4a6b	up in PU.1-high	435.333	0.673399	0.330934	2.03484	0.0418669	0.559028
Eogt	up in PU.1-high	1069.11	0.347708	0.170948	2.03399	0.0419522	0.559028
Gar1	up in PU.1-high	540.704	0.530836	0.261071	2.0333	0.0420219	0.559028
Cbx2	up in PU.1-high	15.7454	1.22914	0.604503	2.0333	0.0420221	0.559028
Arhgap30	up in PU.1-high	8612.81	0.544793	0.268738	2.02723	0.0426389	0.561496
Lbr	up in PU.1-high	134.253	0.644388	0.317884	2.02712	0.0426502	0.561496
Zfp467	up in PU.1-high	805.407	0.467682	0.232041	2.01551	0.043851	0.568851
Eme1	up in PU.1-high	14.3955	1.52886	0.758828	2.01476	0.0439295	0.569407
Pkig	up in PU.1-high	431.427	0.692523	0.344033	2.01295	0.0441196	0.570251
Ppp4r1	up in PU.1-high	812.459	0.447325	0.222414	2.01122	0.0443018	0.570251
Lyz1	up in PU.1-high	38.9349	0.805809	0.401001	2.0095	0.0444845	0.571493
Otulinl	up in PU.1-high	2408.6	0.574311	0.28612	2.00724	0.0447243	0.572734
Filip1l	up in PU.1-high	1372.42	0.65114	0.324527	2.00643	0.0448104	0.572734
Cd22	up in PU.1-high	613.864	0.442374	0.220665	2.00473	0.044992	0.572734
Rap1a	up in PU.1-high	7329.43	0.560664	0.279811	2.00372	0.0450999	0.572734
Tor3a	up in PU.1-high	1446.16	0.525649	0.26286	1.99973	0.0455296	0.573649
Il21r	up in PU.1-high	2103.33	0.598011	0.299175	1.99886	0.045623	0.573649
Ggta1	up in PU.1-high	778.437	0.567939	0.284479	1.99642	0.0458882	0.575434
Bank1	up in PU.1-high	772.014	0.892323	0.447005	1.99623	0.0459092	0.575434
Tardbp	up in PU.1-high	4956.48	0.408729	0.204969	1.9941	0.046141	0.576958
Pxdc1	up in PU.1-high	739.727	0.429118	0.215195	1.99409	0.0461424	0.576958
Rpl12	up in PU.1-high	7424.19	0.533484	0.267573	1.99379	0.0461755	0.576958
Havcr2	up in PU.1-high	17126.6	0.437153	0.219308	1.99333	0.0462254	0.577004
Rcn3	up in PU.1-high	30.5551	1.06325	0.533581	1.99267	0.0462981	0.577004
Tnfrsf23	up in PU.1-high	262.057	0.507478	0.254709	1.99238	0.0463292	0.577004
Top1	up in PU.1-high	3932.1	0.420707	0.211361	1.99047	0.0465395	0.577004
Dusp27	up in PU.1-high	207.584	0.602917	0.303618	1.98578	0.047058	0.580685
Kat2b	up in PU.1-high	980.862	0.341357	0.172035	1.98423	0.04723	0.581034
Siglech	up in PU.1-high	12814.8	0.547629	0.276092	1.9835	0.0473119	0.581146
Tirap	up in PU.1-high	489.84	0.528908	0.266741	1.98285	0.0473841	0.581585
Trim65	up in PU.1-high	1856.49	0.605479	0.305927	1.97916	0.0477978	0.582753
Tbc1d8	up in PU.1-high	1907.4	0.381063	0.19256	1.97893	0.0478242	0.582753
Fkbp7	up in PU.1-high	141.909	0.516722	0.261404	1.97672	0.0480734	0.582753
Slc29a3	up in PU.1-high	7651.92	0.43248	0.219325	1.97186	0.0486253	0.585545
Spint1	up in PU.1-high	1566.02	0.512584	0.261218	1.96228	0.0497297	0.58655
C3	down in PU.1-high	247.725	-2.9629	0.35831	-8.26909	1.34981e-16	2.15376e-12
Anxa2	down in PU.1-high	797.809	-1.56644	0.211901	-7.39233	1.44278e-13	1.15105e-09
Rgs16	down in PU.1-high	209.258	-3.07419	0.427974	-7.18312	6.81391e-13	3.62409e-09
St8sia6	down in PU.1-high	2597.35	-1.49167	0.225032	-6.62869	3.38676e-11	1.08078e-07
Mamdc2	down in PU.1-high	573.234	-3.00471	0.462694	-6.49395	8.36155e-11	2.22362e-07
Cd28	down in PU.1-high	84.0689	-3.17057	0.492589	-6.43654	1.2223e-10	2.78615e-07
Cox6a2	down in PU.1-high	673.199	-1.53324	0.247926	-6.18426	6.23952e-10	1.24447e-06
Fabp5	down in PU.1-high	1054.61	-1.62974	0.269586	-6.04533	1.49101e-09	2.64339e-06
Cd200r4	down in PU.1-high	369.698	-2.15917	0.358194	-6.02795	1.66053e-09	2.64955e-06
Mrc2	down in PU.1-high	437.667	-1.57114	0.266883	-5.88701	3.93244e-09	5.70418e-06
Capg	down in PU.1-high	2549.59	-1.00945	0.173612	-5.81438	6.08593e-09	7.91685e-06
Dkk2	down in PU.1-high	245.535	-3.0734	0.529472	-5.80465	6.45018e-09	7.91685e-06
Hpse	down in PU.1-high	334.216	-2.34257	0.413292	-5.66809	1.44401e-08	1.62665e-05
Trpm1	down in PU.1-high	371.989	-1.60101	0.28295	-5.65826	1.52919e-08	1.62665e-05
Crip1	down in PU.1-high	272.779	-1.53444	0.275249	-5.57473	2.47909e-08	2.47228e-05
Cd74	down in PU.1-high	5861.86	-1.5627	0.289504	-5.39784	6.74484e-08	6.33063e-05
Csf1	down in PU.1-high	3074.63	-1.06525	0.200505	-5.31281	1.0795e-07	9.56913e-05
Pfkl	down in PU.1-high	2151.49	-0.851699	0.166416	-5.11789	3.08965e-07	0.000259466
Cd5	down in PU.1-high	58.0264	-1.85443	0.378952	-4.89358	9.9016e-07	0.00078995
Kynu	down in PU.1-high	239.031	-1.94378	0.403419	-4.81828	1.44798e-06	0.00110019
Ctnna3	down in PU.1-high	57.5152	-2.57917	0.539939	-4.77677	1.7813e-06	0.00129193
Arhgap24	down in PU.1-high	1850.56	-1.09349	0.229768	-4.75912	1.94434e-06	0.00134887
Ifi27	down in PU.1-high	1165.2	-0.819174	0.176867	-4.63159	3.6287e-06	0.00228773
Cspg4	down in PU.1-high	651.374	-1.34154	0.29	-4.62601	3.72782e-06	0.00228773
Adssl1	down in PU.1-high	949.598	-0.937697	0.204756	-4.57957	4.65926e-06	0.00258934
Tmem154	down in PU.1-high	584.607	-1.06776	0.233227	-4.5782	4.68985e-06	0.00258934
Isyna1	down in PU.1-high	985.344	-1.03632	0.231445	-4.4776	7.54871e-06	0.0040149
Flt1	down in PU.1-high	719.586	-1.82791	0.411155	-4.44579	8.75695e-06	0.00450728
Iqgap1	down in PU.1-high	487.565	-1.19502	0.269555	-4.43332	9.27931e-06	0.0046269
Rab19	down in PU.1-high	52.0519	-1.76998	0.409716	-4.32002	1.56014e-05	0.00666294
Pdcd1	down in PU.1-high	321.134	-1.24982	0.291425	-4.28863	1.79776e-05	0.00725658
Cog1	down in PU.1-high	430.491	-0.845381	0.197242	-4.28601	1.81915e-05	0.00725658
Plin3	down in PU.1-high	211.069	-1.17789	0.277028	-4.25187	2.11993e-05	0.00819714
Anxa4	down in PU.1-high	1258.4	-0.729139	0.171646	-4.24792	2.15768e-05	0.00819714
Igf1	down in PU.1-high	5953.1	-1.26561	0.300037	-4.21819	2.46268e-05	0.00913827
H2-Ab1	down in PU.1-high	2301.7	-1.37818	0.328249	-4.19857	2.68603e-05	0.00974052
Gsn	down in PU.1-high	245.758	-1.22477	0.293221	-4.17695	2.95441e-05	0.0104757
Btla	down in PU.1-high	67.9433	-3.02349	0.726402	-4.16228	3.15084e-05	0.0106968
Gstt3	down in PU.1-high	185.949	-1.17716	0.283736	-4.14877	3.34266e-05	0.0111115
Il18rap	down in PU.1-high	59.4972	-1.52564	0.373482	-4.0849	4.40953e-05	0.0138543
Perp	down in PU.1-high	135.66	-1.46665	0.359823	-4.07603	4.58116e-05	0.0140571
Plin2	down in PU.1-high	1655.37	-0.924292	0.227952	-4.05477	5.01826e-05	0.0151078
Hmox1	down in PU.1-high	1163.08	-0.751978	0.187117	-4.01876	5.85056e-05	0.016632
Cdk5rap3	down in PU.1-high	429.876	-0.83293	0.207661	-4.01102	6.04571e-05	0.016632
Ank	down in PU.1-high	6458.41	-0.709003	0.177778	-3.98814	6.65939e-05	0.0180097
Nfil3	down in PU.1-high	298.564	-1.03345	0.259662	-3.97998	6.89208e-05	0.0183283
Fam20c	down in PU.1-high	633.204	-0.993675	0.250088	-3.97331	7.08813e-05	0.0185407
Rab34	down in PU.1-high	253.246	-0.916439	0.232645	-3.93922	8.17472e-05	0.020067
Alox5	down in PU.1-high	591.787	-1.21218	0.3098	-3.91279	9.12352e-05	0.0205908
Tmem176a	down in PU.1-high	2177.41	-1.09119	0.279192	-3.90839	9.29141e-05	0.0205908
Tab1	down in PU.1-high	230.296	-0.812217	0.208399	-3.89741	9.72262e-05	0.0212513
Fam189a2	down in PU.1-high	47.554	-2.13307	0.550516	-3.87468	0.000106767	0.0217684
Fn1	down in PU.1-high	115.748	-0.999945	0.260648	-3.83639	0.000124858	0.0245956
Chst3	down in PU.1-high	190.049	-1.66402	0.434347	-3.83109	0.000127576	0.0248245
Peli2	down in PU.1-high	2912.52	-0.662362	0.175217	-3.78023	0.000156681	0.0294117
Eepd1	down in PU.1-high	446.257	-0.831207	0.221304	-3.75594	0.000172691	0.0316719
Apobec1	down in PU.1-high	3798.21	-0.680706	0.181565	-3.74911	0.000177467	0.0321779
Akr7a5	down in PU.1-high	202.048	-0.869492	0.234106	-3.7141	0.000203931	0.0365609
Lsp1	down in PU.1-high	2763.62	-0.858706	0.231584	-3.70797	0.000208924	0.0367573
Srebf1	down in PU.1-high	311.593	-0.86735	0.235071	-3.68973	0.000224488	0.0385154
Il1r1	down in PU.1-high	260.651	-0.938771	0.255136	-3.67949	0.000233705	0.0396702
Pold2	down in PU.1-high	173.792	-1.06947	0.291439	-3.66963	0.000242902	0.0403087
Gpnmb	down in PU.1-high	4902.57	-3.07034	0.841409	-3.64905	0.000263215	0.0424229
Ninl	down in PU.1-high	207.575	-1.03089	0.283026	-3.64238	0.000270125	0.0431012
Klf4	down in PU.1-high	207.062	-1.11617	0.307289	-3.6323	0.000280906	0.0439425
Samd9l	down in PU.1-high	297.709	-1.42238	0.393605	-3.61373	0.000301818	0.0467555
Cited4	down in PU.1-high	38.6958	-2.04754	0.571255	-3.58429	0.000337991	0.0504018
Lgals1	down in PU.1-high	111.902	-1.53484	0.430851	-3.56234	0.000367568	0.0533173
Eno1	down in PU.1-high	4735	-0.727629	0.205105	-3.54759	0.000388775	0.0558855
Rnasel	down in PU.1-high	949.594	-0.686542	0.19487	-3.52307	0.000426578	0.0602343
Nlrc3	down in PU.1-high	115.341	-1.52809	0.434429	-3.51747	0.000435681	0.0609118
Efemp2	down in PU.1-high	120.304	-0.889118	0.254831	-3.48905	0.000484742	0.0665587
Tbc1d4	down in PU.1-high	465.315	-0.712201	0.205055	-3.47322	0.000514248	0.0695367
Trim34b	down in PU.1-high	26.5018	-3.03162	0.878338	-3.45155	0.000557386	0.0735013
Galk1	down in PU.1-high	380.128	-0.800786	0.232201	-3.44868	0.000563344	0.0736779
Ctnnb1	down in PU.1-high	5645.15	-0.594965	0.172758	-3.44392	0.000573351	0.0737774
Phgdh	down in PU.1-high	550.484	-0.811867	0.236245	-3.43655	0.00058917	0.0744649
Cand2	down in PU.1-high	493.914	-0.70638	0.205646	-3.43494	0.000592695	0.0744649
Afap1	down in PU.1-high	744.982	-0.62661	0.184332	-3.39936	0.000675447	0.0811853
Clic4	down in PU.1-high	1622.48	-0.659598	0.196259	-3.36085	0.000777025	0.0910268
Klhl25	down in PU.1-high	1052.64	-0.510062	0.151818	-3.35969	0.000780305	0.0910268
Hps6	down in PU.1-high	167.426	-0.841433	0.250483	-3.35924	0.000781566	0.0910268
Gna14	down in PU.1-high	52.3448	-1.61717	0.482288	-3.35312	0.000799061	0.0923899
Echdc3	down in PU.1-high	12.4878	-2.63443	0.792268	-3.32518	0.000883608	0.0986236
Wif1	down in PU.1-high	16.2139	-4.27205	1.28928	-3.31353	0.000921279	0.0999995
Vim	down in PU.1-high	532.296	-1.14953	0.347717	-3.30595	0.00094656	0.100076
Cyp4f18	down in PU.1-high	22.0818	-1.96516	0.594923	-3.30322	0.000955831	0.100337
Gem	down in PU.1-high	78.9489	-1.03199	0.313295	-3.29399	0.000987752	0.10301
Ifitm2	down in PU.1-high	427.353	-0.818372	0.249623	-3.27843	0.00104385	0.105075
Colec12	down in PU.1-high	89.6822	-1.6124	0.491949	-3.27757	0.00104706	0.105075
Tcap	down in PU.1-high	137.195	-1.54559	0.47336	-3.26514	0.00109409	0.107761
Runx3	down in PU.1-high	95.2643	-1.58567	0.489527	-3.2392	0.00119868	0.116358
Rab3d	down in PU.1-high	317.331	-0.816986	0.252959	-3.22972	0.00123912	0.118392
Alox15	down in PU.1-high	35.0813	-1.99018	0.618573	-3.21737	0.00129373	0.121428
Cope	down in PU.1-high	1726.96	-0.577585	0.182264	-3.16894	0.00152996	0.135622
Serpinb6b	down in PU.1-high	112.609	-1.21809	0.387818	-3.14088	0.00168442	0.147048
H2-Oa	down in PU.1-high	378.36	-0.977558	0.31522	-3.10119	0.00192742	0.161863
Ccdc9b	down in PU.1-high	43.2119	-1.78563	0.57653	-3.0972	0.0019536	0.163182
Nme4	down in PU.1-high	42.115	-1.46207	0.473426	-3.08828	0.00201318	0.163182
Ahnak2	down in PU.1-high	95.7673	-1.76423	0.571348	-3.08783	0.00201621	0.163182
Mical1	down in PU.1-high	131.251	-1.09307	0.355478	-3.07494	0.00210546	0.166644
Mocos	down in PU.1-high	51.5965	-1.40311	0.457264	-3.06849	0.00215146	0.166644
Klrb1a	down in PU.1-high	23.2908	-2.43509	0.794817	-3.06371	0.00218608	0.16836
Tecpr1	down in PU.1-high	1818.72	-0.693746	0.226633	-3.0611	0.00220527	0.16836
Vps51	down in PU.1-high	299.968	-0.749419	0.246839	-3.03607	0.00239687	0.176574
Vat1	down in PU.1-high	1047.08	-0.90902	0.299463	-3.0355	0.00240138	0.176574
Plp2	down in PU.1-high	20.1813	-2.09232	0.691807	-3.02442	0.00249108	0.181497
St8sia4	down in PU.1-high	543.281	-0.70349	0.233115	-3.01779	0.00254627	0.183838
Atp6v0d2	down in PU.1-high	958.807	-2.53817	0.844716	-3.00476	0.00265786	0.190174
Acaca	down in PU.1-high	1770.01	-0.744371	0.247902	-3.00268	0.0026761	0.190625
Sgk1	down in PU.1-high	7314.44	-0.631929	0.210705	-2.99912	0.00270764	0.192014
Tmem51	down in PU.1-high	39.1335	-2.34608	0.783407	-2.99471	0.00274703	0.193945
Pgk1	down in PU.1-high	3060.42	-0.793518	0.266387	-2.97881	0.0028937	0.199878
Jup	down in PU.1-high	1878.99	-0.631858	0.213194	-2.96377	0.00303898	0.208111
Nrbf2	down in PU.1-high	226.577	-0.693127	0.234433	-2.95662	0.00311036	0.211187
Rftn1	down in PU.1-high	1132.65	-0.743553	0.251631	-2.95494	0.0031273	0.211437
Apoc4	down in PU.1-high	34.4217	-4.40059	1.49271	-2.94805	0.00319787	0.214392
Trap1	down in PU.1-high	953.924	-0.637387	0.216429	-2.94502	0.00322938	0.215598
Spp1	down in PU.1-high	5876.9	-3.16939	1.08125	-2.93123	0.0033762	0.221812
Ddx41	down in PU.1-high	412.392	-0.650698	0.223033	-2.9175	0.00352849	0.229798
Tsta3	down in PU.1-high	116.821	-0.912925	0.313288	-2.91401	0.00356819	0.231439
Mmp14	down in PU.1-high	218.508	-0.81373	0.279523	-2.91113	0.00360121	0.232635
Mib2	down in PU.1-high	476.014	-0.682013	0.234513	-2.90821	0.00363509	0.233877
Hif1a	down in PU.1-high	11429	-0.62584	0.215882	-2.89898	0.00374373	0.236399
Aldh2	down in PU.1-high	792.817	-0.674705	0.232769	-2.8986	0.00374836	0.236399
Cd300lb	down in PU.1-high	90.2654	-1.19606	0.413052	-2.89566	0.00378364	0.237684
Ptpn6	down in PU.1-high	3048.55	-0.565043	0.195269	-2.89366	0.00380786	0.238007
Ccs	down in PU.1-high	343.385	-0.577597	0.201043	-2.873	0.00406599	0.247351
Pwwp2b	down in PU.1-high	213.481	-0.701177	0.244334	-2.86974	0.00410805	0.247351
Rab11fip1	down in PU.1-high	83.4599	-1.47747	0.516734	-2.85925	0.00424647	0.250526
Dcp1b	down in PU.1-high	304.572	-0.640382	0.22468	-2.8502	0.00436916	0.25339
Tspan9	down in PU.1-high	436.993	-0.707287	0.248274	-2.84881	0.00438826	0.25339
Ptpn7	down in PU.1-high	61.3121	-1.04429	0.367468	-2.84187	0.00448504	0.25339
Stap1	down in PU.1-high	55.6407	-1.7594	0.619871	-2.83834	0.0045349	0.25339
Sh2b2	down in PU.1-high	600.249	-0.559127	0.197102	-2.83674	0.00455772	0.25339
Ramp1	down in PU.1-high	867.255	-0.607959	0.215213	-2.82491	0.00472933	0.256074
Gapdh	down in PU.1-high	1148.55	-0.617656	0.21871	-2.82409	0.0047415	0.256074
Plpp1	down in PU.1-high	197.983	-0.719709	0.256489	-2.80601	0.00501594	0.26155
Lamb2	down in PU.1-high	110.959	-0.922913	0.329676	-2.79946	0.00511885	0.265183
Man2c1	down in PU.1-high	376.355	-0.713297	0.255238	-2.79464	0.00519572	0.267335
Sqstm1	down in PU.1-high	5392.48	-0.564368	0.202016	-2.79368	0.00521123	0.267335
Yif1b	down in PU.1-high	147.871	-0.983596	0.352206	-2.79268	0.00522741	0.267335
Lgals3	down in PU.1-high	665.532	-0.65248	0.233995	-2.78844	0.00529627	0.268917
Mcoln3	down in PU.1-high	33.2807	-1.55927	0.559346	-2.78767	0.00530891	0.268917
Fbxo6	down in PU.1-high	346.672	-0.817774	0.294197	-2.77968	0.00544125	0.271122
Ascl4	down in PU.1-high	88.354	-0.79215	0.285608	-2.77355	0.00554475	0.273518
C4b	down in PU.1-high	400.995	-1.98548	0.716183	-2.77231	0.005566	0.273518
Inppl1	down in PU.1-high	630.825	-0.642609	0.231955	-2.77041	0.00559865	0.273518
Tbrg1	down in PU.1-high	247.864	-0.869234	0.3142	-2.7665	0.00566623	0.274803
St5	down in PU.1-high	686.924	-0.520838	0.188466	-2.76357	0.00571723	0.275076
Pnkp	down in PU.1-high	155.645	-0.676908	0.244971	-2.76321	0.00572356	0.275076
4933430I17Rik	down in PU.1-high	11.6207	-2.03255	0.736444	-2.75994	0.00578113	0.276134
Chrac1	down in PU.1-high	595.994	-0.589546	0.215281	-2.7385	0.00617205	0.280028
Itgax	down in PU.1-high	2389.98	-0.83126	0.30357	-2.73828	0.0061761	0.280028
Zswim4	down in PU.1-high	251.929	-0.678823	0.250585	-2.70895	0.00674967	0.294873
Mif	down in PU.1-high	2488.42	-0.554706	0.204944	-2.70662	0.00679722	0.294873
Jak3	down in PU.1-high	292.713	-0.629584	0.232624	-2.70645	0.00680078	0.294873
Gpx3	down in PU.1-high	202.037	-1.23226	0.456048	-2.70203	0.00689172	0.297742
Ift172	down in PU.1-high	775.758	-0.571257	0.211578	-2.69998	0.00693443	0.298237
Nmral1	down in PU.1-high	248.969	-0.734163	0.272314	-2.69602	0.00701738	0.300186
Plau	down in PU.1-high	800.914	-0.685768	0.254645	-2.69304	0.00708041	0.300588
Gpi1	down in PU.1-high	6087.14	-0.532379	0.197741	-2.69231	0.00709599	0.300588
Mrgpre	down in PU.1-high	531.463	-0.620566	0.231246	-2.68358	0.00728382	0.301156
Zgpat	down in PU.1-high	173.518	-0.68578	0.255563	-2.6834	0.00728768	0.301156
Tcim	down in PU.1-high	209.822	-1.05722	0.394043	-2.68301	0.00729618	0.301156
AI837181	down in PU.1-high	930.011	-0.502473	0.187352	-2.68198	0.00731887	0.301156
Cyp4f13	down in PU.1-high	109.519	-0.835977	0.312029	-2.67916	0.00738065	0.301724
Zmat5	down in PU.1-high	73.8464	-1.01013	0.377136	-2.67844	0.0073967	0.301724
Serpinb6a	down in PU.1-high	418.038	-0.585576	0.219445	-2.66845	0.00762027	0.30627
Rnh1	down in PU.1-high	1795.3	-0.494765	0.185557	-2.66638	0.00766722	0.307345
Tbl3	down in PU.1-high	312.999	-0.628117	0.23572	-2.66467	0.00770637	0.307345
Pcdhga4	down in PU.1-high	44.9218	-1.19326	0.447935	-2.66392	0.0077237	0.307345
Anxa5	down in PU.1-high	6313.96	-0.463778	0.174683	-2.65496	0.00793172	0.311886
Adamts1	down in PU.1-high	308.506	-0.720629	0.271565	-2.65361	0.00796353	0.311886
Rab7b	down in PU.1-high	2065.52	-0.657851	0.248093	-2.65163	0.00801049	0.311886
Cp	down in PU.1-high	153.821	-1.08264	0.408718	-2.64886	0.00807643	0.313546
Acsf2	down in PU.1-high	327.111	-0.660004	0.249721	-2.64297	0.00821834	0.316744
Polr2j	down in PU.1-high	141.323	-0.748961	0.283834	-2.63873	0.00832181	0.317754
Gpx1	down in PU.1-high	7490.34	-0.683539	0.259051	-2.63863	0.00832422	0.317754
Itprip	down in PU.1-high	48.0465	-1.03648	0.393529	-2.63382	0.0084431	0.319863
Gm9999	down in PU.1-high	53.5082	-1.27363	0.483838	-2.63235	0.00847969	0.319863
Fbxw4	down in PU.1-high	161.135	-0.976232	0.372142	-2.62328	0.00870886	0.323941
Ssh3	down in PU.1-high	109.862	-0.901293	0.343822	-2.6214	0.00875702	0.323941
Minar1	down in PU.1-high	998.89	-0.535449	0.204272	-2.62126	0.00876057	0.323941
Baiap2l1	down in PU.1-high	51.1026	-1.3358	0.509679	-2.62087	0.00877052	0.323941
Pafah1b3	down in PU.1-high	242.758	-0.753307	0.287937	-2.61623	0.00889079	0.32537
Nfkbiz	down in PU.1-high	237.13	-0.641981	0.246509	-2.60429	0.00920645	0.331498
Castor1	down in PU.1-high	104.867	-0.911789	0.3502	-2.60362	0.00922443	0.331498
Mtbp	down in PU.1-high	110.777	-0.686218	0.263669	-2.60257	0.00925275	0.331768
Tspo	down in PU.1-high	972.323	-0.610835	0.235161	-2.59752	0.00939008	0.333693
Tubb4b	down in PU.1-high	1791.18	-0.798107	0.308166	-2.58986	0.00960145	0.334344
Asl	down in PU.1-high	547.87	-0.661804	0.25572	-2.58801	0.00965329	0.334344
Usp19	down in PU.1-high	1002.17	-0.496559	0.19258	-2.57846	0.00992424	0.336222
Gtf3c4	down in PU.1-high	2946.04	-0.415832	0.16161	-2.57305	0.0100806	0.340055
Sec16a	down in PU.1-high	2830.53	-0.453026	0.176456	-2.56736	0.0102476	0.344769
Abcf2	down in PU.1-high	1604.91	-0.43044	0.167871	-2.56412	0.0103438	0.346332
Hk3	down in PU.1-high	717.043	-0.509284	0.199167	-2.55707	0.0105557	0.350889
Kdm6a	down in PU.1-high	1968.2	-0.493516	0.193062	-2.55625	0.0105807	0.350897
Plekhh2	down in PU.1-high	1244.05	-0.67695	0.265114	-2.55344	0.0106666	0.351307
Ecm1	down in PU.1-high	25.9499	-1.36313	0.534252	-2.55147	0.0107269	0.351454
Mnat1	down in PU.1-high	378.099	-0.601115	0.23587	-2.5485	0.0108188	0.351577
Rpgrip1	down in PU.1-high	31.3928	-1.27616	0.501237	-2.54602	0.010896	0.352897
Gsdmd	down in PU.1-high	1047.1	-0.49995	0.196409	-2.54546	0.0109135	0.352897
Maff	down in PU.1-high	402.979	-0.801924	0.315124	-2.54479	0.0109344	0.352897
Nexn	down in PU.1-high	507.651	-0.493899	0.19435	-2.54129	0.0110446	0.352897
Nagk	down in PU.1-high	514.647	-0.544158	0.214164	-2.54085	0.0110584	0.352897
Uap1l1	down in PU.1-high	2282.15	-0.433222	0.170684	-2.53815	0.0111439	0.353503
Cyp4f16	down in PU.1-high	58.2756	-0.923095	0.364613	-2.53171	0.0113507	0.355331
Atf3	down in PU.1-high	1178.4	-0.524834	0.207321	-2.5315	0.0113574	0.355331
Llgl2	down in PU.1-high	17.7773	-1.94874	0.770378	-2.52959	0.0114196	0.355881
Fam129b	down in PU.1-high	961.603	-0.666526	0.263882	-2.52585	0.0115419	0.356988
Klhl36	down in PU.1-high	302.277	-0.698569	0.276644	-2.52516	0.0115647	0.356988
Cpq	down in PU.1-high	355.307	-0.596011	0.236237	-2.52294	0.011638	0.356988
H2ac15	down in PU.1-high	37.9975	-1.09691	0.434987	-2.5217	0.0116789	0.356988
Cad	down in PU.1-high	432.591	-0.547527	0.217183	-2.52104	0.0117008	0.356988
Mid1	down in PU.1-high	109.161	-1.18599	0.470444	-2.52099	0.0117024	0.356988
Ipo4	down in PU.1-high	647.125	-0.610264	0.242278	-2.51886	0.0117736	0.356988
Map7d3	down in PU.1-high	14.0863	-1.88394	0.749847	-2.51243	0.0119901	0.359051
Zhx2	down in PU.1-high	696.676	-0.477757	0.190165	-2.51232	0.0119939	0.359051
Pcdhga9	down in PU.1-high	57.1915	-1.50657	0.601511	-2.50465	0.0122573	0.365565
Skiv2l	down in PU.1-high	1300.84	-0.557599	0.222892	-2.50165	0.0123616	0.366621
Czib	down in PU.1-high	980.604	-0.410664	0.164362	-2.49854	0.0124707	0.369171
Eif3g	down in PU.1-high	2043.61	-0.653742	0.26191	-2.49605	0.0125584	0.369353
B3gnt7	down in PU.1-high	52.6047	-1.20473	0.482659	-2.49602	0.0125596	0.369353
Nthl1	down in PU.1-high	67.0685	-0.744964	0.299014	-2.4914	0.012724	0.373207
Stx5a	down in PU.1-high	467.283	-0.708646	0.284573	-2.4902	0.012767	0.373779
Fance	down in PU.1-high	534.176	-0.53878	0.216503	-2.48855	0.0128265	0.374691
Mroh1	down in PU.1-high	825.325	-0.664861	0.268223	-2.47876	0.0131839	0.37933
3110082I17Rik	down in PU.1-high	1725.36	-0.667324	0.269387	-2.4772	0.0132418	0.37933
9130023H24Rik	down in PU.1-high	309.593	-0.567989	0.229824	-2.47141	0.0134582	0.384189
Pstpip1	down in PU.1-high	111.499	-0.843615	0.341932	-2.4672	0.0136174	0.387307
H2-Aa	down in PU.1-high	1399.49	-1.93499	0.784996	-2.46497	0.0137025	0.388523
Jaml	down in PU.1-high	45.3058	-3.95727	1.60551	-2.4648	0.0137088	0.388523
Afap1l1	down in PU.1-high	465.369	-0.551277	0.223784	-2.46343	0.0137614	0.389322
Clk1	down in PU.1-high	1458.05	-0.566141	0.230665	-2.45439	0.0141124	0.393667
Cpsf1	down in PU.1-high	942.946	-0.471943	0.19252	-2.4514	0.01423	0.396256
Ubc	down in PU.1-high	3435.21	-0.540793	0.22088	-2.44835	0.0143511	0.396852
Rnf5	down in PU.1-high	222.561	-0.91934	0.375976	-2.44521	0.0144768	0.397783
Ccdc51	down in PU.1-high	51.0985	-1.01054	0.413757	-2.44234	0.0145922	0.399371
4931406P16Rik	down in PU.1-high	841.654	-0.543233	0.222885	-2.43728	0.0147983	0.402908
Ftl1	down in PU.1-high	1898.66	-0.539311	0.221559	-2.43416	0.0149262	0.405038
Phlda3	down in PU.1-high	71.2841	-1.1263	0.462874	-2.43328	0.0149626	0.405338
Irak2	down in PU.1-high	1851.26	-0.411634	0.169624	-2.42674	0.0152351	0.408249
Mettl1	down in PU.1-high	109.164	-0.724999	0.299447	-2.42113	0.0154724	0.409416
Hspa2	down in PU.1-high	454.796	-0.934584	0.386528	-2.41789	0.0156107	0.412391
Bag6	down in PU.1-high	1789.84	-0.518889	0.215011	-2.41331	0.0158085	0.415798
Lrpap1	down in PU.1-high	2655.01	-0.5667	0.235392	-2.40747	0.0160635	0.418122
Srprb	down in PU.1-high	639.762	-0.471754	0.196636	-2.39912	0.0164343	0.425959
Supt3	down in PU.1-high	163.896	-0.617095	0.258104	-2.39087	0.0168083	0.430628
Alkbh2	down in PU.1-high	28.2625	-1.38936	0.581126	-2.39081	0.0168112	0.430628
Rttn	down in PU.1-high	337.646	-0.586474	0.246327	-2.38087	0.0172718	0.436058
Galns	down in PU.1-high	324.373	-0.609063	0.25592	-2.3799	0.0173174	0.43652
Bud23	down in PU.1-high	342.923	-0.588704	0.247963	-2.37416	0.0175889	0.438513
Trmt1	down in PU.1-high	306.851	-0.534816	0.225471	-2.37199	0.0176924	0.440406
Ctnnbl1	down in PU.1-high	346.152	-0.457184	0.192957	-2.36936	0.0178188	0.441486
Ppp1ca	down in PU.1-high	2196.49	-0.547708	0.231748	-2.36338	0.0181091	0.442034
Lima1	down in PU.1-high	762.455	-0.492542	0.208842	-2.35844	0.0183519	0.44233
Ctsl	down in PU.1-high	22299.7	-0.540989	0.230157	-2.35052	0.0187472	0.445806
Top3a	down in PU.1-high	205.933	-0.521391	0.221835	-2.35036	0.0187552	0.445806
Atp5g2	down in PU.1-high	331.299	-0.73694	0.3136	-2.34994	0.0187765	0.445806
Nat9	down in PU.1-high	300.954	-0.531687	0.227543	-2.33664	0.0194579	0.453898
Plekhm2	down in PU.1-high	750.233	-0.541651	0.23231	-2.33159	0.0197222	0.454563
St14	down in PU.1-high	775.238	-0.662465	0.284444	-2.32898	0.01986	0.455024
Commd4	down in PU.1-high	892.495	-0.542548	0.23304	-2.32813	0.0199052	0.455024
Noxred1	down in PU.1-high	58.7935	-0.816642	0.351186	-2.32538	0.0200515	0.455992
Itga5	down in PU.1-high	445.83	-0.513297	0.220907	-2.32359	0.0201476	0.455992
Itgal	down in PU.1-high	71.0507	-1.15302	0.49662	-2.32174	0.020247	0.4563
Litaf	down in PU.1-high	7507.95	-0.398956	0.171874	-2.32121	0.0202756	0.4563
Trpm6	down in PU.1-high	31.7918	-1.80531	0.778442	-2.31914	0.0203877	0.457963
Mybbp1a	down in PU.1-high	1698.36	-0.39522	0.170767	-2.31437	0.0206472	0.458744
Nid1	down in PU.1-high	26.2673	-1.90566	0.824804	-2.31044	0.0208636	0.458744
Rabep2	down in PU.1-high	205.03	-0.657684	0.285369	-2.30468	0.0211844	0.458744
Marveld1	down in PU.1-high	64.0877	-0.845726	0.367348	-2.30225	0.0213213	0.458744
Gmppa	down in PU.1-high	596.435	-0.415528	0.180542	-2.30155	0.0213603	0.458744
Aldh3b1	down in PU.1-high	298.571	-0.555939	0.241743	-2.29971	0.0214645	0.459714
Ppil2	down in PU.1-high	772.037	-0.546983	0.238048	-2.29778	0.0215742	0.461247
Aip	down in PU.1-high	1148.32	-0.511173	0.222686	-2.29549	0.0217049	0.461247
6030468B19Rik	down in PU.1-high	24.825	-1.49031	0.649452	-2.29472	0.0217491	0.461247
Arnt	down in PU.1-high	1868.57	-0.394633	0.172044	-2.29379	0.0218024	0.461247
Car13	down in PU.1-high	85.5895	-0.831243	0.362763	-2.29142	0.0219389	0.461247
Tnip3	down in PU.1-high	13.8422	-1.63498	0.713755	-2.29067	0.0219826	0.461247
Gga2	down in PU.1-high	455.632	-0.46455	0.202816	-2.2905	0.0219922	0.461247
Glb1	down in PU.1-high	1176.18	-0.439922	0.192073	-2.29039	0.0219985	0.461247
Lrsam1	down in PU.1-high	352.437	-0.537563	0.235049	-2.28702	0.0221945	0.463264
Ptcd1	down in PU.1-high	315.999	-0.449417	0.19654	-2.28664	0.0222168	0.463264
Smpd5	down in PU.1-high	70.4314	-0.847974	0.371612	-2.28188	0.0224966	0.465852
Tnip1	down in PU.1-high	634.397	-0.415343	0.182148	-2.28024	0.0225934	0.465852
Ddx43	down in PU.1-high	26.2786	-1.20536	0.52872	-2.27977	0.0226216	0.465852
Gpr108	down in PU.1-high	411.044	-0.506812	0.222311	-2.27974	0.0226229	0.465852
Bik	down in PU.1-high	28.5728	-1.23993	0.547223	-2.26586	0.0234601	0.474749
Tedc1	down in PU.1-high	90.2613	-0.875902	0.386683	-2.26517	0.0235022	0.474749
Cc2d1a	down in PU.1-high	338.611	-0.509924	0.22559	-2.2604	0.0237965	0.47581
Blm	down in PU.1-high	119.223	-0.619377	0.274097	-2.2597	0.0238399	0.476082
B430306N03Rik	down in PU.1-high	190.42	-0.620769	0.275536	-2.25295	0.0242624	0.477832
Tonsl	down in PU.1-high	88.8432	-0.693476	0.308039	-2.25126	0.024369	0.477832
Lyplal1	down in PU.1-high	161.048	-0.710581	0.315654	-2.25114	0.0243767	0.477832
Cyth1	down in PU.1-high	662.696	-0.533206	0.237276	-2.2472	0.0246274	0.479798
Trim16	down in PU.1-high	22.5279	-1.43558	0.640829	-2.2402	0.0250781	0.480239
BC028528	down in PU.1-high	949.128	-0.668555	0.298501	-2.23971	0.02511	0.480239
Tmem198b	down in PU.1-high	22.4917	-1.20642	0.53896	-2.23843	0.025193	0.480239
Chaf1b	down in PU.1-high	64.3013	-0.813214	0.364574	-2.23059	0.0257086	0.483129
Rabac1	down in PU.1-high	678.731	-0.613588	0.275461	-2.22749	0.0259143	0.483612
Cdc42ep3	down in PU.1-high	271.909	-0.566391	0.25447	-2.22577	0.0260296	0.484178
Zc3h12d	down in PU.1-high	26.0092	-1.48188	0.666968	-2.22182	0.0262955	0.484178
Haao	down in PU.1-high	525.812	-0.601726	0.270855	-2.22158	0.0263117	0.484178
Gss	down in PU.1-high	392.778	-0.470938	0.212021	-2.22119	0.0263382	0.484178
Ldlr	down in PU.1-high	523.647	-0.675645	0.304183	-2.22118	0.0263391	0.484178
Htra2	down in PU.1-high	247.472	-0.577714	0.261369	-2.21033	0.0270819	0.488823
Exoc7	down in PU.1-high	815.245	-0.58516	0.265086	-2.20744	0.0272835	0.490242
Usp30	down in PU.1-high	858.979	-0.433867	0.196646	-2.20633	0.0273607	0.491076
Cdc34	down in PU.1-high	253.004	-0.471055	0.213707	-2.20421	0.0275094	0.491421
Syvn1	down in PU.1-high	609.579	-0.703484	0.319241	-2.20361	0.0275516	0.491421
Dcxr	down in PU.1-high	349.035	-0.544679	0.247602	-2.19981	0.0278201	0.493768
Scimp	down in PU.1-high	45.6099	-0.886492	0.403347	-2.19784	0.0279607	0.493916
Pomt1	down in PU.1-high	122.877	-0.777776	0.354014	-2.19702	0.0280189	0.493916
Tstd2	down in PU.1-high	173.764	-0.666928	0.304013	-2.19375	0.0282535	0.495943
Wfdc17	down in PU.1-high	2552.26	-0.684613	0.312478	-2.19092	0.0284577	0.497885
Nupl2	down in PU.1-high	321.168	-0.467171	0.213714	-2.18596	0.0288185	0.500718
Wdr6	down in PU.1-high	383.076	-0.809015	0.370674	-2.18255	0.0290688	0.502515
Ikbke	down in PU.1-high	10.3156	-2.17492	0.99681	-2.18188	0.0291181	0.502824
Naprt	down in PU.1-high	126.022	-0.684554	0.313961	-2.18038	0.0292291	0.503046
Bin3	down in PU.1-high	646.682	-0.435892	0.199989	-2.17958	0.0292887	0.503046
Arpc1b	down in PU.1-high	4265.77	-0.387346	0.177841	-2.17804	0.0294028	0.503046
Cc2d1b	down in PU.1-high	416.502	-0.428454	0.196841	-2.17665	0.0295068	0.503046
Ciao2b	down in PU.1-high	283.281	-0.882382	0.40697	-2.16817	0.0301455	0.510617
Lonp1	down in PU.1-high	1111.18	-0.354015	0.163741	-2.16204	0.0306153	0.513397
Bckdk	down in PU.1-high	546.155	-0.428159	0.198054	-2.16183	0.0306313	0.513397
Stat4	down in PU.1-high	20.6973	-1.28283	0.594474	-2.15792	0.0309337	0.515744
Gyg	down in PU.1-high	2648.41	-0.387293	0.17961	-2.1563	0.0310606	0.515744
H1f3	down in PU.1-high	42.8703	-0.928703	0.430862	-2.15546	0.0311262	0.516171
Exosc4	down in PU.1-high	447.059	-0.422185	0.195899	-2.15512	0.0311527	0.516171
Naa10	down in PU.1-high	140.427	-0.528325	0.245828	-2.14916	0.0316215	0.51863
Col14a1	down in PU.1-high	22.2996	-1.2906	0.600765	-2.14826	0.0316933	0.51863
Borcs8	down in PU.1-high	720.1	-0.473797	0.220589	-2.14788	0.0317237	0.51863
Apeh	down in PU.1-high	428.05	-0.413391	0.192608	-2.14628	0.0318504	0.519044
Mmp19	down in PU.1-high	57.4125	-0.813449	0.379641	-2.14268	0.0321386	0.519044
Alas1	down in PU.1-high	1254.85	-0.339382	0.158516	-2.14099	0.0322749	0.519082
Gm3839	down in PU.1-high	16.3338	-1.40207	0.655039	-2.14044	0.0323195	0.519082
Ndufs8	down in PU.1-high	1086.2	-0.522344	0.244056	-2.14027	0.0323332	0.519082
Alad	down in PU.1-high	211.005	-0.593362	0.277447	-2.13865	0.0324639	0.519082
Bcar3	down in PU.1-high	317.379	-0.629956	0.294784	-2.13701	0.0325971	0.519082
Gipc1	down in PU.1-high	385.24	-0.525071	0.24577	-2.13643	0.0326441	0.519311
Cchcr1	down in PU.1-high	39.5743	-0.943818	0.442103	-2.13484	0.0327742	0.519666
Vangl1	down in PU.1-high	41.373	-0.903168	0.423118	-2.13455	0.0327975	0.519666
Gak	down in PU.1-high	3749.08	-0.328484	0.15423	-2.12984	0.0331852	0.519666
Prps2	down in PU.1-high	2738.83	-0.387423	0.182085	-2.1277	0.0333617	0.519666
Scml4	down in PU.1-high	77.4544	-1.2941	0.609714	-2.12248	0.0337978	0.519666
Antxr2	down in PU.1-high	116.197	-0.757034	0.356763	-2.12195	0.0338419	0.519666
Casp4	down in PU.1-high	384.39	-0.706707	0.333123	-2.12146	0.0338831	0.519666
Myo9b	down in PU.1-high	3867.74	-0.364628	0.172145	-2.11814	0.0341631	0.521089
Dact1	down in PU.1-high	320.05	-0.686348	0.324164	-2.11729	0.0342356	0.52121
Cherp	down in PU.1-high	879.049	-0.50286	0.23771	-2.11544	0.0343924	0.521418
Myo18b	down in PU.1-high	171.785	-0.725562	0.343106	-2.11469	0.0344567	0.521418
Sec31a	down in PU.1-high	5338.14	-0.328192	0.155259	-2.11383	0.0345298	0.52174
Fuca1	down in PU.1-high	1955.66	-0.481178	0.227927	-2.11111	0.034763	0.523011
Ddx49	down in PU.1-high	94.1876	-0.752795	0.35681	-2.10979	0.0348762	0.523011
Ech1	down in PU.1-high	910.991	-0.470183	0.223855	-2.1004	0.035694	0.529306
Acy1	down in PU.1-high	96.6055	-0.824841	0.39333	-2.09707	0.0359875	0.531682
Cst7	down in PU.1-high	33560.7	-0.504198	0.241082	-2.0914	0.0364923	0.535176
Gm1673	down in PU.1-high	213.242	-1.01528	0.4859	-2.08948	0.0366641	0.536217
Pcdhgb1	down in PU.1-high	116.917	-0.983383	0.470793	-2.08878	0.0367274	0.536568
Prkcq	down in PU.1-high	234.332	-0.546225	0.261893	-2.08568	0.0370077	0.5374
Treml2	down in PU.1-high	1866.63	-0.47304	0.22724	-2.08168	0.037372	0.540134
Gab3	down in PU.1-high	269.019	-0.499825	0.240488	-2.07838	0.0376745	0.541493
Ccdc71	down in PU.1-high	595.851	-0.391081	0.188378	-2.07605	0.0378897	0.541493
Ctse	down in PU.1-high	1000.01	-0.635239	0.306229	-2.07439	0.038043	0.541493
Bloc1s1	down in PU.1-high	45.4711	-0.881645	0.425426	-2.07238	0.0382299	0.543185
Stk11	down in PU.1-high	937.378	-0.396957	0.191586	-2.07195	0.0382704	0.543276
Eif4g1	down in PU.1-high	3441.76	-0.31143	0.150368	-2.07112	0.0383473	0.543767
Tom1	down in PU.1-high	341.667	-0.462035	0.223501	-2.06727	0.0387091	0.54562
Gaa	down in PU.1-high	2303.41	-0.609028	0.294863	-2.06546	0.0388793	0.546089
Vps11	down in PU.1-high	1229.12	-0.408289	0.197737	-2.06481	0.0389414	0.546111
Ston1	down in PU.1-high	67.3945	-0.902778	0.437684	-2.06263	0.039148	0.546955
Bad	down in PU.1-high	236.09	-0.554125	0.268695	-2.06228	0.0391808	0.546955
Shkbp1	down in PU.1-high	225.387	-0.529834	0.257038	-2.06131	0.0392739	0.547296
Grcc10	down in PU.1-high	66.4842	-0.971941	0.47183	-2.05994	0.0394044	0.54768
Creb3l2	down in PU.1-high	3743.93	-0.371074	0.18023	-2.05889	0.0395046	0.548569
E2f2	down in PU.1-high	182.559	-0.562786	0.273749	-2.05585	0.0397974	0.549315
Tufm	down in PU.1-high	350.87	-0.619455	0.302479	-2.04793	0.0405669	0.55354
Anxa6	down in PU.1-high	1604.89	-0.522259	0.255124	-2.04708	0.0406507	0.55354
Nudt16	down in PU.1-high	824.906	-0.381895	0.187133	-2.04077	0.0412741	0.55699
Fut10	down in PU.1-high	269.286	-0.390487	0.19137	-2.04048	0.0413021	0.55699
Chst12	down in PU.1-high	181.292	-0.500384	0.245819	-2.03558	0.0417924	0.559028
Hspa8	down in PU.1-high	27689.9	-0.41789	0.205829	-2.03028	0.0423281	0.560487
Phf1	down in PU.1-high	267.993	-0.633834	0.312469	-2.02847	0.0425122	0.561496
Osmr	down in PU.1-high	57.508	-1.61627	0.797894	-2.02567	0.0427983	0.562049
Spata6	down in PU.1-high	243.797	-0.627678	0.309953	-2.02507	0.0428598	0.562394
Dnajc4	down in PU.1-high	161.672	-0.599007	0.297599	-2.0128	0.0441357	0.570251
Eif2b2	down in PU.1-high	433.445	-0.476482	0.236907	-2.01127	0.0442974	0.570251
Psma7	down in PU.1-high	2289.36	-0.393435	0.195633	-2.01109	0.0443163	0.570251
Tnfsf9	down in PU.1-high	12.8499	-1.40551	0.70007	-2.00767	0.0446785	0.572734
Sra1	down in PU.1-high	843.135	-0.432572	0.215567	-2.00667	0.044785	0.572734
Ubb	down in PU.1-high	4494.06	-0.363093	0.181064	-2.00533	0.044928	0.572734
Tubgcp2	down in PU.1-high	633.739	-0.365863	0.18253	-2.0044	0.0450271	0.572734
Pyroxd2	down in PU.1-high	173.85	-0.64495	0.322038	-2.00271	0.0452079	0.573064
Iqce	down in PU.1-high	302.747	-0.50637	0.253299	-1.9991	0.045597	0.573649
Psmd8	down in PU.1-high	1643.52	-0.363371	0.182425	-1.9919	0.0463821	0.577004
Lrrc27	down in PU.1-high	273.498	-0.515773	0.259123	-1.99046	0.0465407	0.577004
Wdfy4	down in PU.1-high	1508.18	-0.384023	0.192988	-1.98988	0.0466042	0.577342
Wars	down in PU.1-high	1422.11	-0.372521	0.18817	-1.9797	0.0477369	0.582753
Yipf7	down in PU.1-high	21.9388	-1.42066	0.717707	-1.97944	0.0477662	0.582753
Arhgap9	down in PU.1-high	842.591	-0.462704	0.233921	-1.97803	0.0479249	0.582753
Cct7	down in PU.1-high	4214.39	-0.399051	0.20183	-1.97716	0.048023	0.582753
Tmem115	down in PU.1-high	105.251	-0.586476	0.296834	-1.97577	0.0481809	0.583253
Kdm4a	down in PU.1-high	612.425	-0.407844	0.206559	-1.97447	0.0483283	0.584187
Esyt1	down in PU.1-high	453.218	-0.386443	0.196009	-1.97155	0.0486608	0.585545
Mfge8	down in PU.1-high	484.289	-0.460838	0.234182	-1.96786	0.0490837	0.58655
Abcd2	down in PU.1-high	3457.43	-0.318358	0.161955	-1.96572	0.0493313	0.58655
H2-M2	down in PU.1-high	17.9436	-1.28257	0.652496	-1.96564	0.04934	0.58655
Ormdl2	down in PU.1-high	183.49	-0.576116	0.293111	-1.96552	0.0493539	0.58655
Aldh1b1	down in PU.1-high	39.0179	-1.0967	0.558174	-1.96481	0.0494365	0.58655
Sp2	down in PU.1-high	797.989	-0.39218	0.199761	-1.96325	0.0496174	0.58655
Vac14	down in PU.1-high	1723.04	-0.324558	0.165335	-1.96303	0.0496428	0.58655
Naa38	down in PU.1-high	216.853	-0.599348	0.305489	-1.96193	0.0497708	0.58655

## Sheet: 5xFADPU.1-high vs. 5xFADPU.1-lo
DEG between PU.1-high and PU.1-low microglia by TRAP sequencing (pval <0.05, baseMean >10)
gene_name	Regulation	baseMean	log2FoldChange	lfcSE	stat	pvalue	padj
Mybpc3	up in PU.1-low	239.865	8.0396	0.536162	14.9947	7.95094e-51	1.30634e-46
S100a4	up in PU.1-low	87.4511	3.54652	0.402552	8.81008	1.25052e-18	1.0273e-14
Cp	up in PU.1-low	607.099	2.72341	0.378712	7.19124	6.4205e-13	1.81191e-09
Il2rg	up in PU.1-low	518.79	1.76136	0.260296	6.76677	1.3169e-11	2.16366e-08
Copz2	up in PU.1-low	601.589	1.36078	0.212661	6.3988	1.56606e-10	1.51355e-07
Afap1l1	up in PU.1-low	751.091	1.20509	0.190875	6.31352	2.72759e-10	2.35864e-07
Rnasel	up in PU.1-low	1608.88	1.24652	0.201196	6.19557	5.8075e-10	4.14857e-07
Klrd1	up in PU.1-low	35.9806	4.19057	0.681671	6.14749	7.87173e-10	5.29074e-07
Nupr1	up in PU.1-low	412.576	1.21751	0.199078	6.11576	9.60993e-10	5.78838e-07
Tmem229b	up in PU.1-low	1991.88	1.49496	0.253325	5.90136	3.60526e-09	1.23405e-06
Snn	up in PU.1-low	3862.85	1.09767	0.199215	5.50998	3.58873e-08	7.27936e-06
Afap1	up in PU.1-low	1150.53	1.06478	0.193592	5.50012	3.79524e-08	7.42331e-06
Grap	up in PU.1-low	5799.28	1.77451	0.339173	5.23186	1.6781e-07	2.33654e-05
Klf4	up in PU.1-low	426.32	1.48423	0.288722	5.1407	2.73711e-07	3.30666e-05
Tnfrsf22	up in PU.1-low	150.096	1.49484	0.295184	5.0641	4.10327e-07	4.55518e-05
Cdh23	up in PU.1-low	218.459	1.5639	0.313053	4.99565	5.86388e-07	5.86258e-05
Stk26	up in PU.1-low	229.555	1.24704	0.250836	4.97154	6.64239e-07	6.4961e-05
S100a11	up in PU.1-low	463.998	1.78329	0.359252	4.9639	6.90904e-07	6.63834e-05
Htra3	up in PU.1-low	232.674	1.60203	0.324891	4.93097	8.1822e-07	7.46853e-05
Tnip3	up in PU.1-low	50.5014	2.45687	0.508823	4.82853	1.37542e-06	0.000112428
Kank2	up in PU.1-low	518.016	1.07584	0.223376	4.81629	1.4625e-06	0.000116082
Cd40	up in PU.1-low	54.3714	2.42571	0.508046	4.7746	1.80065e-06	0.00013509
Atp2a3	up in PU.1-low	63.1359	2.01664	0.431981	4.66835	3.03635e-06	0.000201973
Casp12	up in PU.1-low	39.2044	2.71038	0.590113	4.59299	4.36939e-06	0.000261337
Ms4a7	up in PU.1-low	158.147	1.29204	0.284575	4.54023	5.61919e-06	0.000318356
Cd28	up in PU.1-low	533.263	3.14999	0.699641	4.5023	6.72232e-06	0.000366936
Plp2	up in PU.1-low	70.0242	2.25306	0.501491	4.49273	7.03154e-06	0.000380027
Onecut2	up in PU.1-low	153.657	2.21518	0.494463	4.47997	7.46549e-06	0.000395982
Lpar3	up in PU.1-low	11.5501	4.95129	1.10718	4.47198	7.74992e-06	0.00040614
Sspn	up in PU.1-low	123.276	1.34938	0.304363	4.43344	9.27399e-06	0.000468836
Lrrc75a	up in PU.1-low	495.462	0.879795	0.199003	4.42101	9.82421e-06	0.000486651
Gm7694	up in PU.1-low	274.212	1.19175	0.270771	4.40133	1.07587e-05	0.00051661
Emp3	up in PU.1-low	165.202	1.27884	0.292161	4.37718	1.20226e-05	0.000561392
Noxred1	up in PU.1-low	103.348	1.26715	0.289691	4.37416	1.21903e-05	0.000564186
Prkcq	up in PU.1-low	374.565	1.1841	0.270919	4.37069	1.23856e-05	0.000571617
C5ar1	up in PU.1-low	1318.48	1.0843	0.248786	4.35836	1.31043e-05	0.000596409
Chsy1	up in PU.1-low	1605.51	0.996937	0.229843	4.33748	1.44126e-05	0.000639357
Tspan18	up in PU.1-low	465.445	1.01613	0.234288	4.33711	1.44371e-05	0.000639357
Nqo2	up in PU.1-low	546.259	0.856193	0.197717	4.3304	1.48841e-05	0.000652121
Chst7	up in PU.1-low	139.93	1.51018	0.349166	4.32509	1.52466e-05	0.000662704
Cd164	up in PU.1-low	8310.45	0.908162	0.210456	4.31522	1.59447e-05	0.000687404
Layn	up in PU.1-low	210.489	1.2792	0.296476	4.3147	1.59822e-05	0.000687404
Ccl6	up in PU.1-low	9356.12	1.09448	0.25821	4.23871	2.24805e-05	0.000898673
Iscu	up in PU.1-low	1970.81	0.819108	0.193915	4.22407	2.39934e-05	0.00094535
Gimap1	up in PU.1-low	1013.9	1.38943	0.329372	4.21842	2.4602e-05	0.000961685
Gstt3	up in PU.1-low	321.26	1.06682	0.256504	4.15908	3.19527e-05	0.00117974
Apobec1	up in PU.1-low	5303.63	0.78749	0.194029	4.05862	4.93626e-05	0.00161882
Pnmt	up in PU.1-low	23.5131	2.45897	0.613164	4.01029	6.06433e-05	0.00184513
Rab19	up in PU.1-low	111.182	1.35394	0.339292	3.99048	6.594e-05	0.0019541
Scoc	up in PU.1-low	5741.54	0.851811	0.213595	3.98797	6.66404e-05	0.00196571
Pstpip1	up in PU.1-low	207.007	1.36871	0.343388	3.9859	6.72245e-05	0.00197502
Tcap	up in PU.1-low	331.869	1.68515	0.42303	3.98352	6.7902e-05	0.00198604
I830077J02Rik	up in PU.1-low	4022.99	0.755418	0.190462	3.96624	7.30145e-05	0.00208356
Scml4	up in PU.1-low	174.997	1.60496	0.405211	3.96079	7.47008e-05	0.0021016
Mrps18c	up in PU.1-low	399.549	0.866459	0.220056	3.93745	8.23514e-05	0.00223642
Ccl8	up in PU.1-low	32.2795	2.03879	0.521598	3.90873	9.27817e-05	0.00245081
Rad51b	up in PU.1-low	75.5883	1.63776	0.420051	3.89895	9.66105e-05	0.0025251
Rapsn	up in PU.1-low	164.895	0.964367	0.247442	3.89735	9.72527e-05	0.00253227
Pear1	up in PU.1-low	193.234	1.22495	0.314368	3.89655	9.7571e-05	0.00253654
Prorsd1	up in PU.1-low	533.508	0.852049	0.218712	3.89575	9.78943e-05	0.00254092
Kcnj14	up in PU.1-low	23.9287	3.38931	0.871887	3.88732	0.000101357	0.00261427
Lilr4b	up in PU.1-low	342.661	1.26078	0.324744	3.88239	0.000103433	0.00265119
Pf4	up in PU.1-low	273.696	1.54352	0.397983	3.87836	0.000105163	0.00268914
Gimap5	up in PU.1-low	81.3031	1.8546	0.481825	3.84912	0.000118543	0.0029512
Fam89a	up in PU.1-low	233.838	1.31084	0.340658	3.84795	0.00011911	0.00296062
Gpr65	up in PU.1-low	1136.86	0.997675	0.260728	3.8265	0.000129978	0.00317315
Tmem39a	up in PU.1-low	431.316	0.822237	0.215354	3.81808	0.000134496	0.00325444
Tnfsf12	up in PU.1-low	291.914	0.901353	0.236576	3.80999	0.000138974	0.00333238
P2rx1	up in PU.1-low	23.6586	2.47107	0.649568	3.80417	0.000142278	0.00338787
Stx11	up in PU.1-low	32.5882	1.7639	0.463981	3.80167	0.000143723	0.00340747
Cbx2	up in PU.1-low	25.1036	2.39065	0.628914	3.80124	0.000143976	0.00340853
Mmp2	up in PU.1-low	277.934	1.23253	0.324921	3.79332	0.000148644	0.00348889
Chn2	up in PU.1-low	3903.7	0.643096	0.169632	3.79112	0.000149967	0.00350492
Ctsw	up in PU.1-low	54.7146	2.46687	0.650861	3.79016	0.000150548	0.00351351
Tceanc	up in PU.1-low	396.616	0.777564	0.20663	3.76308	0.000167833	0.00381925
Glipr2	up in PU.1-low	49.1222	1.6783	0.449005	3.73782	0.000185623	0.00411577
Alox5ap	up in PU.1-low	932.804	0.996849	0.269126	3.70402	0.00021221	0.00457561
Ccr1	up in PU.1-low	46.142	2.29608	0.620159	3.70241	0.000213563	0.00459874
Ccr2	up in PU.1-low	53.1888	1.77324	0.482211	3.67731	0.000235706	0.00495859
Cyb5r4	up in PU.1-low	794.371	0.745236	0.202795	3.67483	0.000238007	0.00498782
Ifitm2	up in PU.1-low	654.286	0.947965	0.259503	3.653	0.000259195	0.00533656
Bhlhe41	up in PU.1-low	18560.1	0.671931	0.184028	3.65124	0.000260978	0.00535853
Rpa3	up in PU.1-low	181.708	1.05912	0.292216	3.62445	0.000289581	0.00582635
Rasgrp4	up in PU.1-low	33.8509	1.79725	0.497616	3.61173	0.000304157	0.00603539
Ciao2a	up in PU.1-low	1336.2	0.757634	0.210133	3.6055	0.000311554	0.00616727
Serf1	up in PU.1-low	127.468	1.34287	0.373295	3.59735	0.000321482	0.00631092
Il17ra	up in PU.1-low	4693.47	0.656534	0.182933	3.58892	0.000332046	0.00645305
Slc2a5	up in PU.1-low	2122.06	1.09209	0.304462	3.58695	0.000334574	0.00648236
Tmem176b	up in PU.1-low	6430.54	0.896776	0.250313	3.58261	0.000340173	0.00657535
Dusp23	up in PU.1-low	101.132	1.12244	0.313765	3.57733	0.000347118	0.00667816
Txndc17	up in PU.1-low	2320.01	0.78211	0.219048	3.5705	0.000356303	0.00682292
Tnf	up in PU.1-low	46.3977	1.91959	0.538656	3.56367	0.000365707	0.00693141
Mxd4	up in PU.1-low	957.422	0.887014	0.249087	3.56106	0.000369358	0.00696351
Lrba	up in PU.1-low	2816.94	1.00534	0.282816	3.55476	0.000378321	0.00709567
Cib2	up in PU.1-low	171.451	0.938284	0.264358	3.54929	0.000386272	0.00721653
Faim	up in PU.1-low	1605.38	0.737421	0.208332	3.53965	0.000400661	0.00740478
Rnase4	up in PU.1-low	15414.8	0.899534	0.254276	3.53763	0.000403739	0.00743886
Nfkbiz	up in PU.1-low	334.564	0.842348	0.238146	3.53711	0.000404533	0.00743886
Il18rap	up in PU.1-low	117.938	1.26592	0.35819	3.53422	0.000408976	0.00749702
Irak1	up in PU.1-low	1383.68	0.691752	0.19587	3.53169	0.000412906	0.00754267
Cdk2ap1	up in PU.1-low	721.115	0.887265	0.251886	3.52249	0.000427514	0.00775281
Fut10	up in PU.1-low	338.121	0.689261	0.195892	3.51857	0.000433875	0.00783359
Snapc5	up in PU.1-low	2001.37	0.84583	0.240661	3.51461	0.000440398	0.00792524
Bag1	up in PU.1-low	4271.43	0.71313	0.20298	3.5133	0.000442574	0.00793416
Pecam1	up in PU.1-low	192.124	1.12003	0.318925	3.5119	0.000444915	0.00795425
Alox5	up in PU.1-low	995.899	0.999348	0.284688	3.51033	0.000447549	0.00796458
Serpinf1	up in PU.1-low	330.806	1.054	0.300502	3.50747	0.000452385	0.00803191
F13a1	up in PU.1-low	794.43	1.37041	0.392551	3.49104	0.000481136	0.00843656
Ccni	up in PU.1-low	8663.17	0.93003	0.266986	3.48344	0.000495018	0.00861563
Znrd1as	up in PU.1-low	121.337	1.10046	0.316626	3.47559	0.00050973	0.0087879
Gm13212	up in PU.1-low	125.344	1.32126	0.380235	3.47486	0.000511122	0.00879344
Rras2	up in PU.1-low	524.904	1.05991	0.305098	3.47399	0.000512774	0.00879424
Kif1c	up in PU.1-low	752.703	0.630287	0.181543	3.47184	0.000516901	0.00884654
Cybb	up in PU.1-low	1787.28	0.993508	0.286662	3.46578	0.000528697	0.00900094
Tma7	up in PU.1-low	740.641	0.802507	0.231569	3.46552	0.000529209	0.00900094
Parp3	up in PU.1-low	285.073	0.982221	0.284061	3.45778	0.000544648	0.009192
Desi2	up in PU.1-low	2733.8	0.671177	0.194562	3.44968	0.000561258	0.00939049
Cetn3	up in PU.1-low	2861.11	0.64797	0.188084	3.44512	0.000570815	0.00946366
Ctdsp1	up in PU.1-low	1252.33	0.866863	0.2521	3.43856	0.00058481	0.009578
Sptssa	up in PU.1-low	1251.16	0.906131	0.263716	3.43601	0.000590342	0.00964147
Notch4	up in PU.1-low	112.523	1.24464	0.362454	3.43391	0.000594933	0.00969717
S100a13	up in PU.1-low	348.976	0.906373	0.264301	3.42932	0.000605094	0.00981434
St3gal6	up in PU.1-low	3753.94	0.743942	0.216936	3.42931	0.000605108	0.00981434
Hmgn3	up in PU.1-low	391.346	1.00161	0.292205	3.42775	0.000608598	0.00986121
Apobec3	up in PU.1-low	1910.35	0.880915	0.258244	3.41117	0.000646849	0.0103584
Pde3b	up in PU.1-low	5869.74	0.66109	0.19391	3.40925	0.000651411	0.0104112
Pts	up in PU.1-low	1447.75	0.624783	0.183429	3.40613	0.000658905	0.0105003
Zfp36l1	up in PU.1-low	5015.58	0.777565	0.230498	3.37341	0.00074243	0.0115842
Ceacam1	up in PU.1-low	442.489	0.958461	0.28425	3.37189	0.00074654	0.0116317
Cdk2ap2	up in PU.1-low	525.041	0.824291	0.246724	3.34094	0.000834943	0.0127137
Smim27	up in PU.1-low	80.4008	1.12315	0.336969	3.33311	0.000858805	0.012957
Galnt1	up in PU.1-low	1875.06	0.608457	0.182687	3.33061	0.000866574	0.0130325
Gdf3	up in PU.1-low	12.1165	3.91585	1.17868	3.32224	0.000892968	0.0133498
Tmem176a	up in PU.1-low	3751.62	1.10173	0.332264	3.31582	0.00091376	0.0135742
Dnajc19	up in PU.1-low	1030.27	0.597961	0.180673	3.30963	0.000934187	0.013778
Mrpl43	up in PU.1-low	931.459	0.714641	0.216249	3.30472	0.000950729	0.0139469
Ckap2	up in PU.1-low	116.911	1.1504	0.348272	3.30318	0.000955961	0.0140111
Phf19	up in PU.1-low	32.7892	1.6339	0.495948	3.2945	0.000985983	0.014336
Gimap9	up in PU.1-low	78.8374	1.3229	0.401582	3.29423	0.000986925	0.014337
Ccdc162	up in PU.1-low	172.795	1.08028	0.328612	3.28741	0.00101113	0.0146498
Pkig	up in PU.1-low	448.927	1.07862	0.328354	3.28493	0.00102009	0.0147536
Rcsd1	up in PU.1-low	2315.38	0.643365	0.195935	3.28357	0.00102501	0.0148118
Krcc1	up in PU.1-low	4466.93	0.794801	0.242786	3.27367	0.00106162	0.0151674
Tnfrsf11a	up in PU.1-low	1732.16	0.637391	0.19492	3.27002	0.00107541	0.0153244
Pmepa1	up in PU.1-low	10628.3	0.762889	0.233616	3.26557	0.00109244	0.0155137
Pgap2	up in PU.1-low	287.644	1.00562	0.308026	3.26471	0.00109574	0.0155161
Stard3nl	up in PU.1-low	822.948	0.655818	0.200931	3.2639	0.00109892	0.0155247
1110032A03Rik	up in PU.1-low	1614.74	0.738377	0.22666	3.25765	0.0011234	0.0158162
Rnf7	up in PU.1-low	3268.85	0.79841	0.245654	3.25014	0.00115348	0.0161334
Prr5	up in PU.1-low	121.53	1.03752	0.319317	3.2492	0.00115731	0.0161398
Cbfa2t3	up in PU.1-low	1305.97	0.702769	0.216984	3.2388	0.00120032	0.0166004
Lactb	up in PU.1-low	583.093	0.796306	0.247197	3.22134	0.00127594	0.0174116
Pax5	up in PU.1-low	15.1833	2.16957	0.674386	3.21711	0.00129491	0.0176413
Tcf19	up in PU.1-low	134.863	1.03527	0.323274	3.20245	0.00136264	0.018306
Stard5	up in PU.1-low	280.608	0.781678	0.245759	3.18067	0.00146936	0.0194534
Tnfrsf26	up in PU.1-low	39.978	1.68443	0.530209	3.17692	0.00148849	0.0196118
Tslp	up in PU.1-low	22.1926	1.70252	0.536565	3.17299	0.00150878	0.0197868
Arhgdib	up in PU.1-low	8696.63	0.758309	0.239445	3.16695	0.00154048	0.020067
Qser1	up in PU.1-low	2133.21	0.614663	0.19487	3.15422	0.00160927	0.020705
Lgals1	up in PU.1-low	221.347	1.24822	0.396055	3.15162	0.00162367	0.0208577
Uqcrb	up in PU.1-low	1008.15	0.847173	0.269049	3.14877	0.00163958	0.0210128
Emp1	up in PU.1-low	21.6049	2.40313	0.763873	3.14598	0.00165529	0.021167
Gpr18	up in PU.1-low	21.9696	2.01567	0.641228	3.14345	0.00166967	0.0213153
Rnaseh2b	up in PU.1-low	732.104	0.640528	0.203972	3.14027	0.00168791	0.0214481
Cass4	up in PU.1-low	189.92	1.24735	0.397836	3.13534	0.00171656	0.0216282
Mospd3	up in PU.1-low	640.27	0.861836	0.274964	3.13437	0.00172226	0.0216833
Tmem71	up in PU.1-low	293.188	0.778702	0.248828	3.12948	0.00175118	0.021913
Zbtb8os	up in PU.1-low	607.343	0.787561	0.251781	3.12795	0.00176029	0.021927
Adrb2	up in PU.1-low	234.131	0.988103	0.316048	3.12643	0.00176941	0.0220072
Ost4	up in PU.1-low	1111.54	0.872333	0.279487	3.12119	0.0018012	0.0222342
Cenpl	up in PU.1-low	185.334	0.821754	0.263967	3.11309	0.00185138	0.022751
Commd8	up in PU.1-low	4802.94	0.797839	0.257082	3.10345	0.0019128	0.0233349
Pin4	up in PU.1-low	394.834	0.766286	0.247175	3.10018	0.00193406	0.0235208
Cbr2	up in PU.1-low	304.351	1.24103	0.400583	3.09805	0.00194797	0.0236375
Lyve1	up in PU.1-low	555.031	2.29193	0.74115	3.0924	0.00198546	0.0240066
Gtf3c6	up in PU.1-low	1831.86	0.677354	0.219391	3.08743	0.00201895	0.0243073
Exosc1	up in PU.1-low	667.684	0.681376	0.220846	3.08529	0.00203352	0.0244052
Ginm1	up in PU.1-low	426.705	0.717685	0.232896	3.08156	0.00205916	0.0246589
Rps27l	up in PU.1-low	1125.46	0.918239	0.298421	3.07699	0.00209101	0.0249493
Msrb2	up in PU.1-low	1230.56	0.724768	0.235997	3.07108	0.00213284	0.0253932
Hmgn1	up in PU.1-low	3547.28	0.755962	0.24656	3.06603	0.00216922	0.0256959
Spns3	up in PU.1-low	72.4369	1.17939	0.385391	3.06025	0.00221156	0.0260234
Gpr34	up in PU.1-low	13277.1	0.752779	0.246355	3.05566	0.00224563	0.0261208
Lipo3	up in PU.1-low	886.498	0.65215	0.213431	3.05556	0.00224642	0.0261208
Tmem100	up in PU.1-low	463.799	0.776237	0.255265	3.04091	0.00235863	0.0270051
Tlcd2	up in PU.1-low	57.6049	1.2653	0.416292	3.03945	0.0023701	0.0271125
Zfp217	up in PU.1-low	1406.1	0.578269	0.190288	3.03892	0.00237426	0.0271273
Padi3	up in PU.1-low	11.5156	2.37408	0.781779	3.03676	0.00239133	0.0272655
Ccdc90b	up in PU.1-low	685.445	0.73182	0.241281	3.03306	0.0024209	0.0275835
Slain2	up in PU.1-low	2366.51	0.606652	0.200083	3.032	0.00242939	0.0276418
Malsu1	up in PU.1-low	619.031	0.644315	0.212785	3.02801	0.00246169	0.0279513
Rp2	up in PU.1-low	5831.36	0.800075	0.264935	3.01989	0.00252867	0.0284757
Hmcn1	up in PU.1-low	10.4355	3.13714	1.04003	3.0164	0.00255798	0.0286486
P2ry10b	up in PU.1-low	163.219	1.00811	0.335787	3.00223	0.00268006	0.0297206
Aoah	up in PU.1-low	101.07	1.46507	0.488647	2.99821	0.00271569	0.0299565
Ly86	up in PU.1-low	37322.9	0.792715	0.264442	2.99769	0.00272033	0.0299565
Itgae	up in PU.1-low	21.0128	1.69698	0.566619	2.99492	0.0027452	0.0301184
Cklf	up in PU.1-low	181.466	0.935706	0.312688	2.99246	0.00276737	0.0302917
Wfdc17	up in PU.1-low	3768.99	0.921588	0.308512	2.9872	0.00281545	0.0306343
Cd80	up in PU.1-low	440.704	0.678336	0.22729	2.98446	0.00284081	0.0308482
Siglech	up in PU.1-low	12321.5	0.753925	0.252775	2.98259	0.00285822	0.0309154
Rps11	up in PU.1-low	2821.14	0.762632	0.255775	2.98165	0.00286696	0.0309488
Peak1	up in PU.1-low	3616.77	0.539719	0.181293	2.97705	0.00291039	0.0312534
Ak6	up in PU.1-low	287.566	0.841079	0.282601	2.97621	0.0029184	0.0313189
Apobec2	up in PU.1-low	26.5902	2.03135	0.683357	2.97261	0.00295283	0.0316259
Snrpg	up in PU.1-low	1579.75	0.717049	0.241406	2.9703	0.00297511	0.0317873
Tlr2	up in PU.1-low	2051.18	0.870052	0.292979	2.96968	0.00298114	0.0318052
Ppdpf	up in PU.1-low	294.137	0.853531	0.287556	2.96823	0.00299523	0.0318971
Rit1	up in PU.1-low	909.139	0.538272	0.181937	2.95856	0.0030908	0.032598
Ncaph	up in PU.1-low	332.431	0.890101	0.301284	2.95436	0.00313323	0.0329358
Rap1a	up in PU.1-low	7281.37	0.846916	0.286678	2.95424	0.00313438	0.0329358
Atg4a	up in PU.1-low	205.318	0.726264	0.245995	2.95235	0.00315361	0.0330868
Znrf2	up in PU.1-low	7036.85	0.639631	0.216908	2.94886	0.00318946	0.033314
Syngr2	up in PU.1-low	2233.11	0.754163	0.256158	2.94413	0.00323863	0.0336916
Brwd3	up in PU.1-low	1504.67	0.576244	0.195825	2.94265	0.00325421	0.033782
Tlr5	up in PU.1-low	102.933	0.863087	0.293443	2.94124	0.00326898	0.033886
Limd2	up in PU.1-low	3118.18	0.643304	0.218745	2.94088	0.00327279	0.0338884
Cd36	up in PU.1-low	88.3753	1.19356	0.406922	2.93314	0.00335555	0.034522
Traf4	up in PU.1-low	18.0098	2.0148	0.68916	2.92357	0.00346047	0.0352449
1810058I24Rik	up in PU.1-low	690.87	0.798022	0.273385	2.91904	0.00351116	0.0356101
Inka1	up in PU.1-low	456.235	0.748172	0.256431	2.91763	0.00352701	0.0357251
Dmac1	up in PU.1-low	421.899	0.776784	0.266284	2.91713	0.00353268	0.0357401
Sec11a	up in PU.1-low	744.359	0.606411	0.208017	2.9152	0.00355463	0.0358738
Cdc26	up in PU.1-low	350.629	0.722318	0.24805	2.91198	0.00359141	0.0361341
Mpc1	up in PU.1-low	154.898	0.746009	0.256613	2.90714	0.0036475	0.0364561
Smdt1	up in PU.1-low	1796.45	0.866354	0.299109	2.89645	0.00377409	0.037422
Pla2g4a	up in PU.1-low	1028.69	0.574033	0.198479	2.89216	0.00382606	0.0376714
Sufu	up in PU.1-low	577.109	0.587538	0.203794	2.883	0.00393905	0.0384772
Prr13	up in PU.1-low	1814.24	0.705191	0.244962	2.87878	0.00399217	0.0388574
Ccdc34	up in PU.1-low	549.621	0.746089	0.260643	2.86249	0.00420326	0.0402766
Tnfaip8	up in PU.1-low	1495.61	0.661844	0.231437	2.85972	0.00424018	0.0405271
Ccl5	up in PU.1-low	89.1498	1.18292	0.413842	2.85839	0.00425791	0.040673
Yeats4	up in PU.1-low	1149.82	0.674603	0.236342	2.85436	0.0043124	0.0410503
Rhoq	up in PU.1-low	2469.18	0.728286	0.255241	2.85333	0.0043264	0.041112
Rpl31	up in PU.1-low	10169.1	0.66244	0.23226	2.85215	0.00434251	0.0411699
Gpr183	up in PU.1-low	2008.2	0.699297	0.245317	2.85058	0.00436393	0.0413108
Mrps15	up in PU.1-low	593.461	0.672453	0.236476	2.84365	0.00446003	0.0419933
Tmem179b	up in PU.1-low	703.084	0.660831	0.232447	2.84294	0.00446999	0.0420389
Abracl	up in PU.1-low	408.08	0.832289	0.293049	2.8401	0.00450987	0.0423617
Higd2a	up in PU.1-low	2049.57	0.686136	0.241633	2.83958	0.00451731	0.0423617
Cenpx	up in PU.1-low	717.59	0.671775	0.236878	2.83596	0.00456887	0.0426694
Rnf166	up in PU.1-low	1259.57	0.571222	0.201469	2.83528	0.00457858	0.0426694
Cdk6	up in PU.1-low	6027.17	0.578426	0.204206	2.83256	0.00461775	0.0429127
Tmem234	up in PU.1-low	2540.38	0.557686	0.197122	2.82914	0.00466731	0.0432998
Snapin	up in PU.1-low	4096.8	0.571215	0.202073	2.82678	0.0047018	0.0435706
Sri	up in PU.1-low	3432.13	0.590401	0.209037	2.82438	0.00473716	0.0437994
Ang	up in PU.1-low	2521.79	0.794845	0.281784	2.82076	0.00479102	0.0440769
Mrps21	up in PU.1-low	733.719	0.684392	0.242816	2.81856	0.00482399	0.0442536
Mdfi	up in PU.1-low	20.0609	1.75487	0.624124	2.81174	0.00492747	0.0450519
Cyp4f16	up in PU.1-low	92.0959	0.979306	0.348898	2.80685	0.00500281	0.0455885
St8sia6	up in PU.1-low	3948.03	0.621125	0.221476	2.80448	0.0050398	0.0458748
Ccr5	up in PU.1-low	2183.48	0.64533	0.230243	2.80282	0.00506587	0.0460865
A130010J15Rik	up in PU.1-low	407.484	0.622943	0.222771	2.79633	0.00516863	0.0467367
Nras	up in PU.1-low	7823.68	0.638771	0.228574	2.7946	0.00519646	0.0469235
Gadl1	up in PU.1-low	53.4339	1.32879	0.475742	2.79309	0.00522064	0.0471033
Jam2	up in PU.1-low	2621.7	0.661136	0.236808	2.79186	0.00524054	0.047231
Pard3b	up in PU.1-low	430.219	0.758633	0.271775	2.79139	0.00524814	0.0472736
Pclaf	up in PU.1-low	153.776	1.1425	0.409329	2.79116	0.00525188	0.0472751
Ppp1r14b	up in PU.1-low	713.111	0.752833	0.269795	2.79039	0.00526453	0.0473433
Hes1	up in PU.1-low	70.8089	0.87329	0.313527	2.78538	0.00534657	0.0479237
Aph1a	up in PU.1-low	151.103	0.960252	0.344794	2.785	0.00535273	0.0479245
Btnl1	up in PU.1-low	34.0521	1.83387	0.658862	2.78339	0.00537948	0.0480875
Tmem60	up in PU.1-low	776.216	0.602118	0.216373	2.78278	0.00538961	0.0481519
BC035044	up in PU.1-low	1371.01	0.939586	0.337747	2.78192	0.00540383	0.0482527
Tprgl	up in PU.1-low	3798.3	0.521324	0.187662	2.778	0.00546951	0.0487332
Mad2l2	up in PU.1-low	356.707	0.69356	0.249737	2.77716	0.00548362	0.0488325
Gimap6	up in PU.1-low	487.46	1.18453	0.426835	2.77514	0.00551779	0.0489837
Rras	up in PU.1-low	504.568	0.673311	0.243514	2.76498	0.00569265	0.0502253
Zbed3	up in PU.1-low	696.587	0.788104	0.285803	2.75751	0.00582434	0.0510368
Bloc1s3	up in PU.1-low	224.562	0.723687	0.26247	2.75722	0.00582947	0.0510545
Taf12	up in PU.1-low	708.99	0.664365	0.241124	2.75528	0.00586419	0.0512765
Cmtm7	up in PU.1-low	547.797	0.835001	0.303162	2.7543	0.00588175	0.0513481
Nsmce1	up in PU.1-low	433.798	0.672158	0.244151	2.75304	0.00590438	0.0514597
C3	up in PU.1-low	527.644	1.10088	0.400239	2.75056	0.00594931	0.0516907
Rbms1	up in PU.1-low	1370.57	0.474928	0.172708	2.74989	0.00596148	0.0517418
Myo1b	up in PU.1-low	1514.77	0.650387	0.236785	2.74674	0.00601914	0.052132
Manf	up in PU.1-low	622.429	0.784669	0.286054	2.74308	0.00608662	0.05244
Clec2d	up in PU.1-low	87.7344	0.93917	0.343193	2.73656	0.00620845	0.0532662
Immp1l	up in PU.1-low	504.086	0.63597	0.232472	2.73568	0.00622519	0.0533378
Zbtb34	up in PU.1-low	3105.76	0.694924	0.254075	2.73511	0.00623592	0.0533904
Sf3b6	up in PU.1-low	758.963	0.609556	0.222995	2.73349	0.00626662	0.0534305
Ext2	up in PU.1-low	1207.16	0.515954	0.188784	2.73304	0.0062752	0.0534759
Fundc1	up in PU.1-low	2068.51	0.52101	0.190833	2.73018	0.00632992	0.0538297
Zfp72	up in PU.1-low	221.065	0.828328	0.303397	2.73018	0.00633006	0.0538297
Eif4e3	up in PU.1-low	929.732	0.652115	0.239545	2.72231	0.00648266	0.0549008
Tm6sf1	up in PU.1-low	295.762	0.693643	0.254814	2.72215	0.00648584	0.0549008
Rnls	up in PU.1-low	92.2126	0.877223	0.323294	2.7134	0.00665976	0.0559406
H2az2	up in PU.1-low	746.316	0.767253	0.283275	2.70851	0.00675867	0.0565402
Gpr160	up in PU.1-low	484.022	0.630334	0.232893	2.70654	0.00679889	0.0566941
Poc1b	up in PU.1-low	1469.94	0.68496	0.253162	2.70562	0.00681771	0.0567452
Zcchc24	up in PU.1-low	1464.53	0.561523	0.207865	2.70138	0.00690521	0.0572993
Bco2	up in PU.1-low	753.655	0.669986	0.248268	2.69864	0.00696236	0.0577152
Prxl2c	up in PU.1-low	1615.74	0.62655	0.23237	2.69635	0.00701035	0.057996
Cdca3	up in PU.1-low	111.575	1.24279	0.461116	2.69518	0.00703516	0.0581362
Srgap2	up in PU.1-low	7844.31	0.598454	0.222057	2.69505	0.00703791	0.0581362
Rbl1	up in PU.1-low	460.012	0.677337	0.2514	2.69426	0.00705443	0.0581642
Aggf1	up in PU.1-low	2670.11	0.575413	0.213748	2.69201	0.00710224	0.0584325
Pycard	up in PU.1-low	4574.85	0.588525	0.218645	2.69169	0.00710915	0.0584602
Rdh14	up in PU.1-low	884.716	0.567747	0.21128	2.68718	0.00720591	0.0590784
Gng5	up in PU.1-low	3228.81	0.634182	0.236294	2.68387	0.00727746	0.0594573
Commd7	up in PU.1-low	1521.47	0.524673	0.195855	2.67889	0.00738677	0.0600518
Timm8a1	up in PU.1-low	153.576	0.76948	0.287528	2.67619	0.00744641	0.0603814
Fcna	up in PU.1-low	33.0635	1.94059	0.72588	2.67343	0.00750805	0.060827
Xpa	up in PU.1-low	506.037	0.565282	0.211598	2.67149	0.00755146	0.0610583
Phf5a	up in PU.1-low	984.96	0.552134	0.207072	2.66639	0.00766716	0.0617507
Nup98	up in PU.1-low	3361.65	0.648914	0.243654	2.66326	0.00773883	0.0621756
Lsm6	up in PU.1-low	1551.19	0.660181	0.248116	2.66078	0.00779601	0.0624821
Nme6	up in PU.1-low	123.286	0.813041	0.305866	2.65816	0.00785675	0.0626937
Pnp	up in PU.1-low	3152.08	0.724153	0.272762	2.65489	0.00793346	0.0631219
Jpt2	up in PU.1-low	1167.23	0.624323	0.235521	2.65082	0.0080297	0.0636718
Mrpl42	up in PU.1-low	779.397	0.658801	0.248548	2.6506	0.00803478	0.0636813
Ndufs6	up in PU.1-low	1036.11	0.53385	0.201473	2.64973	0.00805559	0.0638155
Tpt1	up in PU.1-low	8578.22	0.698632	0.263933	2.64701	0.00812068	0.0642382
Zfp808	up in PU.1-low	148.655	0.79768	0.301804	2.64304	0.00821659	0.0647475
Mylip	up in PU.1-low	2848.19	0.574209	0.217476	2.64033	0.00828246	0.0651104
Tspan9	up in PU.1-low	589.723	0.676876	0.256611	2.63775	0.00834574	0.0654826
Sec11c	up in PU.1-low	1259.64	0.749101	0.284284	2.63504	0.0084127	0.065788
Pip4k2a	up in PU.1-low	17809.7	0.560638	0.212778	2.63484	0.00841761	0.0657951
Zfp422	up in PU.1-low	1116.24	0.622053	0.236199	2.6336	0.00844856	0.0659812
Adamts17	up in PU.1-low	65.4651	1.02868	0.390678	2.63307	0.00846174	0.0660458
Rps17	up in PU.1-low	6462.94	0.639536	0.242959	2.63228	0.00848145	0.0661319
Btbd7	up in PU.1-low	2208.22	0.607806	0.23094	2.63187	0.00849157	0.0661529
Tgm2	up in PU.1-low	1394.81	0.981129	0.373508	2.6268	0.0086193	0.0668942
Exosc8	up in PU.1-low	742.14	0.61702	0.235179	2.62362	0.00870007	0.0674574
Anapc16	up in PU.1-low	1467.03	0.515511	0.196699	2.62081	0.00877199	0.0678514
Dse	up in PU.1-low	208.846	0.689291	0.263007	2.62081	0.00877212	0.0678514
Tirap	up in PU.1-low	456.114	0.647647	0.247178	2.62017	0.00878865	0.0678708
Bet1	up in PU.1-low	697.594	0.618632	0.236302	2.61797	0.00884551	0.0681668
Sdhaf4	up in PU.1-low	351.789	0.840822	0.322037	2.61095	0.0090291	0.0692241
Timd4	up in PU.1-low	33.0059	1.66254	0.637719	2.60701	0.00913372	0.0698443
Dusp7	up in PU.1-low	2272.84	0.667681	0.25651	2.60294	0.0092427	0.0703821
Lipt2	up in PU.1-low	204.366	0.656033	0.252089	2.60239	0.0092577	0.0704185
As3mt	up in PU.1-low	777.776	0.553915	0.213159	2.5986	0.00936037	0.0710022
Mmgt2	up in PU.1-low	316.761	0.637876	0.245616	2.59704	0.00940297	0.0712268
Dennd5a	up in PU.1-low	3569.55	0.474389	0.182954	2.59293	0.00951615	0.0719514
Srp19	up in PU.1-low	976.565	0.612362	0.236529	2.58895	0.00962688	0.0723988
Sav1	up in PU.1-low	708.482	0.689497	0.266677	2.58551	0.0097234	0.072955
Chchd1	up in PU.1-low	270.212	0.688286	0.266212	2.58548	0.00972437	0.072955
Llph	up in PU.1-low	908.718	0.600527	0.232517	2.58273	0.00980227	0.0733051
Cnih4	up in PU.1-low	945.831	0.541521	0.210008	2.57857	0.00992095	0.0738899
Tmem134	up in PU.1-low	312.44	0.675747	0.262188	2.57733	0.00995658	0.0740882
Plgrkt	up in PU.1-low	838.876	0.595452	0.231133	2.57624	0.00998827	0.0742421
Pdcd5	up in PU.1-low	1353.19	0.688051	0.267132	2.5757	0.0100038	0.0743051
0610040J01Rik	up in PU.1-low	1301.49	0.730279	0.28375	2.57367	0.0100626	0.074674
Tmem159	up in PU.1-low	675.63	0.571851	0.222239	2.57314	0.0100781	0.0747219
Dnajc8	up in PU.1-low	2447.22	0.413387	0.160689	2.57259	0.0100941	0.0748067
Stk17b	up in PU.1-low	3752.92	0.614377	0.239149	2.56901	0.0101989	0.0753451
Selenoh	up in PU.1-low	339.555	0.710792	0.277678	2.55977	0.0104741	0.0764839
Cflar	up in PU.1-low	5976.76	0.611219	0.238921	2.55825	0.0105201	0.0766494
Plpp2	up in PU.1-low	106.258	0.818313	0.32001	2.55715	0.0105535	0.076859
P2ry12	up in PU.1-low	25285.5	0.658556	0.257753	2.55498	0.0106193	0.0772011
Togaram2	up in PU.1-low	11.181	2.59727	1.01985	2.5467	0.0108747	0.078393
Mdfic	up in PU.1-low	567.182	0.613914	0.241252	2.5447	0.0109372	0.0786426
Rpl22l1	up in PU.1-low	227.93	0.721058	0.283996	2.53898	0.0111178	0.0796968
Snx18	up in PU.1-low	7565.39	0.456591	0.179868	2.53848	0.0111335	0.0797552
Smn1	up in PU.1-low	384.378	0.559808	0.220685	2.53668	0.011191	0.0800434
Cln5	up in PU.1-low	2335.76	0.566224	0.223227	2.53654	0.0111954	0.0800434
Capn7	up in PU.1-low	2358.44	0.465646	0.183601	2.53619	0.0112067	0.08009
Ly96	up in PU.1-low	772.681	0.783064	0.308837	2.53552	0.011228	0.0801443
Derl2	up in PU.1-low	610.246	0.528756	0.208722	2.5333	0.0112993	0.0804715
Txn1	up in PU.1-low	1893.17	0.582776	0.230277	2.53076	0.0113815	0.0808812
Eef2k	up in PU.1-low	1744.48	0.451083	0.178278	2.53022	0.0113992	0.0809722
Litaf	up in PU.1-low	8627.3	0.444494	0.175796	2.52847	0.0114562	0.0811669
Nudt16	up in PU.1-low	965.997	0.509597	0.20181	2.52513	0.0115655	0.0816312
Fchsd2	up in PU.1-low	3210.51	0.508377	0.201329	2.5251	0.0115665	0.0816312
Ddah2	up in PU.1-low	459.504	0.754776	0.298942	2.52483	0.0115755	0.0816598
Wbp1	up in PU.1-low	406.248	0.562095	0.2228	2.52287	0.0116401	0.0820099
Mettl7a1	up in PU.1-low	1183.25	0.595354	0.236251	2.52001	0.0117352	0.0824673
H4c3	up in PU.1-low	81.9136	0.989048	0.392902	2.51729	0.0118261	0.0830354
Rbl2	up in PU.1-low	2046.58	0.451086	0.179231	2.51679	0.0118429	0.0831179
Zhx1	up in PU.1-low	3557.23	0.422441	0.167905	2.51595	0.0118713	0.0832458
Bicd2	up in PU.1-low	3180.77	0.46099	0.18328	2.51522	0.0118957	0.0833769
Nudt7	up in PU.1-low	302.642	0.681611	0.271244	2.51291	0.011974	0.0837159
Tmem243	up in PU.1-low	1745.68	0.754949	0.300643	2.51112	0.012035	0.084034
Ccnq	up in PU.1-low	930.251	0.562727	0.224324	2.50855	0.0121228	0.084469
Efnb1	up in PU.1-low	112.821	0.724106	0.288954	2.50596	0.0122121	0.0849391
Tent2	up in PU.1-low	1428.45	0.467195	0.186689	2.50253	0.0123309	0.0855925
Klra2	up in PU.1-low	17.3612	2.03138	0.811864	2.50212	0.0123451	0.0856549
Pld1	up in PU.1-low	3165.48	0.632233	0.252927	2.49967	0.012431	0.0860688
Cmtm6	up in PU.1-low	6769.69	0.601806	0.241157	2.49549	0.0125782	0.0869412
Alg14	up in PU.1-low	681.957	0.590564	0.236728	2.49469	0.0126067	0.0870102
Rgs16	up in PU.1-low	432.424	1.01053	0.405532	2.49186	0.0127078	0.0875056
Lyrm2	up in PU.1-low	309.178	0.590815	0.237502	2.48762	0.0128602	0.0882229
Cd38	up in PU.1-low	84.0391	1.11591	0.449408	2.48307	0.0130257	0.0890268
Msl3	up in PU.1-low	768.73	0.599867	0.241589	2.483	0.013028	0.0890268
Mcub	up in PU.1-low	27.3233	1.44899	0.583662	2.48259	0.013043	0.0890614
Gm10718	up in PU.1-low	31.5073	2.26231	0.912478	2.4793	0.0131642	0.0896712
Phf7	up in PU.1-low	114.02	0.786913	0.317668	2.47715	0.0132436	0.0899819
Fam107b	up in PU.1-low	1576.22	0.476169	0.192236	2.477	0.0132492	0.0899819
Hhex	up in PU.1-low	3866.97	0.625282	0.252595	2.47543	0.0133076	0.0901998
Tlr7	up in PU.1-low	5492.95	0.477018	0.192756	2.47472	0.0133339	0.0903405
Gm3604	up in PU.1-low	246.408	0.833271	0.337153	2.47149	0.0134551	0.0907874
Btla	up in PU.1-low	241.096	2.16767	0.877728	2.46963	0.0135252	0.0909245
Il6	up in PU.1-low	66.2026	1.1301	0.45784	2.46833	0.0135744	0.0911062
Tcf7l2	up in PU.1-low	860.037	0.586204	0.238336	2.45957	0.0139104	0.0926798
Kat2b	up in PU.1-low	908.236	0.448641	0.182537	2.45781	0.0139787	0.0929464
Nav3	up in PU.1-low	7026.65	0.540417	0.220006	2.45638	0.0140345	0.0931665
Tab2	up in PU.1-low	9563.43	0.610233	0.248578	2.4549	0.0140925	0.0934007
Nipa2	up in PU.1-low	626.47	0.462937	0.188698	2.45332	0.0141545	0.0936981
Taf10	up in PU.1-low	614.04	0.570109	0.232781	2.44912	0.0143204	0.0945296
Ppm1m	up in PU.1-low	550.727	0.543629	0.222099	2.44769	0.0143776	0.0947035
Tnfsf13b	up in PU.1-low	567.615	0.620832	0.254101	2.44325	0.0145557	0.0955072
Zfp984	up in PU.1-low	623.404	0.650833	0.266593	2.4413	0.0146345	0.0958057
Rbbp8	up in PU.1-low	277.858	0.73861	0.302721	2.4399	0.0146913	0.0959754
Tmem42	up in PU.1-low	219.357	0.611841	0.251023	2.43739	0.0147938	0.0965684
Pym1	up in PU.1-low	109.705	0.773901	0.317575	2.4369	0.0148136	0.0966205
Emg1	up in PU.1-low	1289.86	0.605963	0.248992	2.43367	0.0149467	0.0971149
Mrpl33	up in PU.1-low	506.221	0.684346	0.281242	2.4333	0.0149621	0.0971647
Rpl5	up in PU.1-low	11568.2	0.513486	0.21105	2.433	0.0149741	0.0972045
Mbd2	up in PU.1-low	3872.94	0.49936	0.20534	2.43186	0.0150213	0.0974048
Stk24	up in PU.1-low	3689.58	0.481272	0.19802	2.43042	0.0150812	0.0976681
Col27a1	up in PU.1-low	428.051	0.688616	0.283463	2.4293	0.015128	0.0978556
Ripk2	up in PU.1-low	988.91	0.551896	0.227383	2.42716	0.0152174	0.0983176
Fam122a	up in PU.1-low	326.783	0.566535	0.233431	2.42699	0.0152247	0.0983264
Dnajc25	up in PU.1-low	245.201	0.541052	0.223135	2.42477	0.015318	0.0986961
Tmem35b	up in PU.1-low	265.022	0.719515	0.29686	2.42375	0.0153611	0.0988959
Thrsp	up in PU.1-low	2400.16	0.628618	0.259454	2.42285	0.0153993	0.0989889
Rps7	up in PU.1-low	1995.67	0.676242	0.279111	2.42284	0.0153996	0.0989889
Rexo5	up in PU.1-low	60.9491	1.02101	0.42188	2.42014	0.0155146	0.0995265
Zfp608	up in PU.1-low	1172.46	0.505972	0.209308	2.41735	0.0156338	0.100064
Pskh1	up in PU.1-low	624.29	0.545622	0.225977	2.4145	0.0157567	0.100662
Rpl30	up in PU.1-low	6833.31	0.633735	0.262651	2.41284	0.0158287	0.100805
Hacd4	up in PU.1-low	480.041	0.597628	0.247917	2.4106	0.0159262	0.101147
Leng1	up in PU.1-low	356.204	0.626572	0.26004	2.40952	0.0159735	0.10133
Cdkn2c	up in PU.1-low	185.433	0.710192	0.295209	2.40572	0.0161405	0.102006
Mgat4a	up in PU.1-low	5069.04	0.447942	0.186201	2.40569	0.0161421	0.102006
Wdr83os	up in PU.1-low	1370	0.607929	0.252744	2.40532	0.0161584	0.102063
Ostc	up in PU.1-low	779.87	0.611978	0.254552	2.40413	0.0162109	0.102244
Haao	up in PU.1-low	678.245	0.632906	0.263621	2.40082	0.0163586	0.10282
Vamp3	up in PU.1-low	6082.97	0.480418	0.200144	2.40036	0.016379	0.102901
Triap1	up in PU.1-low	632.077	0.494874	0.2062	2.39997	0.0163965	0.102901
Sh2b3	up in PU.1-low	3012.82	0.53382	0.222523	2.39895	0.0164423	0.103149
Rbis	up in PU.1-low	364.189	0.621823	0.259288	2.39819	0.0164762	0.103322
Knop1	up in PU.1-low	1355.61	0.455188	0.189902	2.39697	0.0165314	0.103629
Ston1	up in PU.1-low	113.149	1.12288	0.468954	2.39444	0.0166457	0.104132
Cited2	up in PU.1-low	994.4	0.525827	0.219613	2.39433	0.0166508	0.104132
Lair1	up in PU.1-low	14295.5	0.413158	0.172586	2.39392	0.0166692	0.104135
Alg3	up in PU.1-low	297.641	0.531255	0.222414	2.38859	0.0169134	0.105328
Crat	up in PU.1-low	1943.45	0.428924	0.179665	2.38735	0.0169703	0.105609
Magoh	up in PU.1-low	844.754	0.541438	0.226819	2.38709	0.0169822	0.105609
Tomm7	up in PU.1-low	1286.91	0.687353	0.288017	2.3865	0.0170096	0.105699
Zfp69	up in PU.1-low	235.815	0.568644	0.238368	2.38558	0.0170524	0.105859
Slc2a9	up in PU.1-low	272.037	0.559887	0.234903	2.38349	0.0171495	0.106247
Ccl24	up in PU.1-low	23.5297	1.72134	0.722257	2.38328	0.0171593	0.106267
Serinc3	up in PU.1-low	44384.3	0.486238	0.204167	2.38157	0.0172388	0.106639
Mfhas1	up in PU.1-low	1688.8	0.43522	0.18299	2.37838	0.0173889	0.107366
Slc10a3	up in PU.1-low	348.709	0.55327	0.232738	2.37722	0.0174436	0.107582
Thsd1	up in PU.1-low	30.1988	1.46138	0.615087	2.37589	0.0175067	0.10789
Ndufb11	up in PU.1-low	972.674	0.560538	0.236118	2.37398	0.0175976	0.108337
Cyb5a	up in PU.1-low	1701.37	0.525764	0.221472	2.37395	0.017599	0.108337
Bnip2	up in PU.1-low	5315.25	0.563632	0.237463	2.37355	0.0176178	0.108412
Clec4n	up in PU.1-low	30.1939	1.45518	0.613326	2.3726	0.0176633	0.108611
Dennd6a	up in PU.1-low	4396.26	0.552753	0.233066	2.37166	0.0177084	0.108806
2610001J05Rik	up in PU.1-low	832.684	0.60404	0.254774	2.37088	0.0177458	0.108955
Aurkb	up in PU.1-low	127.675	1.05381	0.444544	2.37055	0.0177618	0.108972
Smim11	up in PU.1-low	488.122	0.807836	0.340939	2.36944	0.0178149	0.109103
Cops7b	up in PU.1-low	676.192	0.627257	0.264737	2.36936	0.0178191	0.109103
Fam111a	up in PU.1-low	2768.8	0.598331	0.252633	2.36838	0.0178662	0.109278
Ddias	up in PU.1-low	71.1428	1.17651	0.496929	2.36755	0.0179061	0.109367
Kdm6b	up in PU.1-low	314.014	0.76209	0.322068	2.36624	0.0179698	0.109715
Dok3	up in PU.1-low	110.155	0.817575	0.345629	2.36547	0.0180073	0.109903
Ssbp1	up in PU.1-low	783.539	0.481708	0.203708	2.3647	0.0180446	0.110049
Mblac1	up in PU.1-low	130.73	0.65026	0.275013	2.36447	0.0180557	0.110076
Ubald2	up in PU.1-low	234.732	0.555071	0.234803	2.36398	0.0180796	0.110181
Pola1	up in PU.1-low	227.642	0.597674	0.252943	2.36288	0.0181336	0.110346
Mgat2	up in PU.1-low	420.638	0.51426	0.217722	2.362	0.0181765	0.110485
Nfatc3	up in PU.1-low	3232.49	0.460923	0.195171	2.36164	0.0181943	0.110529
Sdhc	up in PU.1-low	2938.93	0.521063	0.220642	2.36158	0.0181973	0.110529
Plcl2	up in PU.1-low	2263.1	0.41007	0.173711	2.36064	0.0182435	0.110769
Pigh	up in PU.1-low	138.74	0.689619	0.292254	2.35966	0.0182916	0.110979
Stk40	up in PU.1-low	882.166	0.590388	0.250294	2.35877	0.0183355	0.111122
Zdhhc4	up in PU.1-low	221.237	0.608318	0.258067	2.35721	0.0184127	0.111508
Rbms2	up in PU.1-low	106.773	0.718829	0.304991	2.35688	0.0184291	0.111566
Ifngr1	up in PU.1-low	2793.91	0.505006	0.214361	2.35587	0.0184793	0.111664
Rbks	up in PU.1-low	103.624	0.668448	0.283774	2.35557	0.0184944	0.111714
Dpy30	up in PU.1-low	534.934	0.554041	0.235433	2.35328	0.0186086	0.112115
Cgrrf1	up in PU.1-low	376.94	0.544311	0.231695	2.34926	0.0188108	0.113002
Ndufa6	up in PU.1-low	682.668	0.638847	0.272017	2.34855	0.0188466	0.113094
Mapkapk3	up in PU.1-low	770.945	0.756794	0.322387	2.34747	0.0189013	0.113297
Akr1c13	up in PU.1-low	51.0152	1.17619	0.501468	2.3455	0.0190018	0.113651
Zfyve21	up in PU.1-low	1034.87	0.567478	0.242022	2.34474	0.0190404	0.113796
Serp1	up in PU.1-low	10543.4	0.401814	0.171435	2.34383	0.0190871	0.113882
Rffl	up in PU.1-low	937.166	0.589344	0.251491	2.3434	0.0191089	0.11396
Ssna1	up in PU.1-low	374.408	0.59499	0.253969	2.34276	0.0191415	0.114113
Psmc3ip	up in PU.1-low	122.393	0.829745	0.354573	2.34012	0.0192775	0.114632
Syce2	up in PU.1-low	268.841	0.695273	0.298028	2.33291	0.0196528	0.116275
Reep3	up in PU.1-low	4914.45	0.493275	0.211493	2.33235	0.0196823	0.116301
2810006K23Rik	up in PU.1-low	725.471	0.620326	0.266021	2.33187	0.0197076	0.11639
Arfrp1	up in PU.1-low	674.085	0.484063	0.20768	2.33081	0.0197634	0.116636
Padi2	up in PU.1-low	7633.91	0.55706	0.239063	2.33018	0.0197968	0.116759
Stc1	up in PU.1-low	62.4841	0.929478	0.39904	2.32928	0.019844	0.116859
Bcl2l14	up in PU.1-low	11.2976	2.1404	0.91939	2.32806	0.0199089	0.117115
Slc35f5	up in PU.1-low	282.13	0.584277	0.251155	2.32636	0.0199996	0.117481
Lamtor1	up in PU.1-low	1482.04	0.457442	0.196691	2.32568	0.0200355	0.117649
Rps26	up in PU.1-low	1852.57	0.585393	0.251933	2.32361	0.0201465	0.118006
Parp16	up in PU.1-low	180.069	0.665874	0.286638	2.32305	0.0201765	0.118098
Zfp41	up in PU.1-low	318.642	0.660713	0.284784	2.32004	0.0203384	0.118834
Ptp4a2	up in PU.1-low	17598.8	0.546651	0.235637	2.31989	0.0203469	0.118841
Lsm3	up in PU.1-low	265.371	0.699833	0.301728	2.31942	0.0203724	0.118845
Cyb5d2	up in PU.1-low	430.806	0.529616	0.228479	2.31801	0.0204488	0.119097
Psma8	up in PU.1-low	137.989	0.903597	0.390009	2.31686	0.0205114	0.119335
Tmem123	up in PU.1-low	1641.14	0.48804	0.210943	2.31361	0.020689	0.119916
AW146154	up in PU.1-low	203.96	0.638474	0.276035	2.31302	0.0207216	0.119963
Rhob	up in PU.1-low	14001.8	0.569456	0.246353	2.31154	0.0208028	0.120179
Trappc1	up in PU.1-low	1517.88	0.434235	0.187923	2.31071	0.0208487	0.120286
Rap2c	up in PU.1-low	3625.52	0.434525	0.188051	2.31068	0.0208506	0.120286
Bcl10	up in PU.1-low	1355.62	0.49965	0.216616	2.30661	0.0210764	0.121291
Picalm	up in PU.1-low	20771	0.473712	0.205447	2.30576	0.021124	0.121296
Cks1b	up in PU.1-low	262.237	0.777901	0.337385	2.30568	0.0211286	0.121296
Rps18	up in PU.1-low	4998.4	0.56901	0.246787	2.30567	0.0211291	0.121296
Ulbp1	up in PU.1-low	87.1364	0.840256	0.364754	2.30363	0.0212436	0.121827
Tmed9	up in PU.1-low	2710.81	0.526745	0.228956	2.30064	0.0214122	0.122579
Mndal	up in PU.1-low	34.9386	1.54265	0.671283	2.29806	0.0215584	0.123202
Itga9	up in PU.1-low	903.583	0.672196	0.292596	2.29735	0.0215987	0.123217
Vkorc1	up in PU.1-low	483.246	0.649867	0.282959	2.29669	0.0216366	0.123306
B4galt1	up in PU.1-low	2416.66	0.418107	0.18214	2.29553	0.0217028	0.12364
5430427O19Rik	up in PU.1-low	775.174	0.473166	0.206158	2.29516	0.021724	0.123718
Cenph	up in PU.1-low	34.5179	1.13527	0.494849	2.29418	0.0217802	0.123866
Marveld1	up in PU.1-low	93.8123	0.819331	0.357206	2.29372	0.0218066	0.123973
Kctd5	up in PU.1-low	289.515	0.477177	0.208071	2.29334	0.0218283	0.124025
Cep128	up in PU.1-low	354.372	0.564944	0.246831	2.28879	0.0220918	0.124732
Rpl29	up in PU.1-low	981.706	0.702873	0.307196	2.28802	0.0221361	0.124827
Kiz	up in PU.1-low	453.689	0.582057	0.254399	2.28797	0.0221393	0.124827
Fkbp7	up in PU.1-low	133.381	0.655007	0.286315	2.28771	0.0221544	0.124827
Vamp5	up in PU.1-low	155.68	0.794683	0.347591	2.28626	0.0222392	0.125159
Med8	up in PU.1-low	478.631	0.495117	0.21657	2.28618	0.0222437	0.125159
Cetn2	up in PU.1-low	1104.3	0.493941	0.21614	2.28528	0.0222964	0.125394
Rinl	up in PU.1-low	1114.62	0.549825	0.240771	2.2836	0.0223948	0.125794
Tmem52	up in PU.1-low	14.4555	1.81895	0.796993	2.28227	0.0224735	0.126193
Trit1	up in PU.1-low	379.49	0.513359	0.224951	2.28209	0.0224837	0.126207
Ptpn7	up in PU.1-low	92.3486	0.79182	0.347406	2.27924	0.022653	0.126983
Glipr1	up in PU.1-low	174.772	0.803462	0.35278	2.27751	0.0227556	0.127341
Tmsb4x	up in PU.1-low	65654.8	0.644468	0.283231	2.27541	0.0228813	0.127914
Cdca7l	up in PU.1-low	81.9008	0.808464	0.355799	2.27225	0.0230713	0.128626
Gm28557	up in PU.1-low	23.2094	1.24917	0.550981	2.26717	0.0233798	0.129625
Frg1	up in PU.1-low	509.151	0.685954	0.302597	2.26689	0.023397	0.12965
Bcl2a1a	up in PU.1-low	509.438	0.716466	0.316131	2.26636	0.0234294	0.129677
Snx20	up in PU.1-low	1202.46	0.64908	0.286403	2.26631	0.0234322	0.129677
Nab1	up in PU.1-low	2535.78	0.621762	0.274366	2.26618	0.0234407	0.129677
Edem1	up in PU.1-low	4653.23	0.540815	0.238749	2.26521	0.0235	0.129914
Ccdc12	up in PU.1-low	1055.29	0.660698	0.292114	2.26178	0.0237107	0.130771
Ccz1	up in PU.1-low	795.739	0.418844	0.185335	2.25993	0.0238253	0.131095
Pdia5	up in PU.1-low	72.5706	0.926471	0.410263	2.25824	0.0239309	0.131412
Tmco6	up in PU.1-low	157.972	0.636787	0.282017	2.25797	0.0239473	0.131442
Lrp6	up in PU.1-low	2201.2	0.4582	0.202943	2.25778	0.0239597	0.131442
Uap1	up in PU.1-low	998.238	0.465493	0.206548	2.25367	0.0242167	0.132291
Fcf1	up in PU.1-low	875.333	0.508977	0.225871	2.2534	0.0242342	0.132326
Spata6	up in PU.1-low	321.48	0.663552	0.295141	2.24825	0.0245602	0.133627
Cdpf1	up in PU.1-low	372.807	0.547473	0.243674	2.24674	0.0246564	0.133908
Arpc5l	up in PU.1-low	1640.29	0.540257	0.24047	2.24667	0.0246614	0.133908
Med10	up in PU.1-low	384.618	0.592958	0.264051	2.24562	0.0247283	0.134132
Exosc3	up in PU.1-low	522.618	0.525208	0.233895	2.24548	0.0247372	0.134136
Gm36028	up in PU.1-low	19.0752	1.88379	0.839928	2.2428	0.0249097	0.13476
Sh3bgrl3	up in PU.1-low	10356.4	0.575146	0.25652	2.24212	0.0249539	0.13485
Espl1	up in PU.1-low	138.588	0.621726	0.277342	2.24173	0.0249788	0.134867
Tubgcp5	up in PU.1-low	2784.89	0.521763	0.23302	2.23914	0.0251471	0.135588
Emp2	up in PU.1-low	143.797	0.960107	0.428804	2.23904	0.0251536	0.135588
Fbxl14	up in PU.1-low	889.658	0.512703	0.229006	2.23882	0.0251677	0.13562
Tmem119	up in PU.1-low	8309.95	0.553733	0.247349	2.23867	0.0251776	0.135629
Cdc42ep3	up in PU.1-low	332.712	0.508007	0.226969	2.23822	0.0252069	0.135742
Ctdsp2	up in PU.1-low	2143.46	0.495275	0.221327	2.23775	0.0252373	0.135792
Gmfg	up in PU.1-low	1074.5	0.639855	0.28674	2.23148	0.0256491	0.137403
Asnsd1	up in PU.1-low	176.055	0.688142	0.308433	2.23109	0.025675	0.137452
Papola	up in PU.1-low	8014	0.432046	0.193959	2.22751	0.0259131	0.138187
Plekha2	up in PU.1-low	646.797	0.421274	0.189202	2.22658	0.0259754	0.138291
Fam174a	up in PU.1-low	1270.22	0.519963	0.23357	2.22615	0.0260042	0.138291
Ly6e	up in PU.1-low	22924.2	0.541341	0.243199	2.22592	0.0260199	0.138291
Smarce1	up in PU.1-low	1830.92	0.458775	0.206252	2.22434	0.0261255	0.1386
Selenon	up in PU.1-low	352.478	0.499364	0.2245	2.22434	0.0261256	0.1386
Fadd	up in PU.1-low	1112.09	0.495756	0.222978	2.22334	0.0261927	0.138866
Lsm14a	up in PU.1-low	7104.66	0.421705	0.190216	2.21698	0.0266247	0.140386
Tagln2	up in PU.1-low	2479.82	0.570608	0.257979	2.21184	0.0269776	0.141596
Emilin2	up in PU.1-low	40.2099	1.04018	0.470594	2.21035	0.0270806	0.141925
Tgfbr1	up in PU.1-low	18519.9	0.449745	0.203551	2.2095	0.0271401	0.142091
Bmf	up in PU.1-low	1641.93	0.445152	0.201492	2.20928	0.0271555	0.142091
Usp21	up in PU.1-low	977.922	0.524872	0.237675	2.20836	0.027219	0.142197
Eng	up in PU.1-low	525.961	0.547423	0.248043	2.20697	0.0273164	0.142569
Nlrp1b	up in PU.1-low	119.383	0.766618	0.347424	2.20658	0.0273435	0.14262
Rab3d	up in PU.1-low	422.755	0.581538	0.263563	2.20645	0.0273528	0.142623
4930579G24Rik	up in PU.1-low	85.5689	0.952268	0.432352	2.20253	0.0276277	0.143829
Rpl35a	up in PU.1-low	2792.03	0.606757	0.275916	2.19907	0.0278732	0.14474
Trib1	up in PU.1-low	1727.26	0.435168	0.197965	2.19821	0.0279344	0.14492
Xbp1	up in PU.1-low	2123.31	0.534215	0.243044	2.19802	0.0279477	0.144943
Bcl2	up in PU.1-low	3566.96	0.441284	0.200836	2.19723	0.0280039	0.145142
1810037I17Rik	up in PU.1-low	927.384	0.68492	0.311737	2.19711	0.0280125	0.145142
Rpain	up in PU.1-low	299.552	0.589382	0.268493	2.19515	0.0281527	0.14568
Mrpl36	up in PU.1-low	1009.58	0.503963	0.229949	2.19163	0.0284062	0.146647
Creld2	up in PU.1-low	492.016	0.593573	0.271423	2.18689	0.0287503	0.147853
Polr1d	up in PU.1-low	2079.48	0.470956	0.215452	2.1859	0.0288231	0.148157
Gngt2	up in PU.1-low	3423.21	0.53321	0.243972	2.18554	0.0288495	0.148171
Tgfbi	up in PU.1-low	295.154	0.658167	0.301181	2.18529	0.0288677	0.148171
Tmem37	up in PU.1-low	242.592	0.611284	0.280073	2.18259	0.0290662	0.148772
Sap30l	up in PU.1-low	288.071	0.690583	0.317157	2.17742	0.0294492	0.150404
March8	up in PU.1-low	1765.39	0.46207	0.212254	2.17697	0.0294828	0.150482
Rbm17	up in PU.1-low	1970.19	0.483589	0.22218	2.17657	0.0295129	0.150507
Commd3	up in PU.1-low	1248.99	0.489849	0.225068	2.17645	0.0295219	0.150507
Nsmce4a	up in PU.1-low	1150.64	0.578768	0.266143	2.17465	0.0296565	0.150968
Prkx	up in PU.1-low	1738.04	0.506396	0.233176	2.17173	0.0298758	0.151828
Pigc	up in PU.1-low	311.121	0.606618	0.279381	2.17129	0.0299091	0.151903
Slc25a30	up in PU.1-low	1365.19	0.548352	0.252776	2.16932	0.0300585	0.152473
Hykk	up in PU.1-low	425.294	0.556677	0.256644	2.16906	0.0300782	0.152477
9930012K11Rik	up in PU.1-low	43.7742	1.0674	0.49234	2.16801	0.0301582	0.152661
Socs4	up in PU.1-low	1664.99	0.601352	0.27738	2.16797	0.0301606	0.152661
Stat4	up in PU.1-low	35.2481	0.991963	0.457893	2.16636	0.0302835	0.153189
Snrpa1	up in PU.1-low	371.139	0.469915	0.217077	2.16474	0.0304077	0.153398
Rpp21	up in PU.1-low	225.773	0.59036	0.272718	2.16472	0.0304089	0.153398
Nrm	up in PU.1-low	280.21	0.624442	0.288642	2.16338	0.0305119	0.153823
Pigp	up in PU.1-low	289.854	0.655846	0.303187	2.16317	0.030528	0.15383
Hltf	up in PU.1-low	2299.22	0.456689	0.211386	2.16045	0.0307378	0.15452
Radx	up in PU.1-low	155.284	0.650781	0.301238	2.16036	0.030745	0.15452
Cutc	up in PU.1-low	139.479	0.755974	0.350021	2.15979	0.0307887	0.15452
Pxmp4	up in PU.1-low	758.192	0.428241	0.198452	2.1579	0.0309353	0.154959
Ccng2	up in PU.1-low	1885.35	0.57719	0.267603	2.15689	0.0310142	0.155207
Zfp229	up in PU.1-low	263.382	0.65342	0.303168	2.15531	0.0311375	0.155498
Pex12	up in PU.1-low	399.396	0.535757	0.248594	2.15514	0.0311505	0.155516
Dap	up in PU.1-low	2209.97	0.436712	0.202658	2.15492	0.0311679	0.155551
Vim	up in PU.1-low	798.023	0.717878	0.333201	2.15449	0.0312015	0.155629
Eif4g2	up in PU.1-low	32486.4	0.456081	0.211763	2.15373	0.0312612	0.155832
Vrk1	up in PU.1-low	1127.16	0.386027	0.179459	2.15106	0.0314715	0.156548
Ier3	up in PU.1-low	137.518	0.834362	0.388251	2.14903	0.031632	0.157193
Cx3cr1	up in PU.1-low	12037.7	0.518737	0.241392	2.14893	0.0316396	0.157193
Zfp558	up in PU.1-low	110.625	0.802093	0.373383	2.14818	0.0316997	0.157397
Hspb3	up in PU.1-low	269.671	0.625876	0.291461	2.14738	0.0317632	0.157617
Cnpy4	up in PU.1-low	331.147	0.602519	0.280605	2.14721	0.0317764	0.157635
Slc25a20	up in PU.1-low	364.63	0.457524	0.213092	2.14707	0.0317877	0.157643
Chfr	up in PU.1-low	439.498	0.584801	0.272553	2.14564	0.0319016	0.15816
Polg2	up in PU.1-low	116.347	0.77179	0.359898	2.14447	0.0319952	0.158529
Abhd17c	up in PU.1-low	3101.97	0.459569	0.214488	2.14263	0.0321424	0.159066
Adgra3	up in PU.1-low	167.597	0.534438	0.249575	2.14139	0.0322426	0.159466
Tle3	up in PU.1-low	1525.47	0.401819	0.187684	2.14093	0.0322793	0.1596
Dnajc9	up in PU.1-low	1134.56	0.503325	0.235207	2.13992	0.0323608	0.159858
Slc35a4	up in PU.1-low	2198.9	0.412527	0.19305	2.1369	0.0326065	0.160762
Elk3	up in PU.1-low	4435.12	0.46435	0.217413	2.1358	0.0326959	0.161029
Ubl5	up in PU.1-low	1890.49	0.494918	0.231887	2.13431	0.0328178	0.161533
Rnf19b	up in PU.1-low	910.6	0.450904	0.211853	2.12838	0.0333057	0.163432
Tpst2	up in PU.1-low	507.786	0.428121	0.201355	2.12619	0.033487	0.164187
Fbxo4	up in PU.1-low	224.156	0.604223	0.284404	2.12452	0.0336264	0.164406
Rnase12	up in PU.1-low	14.7751	1.81864	0.85606	2.12443	0.0336343	0.164406
Dbf4	up in PU.1-low	151.729	0.602133	0.283709	2.12236	0.0338076	0.165021
Tgfbr2	up in PU.1-low	9922.23	0.457414	0.215569	2.12189	0.0338466	0.165064
Gpx1	up in PU.1-low	9546.47	0.553251	0.260926	2.12034	0.0339773	0.165505
Ifngr2	up in PU.1-low	2649.15	0.531498	0.251186	2.11596	0.0343486	0.166936
Spg21	up in PU.1-low	1172.89	0.383776	0.181399	2.11565	0.034375	0.166983
Dennd1c	up in PU.1-low	528.809	0.674933	0.319275	2.11396	0.0345188	0.167447
Rab29	up in PU.1-low	361.17	0.603096	0.285554	2.11202	0.0346846	0.167954
Scimp	up in PU.1-low	68.1912	0.848975	0.40246	2.10946	0.0349046	0.16882
Bak1	up in PU.1-low	1120.32	0.63731	0.30246	2.10709	0.0351098	0.169563
Slc43a3	up in PU.1-low	244.683	0.599602	0.284658	2.10639	0.0351702	0.169755
Tmem173	up in PU.1-low	1865.93	0.557049	0.264478	2.10622	0.0351851	0.169777
Twistnb	up in PU.1-low	1115.01	0.427872	0.203445	2.10313	0.0354542	0.170725
Mrpl39	up in PU.1-low	1203.11	0.396593	0.188678	2.10196	0.0355568	0.170968
Pilra	up in PU.1-low	883.966	0.641705	0.305386	2.10129	0.0356151	0.171048
Rpl12	up in PU.1-low	6627.5	0.540474	0.257308	2.10049	0.0356854	0.17118
Abhd15	up in PU.1-low	110.926	0.578242	0.275331	2.10017	0.0357138	0.17118
Mbtps1	up in PU.1-low	728.776	0.466427	0.222164	2.09948	0.0357748	0.171224
Cox7c	up in PU.1-low	1956.3	0.555737	0.264961	2.09743	0.0359556	0.17188
Ebf3	up in PU.1-low	2239.45	0.570309	0.271952	2.09709	0.0359854	0.171922
Pcbd2	up in PU.1-low	359.336	0.576921	0.27516	2.09668	0.036022	0.171953
Mtus1	up in PU.1-low	9993.19	0.445745	0.212628	2.09636	0.0360503	0.171953
Selenof	up in PU.1-low	3956.34	0.544986	0.259974	2.09631	0.0360547	0.171953
Rpp30	up in PU.1-low	308.363	0.497137	0.237351	2.09452	0.0362133	0.172459
Card6	up in PU.1-low	2393.46	0.527699	0.252078	2.0934	0.0363134	0.172776
Rad1	up in PU.1-low	188.978	0.546435	0.26103	2.09338	0.036315	0.172776
Pggt1b	up in PU.1-low	2288.58	0.397421	0.190003	2.09165	0.0364695	0.173268
Mcts1	up in PU.1-low	916.878	0.478984	0.229008	2.09156	0.0364781	0.173268
Pigyl	up in PU.1-low	162.466	0.650926	0.31137	2.09052	0.0365707	0.173608
Mtss1	up in PU.1-low	1051.49	0.4186	0.20055	2.08726	0.0368647	0.17453
Rps12	up in PU.1-low	4556.84	0.668206	0.320147	2.08719	0.0368711	0.17453
Mmp11	up in PU.1-low	56.9969	1.10742	0.530645	2.08692	0.036895	0.174592
Fam114a2	up in PU.1-low	1620.09	0.396899	0.190249	2.08621	0.0369594	0.174846
Vsig10l	up in PU.1-low	147.514	0.615065	0.29484	2.0861	0.0369699	0.174846
Cox7a2l	up in PU.1-low	2623.16	0.502007	0.240752	2.08516	0.0370544	0.175094
Tbca	up in PU.1-low	2524.11	0.468103	0.224604	2.08412	0.037149	0.17544
Rps8	up in PU.1-low	4307.9	0.540373	0.259421	2.083	0.0372514	0.175772
Diablo	up in PU.1-low	172.906	0.526245	0.252705	2.08245	0.0373014	0.175908
Ninl	up in PU.1-low	281.711	0.529325	0.254285	2.08162	0.0373776	0.176065
Rgs2	up in PU.1-low	14572.8	0.441919	0.212398	2.08062	0.037469	0.176293
Zfp992	up in PU.1-low	229.942	0.761325	0.365979	2.08024	0.0375035	0.176309
Ssh2	up in PU.1-low	15794	0.502341	0.241546	2.07969	0.0375535	0.176388
Use1	up in PU.1-low	986.835	0.482335	0.231978	2.07922	0.0375969	0.176541
Abcb4	up in PU.1-low	100.775	0.672987	0.324314	2.07511	0.0379762	0.178004
Tspan32	up in PU.1-low	112.096	0.723201	0.349078	2.07175	0.0382891	0.178964
Ptp4a3	up in PU.1-low	1178.19	0.501746	0.242208	2.07155	0.0383075	0.178964
Aim2	up in PU.1-low	3538.5	0.446141	0.215443	2.07081	0.0383765	0.179076
Cyp20a1	up in PU.1-low	364.717	0.545451	0.263902	2.06687	0.0387468	0.180292
Rps6kb2	up in PU.1-low	201.914	0.580133	0.280882	2.06539	0.0388857	0.180733
Mzt2	up in PU.1-low	633.92	0.443125	0.214752	2.06343	0.0390719	0.181189
Smad5	up in PU.1-low	2835.46	0.362094	0.175764	2.06012	0.039387	0.182136
Tfec	up in PU.1-low	16.4129	1.53986	0.747599	2.05974	0.0394233	0.182252
Polr2i	up in PU.1-low	346.276	0.490414	0.238186	2.05895	0.0394991	0.182551
Ndufa3	up in PU.1-low	1128.97	0.538856	0.261937	2.0572	0.0396671	0.182968
Cdkn1a	up in PU.1-low	3715.37	0.687992	0.33466	2.05579	0.0398027	0.183387
Tmem41a	up in PU.1-low	280.669	0.546171	0.265824	2.05464	0.0399139	0.183797
B4galt4	up in PU.1-low	1011.13	0.548788	0.267152	2.05422	0.0399547	0.183851
Nek7	up in PU.1-low	13983.4	0.454384	0.221226	2.05393	0.0399822	0.183851
Sac3d1	up in PU.1-low	154.16	0.573228	0.279103	2.05382	0.039993	0.183851
Fgfr1op	up in PU.1-low	1018.3	0.393866	0.191796	2.05357	0.0400176	0.183913
Cbx1	up in PU.1-low	1141.29	0.468582	0.228224	2.05317	0.0400563	0.183942
Dyrk4	up in PU.1-low	261.92	0.653858	0.318731	2.05144	0.0402238	0.184257
Atp5j2	up in PU.1-low	1402.08	0.455208	0.221969	2.05077	0.0402889	0.184347
Rpl13a	up in PU.1-low	356.854	0.626343	0.30567	2.04908	0.0404542	0.184782
Haus1	up in PU.1-low	192.893	0.510238	0.249097	2.04835	0.0405256	0.185006
Nans	up in PU.1-low	439.444	0.4466	0.218076	2.04791	0.0405689	0.185049
Trmt2b	up in PU.1-low	1210.71	0.423024	0.206655	2.04701	0.0406575	0.185274
Mthfsl	up in PU.1-low	310.808	0.555564	0.271596	2.04555	0.0408005	0.18559
Bcl2a1b	up in PU.1-low	579.852	0.53509	0.261688	2.04476	0.0408781	0.185732
Vps54	up in PU.1-low	2540.29	0.463135	0.226568	2.04413	0.0409409	0.185766
Slc35g1	up in PU.1-low	46.2955	0.959167	0.469635	2.04237	0.0411151	0.186299
Smo	up in PU.1-low	1114.41	0.594685	0.291196	2.04222	0.04113	0.186315
Zfp595	up in PU.1-low	291.091	0.544254	0.266761	2.04023	0.041327	0.187053
Polr3gl	up in PU.1-low	211.289	0.570558	0.280136	2.03672	0.041678	0.188227
Sec61g	up in PU.1-low	811.844	0.490514	0.240897	2.0362	0.0417306	0.188322
Gxylt1	up in PU.1-low	2236.44	0.495323	0.243346	2.03547	0.0418035	0.188483
Tmc7	up in PU.1-low	515.925	0.437603	0.215102	2.03439	0.0419119	0.188713
Drap1	up in PU.1-low	773.639	0.452781	0.222581	2.03423	0.0419287	0.188737
Rpia	up in PU.1-low	338.085	0.655631	0.322369	2.03379	0.0419729	0.188832
Prim1	up in PU.1-low	199.666	0.675772	0.332332	2.03343	0.0420095	0.188945
Srl	up in PU.1-low	124.58	0.689224	0.338994	2.03314	0.0420381	0.188987
Rnf167	up in PU.1-low	619.132	0.581819	0.286228	2.03271	0.0420814	0.189113
Max	up in PU.1-low	3155.96	0.434012	0.213738	2.03057	0.0422982	0.189521
H2-T22	up in PU.1-low	343.673	0.534548	0.263293	2.03024	0.0423322	0.189521
Sat1	up in PU.1-low	6550.49	0.495053	0.244102	2.02806	0.042554	0.189938
Fbxl8	up in PU.1-low	57.4447	0.867868	0.428256	2.02652	0.0427117	0.190407
Tnfrsf13b	up in PU.1-low	2209.68	0.527984	0.260543	2.02648	0.042716	0.190407
Cxxc5	up in PU.1-low	2348.09	0.449149	0.221915	2.02397	0.0429729	0.190934
Nfia	up in PU.1-low	3714.4	0.437149	0.215987	2.02396	0.0429748	0.190934
Prkab1	up in PU.1-low	1012.39	0.47093	0.232728	2.02352	0.0430196	0.191062
Prelid1	up in PU.1-low	2442.62	0.531871	0.263092	2.02161	0.0432165	0.191749
Bcl2l11	up in PU.1-low	1375.91	0.408036	0.201893	2.02105	0.0432748	0.191904
Slc10a7	up in PU.1-low	275.238	0.559935	0.27727	2.01946	0.0434394	0.192323
Ttc32	up in PU.1-low	242.352	0.639327	0.31663	2.01916	0.0434705	0.192409
Smim15	up in PU.1-low	2750.11	0.505864	0.250584	2.01874	0.0435147	0.192552
Cables1	up in PU.1-low	2732.31	0.509578	0.252985	2.01426	0.0439822	0.194255
Rps3	up in PU.1-low	13201.1	0.458856	0.22796	2.01288	0.0441278	0.194793
Tmem258	up in PU.1-low	384.72	0.531002	0.264207	2.00979	0.044453	0.196018
Ninj1	up in PU.1-low	325.901	0.400654	0.199433	2.00896	0.0445409	0.1963
Snx3	up in PU.1-low	3056.14	0.432479	0.21532	2.00854	0.0445859	0.196335
Fkbp5	up in PU.1-low	2887.63	0.491421	0.244678	2.00844	0.0445966	0.196335
Tmem251	up in PU.1-low	321.957	0.486114	0.242138	2.00759	0.0446869	0.19668
Wtap	up in PU.1-low	866.839	0.47806	0.238211	2.00688	0.0447626	0.196802
Tlr13	up in PU.1-low	4231.26	0.402087	0.200408	2.00634	0.0448196	0.196994
Abhd5	up in PU.1-low	870.121	0.414619	0.20686	2.00435	0.0450328	0.19762
Fam76b	up in PU.1-low	892.522	0.42567	0.212587	2.00233	0.045249	0.19841
Stambpl1	up in PU.1-low	610.353	0.44822	0.223959	2.00135	0.045355	0.198715
Gnai2	up in PU.1-low	14226.6	0.472715	0.236321	2.00031	0.0454671	0.198888
Anapc11	up in PU.1-low	395.372	0.447816	0.224033	1.99889	0.0456207	0.199269
Cnpy2	up in PU.1-low	1221.35	0.488326	0.244306	1.99883	0.045627	0.199269
Fam210b	up in PU.1-low	1098.58	0.41531	0.207842	1.9982	0.0456954	0.199409
Rbm7	up in PU.1-low	901.036	0.504931	0.252748	1.99777	0.045742	0.199507
Hs3st3b1	up in PU.1-low	148.018	0.752255	0.376806	1.9964	0.0458905	0.19974
Ggt5	up in PU.1-low	146.978	0.661504	0.331608	1.99484	0.0460609	0.200312
Rap1b	up in PU.1-low	10443.9	0.466263	0.233936	1.99312	0.0462483	0.200816
Ikbke	up in PU.1-low	23.5951	1.39701	0.701018	1.99283	0.0462806	0.200816
Nde1	up in PU.1-low	868.613	0.460147	0.230968	1.99226	0.0463431	0.200883
Dennd1b	up in PU.1-low	1112.37	0.390074	0.195847	1.99173	0.046401	0.201039
Mrps24	up in PU.1-low	278.166	0.474401	0.23821	1.99152	0.0464237	0.201039
Rpl27a	up in PU.1-low	4208.51	0.581022	0.291992	1.98985	0.0466069	0.201484
Pot1b	up in PU.1-low	259.028	0.506996	0.254807	1.98972	0.0466213	0.201484
Mmp14	up in PU.1-low	301.691	0.686633	0.345123	1.98953	0.0466424	0.201484
1700020N01Rik	up in PU.1-low	34.5828	1.06004	0.532814	1.98951	0.0466452	0.201484
Ptpmt1	up in PU.1-low	360.694	0.474036	0.238382	1.98856	0.0467502	0.201814
Fam72a	up in PU.1-low	77.9592	0.835751	0.420466	1.98768	0.0468473	0.202074
Card19	up in PU.1-low	359.965	0.515914	0.259654	1.98693	0.0469306	0.202288
Hsbp1	up in PU.1-low	13544.6	0.517373	0.260408	1.98677	0.0469474	0.202294
Cyb561a3	up in PU.1-low	1108.71	0.522135	0.262988	1.98539	0.047101	0.20279
Psmd10	up in PU.1-low	664.614	0.449682	0.226507	1.98529	0.0471119	0.20279
Gemin6	up in PU.1-low	194.991	0.629451	0.3179	1.98003	0.0477005	0.20452
Ankrd13a	up in PU.1-low	4575.12	0.506706	0.256206	1.97773	0.0479591	0.205414
Rpl17	up in PU.1-low	3448.07	0.543884	0.27507	1.97726	0.0480128	0.205505
Maml3	up in PU.1-low	1837.57	0.373488	0.188896	1.97721	0.0480178	0.205505
Mrpl4	up in PU.1-low	865.065	0.37403	0.189457	1.97422	0.0483564	0.206276
Bid	up in PU.1-low	866.192	0.448523	0.227195	1.97418	0.0483613	0.206276
Plk4	up in PU.1-low	254.779	0.610745	0.309568	1.97289	0.0485079	0.20674
Fbxo5	up in PU.1-low	53.1191	0.848857	0.430365	1.97241	0.0485626	0.206844
Fgf2	up in PU.1-low	664.674	0.736853	0.37414	1.96946	0.0489005	0.20766
Milr1	up in PU.1-low	1273.95	0.499241	0.253528	1.96917	0.048933	0.20766
Stard8	up in PU.1-low	1810.64	0.328292	0.166825	1.96789	0.0490808	0.208096
Zfp677	up in PU.1-low	340.565	0.567071	0.288176	1.96779	0.049092	0.208096
Lpar6	up in PU.1-low	284.724	0.597384	0.304192	1.96384	0.0495485	0.209329
Arpc5	up in PU.1-low	8542.9	0.365692	0.186283	1.96309	0.0496352	0.209642
Pole3	up in PU.1-low	598.008	0.445484	0.226967	1.96277	0.0496725	0.209692
Adap2	up in PU.1-low	5260.85	0.488669	0.249002	1.96251	0.0497037	0.209769
Parp8	up in PU.1-low	858.471	0.454362	0.231666	1.96129	0.0498457	0.210099
Nat2	up in PU.1-low	231.524	0.526048	0.268251	1.96103	0.0498755	0.210112
Itgb1bp1	up in PU.1-low	1076.66	0.370267	0.188822	1.96093	0.0498872	0.210112
Pnrc2	up in PU.1-low	2067.07	0.404023	0.206099	1.96034	0.0499565	0.210296
Fasn	up in PU.1-high	1828.34	-2.00939	0.28169	-7.13336	9.79487e-13	2.299e-09
Nefm	up in PU.1-high	5782.65	-2.07013	0.328502	-6.30173	2.94348e-10	2.41807e-07
Sdk1	up in PU.1-high	457.589	-2.01952	0.334135	-6.04401	1.5033e-09	7.22991e-07
Hspa2	up in PU.1-high	340.511	-2.2283	0.368917	-6.0401	1.54015e-09	7.22991e-07
Pfkl	up in PU.1-high	1825.91	-1.12369	0.188102	-5.97382	2.31757e-09	8.4617e-07
Atp1a1	up in PU.1-high	3831.62	-1.52348	0.260562	-5.8469	5.00815e-09	1.61341e-06
Cd34	up in PU.1-high	2219.24	-1.63146	0.299412	-5.44887	5.06898e-08	9.27772e-06
Cd22	up in PU.1-high	330.751	-1.78595	0.327933	-5.44609	5.14892e-08	9.29635e-06
Tubb2a	up in PU.1-high	3633.91	-1.6242	0.298706	-5.43746	5.40444e-08	9.49547e-06
Itgax	up in PU.1-high	1774.62	-2.08737	0.387058	-5.3929	6.93312e-08	1.18658e-05
Hgs	up in PU.1-high	1070.14	-1.10708	0.205536	-5.38628	7.19304e-08	1.20593e-05
Lag3	up in PU.1-high	1374.63	-1.34268	0.252817	-5.31088	1.09096e-07	1.67518e-05
Gas2l3	up in PU.1-high	1241.14	-1.09699	0.207182	-5.29478	1.19158e-07	1.77979e-05
Aars	up in PU.1-high	2377.28	-1.1632	0.222913	-5.21821	1.80659e-07	2.45308e-05
Rab11fip1	up in PU.1-high	64.8699	-2.96689	0.584625	-5.07486	3.87785e-07	4.33422e-05
Hspa1a	up in PU.1-high	85.5428	-2.64727	0.524357	-5.04861	4.45048e-07	4.82869e-05
Pkm	up in PU.1-high	10266.4	-0.929845	0.18814	-4.94231	7.72036e-07	7.12616e-05
Igsf6	up in PU.1-high	1046.55	-1.35328	0.274971	-4.92154	8.58665e-07	7.62588e-05
Serpinb1c	up in PU.1-high	40.4894	-2.85035	0.580305	-4.91182	9.02334e-07	7.92799e-05
Got1	up in PU.1-high	5882.38	-1.22792	0.257745	-4.7641	1.89701e-06	0.000140395
Axl	up in PU.1-high	3897.44	-1.08456	0.230861	-4.6979	2.62852e-06	0.000181777
Bcar3	up in PU.1-high	242.46	-1.49041	0.317804	-4.68971	2.73587e-06	0.000185745
Wdr6	up in PU.1-high	300.828	-1.5959	0.347868	-4.58765	4.48255e-06	0.000266842
Il7r	up in PU.1-high	69.0349	-2.14649	0.480234	-4.46967	7.83418e-06	0.000406804
Map1s	up in PU.1-high	402.257	-1.02594	0.234483	-4.37534	1.21245e-05	0.000562728
Tdrd1	up in PU.1-high	20.8501	-4.95317	1.14683	-4.31903	1.56717e-05	0.000679385
Pld3	up in PU.1-high	6444.57	-1.19219	0.27871	-4.27753	1.88979e-05	0.00078407
Il18bp	up in PU.1-high	179.63	-1.16271	0.274776	-4.23149	2.32145e-05	0.000923519
Siglecf	up in PU.1-high	501.047	-1.131	0.269497	-4.1967	2.70832e-05	0.00103653
Gpi1	up in PU.1-high	5071.16	-0.855895	0.204221	-4.19103	2.77689e-05	0.00105612
Hsp90ab1	up in PU.1-high	43569.4	-0.738697	0.176471	-4.18593	2.84003e-05	0.00107022
Angptl7	up in PU.1-high	50.2482	-2.09049	0.500585	-4.1761	2.96547e-05	0.00110986
Slc45a3	up in PU.1-high	18.2489	-4.51736	1.08536	-4.16209	3.15342e-05	0.00117219
Gars	up in PU.1-high	2591.33	-0.752046	0.181357	-4.14677	3.372e-05	0.00121763
Sox7	up in PU.1-high	328.818	-2.01109	0.489118	-4.11166	3.92827e-05	0.0013674
Tubb4b	up in PU.1-high	1473.11	-1.25786	0.307182	-4.09483	4.22477e-05	0.00144357
Arhgap19	up in PU.1-high	990.606	-0.746761	0.182548	-4.09075	4.29975e-05	0.0014536
Fgr	up in PU.1-high	456.143	-1.04007	0.256523	-4.05447	5.0249e-05	0.0016316
Pcdhga4	up in PU.1-high	34.7542	-2.27788	0.562439	-4.05001	5.12162e-05	0.00164997
Gsn	up in PU.1-high	215.844	-1.34507	0.332805	-4.04161	5.30849e-05	0.00168701
Fus	up in PU.1-high	3687.53	-0.988199	0.246059	-4.01611	5.91661e-05	0.00181631
Aacs	up in PU.1-high	297.972	-1.06723	0.265999	-4.01217	6.01641e-05	0.00183735
Hspa1b	up in PU.1-high	53.8926	-2.40276	0.604081	-3.97754	6.96317e-05	0.00201772
Pcdhga9	up in PU.1-high	44.6815	-2.9684	0.746508	-3.97638	6.99727e-05	0.00202403
Dcstamp	up in PU.1-high	117.489	-1.83144	0.461409	-3.96923	7.21052e-05	0.00206752
Lonp1	up in PU.1-high	896.696	-0.79385	0.200349	-3.96233	7.42207e-05	0.00209167
Tln2	up in PU.1-high	3215.93	-0.791414	0.200343	-3.95029	7.80557e-05	0.00215539
Lrpprc	up in PU.1-high	2371.06	-0.755413	0.193462	-3.90472	9.43358e-05	0.00248786
Osmr	up in PU.1-high	44.8794	-3.29542	0.846404	-3.89344	9.88342e-05	0.00255724
Cdk18	up in PU.1-high	595.24	-0.93813	0.2419	-3.87818	0.000105241	0.00268914
Ubr3	up in PU.1-high	6622.38	-0.929239	0.240711	-3.86039	0.000113208	0.00283972
Usp5	up in PU.1-high	1166.18	-1.02891	0.268087	-3.83795	0.000124064	0.00306462
Atg7	up in PU.1-high	2361.32	-0.718207	0.193326	-3.715	0.000203203	0.00443377
Cadm1	up in PU.1-high	4053.48	-1.06308	0.291721	-3.64418	0.000268245	0.00546808
Plcb2	up in PU.1-high	1150.85	-0.933971	0.257762	-3.62339	0.000290768	0.0058331
Slamf7	up in PU.1-high	127.769	-1.89218	0.523125	-3.61707	0.000297955	0.00594103
Ldhb	up in PU.1-high	9083.45	-0.720616	0.200701	-3.5905	0.000330041	0.00642485
Alas1	up in PU.1-high	1024.71	-0.718417	0.200186	-3.58874	0.000332275	0.00645305
Ubc	up in PU.1-high	2871.74	-0.839891	0.234849	-3.5763	0.000348496	0.00669683
Lilra5	up in PU.1-high	144.979	-1.76344	0.501616	-3.51551	0.000438916	0.00790722
Ctnna3	up in PU.1-high	56.2473	-1.69781	0.487984	-3.47924	0.000502845	0.00870577
Slc12a9	up in PU.1-high	343.937	-0.772111	0.22192	-3.47924	0.000502847	0.00870577
Cad	up in PU.1-high	362.167	-0.844644	0.243048	-3.47521	0.000510445	0.008791
Lap3	up in PU.1-high	2290.21	-0.746135	0.216346	-3.44881	0.000563069	0.00940841
Eno1	up in PU.1-high	4188.01	-0.777143	0.228037	-3.40797	0.000654486	0.0104502
H2-Aa	up in PU.1-high	1330.88	-1.46054	0.430299	-3.39424	0.000688186	0.0108646
Eno1b	up in PU.1-high	43.7865	-2.89249	0.852821	-3.39167	0.000694682	0.0109326
Liph	up in PU.1-high	349.877	-1.33645	0.394631	-3.38658	0.000707704	0.0111056
Ubb	up in PU.1-high	3588.68	-0.847612	0.25092	-3.37801	0.000730116	0.0114246
Kdr	up in PU.1-high	52.8277	-1.38226	0.410568	-3.36671	0.000760717	0.0117911
Mthfd1	up in PU.1-high	468.282	-0.771851	0.229872	-3.35774	0.000785826	0.0121427
Ap1b1	up in PU.1-high	2014.72	-0.676067	0.202756	-3.33439	0.000854879	0.0129215
Egr2	up in PU.1-high	667.973	-0.787997	0.237912	-3.31213	0.000925885	0.0137171
Elp1	up in PU.1-high	845.11	-1.04192	0.315088	-3.30677	0.000943772	0.0138696
Trim34b	up in PU.1-high	24.0162	-2.84033	0.866812	-3.27676	0.00105006	0.0150546
Sqstm1	up in PU.1-high	4571.01	-0.807893	0.24681	-3.27333	0.00106288	0.0151721
Actg1	up in PU.1-high	1925.57	-0.684809	0.209788	-3.2643	0.00109737	0.0155161
Abcf3	up in PU.1-high	1335.37	-0.639641	0.201727	-3.17082	0.00152008	0.0198844
Cdkn1c	up in PU.1-high	45.2333	-1.47584	0.465577	-3.16993	0.00152478	0.0199143
Tubgcp2	up in PU.1-high	524.167	-0.694475	0.219335	-3.16628	0.00154403	0.0200699
Wars	up in PU.1-high	1199.46	-0.615613	0.194567	-3.16401	0.00155609	0.0201629
Ccdc102a	up in PU.1-high	66.4044	-1.30491	0.414035	-3.1517	0.00162325	0.0208577
Rsad2	up in PU.1-high	147.038	-1.59841	0.507442	-3.14994	0.00163304	0.0209616
Cog1	up in PU.1-high	389.356	-0.783062	0.2497	-3.13602	0.0017126	0.0216114
Edc4	up in PU.1-high	453.637	-0.812184	0.259319	-3.13199	0.00173626	0.021806
Sh3pxd2b	up in PU.1-high	820.625	-1.15329	0.368691	-3.12806	0.00175966	0.021927
Tspan33	up in PU.1-high	116.14	-0.940276	0.301451	-3.11917	0.00181364	0.0223542
Pgm1	up in PU.1-high	551.645	-0.8386	0.269317	-3.11381	0.00184691	0.0227131
Hsd17b4	up in PU.1-high	3661.72	-0.532141	0.170979	-3.11231	0.00185629	0.0227707
Vps16	up in PU.1-high	758.393	-0.724392	0.235496	-3.07603	0.00209777	0.0249938
Ifi44	up in PU.1-high	374.085	-3.09296	1.01129	-3.05843	0.00222498	0.0260373
Atp5a1	up in PU.1-high	15150.4	-0.671524	0.219731	-3.05612	0.00224219	0.0261208
Wdr91	up in PU.1-high	225.504	-0.782765	0.256131	-3.05611	0.00224226	0.0261208
C4b	up in PU.1-high	351.34	-2.29069	0.753692	-3.0393	0.00237132	0.0271125
Ipo4	up in PU.1-high	541.998	-0.917997	0.303114	-3.02856	0.00245725	0.0279202
Pgk1	up in PU.1-high	2694.07	-0.867975	0.28755	-3.01851	0.00254018	0.0285557
Ifit3b	up in PU.1-high	199.494	-1.37023	0.45405	-3.0178	0.00254615	0.028576
Champ1	up in PU.1-high	956.702	-0.561465	0.186264	-3.01436	0.00257526	0.0288004
Hspa9	up in PU.1-high	4566.05	-0.685579	0.227647	-3.01159	0.0025988	0.0289873
Scarf2	up in PU.1-high	56.1938	-1.28049	0.425564	-3.00894	0.00262163	0.0291628
Nup133	up in PU.1-high	564.22	-0.848423	0.283659	-2.99099	0.0027807	0.0304045
Skiv2l	up in PU.1-high	1119.27	-0.734546	0.246547	-2.97934	0.00288871	0.0311385
Tns1	up in PU.1-high	3418.71	-0.667492	0.224052	-2.97918	0.00289021	0.0311385
Hspa8	up in PU.1-high	23441.3	-0.64757	0.219963	-2.944	0.00323998	0.0336916
Nelfcd	up in PU.1-high	643.333	-0.548958	0.187052	-2.93478	0.00333784	0.0344044
Trpc4ap	up in PU.1-high	2272.39	-0.505768	0.173821	-2.90971	0.00361769	0.0363242
Aplp2	up in PU.1-high	6054.82	-0.936297	0.322893	-2.89971	0.00373506	0.0371246
Oas1a	up in PU.1-high	258.94	-1.30359	0.454122	-2.87057	0.00409728	0.0394829
Atp13a1	up in PU.1-high	258.738	-0.861962	0.301887	-2.85525	0.00430032	0.0409827
Ddx46	up in PU.1-high	4142.52	-0.531324	0.186099	-2.85506	0.00430281	0.0409827
Igf2bp2	up in PU.1-high	222.758	-1.07407	0.378802	-2.83544	0.00457627	0.0426694
Ddb1	up in PU.1-high	3054.64	-0.574971	0.202974	-2.83273	0.00461527	0.0429127
Gaa	up in PU.1-high	1903.97	-0.998893	0.354186	-2.82025	0.00479864	0.0440949
Iars	up in PU.1-high	2969.65	-0.492697	0.175322	-2.81024	0.00495047	0.0451868
Pcdhgb1	up in PU.1-high	93.7379	-1.67621	0.598533	-2.80053	0.00510189	0.0463116
Slc2a1	up in PU.1-high	1094.91	-0.64015	0.228925	-2.79633	0.00516863	0.0467367
Adam8	up in PU.1-high	43.1599	-1.31699	0.472733	-2.7859	0.00533792	0.0478984
Aldh18a1	up in PU.1-high	319.822	-0.636177	0.230515	-2.7598	0.00578362	0.0507612
Nlrc5	up in PU.1-high	262.182	-0.919762	0.333848	-2.75503	0.00586869	0.0512886
Sh2d3c	up in PU.1-high	1256.95	-0.739281	0.268928	-2.74899	0.00597785	0.0518291
Trappc9	up in PU.1-high	713.146	-0.696679	0.253707	-2.746	0.00603276	0.0522225
Ptcd1	up in PU.1-high	272.272	-0.608486	0.221629	-2.74552	0.00604155	0.0522435
Cc2d1a	up in PU.1-high	295.732	-0.604432	0.220189	-2.74506	0.00604999	0.052289
Cltc	up in PU.1-high	20938	-0.47962	0.175286	-2.73621	0.00621518	0.0532961
Hspa4	up in PU.1-high	12227.4	-0.588626	0.215479	-2.73171	0.00630067	0.0536373
Abcf2	up in PU.1-high	1413.02	-0.491695	0.180235	-2.72808	0.00637038	0.0541186
Bag6	up in PU.1-high	1550.74	-0.65469	0.241117	-2.71524	0.0066228	0.0557727
Tuft1	up in PU.1-high	76.9255	-1.02106	0.377629	-2.70387	0.00685375	0.0569298
Usp19	up in PU.1-high	882.558	-0.563031	0.209896	-2.68244	0.00730883	0.0596247
Ddx39b	up in PU.1-high	1695.38	-0.51518	0.192726	-2.67312	0.00751487	0.0608523
Pwp2	up in PU.1-high	394.507	-0.741267	0.277825	-2.66811	0.00762789	0.0615551
Coro7	up in PU.1-high	873.201	-0.688827	0.258868	-2.66092	0.00779265	0.0624821
Gm3252	up in PU.1-high	111.457	-1.2268	0.461185	-2.66009	0.00781189	0.0625484
Sik1	up in PU.1-high	91.8981	-0.943932	0.354881	-2.65986	0.0078174	0.062562
Stip1	up in PU.1-high	3291.49	-0.67201	0.25378	-2.648	0.00809695	0.0640813
Mrtfa	up in PU.1-high	1099.26	-0.624579	0.236149	-2.64485	0.00817264	0.064556
Kdm3a	up in PU.1-high	1586.31	-0.598332	0.22635	-2.6434	0.00820788	0.0647099
Vps39	up in PU.1-high	2558.69	-0.461005	0.175411	-2.62814	0.00858531	0.0666934
Tut1	up in PU.1-high	193.04	-0.617137	0.235845	-2.6167	0.00887836	0.0683559
Slc35f6	up in PU.1-high	255.617	-0.769752	0.294198	-2.61644	0.00888517	0.0683763
Thop1	up in PU.1-high	224.485	-0.874136	0.335188	-2.6079	0.00910991	0.0697464
Srebf1	up in PU.1-high	277.767	-0.891081	0.341982	-2.60564	0.00917028	0.0699478
Ctsf	up in PU.1-high	675.572	-0.705894	0.27099	-2.60488	0.00919076	0.0700715
Naglu	up in PU.1-high	573.228	-0.671458	0.257992	-2.60263	0.00925126	0.0704021
Tnfaip2	up in PU.1-high	146.1	-0.999933	0.384382	-2.60141	0.00928426	0.0705552
Vcp	up in PU.1-high	2937.48	-0.53109	0.204922	-2.59166	0.00955131	0.0720515
Uba1	up in PU.1-high	5458.26	-0.623838	0.24094	-2.58918	0.00962054	0.0723988
Dhx8	up in PU.1-high	1312.64	-0.567751	0.219613	-2.58524	0.0097312	0.0729729
Ly9	up in PU.1-high	748.461	-0.875824	0.339306	-2.58122	0.00984508	0.0735249
Vps8	up in PU.1-high	699.796	-0.621784	0.241711	-2.57243	0.0100987	0.0748067
Lars	up in PU.1-high	1129.86	-0.48423	0.188301	-2.57158	0.0101235	0.0749568
Gm1673	up in PU.1-high	180.857	-1.33089	0.518741	-2.56561	0.0102993	0.0758484
Vps11	up in PU.1-high	1054	-0.585161	0.228412	-2.56187	0.0104112	0.0762959
Optn	up in PU.1-high	550.308	-0.563423	0.220499	-2.55522	0.010612	0.0771825
Gcn1	up in PU.1-high	826.936	-0.546236	0.213945	-2.55316	0.010675	0.0774802
Oplah	up in PU.1-high	95.1482	-0.895733	0.351141	-2.55092	0.0107438	0.0777967
Ftl1	up in PU.1-high	1624.74	-0.720204	0.283282	-2.54235	0.0110109	0.079034
Cct7	up in PU.1-high	3628.5	-0.551798	0.218007	-2.5311	0.0113705	0.0808381
Vps18	up in PU.1-high	1249.29	-0.470577	0.187588	-2.50857	0.0121221	0.084469
Clip2	up in PU.1-high	1065.57	-0.629688	0.252365	-2.49514	0.0125906	0.0869602
Jup	up in PU.1-high	1706.93	-0.557386	0.223776	-2.49083	0.0127446	0.0877164
Jaml	up in PU.1-high	40.2033	-3.84092	1.5421	-2.4907	0.012749	0.0877164
H2-Ab1	up in PU.1-high	2311.95	-0.745128	0.30029	-2.48137	0.013088	0.0892264
Smc1a	up in PU.1-high	6427.52	-0.504083	0.203607	-2.47576	0.0132952	0.0901528
Dmap1	up in PU.1-high	474.265	-0.569865	0.230526	-2.47202	0.0134351	0.0907639
Tbc1d8	up in PU.1-high	1304.15	-0.544029	0.221878	-2.45193	0.0142091	0.0940218
Ccdc86	up in PU.1-high	855.014	-0.490185	0.200032	-2.45054	0.0142643	0.0941973
Tbc1d17	up in PU.1-high	417.163	-0.548332	0.224502	-2.44243	0.0145886	0.0956847
Mybbp1a	up in PU.1-high	1474.1	-0.50978	0.20925	-2.43622	0.0148416	0.0967135
Rnpep	up in PU.1-high	552.614	-0.512255	0.211392	-2.42325	0.0153823	0.0989889
Trap1	up in PU.1-high	868.934	-0.558381	0.230986	-2.41738	0.0156326	0.100064
Pygl	up in PU.1-high	369.237	-0.958429	0.397246	-2.41269	0.0158355	0.100805
Pgghg	up in PU.1-high	119.409	-0.783266	0.327078	-2.39474	0.0166323	0.104121
Lrguk	up in PU.1-high	1740.84	-0.690195	0.288221	-2.39467	0.0166352	0.104121
Bop1	up in PU.1-high	279.81	-0.656383	0.274362	-2.3924	0.0167386	0.104449
Oas1g	up in PU.1-high	37.1112	-1.99786	0.837487	-2.38554	0.0170541	0.105859
Cd74	up in PU.1-high	6208.55	-0.628666	0.263535	-2.38551	0.0170554	0.105859
Ogdh	up in PU.1-high	3884.86	-0.418098	0.176552	-2.36813	0.0178783	0.109278
Dock6	up in PU.1-high	73.9087	-0.995832	0.42264	-2.35622	0.0184619	0.111664
Mroh1	up in PU.1-high	729.948	-0.726899	0.309266	-2.3504	0.0187531	0.112821
Rab11fip5	up in PU.1-high	3934.52	-0.461714	0.197181	-2.34158	0.0192026	0.114352
Alad	up in PU.1-high	183.897	-0.698741	0.298745	-2.33892	0.0193393	0.114875
Ttyh2	up in PU.1-high	326.555	-0.69014	0.296926	-2.32428	0.0201104	0.117963
Anxa6	up in PU.1-high	1413.18	-0.589735	0.254366	-2.31845	0.020425	0.119001
Os9	up in PU.1-high	1720.7	-0.547895	0.236817	-2.31358	0.0206907	0.119916
Srp54c	up in PU.1-high	271.424	-0.640236	0.276859	-2.3125	0.0207502	0.120044
Sec16a	up in PU.1-high	2520.03	-0.468373	0.203203	-2.30495	0.0211695	0.121443
Dhx37	up in PU.1-high	227.622	-0.561279	0.24377	-2.3025	0.0213072	0.122106
Pnpla7	up in PU.1-high	1031.96	-0.622073	0.270388	-2.30067	0.0214102	0.122579
Rars	up in PU.1-high	1516.92	-0.401117	0.175232	-2.28906	0.0220757	0.124683
Eif4g1	up in PU.1-high	3021.04	-0.382009	0.167708	-2.27783	0.0227368	0.12728
Comp	up in PU.1-high	11.6108	-2.00993	0.882636	-2.27719	0.0227747	0.127405
Gnl2	up in PU.1-high	1537.92	-0.496217	0.218517	-2.27084	0.0231565	0.12897
Cabin1	up in PU.1-high	1423.17	-0.458444	0.202192	-2.26737	0.0233675	0.129625
Ctr9	up in PU.1-high	699.248	-0.419982	0.185646	-2.26228	0.0236803	0.130691
Mms19	up in PU.1-high	708.53	-0.529078	0.234278	-2.25834	0.0239247	0.131412
Coro2a	up in PU.1-high	563.297	-0.55566	0.246563	-2.25363	0.0242197	0.132291
Znfx1	up in PU.1-high	3524.64	-0.541614	0.2407	-2.25016	0.0244385	0.13322
Mtrex	up in PU.1-high	2156.55	-0.485206	0.216114	-2.24514	0.0247591	0.134166
Nectin2	up in PU.1-high	140.203	-0.769414	0.34297	-2.24338	0.0248722	0.134646
Nrp2	up in PU.1-high	2433.49	-0.437925	0.195329	-2.24198	0.0249625	0.13485
Aqr	up in PU.1-high	1140.17	-0.499997	0.223607	-2.23605	0.0253483	0.136161
Ap5z1	up in PU.1-high	243.226	-0.49293	0.220868	-2.23179	0.0256289	0.137339
Prpf6	up in PU.1-high	1687.93	-0.415014	0.186165	-2.22928	0.0257955	0.137893
Sf3b3	up in PU.1-high	1187.87	-0.431036	0.193388	-2.22886	0.0258229	0.137948
Dnase1l3	up in PU.1-high	337.012	-2.38864	1.07513	-2.22172	0.0263019	0.139185
Haus8	up in PU.1-high	201.273	-0.61623	0.277403	-2.22143	0.0263219	0.139192
Tns3	up in PU.1-high	11816	-0.392168	0.176779	-2.21841	0.0265267	0.140023
Trpm1	up in PU.1-high	373.504	-0.901313	0.406335	-2.21815	0.0265445	0.140053
Ift172	up in PU.1-high	705.589	-0.503317	0.229124	-2.1967	0.0280417	0.145247
Tkt	up in PU.1-high	1783.57	-0.478416	0.218399	-2.19056	0.0284836	0.146939
Mical1	up in PU.1-high	124.843	-0.775133	0.354805	-2.18467	0.028913	0.148357
Nccrp1	up in PU.1-high	17.6345	-1.70667	0.781404	-2.18411	0.0289543	0.148523
Xab2	up in PU.1-high	757.953	-0.40845	0.188381	-2.16822	0.0301423	0.152661
Usp30	up in PU.1-high	764.743	-0.450071	0.207823	-2.16564	0.0303386	0.153271
Etv4	up in PU.1-high	42.7231	-1.47366	0.680599	-2.16525	0.0303688	0.153337
Asap1	up in PU.1-high	5835.06	-0.40383	0.187132	-2.158	0.0309279	0.154959
Gp1ba	up in PU.1-high	32.9054	-1.0231	0.474205	-2.15751	0.0309659	0.155043
Stat1	up in PU.1-high	1627.39	-0.741949	0.344685	-2.15254	0.0313546	0.156108
Cd82	up in PU.1-high	455.733	-0.590762	0.2754	-2.14511	0.0319442	0.158323
Asxl1	up in PU.1-high	1249.28	-0.388229	0.181949	-2.13372	0.0328655	0.161719
Gbf1	up in PU.1-high	1987.49	-0.400471	0.187899	-2.13131	0.0330638	0.162452
Dgkz	up in PU.1-high	2073.89	-0.479806	0.226279	-2.12042	0.0339709	0.165505
Abca1	up in PU.1-high	1912.48	-0.442785	0.20937	-2.11485	0.034443	0.167178
Lonrf3	up in PU.1-high	743.613	-0.460127	0.217647	-2.1141	0.034507	0.16744
Oxct1	up in PU.1-high	10560.3	-0.340385	0.1613	-2.11026	0.0348361	0.168539
Vps51	up in PU.1-high	280.823	-0.541303	0.256914	-2.10695	0.0351222	0.169573
Paox	up in PU.1-high	286.85	-0.691824	0.329525	-2.09946	0.0357767	0.171224
Snd1	up in PU.1-high	1232.04	-0.412341	0.196679	-2.09652	0.0360362	0.171953
Vcl	up in PU.1-high	263.077	-0.514134	0.245847	-2.09128	0.0365034	0.173338
Slc16a9	up in PU.1-high	19.0851	-1.36397	0.652929	-2.08901	0.0367072	0.174155
Amz1	up in PU.1-high	1042.38	-0.537129	0.257314	-2.08745	0.0368478	0.17452
Hnrnph2	up in PU.1-high	2463.55	-0.405736	0.194753	-2.08333	0.0372208	0.175679
Ifit3	up in PU.1-high	707.233	-0.946614	0.454705	-2.08182	0.037359	0.176065
Usp18	up in PU.1-high	287.623	-1.56492	0.751768	-2.08165	0.0373745	0.176065
Col9a3	up in PU.1-high	22.7248	-1.65357	0.796937	-2.07491	0.037995	0.178004
Pik3c3	up in PU.1-high	1246.92	-0.48653	0.234689	-2.07308	0.0381647	0.178646
Gnb2	up in PU.1-high	771.816	-0.434568	0.209783	-2.07151	0.0383112	0.178964
Cd300c2	up in PU.1-high	3867.16	-0.52002	0.251425	-2.06829	0.0386124	0.179768
Psat1	up in PU.1-high	10589.3	-0.448437	0.217822	-2.05874	0.0395195	0.182594
Atp8b1	up in PU.1-high	56.5926	-0.969899	0.47136	-2.05766	0.0396228	0.182888
Atp13a5	up in PU.1-high	15.7792	-1.5776	0.768021	-2.05411	0.0399648	0.183851
Cep72	up in PU.1-high	52.1195	-0.973214	0.474355	-2.05166	0.040203	0.184257
Fnip1	up in PU.1-high	2426.83	-0.341181	0.166497	-2.04917	0.0404455	0.184782
Fblim1	up in PU.1-high	2726.02	-0.638591	0.311798	-2.04809	0.040551	0.185019
Acaca	up in PU.1-high	1666.7	-0.521193	0.255991	-2.03598	0.0417519	0.188354
Pccb	up in PU.1-high	1103.64	-0.373342	0.18339	-2.03578	0.0417726	0.188395
Exoc2	up in PU.1-high	2162.75	-0.388694	0.19101	-2.03494	0.0418565	0.188618
Wdr1	up in PU.1-high	4008	-0.351818	0.172983	-2.03383	0.0419691	0.188832
Tbcd	up in PU.1-high	470.902	-0.465356	0.229053	-2.03165	0.0421891	0.189338
Cse1l	up in PU.1-high	2088.53	-0.390519	0.192277	-2.03102	0.0422529	0.189418
Stat2	up in PU.1-high	769.989	-0.641657	0.316681	-2.0262	0.0427446	0.190407
Aldh1b1	up in PU.1-high	34.8614	-1.10765	0.546682	-2.02613	0.0427517	0.190407
Coro1a	up in PU.1-high	3927.61	-0.402189	0.198647	-2.02465	0.0429035	0.190827
Htr2b	up in PU.1-high	15.0284	-1.82209	0.907112	-2.00867	0.0445722	0.196333
Tbc1d10a	up in PU.1-high	281.903	-0.641218	0.320363	-2.00153	0.0453348	0.198715
Myo9b	up in PU.1-high	3455.76	-0.363147	0.181477	-2.00106	0.0453858	0.198744
Tpcn2	up in PU.1-high	44.5012	-0.914505	0.458775	-1.99336	0.0462218	0.2008
Abcd3	up in PU.1-high	2694.58	-0.384765	0.193234	-1.99119	0.0464602	0.201064
Parp14	up in PU.1-high	1816.77	-0.541567	0.272419	-1.98799	0.0468128	0.202032
Plscr1	up in PU.1-high	33.221	-1.14329	0.576824	-1.98204	0.0474749	0.203978
Serpinb6b	up in PU.1-high	108.74	-0.795434	0.401654	-1.98039	0.0476593	0.204503
Cpsf1	up in PU.1-high	859.543	-0.390401	0.197515	-1.97656	0.0480914	0.205606
Uba6	up in PU.1-high	2063.27	-0.34483	0.175127	-1.96903	0.0489499	0.20766
Ahrr	up in PU.1-high	22.6666	-1.15544	0.587643	-1.96623	0.0492725	0.2087
Klc4	up in PU.1-high	609.529	-0.572323	0.2912	-1.96539	0.0493686	0.208999
Uggt1	up in PU.1-high	1033.08	-0.500212	0.254834	-1.96289	0.0496588	0.209687

## Sheet: GOs upregulated in 5xFADPU.1-lo
Differentially regulated GOs up in microglia from PU.1-low mice by TRAP sequencing (pval < 0.05)
Term	Overlap	P-value	Adjusted P-value	Odds Ratio	Combined Score	Genes
Cytoplasmic Translation (GO:0002181)	68/101	3.68117e-52	1.33958e-48	26.4738	3135.33	RPL4;RPL5;RPL30;RPL3;RPL32;RPL31;RPLP0;RPL10A;RPL8;RPL9;RPL6;RPL7;RPS15;RPS4X;RPS14;RPL7A;RPS17;RPS16;RPL18A;RPS19;RPS18;RPL36;RPL35;RPLP2;RPL38;RPL37;RPS11;RPL39;RPS13;RPS12;RPS9;RPS7;RPS8;RPL23;RPS5;RPL22;RPS6;RPL13A;RPL27;RPL29;RPL28;RPL12;RPL11;RPL36A;MRPL13;RPS15A;RPL14;RPS3;RPL15;RPS2;RPL18;RPS27A;RPL19;RPL41;RPL35A;RPL23A;RPS26;RPS25;RPS28;RPS27;RPS29;RPL27A;RPS20;RPL22L1;RPS21;RSL24D1;RPS…
Macromolecule Biosynthetic Process (GO:0009059)	84/189	3.06691e-44	5.58024e-41	10.3533	1037.33	RPL4;RPL5;RPL30;MRPS15;RPL3;MRPS16;RPL32;RPL31;RPLP0;MRPL36;RPL10A;RPL8;MRPL34;RPL9;RPL6;RPL7;EEF1B2;RPS15;RPS4X;RPS14;MRPL42;RPL7A;RPS17;RPS16;EEF2K;RPL18A;RPS19;RPS18;RPL36;RPL35;RPLP2;RPL38;RPL37;RPS11;RPL39;RPS13;RPS12;TGM2;RPS9;RPS7;RPS8;RPL23;RPS5;RPL22;RPS6;MRPS21;RPL13A;GTPBP2;MRPS7;MRPL43;MRPS18C;MRPL52;RPL27;RPL29;RPL28;RPL12;RPL11;RPL36A;MRPL13;RPS15A;RPL14;RPS3;RPL15;RPS2;RPL18;RPS27A…
Translation (GO:0006412)	90/232	1.99605e-41	2.42121e-38	8.22062	770.394	RPL4;RPL5;RPL30;MRPS15;RPL3;MRPS16;RPL32;RPL31;RPLP0;MRPL36;RPL8;MRPL34;RPL10A;RPL9;RPL6;RPL7;MRPL33;RPS15;EEF1B2;MRPL4;RPS4X;RPS14;MRPL42;RPL7A;RPS17;RPS16;EEF2K;RPL18A;RPS19;RPS18;RPL36;RPL35;RPLP2;RPL38;RPL37;RPS11;RPL39;CHCHD1;RPS13;RPS12;RPS9;MRPS24;RPS7;RPS8;RPL23;RPS5;RPL22;MRPS23;RPS6;MRPS21;RPL13A;GTPBP2;MRPS7;MRPL43;MRPS18C;MRPL52;RPL27;RPL29;RPL28;RPL12;RPL11;RPL36A;MRPL14;MRPL13;RPS15…
Gene Expression (GO:0010467)	97/381	1.9285e-27	1.75445e-24	4.41758	271.739	RPL4;RPL5;RPL30;RPL3;RPL32;RPL31;RPL8;RPL10A;RPL9;RPL6;RPL7;RPS15;RPS14;RPS17;RPS16;RPL18A;RPS19;RPS18;RPL36;RPL35;RPL38;CIAO2A;RPL37;CIAO2B;RPS11;RPL39;RPS13;RPS12;TGM2;RPS9;RPS7;RPS8;RPL23;RPS5;RPL22;RPS6;MRPS18C;SARNP;RPL27;RPL29;RPL28;KLK8;MRPL13;RPL41;RPS26;RPS25;RPS28;RPS27;RPS29;NACA;RPL27A;RPS20;RPS21;RSL24D1;RPS24;RPS23;MRPS15;MRPS16;RPLP0;MRPL36;MRPL34;NXT2;RPS4X;MRPL42;RPL7A;HHEX;CASP4…
Protein Metabolic Process (GO:0019538)	122/614	1.02665e-23	7.47198e-21	3.22788	170.862	RPL4;RPL5;RPL30;RPL3;RPL32;RPL31;PARK7;RPL8;RPL10A;RPL9;RPL6;RPL7;RPS15;RPS14;RPS17;RPS16;CAPNS1;RPL18A;RPS19;RPS18;RPL36;RPL35;RPL38;RPL37;CIAO2A;CIAO2B;RPS11;RPL39;B2M;RPS13;RPS12;RPS9;RPS7;RPS8;RPL23;RPS5;RPL22;RPS6;MRPS18C;ADAM15;LOX;RPL27;RPL29;RPL28;HTRA3;HPN;MRPL13;KLK8;ADAMTS10;ADAMTS17;ST8SIA4;NAALAD2;ST8SIA6;GGT5;RPL41;ST14;RPS26;FAM111A;RPS25;RPS28;RPS27;NACA;RPS29;RPL27A;PPT1;RPS20;RS…
Ribosomal Small Subunit Biogenesis (GO:0042274)	28/85	9.27615e-12	5.62599e-09	6.1322	155.78	FCF1;NOL7;RPS27L;RPS15;RPS4X;RPS14;TRMT112;RPS17;EMG1;RPS16;RPS15A;RPS19;RPS11;RPS27A;RPS13;RPS12;RPS9;RPS7;RPS8;RPS5;RPS6;MRPS7;RPS25;RPS28;LSM6;RPS27;RPS24;RPS23
Ribonucleoprotein Complex Biogenesis (GO:0022613)	33/120	3.49777e-11	1.81834e-08	4.74344	114.205	RPL5;RPL11;FCF1;NOL7;MALSU1;RPL7;RPS15;RPS4X;RPS14;RPS17;EMG1;RPS16;RPS15A;RPS19;RPL14;RPL38;RPS11;RPS27A;RPS13;RPS12;RPS9;RPS7;RPS8;RPS5;RPS6;RPL35A;RPS25;RPS28;RPS27;RBIS;RSL24D1;RPS24;RPS23
Ribosome Biogenesis (GO:0042254)	37/161	6.57639e-10	2.99144e-07	3.73411	78.9479	RPL5;RPL11;FCF1;NOL7;MALSU1;RPL7;RPS15;RPS4X;RPS14;RPS17;EMG1;RPS16;EXOSC4;RPS15A;RPS19;RPL14;RPS11;EXOSC3;RPS27A;RPS13;RPS12;RPS9;RPS7;RPS8;PIH1D1;RPS5;RPS6;RPL35A;RPS25;RPS28;RPS27;RPL27;PIN4;RBIS;RSL24D1;RPS24;RPS23
rRNA Processing (GO:0006364)	29/110	1.57961e-09	6.38688e-07	4.46658	90.52	RPL5;RPL11;NOL7;RPL7;RPS15;RPS14;RPL7A;TRMT112;RPS17;EMG1;RPS16;EXOSC4;RPS19;RPL14;EXOSC3;RRP15;RPS7;PIH1D1;RPS6;RPL35A;RPS25;RPS28;NSA2;LSM6;RPS27;RPL27;PIN4;RPS24;MPHOSPH6
Cellular Respiration (GO:0045333)	23/85	4.48566e-08	1.63233e-05	4.61407	78.0691	NDUFA8;NDUFA7;NDUFB7;NDUFA6;CCNI;UQCRB;NDUFB11;NDUFA3;NDUFA2;NDUFA1;SDHC;UQCR11;ETFB;UQCR10;COX6A1;COX7C;MTLN;COX6B1;CHCHD5;NDUFS6;UQCRQ;SDHAF4;NDUFV3
Aerobic Electron Transport Chain (GO:0019646)	19/64	1.32315e-07	4.37723e-05	5.24226	83.0273	NDUFA8;NDUFA7;NDUFB7;NDUFA6;UQCRB;UQCC3;NDUFA3;NDUFA2;NDUFA1;SDHC;UQCR11;SDHD;UQCR10;COX6A1;COX7C;COX6B1;NDUFS6;UQCRQ;NDUFV3
Mitochondrial ATP Synthesis Coupled Electron Transport (GO:0042775)	19/65	1.73863e-07	5.27239e-05	5.12802	79.8176	NDUFA8;NDUFA7;NDUFB7;NDUFA6;UQCRB;UQCC3;NDUFA3;NDUFA2;NDUFA1;SDHC;UQCR11;SDHD;UQCR10;COX6A1;COX7C;COX6B1;NDUFS6;UQCRQ;NDUFV3
Tumor Necrosis Factor-Mediated Signaling Pathway (GO:0033209)	13/34	4.88062e-07	0.00013662	7.66507	111.395	TNFRSF11A;TRAF1;TNFRSF1B;TNF;COMMD7;RELA;TXNDC17;PYCARD;AIM2;TRAF3;TMSB4X;BIRC3;LIMS1
Ribosomal Small Subunit Assembly (GO:0000028)	9/16	5.31867e-07	0.000138247	15.8892	229.55	RPS15;RPS14;RPS28;RPS27;RPS19;RPS5;RPS27L;MRPS7;MCAT
rRNA Metabolic Process (GO:0016072)	23/98	7.35797e-07	0.000178504	3.81161	53.8287	TRIR;RPL5;RPS7;PIH1D1;RPS6;RPL11;RPL35A;RPL7;RPS15;RPS25;RPS17;EMG1;RPS28;RPS16;RPS27;EXOSC4;RPS19;EXOSC8;RPL14;RPL27;PIN4;EXOSC3;RPS24
Regulation of Release of Cytochrome C From Mitochondria (GO:0090199)	13/37	1.5132e-06	0.000344158	6.70585	89.867	PSMD10;GPX1;BAD;BIK;TRIAP1;IGF1;PYCARD;BCL2L11;PLSCR3;BAX;BMF;BAK1;BID
Cell Surface Toll-Like Receptor Signaling Pathway (GO:0140895)	11/30	6.04391e-06	0.00129375	7.15973	86.0346	IRAK1;RIPK2;TNIP2;TRAF3;TNIP3;NDUFA2;LY96;TLR5;SCIMP;RELA;TLR2
Negative Regulation of Programmed Cell Death (GO:0043069)	53/382	1.11445e-05	0.00225304	2.01545	22.9854	PRR5;TNFAIP8;PRDM9;CITED2;CIB1;TRIAP1;PHB2;MYDGF;CLEC5A;CD38;CTSH;IER3;GPX4;ANXA4;HAX1;TMBIM4;DDAH2;ANG;NAA38;NUPR1;PTMA;BIRC3;KANK2;PSMD10;HPN;RELA;MALT1;BCL2L12;PRDX5;MIEN1;DDRGK1;BAG1;BNIP2;RPL15;MAP4K4;XBP1;TSLP;BAD;LAPTM5;VEGFB;IGF1;CFLAR;SMAD6;SMAD5;HYPK;HIGD2A;DAB2;BCL3;CD28;PPT1;BCL2;ANP32B;TPT1
Positive Regulation of Cellular Component Biogenesis (GO:0044089)	20/93	1.55629e-05	0.0029807	3.39874	37.6261	SH3GLB1;TGFB1;BIK;USP21;LIMK1;BRK1;PARK7;SNF8;RHOC;TNF;MTLN;LGALS3;BCL2L11;RPS3;CHMP2A;BAX;EMILIN1;BMF;BAK1;BID
Cytokine-Mediated Signaling Pathway (GO:0019221)	39/255	1.74813e-05	0.00318072	2.25128	24.6614	LEPROT;CSF2RB;TNFRSF11A;ADIPOR1;IL2RG;TNF;RELA;TXNDC17;RPS6KA4;PYCARD;IL18RAP;CCL8;IRAK1;TMSB4X;CCL5;CCL4;CCL3;CCR2;IL13RA1;CCR1;CCL24;FCER1G;TSLP;IL1R1;IL15;IFNGR2;IL18;TYK2;TRAF1;TNFRSF1B;COMMD7;AIM2;HAX1;TRAF3;TNIP2;PLP2;LIMS1;PF4;BIRC3
Cellular Response to Tumor Necrosis Factor (GO:0071356)	19/87	2.00172e-05	0.0034687	3.46482	37.4856	CIB1;TRAF1;TNFRSF11A;TNFRSF1B;TNF;COMMD7;RELA;TXNDC17;ZFP36L1;PYCARD;AIM2;TRAF3;TMSB4X;CCL5;ZC3H12A;CCL3;RPS3;BIRC3;LIMS1
Energy Derivation by Oxidation of Organic Compounds (GO:0015980)	12/40	2.42143e-05	0.00400527	5.30102	56.3423	CHCHD5;LEPROT;CCNI;UQCRB;UQCRQ;UQCR11;SDHAF4;UQCR10;COX6A1;COX7C;MTLN;COX6B1
Apoptotic Process (GO:0006915)	36/232	2.64063e-05	0.00417793	2.28798	24.1197	DIABLO;CIB1;DDX41;PYCARD;STK11;CASP12;BCL2L11;CASP6;CASP4;BNIP2;BMF;FADD;BAK1;BID;BCL2L14;IER3;TGFB1;RIPK2;BIK;BAD;TNFSF12;NDUFA2;EMP1;EMP2;EMP3;CFLAR;HIPK1;TGFBR2;PLSCR3;ADAM15;STK24;ESPL1;BCL2;BAX;PPIA;TLR2
Regulation of Apoptotic Process (GO:0042981)	83/704	2.86098e-05	0.00421829	1.68	17.5757	PRR5;TNFAIP8;PRDM9;CITED2;PDCD5;YEATS4;CIB1;PARK7;TRIAP1;PHB2;TNF;PYCARD;UXT;LGALS3;MYDGF;LGALS1;CASP6;CLEC5A;CD38;CTSH;EMILIN1;SOX4;IER3;TGM2;ANXA4;RPS6;HAX1;PLSCR3;TMBIM4;DDAH2;ANG;NAA38;NUPR1;PTMA;PPIA;BIRC3;PSMD10;DIABLO;HPN;BCL10;MALT1;RELA;SAV1;BCL2L12;PRDX5;BCL2L11;MIEN1;DDRGK1;BAG1;RPS3;MAP3K20;BNIP2;BMF;RPL15;BAK1;FADD;BID;MAP4K4;XBP1;TSLP;BIK;BAD;VEGFB;RRP1B;CFLAR;IGF1;SMAD6;SMAD5;HYPK;…
Pinocytosis (GO:0006907)	6/10	2.89797e-05	0.00421829	18.5033	193.34	PYCARD;MAPKAPK3;RAB34;MAPKAPK2;PPT1;SNX5
Positive Regulation of NF-kappaB Transcription Factor Activity (GO:0051092)	21/105	3.08488e-05	0.00431765	3.10158	32.2143	CARD9;IL18;CIB1;BCL10;TNFRSF11A;TRAF1;CFLAR;TNF;MALT1;RELA;PYCARD;RPS6KA4;IL18RAP;AIM2;IRAK1;DDRGK1;TRIM5;RPS3;PRKCQ;PPIA;TLR2
Toll-Like Receptor Signaling Pathway (GO:0002224)	11/35	3.25031e-05	0.0043807	5.66658	58.5595	IRAK1;MAPKAPK3;TRAF3;TNIP3;MAPKAPK2;PLCG2;LY96;TLR5;SCIMP;RELA;TLR2
Extrinsic Apoptotic Signaling Pathway (GO:0097191)	16/68	3.37396e-05	0.00438494	3.81113	39.2426	TGFB1;SIVA1;DIABLO;BAD;TNFSF12;CIB1;CFLAR;TNFRSF1B;HIPK1;TNF;GABARAP;BCL2;BAX;BAK1;FADD;BID
Regulation of Canonical NF-kappaB Signal Transduction (GO:0043122)	39/270	6.42824e-05	0.00806633	2.10336	20.3021	CX3CR1;SLC35B2;CD40;SLC44A2;NLRC3;BCL10;ARRB2;CXXC5;LITAF;TNF;RELA;MALT1;PYCARD;LGALS1;IRAK1;TRIM5;TMSB4X;ZC3H12A;PLCG2;S100A13;FADD;IKBKE;MAP2K5;TGFB1;IL1R1;RIPK2;CARD9;TRAF1;CFLAR;RHOC;KLF4;TRAF4;TRAF3;TNIP2;CARD19;TNIP3;S100A4;LIMS1;BIRC3
Positive Regulation of Cellular Component Organization (GO:0051130)	21/111	7.2637e-05	0.00844114	2.89387	27.5787	RB1;SH3GLB1;TMED9;CD151;TGFB1;GPX1;ANXA2;BIK;BRK1;PARK7;RHOC;TNF;MTLN;LGALS3;DAB2;BCL2L11;RPS3;BAX;BMF;BAK1;BID
RNA Processing (GO:0006396)	41/291	7.48156e-05	0.00844114	2.04384	19.4175	RPL5;RNASEL;RPP30;RPL11;RPL7;RPS15;DTWD2;RPS17;EMG1;RPS16;EXOSC4;RPS19;SNRPD2;EXOSC8;ZMAT5;RPL14;TENT2;EXOSC3;EXOSC1;MBNL1;RPS7;WTAP;PIH1D1;RPS6;RPL35A;LSM5;LSM4;LSM3;RPS25;RPS28;RPS27;LSM6;RPP21;SNRPG;RBMS1;RPL27;PIN4;SNRPA1;RPS24;RBMS2;SRSF9
Negative Regulation of NF-kappaB Transcription Factor Activity (GO:0032088)	15/65	7.48864e-05	0.00844114	3.71376	35.279	PSMD10;SIVA1;ANXA4;NLRC3;ARRB2;COMMD1;COMMD6;COMMD7;PYCARD;AIM2;TRAF3;ZC3H12A;BCL3;OTULIN;CDK5RAP3
Cellular Response to Unfolded Protein (GO:0034620)	14/58	7.65478e-05	0.00844114	3.93747	37.3178	MBTPS1;XBP1;DERL1;DERL2;PARP16;RNF7;SERP1;SELENOS;TMBIM4;CREB3L1;HSF1;BAX;BAK1;CDK5RAP3
Positive Regulation of Response to External Stimulus (GO:0032103)	27/163	8.40947e-05	0.0090006	2.46604	23.1402	LY96;TNF;AIF1;ZDHHC4;PYCARD;LGALS3;LGALS1;CASP12;CCL5;CASP4;NFKBIZ;CCL3;EMILIN1;FADD;GPSM3;CCR2;P2RY12;TGFB1;TSLP;IL15;LY86;IL18;SCIMP;AIM2;POLR3C;NINJ1;TLR2
Positive Regulation of Intracellular Signal Transduction (GO:1902533)	76/652	8.9218e-05	0.00927613	1.65452	15.4275	ACVRL1;SLC35B2;CD40;CITED2;SLC44A2;HFE;PARK7;PHB2;LITAF;TNF;PYCARD;RPS15;MYDGF;LGALS1;TRIM5;RPL37;IKBKE;CDK5RAP3;TGM2;RIPK2;IL1R1;RPL23;IL18;RHOC;TGFBR2;PTP4A3;HAX1;ERP29;PECAM1;S100A4;ITGB1BP1;NUPR1;PPIA;ENG;BIRC3;TLR2;CX3CR1;BCL10;ADRB2;CXXC5;MALT1;RELA;BCL2L11;IRAK1;CCL5;CCL4;PLCG2;S100A13;RPS3;CCL3;FADD;BID;MAP4K4;P2RY12;FIS1;XBP1;TGFB1;CARD9;LAPTM5;VEGFB;CFLAR;IGF1;MFHAS1;DAB2;P2RX4;STK24;TN…
Positive Regulation of Cytokine Production (GO:0001819)	44/325	0.000107145	0.0108306	1.9521	17.8448	CD274;STOML2;TMED10;CLEC12A;CD80;HILPDA;UAP1;BCL10;PARK7;AIF1;TNF;AGPAT2;RELA;MALT1;C3;PYCARD;IRAK1;PLCG2;S100A13;RPS3;FADD;IKBKE;CCR2;CD276;XBP1;FCER1G;TGFB1;TSLP;IL1R1;IL15;RIPK2;CARD9;NDUFA2;IL18;LAPTM5;TYK2;SCIMP;TYROBP;TRAF3;CD28;PRKCQ;TLR5;ZCCHC3;TLR2
Negative Regulation of Ubiquitin Protein Ligase Activity (GO:1904667)	5/8	0.000110684	0.0108859	20.5467	187.156	MAD2L2;RPL5;RPS7;RPL23;RPL11
Positive Regulation of Inflammatory Response (GO:0050729)	21/115	0.000123288	0.0118064	2.77012	24.9338	TGFB1;TSLP;IL15;IL18;TNF;PYCARD;VAMP8;LGALS3;LGALS1;CASP12;AIM2;RPS19;NINJ1;CASP4;NFKBIZ;PLCG2;CCL3;NUPR1;GPSM3;CCR2;TLR2
Cellular Response to Lipopolysaccharide (GO:0071222)	22/125	0.000150719	0.0140633	2.64895	23.311	CX3CR1;CD274;XBP1;TRIM41;CD80;NDUFA2;IL18;LY96;BCL10;TNFRSF1B;RELA;PYCARD;SELENOS;IRAK1;TNIP2;TNIP3;ZC3H12A;PLCG2;VIM;CCR5;B2M;PF4
Endoplasmic Reticulum Unfolded Protein Response (GO:0030968)	12/48	0.00017199	0.0153098	4.12123	35.7232	MBTPS1;XBP1;SERP1;SELENOS;TMBIM4;CREB3L1;DERL1;DERL2;PARP16;RNF7;CDK5RAP3;MANF
Response to Lipopolysaccharide (GO:0032496)	26/161	0.000172493	0.0153098	2.3908	20.7167	CX3CR1;CD274;CD80;LY96;BCL10;TNFRSF11A;RELA;PYCARD;IRAK1;ZC3H12A;CCR5;B2M;XBP1;TRIM41;NDUFA2;IL18;SMAD6;TNFRSF1B;MAPKAPK3;SELENOS;SLPI;TNIP2;TNIP3;MAPKAPK2;VIM;PF4
Negative Regulation of Apoptotic Process (GO:0043066)	58/475	0.000177262	0.0153585	1.7377	15.01	RB1;PRR5;TNFAIP8;PRDM9;CITED2;CIB1;PARK7;TRIAP1;PHB2;TNF;MYDGF;ZC3H12A;CLEC5A;CD38;CTSH;IER3;ANXA4;HAX1;TMBIM4;DDAH2;TMBIM1;ANG;NAA38;NUPR1;PTMA;BIRC3;CX3CR1;PSMD10;HPN;MALT1;RELA;BCL2L12;PRDX5;MIEN1;DDRGK1;BAG1;BNIP2;RPL15;MAP4K4;XBP1;TSLP;BAD;VEGFB;CFLAR;IGF1;SMAD6;SMAD5;HYPK;HIGD2A;DAB2;TNIP2;BCL3;PPT1;BCL2;CD28;ANP32B;RETREG1;TPT1
Microvillus Organization (GO:0032528)	6/13	0.000194312	0.0163919	10.5716	90.3455	RAP1B;RAP2C;RAP1A;STK26;FXYD5;MAP4K4
Mitochondrial Translation (GO:0032543)	18/94	0.000198198	0.0163919	2.93369	25.0133	MRPS15;MRPS16;MRPS24;MRPS23;MRPS21;MRPL36;MRPL14;MRPL34;MRPS7;MRPL13;MRPL43;MRPL21;MRPL33;MRPS18C;MRPL4;MRPL52;MRPL42;CHCHD1
Ribosome Assembly (GO:0042255)	11/42	0.000204439	0.0165323	4.38537	37.2548	RPS15;RPL5;RPS14;RPS28;RPS27;RPS19;RPS5;RPL11;MPV17L2;RPS27L;MRPS7
protein-RNA Complex Assembly (GO:0022618)	23/138	0.00024921	0.0197147	2.48043	20.5807	MCTS1;RPL5;SRPK3;RPS5;RPL11;RPS27L;MRPS7;LSM4;RPS15;RPS14;RPS28;RPS27;RPS19;SNRPD2;PRKRA;SNRPG;RPL38;GEMIN6;SNRPE;GEMIN7;SMN1;EIF3F;SRSF9
Positive Regulation of Defense Response (GO:0031349)	22/130	0.000269523	0.020868	2.52562	20.7577	TGFB1;TSLP;IL15;IL18;TNF;ZDHHC4;PYCARD;LGALS3;LGALS1;CASP12;AIM2;POLR3C;CCL5;NINJ1;CASP4;NFKBIZ;CCL3;EMILIN1;FADD;GPSM3;CCR2;TLR2
Positive Regulation of T Cell Proliferation (GO:0042102)	14/65	0.000280241	0.0212458	3.39575	27.7767	CD274;IL15;CD80;IL18;TYK2;IGF1;AIF1;PYCARD;CCL5;RPS3;CD28;FADD;CCR2;CD276
Microvillus Assembly (GO:0030033)	6/14	0.000318416	0.0236429	9.24967	74.4797	RAP1B;RAP2C;RAP1A;STK26;FXYD5;MAP4K4
Cellular Response to Molecule of Bacterial Origin (GO:0071219)	21/123	0.000324854	0.0236429	2.55175	20.496	CX3CR1;CD274;XBP1;TRIM41;CD80;NDUFA2;IL18;LY96;BCL10;TNFRSF1B;RELA;PYCARD;SELENOS;TNIP2;TNIP3;ZC3H12A;VIM;CCR5;B2M;TLR2;PF4
Proton Motive Force-Driven Mitochondrial ATP Synthesis (GO:0042776)	12/52	0.000384896	0.0274635	3.70831	29.1567	NDUFA8;NDUFA7;NDUFB7;NDUFA6;NDUFS6;NDUFB11;NDUFA3;NDUFA2;NDUFA1;SDHC;SDHD;NDUFV3
Small GTPase-mediated Signal Transduction (GO:0007264)	28/188	0.000396631	0.0277566	2.17239	17.0153	RB1;ARHGAP9;RGS19;RRAD;ARHGAP18;BRK1;PARK7;AIF1;RASGRP4;RASGRP3;RAP1B;NRAS;RAP1A;RRAS;ARHGDIB;GNA12;LIMK1;RRAS2;CDPF1;IGF1;RAP2C;DOK3;ARHGAP30;CDC42EP4;CDC42EP3;GRAP;RIN2;NUCB2
Oxidative Phosphorylation (GO:0006119)	13/60	0.000430862	0.0285171	3.42	26.504	NDUFA8;NDUFA7;NDUFB7;NDUFA6;UQCRB;NDUFB11;NDUFA3;NDUFA2;NDUFA1;SDHC;SDHD;NDUFS6;NDUFV3
TOR Signaling (GO:0031929)	9/32	0.000432767	0.0285171	4.83167	37.4228	PRR5;RPS6KA4;SYAP1;RPS6;RPS6KB2;EIF4EBP1;LAMTOR2;LAMTOR1;LAMTOR4
Positive Regulation of Release of Cytochrome C From Mitochondria (GO:0090200)	7/20	0.000435673	0.0285171	6.64342	51.4109	PYCARD;BCL2L11;BIK;BAX;BMF;BAK1;BID
Mitochondrial Gene Expression (GO:0140053)	18/100	0.000438845	0.0285171	2.71814	21.015	MRPS15;MRPS16;MRPS24;MRPS23;MRPS21;MRPL14;MRPL36;MRPL34;MRPS7;MRPL13;MRPL21;MRPL43;MRPS18C;MRPL33;MRPL4;MRPL52;MRPL42;CHCHD1
Regulation of Inflammatory Response (GO:0050727)	34/249	0.000529378	0.0337966	1.96519	14.825	RB1;CLEC12A;NLRC3;PARK7;TNF;RELA;PYCARD;LGALS3;IL1RL2;LGALS1;CASP12;TMSB4X;ALOX5;CCL5;CASP4;NFKBIZ;CCL3;GPSM3;CCR2;TGFB1;TSLP;IL1R1;IL15;IL18;TNFRSF1B;KLF4;MFHAS1;AIM2;SELENOS;NINJ1;OTULIN;TLR2;VAMP3;BIRC3
Ribosomal Large Subunit Biogenesis (GO:0042273)	11/47	0.000587319	0.0365278	3.77527	28.0878	RPL5;RPL7A;TRMT112;NSA2;RPL11;RPL14;RPL35A;MALSU1;RSL24D1;RRP15;RPL7
Regulation of Apoptotic Signaling Pathway (GO:2001233)	10/40	0.000592235	0.0365278	4.11706	30.5964	CX3CR1;RB1;PYCARD;PTPMT1;RPS3;BCL2;CTSH;TRAF1;TNF;PPIA
Mitochondrial Electron Transport, Ubiquinol to Cytochrome C (GO:0006122)	5/11	0.000753528	0.0449523	10.2717	73.8609	UQCC3;UQCRB;UQCRQ;UQCR11;UQCR10
Negative Regulation of Ubiquitin-Protein Transferase Activity (GO:0051444)	5/11	0.000753528	0.0449523	10.2717	73.8609	MAD2L2;RPL5;RPS7;RPL23;RPL11
Positive Regulation of Protein-Containing Complex Assembly (GO:0031334)	18/105	0.000801914	0.0470672	2.56123	18.2578	SH3GLB1;TGFB1;BIK;NEK7;BRK1;PARK7;RHOC;TNF;MTLN;RAP1B;LGALS3;BCL2L11;PLCG2;RPS3;BAX;BMF;BAK1;BID
Regulation of Interleukin-6 Production (GO:0032675)	19/114	0.000830664	0.0476917	2.47645	17.5661	XBP1;TGFB1;TSLP;C5AR2;CARD9;NLRC3;BCL10;TNF;AIF1;SCIMP;RELA;PYCARD;TYROBP;SELENOS;GPNMB;ZC3H12A;MAPKAPK2;PLCG2;TLR2
Negative Regulation of SMAD Protein Signal Transduction (GO:0060392)	7/22	0.000838765	0.0476917	5.75701	40.7802	SKI;XBP1;PMEPA1;EMILIN1;LDLRAD4;SMAD6;ENG
Macropinocytosis (GO:0044351)	4/7	0.000928991	0.0520092	16.4264	114.679	PYCARD;MAPKAPK3;RAB34;MAPKAPK2
Regulation of Extrinsic Apoptotic Signaling Pathway (GO:2001236)	13/65	0.000963711	0.0531355	3.09032	21.4614	TNFSF12;PARK7;TRAF1;BCL10;CFLAR;IGF1;TNF;RELA;PYCARD;LGALS3;FADD;BID;BCL2L14
Mitochondrial Respiratory Chain Complex Assembly (GO:0033108)	16/90	0.00102614	0.0557333	2.6749	18.4085	NDUFA6;DMAC1;PET100;UQCC3;TIMM21;TMEM242;HIGD2A;TMEM223;COX7A2L;LYRM2;NDUFAF8;SDHAF1;SDHAF4;COX14;SMIM20;RAB5IF
Negative Regulation of Cell Cycle G1/S Phase Transition (GO:1902807)	9/36	0.00110515	0.0591419	4.11497	28.0138	KANK2;RB1;RBL1;GPNMB;TMSB4X;CDK2AP2;CDPF1;BRD7;KLF4
Monocyte Chemotaxis (GO:0002548)	7/23	0.00112807	0.0594932	5.3969	36.6301	CCR1;LGALS3;RPS19;CCL5;CCL3;TNFRSF11A;PF4
Macrophage Migration (GO:1905517)	5/12	0.00121194	0.0612537	8.80381	59.1222	LGALS3;CCL5;CCL3;CKLF;CCR2
Regulation of T Cell Apoptotic Process (GO:0070232)	5/12	0.00121194	0.0612537	8.80381	59.1222	CD274;LGALS3;CCL5;PERP;PRKCQ
Signal Peptide Processing (GO:0006465)	5/12	0.00121194	0.0612537	8.80381	59.1222	IMMP1L;SPCS2;SPCS1;SEC11A;SEC11C
Protein Targeting (GO:0006605)	21/136	0.00126119	0.0628697	2.26169	15.0984	DNAJC19;FIS1;FUT10;EDEM1;ZFAND2B;RPL11;ZDHHC12;SRP14;PEX12;GABARAP;ZDHHC4;ZDHHC18;SPCS2;SPCS1;NACA;GIPC1;SEC61G;TOMM7;TIMM17B;TSPO;HOMER3
Proton Motive Force-Driven ATP Synthesis (GO:0015986)	12/59	0.00128029	0.0629589	3.15481	21.0131	NDUFA8;NDUFA7;NDUFB7;NDUFA6;NDUFS6;NDUFB11;NDUFA3;NDUFA2;NDUFA1;SDHC;SDHD;NDUFV3
Positive Regulation of Apoptotic Process (GO:0043065)	39/313	0.00131157	0.0636374	1.7691	11.7407	CD40;TNFAIP8;BTG1;DIABLO;PDCD5;BCL10;TNF;SAV1;PYCARD;LGALS3;LGALS1;CASP12;BCL2L11;CASP6;ZC3H12A;CASP4;RPS3;MAP3K20;CCL3;CTSH;BMF;EMILIN1;FADD;BAK1;BID;SOX4;TGM2;XBP1;TGFB1;BAD;RPS6;RRP1B;CFLAR;STK24;PTPRA;STK17B;BCL2;BAX;NUPR1
Positive Regulation of Protein Ubiquitination (GO:0031398)	14/76	0.00145293	0.0695686	2.79161	18.2409	ARRDC4;PSMD10;CENPX;RIPK2;DERL1;LAPTM5;COMMD1;BCL10;PTTG1IP;MALT1;FBXO4;RPS2;CDK5RAP3;BIRC3
Regulation of SMAD Protein Signal Transduction (GO:0060390)	12/60	0.00149264	0.0705419	3.08891	20.1002	ACVRL1;SKI;XBP1;DAB2;TGFB1;HFE;PMEPA1;EMILIN1;LDLRAD4;SMAD6;TGFBR2;ENG
Multi-Pass Transmembrane Protein Insertion Into ER Membrane (GO:0160063)	4/8	0.0017473	0.0804865	12.3191	78.2225	WDR83OS;TMEM147;RAB5IF;TMCO1
Regulation of Lysosome Size (GO:0062196)	4/8	0.0017473	0.0804865	12.3191	78.2225	SNAPIN;KXD1;BORCS8;BORCS6
Regulation of Vasculogenesis (GO:2001212)	5/13	0.00184797	0.0840595	7.70292	48.4796	TMEM100;RAP1A;RRAS;EMP2;RIN2
Negative Regulation of DNA-binding Transcription Factor Activity (GO:0043433)	19/122	0.00189784	0.0852623	2.28311	14.3083	RB1;PSMD10;SIVA1;ANXA4;NLRC3;ARRB2;COMMD1;COMMD6;PHB2;COMMD7;PYCARD;MAD2L2;AIM2;TRAF3;ZC3H12A;BCL3;OTULIN;NUPR1;CDK5RAP3
Late Endosome to Vacuole Transport via Multivesicular Body Sorting Pathway (GO:0032511)	7/25	0.00193667	0.0857816	4.79673	29.9641	LEPROT;TMEM50A;MVB12B;MVB12A;SNF8;CHMP6;VPS28
Positive Regulation of Apoptotic Signaling Pathway (GO:2001235)	13/70	0.00196253	0.0857816	2.81847	17.569	FIS1;TNFSF12;BCL10;TNF;PYCARD;BCL2L11;RPS3;CTSH;BAX;NUPR1;FADD;BID;BCL2L14
Extrinsic Apoptotic Signaling Pathway via Death Domain Receptors (GO:0008625)	8/32	0.0020725	0.0857816	4.11289	25.4136	DIABLO;BCL2;BAX;FADD;CFLAR;BID;TNF;GABARAP
Negative Regulation of G1/S Transition of Mitotic Cell Cycle (GO:2000134)	8/32	0.0020725	0.0857816	4.11289	25.4136	KANK2;RB1;RBL1;GPNMB;CDK2AP2;CDPF1;BRD7;KLF4
Eosinophil Chemotaxis (GO:0048245)	6/19	0.00207441	0.0857816	5.69056	35.1567	CCL24;LGALS3;CCL8;CCL5;CCL4;CCL3
Eosinophil Migration (GO:0072677)	6/19	0.00207441	0.0857816	5.69056	35.1567	CCL24;LGALS3;CCL8;CCL5;CCL4;CCL3
Regulation of Tissue Remodeling (GO:0034103)	6/19	0.00207441	0.0857816	5.69056	35.1567	CST3;LEPROT;TGFB1;GPNMB;IL15;IL18
Intrinsic Apoptotic Signaling Pathway (GO:0097193)	18/115	0.00232874	0.0944954	2.29594	13.919	SIVA1;DIABLO;BAD;ATP2A3;LAPTM5;CDPF1;TNFRSF1B;HSPE1;PYCARD;STK11;BCL2L11;STK24;CASP6;CASP4;BCL2;BAX;BAK1;IKBKE
Inflammatory Response (GO:0006954)	33/261	0.00233707	0.0944954	1.79613	10.8825	CD40;C5AR2;PTGER3;C5AR1;AIF1;TNF;RELA;PYCARD;PRDX5;FUT7;CCL8;CASP6;CCL5;CASP4;CCL4;MAP3K20;CCL3;CCR5;CCR2;CCR1;GGT5;CCL24;RIPK2;NFATC3;IL18;CYBB;MFHAS1;AIM2;NINJ1;MAPKAPK2;TLR5;TLR2;PF4
GPI Anchor Biosynthetic Process (GO:0006506)	7/26	0.00248016	0.0970462	4.54402	27.2616	PIGC;DPM2;DPM3;PGAP2;PIGP;PIGV;PIGH
GPI Anchor Metabolic Process (GO:0006505)	7/26	0.00248016	0.0970462	4.54402	27.2616	PIGC;DPM2;DPM3;PGAP2;PIGP;PIGV;PIGH
Positive Regulation of Interleukin-2 Production (GO:0032743)	7/26	0.00248016	0.0970462	4.54402	27.2616	STOML2;CD80;PLCG2;RPS3;CD28;MALT1;CCR2
Negative Regulation of Extrinsic Apoptotic Signaling Pathway (GO:2001237)	13/72	0.00254926	0.0986891	2.72263	16.2594	GPX1;PARK7;CFLAR;IGF1;KLF4;TNF;RELA;LGALS3;TMBIM1;BCL2;MAP2K5;FAIM;PF4
Cellular Response to Chemokine (GO:1990869)	10/48	0.0026365	0.100539	3.2489	19.293	CCR1;DUSP12;CCL24;CCL8;CCL5;CCL4;ZC3H12A;CCL3;SH2B3;CCR2
Protein N-linked Glycosylation (GO:0006487)	12/64	0.0026523	0.100539	2.85069	16.9112	OST4;KRTCAP2;ST6GAL1;B4GALT1;TMEM258;DAD1;MGAT4A;OSTC;RFT1;PMM2;MGAT4B;ALG14
Aerobic Respiration (GO:0009060)	14/81	0.00271274	0.10177	2.58258	15.2625	NDUFA8;NDUFA7;NDUFB7;NDUFA6;UQCRB;NDUFB11;NDUFA3;NDUFA2;NDUFA1;SDHC;SDHD;NDUFS6;SDHAF4;NDUFV3
Leukotriene Metabolic Process (GO:0006691)	6/20	0.00277673	0.103107	5.28381	31.103	ALOX5;ALOX5AP;MAPKAPK2;PLA2G4A;LTC4S;PTGR1
Positive Regulation of DNA-binding Transcription Factor Activity (GO:0051091)	24/174	0.00285771	0.105042	1.9819	11.6095	CARD9;IL18;CIB1;BCL10;TNFRSF11A;TRAF1;CFLAR;PHB2;TNF;MALT1;RELA;PYCARD;RPS6KA4;IL18RAP;AIM2;IRAK1;DDRGK1;TRIM5;HSF1;PLCG2;RPS3;PRKCQ;PPIA;TLR2
Positive Regulation of Canonical NF-kappaB Signal Transduction (GO:0043123)	27/204	0.00294911	0.105542	1.89058	11.015	CX3CR1;SLC35B2;CD40;SLC44A2;BCL10;CXXC5;LITAF;TNF;RELA;MALT1;PYCARD;LGALS1;IRAK1;TRIM5;S100A13;FADD;IKBKE;TGFB1;IL1R1;RIPK2;CARD9;CFLAR;RHOC;TNIP2;S100A4;LIMS1;BIRC3
Positive Regulation of Vasculogenesis (GO:2001214)	4/9	0.0029583	0.105542	9.85476	57.3857	TMEM100;RAP1A;RRAS;RIN2
Regulation of Endosome Size (GO:0051036)	4/9	0.0029583	0.105542	9.85476	57.3857	SNAPIN;KXD1;BORCS8;BORCS6
Mitochondrial Electron Transport, NADH to Ubiquinone (GO:0006120)	8/34	0.00312774	0.110503	3.79611	21.8938	NDUFA8;NDUFA7;NDUFB7;NDUFA6;NDUFS6;NDUFA3;NDUFA2;NDUFV3
Negative Regulation of Apoptotic Signaling Pathway (GO:2001234)	13/74	0.00327231	0.1145	2.63308	15.0672	RB1;CX3CR1;PSMD10;GPX1;PARK7;TRIAP1;CFLAR;IGF1;TNF;RELA;LGALS3;BCL2;BAK1
Response to Endoplasmic Reticulum Stress (GO:0034976)	26/196	0.00337853	0.11709	1.89496	10.7829	DERL1;ATP2A3;DERL2;AUP1;RNF7;UBE2J2;SERP1;BCL2L11;DDRGK1;CREB3L1;CASP4;SEC61B;BAK1;CDK5RAP3;MBTPS1;XBP1;EDEM1;PARP16;TMCO1;RCN3;SELENOS;TMEM258;TMBIM4;UFC1;BCL2;BAX
Regulation of Interleukin-8 Production (GO:0032677)	14/83	0.00342009	0.117129	2.50745	14.2375	ANXA4;C5AR2;NDUFA2;PARK7;BCL10;KLF4;TNF;RELA;PYCARD;BCL3;FADD;TLR5;MAP2K5;TLR2
Lysosome Localization (GO:0032418)	9/42	0.00348078	0.117129	3.3657	19.0516	MILR1;RNF167;SNAPIN;RAB34;S100A13;KXD1;LAMTOR1;BORCS8;BORCS6
Regulation of Interleukin-2 Production (GO:0032663)	10/50	0.00361089	0.117129	3.08612	17.3557	STOML2;NAV3;CD80;PLCG2;RPS3;LAPTM5;CD28;HOMER3;MALT1;CCR2
Regulation of Neuroinflammatory Response (GO:0150077)	6/21	0.0036429	0.117129	4.93129	27.6891	IL18;PLCG2;IGF1;NUPR1;TNFRSF1B;TNF
Negative Regulation of Catabolic Process (GO:0009895)	18/120	0.00373381	0.117129	2.1828	12.2026	RPL5;LEPROT;RPS7;HFE;RPL23;PDE3B;RPL11;TNF;ATRAID;HCAR2;SNX3;CST3;MAD2L2;BCL2;BMF;NUPR1;CDK5RAP3;EIF4G2
COPI Coating of Golgi Vesicle (GO:0048205)	3/5	0.00378836	0.117129	18.4684	102.976	TMED9;TMED10;TMED2
COPI-coated Vesicle Budding (GO:0035964)	3/5	0.00378836	0.117129	18.4684	102.976	TMED9;TMED10;TMED2
Golgi Transport Vesicle Coating (GO:0048200)	3/5	0.00378836	0.117129	18.4684	102.976	TMED9;TMED10;TMED2
Positive Regulation of Fever Generation (GO:0031622)	3/5	0.00378836	0.117129	18.4684	102.976	PTGER3;TNFRSF11A;TNF
Regulation of Blood Vessel Remodeling (GO:0060312)	3/5	0.00378836	0.117129	18.4684	102.976	CST3;TGFB1;TMBIM1
Toll-Like Receptor 2 Signaling Pathway (GO:0034134)	3/5	0.00378836	0.117129	18.4684	102.976	RIPK2;TNIP2;TLR2
Dendritic Cell Chemotaxis (GO:0002407)	5/15	0.0037981	0.117129	6.16167	34.3405	CCR1;CCL5;GPR183;CCR5;CCR2
Regulation of Vesicle Size (GO:0097494)	5/15	0.0037981	0.117129	6.16167	34.3405	SNAPIN;KXD1;RIN3;BORCS8;BORCS6
Toll-Like Receptor 4 Signaling Pathway (GO:0034142)	7/28	0.00391098	0.119597	4.11081	22.7902	IRAK1;TRAF3;TNIP3;NDUFA2;LY96;SCIMP;RELA
Regulation of Phosphatidylinositol 3-Kinase/Protein Kinase B Signal Transduction (GO:0051896)	28/219	0.00409838	0.120733	1.81673	9.98686	CX3CR1;PDE3B;CIB1;NLRC3;PARK7;ARRB2;TNF;MYDGF;RRAS;CCL5;CCL3;SH2B3;P2RY12;XBP1;TGFB1;IL1R1;IL18;VEGFB;IGF1;RCN3;MFHAS1;AIM2;HAX1;P2RX4;CASS4;PECAM1;ITGB1BP1;ENG
Import Into the Mitochondrion (GO:0170036)	9/43	0.00411378	0.120733	3.26653	17.9444	DNAJC19;MCUR1;SMDT1;SLC25A39;DNLZ;TIMM17B;ROMO1;TIMM21;MICU2
Negative Regulation of Mitotic Cell Cycle Phase Transition (GO:1901991)	9/43	0.00411378	0.120733	3.26653	17.9444	KANK2;RB1;RBL1;GPNMB;CDK2AP2;CDPF1;BRD7;KLF4;ZFP36L1
Negative Regulation of Ubiquitin-Dependent Protein Catabolic Process (GO:2000059)	9/43	0.00411378	0.120733	3.26653	17.9444	RPL5;UBXN1;RPS7;DDRGK1;HFE;RPL23;GIPC1;RPL11;PARK7
Intracellular Calcium Ion Homeostasis (GO:0006874)	20/140	0.00411403	0.120733	2.06229	11.3289	CCR1;CD40;STOML2;SLC10A7;ATP2A3;SLC35G1;SLC8B1;TMCO1;SMDT1;CCL8;TMEM203;CCL5;CDH23;BCL2;CCL3;BAX;MICU2;BAK1;TPT1;CCR2
Macromolecule Glycosylation (GO:0043413)	10/51	0.00419483	0.121151	3.01069	16.4802	SERP1;FUT7;DAD1;FUT10;MGAT4A;PMM2;MGAT4B;ST8SIA4;ST3GAL6;ST8SIA6
Regulation of Ubiquitin-Dependent Protein Catabolic Process (GO:2000058)	10/51	0.00419483	0.121151	3.01069	16.4802	RPL5;RPS7;DESI2;HFE;RPL23;RPL11;GNA12;LAPTM5;COMMD1;CDK5RAP3
Regulation of Tumor Necrosis Factor Production (GO:0032680)	19/131	0.00429762	0.123142	2.09862	11.4368	CX3CR1;TGFB1;C5AR2;NDUFA2;LY96;NLRC3;IGF1;VSIR;PYCARD;TYROBP;SELENOS;ZC3H12A;MAPKAPK2;PLCG2;CCL3;FADD;CCR2;TLR2;PF4
Ras Protein Signal Transduction (GO:0007265)	12/68	0.00445609	0.123814	2.64649	14.3267	ARHGAP9;RB1;NRAS;DOK3;RRAS;RRAS2;CDPF1;PARK7;IGF1;GRAP;RASGRP4;RASGRP3
Canonical NF-kappaB Signal Transduction (GO:0007249)	8/36	0.0045591	0.123814	3.52457	18.9997	PRDX4;IRAK1;RIPK2;BCL3;NLRC3;RELA;BIRC3;TLR2
Regulation of Protein Ubiquitination (GO:0031396)	17/113	0.00460543	0.123814	2.18962	11.7813	PSMD10;UBXN1;CENPX;RIPK2;DERL1;LAPTM5;PARK7;BCL10;PTTG1IP;ARRB2;COMMD1;MALT1;FBXO4;RPS3;CDK5RAP3;VPS28;BIRC3
Positive Regulation of Lipid Localization (GO:1905954)	4/10	0.00463841	0.123814	8.21186	44.1255	C3;HILPDA;ZC3H12A;IKBKE
Protein auto-ADP-ribosylation (GO:0070213)	4/10	0.00463841	0.123814	8.21186	44.1255	PARP3;TNKS2;PARP2;PARP16
Regulation of Macrophage Migration (GO:1905521)	4/10	0.00463841	0.123814	8.21186	44.1255	CX3CR1;P2RY12;MTUS1;EMILIN1
Response to Laminar Fluid Shear Stress (GO:0034616)	4/10	0.00463841	0.123814	8.21186	44.1255	XBP1;KLF4;SMAD6;MAP2K5
Response to Sterol (GO:0036314)	4/10	0.00463841	0.123814	8.21186	44.1255	TGFB1;CCL3;CCR5;TGFBR2
Positive Regulation of Interleukin-6 Production (GO:0032755)	13/77	0.00466132	0.123814	2.50925	13.4708	XBP1;TGFB1;TSLP;CARD9;BCL10;TNF;AIF1;SCIMP;RELA;PYCARD;TYROBP;PLCG2;TLR2
Regulation of Non-Canonical NF-kappaB Signal Transduction (GO:1901222)	13/77	0.00466132	0.123814	2.50925	13.4708	LAPTM5;NLRC3;ADIPOR1;PHB2;TNF;RELA;PYCARD;PTP4A3;ZC3H12A;BCL3;TRIP6;RPS3;TLR2
Intrinsic Apoptotic Signaling Pathway in Response to DNA Damage (GO:0008630)	10/52	0.00485076	0.126992	2.93884	15.66	PYCARD;BCL2L11;BCL3;BCL2;RPS27L;BAX;BAK1;TNFRSF1B;HIPK1;IKBKE
Positive Regulation of Proteolysis (GO:0045862)	10/52	0.00485076	0.126992	2.93884	15.66	RCN3;DDRGK1;BAD;PERP;CTSH;BAK1;FADD;TNFRSF1B;TNF;CLN6
Regulation of Cytokine Production (GO:0001817)	23/172	0.00508441	0.131971	1.91089	10.0925	SRGN;IL15;C5AR2;HILPDA;CARD9;NDUFA2;PLD4;ZBTB34;TNFRSF1B;TNF;LITAF;AGPAT2;RPS6KA4;GPNMB;TRAF3;ALOX5;MAPKAPK2;S100A13;CD28;UFC1;IRF8;CD276;CCR2
Endoplasmic Reticulum to Cytosol Transport (GO:1903513)	5/16	0.00518598	0.131971	5.60121	29.4724	SELENOS;DERL1;DERL2;AUP1;SEC61B
Establishment of Protein Localization to Endoplasmic Reticulum (GO:0072599)	5/16	0.00518598	0.131971	5.60121	29.4724	SPCS2;SPCS1;SEC61G;ZFAND2B;SRP14
Negative Regulation of Release of Cytochrome C From Mitochondria (GO:0090201)	5/16	0.00518598	0.131971	5.60121	29.4724	PSMD10;GPX1;IGF1;TRIAP1;BAK1
Protein Processing (GO:0016485)	17/115	0.00551374	0.139337	2.1447	11.1535	PSENEN;SRGN;MBTPS1;STOML2;VSIR;CLN5;FAM111A;IMMP1L;MMP14;SPCS2;SPCS1;CASP6;CASP4;CTSH;ATG4A;SEC11A;SEC11C
Cellular Response to Oxygen-Containing Compound (GO:1901701)	43/384	0.00579608	0.143468	1.56581	8.06482	CX3CR1;CD274;ABCB4;CD80;CIB2;LY96;BCL10;ADRB2;RELA;ZFP36L1;PYCARD;RAP1B;PRDX5;RAP1A;STAMBPL1;ZC3H12A;CASP4;RPS3;ROMO1;CCR5;B2M;TGM2;P2RY12;XBP1;TRIM41;RIPK2;RPL23;NDUFA2;IL18;CASTOR1;PEX2;IGF1;PEX12;TNFRSF1B;FAM210B;TYROBP;P2RX4;SELENOS;TNIP2;TNIP3;VIM;TLR2;PF4
RNA Catabolic Process (GO:0006401)	13/79	0.00582562	0.143468	2.43295	12.5187	TRIR;RNASEH2C;RNASEH2B;LSM5;EXOSC4;LSM6;ZC3H12A;EXOSC8;ANG;NUDT16;RBM7;EXOSC3;EXOSC1
Positive Regulation of Protein Modification by Small Protein Conjugation or Removal (GO:1903322)	13/79	0.00582562	0.143468	2.43295	12.5187	PSMD10;CENPX;RIPK2;DERL1;LAPTM5;COMMD1;BCL10;PTTG1IP;MALT1;ZC3H12A;FBXO4;CDK5RAP3;BIRC3
GPI Anchored Protein Biosynthesis (GO:0180046)	7/30	0.00589323	0.143468	3.75295	19.2674	PIGC;DPM2;DPM3;PGAP2;PIGP;PIGV;PIGH
U2-type Prespliceosome Assembly (GO:1903241)	6/23	0.00595318	0.143468	4.35067	22.2921	PHF5A;SNRPD2;SF3B6;SNRPG;SNRPA1;SNRPE
Maturation of LSU-rRNA (GO:0000470)	6/23	0.00595318	0.143468	4.35067	22.2921	RPL7A;TRMT112;NSA2;RPL35;RRP15;RPL7
Protein Targeting to ER (GO:0045047)	6/23	0.00595318	0.143468	4.35067	22.2921	SPCS2;SPCS1;EDEM1;SEC61G;ZFAND2B;SRP14
Protein Glycosylation (GO:0006486)	20/145	0.00611806	0.146471	1.97926	10.0873	GALNT12;OST4;B4GALT1;FUT10;GALNT1;PMM2;ALG14;KRTCAP2;DPM3;FUT7;SERP1;TMEM258;DAD1;OSTC;MGAT4A;RFT1;MGAT4B;ST8SIA4;ST3GAL6;ST8SIA6
Calcium Ion Transport (GO:0006816)	18/126	0.00627846	0.149329	2.06086	10.4499	CCR1;MCUR1;TRPV2;ATP2A3;SRL;MCOLN2;TMCO1;CRACR2B;CCL8;P2RX4;CCL5;P2RX1;ORAI3;CDH23;CCL3;CCR5;RAMP1;TPT1
Cellular Response to Transforming Growth Factor Beta Stimulus (GO:0071560)	15/98	0.00639247	0.149603	2.2332	11.2835	ACVRL1;LEFTY1;TGFB1;ITGB5;PDCD5;ARRB2;SMAD5;ZFP36L1;TGFBR2;SKI;DAB2;FNTA;ZYX;ENG;LIMS1
Maturation of SSU-rRNA (GO:0030490)	8/38	0.00644597	0.149603	3.28925	16.5919	RPS14;TRMT112;RPS28;RPS16;LSM6;RPS19;RPS8;NOL7
Macrophage Chemotaxis (GO:0048246)	4/11	0.00685836	0.149603	7.03836	35.0671	LGALS3;CCL5;CCL3;CKLF
Negative Regulation of Extracellular Matrix Organization (GO:1903054)	4/11	0.00685836	0.149603	7.03836	35.0671	CST3;TGFB1;EMILIN1;TNFRSF1B
Positive Regulation of Macrophage Differentiation (GO:0045651)	4/11	0.00685836	0.149603	7.03836	35.0671	TGFB1;HSF1;FADD;PF4
Positive Regulation of Peptidase Activity (GO:0010952)	4/11	0.00685836	0.149603	7.03836	35.0671	PSENEN;RCN3;DDRGK1;VSIR
Regulation of T Cell Mediated Immunity (GO:0002709)	4/11	0.00685836	0.149603	7.03836	35.0671	FUT7;CD80;TNFRSF1B;CCR2
Regulation of Dendritic Cell Differentiation (GO:2001198)	4/11	0.00685836	0.149603	7.03836	35.0671	LGALS3;LGALS1;CLEC12A;TMEM176B
TORC1 Signaling (GO:0038202)	5/17	0.0068976	0.149603	5.13417	25.5506	RPS6KA4;RPS6KB2;LAMTOR2;LAMTOR1;LAMTOR4
Leukotriene Biosynthetic Process (GO:0019370)	5/17	0.0068976	0.149603	5.13417	25.5506	GGT5;ALOX5;ALOX5AP;PLA2G4A;LTC4S
Positive Regulation of Collagen Metabolic Process (GO:0010714)	5/17	0.0068976	0.149603	5.13417	25.5506	PRDX5;TGFB1;CREB3L1;VIM;VSIR
Positive Regulation of Smooth Muscle Cell Migration (GO:0014911)	5/17	0.0068976	0.149603	5.13417	25.5506	XBP1;CCL5;IGF1;AIF1;S100A11
Regulation of Ubiquitin Protein Ligase Activity (GO:1904666)	5/17	0.0068976	0.149603	5.13417	25.5506	MAD2L2;RPL5;RPS7;RPL23;RPL11
7-Methylguanosine Cap Hypermethylation (GO:0036261)	3/6	0.0071533	0.149603	12.3116	60.8215	SNRPD2;SNRPG;SNRPE
RNA Capping (GO:0036260)	3/6	0.0071533	0.149603	12.3116	60.8215	SNRPD2;SNRPG;SNRPE
Bleb Assembly (GO:0032060)	3/6	0.0071533	0.149603	12.3116	60.8215	EMP1;EMP2;EMP3
Cellular Response to Lipoteichoic Acid (GO:0071223)	3/6	0.0071533	0.149603	12.3116	60.8215	NDUFA2;RELA;TLR2
Protein Repair (GO:0030091)	3/6	0.0071533	0.149603	12.3116	60.8215	MSRB2;PARK7;MSRB1
Regulation of Microglial Cell Migration (GO:1904139)	3/6	0.0071533	0.149603	12.3116	60.8215	CX3CR1;P2RY12;P2RX4
Regulation of Natural Killer Cell Chemotaxis (GO:2000501)	3/6	0.0071533	0.149603	12.3116	60.8215	CCL5;CCL4;CCL3
Response to Lipoteichoic Acid (GO:0070391)	3/6	0.0071533	0.149603	12.3116	60.8215	NDUFA2;RELA;TLR2
Icosanoid Metabolic Process (GO:0006690)	10/55	0.00730975	0.151137	2.74247	13.489	ABHD12;PYCARD;GPX1;GPX4;ALOX5;MAPKAPK2;TBXAS1;PLA2G4A;PTGR1;LTC4S
Regulation of Cytokine Production Involved in Inflammatory Response (GO:1900015)	10/55	0.00730975	0.151137	2.74247	13.489	PYCARD;ABCD2;ALOX5;ZC3H12A;CARD9;PLD4;NLRC3;TNF;ADCY7;RELA
Positive Regulation of Neuron Apoptotic Process (GO:0043525)	8/39	0.0075861	0.154225	3.18297	15.5375	CASP12;CASP6;CASP4;CCL3;BAX;CFLAR;NUPR1;TNF
Cellular Defense Response (GO:0006968)	9/47	0.00758621	0.154225	2.92206	14.2638	CX3CR1;IL1RL2;TYROBP;C5AR1;CLEC5A;LY96;LSP1;CCR5;RELA
Chemokine-Mediated Signaling Pathway (GO:0070098)	9/47	0.00758621	0.154225	2.92206	14.2638	CCR1;CCL24;CCL8;CCL5;CCL4;CCL3;CIB1;SH2B3;CCR2
Protein Transmembrane Import Into Intracellular Organelle (GO:0044743)	7/32	0.0085425	0.172701	3.45234	16.4425	DNAJC19;DNLZ;TIMM17B;ROMO1;PEX2;TIMM21;PEX12
Pattern Recognition Receptor Signaling Pathway (GO:0002221)	11/65	0.00871542	0.175223	2.51439	11.9249	PYCARD;MAPKAPK3;IRAK1;TRAF3;MAPKAPK2;NDUFA2;PLCG2;LY96;BCL10;TLR5;TLR2
Dendritic Cell Migration (GO:0036336)	5/18	0.00896786	0.1764	4.73897	22.34	CCR1;CCL5;GPR183;CCR5;CCR2
Protein Import Into Mitochondrial Matrix (GO:0030150)	5/18	0.00896786	0.1764	4.73897	22.34	DNAJC19;DNLZ;TIMM17B;ROMO1;TIMM21
Response to Axon Injury (GO:0048678)	5/18	0.00896786	0.1764	4.73897	22.34	P2RY12;P2RX4;TYROBP;RTN4RL1;PLCG2
Retrograde Protein Transport, ER to Cytosol (GO:0030970)	5/18	0.00896786	0.1764	4.73897	22.34	SELENOS;DERL1;DERL2;AUP1;SEC61B
Icosanoid Biosynthetic Process (GO:0046456)	6/25	0.00917905	0.178687	3.89228	18.258	PYCARD;ALOX5;ALOX5AP;TBXAS1;PLA2G4A;LTC4S
Regulation of Cell Growth (GO:0001558)	27/222	0.00918231	0.178687	1.71437	8.04123	RB1;ACVRL1;PSMD10;PRR5;BTG1;HPN;DERL2;CIB1;NUBP2;SERTAD3;STK11;EXOSC4;XBP1;CDKN2C;TGFB1;CDPF1;CGRRF1;MAD2L2;MMP14;NME6;ADAM15;PPT1;BCL2;PRKCQ;LAMTOR2;LAMTOR1;EIF4G2
Positive Regulation of Protein Phosphorylation (GO:0001934)	22/171	0.00944108	0.181604	1.82657	8.51673	MAP2K3;XBP1;TGFB1;IL15;RIPK2;CD80;VEGFB;CIB1;CDPF1;PARK7;TNF;C3;MAD2L2;MYDGF;RAP1A;TRAF4;GPNMB;DDRGK1;JTB;CDK2AP1;S1PR2;PPIA
Negative Regulation of Angiogenesis (GO:0016525)	14/93	0.00953804	0.181604	2.18886	10.1836	SPARC;NAXE;SERPINF1;PDE3B;KLF4;TNF;RELA;HHEX;CREB3L1;ALOX5;E2F2;EMILIN1;CCR2;PF4
Regulation of Epithelial Cell Proliferation (GO:0050678)	14/93	0.00953804	0.181604	2.18886	10.1836	GPX1;TGFB1;BAD;C5AR1;HPN;PEX2;NLRC3;IGF1;RUNX3;ZFP36L1;CDK6;NUPR1;B2M;LIMS1
Negative Regulation of Macromolecule Biosynthetic Process (GO:0010558)	25/202	0.00961121	0.181604	1.74817	8.11993	RB1;ACVRL1;CITED2;PARK7;TNF;DDRGK1;CREB3L1;ZC3H12A;CCL3;EMILIN1;CCR1;TGFB1;SMOX;VEGFB;CDPF1;CNPY2;IGF1;KLF4;SMAD5;RBL1;SELENOS;CD28;ERP29;ENG;PF4
Positive Regulation of T-helper Cell Differentiation (GO:0045624)	4/12	0.00968157	0.181604	6.15823	28.559	CD80;NFKBIZ;IL18;MALT1
Positive Regulation of Neuroinflammatory Response (GO:0150078)	4/12	0.00968157	0.181604	6.15823	28.559	IL18;PLCG2;NUPR1;TNF
Regulation of Leukocyte Adhesion to Vascular Endothelial Cell (GO:1904994)	4/12	0.00968157	0.181604	6.15823	28.559	FUT7;IRAK1;TNF;RELA
Regulation of Protein Serine/Threonine Kinase Activity (GO:0071900)	11/67	0.0109123	0.201905	2.42433	10.9528	PYCARD;MAP2K2;CDKN2C;SERTAD1;PIH1D1;SYAP1;CIB1;CDPF1;SNF8;MACROH2A1;CDK5RAP3
Transforming Growth Factor Beta Receptor Signaling Pathway (GO:0007179)	12/76	0.0109268	0.201905	2.31468	10.4543	ACVRL1;SKI;LEFTY1;DAB2;TGFB1;ITGB5;FNTA;ZYX;ARRB2;SMAD5;TGFBR2;ENG
Positive Regulation of ERK1 and ERK2 Cascade (GO:0070374)	20/153	0.0109303	0.201905	1.8594	8.39744	CCR1;TGFB1;C5AR1;CARD9;VEGFB;CIB1;TNFRSF11A;IGF1;ARRB2;PHB2;TNF;SCIMP;PYCARD;MFHAS1;RAP1A;GPNMB;GLIPR2;GPR183;PRXL2C;CCL3
Protein Exit From Endoplasmic Reticulum (GO:0032527)	6/26	0.0111887	0.20388	3.69746	16.6122	TMED9;SELENOS;DERL1;DERL2;AUP1;SEC61B
Transforming Growth Factor Beta Receptor Superfamily Signaling Pathway (GO:0141091)	16/114	0.0113309	0.20388	2.01719	9.03744	ACVRL1;LEFTY1;TGFB1;ITGB5;HFE;ARRB2;SMAD6;SMAD5;TGFBR2;TMEM100;SKI;DAB2;FNTA;TMEM119;ZYX;ENG
Negative Regulation of Phosphorylation (GO:0042326)	9/50	0.0113981	0.20388	2.70781	12.1156	CDKN2C;SMOX;ZC3H12A;CIB1;CDPF1;PARK7;PPIA;CDK5RAP3;ZBED3
Positive Regulation of Non-Canonical NF-kappaB Signal Transduction (GO:1901224)	9/50	0.0113981	0.20388	2.70781	12.1156	PYCARD;PTP4A3;TRIP6;RPS3;LAPTM5;PHB2;TNF;RELA;TLR2
Microglial Cell Activation (GO:0001774)	5/19	0.0114298	0.20388	4.40024	19.6758	CX3CR1;TYROBP;C5AR1;AIF1;TNF
Mitochondrial Calcium Ion Homeostasis (GO:0051560)	5/19	0.0114298	0.20388	4.40024	19.6758	MCUR1;SMDT1;MICU2;SLC8B1;TGM2
Positive Regulation of Activated T Cell Proliferation (GO:0042104)	5/19	0.0114298	0.20388	4.40024	19.6758	PYCARD;IL18;RPS3;IGF1;FADD
ATF6-mediated Unfolded Protein Response (GO:0036500)	3/7	0.0118215	0.20388	9.23319	40.9753	MBTPS1;XBP1;MANF
U4 snRNA 3'-End Processing (GO:0034475)	3/7	0.0118215	0.20388	9.23319	40.9753	EXOSC4;EXOSC8;EXOSC3
Fructose Transmembrane Transport (GO:0015755)	3/7	0.0118215	0.20388	9.23319	40.9753	SLC2A9;SLC2A5;SLC2A8
Positive Regulation of IRE1-mediated Unfolded Protein Response (GO:1903896)	3/7	0.0118215	0.20388	9.23319	40.9753	BCL2L11;BAX;BAK1
Positive Regulation of Cardiac Epithelial to Mesenchymal Transition (GO:0062043)	3/7	0.0118215	0.20388	9.23319	40.9753	EMP2;ENG;TGFBR2
Positive Regulation of Glial Cell Migration (GO:1903977)	3/7	0.0118215	0.20388	9.23319	40.9753	P2RY12;P2RX4;CCR2
Positive Regulation of Lipopolysaccharide-Mediated Signaling Pathway (GO:0031666)	3/7	0.0118215	0.20388	9.23319	40.9753	LY86;LY96;SCIMP
Positive Regulation of Programmed Cell Death (GO:0043068)	29/248	0.011999	0.205965	1.63964	7.25201	TNFAIP8;DIABLO;PDCD5;BCL10;TNF;TMEM164;SAV1;PYCARD;LGALS3;LGALS1;BCL2L11;CASP6;MAP3K20;BMF;EMILIN1;FADD;BAK1;BID;SOX4;TGM2;BAD;RPS6;LAPTM5;RRP1B;STK24;PTPRA;STK17B;BCL2;BAX
Positive Regulation of Lymphocyte Proliferation (GO:0050671)	12/77	0.0120835	0.20644	2.27894	10.0636	CD274;IL15;CD80;CCL5;GPR183;IL18;BCL2;CD28;CD38;TYK2;TNFSF13B;CD276
Positive Regulation of T-helper 17 Type Immune Response (GO:2000318)	4/13	0.0131632	0.221763	5.47368	23.7029	NFKBIZ;PRKCQ;TYK2;MALT1
Positive Regulation of Cellular Respiration (GO:1901857)	4/13	0.0131632	0.221763	5.47368	23.7029	SLC35A4;PARK7;NUPR1;ISCU
Response to Iron Ion (GO:0010039)	4/13	0.0131632	0.221763	5.47368	23.7029	SLC25A39;HFE;BCL2;B2M
Positive Regulation of Angiogenesis (GO:0045766)	17/126	0.0134448	0.22443	1.92711	8.30423	XBP1;CD40;BTG1;TNFSF12;VEGFB;EMP2;HIPK1;KLF4;MYDGF;RRAS;ZC3H12A;NINJ1;ANGPTL3;CTSH;AGGF1;EMILIN1;TGM2
Regulation of Protein-Containing Complex Assembly (GO:0043254)	17/126	0.0134448	0.22443	1.92711	8.30423	RB1;SH3GLB1;TGFB1;BIK;BRK1;PARK7;RHOC;TNF;MTLN;LGALS3;BCL2L11;HSF1;RPS3;BAX;BMF;BAK1;BID
Positive Regulation of Myeloid Leukocyte Differentiation (GO:0002763)	8/43	0.0137043	0.226475	2.81859	12.0919	CCR1;HAX1;HSF1;TNFRSF11A;FADD;TNF;ZFP36L1;PF4
Positive Regulation of Receptor-Mediated Endocytosis (GO:0048260)	8/43	0.0137043	0.226475	2.81859	12.0919	C3;CD63;DAB2;ANXA2;HFE;PPT1;ARRB2;B2M
Positive Regulation of Macromolecule Metabolic Process (GO:0010604)	7/35	0.0140212	0.226475	3.08194	13.1512	TGFB1;ANXA2;RAB29;LAPTM5;KLF4;MAP2K5;VAMP3
Positive Regulation of Mononuclear Cell Migration (GO:0071677)	7/35	0.0140212	0.226475	3.08194	13.1512	CCR1;LGALS3;CCL5;AIF1;TNF;JAM2;CCR2
Regulation of Mitochondrial Membrane Potential (GO:0051881)	7/35	0.0140212	0.226475	3.08194	13.1512	BAD;BCL2;BAX;PARK7;BAK1;BCO2;MTLN
Regulation of Type II Interferon Production (GO:0032649)	13/88	0.0142036	0.226475	2.13995	9.10389	CD274;IL1R1;NDUFA2;IL18;LAPTM5;TYK2;VSIR;PYCARD;ZC3H12A;UFC1;FADD;CCR2;CD276
Ganglioside Metabolic Process (GO:0001573)	5/20	0.0143142	0.226475	4.10667	17.439	GM2A;ST8SIA4;ST8SIA6;ST6GALNAC4;CLN6
Interleukin-1-Mediated Signaling Pathway (GO:0070498)	5/20	0.0143142	0.226475	4.10667	17.439	RPS6KA4;IRAK1;IL1R1;TNIP2;RELA
Lysosomal Lumen Acidification (GO:0007042)	5/20	0.0143142	0.226475	4.10667	17.439	ATP6V0B;PPT1;CLN6;CLN5;ATP6V1F
Regulation of Collagen Biosynthetic Process (GO:0032965)	5/20	0.0143142	0.226475	4.10667	17.439	PRDX5;TGFB1;CREB3L1;EMILIN1;VIM
Regulation of Meiotic Cell Cycle (GO:0051445)	5/20	0.0143142	0.226475	4.10667	17.439	ANAPC13;DUSP12;ANAPC16;CDC26;ANAPC11
Response to Cholesterol (GO:0070723)	5/20	0.0143142	0.226475	4.10667	17.439	TGFB1;SMOX;CCL3;CCR5;TGFBR2
Negative Regulation of Canonical NF-kappaB Signal Transduction (GO:0043124)	10/61	0.0149994	0.23629	2.41904	10.1594	PYCARD;IRAK1;TMSB4X;CARD19;TNIP3;ZC3H12A;NLRC3;ARRB2;KLF4;MAP2K5
Positive Regulation of Response to Biotic Stimulus (GO:0002833)	8/44	0.0156756	0.245878	2.74015	11.3871	POLR3C;CCL5;LY86;LY96;EMILIN1;FADD;SCIMP;ZDHHC4
Regulation of Angiogenesis (GO:0045765)	25/211	0.0160632	0.250417	1.66276	6.86924	CD40;SPARC;BTG1;NAXE;PDE3B;RELA;MYDGF;HHEX;RRAS;GPNMB;ALOX5;ZC3H12A;CTSH;EMILIN1;CCR2;XBP1;SERPINF1;TNFSF12;EMP2;HIPK1;KLF4;NINJ1;ANGPTL3;AGGF1;PF4
Positive Regulation of Signal Transduction by P53 Class Mediator (GO:1901798)	6/28	0.0161027	0.250417	3.36097	13.8767	RPS15;RPS7;RPL23;RPS20;RPL37;CDK5RAP3
Lytic Vacuole Organization (GO:0080171)	7/36	0.0163052	0.252074	2.97551	12.248	MBTPS1;SNAPIN;HPS1;LAMTOR1;NAGPA;CLN6;CLN5
Positive Regulation of Vasculature Development (GO:1904018)	15/109	0.0164699	0.252074	1.97069	8.09209	XBP1;CD40;TGFB1;BTG1;TNFSF12;EMP2;HIPK1;MYDGF;RRAS;ZC3H12A;NINJ1;ANGPTL3;CTSH;AGGF1;EMILIN1
Positive Regulation of B Cell Activation (GO:0050871)	9/53	0.0164863	0.252074	2.52277	10.3566	MAD2L2;MMP14;XBP1;SH3KBP1;TNIP2;GPR183;SHLD1;CD38;TNFSF13B
Regulation of Proteolysis (GO:0030162)	9/53	0.0164863	0.252074	2.52277	10.3566	CST3;CSTB;TRAF3;BAD;PERP;NEDD8;BAK1;FADD;CLN6
MAPK Cascade (GO:0000165)	16/119	0.016657	0.253619	1.91874	7.85711	MAP2K3;MAP2K2;RIPK2;RASGRP3;ZFP36L1;DUSP7;NRAS;MAPKAPK2;HSF1;MAP3K20;CCL3;CTSH;PTPN7;CCR5;MAP2K5;MAP4K4
Intracellular Signaling Cassette (GO:0141124)	38/354	0.0170907	0.253964	1.49017	6.06384	ARHGAP9;CX3CR1;RGS19;RRAD;PDE3B;ARHGAP18;NLRC3;RELA;RASGRP3;ZFP36L1;NRAS;IRAK1;HSF1;PLCG2;MAP3K20;CCL3;CCR5;MAP2K5;CCR2;MAP4K4;CCR1;P2RY12;MAP2K3;XBP1;MAP2K2;RIPK2;GAB2;SMAD6;SMAD5;DUSP7;ARHGAP30;P2RX4;MAPKAPK2;BCL3;PTPN7;RIN2;NUCB2;BIRC3
acyl-CoA Biosynthetic Process (GO:0071616)	4/14	0.0173494	0.253964	4.92605	19.9712	PPCS;PPT1;PPT2;ACSS1
Glycolipid Catabolic Process (GO:0019377)	4/14	0.0173494	0.253964	4.92605	19.9712	GM2A;FUCA1;M6PR;SUMF1
Negative Regulation of Muscle Cell Apoptotic Process (GO:0010656)	4/14	0.0173494	0.253964	4.92605	19.9712	NACA;ZC3H12A;IGF1;MAP2K5
Regulation of Chemokine (C-X-C Motif) Ligand 2 Production (GO:2000341)	4/14	0.0173494	0.253964	4.92605	19.9712	TGFB1;KLF4;TNF;MAP2K5
Regulation of rRNA Processing (GO:2000232)	4/14	0.0173494	0.253964	4.92605	19.9712	KAT2B;TRMT112;NUDT16;METTL18
COPII Vesicle Coating (GO:0048208)	5/21	0.017649	0.253964	3.84979	15.5419	TMED10;TRAPPC1;TRAPPC2L;TRAPPC4;TMED2
Endoplasmic Reticulum Calcium Ion Homeostasis (GO:0032469)	5/21	0.017649	0.253964	3.84979	15.5419	BCL2;BAX;BAK1;TMCO1;TGM2
Vesicle Targeting, Rough ER to cis-Golgi (GO:0048207)	5/21	0.017649	0.253964	3.84979	15.5419	TMED10;TRAPPC1;TRAPPC2L;TRAPPC4;TMED2
Positive Regulation of Organelle Organization (GO:0010638)	12/81	0.0176706	0.253964	2.14636	8.66241	PYCARD;TMED9;BCL2L11;ANXA2;SIVA1;BAD;BIK;BAX;BMF;ADRB2;BAK1;BID
Establishment of Protein Localization to Mitochondrion (GO:0072655)	8/45	0.0178441	0.253964	2.66594	10.7333	DNAJC19;FIS1;DNLZ;TOMM7;TIMM17B;TSPO;ROMO1;TIMM21
Positive Regulation of Cell-Matrix Adhesion (GO:0001954)	8/45	0.0178441	0.253964	2.66594	10.7333	CDK6;RRAS;PLEKHA2;CIB1;EMP2;RIN2;MAP4K4;LIMS1
Negative Regulation of T Cell Apoptotic Process (GO:0070233)	3/8	0.0178661	0.253964	7.38615	29.7282	CCL5;PRKCQ;FADD
Nucleotide-Binding Oligomerization Domain Containing 2 Signaling Pathway (GO:0070431)	3/8	0.0178661	0.253964	7.38615	29.7282	RIPK2;OTULIN;RELA
Positive Regulation of Membrane Invagination (GO:1905155)	3/8	0.0178661	0.253964	7.38615	29.7282	C3;RAB31;PLCG2
Regulation of Endothelial Cell Differentiation (GO:0045601)	3/8	0.0178661	0.253964	7.38615	29.7282	TMEM100;BTG1;NOTCH4
Regulation of Tumor Necrosis Factor Superfamily Cytokine Production (GO:1903555)	3/8	0.0178661	0.253964	7.38615	29.7282	CX3CR1;MAPKAPK2;PARK7
Regulation of Signal Transduction by P53 Class Mediator (GO:1901796)	9/54	0.0185031	0.261936	2.46658	9.84119	RPS15;RPL5;STK11;RPL23;RPL11;RPS20;RPL37;CDK5RAP3;SOX4
Positive Regulation of Interleukin-1 Production (GO:0032732)	10/63	0.0185709	0.261936	2.32751	9.27781	PYCARD;AIM2;TYROBP;TMED10;RIPK2;CCL3;S100A13;TNF;MALT1;RELA
Melanosome Organization (GO:0032438)	7/37	0.0188403	0.262682	2.87617	11.4234	BLOC1S4;SNAPIN;BLOC1S3;KIF13A;HPS1;RAB29;DTNBP1
Protein N-linked Glycosylation via Asparagine (GO:0018279)	7/37	0.0188403	0.262682	2.87617	11.4234	OST4;KRTCAP2;ST6GAL1;DAD1;OSTC;RFT1;ALG14
Spliceosomal snRNP Assembly (GO:0000387)	7/37	0.0188403	0.262682	2.87617	11.4234	SNRPD2;SNRPG;GEMIN6;SNRPE;SMN1;GEMIN7;LSM4
Hemopoiesis (GO:0030097)	14/101	0.0189274	0.262889	1.98672	7.88162	CD164;TGFB1;TNFRSF13B;FUT10;NOTCH4;PLD4;PRKX;HIPK1;RUNX3;RASGRP4;TGFBR2;RRAS;ANG;SH2B3
Positive Regulation of Protein Targeting to Mitochondrion (GO:1903955)	6/29	0.0190444	0.263508	3.21466	12.7332	SH3GLB1;UBL5;LEPROT;RAC2;TOMM7;UBE2J2
Positive Regulation of T Cell Activation (GO:0050870)	15/111	0.019185	0.264448	1.92943	7.62823	SMARCE1;CD274;XBP1;IL15;CD80;TYK2;AIF1;PYCARD;CCL5;CD28;PRKCQ;BRD7;B2M;CD276;CCR2
+ Reg of Phosphatidylinositol 3-Kinase/Prot Kinase B Signal Transduction (GO:0051897)	20/162	0.0195372	0.268286	1.74069	6.85039	CX3CR1;P2RY12;XBP1;TGFB1;IL1R1;IL18;VEGFB;PARK7;IGF1;TNF;MFHAS1;MYDGF;HAX1;P2RX4;CCL5;CASS4;PECAM1;CCL3;ITGB1BP1;ENG
Negative Regulation of Epithelial Cell Proliferation (GO:0050680)	11/73	0.0200722	0.274597	2.189	8.55554	SPARC;TGFB1;CDK6;ALOX5;HPN;PEX2;NLRC3;NUPR1;B2M;RUNX3;ENG
Granulocyte Chemotaxis (GO:0071621)	10/64	0.020574	0.279934	2.28428	8.87152	LGALS3;CCL24;FCER1G;CCL8;CCL5;CCL4;CCL3;PPIA;CKLF;PF4
Cell Surface Receptor Signaling Pathway via STAT (GO:0097696)	9/55	0.0206931	0.279934	2.41283	9.35682	CD40;LEPROT;TSLP;CCL5;CSF2RB;TYK2;IGF1;TNF;CCR2
Glycolipid Biosynthetic Process (GO:0009247)	9/55	0.0206931	0.279934	2.41283	9.35682	PIGC;DPM2;DPM3;PGAP2;PIGP;ST3GAL6;ST8SIA6;PIGV;PIGH
ERK1 and ERK2 Cascade (GO:0070371)	5/22	0.0214591	0.288154	3.62314	13.9187	MAP2K2;RIPK2;CTSH;DUSP7;ZFP36L1
Intracellular Protein Transmembrane Transport (GO:0065002)	5/22	0.0214591	0.288154	3.62314	13.9187	SEC61G;ZFAND2B;PEX2;SEC61B;PEX12
Positive Regulation of Immunoglobulin Production (GO:0002639)	7/38	0.0216391	0.289502	2.78324	10.6689	MAD2L2;XBP1;SHLD1;IL2RG;PHB2;IL13RA1;VAMP3
- Reg of Endoplasmic Reticulum Stress-Induced Intrinsic Apoptotic Sgnlng Pway (GO:1902236)	4/15	0.0222771	0.290239	4.47798	17.0351	XBP1;SELENOS;CREB3L1;PARK7
Prot Transport to Vacuole Inv in Ub-dep Prot Cat Proc via Multivsiclr Bdy Sorting Pway (GO:0043328)	4/15	0.0222771	0.290239	4.47798	17.0351	MVB12B;MVB12A;SNF8;VPS28
Regulation of IRE1-mediated Unfolded Protein Response (GO:1903894)	4/15	0.0222771	0.290239	4.47798	17.0351	BCL2L11;DDRGK1;BAX;BAK1
Regulation of Peptidase Activity (GO:0052547)	4/15	0.0222771	0.290239	4.47798	17.0351	CST3;RCN3;CSTB;CTSH
Multivesicular Body Assembly (GO:0036258)	6/30	0.0223322	0.290239	3.08055	11.7114	MVB12B;MVB12A;CHMP2A;SNF8;CHMP6;VPS28
Negative Regulation of Cytokine Production Involved in Inflammatory Response (GO:1900016)	6/30	0.0223322	0.290239	3.08055	11.7114	PYCARD;ABCD2;ZC3H12A;NLRC3;ADCY7;RELA
Positive Regulation of Calcium Ion Transport (GO:0051928)	6/30	0.0223322	0.290239	3.08055	11.7114	CCR1;LGALS3;P2RX4;CCL5;CCL4;CCL3
Protein Insertion Into ER Membrane (GO:0045048)	6/30	0.0223322	0.290239	3.08055	11.7114	WDR83OS;TRAM1;TMEM147;EMC6;RAB5IF;TMCO1
Cellular Response to Type II Interferon (GO:0071346)	8/47	0.0228108	0.294357	2.52896	9.56077	CCL5;IFNGR2;CCL3;RPL13A;IRF8;TYK2;AIF1;TLR2
Positive Regulation of Cytokine-Mediated Signaling Pathway (GO:0001961)	8/47	0.0228108	0.294357	2.52896	9.56077	CD40;TRIM41;TSLP;CASP4;LAPTM5;FADD;AGPAT2;IKBKE
Negative Regulation of G Protein-Coupled Receptor Signaling Pathway (GO:0045744)	7/39	0.0247131	0.308159	2.69612	9.97676	RGS2;CCL5;PDE3B;PADI2;ADRB2;ARRB2;SH2B3
Positive Regulation of Extrinsic Apoptotic Signaling Pathway (GO:2001238)	7/39	0.0247131	0.308159	2.69612	9.97676	PYCARD;TNFSF12;BCL10;FADD;BID;TNF;BCL2L14
Positive Regulation of Tumor Necrosis Factor Superfamily Cytokine Production (GO:1903557)	12/85	0.0250026	0.308159	2.02831	7.482	PYCARD;TYROBP;TGFB1;NDUFA2;CCL3;PLCG2;LY96;BCL10;FADD;CCR2;TLR2;PF4
Regulation of Viral Genome Replication (GO:0045069)	10/66	0.0250451	0.308159	2.20246	8.12064	FAM111A;RNASEL;IFITM2;SLPI;CCL5;CD28;PPIH;TMEM39A;TNF;PPIA
Negative Regulation of Gene Expression (GO:0010629)	38/364	0.02528	0.308159	1.44367	5.30943	RB1;ACVRL1;CITED2;MALSU1;PARK7;MRPL13;TNF;MACROH2A1;RPS6KA4;GPNMB;DDRGK1;CREB3L1;ZC3H12A;RPS3;EIF4EBP1;CCL3;EMILIN1;NUDT16;EXOSC3;RPS13;CCR1;SRGN;TGFB1;SMOX;VEGFB;RPL13A;CNPY2;IGF1;LSM5;KLF4;SMAD5;RPS26;KAT2B;LSM6;RBL1;CD28;ERP29;ENG
Rap Protein Signal Transduction (GO:0032486)	3/9	0.02532	0.308159	6.15479	22.626	RAP1B;RAP2C;RAP1A
Cellular Response to Muramyl Dipeptide (GO:0071225)	3/9	0.02532	0.308159	6.15479	22.626	TRIM41;RIPK2;VIM
Lipoxygenase Pathway (GO:0019372)	3/9	0.02532	0.308159	6.15479	22.626	GPX1;GPX4;ALOX5
Mitochondrial Respirasome Assembly (GO:0097250)	3/9	0.02532	0.308159	6.15479	22.626	COX7A2L;HIGD2A;RAB5IF
Negative Regulation of Receptor Binding (GO:1900121)	3/9	0.02532	0.308159	6.15479	22.626	HFE;ATP2A3;B2M
Positive Regulation of Phagocytosis, Engulfment (GO:0060100)	3/9	0.02532	0.308159	6.15479	22.626	C3;RAB31;PLCG2
Positive Regulation of Tissue Remodeling (GO:0034105)	3/9	0.02532	0.308159	6.15479	22.626	IL15;TMBIM1;IL18
Protein poly-ADP-ribosylation (GO:0070212)	3/9	0.02532	0.308159	6.15479	22.626	PARP3;TNKS2;PARP2
rRNA 3'-End Processing (GO:0031125)	3/9	0.02532	0.308159	6.15479	22.626	EXOSC8;EXOSC3;RPS21
Regulation of Receptor Binding (GO:1900120)	3/9	0.02532	0.308159	6.15479	22.626	HFE;ATP2A3;B2M
Regulation of Vascular Wound Healing (GO:0061043)	3/9	0.02532	0.308159	6.15479	22.626	XBP1;VEGFB;TNF
Store-Operated Calcium Entry (GO:0002115)	3/9	0.02532	0.308159	6.15479	22.626	CRACR2B;ORAI3;SRL
Cellular Response to Interleukin-1 (GO:0071347)	9/57	0.0256219	0.308335	2.31204	8.47203	PYCARD;RPS6KA4;IRAK1;IL1R1;TNIP2;CCL5;ZC3H12A;CCL3;RELA
Fatty Acid Beta-Oxidation (GO:0006635)	8/48	0.0256273	0.308335	2.4656	9.03419	ABCD2;ECI1;PEX2;ETFB;HSD17B10;MTLN;MCAT;CRAT
Positive Regulation of Innate Immune Response (GO:0045089)	8/48	0.0256273	0.308335	2.4656	9.03419	TRIM41;RPS19;POLR3C;CCL5;FADD;IKBKE;RASGRP4;ZDHHC4
Calcium Ion Homeostasis (GO:0055074)	14/105	0.0256734	0.308335	1.89898	6.95464	CCR1;CD40;STOML2;SLC10A7;ATP2A3;CIB2;SLC8B1;SELENON;CCL8;TMEM203;CCL5;CCL3;TPT1;CCR2
Endosome Transport via Multivesicular Body Sorting Pathway (GO:0032509)	5/23	0.0257663	0.308433	3.42167	12.5188	LEPROT;TMEM50A;CHMP2A;MVB12A;CHMP6
Multivesicular Body Organization (GO:0036257)	6/31	0.0259814	0.308975	2.95717	10.7948	MVB12B;MVB12A;CHMP2A;SNF8;CHMP6;VPS28
Positive Regulation of Signaling (GO:0023056)	6/31	0.0259814	0.308975	2.95717	10.7948	GPNMB;ANXA2;CD80;RAB29;TNF;VAMP3
Glycoprotein Biosynthetic Process (GO:0009101)	11/76	0.0263525	0.312368	2.08763	7.59103	SERP1;FUT7;DAD1;FUT10;MGAT4A;PMM2;MGAT4B;ST8SIA4;ST3GAL6;ST8SIA6;IGF1
Antimicrobial Humoral Immune Response Mediated by Antimicrobial Peptide (GO:0061844)	15/116	0.0274536	0.317266	1.83341	6.59158	CCL24;RPL30;TSLP;H2BC4;LGALS3;CCL8;RPS19;CCL5;CCL4;CCL3;ANG;ROMO1;B2M;RPL39;PF4
Anterograde Synaptic Vesicle Transport (GO:0048490)	4/16	0.0279742	0.317266	4.1046	14.68	BLOC1S4;SNAPIN;BLOC1S3;DTNBP1
Glycolipid Metabolic Process (GO:0006664)	4/16	0.0279742	0.317266	4.1046	14.68	FUCA1;ST3GAL6;ST8SIA6;ST6GALNAC4
Membrane Raft Organization (GO:0031579)	4/16	0.0279742	0.317266	4.1046	14.68	ANXA2;NAXE;PPT1;EMP2
Negative Regulation of Interleukin-8 Production (GO:0032717)	4/16	0.0279742	0.317266	4.1046	14.68	ANXA4;BCL3;KLF4;MAP2K5
Positive Regulation of Collagen Biosynthetic Process (GO:0032967)	4/16	0.0279742	0.317266	4.1046	14.68	PRDX5;TGFB1;CREB3L1;VIM
Positive Regulation of Lipid Storage (GO:0010884)	4/16	0.0279742	0.317266	4.1046	14.68	C3;HILPDA;ZC3H12A;IKBKE
Positive Regulation of Lymphocyte Chemotaxis (GO:0140131)	4/16	0.0279742	0.317266	4.1046	14.68	CCL5;CCL4;CCL3;CCR2
Regulation of Response to Cytokine Stimulus (GO:0060759)	4/16	0.0279742	0.317266	4.1046	14.68	IRAK1;KLF4;SH2B3;MAP2K5
Synaptic Vesicle Transport Along Microtubule (GO:0099517)	4/16	0.0279742	0.317266	4.1046	14.68	BLOC1S4;SNAPIN;BLOC1S3;DTNBP1
Negative Regulation of Cell-Cell Adhesion (GO:0022408)	7/40	0.0280735	0.317266	2.61427	9.34061	MAD2L2;TGFB1;NOTCH4;FXYD5;NF2;KLF4;MAP2K5
Nucleic Acid Catabolic Process (GO:0141188)	7/40	0.0280735	0.317266	2.61427	9.34061	RNASEH2C;RNASEH2B;EXOSC4;EXOSC8;EXOSC3;EXOSC1;DNASE1L1
Positive Regulation of Viral Process (GO:0048524)	7/40	0.0280735	0.317266	2.61427	9.34061	MDFIC;TBC1D20;CCL5;CD28;PPIH;TMEM39A;PPIA
Regulation of Cytokine-Mediated Signaling Pathway (GO:0001959)	7/40	0.0280735	0.317266	2.61427	9.34061	PYCARD;IRAK1;TSLP;MAPKAPK2;OTULIN;HIPK1;AGPAT2
Regulation of Protein Targeting to Mitochondrion (GO:1903214)	7/40	0.0280735	0.317266	2.61427	9.34061	SH3GLB1;UBL5;LEPROT;HAX1;RAC2;TOMM7;UBE2J2
Intracellular Iron Ion Homeostasis (GO:0006879)	9/58	0.0283745	0.318688	2.26473	8.06758	ATP6V1G1;HFE;BOLA1;CYB561A3;B2M;CP;SMAD5;ISCU;NUBP2
Regulation of Calcium Ion Transport (GO:0051924)	9/58	0.0283745	0.318688	2.26473	8.06758	CCR1;P2RX4;CCL5;CCL4;CCL3;BCL2;HOMER3;SRI;SLC8B1
Positive Regulation of Gene Expression (GO:0010628)	44/436	0.0286148	0.320112	1.39081	4.94269	RPL5;CITED2;HFE;HPN;RPL11;PDCD5;HILPDA;RPS27L;PARK7;TNF;AGPAT2;VSIR;RELA;RPS4X;NRAS;ALKBH4;DDRGK1;ZC3H12A;PLCG2;S100A13;RPS3;CCL3;CTSH;EMILIN1;MAP2K2;TGFB1;RPS7;SMOX;IL15;RPL23;CARD9;NDUFA2;DTNBP1;SNF8;IGF1;KLF4;TYROBP;BCL3;ERP29;CD28;TMEM119;LIMS1;PF4;TLR2
Positive Regulation of Smooth Muscle Cell Proliferation (GO:0048661)	8/49	0.0286772	0.320112	2.40533	8.5429	XBP1;TGFB1;MMP2;CCL5;IL18;IGF1;TNF;AIF1
Cellular Response to Cytokine Stimulus (GO:0071345)	31/289	0.0292181	0.325151	1.48661	5.25216	LEPROT;IFITM2;CIB1;CSF2RB;IL2RG;AIF1;RELA;ZFP36L1;PYCARD;DUSP12;CCL5;ZC3H12A;RPS3;CCL3;ST3GAL6;SH2B3;CCR2;IL13RA1;CCR1;XBP1;TSLP;IFNGR2;IL18;RPL13A;TYK2;AIM2;HAX1;IRF8;PLP2;TLR2;PF4
Regulation of ERK1 and ERK2 Cascade (GO:0070372)	25/223	0.0295293	0.325476	1.56096	5.4983	C5AR1;CIB1;TNFRSF11A;ARRB2;PHB2;TNF;PYCARD;RAP1A;RRAS;GPNMB;GLIPR2;CCL3;EMILIN1;CCR1;XBP1;TGFB1;CARD9;VEGFB;IGF1;SCIMP;DUSP7;MFHAS1;GPR183;PRXL2C;ITGB1BP1
Positive Regulation of Signal Transduction (GO:0009967)	28/256	0.0296102	0.325476	1.51883	5.34574	ACVRL1;CD63;CD80;LY96;AGPAT2;C3;HHEX;CCL5;RPS3;CTSH;SNX5;TGFB1;TSLP;IL1R1;PIH1D1;VEGFB;LY86;EMP2;IGF1;SCIMP;SKI;TSPAN14;GKAP1;RAB34;PECAM1;ITGB1BP1;TLR2;LIMS1
Protein-Containing Complex Assembly (GO:0065003)	34/323	0.0296414	0.325476	1.45607	5.12331	SRP19;CD40;STOML2;TMED10;HFE;ADRB2;ZC3H12A;HSF1;CASP4;TSPAN4;TMED2;RPL38;ELOB;FADD;TRAPPC2L;TRAPPC1;GPX4;BAD;PIH1D1;TRAPPC4;MID1IP1;TBCA;TRAF1;VAMP8;AIM2;PSMG3;CHMP2A;DNLZ;TCAP;PSMG1;PPIH;ITGB1BP1;PFDN5;VAMP3
Apoptotic Mitochondrial Changes (GO:0008637)	6/32	0.0300058	0.325476	2.84328	9.96958	BAD;BIK;BCL2;BAX;BAK1;BID
Negative Regulation of Interleukin-6 Production (GO:0032715)	6/32	0.0300058	0.325476	2.84328	9.96958	GPNMB;SELENOS;C5AR2;ZC3H12A;NLRC3;TNF
Negative Regulation of Proteasomal Ubiquitin-Dependent Protein Catabolic Process (GO:0032435)	6/32	0.0300058	0.325476	2.84328	9.96958	UBXN1;DDRGK1;HFE;GIPC1;RPL11;PARK7
Positive Regulation of Establishment of Protein Localization to Mitochondrion (GO:1903749)	6/32	0.0300058	0.325476	2.84328	9.96958	SH3GLB1;UBL5;LEPROT;RAC2;TOMM7;UBE2J2
Positive Regulation of Type I Interferon Production (GO:0032481)	10/68	0.0301739	0.325476	2.12628	7.44365	CLEC12A;GPNMB;IRAK1;RIPK2;TRAF3;POLR3C;UAP1;IKBKE;ZCCHC3;TLR2
Negative Regulation of Cytokine Production (GO:0001818)	22/191	0.0302777	0.325476	1.60865	5.62601	SRGN;CD274;ABCD2;C5AR2;ANXA4;LAPTM5;NLRC3;KLF4;TNF;ADCY7;VSIR;RELA;PYCARD;RPS6KA4;TYROBP;SELENOS;NAV3;GPNMB;ZC3H12A;BCL3;HOMER3;MAP2K5
Mitochondrial Cytochrome C Oxidase Assembly (GO:0033617)	5/24	0.0305888	0.325476	3.2414	11.3032	TMEM223;PET100;COX14;TIMM21;SMIM20
Negative Regulation of Extrinsic Apoptotic Signaling Pathway in Absence of Ligand (GO:2001240)	5/24	0.0305888	0.325476	3.2414	11.3032	BCL2;KLF4;TNF;MAP2K5;PF4
Negative Regulation of Extrinsic Apoptotic Signaling Pathway via Death Domain Receptors (GO:1902042)	5/24	0.0305888	0.325476	3.2414	11.3032	GPX1;TMBIM1;CFLAR;PARK7;FAIM
Negative Regulation of Signal Transduction in Absence of Ligand (GO:1901099)	5/24	0.0305888	0.325476	3.2414	11.3032	BCL2;KLF4;TNF;MAP2K5;PF4
Regulation of Lipid Storage (GO:0010883)	5/24	0.0305888	0.325476	3.2414	11.3032	C3;HILPDA;ZC3H12A;TNF;IKBKE
Regulation of Myotube Differentiation (GO:0010830)	5/24	0.0305888	0.325476	3.2414	11.3032	XBP1;MMP14;NACA;BHLHE41;TMEM119
Organelle Transport Along Microtubule (GO:0072384)	7/41	0.0317302	0.336636	2.53725	8.75473	UXT;SNAPIN;NDE1;KXD1;BORCS8;BICD2;BORCS6
Neutrophil Migration (GO:1990266)	8/50	0.0319685	0.338178	2.34793	8.08395	LGALS3;FCER1G;PECAM1;CCL3;EMP2;PPIA;CKLF;PF4
Intracellular Protein Transport (GO:0006886)	34/326	0.0332597	0.342907	1.44088	4.90389	TMED10;PTTG1IP;PHB2;STX11;ARFRP1;RAB20;KIF13A;MVB12B;RAB24;TMED3;MVB12A;RAB29;TMED2;TIMM17B;FAM53A;ROMO1;STX2;DNAJC19;ARL11;TMED9;TGFB1;DESI2;STX8;LAPTM5;COPZ2;SNF8;TIMM21;RAB31;STK24;BCL3;TOMM7;ERP29;RAB19;VPS28
Regulation of Proteasomal Ubiquitin-Dependent Protein Catabolic Process (GO:0032434)	14/109	0.0340531	0.342907	1.81863	6.14667	PSMD10;UBXN1;DESI2;HFE;RPL11;PARK7;COMMD1;CBFA2T3;GABARAP;DAB2;DDRGK1;GIPC1;GNA12;ELOB
Ether Lipid Biosynthetic Process (GO:0008611)	3/10	0.0341836	0.342907	5.27525	17.8093	GNPAT;DHRS7B;PLA2G4A
Negative Regulation of CD4-positive, Alpha-Beta T Cell Activation (GO:2000515)	3/10	0.0341836	0.342907	5.27525	17.8093	CD274;RUNX3;VSIR
Negative Regulation of Cell-Cell Adhesion Mediated by Cadherin (GO:2000048)	3/10	0.0341836	0.342907	5.27525	17.8093	MAD2L2;TGFB1;NOTCH4
Positive Regulation of Lipid Transport (GO:0032370)	3/10	0.0341836	0.342907	5.27525	17.8093	GPNMB;ABCB4;TRIAP1
Regulation of T-helper 17 Cell Differentiation (GO:2000319)	3/10	0.0341836	0.342907	5.27525	17.8093	NFKBIZ;ZC3H12A;MALT1
Regulation of Animal Organ Morphogenesis (GO:2000027)	3/10	0.0341836	0.342907	5.27525	17.8093	CITED2;SMOX;BTBD7
Regulation of Mononuclear Cell Migration (GO:0071675)	3/10	0.0341836	0.342907	5.27525	17.8093	LGALS3;NINJ1;TNF
Regulation of Phagocytosis, Engulfment (GO:0060099)	3/10	0.0341836	0.342907	5.27525	17.8093	C3;RAB31;PLCG2
Regulation of Activated T Cell Proliferation (GO:0046006)	6/33	0.0344174	0.342907	2.73783	9.22427	PYCARD;CD274;RPS3;IL18;FADD;IGF1
Transcription by RNA Polymerase III (GO:0006383)	6/33	0.0344174	0.342907	2.73783	9.22427	SNAPC5;GTF3C6;POLR3GL;POLR2E;POLR1D;POLR2K
Ub-dep Prot Cat Proc via Multivsiclr Bdy Sorting Pway (GO:0043162)	6/33	0.0344174	0.342907	2.73783	9.22427	MVB12B;MVB12A;CHMP2A;SNF8;CHMP6;VPS28
Lymphocyte Migration (GO:0072676)	4/17	0.0344593	0.342907	3.78865	12.7601	CCL3;S1PR1;CKLF;MYO1G
Maturation of 5.8S rRNA (GO:0000460)	4/17	0.0344593	0.342907	3.78865	12.7601	NSA2;EXOSC4;RRP15;MPHOSPH6
Myeloid Cell Activation Involved in Immune Response (GO:0002275)	4/17	0.0344593	0.342907	3.78865	12.7601	PYCARD;FCER1G;TYROBP;PLCG2
Negative Regulation of T Cell Mediated Immunity (GO:0002710)	4/17	0.0344593	0.342907	3.78865	12.7601	CD274;CD80;HFE;KLRD1
Negative Regulation of Receptor Signaling Pathway via JAK-STAT (GO:0046426)	4/17	0.0344593	0.342907	3.78865	12.7601	LEPROT;BCL3;NF2;SH2B3
Negative Regulation of Receptor Signaling Pathway via STAT (GO:1904893)	4/17	0.0344593	0.342907	3.78865	12.7601	LEPROT;BCL3;NF2;SH2B3
Positive Regulation of Leukocyte Adhesion to Vascular Endothelial Cell (GO:1904996)	4/17	0.0344593	0.342907	3.78865	12.7601	FUT7;IRAK1;TNF;RELA
Release of Cytochrome C From Mitochondria (GO:0001836)	4/17	0.0344593	0.342907	3.78865	12.7601	BCL2;BAX;BAK1;BID
Protein Targeting to Mitochondrion (GO:0006626)	9/60	0.0344885	0.342907	2.17568	7.32581	DNAJC19;IMMP1L;FIS1;DNLZ;TOMM7;TIMM17B;TSPO;ROMO1;TIMM21
Transcription Initiation-Coupled Chromatin Remodeling (GO:0045815)	8/51	0.0355084	0.351373	2.29321	7.65469	APOBEC1;TRMT112;KAT2B;APOBEC2;DPY30;PADI2;BRD7;MACROH2A1
Membrane Fission (GO:0090148)	7/42	0.0356922	0.351373	2.46462	8.21414	SH3GLB1;MVB12B;MVB12A;CHMP2A;SNF8;CHMP6;VPS28
Regulation of Cellular Component Size (GO:0032535)	7/42	0.0356922	0.351373	2.46462	8.21414	SNAPIN;PEX11B;KXD1;RIN3;BORCS8;LAMTOR4;BORCS6
Macroautophagy (GO:0016236)	19/162	0.0357263	0.351373	1.6409	5.46726	LRBA;PEX2;AUP1;SNF8;PHB2;GABARAP;VAMP8;DDRGK1;ARMC3;FUNDC1;STBD1;CHMP2A;UFC1;MVB12A;PIP4K2A;ATG4A;CHMP6;RETREG1;VPS28
Positive Regulation of Interleukin-17 Production (GO:0032740)	5/25	0.0359413	0.352534	3.07917	10.2409	TGFB1;IL15;IL18;PRKCQ;TYK2
Regulation of Programmed Cell Death (GO:0043067)	22/195	0.0369783	0.361731	1.57112	5.18064	KANK2;BIK;PDCD5;YEATS4;TNF;MALT1;UXT;LGALS1;BCL2L11;HAX1;PLSCR3;CASP6;STK26;BCL3;RPS3;MAP3K20;BAX;ANP32B;NF2;TPT1;TGM2;BIRC3
Regulation of Reactive Oxygen Species Metabolic Process (GO:2000377)	9/61	0.0378617	0.36938	2.13373	6.98543	ALOX5;ZC3H12A;RAC2;CDPF1;ROMO1;PARK7;BCO2;TNF;TGFBR2
Cellular Response to Oxidative Stress (GO:0034599)	15/121	0.0381053	0.370762	1.74645	5.70637	XBP1;GPX1;PEX2;PARK7;PEX12;AIF1;PRDX5;SELENOS;STK24;STK26;ZC3H12A;RPS3;ROMO1;STX2;PPIA
Regulation of G1/S Transition of Mitotic Cell Cycle (GO:2000045)	14/111	0.0389134	0.377616	1.78094	5.78167	RB1;KANK2;SMARCE1;CDKN2C;CDPF1;KLF4;AIF1;LSM10;MBLAC1;RBL1;CCND1;GPNMB;CDK2AP2;BRD7
Positive Regulation of Reactive Oxygen Species Metabolic Process (GO:2000379)	8/52	0.0393035	0.380387	2.24097	7.25276	TYROBP;TGFB1;ZC3H12A;PLCG2;CDPF1;ROMO1;PARK7;TGFBR2
Positive Regulation of Gene Expression, Epigenetic (GO:0141137)	7/43	0.0399677	0.384768	2.39603	7.71445	TRMT112;KAT2B;ALKBH4;DPY30;PADI2;BRD7;MACROH2A1
Positive Regulation of Production of Molecular Mediator of Immune Response (GO:0002702)	7/43	0.0399677	0.384768	2.39603	7.71445	XBP1;LAPTM5;IL2RG;PHB2;SCIMP;IL13RA1;VAMP3
Endoplasmic Reticulum to Golgi Vesicle-Mediated Transport (GO:0006888)	14/112	0.0415205	0.393376	1.76267	5.60806	TMED9;TRAPPC2L;TMED10;TRAPPC1;TRAPPC4;GOSR2;TEX261;TBC1D20;TMED3;RAB29;TMED2;ERGIC3;CNIH4;BET1
NAD Metabolic Process (GO:0019674)	4/18	0.0417426	0.393376	3.51785	11.1735	HAAO;KYNU;NMRK1;CD38
Mitochondrial Calcium Ion Transmembrane Transport (GO:0006851)	4/18	0.0417426	0.393376	3.51785	11.1735	MCUR1;SMDT1;MICU2;SLC8B1
Positive Regulation of Lymphocyte Migration (GO:2000403)	4/18	0.0417426	0.393376	3.51785	11.1735	PYCARD;CCL5;AIF1;JAM2
Protein Branched Polyubiquitination (GO:0141198)	4/18	0.0417426	0.393376	3.51785	11.1735	ANAPC13;ANAPC16;CDC26;ANAPC11
Regulation of Integrin-Mediated Signaling Pathway (GO:2001044)	4/18	0.0417426	0.393376	3.51785	11.1735	CD63;EMP2;ITGB1BP1;LIMS1
Actin Filament Polymerization (GO:0030041)	5/26	0.0418347	0.393376	2.93238	9.30746	CATIP;MSRB2;ANG;WASHC3;MSRB1
Peroxisome Organization (GO:0007031)	5/26	0.0418347	0.393376	2.93238	9.30746	FIS1;ABCD2;PEX11B;PEX2;PEX12
Reg of Endoplasmic Reticulum Stress-Induced Intrinsic Apoptotic Sgnlng Pway (GO:1902235)	5/26	0.0418347	0.393376	2.93238	9.30746	XBP1;BCL2L11;SELENOS;CREB3L1;PARK7
Positive Regulation of Cell Migration (GO:0030335)	35/344	0.0423186	0.394566	1.40129	4.43163	SPARC;CD151;CIB1;AIF1;VSIR;CCL8;MIEN1;RRAS;GPNMB;GLIPR2;DDRGK1;CCL5;ZC3H12A;CCL4;PLCG2;CCL3;CTSH;S100A11;CCR2;MAP4K4;CCR1;CCL24;XBP1;TGFB1;SMOX;IGF1;RHOC;MMP14;DAB2;TRIP6;ANGPTL3;CASS4;PECAM1;ITGB1BP1;RIN2
Negative Regulation of Blood Vessel Morphogenesis (GO:2000181)	11/82	0.0429549	0.394566	1.91059	6.01378	HHEX;SPARC;NAXE;SERPINF1;ALOX5;PDE3B;EMILIN1;KLF4;RELA;CCR2;PF4
Positive Regulation of Tumor Necrosis Factor Production (GO:0032760)	11/82	0.0429549	0.394566	1.91059	6.01378	PYCARD;TYROBP;TGFB1;NDUFA2;CCL3;PLCG2;LY96;FADD;CCR2;TLR2;PF4
Regulation of Interleukin-1 Beta Production (GO:0032651)	11/82	0.0429549	0.394566	1.91059	6.01378	PYCARD;CX3CR1;AIM2;TYROBP;RIPK2;ZC3H12A;CCL3;IGF1;TNF;MALT1;RELA
SRP-dependent Cotranslational Protein Targeting to Membrane (GO:0006614)	3/11	0.0444306	0.394566	4.6156	14.3722	SRP19;ZFAND2B;SEC61B
Defense Response to Tumor Cell (GO:0002357)	3/11	0.0444306	0.394566	4.6156	14.3722	LAPTM5;KLF4;RELA
Negative Regulation of Alpha-Beta T Cell Activation (GO:0046636)	3/11	0.0444306	0.394566	4.6156	14.3722	LGALS3;HFE;VSIR
Negative Regulation of Heart Contraction (GO:0045822)	3/11	0.0444306	0.394566	4.6156	14.3722	RNLS;ZC3H12A;SRI
Negative Regulation of Leukocyte Chemotaxis (GO:0002689)	3/11	0.0444306	0.394566	4.6156	14.3722	DUSP12;PADI2;RIN3
Negative Regulation of Myotube Differentiation (GO:0010832)	3/11	0.0444306	0.394566	4.6156	14.3722	XBP1;BHLHE41;TMEM119
Negative Regulation of Response to Cytokine Stimulus (GO:0060761)	3/11	0.0444306	0.394566	4.6156	14.3722	KLF4;SH2B3;MAP2K5
Negative Regulation of Sprouting Angiogenesis (GO:1903671)	3/11	0.0444306	0.394566	4.6156	14.3722	ALOX5;CREB3L1;E2F2
Neutrophil Activation Involved in Immune Response (GO:0002283)	3/11	0.0444306	0.394566	4.6156	14.3722	VAMP8;FCER1G;TYROBP
Pentose-Phosphate Shunt (GO:0006098)	3/11	0.0444306	0.394566	4.6156	14.3722	RPIA;H6PD;RBKS
Positive Regulation of B Cell Differentiation (GO:0045579)	3/11	0.0444306	0.394566	4.6156	14.3722	MMP14;XBP1;DDRGK1
Positive Regulation of T Cell Apoptotic Process (GO:0070234)	3/11	0.0444306	0.394566	4.6156	14.3722	CD274;CCL5;PERP
Positive Regulation of Endoplasmic Reticulum Unfolded Protein Response (GO:1900103)	3/11	0.0444306	0.394566	4.6156	14.3722	BCL2L11;BAX;BAK1
Positive Regulation of Platelet Activation (GO:0010572)	3/11	0.0444306	0.394566	4.6156	14.3722	GP9;PLA2G4A;PEAR1
Regulation of Programmed Necrotic Cell Death (GO:0062098)	3/11	0.0444306	0.394566	4.6156	14.3722	CFLAR;NUPR1;BIRC3
Regulation of Interleukin-17 Production (GO:0032660)	6/35	0.0444412	0.394566	2.54873	7.93571	TGFB1;IL15;IL18;PRKCQ;TYK2;VSIR
Lysosome Organization (GO:0007040)	7/44	0.0445635	0.394566	2.33114	7.25182	MBTPS1;SNAPIN;HPS1;LAMTOR1;NAGPA;CLN6;CLN5
Negative Regulation of Protein Modification Process (GO:0031400)	7/44	0.0445635	0.394566	2.33114	7.25182	SMOX;ZC3H12A;CIB1;PARK7;PPIA;CDK5RAP3;ZBED3
Positive Regulation of Cell Cycle G1/S Phase Transition (GO:1902808)	7/44	0.0445635	0.394566	2.33114	7.25182	LSM10;MBLAC1;CCND1;DDRGK1;PLCG2;AIF1;PHB2
Response to Unfolded Protein (GO:0006986)	7/44	0.0445635	0.394566	2.33114	7.25182	TRAM1;HSF1;DERL1;BAX;HSPB3;BAK1;HSPE1
Positive Regulation of Interleukin-8 Production (GO:0032757)	9/63	0.0452663	0.398848	2.05448	6.35901	PYCARD;NDUFA2;PARK7;BCL10;FADD;TLR5;TNF;RELA;TLR2
Spliceosomal Complex Assembly (GO:0000245)	9/63	0.0452663	0.398848	2.05448	6.35901	SRPK3;PHF5A;SNRPD2;SF3B6;SNRPG;SNRPA1;SNRPE;SMN1;SRSF9
Positive Regulation of Protein Transport (GO:0051222)	10/73	0.0461413	0.402476	1.957	6.01982	TMED10;TGFB1;RAB29;ANG;IGF1;ERGIC3;TNF;PPIA;OAZ1;VPS28
Regulation of T Cell Proliferation (GO:0042129)	11/83	0.0462936	0.402476	1.88395	5.78892	LGALS3;CD274;GPNMB;IL15;CD80;CCL5;BTLA;CD28;TYK2;TNFRSF1B;CD276
mRNA Splicing, via Spliceosome (GO:0000398)	23/211	0.0467141	0.402476	1.51126	4.63006	SRPK3;RBM17;SF3B6;CWC15;DDX41;LSM5;LSM4;LSM3;UBL5;LSM8;PHF5A;LSM6;SNRPD2;SYF2;SNRPG;SNRNP27;GEMIN6;PPIH;SNRPE;SNRPA1;GEMIN7;SMN1;SRSF9
Mitochondrion Organization (GO:0007005)	16/135	0.0469307	0.402476	1.65932	5.07599	FIS1;STOML2;BIK;PARK7;PHB2;HSD17B10;HIGD2A;COX7A2L;HAX1;PLSCR3;FUNDC1;RAB29;BAX;SSBP1;BID;RAB5IF
Antigen Receptor-Mediated Signaling Pathway (GO:0050851)	14/114	0.0471006	0.402476	1.72723	5.2775	DENND1B;STOML2;RIPK2;BCL10;MALT1;ZC3H12A;NFKBIZ;PLCG2;BCL2;CD28;CD38;CSK;SPG21;CD276
ER-nucleus Signaling Pathway (GO:0006984)	5/27	0.0482767	0.402476	2.79894	8.48304	MBTPS1;XBP1;SELENOS;MANF;TMCO1
Negative Regulation of miRNA Metabolic Process (GO:2000629)	5/27	0.0482767	0.402476	2.79894	8.48304	TGFB1;NFATC3;TENT2;TNF;RELA
Negative Regulation of Protein Localization to Plasma Membrane (GO:1903077)	5/27	0.0482767	0.402476	2.79894	8.48304	DAB2;TGFB1;TMBIM1;CSK;RHOQ
Negative Regulation of Proteolysis Involved in Protein Catabolic Process (GO:1903051)	5/27	0.0482767	0.402476	2.79894	8.48304	RPL5;RPS7;HFE;RPL23;RPL11
Regulation of Cytokine Production Involved in Immune Response (GO:0002718)	5/27	0.0482767	0.402476	2.79894	8.48304	LAPTM5;TNFRSF1B;TNF;SCIMP;CCR2
Regulation of Lysosomal Lumen pH (GO:0035751)	5/27	0.0482767	0.402476	2.79894	8.48304	ATP6V0B;PPT1;CLN6;CLN5;ATP6V1F
Respiratory Chain Complex IV Assembly (GO:0008535)	5/27	0.0482767	0.402476	2.79894	8.48304	TMEM223;PET100;COX14;TIMM21;SMIM20
Autocrine Signaling (GO:0035425)	2/5	0.0485537	0.402476	8.20226	24.8125	CX3CR1;HILPDA
Cellular Response to Interleukin-18 (GO:0071351)	2/5	0.0485537	0.402476	8.20226	24.8125	IL18RAP;IL18
Interleukin-18-Mediated Signaling Pathway (GO:0035655)	2/5	0.0485537	0.402476	8.20226	24.8125	IL18RAP;IL18
Kidney Morphogenesis (GO:0060993)	2/5	0.0485537	0.402476	8.20226	24.8125	PRKX;SOX4
Lymph Node Development (GO:0048535)	2/5	0.0485537	0.402476	8.20226	24.8125	TGFB1;TNFRSF11A
Multinuclear Osteoclast Differentiation (GO:0072674)	2/5	0.0485537	0.402476	8.20226	24.8125	TCTA;TNFRSF11A
Polyprenol Metabolic Process (GO:0016093)	2/5	0.0485537	0.402476	8.20226	24.8125	DPM2;DPM3
Positive Regulation of NK T Cell Proliferation (GO:0051142)	2/5	0.0485537	0.402476	8.20226	24.8125	IL18;TYK2
Positive Regulation of Microglial Cell Migration (GO:1904141)	2/5	0.0485537	0.402476	8.20226	24.8125	P2RY12;P2RX4
Positive Regulation of Transcription of Notch Receptor Target (GO:0007221)	2/5	0.0485537	0.402476	8.20226	24.8125	NOTCH4;MAML3
Purine Deoxyribonucleotide Catabolic Process (GO:0009155)	2/5	0.0485537	0.402476	8.20226	24.8125	NUDT18;NUDT16
Reg of Epithelial to Mesenchymal Transition Inv in Endocardial Cushion Formation (GO:1905005)	2/5	0.0485537	0.402476	8.20226	24.8125	TGFB1;TGFBR2
Regulation of Mast Cell Chemotaxis (GO:0060753)	2/5	0.0485537	0.402476	8.20226	24.8125	VEGFB;RIN3
Regulation of miRNA Catabolic Process (GO:2000625)	2/5	0.0485537	0.402476	8.20226	24.8125	ZC3H12A;TENT2
Protein Stabilization (GO:0050821)	23/212	0.0488258	0.403811	1.50318	4.53885	RPL5;RPS7;PIH1D1;RPL23;RPL11;ATP1B3;IGF1;PARK7;PHB2;HYPK;PDRG1;SAV1;UXT;TYROBP;STK24;PRKRA;TNIP2;BAG1;DNLZ;POLR2E;CEP63;SOX4;ZBED3
Positive Regulation of Mitotic Cell Cycle Phase Transition (GO:1901992)	9/64	0.0493068	0.406865	2.01702	6.07059	RB1;LSM10;RAD51B;MBLAC1;CCND1;ESPL1;PHB2;AIF1;ANAPC11
Regulation of Nitric Oxide Biosynthetic Process (GO:0045428)	7/45	0.0494855	0.407415	2.26968	6.82282	CX3CR1;P2RX4;DDAH2;ZC3H12A;NFATC3;KLF4;TNF
Host-Mediated Suppression of Symbiont Invasion (GO:0046597)	4/19	0.049826	0.407453	3.28314	9.84687	SNX3;IFITM2;TRIM5;LY6E
Neutrophil Activation (GO:0042119)	4/19	0.049826	0.407453	3.28314	9.84687	FCER1G;TYROBP;IL15;CCL5
Positive Regulation of Hormone Secretion (GO:0046887)	4/19	0.049826	0.407453	3.28314	9.84687	HCAR2;VAMP8;GPNMB;HFE

## Sheet: GOs upregulated in 5xFADPU.1-hi
Differentially regulated GOs up in microglia from PU.1-high mice by TRAP sequencing (pval < 0.05)
Term	Overlap	P-value	Adjusted P-value	Odds Ratio	Combined Score	Genes
Regulation of Tumor Necrosis Factor Production (GO:0032680)	11/131	6.20657e-08	8.04993e-05	9.86093	163.643	CX3CR1;IL1A;LY96;LGALS9;CD33;TIRAP;SLAMF1;CCR2;HAVCR2;LILRA5;PF4
Positive Regulation of Tumor Necrosis Factor Superfamily Cytokine Production (GO:1903557)	9/85	1.37684e-07	8.9288e-05	12.6294	199.524	IL1A;LY96;ADAM8;LGALS9;TIRAP;CCR2;HAVCR2;LILRA5;PF4
Positive Regulation of Tumor Necrosis Factor Production (GO:0032760)	8/82	1.30896e-06	0.000565908	11.4688	155.359	IL1A;LY96;LGALS9;TIRAP;CCR2;HAVCR2;LILRA5;PF4
Negative Regulation of Myeloid Leukocyte Mediated Immunity (GO:0002887)	3/5	8.85858e-06	0.00287239	155.529	1809.44	CX3CR1;CD84;LGALS9
Cellular Response to Cytokine Stimulus (GO:0071345)	12/289	2.67839e-05	0.00549915	4.64847	48.9377	IL1A;ASAH1;ASAH2;WNK1;IL21R;LGALS9;NPNT;IL7R;ZFP36L2;CCR2;LILRA5;PF4
Response to Lipopolysaccharide (GO:0032496)	9/161	2.83485e-05	0.00549915	6.2904	65.8664	CX3CR1;IL1A;TRIM41;CD80;SELENOP;LY96;LGALS9;TIRAP;PF4
Regulation of Lymphocyte Differentiation (GO:0045619)	4/19	2.96793e-05	0.00549915	27.7768	289.575	SLAMF8;PRDM1;ZFP36L2;CCR2
Negative Regulation of Leukocyte Activation (GO:0002695)	4/21	4.51375e-05	0.00731791	24.5065	245.207	CD84;CD300LF;CD33;HAVCR2
Regulation of B Cell Activation (GO:0050864)	4/25	9.25508e-05	0.0133376	19.8346	184.219	BANK1;SLAMF8;ZFP36L2;CD22
Toll-Like Receptor 4 Signaling Pathway (GO:0034142)	4/28	0.000146432	0.0189922	17.3526	153.206	NFKBIA;LY96;LGALS9;TIRAP
Cell Surface Toll-Like Receptor Signaling Pathway (GO:0140895)	4/30	0.000193046	0.0200818	16.0162	136.98	NFKBIA;LY96;LGALS9;TIRAP
Cellular Response to Molecule of Bacterial Origin (GO:0071219)	7/123	0.00019952	0.0200818	6.35396	54.1331	CX3CR1;IL1A;TRIM41;CD80;LY96;TIRAP;PF4
Cytokine-Mediated Signaling Pathway (GO:0019221)	10/255	0.000201283	0.0200818	4.33917	36.9298	NFKBIA;IL1A;IL1RL1;IL21R;CD300LF;IL7R;CCR2;IL17RA;LILRA5;PF4
Leukocyte Adhesion to Vascular Endothelial Cell (GO:0061756)	3/19	0.000776531	0.0623844	19.4274	139.113	CX3CR1;SELENOP;SLC39A8
Regulation of Interleukin-6 Production (GO:0032675)	6/114	0.000863528	0.0623844	5.82092	41.0636	IL1A;LGALS9;TIRAP;SLAMF1;IL17RA;LILRA5
Positive Regulation of Inflammatory Response (GO:0050729)	6/115	0.000903832	0.0623844	5.76723	40.4217	NFKBIA;ADAM8;NLRC4;CCR2;IL17RA;LILRA5
Positive Regulation of Interleukin-6 Production (GO:0032755)	5/77	0.00091552	0.0623844	7.25088	50.7273	IL1A;LGALS9;TIRAP;IL17RA;LILRA5
Negative Regulation of Mast Cell Activation (GO:0033004)	2/5	0.000918229	0.0623844	68.7604	480.846	CD84;CD300LF
Reg of T Cell Act via T Cell Rec Contact With Ag Bound to MHC Mol on Ag Presenting Cell (GO:2001188)	2/5	0.000918229	0.0623844	68.7604	480.846	LGALS9;HAVCR2
Positive Regulation of Response to External Stimulus (GO:0032103)	7/163	0.00108137	0.0623844	4.71514	32.2022	NFKBIA;LY96;ADAM8;NLRC4;CCR2;IL17RA;LILRA5
Negative Regulation of Tumor Necrosis Factor Production (GO:0032720)	4/48	0.00119641	0.0623844	9.4555	63.6207	LGALS9;CD33;HAVCR2;SLAMF1
Regulation of Interleukin-1 Beta Production (GO:0032651)	5/82	0.00121602	0.0623844	6.77833	45.4973	CX3CR1;LGALS9;NLRC4;CD33;LILRA5
Monoatomic Cation Homeostasis (GO:0055080)	5/84	0.00135461	0.0623844	6.60605	43.628	WNK1;HFE;SLC40A1;SLC39A6;SLC39A8
- Reg of Adaptive Imm Resp Based on Som Recomb of Imm Rcptrs Built Frm IgSF Domains (GO:0002823)	2/6	0.00136855	0.0623844	51.5677	340.038	LGALS9;HAVCR2
Zinc Ion Transmembrane Transport (GO:0071577)	3/23	0.00137932	0.0623844	15.5387	102.341	TRPM2;SLC39A6;SLC39A8
Cellular Response to Lipopolysaccharide (GO:0071222)	6/125	0.00139144	0.0623844	5.2799	34.7281	CX3CR1;IL1A;TRIM41;CD80;LY96;PF4
Regulation of Interleukin-12 Production (GO:0032655)	4/50	0.00139487	0.0623844	9.04348	59.4605	LGALS9;TIRAP;LILRA5;SLAMF1
Regulation of Interleukin-2 Production (GO:0032663)	4/50	0.00139487	0.0623844	9.04348	59.4605	IL1A;CD80;CCR2;HAVCR2
Negative Regulation of Tumor Necrosis Factor Superfamily Cytokine Production (GO:1903556)	4/50	0.00139487	0.0623844	9.04348	59.4605	LGALS9;CD33;HAVCR2;SLAMF1
Negative Regulation of Extrinsic Apoptotic Signaling Pathway in Absence of Ligand (GO:2001240)	3/24	0.00156517	0.0654848	14.7981	95.5919	IL1A;MCL1;PF4
Negative Regulation of Signal Transduction in Absence of Ligand (GO:1901099)	3/24	0.00156517	0.0654848	14.7981	95.5919	IL1A;MCL1;PF4
Positive Regulation of Defense Response (GO:0031349)	6/130	0.00170007	0.0673672	5.06572	32.3045	NFKBIA;ADAM8;NLRC4;CCR2;IL17RA;LILRA5
Regulation of Protein Processing (GO:0070613)	3/25	0.00176599	0.0673672	14.1247	89.5371	PLAUR;ADAM8;NLRC4
Zinc Ion Transport (GO:0006829)	3/25	0.00176599	0.0673672	14.1247	89.5371	TRPM2;SLC39A6;SLC39A8
Regulation of Dendritic Cell Chemotaxis (GO:2000508)	2/7	0.00190375	0.0694832	41.2521	258.4	SLAMF8;LGALS9
Positive Regulation of T Cell Migration (GO:2000406)	3/26	0.00198217	0.0694832	13.5099	84.0797	WNK1;LGALS9;CCR2
Positive Regulation of Interleukin-2 Production (GO:0032743)	3/26	0.00198217	0.0694832	13.5099	84.0797	IL1A;CD80;CCR2
mRNA Stabilization (GO:0048255)	4/57	0.00226979	0.0774714	7.84628	47.7687	TENT5A;IGF2BP2;TARDBP;TIRAP
Regulation of Extrinsic Apoptotic Signaling Pathway in Absence of Ligand (GO:2001239)	3/28	0.00246226	0.0778864	12.4279	74.6501	IL1A;MCL1;PF4
Negative Regulation of Leukocyte Degranulation (GO:0043301)	2/8	0.00252215	0.0778864	34.375	205.653	CD84;LGALS9
Synapse Pruning (GO:0098883)	2/8	0.00252215	0.0778864	34.375	205.653	CX3CR1;ITGAM
Zinc Ion Import Across Plasma Membrane (GO:0071578)	2/8	0.00252215	0.0778864	34.375	205.653	SLC39A6;SLC39A8
Negative Regulation of Cytokine Production (GO:0001818)	7/191	0.002668	0.0804742	3.99192	23.6578	NFKBIA;CD84;LGALS9;CD33;SLAMF1;HAVCR2;LILRA5
Regulation of Mast Cell Activation (GO:0033003)	2/9	0.00322211	0.094979	29.4628	169.049	CD84;CD300LF
Surfactant Homeostasis (GO:0043129)	2/10	0.004002	0.112757	25.7786	142.323	RCN3;TMEM63A
Regulation of T-helper 1 Type Immune Response (GO:0002825)	2/10	0.004002	0.112757	25.7786	142.323	LGALS9;HAVCR2
Response to Molecule of Bacterial Origin (GO:0002237)	4/67	0.00408605	0.112757	6.59749	36.2874	SELENOP;LY96;LGALS9;TIRAP
Regulation of Small GTPase Mediated Signal Transduction (GO:0051056)	6/157	0.00434591	0.114613	4.15422	22.5928	ARHGAP30;WNK1;RDX;ARHGAP19;ARHGAP18;KALRN
External Encapsulating Structure Organization (GO:0045229)	5/111	0.00456073	0.114613	4.91664	26.502	MMP25;COL27A1;SPINT1;SLC39A8;NPNT
Extracellular Structure Organization (GO:0043062)	5/111	0.00456073	0.114613	4.91664	26.502	MMP25;COL27A1;SPINT1;SLC39A8;NPNT
Regulation of Angiogenesis (GO:0045765)	7/211	0.00460994	0.114613	3.59689	19.3496	IL1A;WNK1;TSPAN18;STAB1;ECSCR;CCR2;PF4
Regulation of Mast Cell Degranulation (GO:0043304)	2/11	0.00486023	0.114613	22.9132	122.051	CD84;LGALS9
Positive Regulation of T Cell Chemotaxis (GO:0010820)	2/11	0.00486023	0.114613	22.9132	122.051	WNK1;CCR2
Iron Ion Transmembrane Transport (GO:0034755)	2/11	0.00486023	0.114613	22.9132	122.051	SLC40A1;SLC39A8
Regulation of T Cell Mediated Immunity (GO:0002709)	2/11	0.00486023	0.114613	22.9132	122.051	CD80;CCR2
Regulation of Cellular Component Biogenesis (GO:0044087)	3/37	0.00547878	0.123219	9.13397	47.5594	RAP1A;RDX;SNCAIP
Positive Regulation of Protein Transport (GO:0051222)	4/73	0.00554764	0.123219	6.02197	31.2804	MYOM1;IL1A;ADAM8;CD33
Regulation of Transferase Activity (GO:0051338)	2/12	0.00579521	0.123219	20.6208	106.212	KAT2B;SLAMF8
Cellular Response to Cholesterol (GO:0071397)	2/12	0.00579521	0.123219	20.6208	106.212	GPR155;LRP6
Protein Kinase A Signaling (GO:0010737)	2/12	0.00579521	0.123219	20.6208	106.212	MYOM1;RDX
Regulation of T Cell Chemotaxis (GO:0010819)	2/12	0.00579521	0.123219	20.6208	106.212	WNK1;CCR2
Positive Regulation of Secretion by Cell (GO:1903532)	4/75	0.00610317	0.127674	5.85174	29.8377	MYOM1;IL1A;ADAM8;CD33
Positive Regulation of Protein Secretion (GO:0050714)	4/76	0.0063943	0.131641	5.77018	29.1529	MYOM1;IL1A;ADAM8;CD33
Negative Regulation of Interleukin-12 Production (GO:0032695)	2/13	0.00680539	0.134029	18.7453	93.5396	LILRA5;SLAMF1
Regulation of Homotypic Cell-Cell Adhesion (GO:0034110)	2/13	0.00680539	0.134029	18.7453	93.5396	RDX;PLAUR
Regulation of Apoptotic Signaling Pathway (GO:2001233)	3/40	0.00682029	0.134029	8.3921	41.8586	CX3CR1;ASAH2;PTPMT1
Ceramide Biosynthetic Process (GO:0046513)	3/42	0.0078136	0.146176	7.96093	38.6256	ASAH1;ASAH2;B4GALT4
Regulation of Granulocyte Macrophage Colony-Stimulating Factor Production (GO:0032645)	2/14	0.00788924	0.146176	17.1823	83.2011	CD84;CD80
Sphingoid Biosynthetic Process (GO:0046520)	2/14	0.00788924	0.146176	17.1823	83.2011	ASAH1;ASAH2
Sphingosine Biosynthetic Process (GO:0046512)	2/14	0.00788924	0.146176	17.1823	83.2011	ASAH1;ASAH2
Negative Regulation of Blood Vessel Morphogenesis (GO:2000181)	4/82	0.00833571	0.152273	5.3247	25.4904	STAB1;ECSCR;CCR2;PF4
Negative Regulation of Intracellular Signal Transduction (GO:1902532)	8/297	0.00862497	0.15236	2.90464	13.806	NFKBIA;DUSP2;WNK1;BANK1;DDIT4;PLAUR;SLC39A8;CD22
Extracellular Matrix Organization (GO:0030198)	6/182	0.00877515	0.15236	3.5596	16.8577	MMP25;COL27A1;SPINT1;SLC39A8;ADAM8;NPNT
Negative Regulation of Immune Effector Process (GO:0002698)	2/15	0.00904525	0.15236	15.8598	74.6284	SLAMF8;HAVCR2
Regulation of Interleukin-13 Production (GO:0032656)	2/15	0.00904525	0.15236	15.8598	74.6284	LGALS9;LILRA5
Dendritic Cell Chemotaxis (GO:0002407)	2/15	0.00904525	0.15236	15.8598	74.6284	TRPM2;CCR2
Multicellular Organismal-Level Iron Ion Homeostasis (GO:0060586)	2/15	0.00904525	0.15236	15.8598	74.6284	HFE;SLC40A1
Regulation of Intracellular Signal Transduction (GO:1902531)	8/302	0.00948146	0.15766	2.85451	13.2975	RCN3;PIP4P1;ARHGAP30;PTPMT1;ARHGAP19;ARHGAP18;GRAP;KALRN
Cellular Response to Tumor Necrosis Factor (GO:0071356)	4/87	0.0102206	0.162472	5.00266	22.929	NFKBIA;ASAH1;NPNT;ZFP36L2
Neurotrophin Signaling Pathway (GO:0038179)	2/16	0.0102719	0.162472	14.7262	67.4215	RAP1A;DDIT4
Ceramide Catabolic Process (GO:0046514)	2/16	0.0102719	0.162472	14.7262	67.4215	ASAH1;ASAH2
Positive Regulation of Lymphocyte Chemotaxis (GO:0140131)	2/16	0.0102719	0.162472	14.7262	67.4215	WNK1;CCR2
Regulation of Inflammatory Response (GO:0050727)	7/249	0.0110066	0.170494	3.02621	13.646	NFKBIA;SLC39A8;NLRC4;TRIM65;CCR2;IL17RA;LILRA5
3'-UTR-mediated mRNA Destabilization (GO:0061158)	2/17	0.0115678	0.170494	13.7438	61.2906	TARDBP;ZFP36L2
Cellular Response to Sterol (GO:0036315)	2/17	0.0115678	0.170494	13.7438	61.2906	GPR155;LRP6
Positive Regulation of Interleukin-4 Production (GO:0032753)	2/17	0.0115678	0.170494	13.7438	61.2906	LGALS9;HAVCR2
Leukocyte Tethering or Rolling (GO:0050901)	2/17	0.0115678	0.170494	13.7438	61.2906	CX3CR1;SELENOP
Negative Regulation of T Cell Mediated Immunity (GO:0002710)	2/17	0.0115678	0.170494	13.7438	61.2906	CD80;HFE
Negative Regulation of Angiogenesis (GO:0016525)	4/93	0.0128218	0.178427	4.66399	20.3192	STAB1;ECSCR;CCR2;PF4
Cellular Response to Oxygen-Containing Compound (GO:1901701)	9/384	0.0129027	0.178427	2.52078	10.9662	CX3CR1;IL1A;RAP1A;TRIM41;CD80;LY96;ADRB2;TIRAP;PF4
Positive Regulation of Cell Activation (GO:0050867)	2/18	0.0129315	0.178427	12.8841	56.0213	SELENOP;LILRA5
Dendritic Cell Migration (GO:0036336)	2/18	0.0129315	0.178427	12.8841	56.0213	TRPM2;CCR2
Diol Biosynthetic Process (GO:0034312)	2/18	0.0129315	0.178427	12.8841	56.0213	ASAH1;ASAH2
Intracellular Monoatomic Ion Homeostasis (GO:0006873)	2/18	0.0129315	0.178427	12.8841	56.0213	SLC39A6;SLC39A8
Regulation of MAPK Cascade (GO:0043408)	7/260	0.0136939	0.186268	2.89301	12.4133	IL1A;DUSP2;ADAM8;LGALS9;GRAP;ADRB2;LILRA5
Inflammatory Response (GO:0006954)	7/261	0.0139595	0.186268	2.88147	12.3085	IL1A;IL1RL1;ADAM8;LGALS9;NLRC4;CCR2;PF4
Positive Regulation of Cytokine Production (GO:0001819)	8/325	0.0142585	0.186268	2.64428	11.2393	IL1A;CD80;LGALS9;TIRAP;CCR2;HAVCR2;IL17RA;LILRA5
Positive Regulation of Signaling Receptor Activity (GO:2000273)	2/19	0.0143615	0.186268	12.1256	51.4515	HFE;CCR2
Microglial Cell Activation (GO:0001774)	2/19	0.0143615	0.186268	12.1256	51.4515	CX3CR1;ITGAM
Regulation of B Cell Differentiation (GO:0045577)	2/19	0.0143615	0.186268	12.1256	51.4515	SLAMF8;ZFP36L2
Positive Regulation of Chemokine Production (GO:0032722)	3/54	0.0155144	0.190424	6.08408	25.3462	LGALS9;TIRAP;IL17RA
Regulation of Protein Secretion (GO:0050708)	4/99	0.0158114	0.190424	4.36809	18.1146	MYOM1;IL1A;ADAM8;CD33
Positive Regulation of Protein Catabolic Process (GO:0045732)	4/99	0.0158114	0.190424	4.36809	18.1146	NEURL3;RDX;ECSCR;ADAM8
3'-UTR-mediated mRNA Stabilization (GO:0070935)	2/20	0.0158564	0.190424	11.4514	47.4566	TARDBP;TIRAP
Negative Regulation of Leukocyte Mediated Cytotoxicity (GO:0001911)	2/20	0.0158564	0.190424	11.4514	47.4566	CX3CR1;LGALS9
Response to Cholesterol (GO:0070723)	2/20	0.0158564	0.190424	11.4514	47.4566	GPR155;LRP6
Sphingosine Metabolic Process (GO:0006670)	2/20	0.0158564	0.190424	11.4514	47.4566	ASAH1;ASAH2
Regulation of T Cell Cytokine Production (GO:0002724)	2/20	0.0158564	0.190424	11.4514	47.4566	HFE;CCR2
Intracellular Monoatomic Cation Homeostasis (GO:0030003)	6/210	0.0168083	0.198633	3.06665	12.53	FRRS1;HFE;SLC39A6;SLC40A1;SLC39A8;CCR2
Positive Regulation of ERK1 and ERK2 Cascade (GO:0070374)	5/153	0.0168462	0.198633	3.51387	14.3493	RAP1A;LGALS9;NPNT;TIRAP;SLAMF1
Positive Regulation of Interleukin-1 Beta Production (GO:0032731)	3/56	0.0170966	0.199769	5.8539	23.8188	LGALS9;NLRC4;LILRA5
Intracellular Iron Ion Homeostasis (GO:0006879)	3/58	0.0187658	0.216572	5.64046	22.4249	FRRS1;HFE;SLC40A1
ERK1 and ERK2 Cascade (GO:0070371)	2/22	0.0190356	0.216572	10.3052	40.8235	LGALS9;ZFP36L2
Regulation of Interleukin-4 Production (GO:0032673)	2/22	0.0190356	0.216572	10.3052	40.8235	LGALS9;HAVCR2
Positive Regulation of DNA Replication (GO:0045740)	2/23	0.0207172	0.231639	9.81399	38.0468	BAZ1A;CDC25A
Dendritic Cell Differentiation (GO:0097028)	2/23	0.0207172	0.231639	9.81399	38.0468	TRPM2;LGALS9
Regulation of ERK1 and ERK2 Cascade (GO:0070372)	6/223	0.0218638	0.242371	2.88102	11.0139	IL1A;RAP1A;LGALS9;NPNT;TIRAP;SLAMF1
Endothelial Cell Development (GO:0001885)	2/24	0.0224583	0.245536	9.36742	35.5596	RAP1A;RDX
Intracellular Signaling Cassette (GO:0141124)	8/354	0.022528	0.245536	2.41904	9.17542	NFKBIA;CX3CR1;ARHGAP30;CEBPD;ARHGAP18;ADAM8;RAPGEF5;CCR2
Positive Regulation of Interleukin-1 Production (GO:0032732)	3/63	0.0233208	0.249976	5.16911	19.4276	LGALS9;NLRC4;LILRA5
Positive Regulation of Peptidyl-Tyrosine Phosphorylation (GO:0050731)	3/63	0.0233208	0.249976	5.16911	19.4276	BANK1;CD80;LILRA5
Negative Regulation of Interleukin-1 Beta Production (GO:0032691)	2/25	0.0242576	0.257886	8.95969	33.3213	CX3CR1;CD33
Positive Regulation of MAPK Cascade (GO:0043410)	8/362	0.0253062	0.266847	2.3634	8.68954	RAP1A;ADAM8;LGALS9;ADRB2;NPNT;TIRAP;SLAMF1;LILRA5
Regulation of Cytokine Production (GO:0001817)	5/172	0.0263557	0.275232	3.11108	11.3121	IL1A;ZBTB34;LGALS9;IGF2BP2;CCR2
Regulation of DNA Metabolic Process (GO:0051052)	4/116	0.0265258	0.275232	3.70188	13.4365	INO80C;KAT2B;BAZ1A;IL7R
Cellular Response to Lipid (GO:0071396)	6/234	0.0268734	0.276625	2.74048	9.91128	CX3CR1;IL1A;TRIM41;CD80;LY96;PF4
Regulation of Monocyte Chemotaxis (GO:0090025)	2/28	0.0299923	0.299231	7.92468	27.7904	SLAMF8;CCR2
Negative Regulation of Type II Interferon Production (GO:0032689)	2/28	0.0299923	0.299231	7.92468	27.7904	LGALS9;HAVCR2
Nuclear Membrane Organization (GO:0071763)	2/28	0.0299923	0.299231	7.92468	27.7904	TARDBP;TOR1AIP1
Establishment of Endothelial Barrier (GO:0061028)	2/28	0.0299923	0.299231	7.92468	27.7904	RAP1A;RDX
Amide Biosynthetic Process (GO:0043604)	3/70	0.0306146	0.303108	4.62741	16.1324	ASAH1;ASAH2;GGTA1
Response to Cytokine (GO:0034097)	4/123	0.0319448	0.305291	3.48288	11.9942	ASAH2;SELENOP;LGALS9;MCL1
Negative Regulation of Interleukin-1 Production (GO:0032692)	2/29	0.032012	0.305291	7.63079	26.2625	CX3CR1;CD33
Regulation of Vascular Endothelial Growth Factor Production (GO:0010574)	2/29	0.032012	0.305291	7.63079	26.2625	IL1A;CCR2
Intracellular Zinc Ion Homeostasis (GO:0006882)	2/29	0.032012	0.305291	7.63079	26.2625	SLC39A6;SLC39A8
Regulation of Blood Coagulation (GO:0030193)	2/29	0.032012	0.305291	7.63079	26.2625	PLAUR;PF4
Negative Regulation of Extrinsic Apoptotic Signaling Pathway (GO:2001237)	3/72	0.0328939	0.311412	4.49283	15.3406	IL1A;MCL1;PF4
Regulation of DNA Replication (GO:0006275)	3/73	0.0340659	0.312942	4.42842	14.9657	INO80C;BAZ1A;CDC25A
Positive Regulation of Interleukin-10 Production (GO:0032733)	2/30	0.0340837	0.312942	7.35789	24.8618	LGALS9;LILRA5
Negative Regulation of Apoptotic Signaling Pathway (GO:2001234)	3/74	0.0352594	0.312942	4.36583	14.6038	CX3CR1;ASAH2;PLAUR
Transition Metal Ion Transport (GO:0000041)	2/31	0.0362062	0.312942	7.10381	23.5742	SLC31A2;SLC39A8
Regulation of Plasma Membrane Bounded Cell Projection Assembly (GO:0120032)	3/75	0.0364742	0.312942	4.30497	14.2544	TRPM2;RDX;TBC1D8
Small GTPase-mediated Signal Transduction (GO:0007264)	5/188	0.0365929	0.312942	2.83676	9.38372	RAP1A;ARHGAP30;ARHGAP18;GRAP;RAPGEF5
Regulation of Macrophage Derived Foam Cell Differentiation (GO:0010743)	2/32	0.0383783	0.312942	6.86667	22.3871	NFKBIA;PF4
Sphingolipid Catabolic Process (GO:0030149)	2/32	0.0383783	0.312942	6.86667	22.3871	ASAH1;ASAH2
Positive Regulation of Interleukin-12 Production (GO:0032735)	2/33	0.040599	0.312942	6.64483	21.2901	LGALS9;TIRAP
Response to Tumor Necrosis Factor (GO:0034612)	3/80	0.0428665	0.312942	4.02441	12.6755	ASAH1;NPNT;ZFP36L2
Protein Localization to Cell Periphery (GO:1990778)	4/136	0.0436138	0.312942	3.1378	9.82878	RAP1A;RDX;TIRAP;LRP6
Toll-Like Receptor Signaling Pathway (GO:0002224)	2/35	0.0451814	0.312942	6.24148	19.3303	LY96;TIRAP
Positive Regulation of Mononuclear Cell Migration (GO:0071677)	2/35	0.0451814	0.312942	6.24148	19.3303	LGALS9;CCR2
Regulation of Interleukin-8 Production (GO:0032677)	3/83	0.0469532	0.312942	3.87291	11.8457	LGALS9;CD33;TIRAP
Cytoplasmic Translational Initiation (GO:0002183)	2/36	0.0475409	0.312942	6.0576	18.4524	MCTS1;EIF2B4
Positive Regulation of Immune Effector Process (GO:0002699)	2/36	0.0475409	0.312942	6.0576	18.4524	LGALS9;CCR2
Regulation of Enamel Mineralization (GO:0070173)	1/5	0.0475726	0.312942	25.6503	78.1178	MMP25
L-ascorbic Acid Metabolic Process (GO:0019852)	1/5	0.0475726	0.312942	25.6503	78.1178	GSTO1
Negative Regulation of Monocyte Chemotaxis (GO:0090027)	1/5	0.0475726	0.312942	25.6503	78.1178	SLAMF8
Autocrine Signaling (GO:0035425)	1/5	0.0475726	0.312942	25.6503	78.1178	CX3CR1
Nucleobase Transport (GO:0015851)	1/5	0.0475726	0.312942	25.6503	78.1178	SLC29A3
Nucleoside Transport (GO:0015858)	1/5	0.0475726	0.312942	25.6503	78.1178	SLC29A3
Regulation of Respiratory Burst Involved in Inflammatory Response (GO:0060264)	1/5	0.0475726	0.312942	25.6503	78.1178	SLAMF8
Cell Junction Disassembly (GO:0150146)	1/5	0.0475726	0.312942	25.6503	78.1178	CX3CR1
Cell-Cell Adhesion Mediated by Integrin (GO:0033631)	1/5	0.0475726	0.312942	25.6503	78.1178	NPNT
Phagosome Acidification (GO:0090383)	1/5	0.0475726	0.312942	25.6503	78.1178	SLAMF8
Regulation of Tooth Mineralization (GO:0070170)	1/5	0.0475726	0.312942	25.6503	78.1178	MMP25
Phosphatidylglycerol Biosynthetic Process (GO:0006655)	1/5	0.0475726	0.312942	25.6503	78.1178	PTPMT1
Cellular Response to Cold (GO:0070417)	1/5	0.0475726	0.312942	25.6503	78.1178	NFKBIA
+ Reg of CD4-+, CD25-+, Alpha-Beta Regulatory T Cell Differentiation (GO:0032831)	1/5	0.0475726	0.312942	25.6503	78.1178	LGALS9
Response to DNA Damage Checkpoint Signaling (GO:0072423)	1/5	0.0475726	0.312942	25.6503	78.1178	EME1
De Novo Centriole Assembly (GO:0097742)	1/5	0.0475726	0.312942	25.6503	78.1178	CEP152
Thrombin-Activated Receptor Signaling Pathway (GO:0070493)	1/5	0.0475726	0.312942	25.6503	78.1178	HPGD
Toll-Like Receptor 2 Signaling Pathway (GO:0034134)	1/5	0.0475726	0.312942	25.6503	78.1178	LGALS9
Uridine Transmembrane Transport (GO:0015862)	1/5	0.0475726	0.312942	25.6503	78.1178	SLC29A3
Glyoxylate Metabolic Process (GO:0046487)	1/5	0.0475726	0.312942	25.6503	78.1178	HYI
interleukin-17A-mediated Signaling Pathway (GO:0038173)	1/5	0.0475726	0.312942	25.6503	78.1178	IL17RA
Positive Regulation of Toll-Like Receptor 2 Signaling Pathway (GO:0034137)	1/5	0.0475726	0.312942	25.6503	78.1178	TIRAP
Leukocyte Chemotaxis Involved in Inflammatory Response (GO:0002232)	1/5	0.0475726	0.312942	25.6503	78.1178	SLAMF8
Membrane Raft Distribution (GO:0031580)	1/5	0.0475726	0.312942	25.6503	78.1178	TIRAP
Proton-Transporting V-type ATPase Complex Assembly (GO:0070070)	1/5	0.0475726	0.312942	25.6503	78.1178	PIP4P1
Purine Nucleobase Transmembrane Transport (GO:1904823)	1/5	0.0475726	0.312942	25.6503	78.1178	SLC29A3
Pyrimidine Nucleoside Transport (GO:0015864)	1/5	0.0475726	0.312942	25.6503	78.1178	SLC29A3
Negative Regulation of CD4-positive, Alpha-Beta T Cell Proliferation (GO:2000562)	1/5	0.0475726	0.312942	25.6503	78.1178	LGALS9
Negative Regulation of Cell Size (GO:0045792)	1/5	0.0475726	0.312942	25.6503	78.1178	RDX
Regulation of Canonical NF-kappaB Signal Transduction (GO:0043122)	6/270	0.0483769	0.312942	2.36243	7.15516	NFKBIA;CX3CR1;IL1A;SLC39A8;LGALS9;TIRAP
