# Supplementary material for: Lymphoid gene expression supports neuroprotective microglia function
Source: Nature. 2025 Nov 5;648(8092):157–65. doi: 10.1038/s41586-025-09662-z (PMC12675299; doi:10.1038/s41586-025-09662-z)
Supplement: Supplementary file 3 — Supplementary Table 1. Single-cell sequencing from wild-type and 5xFAD mice.Supplementary Table 2. Human demographics data. Supplementary Table 3. Single-nucleus sequencing from 5xFAD and 5xFAD+CSF1Ri microglia. Supplementary Table 4. MERFISH from 5xFAD–PU.1-low–wt–high microglia. Supplementary Table 5. TRAP sequencing from 5xFAD and 5xFAD+CSF1Ri microglia. Supplementary Table 6. TRAP sequencing from PU.1-low–wt–high microglia. Supplementary Table 7. ATAC sequencing from PU.1-low–wt–high microglia and T cells. Supplementary Table 8. Proteomics from PU.1-low–wt–high BV2 cells. Supplementary Table 9. RNA sequencing from PU.1-low iMgls. Supplementary Table 10. Single-nucleus sequencing from 5xFADPU.1-low–wt–high microglia. Supplementary Table 11. TRAP-seq from 5xFADPU.1-low–wt–high microglia. Supplementary Table 12. Single-cell sequencing from 5xFAD–CD28KO microglia. Supplementary Table 13. Single-nucleus sequencing from 5xFAD–TIM-3-KO microglia from Kimura et al.49. [file 41586_2025_9662_MOESM3_ESM.zip › 2024-08-16775C-s3/Supplementary_Table_12_-_Single-cell_sequencing_from_5xFAD-CD28KO_microglia.xlsx]

## Sheet: Export Summary
	This document was exported from Numbers. Each table was converted to an Excel worksheet. All other objects on each Numbers sheet were placed on separate worksheets. Please be aware that formula calculations may differ in Excel.
	Numbers Sheet Name	Numbers Table Name	Excel Worksheet Name
	Subset markers in 5xFAD microglia
		Subset markers from single-cell sequencing of wild-type and 5xFAD microglia (pval < 0.01, log2FC > 0.25)	Subset markers in 5xFAD microgl
	Subset markers in 5xFAD;CD28 microglia
		Subset markers from single-cell sequencing of wild-type, 5xFAD, and 5xFAD;CD28-KO microglia (pval < 0.01, log2FC > 0.25)	Subset markers in 5xFAD;CD28 mi
	DEG in 5xFAD-CD28-KO vs 5xFAD microglia
		DEG between 5xFAD;CD28KO and 5xFAD from single-cell sequencing (pval < 0.05)	DEG in 5xFAD-CD28-KO vs 5xFAD m

## Sheet: Subset markers in 5xFAD microgl
Subset markers from single-cell sequencing of wild-type and 5xFAD microglia (pval < 0.01, log2FC > 0.25)
gene	cluster	p_val_adj	p_val	avg_log2FC	pct.1	pct.2
Ltc4s	0	6.78967e-177	3.39483e-180	0.331973	0.942	0.959
Macf1	1	0	0	0.423179	0.943	0.89
P2ry12	1	0	0	0.395405	1	0.993
Epb41l2	1	0	0	0.387743	0.991	0.963
Arhgap5	1	0	0	0.35453	0.982	0.953
Zfhx3	1	0	0	0.354147	0.994	0.975
Maf	1	0	0	0.327803	0.999	0.994
Nav3	1	1.66932e-293	8.34661e-297	0.457734	0.872	0.79
Kctd12	1	2.36865e-238	1.18433e-241	0.278837	0.994	0.98
Fam102b	1	6.41426e-220	3.20713e-223	0.351394	0.889	0.816
Fcrls	1	3.28113e-208	1.64056e-211	0.256236	0.998	0.987
Fchsd2	1	1.94594e-192	9.7297e-196	0.357146	0.855	0.81
Pmepa1	1	1.1035e-185	5.51749e-189	0.278694	0.992	0.979
Git2	1	4.97258e-180	2.48629e-183	0.311415	0.925	0.884
Dst	1	9.01804e-177	4.50902e-180	0.351258	0.817	0.755
Khdrbs3	1	9.30679e-167	4.65339e-170	0.32071	0.615	0.505
Csmd3	1	4.47782e-158	2.23891e-161	0.339591	0.708	0.62
Tjp1	1	5.79089e-142	2.89544e-145	0.345685	0.725	0.67
Slc40a1	1	2.20198e-135	1.10099e-138	0.33493	0.755	0.718
Dleu2	1	1.26041e-131	6.30203e-135	0.254487	0.936	0.906
Slc8a1	1	5.25554e-126	2.62777e-129	0.317751	0.74	0.683
Ccr5	1	1.20954e-124	6.04769e-128	0.26403	0.909	0.869
Abca1	1	2.39802e-123	1.19901e-126	0.266677	0.89	0.849
Gm47664	1	1.80133e-118	9.00667e-122	0.365478	0.667	0.627
Rock2	1	1.93675e-106	9.68377e-110	0.278443	0.842	0.814
Ppp1r9a	1	2.93675e-91	1.46837e-94	0.292286	0.786	0.769
Ddx3x	1	8.60655e-88	4.30328e-91	0.256702	0.719	0.681
Kat6a	1	2.32967e-83	1.16484e-86	0.294373	0.752	0.73
Itpr2	1	1.61461e-81	8.07304e-85	0.252464	0.798	0.759
Sox4	1	4.06272e-77	2.03136e-80	0.259689	0.761	0.717
Gm26917	1	1.06527e-69	5.32636e-73	0.254688	0.853	0.865
Akap9	1	2.66483e-55	1.33241e-58	0.268373	0.803	0.799
Bank1	1	2.30176e-47	1.15088e-50	0.288902	0.612	0.611
Sik2	1	2.79942e-43	1.39971e-46	0.273591	0.707	0.703
Zbtb20	1	3.35395e-41	1.67697e-44	0.256611	0.769	0.766
Kcnq1ot1	1	2.0976e-25	1.0488e-28	0.337512	0.6	0.602
Apoe	3	0	0	1.49345	0.913	0.801
Lyz2	3	0	0	0.862363	0.983	0.931
Rpsa	3	0	0	0.59564	0.995	0.97
Rps5	3	0	0	0.549852	0.993	0.979
Rps16	3	0	0	0.545283	0.999	0.994
Rps19	3	0	0	0.543317	0.993	0.976
Rps24	3	0	0	0.541463	1	0.999
Fth1	3	0	0	0.537975	1	0.999
Rpl23	3	0	0	0.537789	1	0.998
Rpl39	3	0	0	0.53549	1	0.997
Rps28	3	0	0	0.532383	0.998	0.99
Rpl32	3	0	0	0.53073	0.999	0.994
Rpl37a	3	0	0	0.513362	1	0.996
Rps12	3	0	0	0.511317	1	0.999
Rps14	3	0	0	0.505394	0.999	0.995
Fau	3	0	0	0.495661	1	1
Rps4x	3	0	0	0.490451	0.998	0.993
Rps29	3	0	0	0.481835	1	1
Rps21	3	0	0	0.48093	0.999	0.998
Rps10	3	0	0	0.476974	0.999	0.994
Rps8	3	0	0	0.475442	1	0.999
Rps15a	3	0	0	0.472429	0.998	0.991
Rpl35a	3	0	0	0.469998	1	0.999
Rpl41	3	0	0	0.467842	1	0.995
Rps20	3	0	0	0.467574	0.999	0.993
Rps27a	3	0	0	0.466663	1	0.997
Rps11	3	0	0	0.465726	1	0.997
Tpt1	3	0	0	0.465494	1	0.999
Rpl17	3	0	0	0.461571	0.999	0.995
Rps27	3	0	0	0.457855	0.998	0.99
Rpl27a	3	0	0	0.451875	1	0.997
Rplp2	3	0	0	0.450265	0.999	0.997
Rpl13	3	0	0	0.447084	0.999	0.998
Rps3a1	3	0	0	0.446864	1	0.997
Rps9	3	0	0	0.441143	1	0.998
Rpl30	3	0	0	0.437259	0.999	0.997
Rpl18a	3	0	0	0.43068	0.999	0.997
Rpl37	3	0	0	0.428261	0.999	0.996
Rps23	3	0	0	0.426101	0.999	0.995
Rplp1	3	0	0	0.379491	1	1
H2-D1	3	5.86562e-304	2.93281e-307	0.742681	0.977	0.912
Rps13	3	7.44093e-304	3.72046e-307	0.461834	0.996	0.986
Eef1a1	3	1.04879e-303	5.24395e-307	0.342898	1	0.998
Rps7	3	7.23363e-303	3.61682e-306	0.453483	0.994	0.989
Rpl26	3	9.71597e-298	4.85799e-301	0.418278	0.999	0.994
Rpl38	3	1.76455e-296	8.82275e-300	0.481186	0.993	0.976
Rpl19	3	8.05215e-296	4.02607e-299	0.414591	0.999	0.995
Rpl34	3	2.52506e-292	1.26253e-295	0.424275	0.998	0.996
Rpl9	3	2.44872e-276	1.22436e-279	0.428355	0.998	0.992
Rpl10	3	2.22497e-266	1.11249e-269	0.406597	1	0.999
Rpl36	3	1.44023e-264	7.20114e-268	0.454636	0.994	0.982
Rpl11	3	3.41285e-261	1.70642e-264	0.386495	0.998	0.994
Rps25	3	1.49947e-259	7.49733e-263	0.43263	0.999	0.992
Cd74	3	2.40637e-251	1.20318e-254	0.455307	0.746	0.584
Ifi27l2a	3	1.33512e-248	6.67562e-252	0.53608	0.732	0.58
Rps18	3	2.37206e-248	1.18603e-251	0.433926	0.991	0.971
Ccl5	3	1.28041e-247	6.40205e-251	0.350493	0.709	0.613
B2m	3	2.4728e-243	1.2364e-246	0.406637	0.997	0.992
Rpl6	3	6.26998e-243	3.13499e-246	0.395256	0.999	0.995
Rpl22	3	1.43355e-242	7.16776e-246	0.464085	0.99	0.97
Rpl28	3	1.54578e-241	7.72889e-245	0.417869	0.998	0.991
Rpl21	3	9.24334e-239	4.62167e-242	0.337106	0.999	0.998
Cd52	3	6.73609e-235	3.36805e-238	0.664739	0.916	0.801
Rps2	3	3.61011e-229	1.80506e-232	0.426895	0.991	0.971
Rpl24	3	1.73803e-225	8.69013e-229	0.436467	0.996	0.986
Rpl18	3	9.29785e-224	4.64892e-227	0.408172	0.992	0.981
Rpl12	3	3.22495e-223	1.61248e-226	0.410926	0.998	0.989
Rps26	3	1.47134e-220	7.3567e-224	0.453211	0.99	0.968
Rps15	3	6.83618e-215	3.41809e-218	0.424781	0.999	0.992
Rpl10a	3	1.72808e-211	8.64038e-215	0.422261	0.988	0.971
Rplp0	3	1.33632e-208	6.68159e-212	0.378445	0.993	0.971
Emp3	3	4.59796e-208	2.29898e-211	0.661566	0.762	0.595
Rack1	3	4.78135e-202	2.39067e-205	0.439828	0.987	0.961
Rps3	3	3.57373e-197	1.78687e-200	0.376745	0.994	0.988
Fxyd5	3	2.87078e-191	1.43539e-194	0.309122	0.713	0.642
Rpl7	3	9.39644e-190	4.69822e-193	0.396178	0.992	0.98
Rpl8	3	3.79727e-179	1.89864e-182	0.360953	0.993	0.98
Rpl3	3	2.60975e-175	1.30488e-178	0.375099	0.982	0.958
Rpl35	3	6.67556e-175	3.33778e-178	0.428161	0.988	0.959
Ftl1	3	3.22896e-171	1.61448e-174	0.306152	0.999	0.996
Rpl13a	3	2.99371e-168	1.49685e-171	0.322882	0.999	0.993
Rpl15	3	1.78432e-167	8.92159e-171	0.347623	0.993	0.986
Rps6	3	3.77026e-167	1.88513e-170	0.385812	0.98	0.96
Rpl29	3	1.56529e-165	7.82643e-169	0.389616	0.981	0.96
mt-Atp6	3	5.67964e-160	2.83982e-163	0.394101	0.98	0.959
Rpl5	3	1.38808e-157	6.94042e-161	0.379098	0.997	0.986
Rpl36a	3	1.72121e-156	8.60603e-160	0.421859	0.968	0.926
mt-Co3	3	1.52428e-150	7.6214e-154	0.369511	0.992	0.985
Anxa5	3	3.96889e-149	1.98444e-152	0.285695	0.766	0.658
Uba52	3	9.35894e-149	4.67947e-152	0.421435	0.921	0.835
Klf2	3	8.59657e-142	4.29829e-145	0.479553	0.761	0.69
Rpl23a	3	6.54613e-136	3.27306e-139	0.389359	0.993	0.987
mt-Co1	3	1.55189e-131	7.75947e-135	0.369148	0.989	0.974
Rpl14	3	1.16972e-123	5.8486e-127	0.335101	0.974	0.948
Rpl27	3	4.74714e-123	2.37357e-126	0.327911	0.985	0.971
mt-Cytb	3	8.28025e-117	4.14013e-120	0.323858	0.986	0.973
Eef1b2	3	1.0627e-114	5.31349e-118	0.364045	0.971	0.944
Tmem176a	3	5.22037e-112	2.61019e-115	0.476578	0.869	0.79
mt-Co2	3	2.31145e-110	1.15572e-113	0.3218	0.973	0.955
Sh3bgrl3	3	3.56302e-103	1.78151e-106	0.333975	0.973	0.956
Tmem176b	3	2.04054e-102	1.02027e-105	0.394607	0.946	0.903
Rps17	3	2.5517e-88	1.27585e-91	0.317435	0.985	0.971
mt-Nd4	3	7.68004e-88	3.84002e-91	0.308595	0.961	0.947
Npc2	3	9.31442e-84	4.65721e-87	0.265691	0.982	0.975
AU020206	3	7.292e-79	3.646e-82	0.382054	0.843	0.756
H2-K1	3	7.76657e-75	3.88328e-78	0.392795	0.915	0.863
Eif3f	3	2.22796e-69	1.11398e-72	0.337234	0.827	0.764
Tspo	3	1.96769e-65	9.83843e-69	0.352786	0.764	0.685
Rpl31	3	4.4101e-65	2.20505e-68	0.29434	0.966	0.946
Cox8a	3	3.39396e-59	1.69698e-62	0.270885	0.941	0.921
Ifi30	3	4.90947e-57	2.45474e-60	0.351378	0.892	0.859
Cox4i1	3	6.77577e-56	3.38789e-59	0.256888	0.971	0.956
Uqcrh	3	9.1218e-55	4.5609e-58	0.292064	0.887	0.86
Gm26740	3	1.55454e-48	7.7727e-52	0.375935	0.566	0.454
Tmsb10	3	5.32549e-42	2.66275e-45	0.374533	0.75	0.708
Nsa2	3	2.52485e-36	1.26242e-39	0.273544	0.874	0.844
Gas5	3	5.30597e-33	2.65299e-36	0.261808	0.812	0.771
Lsp1	3	6.32575e-30	3.16287e-33	0.34412	0.626	0.553
2410006H16Rik	3	2.60487e-28	1.30244e-31	0.318161	0.816	0.807
Apoe	4	0	0	3.24975	0.94	0.8
Cd74	4	0	0	2.20042	0.774	0.584
Ccl3	4	0	0	2.15814	0.754	0.615
Lpl	4	0	0	2.06942	0.851	0.536
Cst7	4	0	0	1.5985	0.849	0.586
Ccl6	4	0	0	1.49133	0.863	0.613
Lyz2	4	0	0	1.39387	0.989	0.931
Cd63	4	0	0	1.19125	0.991	0.94
Cd52	4	0	0	1.1406	0.959	0.799
Lgals3	4	0	0	1.05129	0.878	0.716
Ctsb	4	0	0	0.925405	0.999	0.994
Fth1	4	0	0	0.891878	1	0.999
Ftl1	4	0	0	0.886731	0.999	0.996
H2-D1	4	0	0	0.838191	0.985	0.913
Cxcl16	4	0	0	0.829113	0.863	0.575
Rpsa	4	0	0	0.766167	0.993	0.971
Cd9	4	0	0	0.744874	0.999	0.987
Ctsz	4	0	0	0.742149	1	0.996
Rpl41	4	0	0	0.678192	1	0.995
Cybb	4	0	0	0.65488	0.876	0.695
Rps2	4	0	0	0.631668	0.996	0.971
Npc2	4	0	0	0.618514	0.997	0.974
Rpl23	4	0	0	0.58587	1	0.998
B2m	4	0	0	0.585065	0.998	0.992
Rps5	4	0	0	0.578424	0.997	0.979
Rps19	4	0	0	0.574151	0.995	0.976
Rpl10a	4	0	0	0.545041	0.995	0.971
Rpl32	4	0	0	0.544281	0.998	0.994
Rps28	4	0	0	0.541564	0.997	0.991
Rps12	4	0	0	0.515315	1	0.999
Rps16	4	0	0	0.503054	0.999	0.994
Rps8	4	0	0	0.49361	1	0.999
Tyrobp	4	0	0	0.487445	1	1
Nes	4	0	0	0.443082	0.852	0.651
Eef1a1	4	0	0	0.411438	1	0.998
Emp3	4	0	0	0.403991	0.899	0.585
Cxcl14	4	0	0	0.335322	0.768	0.635
Ifi207	4	0	0	0.327647	0.858	0.663
Lgals1	4	0	0	0.321095	0.889	0.687
Iqgap1	4	0	0	0.301697	0.878	0.669
Tnf	4	0	0	0.270346	0.846	0.637
Vim	4	0	0	0.266942	0.871	0.669
Gadd45b	4	0	0	0.260079	0.883	0.709
Aplp2	4	2.20577e-302	1.10288e-305	0.781923	0.855	0.621
Rps24	4	1.95664e-300	9.78319e-304	0.51266	0.999	0.999
Anxa5	4	2.28566e-299	1.14283e-302	0.715026	0.805	0.656
Rpl13	4	1.77009e-291	8.85045e-295	0.448006	0.999	0.998
Rpl38	4	8.89002e-291	4.44501e-294	0.529678	0.996	0.976
Rpl19	4	3.39774e-290	1.69887e-293	0.453194	0.998	0.995
Rplp2	4	1.98466e-284	9.92328e-288	0.473244	1	0.997
Rpl9	4	2.63716e-282	1.31858e-285	0.452702	0.998	0.992
Rpl37a	4	8.45873e-279	4.22936e-282	0.482138	0.999	0.996
Ctsd	4	1.93801e-278	9.69007e-282	0.46489	1	1
Atp6v0c	4	1.00901e-275	5.04507e-279	0.553826	0.995	0.964
Cdkn1a	4	2.21121e-275	1.10561e-278	0.337858	0.804	0.617
Ier2	4	1.01631e-273	5.08157e-277	0.441232	0.823	0.623
Mif	4	6.92245e-273	3.46122e-276	0.663593	0.864	0.592
Rps20	4	1.11045e-271	5.55227e-275	0.468546	0.998	0.993
Cstb	4	1.13998e-264	5.69992e-268	0.740467	0.877	0.731
Rps18	4	2.85325e-264	1.42662e-267	0.515122	0.993	0.971
Rps27a	4	1.13602e-263	5.68009e-267	0.46164	0.999	0.997
Rpl27a	4	9.84545e-262	4.92273e-265	0.439399	0.999	0.997
Rpl12	4	1.80716e-259	9.0358e-263	0.452296	0.997	0.99
Axl	4	3.4151e-258	1.70755e-261	0.777056	0.713	0.582
Rpl39	4	9.14913e-250	4.57456e-253	0.462583	0.999	0.997
Rps10	4	3.93969e-247	1.96984e-250	0.451044	0.999	0.994
Mt1	4	1.36358e-245	6.81788e-249	0.639796	0.886	0.696
Prdx1	4	3.06e-241	1.53e-244	0.655871	0.948	0.823
Cd68	4	3.51561e-241	1.75781e-244	0.519977	0.993	0.934
Gnas	4	2.80883e-237	1.40442e-240	0.461918	0.979	0.868
Rpl6	4	3.46678e-233	1.73339e-236	0.405073	0.999	0.995
Rpl36	4	5.92681e-231	2.96341e-234	0.484151	0.996	0.982
S100a1	4	1.01313e-230	5.06564e-234	0.343089	0.76	0.593
Fau	4	5.20798e-226	2.60399e-229	0.40848	1	1
Rack1	4	2.60367e-223	1.30183e-226	0.454628	0.989	0.962
Rps21	4	1.61302e-222	8.06512e-226	0.423945	0.999	0.998
H2-K1	4	2.87122e-221	1.43561e-224	0.546015	0.963	0.86
Rpl17	4	1.54395e-217	7.71973e-221	0.403091	0.998	0.995
Rps25	4	4.29936e-214	2.14968e-217	0.394964	0.998	0.993
Pld3	4	1.69814e-208	8.49071e-212	0.570985	0.835	0.598
Rplp0	4	2.35523e-204	1.17762e-207	0.410036	0.994	0.971
Aldoa	4	1.69604e-203	8.48021e-207	0.493897	0.919	0.68
Rps13	4	2.32688e-203	1.16344e-206	0.386423	0.996	0.986
Rps15a	4	1.54888e-201	7.74441e-205	0.388522	0.998	0.991
Rps14	4	7.59389e-201	3.79695e-204	0.375465	0.998	0.995
Rps26	4	1.02609e-199	5.13044e-203	0.486162	0.99	0.968
Rpl24	4	1.99409e-198	9.97046e-202	0.417387	0.996	0.986
Ifi204	4	1.84624e-195	9.2312e-199	0.29787	0.738	0.569
Rps29	4	3.48595e-195	1.74297e-198	0.338508	1	1
Cd83	4	1.51048e-194	7.55238e-198	0.860427	0.739	0.484
Rpl35	4	7.26958e-193	3.63479e-196	0.469818	0.991	0.959
Rpl37	4	7.72248e-190	3.86124e-193	0.382764	1	0.996
Capg	4	1.26697e-187	6.33486e-191	0.64277	0.687	0.449
Bcl2a1b	4	2.53947e-185	1.26974e-188	0.507978	0.954	0.863
Rps15	4	7.10886e-184	3.55443e-187	0.383336	0.998	0.992
Rps23	4	1.14861e-182	5.74305e-186	0.348771	0.999	0.995
Rpl28	4	1.36269e-182	6.81345e-186	0.368843	0.997	0.991
Rpl35a	4	1.82955e-182	9.14774e-186	0.350192	0.999	0.999
Gapdh	4	3.93459e-179	1.96729e-182	0.427206	0.98	0.902
Tpt1	4	7.59753e-177	3.79877e-180	0.305744	1	0.999
Rps7	4	1.56003e-175	7.80014e-179	0.365708	0.997	0.989
Nab2	4	3.09009e-174	1.54505e-177	0.28457	0.728	0.494
Tpi1	4	4.87999e-174	2.43999e-177	0.499412	0.822	0.636
Neat1	4	1.04135e-172	5.20676e-176	0.468178	0.79	0.568
Mfsd12	4	1.46295e-172	7.31474e-176	0.40386	0.695	0.44
Rpl14	4	1.20047e-168	6.00233e-172	0.360726	0.986	0.947
Rps6	4	4.89665e-168	2.44832e-171	0.373264	0.988	0.959
Timp2	4	1.34105e-166	6.70526e-170	0.391258	0.985	0.947
Rpl11	4	1.65269e-166	8.26346e-170	0.347873	0.999	0.994
Rps11	4	1.67413e-165	8.37067e-169	0.344704	0.999	0.997
Ank	4	3.59348e-165	1.79674e-168	0.797847	0.663	0.402
Myo1e	4	5.50848e-165	2.75424e-168	0.570614	0.687	0.489
Rpl10	4	3.74718e-159	1.87359e-162	0.319855	1	0.999
Rps3a1	4	3.13289e-154	1.56645e-157	0.315456	0.999	0.997
Rplp1	4	1.08914e-152	5.44571e-156	0.299476	1	1
Rpl26	4	1.71485e-152	8.57425e-156	0.314292	0.997	0.995
Rpl18	4	2.16663e-152	1.08331e-155	0.313308	0.995	0.981
Crlf2	4	1.08841e-148	5.44205e-152	0.418983	0.794	0.604
Rpl30	4	1.04381e-147	5.21906e-151	0.3467	0.998	0.997
Pkm	4	3.08597e-146	1.54299e-149	0.431745	0.845	0.596
Creg1	4	4.97435e-146	2.48718e-149	0.359861	0.983	0.934
Rpl15	4	1.07095e-145	5.35477e-149	0.301215	0.998	0.986
Hmox1	4	1.49982e-144	7.49911e-148	0.318195	0.703	0.481
Bola2	4	2.36539e-143	1.1827e-146	0.38702	0.807	0.621
Rps27	4	2.92472e-142	1.46236e-145	0.36169	0.997	0.991
Fxyd5	4	9.1278e-142	4.5639e-145	0.719775	0.703	0.644
Rpl34	4	2.41533e-141	1.20766e-144	0.321641	0.999	0.996
Nap1l1	4	4.7942e-140	2.3971e-143	0.331704	0.788	0.563
Tpm4	4	2.96715e-138	1.48357e-141	0.394414	0.754	0.591
Rpl36a	4	3.00603e-138	1.50302e-141	0.385935	0.973	0.926
Hsp90ab1	4	4.81036e-138	2.40518e-141	0.404506	0.996	0.965
Nme2	4	8.10956e-138	4.05478e-141	0.388183	0.938	0.815
Lgals3bp	4	3.92557e-135	1.96279e-138	0.447186	0.822	0.632
AU020206	4	4.30462e-135	2.15231e-138	0.348447	0.876	0.754
Rps4x	4	1.15886e-134	5.79432e-138	0.337313	0.998	0.993
Uba52	4	4.19674e-133	2.09837e-136	0.369918	0.932	0.835
Soat1	4	1.04965e-130	5.24826e-134	0.38412	0.889	0.736
Ccl9	4	2.00956e-130	1.00478e-133	0.499773	0.72	0.413
Dnajb14	4	1.53027e-129	7.65133e-133	0.390948	0.871	0.733
Ctsl	4	1.99347e-129	9.96735e-133	0.370564	0.997	0.986
Glipr1	4	9.35275e-129	4.67638e-132	0.344539	0.64	0.422
Ptma	4	6.42891e-125	3.21446e-128	0.302993	0.994	0.968
Rpl3	4	3.1932e-124	1.5966e-127	0.307079	0.986	0.958
Plek	4	2.412e-121	1.206e-124	0.438689	0.94	0.813
Csf2ra	4	1.50057e-118	7.50286e-122	0.388642	0.78	0.604
Gusb	4	2.08791e-118	1.04395e-121	0.353936	0.929	0.761
Rpl22	4	2.92747e-118	1.46374e-121	0.318637	0.992	0.97
Rpl8	4	1.92657e-115	9.63283e-119	0.261794	0.996	0.98
Ramp1	4	4.49279e-115	2.24639e-118	0.347888	0.73	0.497
mt-Atp6	4	3.75155e-114	1.87577e-117	0.415513	0.98	0.959
Ndufa1	4	1.35698e-113	6.7849e-117	0.335825	0.81	0.639
Ldha	4	2.56203e-112	1.28102e-115	0.394622	0.823	0.631
Bst2	4	8.64082e-110	4.32041e-113	0.371713	0.886	0.764
Rpl23a	4	1.53452e-109	7.6726e-113	0.306788	0.997	0.986
Ccl2	4	1.23514e-108	6.17569e-112	0.468261	0.78	0.674
Kcnj2	4	5.91026e-107	2.95513e-110	0.496122	0.665	0.436
Lilrb4a	4	6.4183e-107	3.20915e-110	0.883697	0.635	0.572
Ifitm3	4	8.41543e-106	4.20771e-109	0.597607	0.72	0.633
Tspo	4	1.4955e-105	7.4775e-109	0.318419	0.814	0.682
Rps3	4	5.58472e-104	2.79236e-107	0.25831	0.996	0.988
Atox1	4	1.41268e-103	7.06341e-107	0.33653	0.964	0.906
Ifi27l2a	4	1.65736e-103	8.28679e-107	0.874044	0.674	0.588
Rpl7	4	1.9699e-103	9.84951e-107	0.284868	0.992	0.98
Ssr4	4	5.37061e-103	2.68531e-106	0.274288	0.982	0.923
Eef1b2	4	1.40899e-102	7.04493e-106	0.292059	0.981	0.944
Rpl29	4	2.94561e-102	1.4728e-105	0.277649	0.989	0.96
Rassf3	4	6.52419e-102	3.2621e-105	0.310945	0.673	0.511
Rps9	4	2.42976e-101	1.21488e-104	0.269615	0.999	0.998
Sdf2l1	4	1.14624e-100	5.7312e-104	0.384683	0.858	0.68
Rpl5	4	1.35046e-100	6.7523e-104	0.257874	0.996	0.986
Apbb2	4	2.36466e-97	1.18233e-100	0.393634	0.668	0.423
Itgax	4	3.01011e-94	1.50506e-97	0.826697	0.614	0.501
H2afj	4	4.18261e-93	2.09131e-96	0.267073	0.835	0.681
Rpl31	4	4.6238e-93	2.3119e-96	0.270767	0.98	0.945
Ccl4	4	7.08965e-93	3.54483e-96	2.93176	0.634	0.562
Lat2	4	2.96326e-92	1.48163e-95	0.299221	0.818	0.645
Rpl22l1	4	3.42832e-91	1.71416e-94	0.309756	0.858	0.678
C3ar1	4	5.96761e-91	2.98381e-94	0.412503	0.891	0.749
Cadm1	4	1.33106e-90	6.65528e-94	0.330369	0.821	0.566
Rps17	4	1.384e-89	6.91999e-93	0.26285	0.995	0.971
Myo5a	4	5.28029e-89	2.64015e-92	0.393332	0.662	0.585
Myl6	4	5.97198e-88	2.98599e-91	0.331926	0.966	0.91
Hif1a	4	4.19588e-87	2.09794e-90	0.339423	0.811	0.6
Tpd52	4	4.28117e-86	2.14059e-89	0.254729	0.834	0.693
Eif3a	4	3.35628e-85	1.67814e-88	0.264048	0.899	0.692
Il1b	4	6.5833e-84	3.29165e-87	0.390326	0.666	0.545
Slc15a3	4	2.83624e-80	1.41812e-83	0.499273	0.88	0.784
Cpd	4	5.60947e-78	2.80474e-81	0.412942	0.651	0.498
Fos	4	1.13794e-77	5.6897e-81	0.336361	0.875	0.696
Tmem176a	4	3.17324e-77	1.58662e-80	0.341912	0.91	0.788
Gas5	4	3.03251e-76	1.51625e-79	0.270255	0.902	0.764
Tlr2	4	3.66937e-74	1.83469e-77	0.442695	0.703	0.535
mt-Co3	4	8.01847e-72	4.00924e-75	0.336612	0.992	0.985
Nme1	4	1.28149e-70	6.40746e-74	0.278506	0.753	0.603
Lrpap1	4	9.45529e-70	4.72765e-73	0.266201	0.838	0.666
mt-Cytb	4	7.60317e-67	3.80158e-70	0.306872	0.982	0.974
Cox6a1	4	1.79044e-64	8.95222e-68	0.268241	0.871	0.791
Rap2b	4	6.68157e-64	3.34079e-67	0.452289	0.624	0.493
mt-Co1	4	2.42615e-62	1.21307e-65	0.318768	0.987	0.974
Nceh1	4	1.96194e-61	9.80972e-65	0.368472	0.599	0.413
Gm1673	4	1.97278e-59	9.86389e-63	0.626695	0.584	0.463
St8sia6	4	4.86052e-58	2.43026e-61	0.395117	0.678	0.657
Milr1	4	5.16185e-57	2.58092e-60	0.343544	0.666	0.554
Cd72	4	6.68362e-57	3.34181e-60	0.451171	0.634	0.552
Fam20c	4	2.83851e-55	1.41926e-58	0.489655	0.586	0.5
Cox6a2	4	3.52331e-55	1.76166e-58	0.620609	0.589	0.466
Fabp5	4	1.61102e-54	8.05512e-58	0.886523	0.591	0.507
Csf1	4	1.32541e-52	6.62705e-56	0.738264	0.573	0.394
Ncl	4	1.53775e-51	7.68875e-55	0.297322	0.941	0.84
Plaur	4	9.16414e-51	4.58207e-54	0.586612	0.609	0.535
Pgk1	4	2.03476e-50	1.01738e-53	0.276372	0.662	0.473
Wfdc17	4	1.06262e-47	5.31312e-51	0.752209	0.618	0.619
Ccl12	4	2.93702e-47	1.46851e-50	0.37698	0.702	0.505
Igf1	4	3.45183e-46	1.72591e-49	0.67246	0.566	0.429
mt-Co2	4	7.35184e-42	3.67592e-45	0.265935	0.971	0.955
mt-Nd1	4	3.26596e-37	1.63298e-40	0.256614	0.968	0.945
H2-Aa	4	7.30413e-36	3.65206e-39	0.899008	0.427	0.489
Atf3	4	3.41564e-33	1.70782e-36	0.779295	0.583	0.489
Il4i1	4	3.10973e-30	1.55486e-33	0.578509	0.56	0.452
Zfas1	4	1.30173e-28	6.50865e-32	0.255274	0.686	0.632
Gpr84	4	6.42305e-28	3.21152e-31	0.327941	0.704	0.54
Cacna1a	4	7.91249e-25	3.95624e-28	0.355645	0.589	0.508
Gpr65	4	3.30657e-23	1.65328e-26	0.323945	0.63	0.652
Anxa2	4	1.90841e-20	9.54203e-24	0.257195	0.593	0.594
Ctla2b	4	2.25769e-19	1.12884e-22	0.30927	0.611	0.544
Hcst	4	9.58802e-16	4.79401e-19	0.251883	0.625	0.575
Ly9	4	3.42646e-15	1.71323e-18	0.3059	0.636	0.615
Pdgfa	4	2.48467e-13	1.24233e-16	0.304875	0.61	0.514
Id2	4	3.26467e-12	1.63234e-15	0.48581	0.624	0.573
H2-Ab1	4	7.05167e-12	3.52583e-15	0.770961	0.536	0.413
Cd14	4	6.78593e-11	3.39296e-14	0.271415	0.881	0.808
Egr2	4	1.29813e-10	6.49066e-14	0.258891	0.419	0.355
Egr1	4	1.07925e-09	5.39623e-13	0.933199	0.835	0.718
H2-Eb1	4	1.43613e-07	7.18066e-11	0.607717	0.555	0.516
Crip1	4	1.49745e-07	7.48726e-11	0.334611	0.626	0.686
Adssl1	4	8.67393e-07	4.33696e-10	0.277953	0.572	0.529
Xylt1	4	3.9491e-05	1.97455e-08	0.319429	0.527	0.486
Junb	4	0.00343388	1.71694e-06	0.256925	0.944	0.83
Bhlhe40	4	0.243781	0.000121891	0.317846	0.535	0.592
Flt1	4	1	0.00431482	0.258689	0.48	0.482
Chst2	4	1	0.00610751	0.264653	0.428	0.267
Rtp4	5	0	0	1.67631	0.842	0.43
Slfn2	5	0	0	1.42086	0.86	0.548
Stat1	5	0	0	1.40844	0.86	0.474
Ifitm3	5	1.6788e-302	8.39399e-306	2.41449	0.859	0.633
Lgals3bp	5	4.67761e-299	2.3388e-302	1.24939	0.923	0.638
Bst2	5	2.02374e-287	1.01187e-290	1.43685	0.952	0.768
Trim30a	5	3.89743e-275	1.94872e-278	1.25346	0.908	0.635
Isg15	5	4.02677e-270	2.01339e-273	1.90313	0.787	0.459
Ifit3	5	4.28403e-256	2.14202e-259	1.90541	0.766	0.449
Ly6e	5	1.70103e-232	8.50516e-236	0.779506	0.998	0.973
Parp14	5	2.59594e-221	1.29797e-224	1.2705	0.844	0.587
Ifi204	5	2.69354e-220	1.34677e-223	1.61072	0.789	0.576
Xaf1	5	3.26821e-218	1.63411e-221	1.12298	0.804	0.509
Slfn5	5	2.20504e-183	1.10252e-186	1.38827	0.758	0.515
Sp100	5	6.77796e-182	3.38898e-185	1.02468	0.748	0.472
Oasl2	5	4.52916e-176	2.26458e-179	1.23277	0.726	0.49
Rnf213	5	4.98001e-174	2.49e-177	1.07825	0.773	0.525
Eif2ak2	5	4.67159e-166	2.33579e-169	1.00569	0.767	0.482
Ifit2	5	1.2303e-155	6.15152e-159	1.2923	0.69	0.456
Slfn8	5	1.66562e-155	8.32811e-159	0.888588	0.814	0.578
Trim30d	5	7.50747e-155	3.75373e-158	0.880192	0.811	0.543
Ccl12	5	4.74551e-144	2.37275e-147	2.61743	0.787	0.512
Gm4951	5	4.81349e-139	2.40675e-142	1.00681	0.835	0.724
Ifi27l2a	5	5.11075e-136	2.55537e-139	1.5325	0.772	0.589
Zbp1	5	6.20953e-122	3.10477e-125	0.801022	0.696	0.518
Irgm1	5	6.68795e-121	3.34398e-124	0.817527	0.7	0.424
Phf11b	5	2.75429e-106	1.37714e-109	0.838804	0.676	0.425
Usp18	5	1.50331e-101	7.51653e-105	0.95348	0.679	0.528
Ifi211	5	5.8819e-101	2.94095e-104	0.433463	0.795	0.69
Stat2	5	3.03628e-99	1.51814e-102	0.787185	0.697	0.491
Phf11d	5	5.85046e-84	2.92523e-87	0.808678	0.667	0.456
Ly6a	5	1.53859e-83	7.69295e-87	0.859162	0.626	0.428
Parp9	5	2.90599e-81	1.45299e-84	0.615846	0.686	0.453
Ifit1	5	8.15437e-80	4.07719e-83	1.02757	0.636	0.466
Sdc3	5	5.71813e-79	2.85906e-82	0.68236	0.68	0.492
Irf7	5	1.99393e-78	9.96967e-82	0.889283	0.616	0.421
B2m	5	1.82427e-74	9.12133e-78	0.38184	0.998	0.992
Gbp2	5	2.08024e-73	1.04012e-76	0.519834	0.628	0.428
Clec2d	5	3.37483e-69	1.68742e-72	0.703607	0.815	0.681
Cxcl10	5	9.4533e-68	4.72665e-71	1.67484	0.726	0.662
Ifi207	5	2.09456e-67	1.04728e-70	0.771162	0.744	0.677
Znfx1	5	3.0458e-66	1.5229e-69	0.568078	0.744	0.574
Herc6	5	1.19758e-65	5.98792e-69	0.730909	0.643	0.432
Rsad2	5	6.1856e-65	3.0928e-68	0.617167	0.718	0.649
H2-K1	5	1.24256e-64	6.21282e-68	0.652074	0.952	0.865
Samhd1	5	1.8228e-64	9.11402e-68	0.579183	0.779	0.598
Ifi209	5	9.05316e-64	4.52658e-67	0.843309	0.616	0.462
Trim30c	5	6.35776e-62	3.17888e-65	0.392621	0.679	0.518
Tent5a	5	1.19674e-59	5.98371e-63	0.506343	0.889	0.752
9930111J21Rik2	5	2.22248e-55	1.11124e-58	0.435023	0.916	0.832
Gbp7	5	2.88677e-53	1.44338e-56	0.438504	0.842	0.682
Ifit3b	5	9.4826e-53	4.7413e-56	0.853934	0.596	0.428
Trim12c	5	1.07988e-49	5.39939e-53	0.458079	0.714	0.542
Isg20	5	1.06399e-48	5.31997e-52	0.455537	0.588	0.421
H2-D1	5	3.08209e-48	1.54104e-51	0.53633	0.971	0.917
Ddx58	5	3.75767e-47	1.87884e-50	0.590478	0.661	0.526
Ifi213	5	4.64631e-44	2.32315e-47	0.314059	0.69	0.618
Tspo	5	3.95326e-42	1.97663e-45	0.550299	0.806	0.689
Ifi206	5	8.17933e-42	4.08966e-45	0.421496	0.569	0.424
Iigp1	5	8.62077e-41	4.31038e-44	0.75663	0.61	0.501
Ddx60	5	2.92578e-40	1.46289e-43	0.389469	0.6	0.444
Ccl2	5	5.02417e-40	2.51208e-43	0.572798	0.733	0.681
Slfn9	5	6.61894e-38	3.30947e-41	0.386914	0.625	0.512
Gbp5	5	9.66469e-33	4.83234e-36	0.343853	0.686	0.553
Fgl2	5	2.0521e-32	1.02605e-35	0.635484	0.539	0.382
Ifih1	5	2.37233e-31	1.18617e-34	0.45991	0.551	0.383
Ms4a4c	5	1.9182e-30	9.59098e-34	0.346099	0.706	0.651
Ms4a6b	5	7.79479e-30	3.8974e-33	0.368968	0.803	0.687
Sass6	5	2.46036e-26	1.23018e-29	0.329833	0.644	0.52
Trim30b	5	1.29636e-24	6.48179e-28	0.371354	0.556	0.435
Tlr3	5	2.48643e-23	1.24321e-26	0.314085	0.683	0.535
Oasl1	5	1.20404e-20	6.02021e-24	0.275206	0.622	0.594
Ms4a6c	5	2.81012e-18	1.40506e-21	0.339424	0.727	0.631
Samd9l	5	1.10395e-17	5.51974e-21	0.369005	0.51	0.404
Usp25	5	2.54027e-17	1.27013e-20	0.290955	0.636	0.513
Oas1a	5	7.11611e-17	3.55806e-20	0.295302	0.574	0.506
Ccl5	5	2.48859e-15	1.2443e-18	0.78223	0.631	0.622
Cybb	5	2.64516e-15	1.32258e-18	0.357104	0.751	0.709
Irf1	5	1.98797e-13	9.93987e-17	0.424828	0.59	0.492
Fcgr4	5	3.52179e-12	1.7609e-15	0.356026	0.647	0.581
Cd52	5	6.54382e-10	3.27191e-13	0.339844	0.869	0.81
Rnase6	5	1.10709e-09	5.53545e-13	0.291829	0.521	0.408
Cxcl16	5	8.01553e-09	4.00776e-12	0.262403	0.684	0.596
Ccl4	5	0.114959	5.74797e-05	0.311107	0.521	0.569
Stmn1	6	2.17628e-148	1.08814e-151	2.80599	0.851	0.431
Hmgb2	6	8.55379e-114	4.27689e-117	2.40708	0.901	0.677
Ptma	6	3.55184e-95	1.77592e-98	1.02816	0.985	0.97
H2afz	6	1.27193e-89	6.35965e-93	1.68388	0.954	0.875
Mcm6	6	2.50133e-82	1.25067e-85	0.884223	0.699	0.35
Tuba1b	6	1.6172e-81	8.08601e-85	1.22065	0.963	0.834
Tubb5	6	1.3571e-80	6.78549e-84	1.32214	0.938	0.771
Atad2	6	9.11842e-80	4.55921e-83	1.64351	0.804	0.577
Mcm5	6	2.38394e-78	1.19197e-81	0.859403	0.697	0.392
Tmpo	6	3.65442e-74	1.82721e-77	1.32314	0.829	0.567
Mcm7	6	2.62856e-73	1.31428e-76	0.959675	0.714	0.399
Dek	6	4.50188e-69	2.25094e-72	1.17475	0.901	0.705
Mcm3	6	6.82943e-66	3.41471e-69	0.953994	0.778	0.468
Fam111a	6	1.38406e-62	6.92029e-66	0.927953	0.844	0.592
Dnajc9	6	3.15022e-62	1.57511e-65	0.887206	0.732	0.486
Smc2	6	7.51331e-62	3.75666e-65	1.22865	0.699	0.417
Cbx5	6	2.90194e-60	1.45097e-63	0.98683	0.732	0.44
Lig1	6	2.73929e-58	1.36964e-61	1.06741	0.732	0.516
Mcm4	6	1.07583e-56	5.37914e-60	0.75324	0.705	0.458
Gmnn	6	4.42942e-56	2.21471e-59	0.805598	0.688	0.446
Dnmt1	6	8.91964e-55	4.45982e-58	0.845934	0.732	0.455
Fignl1	6	1.81457e-54	9.07287e-58	0.676409	0.677	0.407
Ezh2	6	4.5205e-53	2.26025e-56	1.17217	0.666	0.412
Pcna	6	2.06258e-52	1.03129e-55	1.16922	0.716	0.442
Hells	6	3.22182e-51	1.61091e-54	0.888294	0.677	0.498
Cdca8	6	3.70732e-51	1.85366e-54	1.14989	0.703	0.453
Rad51ap1	6	1.06415e-50	5.32077e-54	0.944632	0.686	0.447
Nap1l1	6	9.50943e-49	4.75471e-52	0.833571	0.809	0.579
Prim1	6	1.01796e-48	5.0898e-52	0.653937	0.684	0.464
Lmnb1	6	5.62718e-48	2.81359e-51	0.982597	0.637	0.368
Anp32b	6	6.24178e-48	3.12089e-51	0.901007	0.813	0.649
Prc1	6	8.08432e-47	4.04216e-50	1.63831	0.787	0.626
Nucks1	6	1.51914e-46	7.59569e-50	0.838058	0.908	0.764
Hirip3	6	1.12402e-45	5.62008e-49	0.894198	0.697	0.467
Hsp90aa1	6	2.55838e-44	1.27919e-47	0.869164	0.912	0.718
Ube2s	6	2.39745e-43	1.19872e-46	1.14231	0.776	0.583
Nsd2	6	1.63969e-41	8.19843e-45	0.956409	0.721	0.487
Smc1a	6	2.03887e-41	1.01944e-44	0.792301	0.903	0.792
AI506816	6	4.45442e-41	2.22721e-44	0.649798	0.754	0.562
Cks1b	6	8.56176e-41	4.28088e-44	0.889234	0.684	0.482
Hmgn2	6	3.72361e-39	1.8618e-42	1.00544	0.785	0.643
H2afv	6	3.94451e-39	1.97225e-42	1.03834	0.809	0.627
Rrm1	6	4.3808e-39	2.1904e-42	0.824498	0.637	0.399
Nasp	6	1.99148e-38	9.95741e-42	0.686845	0.688	0.469
Orc6	6	2.8876e-38	1.4438e-41	0.604743	0.679	0.47
Prdx4	6	1.15003e-37	5.75013e-41	0.754137	0.736	0.521
Cit	6	3.86519e-36	1.93259e-39	0.715067	0.653	0.46
Hjurp	6	5.50041e-36	2.7502e-39	1.15736	0.791	0.612
Ndc80	6	1.8072e-35	9.03602e-39	0.799236	0.673	0.493
Tyms	6	2.43196e-35	1.21598e-38	0.786216	0.668	0.462
Fen1	6	8.28666e-35	4.14333e-38	0.74331	0.626	0.413
Txn1	6	4.05131e-34	2.02565e-37	0.648376	0.818	0.681
Dtl	6	1.03598e-33	5.17989e-37	0.781904	0.644	0.478
Atad5	6	1.75963e-33	8.79813e-37	0.538364	0.662	0.484
Smc4	6	1.05499e-32	5.27495e-36	1.0457	0.631	0.426
Asf1b	6	1.056e-31	5.27999e-35	0.710235	0.644	0.472
Ckap2l	6	2.06412e-31	1.03206e-34	0.955312	0.64	0.48
Ckap2	6	1.93599e-30	9.67996e-34	0.678495	0.662	0.482
Cdk1	6	5.32687e-30	2.66344e-33	1.02994	0.633	0.461
Dut	6	9.11805e-30	4.55903e-33	0.773544	0.635	0.466
Tk1	6	1.32912e-29	6.64558e-33	0.841445	0.664	0.504
Psip1	6	1.92652e-29	9.63261e-33	0.596187	0.703	0.538
Cenps	6	3.40559e-29	1.70279e-32	0.360358	0.673	0.543
Rfc4	6	4.74713e-29	2.37356e-32	0.607928	0.648	0.49
Slc43a3	6	1.17488e-28	5.87441e-32	0.573653	0.538	0.309
Dlgap5	6	1.26848e-28	6.3424e-32	0.506149	0.664	0.525
Cks2	6	1.33341e-28	6.66704e-32	1.03101	0.604	0.415
Lockd	6	2.2128e-28	1.1064e-31	1.05399	0.701	0.557
Hdgf	6	4.46795e-28	2.23398e-31	0.624167	0.798	0.622
Cenpk	6	7.31252e-28	3.65626e-31	0.496478	0.567	0.389
Incenp	6	1.27369e-27	6.36847e-31	0.690145	0.714	0.555
Fbxo5	6	1.47182e-27	7.35911e-31	0.801539	0.637	0.453
Skp2	6	3.09641e-27	1.5482e-30	0.518384	0.646	0.461
Tagln2	6	3.72726e-27	1.86363e-30	0.800743	0.699	0.537
Tacc3	6	3.9835e-27	1.99175e-30	0.577331	0.622	0.449
Tubb4b	6	5.86788e-27	2.93394e-30	1.0006	0.69	0.492
E2f1	6	1.73864e-26	8.69318e-30	0.521865	0.582	0.395
Rfc3	6	2.82917e-26	1.41459e-29	0.517922	0.662	0.491
Ccdc34	6	7.73315e-26	3.86657e-29	0.732534	0.727	0.579
Pclaf	6	9.01884e-26	4.50942e-29	1.05861	0.681	0.547
Spc25	6	1.50531e-25	7.52656e-29	0.675698	0.591	0.434
Ncl	6	2.04598e-25	1.02299e-28	0.475772	0.936	0.847
Ube2t	6	3.35169e-25	1.67585e-28	0.550372	0.662	0.515
Usp1	6	4.02164e-25	2.01082e-28	0.621672	0.688	0.534
Casp8ap2	6	6.70986e-25	3.35493e-28	0.533423	0.732	0.566
Kif20b	6	7.46648e-25	3.73324e-28	0.742214	0.609	0.455
Anp32e	6	1.01694e-24	5.08471e-28	0.561849	0.763	0.617
Gm43305	6	1.03112e-24	5.15559e-28	0.977866	0.727	0.589
Uhrf1	6	1.06418e-24	5.3209e-28	0.572008	0.541	0.365
Prdx1	6	1.76231e-24	8.81157e-28	0.498694	0.927	0.832
Spc24	6	2.0228e-24	1.0114e-27	0.699037	0.558	0.366
Clspn	6	2.15394e-24	1.07697e-27	0.642693	0.618	0.472
Ncapd2	6	4.78494e-24	2.39247e-27	0.600752	0.635	0.509
Cdkn1a	6	6.34831e-24	3.17415e-27	1.51699	0.727	0.632
Ncapg2	6	8.35535e-24	4.17768e-27	0.772341	0.622	0.465
Tcf19	6	4.59214e-23	2.29607e-26	0.642131	0.585	0.417
Ccna2	6	5.39289e-23	2.69645e-26	0.623861	0.475	0.272
Tpm4	6	1.0644e-22	5.32202e-26	0.583625	0.725	0.603
Smc6	6	1.8199e-22	9.09951e-26	0.637188	0.714	0.541
Ulbp1	6	3.86869e-22	1.93434e-25	0.444894	0.631	0.5
Cdkn2c	6	4.34309e-22	2.17155e-25	0.89045	0.563	0.382
Lin9	6	4.60018e-22	2.30009e-25	0.499628	0.67	0.492
Cenpq	6	9.1472e-22	4.5736e-25	0.401138	0.668	0.529
Lmnb2	6	1.22697e-21	6.13483e-25	0.394232	0.602	0.448
Rnf168	6	1.61259e-21	8.06295e-25	0.500124	0.745	0.644
Ccl12	6	1.69581e-21	8.47904e-25	0.42233	0.71	0.52
Kif23	6	1.94038e-21	9.70192e-25	0.818458	0.56	0.393
Bub1b	6	3.02099e-21	1.5105e-24	0.525204	0.648	0.553
Brca2	6	5.87015e-21	2.93507e-24	0.513898	0.598	0.444
Gapdh	6	6.57024e-21	3.28512e-24	0.414897	0.96	0.908
H2afx	6	7.43812e-21	3.71906e-24	1.14767	0.578	0.42
Anln	6	8.29227e-21	4.14613e-24	0.520732	0.549	0.38
Cenpf	6	9.99783e-21	4.99891e-24	1.54902	0.789	0.723
Racgap1	6	2.5195e-20	1.25975e-23	0.811688	0.582	0.422
Pola1	6	5.81888e-20	2.90944e-23	0.481238	0.582	0.42
Hspa8	6	8.86766e-20	4.43383e-23	0.360267	0.965	0.944
Rif1	6	2.48256e-19	1.24128e-22	0.476281	0.67	0.501
Cdc25a	6	4.83808e-19	2.41904e-22	0.404425	0.653	0.509
Smc3	6	7.07643e-19	3.53821e-22	0.527573	0.752	0.62
Prr11	6	7.6262e-19	3.8131e-22	0.373716	0.653	0.543
Larp7	6	1.33436e-18	6.67178e-22	0.355299	0.692	0.534
Chek1	6	2.58473e-18	1.29236e-21	0.267631	0.523	0.369
Knstrn	6	2.67373e-18	1.33686e-21	0.624918	0.648	0.564
Ccnf	6	3.65884e-18	1.82942e-21	0.698136	0.602	0.5
Shcbp1	6	4.29388e-18	2.14694e-21	0.426053	0.651	0.535
Ccdc88a	6	8.75476e-18	4.37738e-21	0.449569	0.76	0.602
Mthfd2	6	2.22808e-17	1.11404e-20	0.43571	0.62	0.45
Suz12	6	3.37619e-17	1.68809e-20	0.449404	0.699	0.544
Rbbp8	6	4.1107e-17	2.05535e-20	0.335366	0.629	0.47
Gm42047	6	7.01118e-17	3.50559e-20	1.08739	0.76	0.723
Hsp90ab1	6	1.08005e-16	5.40024e-20	0.430977	0.989	0.967
Fkbp2	6	1.30943e-16	6.54714e-20	0.410421	0.877	0.783
Cdc20	6	1.54276e-16	7.7138e-20	0.711027	0.523	0.383
Supt16	6	4.83729e-16	2.41864e-19	0.380432	0.741	0.602
Baz1b	6	5.05179e-16	2.5259e-19	0.467134	0.807	0.706
Mad2l1	6	6.41867e-16	3.20934e-19	0.388002	0.589	0.449
Cgas	6	2.44998e-15	1.22499e-18	0.513253	0.725	0.621
Plk4	6	2.46922e-15	1.23461e-18	0.352903	0.563	0.412
Kif15	6	3.08243e-15	1.54121e-18	0.758238	0.611	0.503
Dhfr	6	8.10573e-15	4.05287e-18	0.445221	0.629	0.512
Cntln	6	1.24085e-14	6.20427e-18	0.291269	0.618	0.497
Cenpw	6	1.33921e-14	6.69606e-18	0.33123	0.611	0.526
Ly6e	6	1.43288e-14	7.16439e-18	0.365587	0.993	0.973
Cenpa	6	1.53446e-14	7.6723e-18	1.31246	0.631	0.548
Cdt1	6	2.2227e-14	1.11135e-17	0.506133	0.578	0.471
Ifi30	6	3.81504e-14	1.90752e-17	0.398484	0.936	0.861
H3f3a	6	7.26774e-14	3.63387e-17	0.326381	0.967	0.935
Phgdh	6	9.62993e-14	4.81497e-17	0.344207	0.692	0.513
Tpr	6	1.4071e-13	7.03552e-17	0.426685	0.884	0.794
Ercc6l	6	2.19411e-13	1.09706e-16	0.306793	0.512	0.384
Mrpl33	6	2.55422e-13	1.27711e-16	0.361309	0.767	0.643
Rfc1	6	2.81191e-13	1.40595e-16	0.399442	0.749	0.64
Bcl7a	6	3.74355e-13	1.87178e-16	0.2772	0.692	0.533
Mis18bp1	6	4.6966e-13	2.3483e-16	0.683908	0.53	0.392
Tmed3	6	6.20446e-13	3.10223e-16	0.29309	0.877	0.776
Trim59	6	8.97299e-13	4.48649e-16	0.648146	0.484	0.344
Sgo1	6	1.12728e-12	5.63639e-16	0.446401	0.626	0.553
Cep295	6	1.18814e-12	5.94069e-16	0.44188	0.662	0.555
Dbf4	6	1.55938e-12	7.79691e-16	0.487172	0.563	0.418
Cdkn3	6	1.57403e-12	7.87016e-16	0.496967	0.532	0.418
Pgk1	6	1.7186e-12	8.59298e-16	0.29059	0.651	0.487
Cdc7	6	1.93855e-12	9.69276e-16	0.328404	0.558	0.433
Gatm	6	4.48139e-12	2.2407e-15	0.343687	0.793	0.653
Ect2	6	4.71581e-12	2.3579e-15	0.283413	0.565	0.443
Pkm	6	4.74285e-12	2.37142e-15	0.289962	0.78	0.615
Pcnt	6	5.94205e-12	2.97102e-15	0.37273	0.697	0.588
Ccne2	6	1.10842e-11	5.54209e-15	0.753082	0.664	0.61
Cdk5rap2	6	1.28248e-11	6.41242e-15	0.280274	0.611	0.486
Rad50	6	1.28892e-11	6.44462e-15	0.270459	0.745	0.642
Tcerg1	6	1.2994e-11	6.49698e-15	0.298279	0.67	0.549
Zcwpw1	6	1.46447e-11	7.32236e-15	0.3543	0.6	0.471
Snrpg	6	1.51113e-11	7.55566e-15	0.360477	0.892	0.813
Hist1h2ae	6	1.79614e-11	8.98071e-15	0.972787	0.8	0.748
Mphosph8	6	2.38298e-11	1.19149e-14	0.317357	0.701	0.567
Nop58	6	2.75675e-11	1.37837e-14	0.297419	0.629	0.476
Cenpn	6	3.24416e-11	1.62208e-14	0.284655	0.549	0.456
Taf1d	6	3.46155e-11	1.73078e-14	0.326341	0.769	0.643
Actg1	6	3.97666e-11	1.98833e-14	0.355929	0.965	0.93
Gpx1	6	4.49728e-11	2.24864e-14	0.417937	0.908	0.865
Fcrls	6	4.7297e-11	2.36485e-14	0.265718	0.998	0.99
Hspd1	6	6.83001e-11	3.415e-14	0.321513	0.745	0.623
Calm1	6	8.15438e-11	4.07719e-14	0.285714	0.954	0.929
Arsb	6	1.23496e-10	6.17481e-14	0.31036	0.782	0.646
Sass6	6	1.27586e-10	6.3793e-14	0.339541	0.62	0.523
Marcksl1	6	1.31932e-10	6.59662e-14	0.252759	0.585	0.471
Aurka	6	1.33624e-10	6.68119e-14	0.429816	0.607	0.539
Spdl1	6	1.36223e-10	6.81117e-14	0.368204	0.585	0.526
Syne2	6	2.99623e-10	1.49812e-13	0.298903	0.655	0.602
Emp3	6	3.09817e-10	1.54908e-13	0.369491	0.727	0.61
Blm	6	3.64092e-10	1.82046e-13	0.332422	0.574	0.469
Foxm1	6	4.42742e-10	2.21371e-13	0.277928	0.578	0.493
Cdkn2d	6	4.59674e-10	2.29837e-13	0.517604	0.576	0.461
Pdik1l	6	5.86114e-10	2.93057e-13	0.293453	0.653	0.531
Sdf2l1	6	7.29369e-10	3.64684e-13	0.339872	0.822	0.693
Zfp367	6	7.69366e-10	3.84683e-13	0.456714	0.523	0.418
Mns1	6	1.03998e-09	5.19992e-13	0.304914	0.521	0.415
Cdkn2a	6	1.49575e-09	7.47873e-13	0.367808	0.679	0.647
Hist1h2ab	6	1.59294e-09	7.96468e-13	0.393519	0.622	0.558
Tceal9	6	2.35021e-09	1.1751e-12	0.254321	0.677	0.554
Crybg3	6	2.45024e-09	1.22512e-12	0.31779	0.697	0.605
Kmt5a	6	2.82426e-09	1.41213e-12	0.390255	0.705	0.62
Lcorl	6	2.87433e-09	1.43717e-12	0.553906	0.62	0.489
Hnrnpr	6	3.20213e-09	1.60107e-12	0.279663	0.789	0.656
Magt1	6	3.32082e-09	1.66041e-12	0.253112	0.879	0.768
Smarca5	6	3.44567e-09	1.72283e-12	0.31814	0.789	0.684
Smarcc1	6	3.58023e-09	1.79012e-12	0.264903	0.664	0.552
Cip2a	6	6.71993e-09	3.35997e-12	0.362312	0.51	0.398
Tuba1c	6	7.02259e-09	3.5113e-12	0.646735	0.558	0.445
Hist1h2ap	6	1.26576e-08	6.32882e-12	0.727108	0.651	0.566
Cep162	6	2.16649e-08	1.08325e-11	0.327592	0.648	0.546
Rps19	6	2.57485e-08	1.28743e-11	0.266338	0.98	0.977
Nme1	6	2.74513e-08	1.37257e-11	0.261023	0.716	0.614
Chd4	6	3.32081e-08	1.66041e-11	0.306775	0.868	0.805
Zfp91	6	3.81836e-08	1.90918e-11	0.312855	0.859	0.802
Gen1	6	3.84857e-08	1.92428e-11	0.315255	0.484	0.377
Ndc1	6	4.3991e-08	2.19955e-11	0.255227	0.477	0.364
Slfn9	6	4.57953e-08	2.28976e-11	0.290651	0.6	0.515
Tmsb10	6	9.17071e-08	4.58535e-11	0.530174	0.785	0.711
Kif20a	6	9.99351e-08	4.99675e-11	0.320021	0.648	0.634
1700025G04Rik	6	1.01286e-07	5.06429e-11	0.272771	0.58	0.486
Brip1	6	1.16249e-07	5.81247e-11	0.351863	0.6	0.539
Rpsa	6	1.25705e-07	6.28524e-11	0.261263	0.976	0.973
Lyar	6	1.39281e-07	6.96407e-11	0.26658	0.677	0.581
Rad18	6	1.3937e-07	6.96852e-11	0.273655	0.565	0.489
Mbd4	6	1.46175e-07	7.30874e-11	0.258483	0.549	0.456
Cpd	6	2.38711e-07	1.19355e-10	0.356076	0.598	0.51
Mybl1	6	3.42068e-07	1.71034e-10	0.258341	0.459	0.341
Smc5	6	3.49324e-07	1.74662e-10	0.256447	0.558	0.455
Cd52	6	4.24894e-07	2.12447e-10	0.401797	0.873	0.811
G2e3	6	4.56129e-07	2.28064e-10	0.449806	0.578	0.474
Cenpp	6	6.16408e-07	3.08204e-10	0.370867	0.538	0.454
Kif2c	6	6.33267e-07	3.16633e-10	0.303744	0.521	0.432
Gas2l3	6	1.02057e-06	5.10287e-10	0.467547	0.591	0.529
Ckap5	6	1.26693e-06	6.33465e-10	0.426994	0.618	0.526
Hist1h1d	6	2.74861e-06	1.37431e-09	0.276806	0.563	0.485
Tspo	6	3.55331e-06	1.77666e-09	0.274605	0.769	0.692
Nin	6	1.46623e-05	7.33115e-09	0.299085	0.626	0.553
Slc7a1	6	2.12767e-05	1.06383e-08	0.262168	0.475	0.354
Jade1	6	2.46297e-05	1.23149e-08	0.290558	0.596	0.503
Slc38a2	6	3.77884e-05	1.88942e-08	0.260652	0.835	0.728
Hist1h4d	6	0.000204765	1.02383e-07	0.422277	0.826	0.798
Fxyd5	6	0.00238643	1.19321e-06	0.314441	0.662	0.649
Gm26917	6	0.0282297	1.41148e-05	0.54261	0.895	0.861
Sdk1	6	0.0594595	2.97297e-05	0.261371	0.451	0.376
Hist2h2ac	6	0.106892	5.34459e-05	0.504954	0.626	0.608
Dna2	6	0.167235	8.36174e-05	0.310074	0.527	0.511
Psat1	6	0.522051	0.000261026	0.258382	0.554	0.521
Glipr1	6	1	0.00088026	0.279168	0.492	0.44
Hist1h1e	6	1	0.00130638	0.512167	0.629	0.598
Ifi27l2a	6	1	0.0014578	1.12747	0.587	0.595
E2f2	6	1	0.00939571	0.252743	0.437	0.406

## Sheet: Subset markers in 5xFAD;CD28 mi
Subset markers from single-cell sequencing of wild-type, 5xFAD, and 5xFAD;CD28-KO microglia (pval < 0.01, log2FC > 0.25)
gene	cluster	p_val	p_val_adj	avg_log2FC	pct.1	pct.2
Crybb1	0	1.59881e-119	2.70022e-115	0.275662	0.819	0.71
mt-Nd3	0	1.35099e-103	2.28169e-99	0.251996	0.857	0.747
Adgre1	0	1.67859e-75	2.83498e-71	0.256735	0.729	0.639
Upk1b	0	1.10822e-32	1.87167e-28	0.300681	0.367	0.31
Tgfa	0	1.67312e-29	2.82573e-25	0.275046	0.363	0.309
Rpl34	1	0	0	0.375769	0.983	0.97
Rps4x	1	0	0	0.44431	0.99	0.977
Rps15a	1	0	0	0.400271	0.985	0.973
Rpl11	1	0	0	0.378181	0.98	0.969
Rpl18a	1	0	0	0.35775	0.988	0.977
Rps10	1	0	0	0.373819	0.984	0.973
Rps11	1	0	0	0.388323	0.991	0.981
Rps3a1	1	0	0	0.37268	0.984	0.975
Rps27a	1	0	0	0.353051	0.993	0.984
Rpl39	1	0	0	0.37162	0.993	0.984
Rps27	1	0	0	0.387154	0.984	0.976
Rps24	1	0	0	0.356302	0.994	0.986
Rpl13	1	0	0	0.363291	0.995	0.988
Rpl41	1	0	0	0.295384	0.989	0.982
Rpl37	1	0	0	0.333167	0.992	0.985
Rpl30	1	0	0	0.390557	0.99	0.983
Rpl37a	1	0	0	0.359263	0.993	0.987
Rpl21	1	0	0	0.338468	0.994	0.988
Rps9	1	0	0	0.343278	0.991	0.985
Rpl27a	1	0	0	0.340493	0.993	0.987
Rpl35a	1	0	0	0.377072	0.993	0.987
Rps8	1	0	0	0.344531	0.993	0.988
Rps21	1	0	0	0.395087	0.995	0.991
Rgs10	1	0	0	0.351528	0.992	0.988
Fau	1	0	0	0.400617	1	0.997
Fcer1g	1	0	0	0.341304	1	0.998
Rplp1	1	0	0	0.317681	1	0.998
Fth1	1	0	0	0.279985	0.998	0.996
Tyrobp	1	0	0	0.291349	1	0.999
Rps29	1	0	0	0.350231	1	0.999
Cst3	1	0	0	0.402656	1	1
C1qb	1	0	0	0.327627	1	1
Itm2b	1	0	0	0.263651	1	1
Tmsb4x	1	0	0	0.29434	1	1
Ftl1	1	6.25144e-300	1.05581e-295	0.307108	0.991	0.986
Rps23	1	1.60039e-288	2.7029e-284	0.322618	0.984	0.975
Rps13	1	1.0421e-287	1.76e-283	0.381251	0.967	0.952
Rpl28	1	1.00776e-286	1.70201e-282	0.377628	0.969	0.952
Rpl23	1	1.82442e-286	3.08127e-282	0.294466	0.989	0.979
Rpl17	1	2.12946e-280	3.59644e-276	0.351482	0.973	0.959
Rps7	1	4.79495e-276	8.09818e-272	0.376877	0.96	0.945
Rps16	1	1.20211e-269	2.03024e-265	0.338208	0.974	0.961
Rpl19	1	8.22075e-265	1.3884e-260	0.318424	0.98	0.966
Rpl26	1	2.45087e-261	4.13927e-257	0.315447	0.98	0.967
Rpl32	1	4.71379e-261	7.96112e-257	0.324562	0.975	0.962
Ubb	1	6.67446e-256	1.12725e-251	0.356297	0.968	0.964
Rps3	1	8.2945e-255	1.40086e-250	0.353499	0.961	0.942
Rpl9	1	8.58519e-245	1.44995e-240	0.354564	0.961	0.948
Rps20	1	3.95552e-244	6.68047e-240	0.34426	0.965	0.953
Rps5	1	2.63682e-242	4.45333e-238	0.380702	0.935	0.912
Rpl38	1	1.82367e-240	3.08e-236	0.361097	0.955	0.941
Rps28	1	1.85239e-234	3.12851e-230	0.315167	0.977	0.966
Tpt1	1	1.54425e-230	2.60808e-226	0.269243	0.994	0.99
mt-Cytb	1	4.14014e-230	6.99228e-226	0.340517	0.994	0.969
Rpl18	1	1.53721e-223	2.5962e-219	0.355218	0.946	0.932
Rpl36	1	1.9374e-217	3.27208e-213	0.350041	0.943	0.929
Rpl3	1	2.02048e-213	3.41239e-209	0.364512	0.926	0.909
Rpl7	1	3.31475e-210	5.59827e-206	0.371117	0.932	0.915
Rpl6	1	2.14788e-209	3.62755e-205	0.288887	0.979	0.974
Rplp0	1	2.10692e-201	3.55838e-197	0.305604	0.955	0.939
Aif1	1	2.58651e-200	4.36835e-196	0.313779	0.97	0.968
Rpl22	1	9.86442e-200	1.666e-195	0.375304	0.913	0.892
Cyba	1	2.49502e-198	4.21383e-194	0.282367	0.981	0.978
Rps19	1	6.63895e-193	1.12125e-188	0.333155	0.937	0.918
Rps26	1	6.16892e-190	1.04187e-185	0.343133	0.936	0.92
Rpl15	1	1.65049e-189	2.78752e-185	0.330141	0.94	0.931
Rpl8	1	7.0419e-176	1.18931e-171	0.319697	0.942	0.935
mt-Co3	1	2.70136e-170	4.56232e-166	0.323737	0.995	0.978
Rps14	1	4.25964e-169	7.19411e-165	0.278138	0.968	0.956
Rps18	1	5.88804e-168	9.94432e-164	0.303576	0.94	0.922
Rpl29	1	2.70077e-167	4.56134e-163	0.356103	0.903	0.89
Rpl13a	1	8.14387e-159	1.37542e-154	0.263924	0.966	0.958
mt-Co2	1	2.95118e-158	4.98424e-154	0.292204	0.987	0.958
Ckb	1	2.4843e-154	4.19574e-150	0.355852	0.92	0.916
Hexa	1	4.78933e-153	8.0887e-149	0.2807	0.945	0.934
Rpsa	1	1.91043e-148	3.22652e-144	0.286499	0.927	0.911
Rpl24	1	1.36449e-145	2.30448e-141	0.304879	0.928	0.917
Ldhb	1	1.36697e-144	2.30868e-140	0.407073	0.829	0.821
Sh3bgrl3	1	5.75214e-144	9.71479e-140	0.348083	0.88	0.87
mt-Atp6	1	9.44194e-143	1.59465e-138	0.281568	0.99	0.963
Cox4i1	1	3.72737e-142	6.29516e-138	0.372637	0.854	0.838
Rpl10	1	3.90117e-140	6.58869e-136	0.307106	0.931	0.926
Rpl10a	1	3.45387e-135	5.83324e-131	0.29045	0.91	0.895
Rplp2	1	3.75086e-134	6.33484e-130	0.250919	0.964	0.956
Rpl27	1	8.901e-134	1.50329e-129	0.316423	0.904	0.897
Rpl14	1	2.1931e-124	3.70392e-120	0.318674	0.881	0.876
Clic1	1	3.91588e-121	6.61352e-117	0.283039	0.921	0.924
Rps2	1	3.11804e-117	5.26605e-113	0.26387	0.91	0.901
Ltc4s	1	1.16189e-106	1.96232e-102	0.332045	0.913	0.921
Naca	1	8.89233e-104	1.50183e-99	0.336844	0.833	0.835
Gng10	1	8.93219e-100	1.50856e-95	0.307093	0.878	0.885
Crybb1	1	1.46777e-99	2.47891e-95	0.459387	0.75	0.738
Pfdn5	1	3.30132e-99	5.5756e-95	0.354244	0.784	0.778
Rpl36a	1	3.27449e-96	5.53029e-92	0.315961	0.822	0.81
Cox8a	1	2.30011e-94	3.88465e-90	0.33347	0.812	0.808
Rpl7a	1	4.16656e-87	7.0369e-83	0.271735	0.876	0.879
Rack1	1	1.37449e-86	2.32138e-82	0.264904	0.87	0.869
Rps6	1	9.64504e-85	1.62895e-80	0.271057	0.87	0.872
Atp5e	1	1.95274e-81	3.29799e-77	0.341251	0.763	0.765
Ssr4	1	1.95825e-75	3.30729e-71	0.26434	0.837	0.839
Oaz1	1	2.55541e-71	4.31583e-67	0.26672	0.859	0.869
Gabarap	1	1.2579e-67	2.12446e-63	0.257756	0.857	0.861
Rnaset2a	1	4.6025e-67	7.77316e-63	0.270997	0.849	0.858
Rnaset2b	1	5.37361e-63	9.0755e-59	0.288809	0.81	0.824
Rabac1	1	2.85307e-62	4.81854e-58	0.287428	0.772	0.789
Eef1b2	1	6.29293e-61	1.06281e-56	0.264999	0.794	0.803
Arpc3	1	1.46506e-58	2.47434e-54	0.286685	0.753	0.773
Vamp8	1	1.11264e-57	1.87913e-53	0.307189	0.746	0.766
Lag3	1	1.22902e-57	2.0757e-53	0.468328	0.579	0.569
Rpl36al	1	3.9161e-57	6.61391e-53	0.263039	0.813	0.829
Uba52	1	2.42268e-53	4.09166e-49	0.3638	0.651	0.636
Chchd2	1	3.54848e-53	5.99303e-49	0.267835	0.798	0.814
Ndufa4	1	3.79719e-52	6.41308e-48	0.336531	0.66	0.678
Tnfaip8l2	1	6.33712e-52	1.07028e-47	0.288278	0.75	0.773
Ndufa13	1	4.65111e-51	7.85525e-47	0.369403	0.618	0.623
Btf3	1	2.30814e-50	3.89822e-46	0.278706	0.745	0.764
Cox6b1	1	2.8125e-50	4.75003e-46	0.327729	0.663	0.672
Mrpl52	1	3.25379e-50	5.49532e-46	0.329659	0.678	0.69
Lst1	1	2.42472e-49	4.0951e-45	0.381987	0.665	0.662
Rpl35	1	1.17698e-48	1.9878e-44	0.328114	0.718	0.729
Arhgdib	1	9.90892e-48	1.67352e-43	0.257445	0.77	0.796
Nme2	1	5.65082e-47	9.54367e-43	0.328948	0.67	0.676
Dad1	1	9.28757e-47	1.56858e-42	0.297496	0.705	0.729
Gpx4	1	1.42062e-45	2.39929e-41	0.361452	0.649	0.665
Atp5h	1	5.2669e-45	8.89527e-41	0.350487	0.64	0.659
Cox6c	1	9.59902e-44	1.62118e-39	0.312542	0.667	0.674
Eif3f	1	2.40133e-43	4.05561e-39	0.389621	0.575	0.579
Sec61g	1	2.93911e-43	4.96387e-39	0.298027	0.698	0.715
Myl6	1	8.63788e-43	1.45885e-38	0.279512	0.71	0.726
Atox1	1	1.84562e-42	3.11706e-38	0.275277	0.699	0.711
Ubl5	1	1.86449e-42	3.14893e-38	0.342328	0.649	0.668
Uqcrh	1	3.48266e-42	5.88186e-38	0.311984	0.653	0.66
Psenen	1	3.24976e-41	5.48852e-37	0.312133	0.679	0.704
Grcc10	1	8.02735e-41	1.35574e-36	0.295918	0.718	0.738
Myl12b	1	8.24631e-41	1.39272e-36	0.324152	0.655	0.68
Selenof	1	2.91e-39	4.9147e-35	0.254738	0.72	0.751
Elob	1	8.38016e-38	1.41532e-33	0.315076	0.654	0.676
Ndufc2	1	4.0378e-37	6.81944e-33	0.339132	0.608	0.629
Ypel3	1	7.60183e-37	1.28387e-32	0.295392	0.666	0.688
Atp5g2	1	3.18002e-36	5.37073e-32	0.267032	0.721	0.749
Lamtor4	1	1.40998e-32	2.38131e-28	0.274771	0.67	0.701
Atp5j	1	4.67759e-31	7.89999e-27	0.305816	0.63	0.656
Park7	1	1.78596e-30	3.0163e-26	0.322877	0.58	0.597
Eef1d	1	3.92189e-29	6.62368e-25	0.319112	0.59	0.614
Atp5j2	1	2.00242e-28	3.38189e-24	0.269354	0.663	0.695
Krtcap2	1	6.05186e-28	1.0221e-23	0.306137	0.597	0.626
Mpc1	1	1.63356e-27	2.75892e-23	0.266924	0.68	0.718
Ndufa2	1	1.99398e-27	3.36763e-23	0.296145	0.604	0.626
Limd2	1	3.34085e-27	5.64236e-23	0.254169	0.695	0.728
Atp6v0e	1	4.18367e-27	7.06579e-23	0.261782	0.653	0.682
Cox7a2l	1	8.29499e-27	1.40094e-22	0.262706	0.655	0.683
Gngt2	1	1.1048e-26	1.86589e-22	0.280817	0.671	0.701
Nedd8	1	1.1352e-26	1.91725e-22	0.316609	0.577	0.602
Atpif1	1	3.24083e-25	5.47343e-21	0.262358	0.662	0.696
Tmem14c	1	3.42951e-25	5.7921e-21	0.297368	0.59	0.62
Uqcr11	1	7.58473e-25	1.28098e-20	0.322615	0.569	0.593
Atp6v1f	1	3.63639e-24	6.1415e-20	0.262982	0.637	0.669
Tmem258	1	6.08894e-24	1.02836e-19	0.390172	0.511	0.531
Uqcrb	1	1.0839e-23	1.8306e-19	0.319795	0.552	0.575
Cox5b	1	1.44092e-23	2.43356e-19	0.328994	0.54	0.56
Prdx1	1	9.21212e-23	1.55583e-18	0.25469	0.622	0.649
Sub1	1	1.39399e-22	2.35431e-18	0.261594	0.644	0.677
Prdx5	1	1.99637e-22	3.37167e-18	0.301881	0.579	0.608
Trmt112	1	2.49766e-22	4.2183e-18	0.374063	0.499	0.517
Tomm7	1	4.01564e-22	6.78201e-18	0.312823	0.544	0.561
Ndufa7	1	7.03514e-22	1.18816e-17	0.330575	0.544	0.565
D8Ertd738e	1	8.74934e-22	1.47768e-17	0.333167	0.521	0.54
Cox7a2	1	1.02058e-21	1.72365e-17	0.289612	0.584	0.613
Atp5d	1	1.02582e-21	1.7325e-17	0.365112	0.5	0.522
Sem1	1	1.21987e-21	2.06023e-17	0.258908	0.621	0.654
Cd302	1	1.79776e-21	3.03624e-17	0.297192	0.568	0.599
Ntpcr	1	1.82839e-21	3.08798e-17	0.266406	0.642	0.683
Taldo1	1	6.07337e-20	1.02573e-15	0.285134	0.561	0.593
Psmb8	1	1.37307e-19	2.31898e-15	0.251276	0.612	0.651
Gmfg	1	3.06631e-19	5.1787e-15	0.421106	0.459	0.477
Snrpg	1	2.28259e-18	3.85506e-14	0.313985	0.545	0.57
Cyb5a	1	2.39792e-18	4.04985e-14	0.31379	0.538	0.573
Tomm6	1	2.47156e-18	4.17422e-14	0.323862	0.525	0.547
Hint1	1	1.55594e-17	2.62783e-13	0.264301	0.591	0.629
Ndufb7	1	2.06163e-17	3.48188e-13	0.369477	0.478	0.501
Arf5	1	2.8436e-17	4.80255e-13	0.260597	0.557	0.598
Edf1	1	3.28182e-17	5.54266e-13	0.300173	0.527	0.56
Hsbp1	1	8.87433e-17	1.49879e-12	0.282894	0.553	0.582
Gabarapl2	1	9.42924e-17	1.59251e-12	0.292336	0.543	0.579
Atp5mpl	1	3.65933e-16	6.18024e-12	0.337924	0.485	0.505
Eif3k	1	8.91207e-16	1.50516e-11	0.362149	0.448	0.467
Pold4	1	9.80555e-16	1.65606e-11	0.32301	0.509	0.538
Ndufa6	1	8.33701e-15	1.40804e-10	0.296514	0.515	0.543
Ndufb9	1	1.47547e-14	2.49193e-10	0.311895	0.506	0.538
Ergic3	1	2.50348e-14	4.22812e-10	0.275463	0.527	0.558
Eif3h	1	3.95212e-14	6.67473e-10	0.328078	0.481	0.509
Atp5c1	1	6.67704e-14	1.12769e-09	0.275378	0.53	0.566
Spcs1	1	1.40124e-13	2.36655e-09	0.271171	0.559	0.604
Higd2a	1	1.48389e-13	2.50613e-09	0.293623	0.54	0.578
Tma7	1	1.66792e-13	2.81696e-09	0.260788	0.563	0.6
Tmem37	1	2.32003e-13	3.91829e-09	0.275456	0.554	0.591
Ndufb11	1	4.78282e-13	8.0777e-09	0.371046	0.436	0.457
Sec61b	1	1.49692e-12	2.52815e-08	0.280688	0.541	0.584
Prdx2	1	1.88444e-12	3.18262e-08	0.338227	0.443	0.468
Fis1	1	1.92412e-12	3.24965e-08	0.34564	0.45	0.477
Ndufb1-ps	1	2.98476e-12	5.04096e-08	0.273738	0.517	0.547
Psmb1	1	4.00933e-12	6.77136e-08	0.299037	0.499	0.533
Scand1	1	4.51904e-12	7.63221e-08	0.30253	0.5	0.537
Psmb3	1	1.90473e-11	3.2169e-07	0.30356	0.468	0.497
Atp5md	1	2.05338e-11	3.46795e-07	0.309629	0.492	0.52
Mdh1	1	5.0705e-11	8.56357e-07	0.323173	0.443	0.467
Gpsm3	1	6.7749e-11	1.14421e-06	0.279221	0.514	0.554
Klk8	1	9.68538e-11	1.63576e-06	0.317172	0.482	0.514
Smdt1	1	4.28056e-10	7.22943e-06	0.307116	0.487	0.521
Ndufa3	1	5.38281e-10	9.09103e-06	0.310668	0.464	0.493
Atp5k	1	8.05424e-10	1.36028e-05	0.323231	0.455	0.481
Atp5g1	1	3.6501e-09	6.16465e-05	0.261637	0.5	0.54
Psmb2	1	3.7397e-09	6.31598e-05	0.353499	0.405	0.431
Vps28	1	5.74955e-09	9.71042e-05	0.371444	0.415	0.442
Ndufb8	1	8.44998e-09	0.000142712	0.309031	0.447	0.481
Ndufb4	1	1.60501e-08	0.000271069	0.262415	0.496	0.534
Uqcr10	1	5.73506e-08	0.000968594	0.277965	0.48	0.516
Pkig	1	6.43153e-08	0.00108622	0.259949	0.513	0.563
Cox5a	1	7.43742e-08	0.00125611	0.292141	0.456	0.494
Psmb10	1	7.49351e-08	0.00126558	0.336207	0.404	0.432
Psma2	1	7.80326e-08	0.00131789	0.290965	0.461	0.501
Atp5o	1	8.13309e-08	0.0013736	0.35053	0.399	0.426
Ndufb10	1	1.22767e-07	0.00207342	0.297809	0.443	0.48
Ndufs7	1	1.37799e-07	0.00232729	0.310974	0.428	0.462
Psmb4	1	2.0384e-07	0.00344265	0.316139	0.413	0.441
Wdr83os	1	9.81146e-07	0.0165706	0.312432	0.41	0.439
Anapc13	1	2.93615e-06	0.0495886	0.287836	0.437	0.467
Tbca	1	4.59193e-06	0.0775531	0.263261	0.486	0.528
Cuta	1	4.98663e-06	0.0842192	0.283559	0.437	0.479
Dctn3	1	6.2791e-06	0.106048	0.436934	0.305	0.32
Dynlrb1	1	2.63131e-05	0.444402	0.297883	0.421	0.456
Tmem256	1	3.05875e-05	0.516593	0.303506	0.408	0.443
Psmb6	1	3.95744e-05	0.668372	0.261552	0.449	0.493
Snrpd2	1	5.1456e-05	0.86904	0.314423	0.352	0.372
Timm13	1	6.72377e-05	1	0.281938	0.422	0.464
Sptssa	1	7.76196e-05	1	0.279928	0.421	0.461
Ndufb5	1	8.43771e-05	1	0.313775	0.395	0.431
Micos13	1	9.57493e-05	1	0.30252	0.39	0.422
Chmp2a	1	0.000127769	1	0.256094	0.458	0.503
Tmsb10	1	0.000178064	1	0.289777	0.428	0.461
Psmb5	1	0.000265217	1	0.258035	0.428	0.471
Supt4a	1	0.00027399	1	0.264206	0.435	0.479
Mrps33	1	0.000330455	1	0.276458	0.422	0.46
Cuedc2	1	0.000333658	1	0.360188	0.344	0.371
Gm11808	1	0.000491316	1	0.376672	0.257	0.26
2410006H16Rik	1	0.000657177	1	0.279663	0.421	0.457
Ech1	1	0.000752616	1	0.351126	0.343	0.371
Mzt2	1	0.00101519	1	0.363191	0.324	0.345
Ifi27	1	0.00161221	1	0.315177	0.386	0.417
Rac2	1	0.00210878	1	0.283654	0.406	0.447
Tbcb	1	0.00233938	1	0.283276	0.372	0.405
Ndufa11	1	0.00242245	1	0.343238	0.339	0.366
Uqcc2	1	0.00244481	1	0.326266	0.344	0.371
Ndufs8	1	0.00301794	1	0.29473	0.377	0.412
Lage3	1	0.00409417	1	0.252937	0.222	0.262
Ndufv2	1	0.00437148	1	0.331935	0.32	0.343
Coa3	1	0.00476319	1	0.301869	0.367	0.403
Rpl10-ps3	1	0.00510327	1	0.370656	0.259	0.265
Dpm3	1	0.00520916	1	0.268965	0.428	0.477
Ninj1	1	0.00760693	1	0.292675	0.332	0.358
Rnaseh2c	1	0.00910816	1	0.349141	0.321	0.348
Ms4a6d	1	0.00960262	1	0.251853	0.422	0.467
Gm47664	2	0	0	0.739257	0.796	0.453
Gm29488	2	0	0	0.800168	0.524	0.235
Mycbp2	2	0	0	0.544903	0.875	0.607
9930111J21Rik2	2	0	0	0.544011	0.885	0.618
Dst	2	0	0	0.624411	0.908	0.643
Gm32849	2	0	0	0.748593	0.46	0.206
Adap2	2	0	0	0.503566	0.934	0.718
Macf1	2	0	0	0.720463	0.97	0.782
Git2	2	0	0	0.466926	0.957	0.772
Tanc2	2	0	0	0.412087	0.979	0.856
Ssh2	2	0	0	0.43401	0.987	0.884
Srgap2	2	0	0	0.362333	0.992	0.925
Arhgap5	2	0	0	0.447868	0.995	0.934
Mef2a	2	0	0	0.476533	0.998	0.944
Zfhx3	2	0	0	0.385925	0.999	0.958
Epb41l2	2	0	0	0.461015	0.999	0.959
Rrbp1	2	0	0	0.349157	0.998	0.976
Qk	2	0	0	0.365729	0.999	0.984
Malat1	2	0	0	0.297748	1	0.999
Zeb1	2	5.85325e-308	9.88555e-304	0.664215	0.529	0.26
Trip11	2	1.0622e-307	1.79395e-303	0.668213	0.598	0.319
Slc8a1	2	1.59561e-305	2.69483e-301	0.594839	0.769	0.473
Rapgef5	2	1.12238e-303	1.89558e-299	0.549563	0.837	0.553
Trim56	2	5.03667e-302	8.50644e-298	0.664414	0.489	0.234
Sik2	2	7.60478e-301	1.28437e-296	0.724101	0.477	0.228
Zfp652	2	2.34672e-299	3.96337e-295	0.518797	0.874	0.608
Apc	2	3.88259e-299	6.55731e-295	0.616428	0.646	0.354
Gm37494	2	4.67062e-296	7.88822e-292	0.583503	0.706	0.406
Cep350	2	1.97712e-294	3.33916e-290	0.6488	0.563	0.291
Tjp1	2	1.34023e-292	2.26352e-288	0.556091	0.804	0.514
Akap9	2	5.13504e-286	8.67257e-282	0.597751	0.694	0.408
4933406I18Rik	2	3.45929e-285	5.8424e-281	0.733741	0.343	0.142
Ppp1r9a	2	2.08832e-283	3.52696e-279	0.569313	0.717	0.425
Jmjd1c	2	6.2042e-283	1.04783e-278	0.461331	0.922	0.701
Prdm2	2	3.20258e-282	5.40884e-278	0.6006	0.525	0.263
Kcnq1ot1	2	5.06573e-282	8.55552e-278	0.710722	0.68	0.437
Rb1cc1	2	1.3864e-280	2.34149e-276	0.560666	0.682	0.393
Golga4	2	4.32639e-279	7.30685e-275	0.669877	0.461	0.224
Dock10	2	4.96494e-278	8.38529e-274	0.414833	0.956	0.782
Trim44	2	1.15933e-276	1.95799e-272	0.556029	0.602	0.32
Hpgds	2	2.29492e-276	3.8759e-272	0.333766	0.992	0.931
Ash1l	2	1.09081e-275	1.84228e-271	0.522523	0.806	0.517
Elmo1	2	3.13323e-275	5.29171e-271	0.394807	0.971	0.815
Abca9	2	1.17377e-274	1.98239e-270	0.45773	0.919	0.685
Atrx	2	1.97467e-274	3.33503e-270	0.530221	0.769	0.479
Zfp638	2	1.00558e-270	1.69833e-266	0.532087	0.768	0.48
Gm20045	2	2.88806e-270	4.87765e-266	0.605393	0.502	0.254
Ankrd11	2	2.69172e-269	4.54605e-265	0.497389	0.868	0.609
Kmt2a	2	9.13361e-269	1.54258e-264	0.554645	0.659	0.375
Fchsd2	2	9.56702e-269	1.61577e-264	0.46581	0.916	0.676
Cep68	2	9.56871e-266	1.61606e-261	0.559441	0.565	0.296
Nav3	2	4.31031e-265	7.27968e-261	0.455885	0.926	0.707
Ddx17	2	5.97485e-263	1.00909e-258	0.462653	0.891	0.639
Pag1	2	5.96696e-262	1.00776e-257	0.371321	0.972	0.837
Chd9	2	7.76457e-262	1.31136e-257	0.470065	0.883	0.632
Bmp2k	2	1.27514e-261	2.15358e-257	0.384857	0.965	0.815
Baz1b	2	1.28542e-261	2.17095e-257	0.566806	0.563	0.299
Setd2	2	5.95379e-260	1.00554e-255	0.54947	0.689	0.403
Sfpq	2	2.27133e-258	3.83605e-254	0.483418	0.878	0.622
Kat6a	2	1.82259e-257	3.07818e-253	0.523878	0.734	0.443
Plxna4	2	1.95363e-257	3.29948e-253	0.568206	0.558	0.298
Dido1	2	1.99588e-257	3.37084e-253	0.526994	0.632	0.349
Kctd12	2	3.06154e-255	5.17064e-251	0.300905	0.999	0.953
Maml3	2	5.25557e-255	8.87614e-251	0.505867	0.737	0.447
Cep170	2	2.11503e-253	3.57207e-249	0.523221	0.753	0.466
Dock4	2	4.31388e-253	7.28571e-249	0.391032	0.957	0.77
Zeb2	2	1.29125e-252	2.1808e-248	0.339232	0.986	0.893
Dennd4a	2	2.17631e-252	3.67558e-248	0.439638	0.916	0.696
Mgat4a	2	7.44086e-251	1.25669e-246	0.42081	0.918	0.698
Hook3	2	2.66455e-250	4.50015e-246	0.468876	0.886	0.634
Lcorl	2	8.92436e-250	1.50723e-245	0.59645	0.475	0.242
Rsf1	2	2.09317e-247	3.53515e-243	0.551353	0.611	0.342
Zfp292	2	3.77437e-247	6.37454e-243	0.502782	0.772	0.495
Golgb1	2	1.89777e-245	3.20514e-241	0.644761	0.437	0.218
Zbtb37	2	5.18754e-245	8.76123e-241	0.535663	0.486	0.247
Ranbp2	2	2.31491e-244	3.90965e-240	0.545725	0.579	0.317
Usp34	2	6.07713e-242	1.02637e-237	0.537342	0.558	0.3
Ank2	2	7.84334e-242	1.32466e-237	0.519368	0.608	0.34
Ankrd17	2	9.65508e-242	1.63065e-237	0.491947	0.73	0.444
Soga1	2	1.67501e-241	2.82893e-237	0.521359	0.7	0.416
Pde3b	2	8.82192e-239	1.48993e-234	0.394899	0.95	0.772
Zbtb1	2	8.40913e-237	1.42022e-232	0.531093	0.595	0.332
Pcm1	2	5.655e-234	9.55073e-230	0.51562	0.548	0.297
Kif21b	2	1.4952e-233	2.52524e-229	0.489164	0.718	0.44
Nrip1	2	4.3249e-233	7.30432e-229	0.337948	0.98	0.866
Setd5	2	9.68629e-233	1.63592e-228	0.483106	0.739	0.454
Fam102b	2	3.18694e-232	5.38243e-228	0.383024	0.951	0.791
Gabpb2	2	3.02293e-231	5.10542e-227	0.576108	0.417	0.205
Gxylt1	2	3.51906e-231	5.94334e-227	0.519773	0.498	0.26
Maf	2	1.12929e-230	1.90726e-226	0.268912	1	0.977
Klf3	2	2.7673e-230	4.67369e-226	0.414221	0.907	0.683
Bank1	2	3.72187e-230	6.28586e-226	0.474342	0.581	0.317
Srrm2	2	6.25508e-230	1.05642e-225	0.320879	0.984	0.893
Kmt2c	2	1.63896e-229	2.76803e-225	0.494219	0.664	0.391
Bod1l	2	3.74198e-229	6.31983e-225	0.512351	0.579	0.327
Numa1	2	4.8139e-228	8.1302e-224	0.497361	0.755	0.482
Fam120b	2	5.25209e-228	8.87025e-224	0.511581	0.547	0.295
Spopl	2	1.67382e-227	2.82691e-223	0.533254	0.442	0.221
Nsd1	2	4.07451e-227	6.88144e-223	0.466739	0.83	0.563
Gm26917	2	2.71716e-226	4.58901e-222	0.60232	0.408	0.201
Nipbl	2	1.27229e-225	2.14877e-221	0.460263	0.8	0.537
Dpp8	2	7.24104e-225	1.22294e-220	0.495809	0.625	0.357
Ivns1abp	2	7.44156e-225	1.25681e-220	0.311456	0.987	0.892
Usp24	2	5.29068e-223	8.93544e-219	0.526182	0.572	0.319
Slc40a1	2	1.05609e-222	1.78363e-218	0.426896	0.82	0.543
Spen	2	3.73086e-222	6.30104e-218	0.565115	0.464	0.241
Mertk	2	2.40991e-221	4.0701e-217	0.354039	0.96	0.809
Dmxl1	2	1.23388e-220	2.08389e-216	0.499593	0.537	0.292
Tet3	2	5.04343e-220	8.51785e-216	0.465359	0.726	0.451
Smg1	2	9.19909e-220	1.55363e-215	0.465656	0.641	0.37
Ythdc1	2	7.48541e-219	1.26421e-214	0.45659	0.677	0.401
Pdzd8	2	8.32285e-219	1.40565e-214	0.519024	0.484	0.254
Baz2b	2	1.62724e-218	2.74824e-214	0.492756	0.492	0.259
Luc7l2	2	1.85155e-218	3.12708e-214	0.328846	0.97	0.851
Rptor	2	1.16316e-217	1.96446e-213	0.451893	0.689	0.411
Wnk1	2	1.06403e-216	1.79704e-212	0.352081	0.968	0.832
Cdk13	2	2.40372e-216	4.05964e-212	0.48442	0.566	0.314
Secisbp2l	2	1.22631e-215	2.07111e-211	0.489934	0.584	0.329
Dync1h1	2	1.3379e-214	2.25957e-210	0.477782	0.686	0.415
Nfat5	2	3.43633e-214	5.80362e-210	0.45087	0.675	0.403
Smg6	2	1.73968e-213	2.93814e-209	0.568014	0.376	0.181
Diaph2	2	7.16455e-213	1.21002e-208	0.471591	0.634	0.373
4932438A13Rik	2	7.6188e-213	1.28674e-208	0.499883	0.492	0.262
Cd2ap	2	9.60377e-213	1.62198e-208	0.409585	0.886	0.659
Pnisr	2	6.31529e-212	1.06659e-207	0.352325	0.952	0.787
Rbbp6	2	1.03365e-211	1.74573e-207	0.439271	0.77	0.495
Lpin2	2	4.5277e-211	7.64683e-207	0.44174	0.74	0.465
Kdm3b	2	1.28464e-210	2.16964e-206	0.427511	0.595	0.336
Dleu2	2	1.75106e-210	2.95736e-206	0.326307	0.974	0.852
Itga9	2	7.44606e-210	1.25756e-205	0.469373	0.521	0.281
Kmt5b	2	1.31265e-209	2.21694e-205	0.465673	0.617	0.358
Fgd4	2	1.01116e-208	1.70775e-204	0.451712	0.57	0.319
Ints6l	2	1.45539e-207	2.45801e-203	0.420776	0.857	0.602
Phf14	2	8.3238e-207	1.40581e-202	0.403871	0.865	0.619
Zcchc7	2	1.3492e-206	2.27866e-202	0.419161	0.835	0.573
Atxn1	2	1.41662e-206	2.39253e-202	0.537596	0.386	0.191
Ago3	2	7.00064e-205	1.18234e-200	0.470107	0.517	0.283
Rbm25	2	7.03127e-205	1.18751e-200	0.360356	0.938	0.744
Stard9	2	4.67424e-204	7.89432e-200	0.434081	0.667	0.398
Malt1	2	2.56626e-203	4.33416e-199	0.456137	0.476	0.252
Cbl	2	3.50163e-203	5.9139e-199	0.409924	0.845	0.589
Med13	2	8.16913e-203	1.37968e-198	0.443958	0.579	0.327
Tmem245	2	1.78087e-202	3.00771e-198	0.44522	0.628	0.369
Pld1	2	2.47741e-202	4.18409e-198	0.413687	0.692	0.415
Vps37a	2	3.02053e-202	5.10137e-198	0.446293	0.532	0.291
Ddx6	2	3.57385e-202	6.03587e-198	0.412141	0.847	0.598
Lifr	2	1.89741e-201	3.20454e-197	0.460831	0.54	0.3
Rock2	2	4.84199e-201	8.17764e-197	0.404364	0.885	0.657
Dicer1	2	5.09912e-201	8.6119e-197	0.458153	0.535	0.296
Prrc2c	2	5.5053e-201	9.29791e-197	0.414581	0.851	0.598
Zfp646	2	9.37966e-201	1.58413e-196	0.480282	0.447	0.231
Pwwp2a	2	2.2775e-200	3.84646e-196	0.396615	0.865	0.615
Gm40841	2	9.468e-200	1.59905e-195	0.44915	0.439	0.226
Tut7	2	1.18403e-199	1.99971e-195	0.413832	0.769	0.5
Gm20342	2	1.24057e-199	2.0952e-195	0.51062	0.399	0.202
Bmpr2	2	4.72013e-199	7.97182e-195	0.416991	0.737	0.466
Chd7	2	1.37467e-198	2.32168e-194	0.426412	0.73	0.46
Whrn	2	1.91217e-198	3.22946e-194	0.446501	0.558	0.312
Zfp62	2	2.3479e-198	3.96537e-194	0.459705	0.58	0.333
Zfp950	2	3.44333e-198	5.81545e-194	0.437588	0.679	0.417
Lcor	2	4.08687e-198	6.90232e-194	0.463085	0.42	0.213
Myh9	2	4.24814e-198	7.17468e-194	0.405022	0.826	0.568
Taok1	2	5.00739e-198	8.45698e-194	0.418258	0.725	0.454
Specc1	2	6.92458e-198	1.16949e-193	0.418041	0.798	0.539
Bdp1	2	9.49951e-198	1.60437e-193	0.564162	0.351	0.171
Ttc28	2	5.57807e-197	9.42081e-193	0.406041	0.754	0.49
Smarca2	2	7.92607e-197	1.33863e-192	0.443173	0.551	0.311
Spag9	2	1.48691e-196	2.51124e-192	0.433839	0.721	0.454
Inpp4b	2	2.17777e-196	3.67804e-192	0.42701	0.659	0.396
Ttc3	2	2.31318e-196	3.90673e-192	0.486371	0.469	0.254
Rbm5	2	2.48721e-196	4.20065e-192	0.379163	0.899	0.674
Myo9a	2	2.58243e-196	4.36147e-192	0.484891	0.404	0.206
Wdfy2	2	2.27722e-195	3.846e-191	0.412643	0.517	0.28
Mga	2	4.92415e-195	8.3164e-191	0.481448	0.508	0.281
Tnrc6b	2	9.05322e-195	1.529e-190	0.39443	0.862	0.625
Wdfy3	2	1.5821e-194	2.672e-190	0.443506	0.573	0.326
Herc2	2	3.06231e-194	5.17194e-190	0.394089	0.849	0.603
Trio	2	8.73658e-194	1.47552e-189	0.428871	0.638	0.379
Trip12	2	1.1072e-193	1.86996e-189	0.446369	0.603	0.352
Tulp4	2	2.14049e-193	3.61507e-189	0.423179	0.555	0.312
Bptf	2	4.83564e-193	8.16692e-189	0.418578	0.775	0.519
Zfp532	2	6.17308e-192	1.04257e-187	0.486108	0.396	0.2
Prpf39	2	6.61059e-192	1.11646e-187	0.427229	0.572	0.325
Gm43462	2	8.36323e-192	1.41247e-187	0.431906	0.532	0.299
Rreb1	2	8.40896e-192	1.42019e-187	0.413324	0.723	0.457
Csmd3	2	9.42045e-192	1.59102e-187	0.396063	0.829	0.577
Nf1	2	1.00755e-191	1.70166e-187	0.474492	0.485	0.265
Itga6	2	1.30624e-191	2.2061e-187	0.372177	0.902	0.695
Cttnbp2nl	2	2.29399e-191	3.87432e-187	0.30998	0.968	0.84
Arid3a	2	2.84046e-191	4.79725e-187	0.408851	0.477	0.255
Pcmtd1	2	3.03436e-191	5.12472e-187	0.438018	0.554	0.316
Fry	2	6.0937e-191	1.02916e-186	0.431341	0.499	0.272
Tbl1xr1	2	1.94567e-190	3.28604e-186	0.417913	0.642	0.381
Srcap	2	3.18316e-190	5.37603e-186	0.446251	0.517	0.285
Igf1r	2	3.68103e-190	6.21688e-186	0.477938	0.43	0.227
Arid4a	2	7.27242e-190	1.22824e-185	0.413028	0.618	0.367
Akap8l	2	8.16897e-190	1.37966e-185	0.392108	0.651	0.385
Rgl1	2	1.63765e-189	2.76583e-185	0.434396	0.466	0.248
Gm34589	2	2.69768e-189	4.55611e-185	0.430812	0.643	0.39
Gprasp1	2	2.94982e-189	4.98196e-185	0.488363	0.388	0.197
Zyg11b	2	8.09203e-189	1.36666e-184	0.435781	0.501	0.275
Top2b	2	1.29459e-188	2.18644e-184	0.467819	0.504	0.28
Mtss1	2	2.63777e-188	4.45493e-184	0.393438	0.542	0.299
Ophn1	2	2.64622e-188	4.4692e-184	0.339694	0.929	0.727
Brwd1	2	3.7786e-188	6.38168e-184	0.492047	0.41	0.213
Mark3	2	7.06442e-188	1.19311e-183	0.428864	0.637	0.378
Cep250	2	8.18147e-187	1.38177e-182	0.60286	0.296	0.138
Frmd4a	2	1.12272e-186	1.89617e-182	0.272862	0.986	0.898
Cpeb4	2	1.18169e-186	1.99576e-182	0.454919	0.441	0.233
Rcsd1	2	1.45449e-186	2.45648e-182	0.391715	0.826	0.571
Dop1a	2	2.0543e-186	3.46951e-182	0.490603	0.38	0.192
Ppp4r3a	2	3.45435e-186	5.83405e-182	0.415255	0.579	0.333
Rictor	2	1.16284e-185	1.96392e-181	0.427101	0.533	0.302
Glg1	2	1.44283e-185	2.43679e-181	0.413396	0.625	0.373
Tasor	2	1.99522e-185	3.36972e-181	0.39303	0.713	0.444
Itgam	2	2.24947e-185	3.79914e-181	0.288052	0.982	0.887
Sipa1l1	2	3.7396e-185	6.31581e-181	0.415379	0.535	0.3
Ylpm1	2	4.54297e-185	7.67262e-181	0.470616	0.384	0.195
Fus	2	6.70866e-185	1.13303e-180	0.290644	0.977	0.863
Nav2	2	2.20493e-184	3.7239e-180	0.310104	0.96	0.815
Zfp608	2	2.20928e-184	3.73125e-180	0.447892	0.421	0.221
Phc3	2	5.1874e-184	8.76101e-180	0.410343	0.569	0.325
Scaf11	2	8.7091e-184	1.47088e-179	0.388752	0.85	0.611
Hnrnpul2	2	9.34569e-184	1.57839e-179	0.417345	0.529	0.297
Esco1	2	9.785e-184	1.65259e-179	0.482276	0.381	0.193
Zzz3	2	1.11433e-183	1.88199e-179	0.440846	0.463	0.251
Insr	2	1.31864e-183	2.22705e-179	0.485421	0.369	0.186
Prkca	2	1.66306e-183	2.80874e-179	0.412799	0.446	0.236
Pcnt	2	2.125e-183	3.58891e-179	0.603171	0.315	0.153
Fam193a	2	2.36269e-183	3.99034e-179	0.400435	0.572	0.33
Adnp	2	3.93209e-183	6.64091e-179	0.410939	0.638	0.382
Ep300	2	1.50451e-182	2.54096e-178	0.386517	0.809	0.556
Apobr	2	2.62365e-182	4.43108e-178	0.58564	0.3	0.142
Tnrc18	2	4.49346e-182	7.58901e-178	0.408751	0.588	0.34
Hnrnpa2b1	2	5.32415e-182	8.99195e-178	0.275189	0.988	0.904
Zup1	2	1.10026e-181	1.85824e-177	0.376091	0.712	0.444
Zfp318	2	1.68049e-181	2.83818e-177	0.536928	0.35	0.176
Map4	2	2.99799e-181	5.06331e-177	0.408061	0.634	0.381
Abl1	2	3.40094e-181	5.74385e-177	0.381261	0.631	0.373
Paxbp1	2	4.18853e-181	7.074e-177	0.496869	0.357	0.178
Gbp7	2	8.83517e-181	1.49217e-176	0.404133	0.534	0.305
Chd6	2	1.01629e-180	1.71641e-176	0.425486	0.536	0.305
Filip1l	2	1.0632e-180	1.79564e-176	0.402937	0.562	0.326
Ifitm10	2	1.39821e-180	2.36143e-176	0.506152	0.32	0.154
Phactr2	2	2.77003e-180	4.6783e-176	0.511599	0.341	0.17
Herc1	2	3.23249e-180	5.45935e-176	0.401894	0.635	0.381
Tef	2	4.4632e-180	7.5379e-176	0.433969	0.391	0.201
Tbc1d9	2	9.35919e-180	1.58067e-175	0.4086	0.564	0.323
Itpr2	2	9.71836e-180	1.64133e-175	0.371944	0.818	0.563
Elmsan1	2	1.03901e-179	1.75478e-175	0.471137	0.35	0.174
Asxl2	2	1.19505e-179	2.01832e-175	0.377374	0.652	0.395
Rnf111	2	1.25746e-179	2.12372e-175	0.379412	0.645	0.383
Bclaf1	2	1.53427e-179	2.59122e-175	0.366367	0.853	0.605
Usp15	2	2.48676e-179	4.19989e-175	0.386965	0.637	0.381
Zmym4	2	2.49893e-179	4.22044e-175	0.436368	0.425	0.225
Lrch1	2	3.89088e-179	6.57131e-175	0.395698	0.436	0.229
Tasor2	2	5.22016e-179	8.81632e-175	0.451874	0.466	0.254
Epb41	2	1.34951e-178	2.27919e-174	0.462533	0.381	0.195
Xrn1	2	1.42255e-178	2.40254e-174	0.391251	0.524	0.296
Dock2	2	1.5408e-178	2.60226e-174	0.388409	0.826	0.575
Zbtb20	2	2.13246e-178	3.60152e-174	0.402103	0.748	0.513
Fam13b	2	3.8941e-178	6.57674e-174	0.40774	0.461	0.249
Kif1b	2	4.66829e-178	7.88427e-174	0.436374	0.486	0.272
Zfp397	2	1.49624e-177	2.52699e-173	0.40306	0.604	0.358
Atf7ip	2	1.50882e-177	2.54825e-173	0.378478	0.763	0.5
Cdk12	2	2.18212e-177	3.68539e-173	0.377108	0.658	0.4
Nbeal1	2	2.70662e-177	4.57122e-173	0.408553	0.513	0.288
Sltm	2	3.56067e-177	6.01362e-173	0.383308	0.64	0.39
Rif1	2	5.59847e-177	9.45525e-173	0.439622	0.405	0.214
Hnrnpu	2	7.87519e-177	1.33004e-172	0.349085	0.922	0.723
Msi2	2	1.52636e-176	2.57786e-172	0.414418	0.453	0.246
Larp4	2	1.74589e-176	2.94864e-172	0.408635	0.607	0.362
Lrp6	2	1.7803e-176	3.00675e-172	0.419435	0.445	0.239
Ubn2	2	3.49573e-176	5.90393e-172	0.363953	0.805	0.554
Lncpint	2	3.81604e-176	6.44491e-172	0.544016	0.291	0.137
Hist1h1e	2	7.12679e-176	1.20364e-171	0.441984	0.332	0.163
Gm15655	2	1.68955e-175	2.85348e-171	0.443845	0.356	0.179
Casc3	2	2.14543e-175	3.62341e-171	0.374092	0.501	0.276
Klf7	2	2.48506e-175	4.19702e-171	0.367089	0.704	0.444
Msl2	2	2.91629e-175	4.92533e-171	0.386341	0.603	0.355
Slc4a7	2	3.02589e-175	5.11042e-171	0.391392	0.651	0.4
Zkscan8	2	6.52656e-175	1.10227e-170	0.557937	0.263	0.12
Tcf12	2	7.13574e-175	1.20516e-170	0.390676	0.559	0.322
Pnn	2	1.34532e-174	2.27211e-170	0.369654	0.841	0.595
Map3k2	2	2.3462e-174	3.9625e-170	0.396581	0.578	0.339
Swap70	2	2.39969e-174	4.05284e-170	0.393162	0.516	0.289
Plcg1	2	5.02633e-174	8.48897e-170	0.494977	0.328	0.162
Chd2	2	7.74919e-174	1.30876e-169	0.403	0.655	0.409
Ktn1	2	2.61278e-173	4.41272e-169	0.375293	0.704	0.448
Osbpl11	2	3.40554e-173	5.75161e-169	0.372597	0.594	0.346
Cep85l	2	3.96991e-173	6.70478e-169	0.584625	0.252	0.113
Tet2	2	5.04214e-173	8.51567e-169	0.361766	0.533	0.301
Fam168a	2	8.13397e-173	1.37375e-168	0.389547	0.593	0.351
Fer	2	8.55832e-173	1.44541e-168	0.482443	0.321	0.156
Zfp518a	2	1.11333e-172	1.88031e-168	0.453927	0.398	0.21
Zc3h13	2	1.3573e-172	2.29234e-168	0.447288	0.371	0.192
Zmynd11	2	1.48333e-172	2.50519e-168	0.400771	0.614	0.369
Gm43221	2	1.60926e-172	2.71788e-168	0.501885	0.298	0.142
Aftph	2	4.04728e-172	6.83544e-168	0.369024	0.74	0.474
Epc2	2	5.27485e-172	8.90869e-168	0.387594	0.447	0.242
Cyld	2	5.4661e-172	9.23169e-168	0.402695	0.547	0.317
Rprd2	2	1.41616e-171	2.39175e-167	0.400019	0.458	0.25
Oip5os1	2	1.41907e-171	2.39667e-167	0.381739	0.714	0.457
Rbm6	2	1.95302e-171	3.29845e-167	0.370337	0.606	0.358
Stxbp5	2	2.03277e-171	3.43315e-167	0.398525	0.441	0.237
Nfatc2	2	2.59507e-171	4.38282e-167	0.389782	0.443	0.238
Jade2	2	2.64266e-171	4.4632e-167	0.420759	0.448	0.243
2610037D02Rik	2	2.82888e-171	4.77769e-167	0.411602	0.472	0.26
Lnpep	2	5.15801e-171	8.71137e-167	0.370572	0.79	0.532
Tmf1	2	6.52884e-171	1.10266e-166	0.399752	0.565	0.33
Zhx1	2	9.91932e-171	1.67527e-166	0.455576	0.35	0.177
Zc3h7a	2	1.6752e-170	2.82925e-166	0.392695	0.626	0.38
Nrd1	2	1.75812e-170	2.96928e-166	0.395869	0.539	0.309
R3hdm2	2	1.93895e-170	3.27469e-166	0.403959	0.506	0.286
Fkbp15	2	2.19333e-170	3.70431e-166	0.38421	0.641	0.388
Sipa1l2	2	2.38192e-170	4.02283e-166	0.387646	0.61	0.365
Epm2aip1	2	4.51463e-170	7.62476e-166	0.467399	0.348	0.176
Picalm	2	5.52814e-170	9.33648e-166	0.265695	0.982	0.894
Helz	2	7.13081e-170	1.20432e-165	0.375364	0.629	0.383
Brd1	2	1.32069e-169	2.23052e-165	0.377223	0.712	0.451
Mdm4	2	2.11568e-169	3.57317e-165	0.367797	0.588	0.343
Trrap	2	2.53247e-169	4.27708e-165	0.439028	0.401	0.212
Tnks	2	3.50558e-169	5.92057e-165	0.483117	0.331	0.165
Notch1	2	3.52879e-169	5.95978e-165	0.399873	0.425	0.228
Pcf11	2	5.26827e-169	8.89758e-165	0.407987	0.522	0.298
Cdc37l1	2	5.49923e-169	9.28764e-165	0.39596	0.634	0.388
Stag1	2	9.30907e-169	1.57221e-164	0.382712	0.64	0.39
Uvssa	2	1.21005e-168	2.04366e-164	0.422646	0.407	0.218
Arid4b	2	1.23022e-168	2.07772e-164	0.408677	0.45	0.248
Myo1b	2	1.80465e-168	3.04788e-164	0.423178	0.441	0.242
Crebrf	2	3.68212e-168	6.21874e-164	0.370376	0.568	0.333
Kmt2d	2	6.02117e-168	1.01691e-163	0.362855	0.448	0.242
Abca1	2	1.39432e-167	2.35486e-163	0.335585	0.903	0.701
Aak1	2	1.4995e-167	2.5325e-163	0.445461	0.378	0.197
Rc3h1	2	1.60025e-167	2.70266e-163	0.391046	0.51	0.29
Erbin	2	2.87391e-167	4.85375e-163	0.376062	0.521	0.298
Kif13b	2	2.88501e-167	4.8725e-163	0.466914	0.334	0.168
Wapl	2	3.04068e-167	5.1354e-163	0.371871	0.645	0.393
Lyst	2	3.39912e-167	5.74077e-163	0.434615	0.372	0.193
Sp1	2	3.94145e-167	6.65672e-163	0.374351	0.496	0.278
Tut4	2	3.99221e-167	6.74245e-163	0.376655	0.603	0.361
Safb2	2	4.45031e-167	7.51614e-163	0.367961	0.708	0.447
Ldlrad4	2	5.72447e-167	9.66806e-163	0.380309	0.641	0.392
Lrif1	2	6.57077e-167	1.10974e-162	0.369025	0.581	0.346
Myo18a	2	7.36096e-167	1.24319e-162	0.404205	0.392	0.205
Nbea	2	8.19257e-167	1.38364e-162	0.504316	0.307	0.151
Eif4g3	2	1.24285e-166	2.09906e-162	0.380276	0.628	0.384
Slc43a2	2	1.73909e-166	2.93716e-162	0.370041	0.509	0.288
Oga	2	2.31904e-166	3.91662e-162	0.381236	0.514	0.293
Vcpip1	2	2.53695e-166	4.28465e-162	0.371581	0.517	0.295
Fnbp4	2	4.30429e-166	7.26951e-162	0.452063	0.319	0.157
Nufip2	2	4.87972e-166	8.24135e-162	0.367167	0.703	0.446
Zfp217	2	5.25644e-166	8.87761e-162	0.38196	0.451	0.246
Nr2c2	2	7.45708e-166	1.25943e-161	0.385474	0.487	0.273
Zfyve16	2	8.09256e-166	1.36675e-161	0.565224	0.261	0.121
Nos1ap	2	8.59631e-166	1.45183e-161	0.402431	0.365	0.187
Wdr44	2	9.72144e-166	1.64185e-161	0.374317	0.566	0.33
Sbf2	2	1.09991e-165	1.85765e-161	0.358169	0.652	0.398
Stag2	2	1.50911e-165	2.54873e-161	0.382677	0.667	0.417
Prpf38b	2	1.99173e-165	3.36383e-161	0.354723	0.83	0.591
Jpx	2	2.03616e-165	3.43886e-161	0.444938	0.359	0.184
Huwe1	2	2.43598e-165	4.11412e-161	0.356616	0.595	0.354
Phip	2	3.32655e-165	5.6182e-161	0.383396	0.728	0.482
Fnbp1	2	3.33924e-165	5.63964e-161	0.369205	0.681	0.424
Parp8	2	3.78426e-165	6.39124e-161	0.369728	0.432	0.232
Mkln1	2	6.88549e-165	1.16289e-160	0.339952	0.86	0.625
Aff4	2	9.24453e-165	1.56131e-160	0.392274	0.562	0.332
Pde4dip	2	1.00785e-164	1.70215e-160	0.472109	0.359	0.185
Rbm33	2	1.72301e-164	2.90998e-160	0.365867	0.506	0.286
Ppm1l	2	3.08678e-164	5.21327e-160	0.479289	0.35	0.18
Agps	2	1.0571e-163	1.78533e-159	0.344654	0.55	0.316
Camsap1	2	1.0885e-163	1.83837e-159	0.436746	0.386	0.204
Peak1	2	1.09553e-163	1.85024e-159	0.410508	0.443	0.243
Hps3	2	1.28958e-163	2.17798e-159	0.34587	0.817	0.563
Exoc6b	2	1.29218e-163	2.18237e-159	0.403756	0.383	0.2
Ice1	2	1.44664e-163	2.44323e-159	0.423171	0.399	0.213
Bach1	2	1.48786e-163	2.51285e-159	0.368272	0.762	0.503
Ets1	2	1.52694e-163	2.57885e-159	0.368308	0.653	0.404
Map3k3	2	1.58389e-163	2.67503e-159	0.416781	0.353	0.179
Ttll3	2	1.72861e-163	2.91944e-159	0.47599	0.267	0.124
Ago1	2	2.58197e-163	4.36068e-159	0.409795	0.442	0.243
Zfp90	2	3.1716e-163	5.35652e-159	0.351857	0.745	0.482
Rlf	2	3.1752e-163	5.3626e-159	0.384076	0.544	0.316
Chd8	2	3.40176e-163	5.74523e-159	0.370358	0.62	0.376
Hnrnph1	2	6.13805e-163	1.03666e-158	0.3483	0.842	0.596
Smo	2	6.37327e-163	1.07638e-158	0.397949	0.499	0.284
Zfp445	2	1.08507e-162	1.83257e-158	0.364188	0.535	0.309
Atf6	2	1.60874e-162	2.717e-158	0.403281	0.436	0.239
Uvrag	2	1.94219e-162	3.28017e-158	0.355608	0.543	0.313
Ddx3x	2	2.09095e-162	3.53141e-158	0.36396	0.784	0.533
Slf2	2	2.27385e-162	3.8403e-158	0.380895	0.496	0.282
Zfp729b	2	3.89748e-162	6.58245e-158	0.498176	0.321	0.161
Mtr	2	4.49718e-162	7.59528e-158	0.420069	0.374	0.196
Btbd7	2	9.38246e-162	1.5846e-157	0.372209	0.56	0.331
Dusp7	2	1.41402e-161	2.38814e-157	0.343161	0.831	0.587
Spire1	2	1.63106e-161	2.7547e-157	0.368323	0.544	0.315
Gm15503	2	1.8509e-161	3.12598e-157	0.34975	0.786	0.532
Phf20l1	2	1.99888e-161	3.37592e-157	0.373058	0.681	0.434
Fcho2	2	2.82782e-161	4.77591e-157	0.362028	0.852	0.609
Fam117b	2	3.27278e-161	5.52741e-157	0.35817	0.617	0.373
Creb1	2	3.47029e-161	5.86096e-157	0.376268	0.612	0.377
Pkn1	2	3.6727e-161	6.20283e-157	0.352356	0.766	0.506
Dhx9	2	4.30547e-161	7.27151e-157	0.360778	0.596	0.357
Usp25	2	4.77461e-161	8.06384e-157	0.400526	0.461	0.258
Phf3	2	8.26601e-161	1.39605e-156	0.366134	0.701	0.448
Ap1g1	2	1.22543e-160	2.06963e-156	0.380011	0.457	0.253
Ulk2	2	2.08891e-160	3.52796e-156	0.370949	0.71	0.456
Ddi2	2	2.10676e-160	3.55811e-156	0.395861	0.47	0.264
Ubr3	2	2.27808e-160	3.84746e-156	0.423705	0.381	0.201
Ncor2	2	2.76233e-160	4.6653e-156	0.400621	0.416	0.225
Etnk1	2	4.33742e-160	7.32546e-156	0.343501	0.739	0.484
Gcc2	2	5.31166e-160	8.97086e-156	0.395678	0.418	0.23
Acap2	2	5.84193e-160	9.86643e-156	0.367574	0.751	0.501
Jrkl	2	1.0187e-159	1.72048e-155	0.429669	0.343	0.176
Rere	2	1.02975e-159	1.73915e-155	0.355703	0.615	0.369
Ep400	2	1.41619e-159	2.3918e-155	0.38972	0.463	0.259
Itsn2	2	1.94853e-159	3.29087e-155	0.357759	0.547	0.319
Plekhm3	2	1.96914e-159	3.32568e-155	0.391287	0.396	0.211
Zfp810	2	2.48642e-159	4.19931e-155	0.473415	0.29	0.141
Plcl1	2	2.59238e-159	4.37826e-155	0.446598	0.383	0.204
Bbx	2	2.6923e-159	4.54702e-155	0.379597	0.383	0.204
Crebbp	2	3.15209e-159	5.32357e-155	0.358274	0.688	0.437
Prr14l	2	4.31701e-159	7.29099e-155	0.549767	0.283	0.138
Gm3448	2	5.15846e-159	8.71213e-155	0.41276	0.336	0.17
Prex1	2	5.83768e-159	9.85925e-155	0.345701	0.806	0.556
Rab39	2	6.58693e-159	1.11247e-154	0.387476	0.423	0.229
Lrrc58	2	6.72454e-159	1.13571e-154	0.3469	0.606	0.363
Dennd1b	2	8.31008e-159	1.40349e-154	0.380323	0.43	0.236
Ccdc186	2	9.31087e-159	1.57251e-154	0.428862	0.324	0.164
Herc6	2	9.41897e-159	1.59077e-154	0.417808	0.324	0.164
Acbd3	2	1.15158e-158	1.9449e-154	0.349444	0.585	0.348
Tab2	2	1.15703e-158	1.95411e-154	0.336079	0.842	0.601
Chd4	2	1.24639e-158	2.10502e-154	0.350553	0.721	0.471
Arhgef12	2	1.7482e-158	2.95253e-154	0.381783	0.403	0.217
Ccdc50	2	1.84957e-158	3.12374e-154	0.339879	0.841	0.6
Zfc3h1	2	1.99804e-158	3.37448e-154	0.399118	0.416	0.226
Eya4	2	2.68857e-158	4.54072e-154	0.410046	0.4	0.218
Fyco1	2	3.37943e-158	5.70752e-154	0.352918	0.451	0.248
Taf15	2	4.2462e-158	7.17141e-154	0.330396	0.661	0.404
Fbxl5	2	4.59244e-158	7.75616e-154	0.382198	0.455	0.253
Uspl1	2	6.15719e-158	1.03989e-153	0.456462	0.31	0.154
Tcf20	2	7.13477e-158	1.20499e-153	0.43412	0.344	0.177
Med13l	2	9.33315e-158	1.57628e-153	0.35366	0.65	0.404
Zkscan3	2	9.91786e-158	1.67503e-153	0.348528	0.827	0.58
Asxl1	2	1.23831e-157	2.09137e-153	0.363401	0.421	0.228
Cflar	2	1.29576e-157	2.1884e-153	0.322593	0.893	0.678
Il6st	2	1.33297e-157	2.25126e-153	0.343891	0.845	0.608
Uso1	2	1.48788e-157	2.51287e-153	0.395758	0.464	0.262
Arhgap30	2	1.62043e-157	2.73675e-153	0.342161	0.795	0.544
Gmeb1	2	1.9598e-157	3.3099e-153	0.368127	0.389	0.207
Il6ra	2	2.1325e-157	3.60158e-153	0.302827	0.925	0.742
Atad2b	2	2.14906e-157	3.62955e-153	0.371782	0.422	0.229
Setx	2	2.64011e-157	4.45888e-153	0.599941	0.261	0.125
Mysm1	2	2.82392e-157	4.76932e-153	0.340519	0.619	0.377
Man2a2	2	5.44364e-157	9.19376e-153	0.38772	0.48	0.274
Mbnl2	2	8.18569e-157	1.38248e-152	0.356071	0.775	0.517
Mon2	2	1.63594e-156	2.76294e-152	0.364342	0.574	0.341
Tnrc6a	2	1.98925e-156	3.35964e-152	0.354855	0.686	0.437
Spred1	2	2.37882e-156	4.01759e-152	0.348923	0.656	0.408
Tubgcp5	2	3.37914e-156	5.70703e-152	0.347955	0.82	0.575
Resf1	2	3.48368e-156	5.88359e-152	0.358768	0.793	0.56
Etv3	2	4.73846e-156	8.00279e-152	0.338881	0.517	0.298
Tbl1x	2	4.80847e-156	8.12102e-152	0.39858	0.515	0.301
Zbtb38	2	4.86208e-156	8.21157e-152	0.371206	0.486	0.278
Ubr2	2	6.36313e-156	1.07467e-151	0.377551	0.485	0.278
Ccdc93	2	6.70205e-156	1.13191e-151	0.347146	0.541	0.313
Tmem44	2	8.75895e-156	1.4793e-151	0.439028	0.267	0.126
Zfp148	2	1.13233e-155	1.91239e-151	0.349222	0.666	0.42
Cfap74	2	1.17805e-155	1.98961e-151	0.487683	0.283	0.138
Trappc10	2	1.62476e-155	2.74406e-151	0.352946	0.483	0.272
Pogz	2	2.09776e-155	3.5429e-151	0.416493	0.353	0.184
Rock1	2	2.29362e-155	3.87369e-151	0.364866	0.637	0.396
Cyth3	2	5.02698e-155	8.49007e-151	0.389672	0.428	0.237
Cntrl	2	6.00508e-155	1.0142e-150	0.414679	0.383	0.206
Kdm7a	2	7.73708e-155	1.30672e-150	0.343806	0.64	0.397
Crybg3	2	9.31031e-155	1.57242e-150	0.511621	0.273	0.132
Kidins220	2	1.45078e-154	2.45022e-150	0.370198	0.443	0.246
Zfyve1	2	1.52538e-154	2.57622e-150	0.469543	0.303	0.151
Morc2a	2	2.48457e-154	4.19619e-150	0.474198	0.266	0.126
Vps13d	2	3.18074e-154	5.37196e-150	0.448563	0.324	0.165
Hivep3	2	3.86129e-154	6.52133e-150	0.33458	0.748	0.499
Enc1	2	4.49087e-154	7.58463e-150	0.447919	0.352	0.185
Rps6ka3	2	5.69875e-154	9.62462e-150	0.403438	0.387	0.208
2010315B03Rik	2	7.54693e-154	1.2746e-149	0.406755	0.326	0.165
Zfp280d	2	8.90891e-154	1.50463e-149	0.355475	0.516	0.299
Trim2	2	1.06423e-153	1.79737e-149	0.370216	0.393	0.212
Gm43813	2	1.10687e-153	1.8694e-149	0.416294	0.411	0.226
Gm49359	2	1.1218e-153	1.89461e-149	0.457741	0.265	0.126
Ebf3	2	1.55071e-153	2.61899e-149	0.399919	0.359	0.188
Itpkb	2	1.75718e-153	2.96769e-149	0.338239	0.549	0.321
Tln2	2	1.91308e-153	3.23099e-149	0.348781	0.557	0.331
Gpatch2l	2	1.97231e-153	3.33104e-149	0.443659	0.284	0.138
Usp8	2	2.01757e-153	3.40748e-149	0.365772	0.734	0.489
Pitpnc1	2	3.08099e-153	5.20348e-149	0.347861	0.563	0.339
Ankhd1	2	3.74018e-153	6.31679e-149	0.364697	0.423	0.232
Zbtb4	2	7.6859e-153	1.29807e-148	0.338582	0.563	0.333
Memo1	2	7.83033e-153	1.32247e-148	0.416864	0.413	0.226
Runx1	2	8.57284e-153	1.44787e-148	0.346375	0.815	0.577
Mgat5	2	8.87238e-153	1.49846e-148	0.356828	0.557	0.331
Clasp1	2	9.55774e-153	1.61421e-148	0.425715	0.305	0.153
Snx29	2	9.7077e-153	1.63953e-148	0.326456	0.673	0.419
Tpp2	2	1.01514e-152	1.71448e-148	0.361214	0.574	0.344
Rnf169	2	1.41333e-152	2.38698e-148	0.412629	0.34	0.176
Zfp800	2	1.71979e-152	2.90455e-148	0.372469	0.463	0.262
Heca	2	1.81014e-152	3.05715e-148	0.343469	0.539	0.315
Casp8ap2	2	1.86842e-152	3.15558e-148	0.456297	0.364	0.196
Etv1	2	2.69187e-152	4.5463e-148	0.376413	0.424	0.235
Ino80d	2	3.39326e-152	5.73088e-148	0.337658	0.614	0.375
Mbd5	2	3.44131e-152	5.81202e-148	0.488516	0.259	0.123
Ube4a	2	3.44722e-152	5.82201e-148	0.374493	0.426	0.234
Cmip	2	4.83703e-152	8.16926e-148	0.38315	0.41	0.224
Large1	2	5.41484e-152	9.14513e-148	0.345059	0.432	0.238
Slfn8	2	5.4657e-152	9.23102e-148	0.317958	0.455	0.255
Atp8a2	2	5.4843e-152	9.26243e-148	0.356459	0.675	0.429
Zfp697	2	8.09636e-152	1.36739e-147	0.386839	0.383	0.205
Sall1	2	8.31805e-152	1.40484e-147	0.268085	0.969	0.842
E230029C05Rik	2	1.76006e-151	2.97257e-147	0.295847	0.951	0.817
Syk	2	2.13784e-151	3.61059e-147	0.335045	0.66	0.41
Usp9x	2	2.56667e-151	4.33485e-147	0.354408	0.557	0.332
Col4a3bp	2	2.73243e-151	4.61481e-147	0.485972	0.285	0.14
Exoc4	2	3.16912e-151	5.35233e-147	0.356056	0.429	0.237
Dusp16	2	6.43535e-151	1.08687e-146	0.435699	0.289	0.143
Tbc1d5	2	8.80543e-151	1.48715e-146	0.339347	0.675	0.424
Mib1	2	1.20263e-150	2.03113e-146	0.372263	0.404	0.221
Srek1	2	1.21472e-150	2.05153e-146	0.344547	0.574	0.344
Pggt1b	2	1.29119e-150	2.1807e-146	0.350566	0.514	0.301
Dclre1c	2	1.39212e-150	2.35115e-146	0.441333	0.303	0.152
Ptprj	2	1.4136e-150	2.38742e-146	0.346808	0.709	0.456
Pbx1	2	1.5406e-150	2.60191e-146	0.414924	0.37	0.198
Rapgef6	2	1.57372e-150	2.65786e-146	0.359099	0.714	0.464
Ppp4r3b	2	1.72523e-150	2.91373e-146	0.34483	0.57	0.342
Camk1d	2	2.43571e-150	4.11368e-146	0.36108	0.59	0.36
Smchd1	2	2.43997e-150	4.12087e-146	0.349608	0.662	0.419
Kmt2e	2	2.95488e-150	4.99049e-146	0.345807	0.816	0.579
Atp2a2	2	3.28163e-150	5.54234e-146	0.3608	0.696	0.447
R3hdm1	2	4.23432e-150	7.15135e-146	0.345665	0.697	0.45
Fam172a	2	4.29763e-150	7.25827e-146	0.344814	0.513	0.297
Csnk1g1	2	4.4021e-150	7.43471e-146	0.365136	0.359	0.189
Rab3gap1	2	4.99934e-150	8.44339e-146	0.337984	0.575	0.343
Rasa1	2	5.32631e-150	8.9956e-146	0.332592	0.565	0.335
Iws1	2	5.67401e-150	9.58284e-146	0.357432	0.391	0.212
Gls	2	1.17491e-149	1.9843e-145	0.336058	0.637	0.394
Chd1	2	1.18584e-149	2.00277e-145	0.376177	0.375	0.202
Clk1	2	1.18881e-149	2.00778e-145	0.317933	0.914	0.718
Aff1	2	1.30168e-149	2.19841e-145	0.398896	0.354	0.186
Dnmt3a	2	1.34372e-149	2.2694e-145	0.349413	0.688	0.442
A630001G21Rik	2	2.01345e-149	3.40051e-145	0.330798	0.547	0.321
Cdk11b	2	2.30053e-149	3.88537e-145	0.335496	0.5	0.288
Tbck	2	2.63348e-149	4.44768e-145	0.406681	0.369	0.198
Nfatc1	2	3.54894e-149	5.99381e-145	0.330651	0.583	0.348
Cop1	2	3.84062e-149	6.48642e-145	0.341412	0.537	0.315
Zc3h18	2	4.14726e-149	7.0043e-145	0.367224	0.395	0.214
Nsd3	2	4.35708e-149	7.35867e-145	0.332605	0.685	0.431
Akap8	2	5.80296e-149	9.80061e-145	0.358382	0.46	0.261
Rbm26	2	7.90298e-149	1.33473e-144	0.333181	0.725	0.473
Tardbp	2	1.18009e-148	1.99306e-144	0.328148	0.766	0.517
Cdc73	2	1.26958e-148	2.14419e-144	0.373766	0.429	0.24
2810405F17Rik	2	1.51262e-148	2.55467e-144	0.385832	0.305	0.153
Zfp992	2	1.62998e-148	2.75287e-144	0.42087	0.33	0.171
Topors	2	1.67764e-148	2.83336e-144	0.343291	0.459	0.26
Bicd2	2	1.72625e-148	2.91546e-144	0.331692	0.545	0.322
Nin	2	1.91379e-148	3.2322e-144	0.52866	0.275	0.136
Epc1	2	2.18214e-148	3.68541e-144	0.367162	0.454	0.257
Braf	2	2.90641e-148	4.90863e-144	0.350122	0.375	0.201
Snx30	2	3.411e-148	5.76084e-144	0.41145	0.382	0.208
Rab11fip2	2	5.96723e-148	1.00781e-143	0.339119	0.457	0.258
Nav1	2	6.11398e-148	1.03259e-143	0.452622	0.345	0.184
Btaf1	2	7.55267e-148	1.27557e-143	0.374817	0.403	0.22
Ptprc	2	1.03649e-147	1.75053e-143	0.283711	0.957	0.805
Ccdc82	2	1.79963e-147	3.03939e-143	0.432325	0.304	0.154
Dock11	2	2.20029e-147	3.71607e-143	0.369128	0.4	0.219
Slc25a37	2	2.43748e-147	4.11666e-143	0.335603	0.567	0.339
Sall3	2	2.56575e-147	4.33329e-143	0.333977	0.748	0.507
Map4k4	2	2.59047e-147	4.37505e-143	0.308028	0.89	0.682
Pou2f1	2	2.78376e-147	4.70149e-143	0.409004	0.385	0.21
Plcl2	2	3.04375e-147	5.14059e-143	0.316928	0.742	0.487
Ubash3b	2	3.06038e-147	5.16867e-143	0.322091	0.846	0.62
Zfp729a	2	4.21151e-147	7.11281e-143	0.421759	0.315	0.161
Dcaf8	2	5.38975e-147	9.10275e-143	0.32988	0.663	0.414
Rc3h2	2	5.79762e-147	9.7916e-143	0.324305	0.62	0.382
Ube2h	2	6.25565e-147	1.05652e-142	0.343593	0.579	0.348
Ercc5	2	9.0788e-147	1.53332e-142	0.436443	0.33	0.172
Dip2b	2	9.22844e-147	1.55859e-142	0.313453	0.881	0.671
Gcnt1	2	1.22761e-146	2.07331e-142	0.319996	0.837	0.61
Cdk5r1	2	1.57762e-146	2.66445e-142	0.304565	0.6	0.364
Slc26a2	2	1.78723e-146	3.01844e-142	0.345474	0.457	0.259
Eml4	2	2.05882e-146	3.47714e-142	0.315682	0.64	0.401
Galnt11	2	2.26133e-146	3.81916e-142	0.326386	0.529	0.311
Cnot1	2	2.55778e-146	4.31983e-142	0.348281	0.511	0.298
Slc38a1	2	2.74462e-146	4.63539e-142	0.353598	0.617	0.381
Uggt1	2	3.13848e-146	5.30059e-142	0.341604	0.434	0.242
Hltf	2	3.14329e-146	5.3087e-142	0.336177	0.621	0.385
Pkn2	2	4.22527e-146	7.13606e-142	0.308517	0.567	0.339
Phf21a	2	4.52959e-146	7.65002e-142	0.374233	0.375	0.202
Pik3cg	2	5.37552e-146	9.07872e-142	0.331589	0.786	0.537
Ripk1	2	7.74425e-146	1.30793e-141	0.410624	0.378	0.205
Gtf2i	2	9.55927e-146	1.61447e-141	0.334095	0.639	0.397
Fryl	2	1.01569e-145	1.71541e-141	0.346727	0.365	0.194
Snapc3	2	1.09677e-145	1.85234e-141	0.392436	0.338	0.177
Socs4	2	1.39115e-145	2.34951e-141	0.382833	0.347	0.184
Tle3	2	1.61923e-145	2.73472e-141	0.309568	0.545	0.322
Fam126b	2	1.95522e-145	3.30217e-141	0.414535	0.346	0.185
Supt6	2	2.48065e-145	4.18958e-141	0.421816	0.317	0.165
Sh3pxd2a	2	3.2817e-145	5.54246e-141	0.425268	0.297	0.15
Zfp329	2	3.84025e-145	6.4858e-141	0.326111	0.472	0.269
Abl2	2	4.45903e-145	7.53086e-141	0.449395	0.309	0.158
Hist1h4d	2	4.53993e-145	7.66749e-141	0.373263	0.328	0.171
Arhgap12	2	4.55623e-145	7.69502e-141	0.323732	0.586	0.353
Senp7	2	4.96324e-145	8.38242e-141	0.338887	0.462	0.263
Ubr5	2	5.21291e-145	8.80408e-141	0.365546	0.394	0.217
Slk	2	7.89594e-145	1.33354e-140	0.482712	0.319	0.167
Stk10	2	8.29871e-145	1.40157e-140	0.323795	0.564	0.339
Zzef1	2	1.03979e-144	1.75611e-140	0.381202	0.343	0.181
Stk4	2	1.57123e-144	2.65365e-140	0.314646	0.56	0.334
Dnajc13	2	1.6813e-144	2.83954e-140	0.345329	0.441	0.25
Qser1	2	3.45527e-144	5.83561e-140	0.466316	0.261	0.127
Thoc2	2	3.86012e-144	6.51936e-140	0.323075	0.611	0.378
Wwp1	2	4.49037e-144	7.58379e-140	0.452914	0.306	0.158
Adam17	2	4.83433e-144	8.16471e-140	0.342573	0.772	0.52
Lima1	2	5.01838e-144	8.47554e-140	0.441993	0.308	0.159
Zmiz1	2	5.02477e-144	8.48634e-140	0.300756	0.921	0.729
Trim24	2	6.64577e-144	1.1224e-139	0.411579	0.294	0.149
Pikfyve	2	6.91929e-144	1.1686e-139	0.41814	0.352	0.188
Snx13	2	7.50571e-144	1.26764e-139	0.323055	0.488	0.282
Zswim6	2	9.22704e-144	1.55836e-139	0.309804	0.607	0.376
Dcaf17	2	1.02327e-143	1.7282e-139	0.342684	0.424	0.238
Tpcn1	2	1.22361e-143	2.06655e-139	0.303049	0.533	0.31
Ppp1r12a	2	1.39343e-143	2.35337e-139	0.325117	0.657	0.415
Hmbox1	2	1.66144e-143	2.80601e-139	0.36989	0.394	0.217
Atp7a	2	1.96505e-143	3.31877e-139	0.409302	0.332	0.174
Usp47	2	2.42574e-143	4.09684e-139	0.387623	0.36	0.193
Cpsf7	2	2.59947e-143	4.39025e-139	0.330629	0.404	0.222
Zfp451	2	2.61795e-143	4.42146e-139	0.314769	0.523	0.307
Tmem260	2	2.91233e-143	4.91864e-139	0.352977	0.42	0.235
Hipk1	2	3.88246e-143	6.55709e-139	0.328356	0.478	0.275
Bicral	2	5.27714e-143	8.91256e-139	0.357622	0.371	0.2
Nfatc3	2	7.24543e-143	1.22368e-138	0.341793	0.415	0.231
Fip1l1	2	1.10572e-142	1.86744e-138	0.325357	0.581	0.354
Nom1	2	1.16966e-142	1.97543e-138	0.385597	0.319	0.165
Strn3	2	1.40955e-142	2.38058e-138	0.319183	0.557	0.333
Abcb4	2	1.55434e-142	2.62512e-138	0.346289	0.419	0.233
Rin3	2	2.09424e-142	3.53696e-138	0.332334	0.414	0.229
D5Ertd579e	2	2.5036e-142	4.22833e-138	0.372069	0.447	0.255
March7	2	2.50996e-142	4.23908e-138	0.320623	0.705	0.458
Pan3	2	2.62758e-142	4.43772e-138	0.30924	0.781	0.529
Pnpla8	2	2.63218e-142	4.44548e-138	0.337334	0.559	0.339
Gpatch2	2	2.69977e-142	4.55964e-138	0.401199	0.291	0.147
Lrp1	2	2.86026e-142	4.8307e-138	0.274446	0.955	0.806
Bach2	2	3.25383e-142	5.49539e-138	0.337476	0.411	0.229
Shprh	2	3.86263e-142	6.5236e-138	0.386596	0.343	0.182
Crebzf	2	4.20794e-142	7.1068e-138	0.303012	0.527	0.306
Kmt2b	2	4.41654e-142	7.4591e-138	0.392316	0.356	0.191
Phf20	2	5.20738e-142	8.79474e-138	0.333033	0.405	0.224
Pik3ca	2	7.49623e-142	1.26604e-137	0.321704	0.457	0.262
Tmem106b	2	1.23057e-141	2.0783e-137	0.322645	0.57	0.342
Gon4l	2	1.41156e-141	2.38399e-137	0.388041	0.366	0.197
Zfp865	2	1.5519e-141	2.621e-137	0.363089	0.354	0.188
Clcn3	2	1.79656e-141	3.03421e-137	0.338674	0.562	0.342
Ccdc88a	2	2.39598e-141	4.04657e-137	0.394839	0.423	0.244
Anapc1	2	2.41481e-141	4.07836e-137	0.384079	0.347	0.184
Ncbp3	2	2.58418e-141	4.36442e-137	0.317285	0.589	0.359
Arid1a	2	3.47706e-141	5.87241e-137	0.302326	0.886	0.663
Yes1	2	3.70654e-141	6.25998e-137	0.342948	0.381	0.207
A830008E24Rik	2	5.19174e-141	8.76833e-137	0.330311	0.487	0.285
Tmem170b	2	6.60296e-141	1.11517e-136	0.295739	0.536	0.315
Atxn7	2	7.32845e-141	1.2377e-136	0.375994	0.331	0.175
Rnf216	2	7.33355e-141	1.23856e-136	0.329121	0.517	0.305
Zfp994	2	8.25118e-141	1.39354e-136	0.445419	0.285	0.144
March1	2	1.44826e-140	2.44596e-136	0.323988	0.801	0.557
Rfx7	2	2.41892e-140	4.08531e-136	0.425412	0.309	0.161
Med1	2	2.68759e-140	4.53906e-136	0.310415	0.55	0.33
Ubxn7	2	4.10653e-140	6.93551e-136	0.390173	0.328	0.172
Thrap3	2	4.57274e-140	7.7229e-136	0.326244	0.662	0.423
Scaf8	2	6.54178e-140	1.10484e-135	0.350589	0.378	0.205
Elmod2	2	1.49473e-139	2.52445e-135	0.379782	0.354	0.19
Xpr1	2	1.9646e-139	3.31802e-135	0.333704	0.528	0.316
Pibf1	2	2.14875e-139	3.62902e-135	0.368971	0.345	0.184
Ddx42	2	3.39776e-139	5.73848e-135	0.317334	0.477	0.276
Prkd3	2	4.34445e-139	7.33734e-135	0.342741	0.423	0.239
Avl9	2	4.94877e-139	8.35798e-135	0.334194	0.46	0.263
Heatr5a	2	5.30237e-139	8.95517e-135	0.307189	0.659	0.415
Trpm2	2	6.0201e-139	1.01673e-134	0.328276	0.47	0.272
5031425E22Rik	2	6.63168e-139	1.12002e-134	0.307211	0.5	0.291
Lpgat1	2	6.90412e-139	1.16604e-134	0.321536	0.441	0.251
Ralgps2	2	7.68296e-139	1.29757e-134	0.311493	0.482	0.28
Usp33	2	9.49808e-139	1.60413e-134	0.349342	0.339	0.18
Klhl18	2	1.22299e-138	2.06551e-134	0.334551	0.373	0.201
Gapvd1	2	1.30402e-138	2.20237e-134	0.30491	0.613	0.378
Pcmtd2	2	1.5847e-138	2.67641e-134	0.352575	0.418	0.235
Slc16a6	2	2.16135e-138	3.6503e-134	0.321601	0.827	0.591
Samd8	2	2.21601e-138	3.74262e-134	0.311907	0.47	0.271
Ppp3cb	2	2.28354e-138	3.85667e-134	0.318678	0.489	0.285
Phf12	2	2.35661e-138	3.98008e-134	0.314313	0.418	0.234
Col27a1	2	2.85523e-138	4.8222e-134	0.294503	0.784	0.535
Ttc39b	2	2.94572e-138	4.97503e-134	0.322016	0.387	0.213
Ccnt1	2	3.0312e-138	5.11939e-134	0.288498	0.5	0.291
Arcn1	2	3.16647e-138	5.34785e-134	0.321998	0.644	0.408
Pknox1	2	3.4149e-138	5.76743e-134	0.321989	0.401	0.223
Ankfy1	2	4.13346e-138	6.981e-134	0.324665	0.542	0.324
Cul3	2	4.36408e-138	7.37049e-134	0.328485	0.556	0.338
Hdlbp	2	4.79807e-138	8.10346e-134	0.332858	0.701	0.459
Ano6	2	5.067e-138	8.55765e-134	0.33166	0.348	0.185
Fyb	2	5.08435e-138	8.58696e-134	0.267039	0.945	0.806
Usp7	2	5.65295e-138	9.54727e-134	0.313926	0.466	0.27
Brpf1	2	5.86897e-138	9.91211e-134	0.333736	0.38	0.208
Zfp106	2	6.26261e-138	1.05769e-133	0.308196	0.431	0.244
Dennd6a	2	6.51391e-138	1.10013e-133	0.321534	0.504	0.294
Ipo8	2	6.96243e-138	1.17588e-133	0.41234	0.304	0.157
Zfp738	2	7.54088e-138	1.27358e-133	0.344754	0.382	0.21
Taok3	2	8.24623e-138	1.39271e-133	0.316593	0.534	0.32
Abcd2	2	1.14362e-137	1.93146e-133	0.328031	0.627	0.396
Mob1b	2	1.58883e-137	2.68337e-133	0.373408	0.379	0.209
Fam193b	2	1.71304e-137	2.89316e-133	0.338651	0.336	0.178
9930021J03Rik	2	2.05542e-137	3.4714e-133	0.333265	0.42	0.237
Ppp2r5c	2	2.07019e-137	3.49634e-133	0.315895	0.601	0.375
Gm27010	2	2.6693e-137	4.50819e-133	0.331888	0.35	0.187
Zfp740	2	2.87407e-137	4.85402e-133	0.295331	0.558	0.332
Vps13b	2	3.22311e-137	5.44351e-133	0.427123	0.276	0.139
Kdm5a	2	3.28255e-137	5.5439e-133	0.310389	0.528	0.316
Smad4	2	3.79339e-137	6.40665e-133	0.343525	0.432	0.245
Fbxl20	2	4.76663e-137	8.05036e-133	0.321749	0.393	0.216
Zmynd8	2	4.85577e-137	8.2009e-133	0.321275	0.707	0.464
Prpf4b	2	5.40525e-137	9.12893e-133	0.312165	0.797	0.559
Rab6b	2	5.74187e-137	9.69745e-133	0.316383	0.574	0.35
Rabep1	2	8.41565e-137	1.42132e-132	0.365802	0.331	0.176
Tmx4	2	9.60285e-137	1.62183e-132	0.307889	0.655	0.414
Zmym2	2	9.98576e-137	1.6865e-132	0.351153	0.357	0.193
Kat6b	2	1.05249e-136	1.77754e-132	0.478574	0.262	0.131
I830077J02Rik	2	1.15532e-136	1.95123e-132	0.295234	0.609	0.378
Zfp672	2	1.34432e-136	2.27043e-132	0.391876	0.279	0.14
Peli2	2	1.5909e-136	2.68687e-132	0.335544	0.42	0.237
Pkd1	2	1.70687e-136	2.88273e-132	0.306957	0.411	0.228
Slc7a8	2	1.74649e-136	2.94964e-132	0.308499	0.885	0.671
Vps13c	2	2.23388e-136	3.7728e-132	0.334642	0.368	0.201
mt-Nd5	2	2.25342e-136	3.8058e-132	0.297586	0.715	0.473
Smad1	2	2.30349e-136	3.89036e-132	0.283695	0.516	0.303
Slmap	2	2.53167e-136	4.27573e-132	0.318283	0.57	0.347
Kdm5b	2	3.05889e-136	5.16617e-132	0.37849	0.348	0.187
Washc4	2	3.26492e-136	5.51413e-132	0.307364	0.672	0.428
Lrrfip2	2	3.279e-136	5.5379e-132	0.421755	0.279	0.141
Slc12a6	2	3.33023e-136	5.62442e-132	0.302829	0.771	0.522
Jarid2	2	4.29722e-136	7.25757e-132	0.314126	0.433	0.246
Pik3r1	2	4.41727e-136	7.46032e-132	0.287896	0.901	0.697
Pum2	2	5.45395e-136	9.21118e-132	0.323672	0.753	0.511
Arid1b	2	5.6847e-136	9.60088e-132	0.328301	0.423	0.24
Mapk8ip3	2	6.03552e-136	1.01934e-131	0.39604	0.341	0.183
Acin1	2	6.81708e-136	1.15134e-131	0.305216	0.803	0.558
Ggps1	2	8.44764e-136	1.42672e-131	0.318943	0.467	0.271
Zc3h4	2	1.32863e-135	2.24392e-131	0.3466	0.331	0.175
Birc6	2	1.63978e-135	2.76943e-131	0.318487	0.662	0.421
Slc12a2	2	1.83402e-135	3.09747e-131	0.318863	0.734	0.491
Man1a	2	1.94771e-135	3.28948e-131	0.315027	0.782	0.545
Atp13a3	2	2.41048e-135	4.07106e-131	0.284301	0.558	0.334
Kdm3a	2	3.43268e-135	5.79746e-131	0.391662	0.333	0.178
Smarcad1	2	3.56599e-135	6.0226e-131	0.313392	0.426	0.242
Etv6	2	3.57707e-135	6.04131e-131	0.290696	0.473	0.272
Ascc3	2	5.47113e-135	9.24019e-131	0.362087	0.396	0.223
Gm26520	2	5.49593e-135	9.28207e-131	0.324716	0.354	0.19
Gpr155	2	6.24182e-135	1.05418e-130	0.310945	0.743	0.496
Nlk	2	6.53263e-135	1.1033e-130	0.337835	0.397	0.222
Irgm2	2	7.78814e-135	1.31534e-130	0.298112	0.371	0.201
Ap5m1	2	9.34736e-135	1.57867e-130	0.379488	0.33	0.176
Mapkap1	2	9.4726e-135	1.59983e-130	0.356507	0.386	0.215
Slc29a3	2	9.67578e-135	1.63414e-130	0.269429	0.919	0.744
Man1a2	2	1.25712e-134	2.12314e-130	0.304185	0.871	0.656
Il7r	2	1.96857e-134	3.32471e-130	0.282019	0.464	0.27
Frs2	2	2.4433e-134	4.12649e-130	0.417744	0.269	0.135
Nfx1	2	2.56081e-134	4.32496e-130	0.354031	0.365	0.2
Rapgef1	2	2.64575e-134	4.4684e-130	0.323044	0.416	0.234
Tppp	2	3.83355e-134	6.47448e-130	0.367118	0.278	0.14
Itgb3	2	4.08447e-134	6.89827e-130	0.393046	0.303	0.158
Arfgef1	2	4.3342e-134	7.32003e-130	0.333731	0.491	0.291
Setd1b	2	5.83007e-134	9.84641e-130	0.273443	0.51	0.3
Opa1	2	6.90428e-134	1.16606e-129	0.375074	0.343	0.186
Ppp4r2	2	7.31597e-134	1.23559e-129	0.301099	0.518	0.307
Txndc11	2	7.32134e-134	1.2365e-129	0.325264	0.429	0.243
Cwf19l2	2	7.6745e-134	1.29615e-129	0.298846	0.625	0.393
Rybp	2	1.09552e-133	1.85023e-129	0.345636	0.32	0.168
Cltc	2	1.16069e-133	1.9603e-129	0.273408	0.96	0.816
Tnks2	2	1.23935e-133	2.09314e-129	0.313458	0.647	0.409
Strada	2	1.58635e-133	2.67918e-129	0.297586	0.428	0.242
Tcf4	2	1.91136e-133	3.22809e-129	0.271254	0.948	0.792
Hspa4	2	1.98597e-133	3.3541e-129	0.322513	0.613	0.388
Rps6kb1	2	2.71926e-133	4.59255e-129	0.303795	0.551	0.334
Khdrbs1	2	3.02821e-133	5.11435e-129	0.31313	0.698	0.454
Stat5b	2	3.07931e-133	5.20064e-129	0.389932	0.302	0.157
Rlim	2	4.21728e-133	7.12256e-129	0.285763	0.568	0.344
Tcerg1	2	4.35152e-133	7.34928e-129	0.382688	0.366	0.204
Syncrip	2	6.82418e-133	1.15254e-128	0.308058	0.69	0.447
Psme4	2	6.86046e-133	1.15866e-128	0.368464	0.324	0.172
Otud7b	2	7.3725e-133	1.24514e-128	0.378957	0.294	0.152
Sema4c	2	7.78292e-133	1.31446e-128	0.336553	0.357	0.194
Ranbp10	2	7.91999e-133	1.33761e-128	0.315559	0.416	0.235
Mbtd1	2	7.99639e-133	1.35051e-128	0.30956	0.43	0.244
Rcor1	2	9.64915e-133	1.62964e-128	0.329209	0.37	0.202
Clcn5	2	1.03938e-132	1.75541e-128	0.392595	0.31	0.164
Stk11	2	1.34669e-132	2.27442e-128	0.326849	0.385	0.213
Arid3b	2	1.66144e-132	2.80601e-128	0.275292	0.42	0.235
Gab2	2	1.67377e-132	2.82682e-128	0.382963	0.26	0.129
Tnrc6c	2	1.77037e-132	2.98998e-128	0.30095	0.674	0.437
Golim4	2	2.38653e-132	4.03061e-128	0.373444	0.31	0.164
N4bp1	2	2.71695e-132	4.58866e-128	0.288043	0.637	0.4
Pds5a	2	3.51755e-132	5.9408e-128	0.293263	0.601	0.371
Zfx	2	3.77285e-132	6.37197e-128	0.31665	0.464	0.271
Gtf2a1	2	4.56387e-132	7.70792e-128	0.31868	0.491	0.292
Suco	2	5.06213e-132	8.54944e-128	0.400729	0.296	0.155
Rnasel	2	5.13108e-132	8.66589e-128	0.373435	0.305	0.16
Atg16l1	2	5.1802e-132	8.74884e-128	0.350087	0.33	0.176
Zkscan1	2	6.28707e-132	1.06182e-127	0.365953	0.313	0.165
Rps6ka5	2	7.81524e-132	1.31992e-127	0.406804	0.273	0.139
Eprs	2	7.83679e-132	1.32356e-127	0.294378	0.56	0.345
Card6	2	8.34979e-132	1.4102e-127	0.359679	0.299	0.155
Tmem131l	2	8.35177e-132	1.41053e-127	0.283464	0.418	0.235
Sppl2a	2	9.51049e-132	1.60623e-127	0.282394	0.905	0.706
Synj1	2	1.00417e-131	1.69594e-127	0.308678	0.467	0.272
Crim1	2	1.02567e-131	1.73226e-127	0.428253	0.273	0.139
Tug1	2	1.39424e-131	2.35474e-127	0.288568	0.591	0.362
Lhfpl2	2	1.52676e-131	2.57855e-127	0.298818	0.758	0.512
Akap11	2	1.61958e-131	2.73531e-127	0.388875	0.326	0.175
Mia3	2	1.97357e-131	3.33316e-127	0.295202	0.608	0.382
Bmf	2	2.09656e-131	3.54088e-127	0.307439	0.368	0.201
Dnajc5	2	2.38686e-131	4.03117e-127	0.306566	0.605	0.378
Sf3b1	2	2.5392e-131	4.28846e-127	0.270668	0.927	0.752
Crk	2	3.61355e-131	6.10293e-127	0.29391	0.578	0.354
Smarca5	2	4.91528e-131	8.30141e-127	0.322151	0.655	0.429
Ceacam1	2	4.94074e-131	8.34441e-127	0.384976	0.272	0.138
Pik3c2a	2	5.33182e-131	9.00491e-127	0.304246	0.396	0.222
Atf7	2	5.60659e-131	9.46896e-127	0.280998	0.509	0.303
Azi2	2	5.61814e-131	9.48848e-127	0.337845	0.342	0.185
Ncoa2	2	5.89077e-131	9.94893e-127	0.307995	0.416	0.236
Gpbp1l1	2	8.40233e-131	1.41907e-126	0.276884	0.502	0.296
Zfp710	2	8.5198e-131	1.43891e-126	0.297376	0.826	0.587
Safb	2	8.70423e-131	1.47006e-126	0.293168	0.606	0.376
Hs6st1	2	9.57971e-131	1.61792e-126	0.289519	0.511	0.302
Clasp2	2	1.00404e-130	1.69572e-126	0.293398	0.781	0.535
Mvb12b	2	1.0286e-130	1.7372e-126	0.279521	0.514	0.305
Rhobtb1	2	1.0544e-130	1.78077e-126	0.286288	0.487	0.285
Polr3f	2	1.14187e-130	1.92851e-126	0.309604	0.373	0.205
Dock8	2	1.22505e-130	2.06899e-126	0.273966	0.904	0.712
Synrg	2	1.42662e-130	2.40941e-126	0.325343	0.497	0.295
Susd6	2	1.44575e-130	2.44173e-126	0.272726	0.483	0.282
Snrnp200	2	1.46869e-130	2.48047e-126	0.373988	0.342	0.186
Arhgef40	2	1.50572e-130	2.54301e-126	0.287227	0.671	0.432
Zfp658	2	2.17289e-130	3.66979e-126	0.33084	0.359	0.196
Mlxip	2	2.29153e-130	3.87017e-126	0.342247	0.306	0.16
Ppp2r5e	2	3.23703e-130	5.46702e-126	0.408065	0.287	0.149
Btbd9	2	3.30824e-130	5.58729e-126	0.292633	0.585	0.358
B3galt5	2	3.4432e-130	5.81521e-126	0.381344	0.285	0.147
Tmem131	2	3.94855e-130	6.6687e-126	0.309716	0.491	0.29
Pten	2	5.51582e-130	9.31568e-126	0.305625	0.824	0.583
Kdm2b	2	5.72581e-130	9.67032e-126	0.300671	0.664	0.427
Cep63	2	5.76888e-130	9.74306e-126	0.438863	0.288	0.15
Atmin	2	5.86278e-130	9.90165e-126	0.331525	0.351	0.191
Suz12	2	6.22556e-130	1.05143e-125	0.355113	0.392	0.223
Zscan29	2	6.96779e-130	1.17679e-125	0.38767	0.252	0.124
Rbmx	2	7.1817e-130	1.21292e-125	0.305406	0.422	0.24
Snx10	2	8.85158e-130	1.49494e-125	0.303701	0.563	0.345
Appl2	2	9.23902e-130	1.56038e-125	0.361412	0.325	0.174
Smarcc1	2	1.0014e-129	1.69127e-125	0.35085	0.369	0.207
Sec63	2	1.20102e-129	2.0284e-125	0.304545	0.492	0.292
Mtmr3	2	1.21408e-129	2.05046e-125	0.325659	0.372	0.205
Rb1	2	1.36239e-129	2.30094e-125	0.323731	0.38	0.211
Zfp644	2	1.76829e-129	2.98646e-125	0.312187	0.769	0.532
Mau2	2	2.31198e-129	3.9047e-125	0.295376	0.519	0.31
Eloa	2	2.35883e-129	3.98382e-125	0.294916	0.496	0.294
Pkd2	2	2.78783e-129	4.70836e-125	0.380909	0.269	0.137
Pds5b	2	2.96415e-129	5.00615e-125	0.405287	0.284	0.147
Snx18	2	3.01615e-129	5.09398e-125	0.271278	0.924	0.744
Arhgap25	2	3.18391e-129	5.37731e-125	0.288859	0.604	0.376
Akna	2	4.02161e-129	6.79209e-125	0.288566	0.619	0.386
4930581F22Rik	2	4.28918e-129	7.244e-125	0.305557	0.356	0.195
Zrsr2	2	5.06998e-129	8.5627e-125	0.313864	0.428	0.246
Map4k5	2	6.86038e-129	1.15865e-124	0.352134	0.291	0.151
Ppip5k2	2	7.097e-129	1.19861e-124	0.343291	0.313	0.165
Arnt	2	7.81827e-129	1.32043e-124	0.316744	0.381	0.213
Hnrnpr	2	8.29525e-129	1.40098e-124	0.319602	0.721	0.49
Zdhhc14	2	8.37053e-129	1.4137e-124	0.320081	0.307	0.162
Exoc5	2	1.25395e-128	2.1178e-124	0.300876	0.574	0.356
Map4k3	2	1.57828e-128	2.66556e-124	0.381909	0.278	0.142
Srrt	2	2.03217e-128	3.43212e-124	0.309627	0.392	0.22
P2rx7	2	2.15289e-128	3.63602e-124	0.283801	0.669	0.424
Mctp1	2	2.33735e-128	3.94755e-124	0.339822	0.343	0.186
Spg20	2	2.47212e-128	4.17516e-124	0.305723	0.452	0.262
Tbc1d14	2	3.09714e-128	5.23077e-124	0.297457	0.51	0.305
Ddx46	2	3.45402e-128	5.8335e-124	0.328649	0.418	0.242
Atxn7l1	2	4.352e-128	7.3501e-124	0.348281	0.307	0.162
Wdr37	2	4.38161e-128	7.4001e-124	0.302122	0.419	0.238
Ipo7	2	4.41173e-128	7.45096e-124	0.310999	0.411	0.234
Nfxl1	2	4.87717e-128	8.23704e-124	0.324525	0.348	0.191
Usp48	2	4.90323e-128	8.28107e-124	0.343907	0.381	0.214
Xpo7	2	5.16763e-128	8.72761e-124	0.341673	0.336	0.182
Narf	2	5.97666e-128	1.0094e-123	0.289179	0.425	0.242
Ppfia1	2	6.09606e-128	1.02956e-123	0.42763	0.263	0.134
Tlk2	2	6.34816e-128	1.07214e-123	0.394981	0.273	0.14
Frrs1	2	6.35339e-128	1.07302e-123	0.294846	0.626	0.398
Atp8a1	2	7.75318e-128	1.30943e-123	0.300531	0.755	0.517
Lgals8	2	9.23752e-128	1.56013e-123	0.294373	0.563	0.343
Metap1d	2	9.2617e-128	1.56421e-123	0.335803	0.324	0.174
Ctr9	2	1.05971e-127	1.78975e-123	0.328152	0.361	0.201
Zcchc2	2	1.2659e-127	2.13797e-123	0.349378	0.326	0.176
Ireb2	2	1.29703e-127	2.19056e-123	0.300748	0.465	0.273
Zcchc14	2	1.51681e-127	2.56173e-123	0.424184	0.253	0.127
Ddx23	2	1.80991e-127	3.05676e-123	0.267046	0.457	0.263
Ncf1	2	1.9973e-127	3.37324e-123	0.263199	0.934	0.77
Ubl3	2	2.33494e-127	3.94347e-123	0.293635	0.88	0.672
Gatad2b	2	2.34149e-127	3.95454e-123	0.283531	0.682	0.446
Map3k1	2	2.59306e-127	4.37943e-123	0.293142	0.529	0.321
2510009E07Rik	2	3.09773e-127	5.23176e-123	0.341345	0.351	0.194
Ccar1	2	3.31417e-127	5.59731e-123	0.285204	0.575	0.355
Adgrl2	2	3.62954e-127	6.12992e-123	0.396929	0.297	0.157
Tns1	2	3.86262e-127	6.52359e-123	0.313645	0.438	0.255
Dyrk2	2	4.59685e-127	7.76362e-123	0.287161	0.526	0.317
Pip4k2a	2	5.12253e-127	8.65143e-123	0.299184	0.857	0.637
4931406C07Rik	2	5.29904e-127	8.94956e-123	0.277513	0.533	0.322
Prkce	2	5.92609e-127	1.00086e-122	0.396265	0.266	0.136
Pfkfb3	2	6.28467e-127	1.06142e-122	0.297534	0.436	0.253
Eef2k	2	7.70906e-127	1.30198e-122	0.287449	0.711	0.467
Pbrm1	2	8.44162e-127	1.4257e-122	0.314953	0.677	0.448
5530601H04Rik	2	1.19326e-126	2.0153e-122	0.38438	0.263	0.133
Sort1	2	1.38756e-126	2.34346e-122	0.292374	0.682	0.44
Ankrd44	2	1.54182e-126	2.60397e-122	0.278147	0.853	0.622
Bcl2l11	2	1.56892e-126	2.64975e-122	0.304029	0.384	0.215
Ppp1r9b	2	1.70488e-126	2.87938e-122	0.293644	0.449	0.261
Lrrcc1	2	1.98251e-126	3.34825e-122	0.353839	0.344	0.19
Pspc1	2	2.90989e-126	4.91451e-122	0.343088	0.339	0.185
Dmtf1	2	3.10079e-126	5.23693e-122	0.278557	0.619	0.388
P2ry10b	2	3.1635e-126	5.34283e-122	0.333814	0.326	0.176
Zfp516	2	3.19201e-126	5.39099e-122	0.419675	0.273	0.142
Sike1	2	4.05495e-126	6.84841e-122	0.313876	0.43	0.249
4833420G17Rik	2	4.16997e-126	7.04266e-122	0.269946	0.593	0.363
March6	2	4.30659e-126	7.2734e-122	0.271433	0.457	0.266
Kdm6a	2	4.90572e-126	8.28527e-122	0.348075	0.293	0.154
Usp36	2	4.93871e-126	8.34099e-122	0.402426	0.276	0.143
2900097C17Rik	2	5.09418e-126	8.60356e-122	0.290582	0.532	0.322
Arhgef2	2	5.78662e-126	9.77301e-122	0.295366	0.666	0.427
Rap2a	2	8.59728e-126	1.45199e-121	0.280316	0.564	0.35
Zfpm1	2	9.49067e-126	1.60288e-121	0.284039	0.375	0.209
Cnot4	2	9.88085e-126	1.66878e-121	0.280808	0.566	0.35
Tmem87b	2	1.11964e-125	1.89096e-121	0.328877	0.405	0.231
Map1s	2	1.14487e-125	1.93357e-121	0.271764	0.482	0.284
Zfp113	2	1.39357e-125	2.3536e-121	0.352925	0.276	0.142
Zmym5	2	1.4898e-125	2.51613e-121	0.306764	0.474	0.282
Fam160b1	2	2.45957e-125	4.15396e-121	0.327742	0.352	0.195
Rap1gds1	2	2.86196e-125	4.83356e-121	0.29705	0.785	0.545
Ro60	2	2.96643e-125	5.01e-121	0.382263	0.293	0.156
Atg14	2	3.0351e-125	5.12598e-121	0.287465	0.353	0.193
Trpm7	2	3.19542e-125	5.39674e-121	0.28029	0.451	0.264
Trappc8	2	3.60534e-125	6.08905e-121	0.318752	0.378	0.213
Slc9a9	2	3.74614e-125	6.32685e-121	0.287145	0.611	0.382
Gcn1	2	3.78582e-125	6.39388e-121	0.272915	0.685	0.443
Cpsf6	2	5.48236e-125	9.25916e-121	0.288548	0.79	0.55
Ankrd13c	2	6.87888e-125	1.16177e-120	0.327583	0.336	0.183
Arih1	2	7.90931e-125	1.3358e-120	0.281178	0.453	0.263
Ankle2	2	8.98206e-125	1.51698e-120	0.290964	0.499	0.298
Rest	2	9.35593e-125	1.58012e-120	0.348028	0.406	0.236
Eif2ak2	2	1.12521e-124	1.90037e-120	0.282065	0.359	0.199
Rnf103	2	1.21837e-124	2.05771e-120	0.280638	0.433	0.25
Znfx1	2	1.23715e-124	2.08942e-120	0.273201	0.469	0.276
Ensa	2	1.33345e-124	2.25206e-120	0.287326	0.471	0.277
D3Ertd751e	2	1.37689e-124	2.32544e-120	0.385813	0.281	0.147
Stat3	2	1.46148e-124	2.4683e-120	0.280424	0.577	0.357
Specc1l	2	1.46377e-124	2.47216e-120	0.376046	0.293	0.154
Ccl25	2	1.51502e-124	2.55872e-120	0.346862	0.292	0.153
Rab3gap2	2	1.92643e-124	3.25354e-120	0.344731	0.28	0.145
Baz2a	2	2.50682e-124	4.23376e-120	0.373145	0.292	0.154
Chsy1	2	2.56397e-124	4.33029e-120	0.253565	0.531	0.322
Rbm28	2	2.8044e-124	4.73636e-120	0.269913	0.516	0.313
Zfp24	2	3.01503e-124	5.09208e-120	0.266567	0.5	0.298
Dmac2	2	3.14396e-124	5.30983e-120	0.27493	0.336	0.181
Ikzf1	2	3.35783e-124	5.67105e-120	0.27595	0.897	0.692
Ttc7	2	5.32607e-124	8.99521e-120	0.256481	0.471	0.276
Eif4g1	2	6.57941e-124	1.1112e-119	0.273914	0.657	0.421
Prkacb	2	7.50059e-124	1.26677e-119	0.279058	0.482	0.287
Klhl24	2	8.37887e-124	1.41511e-119	0.282319	0.716	0.475
Mbtps2	2	1.00975e-123	1.70537e-119	0.293072	0.395	0.224
Mllt10	2	1.02253e-123	1.72696e-119	0.285296	0.403	0.23
Caprin1	2	1.04587e-123	1.76636e-119	0.286211	0.717	0.476
Crkl	2	1.11456e-123	1.88238e-119	0.277446	0.352	0.193
Prrc2b	2	1.33592e-123	2.25624e-119	0.297963	0.396	0.225
Rassf2	2	1.8518e-123	3.1275e-119	0.283463	0.752	0.511
Zc3h14	2	1.88752e-123	3.18783e-119	0.292175	0.432	0.251
Gfpt1	2	1.98574e-123	3.35371e-119	0.306877	0.381	0.215
Zbtb26	2	2.24597e-123	3.79322e-119	0.402684	0.267	0.138
Nfya	2	2.52311e-123	4.26128e-119	0.290444	0.474	0.283
Tbc1d16	2	2.6052e-123	4.39992e-119	0.291396	0.592	0.371
Gramd1a	2	2.65507e-123	4.48415e-119	0.294934	0.447	0.262
Larp4b	2	2.66939e-123	4.50833e-119	0.281251	0.674	0.439
Brd3	2	2.75187e-123	4.64764e-119	0.306064	0.409	0.237
Smarcc2	2	3.11927e-123	5.26814e-119	0.300219	0.4	0.228
Cep295	2	3.38881e-123	5.72335e-119	0.370162	0.276	0.144
Arhgef6	2	3.87935e-123	6.55183e-119	0.272343	0.604	0.375
Gpr160	2	4.45282e-123	7.52037e-119	0.29039	0.392	0.222
Zdhhc20	2	5.36519e-123	9.06128e-119	0.286083	0.717	0.479
Dync1li2	2	5.3715e-123	9.07192e-119	0.320234	0.359	0.2
Riok3	2	6.02998e-123	1.0184e-118	0.280043	0.559	0.342
Ecpas	2	6.62783e-123	1.11937e-118	0.284939	0.467	0.276
1600022D10Rik	2	7.61049e-123	1.28534e-118	0.325386	0.294	0.155
Gm49336	2	8.18154e-123	1.38178e-118	0.304521	0.357	0.199
Nhlrc2	2	8.92214e-123	1.50686e-118	0.322785	0.341	0.188
Ralgps1	2	9.21657e-123	1.55659e-118	0.276212	0.362	0.199
Clk4	2	1.2925e-122	2.1829e-118	0.252033	0.545	0.331
Lrch3	2	1.32419e-122	2.23643e-118	0.290143	0.376	0.211
Appbp2	2	1.52025e-122	2.56755e-118	0.288131	0.455	0.266
Gm10134	2	1.88905e-122	3.19042e-118	0.258063	0.437	0.252
Rrm2b	2	1.95649e-122	3.30432e-118	0.334813	0.316	0.171
AW549877	2	2.38232e-122	4.02351e-118	0.285406	0.394	0.224
Ski	2	2.45736e-122	4.15024e-118	0.267701	0.92	0.739
Tnpo1	2	2.48742e-122	4.201e-118	0.290686	0.631	0.402
Ate1	2	3.41285e-122	5.76397e-118	0.279875	0.421	0.242
Rhot1	2	4.42584e-122	7.47481e-118	0.262323	0.434	0.25
Hmg20a	2	4.599e-122	7.76724e-118	0.257933	0.464	0.273
Rel	2	4.64719e-122	7.84863e-118	0.267098	0.639	0.413
Gna13	2	5.33656e-122	9.01292e-118	0.278608	0.754	0.509
Scai	2	5.55683e-122	9.38494e-118	0.380602	0.272	0.142
Ctdspl2	2	6.48902e-122	1.09593e-117	0.291706	0.395	0.225
Mfhas1	2	6.66445e-122	1.12556e-117	0.279506	0.453	0.267
Kpna4	2	7.01588e-122	1.18491e-117	0.271108	0.495	0.296
Dhx8	2	8.44656e-122	1.42654e-117	0.339423	0.319	0.172
Uhrf2	2	8.47241e-122	1.43091e-117	0.278473	0.611	0.386
Zfyve26	2	1.01734e-121	1.71818e-117	0.338536	0.313	0.169
Ankib1	2	1.29683e-121	2.19022e-117	0.411525	0.277	0.145
Lpin1	2	1.35176e-121	2.28299e-117	0.285056	0.421	0.243
Setdb1	2	1.55328e-121	2.62333e-117	0.30973	0.347	0.191
Smurf2	2	1.61068e-121	2.72027e-117	0.316044	0.366	0.206
Ccdc88b	2	1.88144e-121	3.17756e-117	0.28117	0.433	0.252
Tpr	2	2.44606e-121	4.13116e-117	0.276445	0.644	0.421
Usp40	2	3.09381e-121	5.22514e-117	0.287719	0.421	0.244
Trpc4ap	2	4.6375e-121	7.83227e-117	0.281166	0.665	0.427
Smad5	2	5.17735e-121	8.74403e-117	0.294576	0.345	0.191
Wdr81	2	5.62625e-121	9.50218e-117	0.28575	0.406	0.233
Stau1	2	5.74252e-121	9.69854e-117	0.286618	0.468	0.277
BC005561	2	5.89706e-121	9.95955e-117	0.298162	0.517	0.321
Ctnnd1	2	6.20345e-121	1.0477e-116	0.264116	0.541	0.331
Ptbp2	2	6.87555e-121	1.16121e-116	0.300751	0.316	0.171
Sfswap	2	7.22075e-121	1.21951e-116	0.267262	0.427	0.247
Gopc	2	8.79822e-121	1.48593e-116	0.320205	0.294	0.156
Zfp592	2	8.96932e-121	1.51483e-116	0.275905	0.327	0.178
Tlk1	2	9.02597e-121	1.5244e-116	0.318793	0.359	0.201
Pja2	2	9.42094e-121	1.5911e-116	0.276689	0.525	0.321
Atp9b	2	1.01404e-120	1.71261e-116	0.347782	0.305	0.164
Med12l	2	1.05988e-120	1.79003e-116	0.260165	0.506	0.304
Gnaq	2	1.13772e-120	1.92149e-116	0.27861	0.701	0.464
Traf5	2	1.23982e-120	2.09394e-116	0.302488	0.349	0.193
Gm7072	2	1.87226e-120	3.16205e-116	0.343545	0.306	0.166
Pot1b	2	1.93248e-120	3.26377e-116	0.309202	0.348	0.193
Khnyn	2	2.32546e-120	3.92747e-116	0.352587	0.277	0.145
Itpripl2	2	2.62513e-120	4.43358e-116	0.271258	0.59	0.37
Tent4b	2	2.71326e-120	4.58242e-116	0.34323	0.286	0.152
Appl1	2	2.98426e-120	5.04012e-116	0.337101	0.322	0.177
Sel1l	2	3.59907e-120	6.07847e-116	0.269981	0.634	0.405
Ralgapb	2	3.80908e-120	6.43315e-116	0.359463	0.272	0.141
Eps15	2	3.97135e-120	6.70721e-116	0.296714	0.393	0.225
Ttc14	2	4.53615e-120	7.6611e-116	0.272987	0.875	0.678
Pank3	2	5.2532e-120	8.87214e-116	0.30948	0.369	0.208
Itgb1	2	6.06999e-120	1.02516e-115	0.28035	0.859	0.642
Fubp1	2	7.13186e-120	1.2045e-115	0.272095	0.875	0.662
Epn2	2	7.41724e-120	1.2527e-115	0.321502	0.271	0.14
Dock7	2	8.29687e-120	1.40126e-115	0.285639	0.394	0.225
Gatad2a	2	9.29176e-120	1.56928e-115	0.296732	0.388	0.221
Lrpprc	2	1.02272e-119	1.72727e-115	0.326612	0.343	0.191
Pik3cb	2	1.37151e-119	2.31635e-115	0.348244	0.282	0.148
P4ha1	2	1.92187e-119	3.24585e-115	0.275261	0.87	0.656
Ppm1h	2	2.434e-119	4.11079e-115	0.252074	0.538	0.327
Pxk	2	2.50449e-119	4.22983e-115	0.263581	0.413	0.238
Gbf1	2	2.74111e-119	4.62947e-115	0.279927	0.435	0.254
Ube3a	2	2.85734e-119	4.82575e-115	0.283703	0.779	0.551
Rsbn1	2	3.02528e-119	5.1094e-115	0.278882	0.5	0.301
Pom121	2	3.07485e-119	5.19312e-115	0.290073	0.403	0.232
Fyttd1	2	3.45609e-119	5.83699e-115	0.263368	0.52	0.315
Cdk8	2	4.27405e-119	7.21844e-115	0.288667	0.39	0.222
Pcsk7	2	5.97032e-119	1.00833e-114	0.342793	0.281	0.147
Phrf1	2	6.15638e-119	1.03975e-114	0.309714	0.354	0.198
Ggta1	2	6.17624e-119	1.04311e-114	0.253401	0.428	0.247
Kif3b	2	7.12215e-119	1.20286e-114	0.329431	0.306	0.166
Rasgrp3	2	7.58316e-119	1.28072e-114	0.272391	0.886	0.685
Tgfbrap1	2	7.75799e-119	1.31025e-114	0.260398	0.453	0.266
Ubr1	2	9.39621e-119	1.58693e-114	0.326695	0.305	0.165
Zfp869	2	9.72026e-119	1.64166e-114	0.252654	0.486	0.287
Tmem127	2	1.43508e-118	2.42371e-114	0.283917	0.373	0.211
Dennd2c	2	1.67772e-118	2.83349e-114	0.400707	0.26	0.135
Slain2	2	1.70392e-118	2.87775e-114	0.279451	0.389	0.222
Wdr13	2	1.82666e-118	3.08504e-114	0.369732	0.25	0.128
Nsd2	2	1.94276e-118	3.28112e-114	0.299491	0.358	0.203
Map2k4	2	1.9516e-118	3.29605e-114	0.342283	0.284	0.151
Virma	2	2.71272e-118	4.58151e-114	0.3652	0.294	0.158
Usp35	2	3.07133e-118	5.18717e-114	0.307982	0.293	0.156
Mecp2	2	3.3465e-118	5.65191e-114	0.286588	0.551	0.342
Ehmt1	2	3.59297e-118	6.06817e-114	0.264498	0.345	0.191
D030028A08Rik	2	4.46651e-118	7.54348e-114	0.29365	0.354	0.198
Spast	2	4.98408e-118	8.41761e-114	0.289081	0.424	0.248
Far1	2	5.16541e-118	8.72386e-114	0.261682	0.572	0.356
Tob2	2	5.18241e-118	8.75257e-114	0.252194	0.528	0.322
Foxj3	2	5.77884e-118	9.75989e-114	0.291052	0.352	0.197
Strn	2	6.06273e-118	1.02393e-113	0.413844	0.257	0.133
Npepps	2	6.5256e-118	1.10211e-113	0.302097	0.457	0.274
Rhoq	2	6.95764e-118	1.17508e-113	0.257663	0.566	0.351
Zfp160	2	7.40941e-118	1.25138e-113	0.294118	0.322	0.176
Znrf2	2	7.84074e-118	1.32422e-113	0.291632	0.625	0.403
Vezf1	2	9.84493e-118	1.66271e-113	0.281065	0.429	0.252
Ctbp2	2	1.14314e-117	1.93065e-113	0.25349	0.508	0.306
Usp12	2	1.33857e-117	2.26071e-113	0.277698	0.468	0.279
Atr	2	1.48595e-117	2.50963e-113	0.318965	0.333	0.185
Nemf	2	1.7146e-117	2.89579e-113	0.260212	0.468	0.278
Galnt2	2	1.86732e-117	3.15372e-113	0.279068	0.359	0.201
Bmpr1a	2	2.49431e-117	4.21265e-113	0.333982	0.298	0.161
Tomm70a	2	2.50137e-117	4.22456e-113	0.28164	0.395	0.227
Gabbr1	2	2.68352e-117	4.53219e-113	0.250262	0.425	0.247
Kdm2a	2	2.73723e-117	4.6229e-113	0.263657	0.725	0.482
Dapp1	2	3.206e-117	5.41461e-113	0.268247	0.76	0.517
Slc30a9	2	3.40128e-117	5.74441e-113	0.278053	0.428	0.252
Map3k7	2	3.44661e-117	5.82099e-113	0.320251	0.3	0.162
Elf4	2	3.70289e-117	6.25382e-113	0.278151	0.332	0.182
Zdhhc5	2	3.74169e-117	6.31934e-113	0.284229	0.351	0.195
Purb	2	3.98361e-117	6.72791e-113	0.286904	0.846	0.639
Tmem64	2	4.16425e-117	7.033e-113	0.267416	0.464	0.276
Pik3ap1	2	4.86156e-117	8.21069e-113	0.260723	0.67	0.433
Nr3c1	2	6.47857e-117	1.09417e-112	0.27559	0.842	0.625
Xpo6	2	6.6571e-117	1.12432e-112	0.308376	0.312	0.169
Sec24a	2	7.15362e-117	1.20817e-112	0.326291	0.314	0.172
Sft2d2	2	7.73024e-117	1.30556e-112	0.278827	0.725	0.483
Spsb1	2	8.19433e-117	1.38394e-112	0.253808	0.467	0.279
Elk4	2	8.21333e-117	1.38715e-112	0.283365	0.395	0.227
Sec14l1	2	8.60882e-117	1.45394e-112	0.282036	0.717	0.479
Lrrk1	2	1.19425e-116	2.01697e-112	0.26975	0.578	0.363
Itprid2	2	1.25998e-116	2.12799e-112	0.258467	0.424	0.248
Arid2	2	1.30692e-116	2.20726e-112	0.267389	0.438	0.258
Atf2	2	1.37831e-116	2.32782e-112	0.276762	0.408	0.237
Kansl1l	2	1.38742e-116	2.34321e-112	0.261334	0.413	0.239
Washc2	2	1.45283e-116	2.45368e-112	0.287109	0.516	0.317
Stk38	2	1.52809e-116	2.58079e-112	0.266797	0.633	0.405
Arih2	2	1.65381e-116	2.79312e-112	0.279504	0.326	0.178
Api5	2	2.23677e-116	3.77768e-112	0.265151	0.448	0.265
Bsdc1	2	2.35164e-116	3.97168e-112	0.304198	0.348	0.195
Add3	2	2.65787e-116	4.48888e-112	0.317269	0.345	0.194
Mprip	2	3.71375e-116	6.27216e-112	0.335523	0.294	0.158
Parn	2	3.77971e-116	6.38355e-112	0.335628	0.276	0.146
Iffo1	2	4.13374e-116	6.98148e-112	0.265602	0.613	0.389
Mast3	2	4.27886e-116	7.22657e-112	0.252551	0.478	0.286
Stk24	2	4.49301e-116	7.58824e-112	0.252753	0.462	0.274
Rbm27	2	4.9623e-116	8.38083e-112	0.279915	0.366	0.208
Klhl28	2	5.16924e-116	8.73032e-112	0.293245	0.328	0.181
Uty	2	5.53705e-116	9.35152e-112	0.312537	0.294	0.158
Rabgap1	2	7.68664e-116	1.2982e-111	0.250845	0.465	0.276
Fam91a1	2	7.91467e-116	1.33671e-111	0.290289	0.759	0.529
Acadsb	2	8.14276e-116	1.37523e-111	0.342916	0.31	0.169
Stx2	2	9.25077e-116	1.56236e-111	0.255293	0.422	0.246
Elf2	2	9.25405e-116	1.56292e-111	0.261933	0.581	0.365
Wipf1	2	9.30355e-116	1.57128e-111	0.254633	0.586	0.367
Fbxw7	2	9.92073e-116	1.67551e-111	0.330804	0.261	0.136
Itgav	2	1.11165e-115	1.87746e-111	0.264114	0.762	0.52
Tmcc1	2	1.13958e-115	1.92463e-111	0.26802	0.552	0.344
Zfp955b	2	1.19268e-115	2.01431e-111	0.313736	0.311	0.17
Upf2	2	1.54207e-115	2.6044e-111	0.279887	0.382	0.219
Mlph	2	2.02187e-115	3.41473e-111	0.25845	0.558	0.346
Wwp2	2	2.08093e-115	3.51448e-111	0.303216	0.325	0.179
Dpy19l4	2	2.15692e-115	3.64282e-111	0.278801	0.667	0.434
Zfp326	2	2.29242e-115	3.87167e-111	0.258136	0.466	0.279
Ttf1	2	3.06119e-115	5.17004e-111	0.302853	0.327	0.181
Atxn2	2	3.67346e-115	6.2041e-111	0.266133	0.532	0.329
Fmnl3	2	4.07262e-115	6.87825e-111	0.265255	0.672	0.437
Gigyf2	2	4.68761e-115	7.91691e-111	0.260553	0.461	0.274
Mosmo	2	5.41277e-115	9.14163e-111	0.258708	0.359	0.202
Lpp	2	5.98065e-115	1.01007e-110	0.318123	0.345	0.196
Slc38a9	2	6.47663e-115	1.09384e-110	0.266446	0.655	0.428
Ube4b	2	6.52077e-115	1.10129e-110	0.298405	0.272	0.143
Tbc1d9b	2	6.85068e-115	1.15701e-110	0.290474	0.346	0.193
Ncor1	2	8.99907e-115	1.51985e-110	0.259693	0.8	0.57
2610203C22Rik	2	9.74604e-115	1.64601e-110	0.256158	0.556	0.344
Map3k4	2	9.85892e-115	1.66507e-110	0.300723	0.342	0.193
Dennd5a	2	1.02222e-114	1.72643e-110	0.263159	0.482	0.289
Hexim1	2	1.02953e-114	1.73877e-110	0.353295	0.276	0.147
Rexo1	2	1.07665e-114	1.81835e-110	0.273041	0.374	0.213
Uimc1	2	1.17843e-114	1.99026e-110	0.255552	0.409	0.238
Fech	2	1.34847e-114	2.27743e-110	0.301598	0.345	0.194
Zfp871	2	1.49142e-114	2.51886e-110	0.260086	0.701	0.462
Vti1a	2	1.79142e-114	3.02552e-110	0.334743	0.265	0.139
Csnk1a1	2	1.83398e-114	3.09741e-110	0.272044	0.88	0.677
Ipmk	2	1.94278e-114	3.28117e-110	0.34275	0.289	0.156
Zfp945	2	2.19732e-114	3.71105e-110	0.325474	0.315	0.174
3222401L13Rik	2	2.35048e-114	3.96973e-110	0.252892	0.65	0.425
Ddx55	2	2.38055e-114	4.02052e-110	0.351173	0.28	0.15
2810403D21Rik	2	2.4658e-114	4.16449e-110	0.31244	0.268	0.141
Fndc3a	2	3.22761e-114	5.45111e-110	0.255754	0.557	0.346
Clip2	2	3.2492e-114	5.48757e-110	0.345514	0.274	0.146
Sclt1	2	3.25937e-114	5.50475e-110	0.366055	0.252	0.131
Sgk3	2	3.285e-114	5.54803e-110	0.251573	0.472	0.283
Nktr	2	4.19207e-114	7.07999e-110	0.265958	0.872	0.667
Grk3	2	4.81161e-114	8.12634e-110	0.26811	0.322	0.178
Smurf1	2	4.84612e-114	8.18461e-110	0.32458	0.287	0.155
Fndc3b	2	5.0143e-114	8.46865e-110	0.296724	0.379	0.22
Pigk	2	6.76628e-114	1.14276e-109	0.250614	0.503	0.305
Extl3	2	7.8784e-114	1.33058e-109	0.253396	0.619	0.394
Herc4	2	8.84636e-114	1.49406e-109	0.274867	0.378	0.216
Hectd1	2	8.85139e-114	1.49491e-109	0.266126	0.637	0.412
Gsap	2	8.95467e-114	1.51235e-109	0.272199	0.39	0.225
Rp2	2	1.02214e-113	1.7263e-109	0.25949	0.682	0.449
Stab1	2	1.03048e-113	1.74038e-109	0.257996	0.874	0.653
Sec16a	2	1.03855e-113	1.754e-109	0.30465	0.317	0.174
Ubr4	2	1.33769e-113	2.25923e-109	0.290009	0.354	0.201
A930024E05Rik	2	1.39874e-113	2.36233e-109	0.35295	0.275	0.146
Bcl9l	2	1.94644e-113	3.28734e-109	0.258382	0.498	0.303
Galnt7	2	2.29702e-113	3.87944e-109	0.294448	0.355	0.204
Senp2	2	2.65929e-113	4.49128e-109	0.276765	0.7	0.467
Clk2	2	2.80758e-113	4.74172e-109	0.356192	0.254	0.133
Rbm4	2	3.29147e-113	5.55896e-109	0.260821	0.474	0.284
Lrrfip1	2	3.71281e-113	6.27056e-109	0.260056	0.526	0.324
Zfp398	2	3.77043e-113	6.36788e-109	0.262169	0.414	0.243
Zfp715	2	4.49196e-113	7.58646e-109	0.266674	0.364	0.207
Ankrd12	2	5.1715e-113	8.73414e-109	0.279375	0.591	0.39
Ash2l	2	5.47247e-113	9.24246e-109	0.270898	0.377	0.216
Ewsr1	2	6.68159e-113	1.12845e-108	0.27672	0.695	0.464
Nus1	2	6.73792e-113	1.13797e-108	0.267935	0.379	0.218
Kpnb1	2	7.24525e-113	1.22365e-108	0.250152	0.611	0.388
Itch	2	7.42214e-113	1.25353e-108	0.258329	0.822	0.593
Mindy2	2	7.85255e-113	1.32622e-108	0.263302	0.654	0.43
Zbtb43	2	8.48331e-113	1.43275e-108	0.352121	0.252	0.131
Osbpl8	2	8.78499e-113	1.4837e-108	0.286426	0.338	0.19
Map3k5	2	8.8909e-113	1.50158e-108	0.337735	0.254	0.132
Csf2rb	2	9.39049e-113	1.58596e-108	0.260717	0.466	0.28
Ezh1	2	1.23751e-112	2.09004e-108	0.267928	0.362	0.205
Pdcd6ip	2	1.2776e-112	2.15773e-108	0.275539	0.571	0.36
Adipor2	2	1.61892e-112	2.7342e-108	0.256967	0.414	0.242
Rnf139	2	1.67184e-112	2.82357e-108	0.263907	0.435	0.256
Arvcf	2	1.68031e-112	2.83788e-108	0.270379	0.307	0.168
Rnf180	2	1.86574e-112	3.15105e-108	0.287711	0.37	0.212
B4galt6	2	2.06716e-112	3.49123e-108	0.261883	0.443	0.265
Ap3b1	2	2.11986e-112	3.58022e-108	0.262835	0.467	0.282
Plagl2	2	2.27439e-112	3.84122e-108	0.293313	0.306	0.167
Trim33	2	2.53227e-112	4.27675e-108	0.321563	0.31	0.171
Nrp2	2	4.99875e-112	8.44239e-108	0.29191	0.348	0.198
Sec24b	2	5.38333e-112	9.09191e-108	0.270444	0.31	0.169
Sin3a	2	5.60908e-112	9.47318e-108	0.330015	0.282	0.152
Hcfc1	2	1.01885e-111	1.72074e-107	0.258327	0.397	0.231
Ciz1	2	1.08115e-111	1.82595e-107	0.363798	0.273	0.147
Lats1	2	1.10005e-111	1.85787e-107	0.306102	0.292	0.159
Dnm1l	2	1.32032e-111	2.22989e-107	0.270761	0.37	0.213
Ccnl1	2	1.39176e-111	2.35054e-107	0.250749	0.736	0.501
Tbc1d20	2	1.68543e-111	2.84652e-107	0.264964	0.442	0.263
Ppp3ca	2	1.97247e-111	3.3313e-107	0.256826	0.862	0.643
Slc39a10	2	2.07023e-111	3.49641e-107	0.292804	0.34	0.193
Kpna1	2	2.51448e-111	4.2467e-107	0.263798	0.368	0.211
Exoc1	2	2.51911e-111	4.25453e-107	0.295121	0.318	0.177
Add1	2	2.79165e-111	4.71482e-107	0.250941	0.55	0.343
Ankrd40	2	2.86889e-111	4.84527e-107	0.274544	0.379	0.219
Hmgxb4	2	3.13466e-111	5.29414e-107	0.264571	0.357	0.203
Ckap5	2	3.293e-111	5.56154e-107	0.296643	0.335	0.19
Rprd1a	2	3.37032e-111	5.69214e-107	0.260907	0.376	0.217
Ahctf1	2	3.4162e-111	5.76962e-107	0.306871	0.271	0.144
Fam98b	2	3.70031e-111	6.24945e-107	0.353336	0.256	0.135
Ncoa6	2	3.99171e-111	6.7416e-107	0.301628	0.288	0.156
Cnot6l	2	4.54192e-111	7.67085e-107	0.2503	0.627	0.403
Mnt	2	5.6827e-111	9.59751e-107	0.279004	0.319	0.177
Ube3c	2	6.02648e-111	1.01781e-106	0.260755	0.376	0.216
Aqr	2	6.58071e-111	1.11142e-106	0.283377	0.373	0.216
Kdm5c	2	7.06269e-111	1.19282e-106	0.338881	0.281	0.152
Dcun1d1	2	7.06664e-111	1.19349e-106	0.27128	0.399	0.233
Eif4g2	2	8.26869e-111	1.3965e-106	0.252275	0.92	0.736
Wwc2	2	9.3607e-111	1.58093e-106	0.263154	0.417	0.248
Gm9993	2	9.91422e-111	1.67441e-106	0.307284	0.265	0.14
Plcb2	2	1.11844e-110	1.88893e-106	0.264527	0.337	0.189
Dlst	2	1.1409e-110	1.92687e-106	0.250355	0.526	0.325
Tra2a	2	1.34073e-110	2.26435e-106	0.25477	0.905	0.714
Npc1	2	1.34253e-110	2.26739e-106	0.272679	0.775	0.543
Chn2	2	1.68961e-110	2.85359e-106	0.265909	0.545	0.341
Zfp84	2	1.71575e-110	2.89773e-106	0.290968	0.28	0.15
Ralgapa1	2	2.05308e-110	3.46744e-106	0.353093	0.278	0.151
Ppp1r21	2	2.43927e-110	4.11968e-106	0.255487	0.56	0.351
Stradb	2	3.05796e-110	5.16458e-106	0.297042	0.271	0.144
Mia2	2	3.65156e-110	6.16713e-106	0.254793	0.695	0.464
Tyk2	2	4.45941e-110	7.53149e-106	0.298127	0.296	0.161
Tnfrsf13b	2	4.46803e-110	7.54606e-106	0.252768	0.667	0.444
Vps54	2	4.56321e-110	7.7068e-106	0.323489	0.285	0.154
Ccpg1	2	4.60014e-110	7.76918e-106	0.256214	0.55	0.345
Acsl1	2	7.9079e-110	1.33557e-105	0.260784	0.394	0.229
Mlec	2	8.02877e-110	1.35598e-105	0.27786	0.846	0.626
Pptc7	2	9.07662e-110	1.53295e-105	0.263576	0.345	0.195
Nipa2	2	1.13393e-109	1.91509e-105	0.260782	0.72	0.486
Prrc2a	2	1.6382e-109	2.76675e-105	0.254775	0.636	0.409
Vps39	2	2.15571e-109	3.64078e-105	0.346629	0.257	0.136
Slc45a4	2	2.18211e-109	3.68537e-105	0.29182	0.332	0.187
Tmx3	2	2.4743e-109	4.17884e-105	0.261236	0.688	0.456
Prr12	2	3.1748e-109	5.36193e-105	0.295518	0.28	0.15
Lrp5	2	4.07323e-109	6.87928e-105	0.314166	0.278	0.15
Zbtb44	2	4.30403e-109	7.26908e-105	0.310107	0.285	0.155
Lactb2	2	4.98672e-109	8.42208e-105	0.270513	0.471	0.287
Nup50	2	4.98924e-109	8.42633e-105	0.307083	0.299	0.165
Ahcyl1	2	6.8881e-109	1.16333e-104	0.275952	0.373	0.216
Fbxo11	2	7.58619e-109	1.28123e-104	0.276565	0.363	0.209
Larp1	2	7.66502e-109	1.29454e-104	0.253408	0.599	0.381
Senp6	2	8.3349e-109	1.40768e-104	0.263247	0.666	0.441
Wdr48	2	9.37158e-109	1.58277e-104	0.280324	0.29	0.157
Kif5b	2	9.92957e-109	1.67701e-104	0.250088	0.684	0.458
Gab1	2	1.29171e-108	2.18157e-104	0.346389	0.268	0.143
Ttc13	2	1.31991e-108	2.2292e-104	0.253518	0.341	0.192
Tgm2	2	1.38956e-108	2.34682e-104	0.273282	0.301	0.165
Pbx3	2	1.47108e-108	2.48451e-104	0.296265	0.294	0.161
Otud4	2	1.55976e-108	2.63428e-104	0.26571	0.308	0.17
Fmr1	2	1.62413e-108	2.74299e-104	0.286728	0.37	0.215
Cggbp1	2	2.41034e-108	4.07082e-104	0.25399	0.691	0.463
Pip5k1a	2	2.80391e-108	4.73553e-104	0.291405	0.327	0.183
Rap2c	2	2.95819e-108	4.99608e-104	0.255271	0.442	0.264
Luc7l3	2	4.08554e-108	6.90006e-104	0.251893	0.78	0.548
Neurl1a	2	4.70571e-108	7.94747e-104	0.252942	0.374	0.216
Osbp	2	5.33623e-108	9.01236e-104	0.270932	0.336	0.19
Thada	2	8.44059e-108	1.42553e-103	0.327209	0.251	0.132
Cdyl	2	1.52813e-107	2.58085e-103	0.333336	0.254	0.134
Sec31a	2	1.59158e-107	2.68802e-103	0.25448	0.508	0.314
Fnip2	2	1.69202e-107	2.85765e-103	0.253732	0.318	0.178
Cdk19	2	1.70977e-107	2.88763e-103	0.261586	0.45	0.273
Pip4k2b	2	2.24265e-107	3.78761e-103	0.268386	0.281	0.151
Pacsin2	2	2.89248e-107	4.8851e-103	0.250016	0.655	0.429
Sap130	2	4.75506e-107	8.03082e-103	0.29874	0.294	0.162
Fem1c	2	4.91002e-107	8.29253e-103	0.256179	0.337	0.191
Cpsf2	2	5.3962e-107	9.11364e-103	0.259041	0.381	0.224
Champ1	2	5.54497e-107	9.36491e-103	0.31161	0.306	0.17
Atl3	2	7.64006e-107	1.29033e-102	0.261806	0.356	0.205
Naip5	2	9.21737e-107	1.55672e-102	0.291782	0.297	0.164
Rnmt	2	1.67565e-106	2.83001e-102	0.252694	0.408	0.243
4732440D04Rik	2	1.95014e-106	3.2936e-102	0.318777	0.291	0.16
Sdccag8	2	2.42855e-106	4.10158e-102	0.268069	0.277	0.149
Tsga10	2	3.14578e-106	5.31291e-102	0.362332	0.251	0.133
Rab8b	2	3.16124e-106	5.33902e-102	0.250357	0.721	0.487
Actr8	2	3.95208e-106	6.67467e-102	0.266986	0.286	0.155
Acsl4	2	6.92225e-106	1.1691e-101	0.262184	0.441	0.267
Ptprs	2	8.17113e-106	1.38002e-101	0.257986	0.374	0.218
Iars2	2	1.05906e-105	1.78864e-101	0.285464	0.289	0.158
Atp2b1	2	1.1539e-105	1.94882e-101	0.251859	0.835	0.631
Parg	2	1.30609e-105	2.20585e-101	0.316014	0.252	0.133
Galnt1	2	1.30883e-105	2.21049e-101	0.262744	0.714	0.486
Snx9	2	1.39204e-105	2.35101e-101	0.301015	0.314	0.176
Erap1	2	1.67672e-105	2.83181e-101	0.28706	0.344	0.197
Fut8	2	1.73855e-105	2.93624e-101	0.264778	0.329	0.186
Sgms1	2	1.78048e-105	3.00706e-101	0.300372	0.273	0.148
Ltn1	2	1.7846e-105	3.01401e-101	0.354097	0.26	0.14
Prpf6	2	1.95042e-105	3.29407e-101	0.258132	0.343	0.197
Ptbp3	2	2.28283e-105	3.85546e-101	0.253636	0.882	0.687
Snx14	2	4.25035e-105	7.17841e-101	0.25423	0.353	0.203
Hs2st1	2	6.1779e-105	1.04339e-100	0.250198	0.408	0.242
Papola	2	8.42277e-105	1.42252e-100	0.265035	0.766	0.532
Rasa2	2	8.43344e-105	1.42432e-100	0.340737	0.266	0.145
Cnot7	2	9.6786e-105	1.63462e-100	0.278711	0.307	0.171
Dele1	2	1.42045e-104	2.399e-100	0.285405	0.311	0.174
AU040320	2	3.05177e-104	5.15414e-100	0.290313	0.261	0.14
Dglucy	2	5.6979e-104	9.62319e-100	0.29228	0.259	0.139
Slc39a9	2	1.83175e-103	3.09364e-99	0.329684	0.255	0.137
Usp10	2	3.90643e-103	6.59758e-99	0.256275	0.34	0.195
Dcp2	2	4.11874e-103	6.95614e-99	0.286751	0.283	0.156
Rmnd1	2	7.09629e-103	1.19849e-98	0.268329	0.324	0.184
Wdfy4	2	2.59239e-102	4.37828e-98	0.301093	0.301	0.169
Nfrkb	2	5.07044e-102	8.56346e-98	0.271371	0.271	0.147
Eif2ak1	2	5.83048e-102	9.84709e-98	0.258515	0.315	0.177
Dctn1	2	7.06304e-102	1.19288e-97	0.25032	0.36	0.21
Zfp780b	2	7.08688e-102	1.1969e-97	0.303883	0.253	0.136
Zfp110	2	7.57523e-102	1.27938e-97	0.250094	0.304	0.169
Zbtb11	2	9.013e-102	1.52221e-97	0.354495	0.256	0.139
Pign	2	9.40016e-102	1.58759e-97	0.267045	0.312	0.177
Nr1d2	2	1.03686e-101	1.75116e-97	0.296468	0.255	0.138
Gabpa	2	1.25483e-101	2.11929e-97	0.286595	0.271	0.147
Nup153	2	2.31786e-101	3.91464e-97	0.253859	0.314	0.177
Zdhhc17	2	2.74175e-101	4.63054e-97	0.275364	0.251	0.134
Prpf18	2	5.51995e-101	9.32264e-97	0.256232	0.29	0.161
Xiap	2	5.65682e-101	9.5538e-97	0.254132	0.771	0.55
Cbx4	2	8.47199e-101	1.43083e-96	0.2762	0.262	0.142
Ppp6r2	2	8.94892e-101	1.51138e-96	0.274126	0.261	0.142
Rufy3	2	1.10289e-100	1.86267e-96	0.275135	0.307	0.174
Fem1a	2	1.3667e-100	2.30822e-96	0.257646	0.291	0.162
Dlg1	2	1.71234e-100	2.89198e-96	0.285751	0.262	0.142
Thap12	2	2.46239e-100	4.15872e-96	0.297888	0.261	0.142
Arhgef7	2	2.59016e-100	4.37452e-96	0.29425	0.261	0.142
Cstf2t	2	2.87711e-100	4.85915e-96	0.262519	0.289	0.16
Zfp770	2	3.69238e-100	6.23607e-96	0.252598	0.339	0.196
Nxf1	2	4.04777e-99	6.83628e-95	0.30513	0.279	0.155
Eea1	2	4.618e-99	7.79935e-95	0.274878	0.3	0.172
Galnt4	2	9.88104e-99	1.66881e-94	0.288184	0.299	0.168
Fbxo33	2	1.01873e-98	1.72052e-94	0.264878	0.296	0.167
Kctd20	2	1.17098e-98	1.97766e-94	0.253784	0.314	0.179
Twf1	2	1.96919e-98	3.32577e-94	0.256776	0.367	0.217
Tal1	2	2.53236e-98	4.2769e-94	0.259869	0.273	0.151
Mex3c	2	3.68368e-98	6.22136e-94	0.271179	0.276	0.153
Stard8	2	4.71155e-98	7.95734e-94	0.251159	0.312	0.178
Pdlim5	2	5.81328e-98	9.81804e-94	0.256255	0.308	0.174
Trappc9	2	6.84815e-98	1.15658e-93	0.277265	0.251	0.136
Rrp1b	2	1.13347e-97	1.91432e-93	0.260682	0.275	0.153
Slc16a7	2	1.1984e-97	2.02398e-93	0.265312	0.345	0.203
Sh2d3c	2	1.35011e-97	2.28021e-93	0.268583	0.251	0.136
Slc9a8	2	1.85588e-97	3.13439e-93	0.254997	0.283	0.158
Trappc12	2	8.34572e-97	1.40951e-92	0.281646	0.313	0.179
Gse1	2	1.52075e-96	2.5684e-92	0.256309	0.305	0.174
Klhl5	2	1.8767e-96	3.16956e-92	0.275335	0.282	0.158
Rai1	2	2.23857e-96	3.78072e-92	0.256863	0.277	0.154
Senp5	2	3.10485e-96	5.24378e-92	0.271063	0.291	0.165
Lmbrd2	2	3.91073e-96	6.60483e-92	0.321136	0.264	0.147
Tbc1d31	2	3.97286e-96	6.70976e-92	0.288113	0.251	0.137
Errfi1	2	4.52225e-96	7.63763e-92	0.266126	0.255	0.139
Csnk1g3	2	4.72556e-96	7.98099e-92	0.25391	0.306	0.175
Dennd1a	2	6.43371e-96	1.08659e-91	0.289095	0.301	0.172
Rnf168	2	1.25508e-95	2.11971e-91	0.308573	0.267	0.149
Rbl2	2	1.39636e-95	2.35831e-91	0.261696	0.287	0.161
Casp3	2	2.53537e-95	4.28198e-91	0.274515	0.34	0.199
St8sia4	2	5.97584e-95	1.00926e-90	0.307035	0.252	0.139
Erlin1	2	1.38973e-94	2.34711e-90	0.264008	0.264	0.146
Golga2	2	3.72731e-94	6.29505e-90	0.290493	0.303	0.174
Prkar2a	2	7.45709e-94	1.25943e-89	0.306601	0.269	0.152
Luzp1	2	1.06654e-93	1.80128e-89	0.297471	0.257	0.143
Lysmd3	2	1.42053e-93	2.39913e-89	0.252314	0.262	0.145
Stam2	2	1.7645e-93	2.98006e-89	0.259907	0.263	0.146
Xpo1	2	2.06836e-93	3.49325e-89	0.25712	0.299	0.172
C2cd3	2	5.82276e-93	9.83406e-89	0.286159	0.254	0.14
Foxk2	2	8.45824e-93	1.42851e-88	0.299003	0.26	0.145
Rad50	2	2.22403e-92	3.75617e-88	0.260589	0.287	0.165
Sorl1	2	3.45837e-92	5.84084e-88	0.266987	0.257	0.143
Chpt1	2	6.74331e-92	1.13888e-87	0.287495	0.318	0.187
Brap	2	1.22964e-91	2.07674e-87	0.269532	0.267	0.15
Xpo4	2	1.42769e-91	2.41122e-87	0.251848	0.27	0.152
Mfap1a	2	3.59755e-91	6.0759e-87	0.256304	0.276	0.156
Micu2	2	4.35703e-91	7.35859e-87	0.253647	0.263	0.147
Smg7	2	5.97864e-91	1.00973e-86	0.255188	0.253	0.14
Taf3	2	6.69761e-91	1.13116e-86	0.286748	0.262	0.147
Akap10	2	1.57968e-89	2.66793e-85	0.250767	0.284	0.162
Emp3	3	3.59928e-110	6.07883e-106	1.37155	0.305	0.198
Tmem176b	3	1.78047e-74	3.00704e-70	0.389996	0.837	0.84
Gm26740	3	2.05444e-48	3.46975e-44	0.909828	0.325	0.266
Cd14	3	2.56411e-42	4.33052e-38	0.320272	0.737	0.746
Ctsc	3	2.8048e-41	4.73703e-37	0.280371	0.837	0.862
Ifi30	3	1.9902e-39	3.36125e-35	0.462659	0.601	0.597
Tmcc3	3	7.58681e-37	1.28134e-32	0.279138	0.828	0.849
Tmem176a	3	4.75913e-33	8.03769e-29	0.398894	0.661	0.675
Lat2	3	4.2531e-30	7.18305e-26	0.513544	0.489	0.479
Nupr1	3	1.3294e-20	2.24523e-16	0.78542	0.274	0.242
Gpx1	3	9.08997e-20	1.5352e-15	0.302537	0.616	0.647
Adrb2	3	4.57465e-18	7.72612e-14	0.297507	0.629	0.657
Tsc22d3	3	3.61775e-16	6.11002e-12	0.648247	0.251	0.221
H2-DMa	3	2.46467e-15	4.16258e-11	0.267092	0.641	0.679
Lsp1	3	9.36648e-12	1.58191e-07	0.566169	0.286	0.268
Gatm	3	9.2455e-09	0.000156147	0.389271	0.451	0.473
Slc38a2	3	2.47529e-08	0.000418051	0.27417	0.561	0.6
Klf6	3	8.69081e-08	0.00146779	0.33524	0.484	0.516
Cd34	3	3.96001e-06	0.0668806	0.265227	0.515	0.546
Tmsb10	3	1.74364e-05	0.294484	0.35535	0.429	0.458
AU020206	3	0.00013009	1	0.446747	0.36	0.385
Tubb2a	3	0.000278061	1	0.31191	0.413	0.443
Malat1	4	0	0	0.591271	1	0.999
Mef2a	4	3.34903e-174	5.65617e-170	0.421213	0.959	0.952
Epb41l2	4	3.20461e-170	5.41227e-166	0.391516	0.972	0.964
Qk	4	5.04054e-163	8.51296e-159	0.327312	0.987	0.987
Srgap2	4	3.63465e-150	6.13856e-146	0.402429	0.939	0.935
Macf1	4	6.60109e-132	1.11486e-127	0.538175	0.831	0.81
Ivns1abp	4	5.35335e-122	9.04127e-118	0.398526	0.901	0.908
Rrbp1	4	4.65209e-115	7.85691e-111	0.316871	0.98	0.98
Nav2	4	5.37367e-115	9.07559e-111	0.467289	0.837	0.838
Zeb2	4	6.80154e-105	1.14871e-100	0.404512	0.913	0.907
Pnisr	4	9.80923e-99	1.65668e-94	0.454783	0.817	0.813
Ccr5	4	1.05137e-98	1.77567e-94	0.425447	0.887	0.889
Elmo1	4	2.41369e-96	4.07648e-92	0.439549	0.845	0.839
Luc7l2	4	3.24604e-93	5.48224e-89	0.393284	0.871	0.87
Nrip1	4	6.17929e-91	1.04362e-86	0.377745	0.885	0.884
Maf	4	5.61901e-90	9.48994e-86	0.282397	0.986	0.98
Nav3	4	8.18781e-90	1.38284e-85	0.526941	0.757	0.741
Ddx5	4	9.49038e-90	1.60283e-85	0.256025	0.978	0.985
Hpgds	4	1.1831e-85	1.99814e-81	0.321664	0.933	0.942
Gm47664	4	2.90918e-85	4.91332e-81	0.790224	0.555	0.503
Arglu1	4	2.17501e-84	3.67337e-80	0.422946	0.822	0.841
Wnk1	4	5.58547e-84	9.43331e-80	0.397928	0.845	0.855
Mbnl1	4	3.71531e-82	6.27479e-78	0.303301	0.954	0.96
Mir99ahg	4	1.81382e-80	3.06336e-76	0.500131	0.739	0.735
Fchsd2	4	1.44526e-79	2.44091e-75	0.52135	0.72	0.714
Fus	4	7.92245e-79	1.33802e-74	0.366671	0.874	0.882
Dleu2	4	8.90558e-79	1.50406e-74	0.413502	0.86	0.873
Tanc2	4	4.12555e-74	6.96763e-70	0.333305	0.867	0.877
Dst	4	9.17401e-70	1.5494e-65	0.519888	0.692	0.684
Hnrnpa2b1	4	4.40668e-68	7.44244e-64	0.297815	0.902	0.919
Clk1	4	9.32876e-67	1.57553e-62	0.440292	0.735	0.751
Zfhx3	4	1.15971e-66	1.95863e-62	0.258773	0.965	0.964
Cyth4	4	4.04268e-66	6.82768e-62	0.259019	0.942	0.954
Rbm25	4	2.52477e-65	4.26409e-61	0.441495	0.762	0.777
Itgam	4	3.24862e-65	5.48659e-61	0.307022	0.884	0.904
Frmd4a	4	1.57018e-64	2.65188e-60	0.289072	0.897	0.914
Adap2os	4	6.24198e-64	1.05421e-59	0.410082	0.762	0.783
Picalm	4	7.38665e-62	1.24753e-57	0.310002	0.896	0.909
Chd9	4	2.69597e-60	4.55322e-56	0.481337	0.671	0.672
AC149090.1	4	1.78599e-58	3.01636e-54	0.332643	0.866	0.89
Dock4	4	4.28464e-57	7.23633e-53	0.373758	0.781	0.802
Ssh2	4	1.35682e-56	2.29153e-52	0.293765	0.887	0.902
Git2	4	3.33661e-55	5.6352e-51	0.387323	0.783	0.804
Adap2	4	5.52662e-55	9.33391e-51	0.410162	0.742	0.754
Pag1	4	2.23319e-54	3.77163e-50	0.304113	0.838	0.861
Snrnp70	4	1.77453e-53	2.997e-49	0.328037	0.815	0.84
Srrm2	4	2.85429e-50	4.82061e-46	0.278337	0.88	0.911
Dock10	4	1.10859e-49	1.8723e-45	0.354101	0.796	0.812
Zcchc7	4	2.72149e-46	4.59632e-42	0.523424	0.606	0.616
Rbm5	4	1.86519e-45	3.15013e-41	0.421833	0.685	0.713
Ddx17	4	2.23728e-45	3.77855e-41	0.435879	0.66	0.682
Jmjd1c	4	2.65199e-45	4.47895e-41	0.387405	0.715	0.739
Mertk	4	3.62647e-45	6.12474e-41	0.326276	0.814	0.836
Tcf4	4	7.61495e-40	1.28609e-35	0.345731	0.79	0.82
Mycbp2	4	2.64887e-39	4.47367e-35	0.453294	0.642	0.65
Zfp652	4	3.01746e-39	5.09618e-35	0.439035	0.639	0.652
Csmd3	4	6.15727e-39	1.0399e-34	0.490488	0.612	0.618
Frmd4b	4	1.12917e-38	1.90706e-34	0.321095	0.752	0.79
Mgat4a	4	5.42264e-38	9.1583e-34	0.362803	0.713	0.736
Zkscan3	4	8.76997e-38	1.48116e-33	0.462086	0.606	0.621
Cflar	4	1.62781e-37	2.74921e-33	0.391939	0.679	0.716
Ankrd11	4	2.55271e-37	4.31128e-33	0.427827	0.64	0.651
Abca9	4	1.0301e-36	1.73974e-32	0.372596	0.692	0.726
Dennd4a	4	2.84808e-35	4.81012e-31	0.370794	0.701	0.735
Pde3b	4	1.13676e-34	1.91988e-30	0.301903	0.77	0.804
Pou2f2	4	1.50438e-34	2.54075e-30	0.252484	0.879	0.901
Gm37494	4	2.50816e-34	4.23604e-30	0.631755	0.469	0.452
Ophn1	4	6.85797e-34	1.15824e-29	0.330201	0.732	0.762
Nktr	4	4.73707e-33	8.00044e-29	0.398514	0.672	0.703
Tra2a	4	2.86624e-32	4.8408e-28	0.344198	0.712	0.748
Mkln1	4	3.67963e-32	6.21452e-28	0.4126	0.639	0.665
Pnn	4	4.58352e-32	7.74112e-28	0.436711	0.615	0.637
E230029C05Rik	4	1.0403e-31	1.75697e-27	0.316811	0.81	0.841
Cttnbp2nl	4	2.56386e-31	4.3301e-27	0.251275	0.833	0.864
Prpf38b	4	1.54808e-30	2.61455e-26	0.458489	0.604	0.632
Akap13	4	1.76949e-30	2.98849e-26	0.30742	0.716	0.75
Pwwp2a	4	1.53654e-29	2.59506e-25	0.395273	0.626	0.658
Rapgef5	4	3.29338e-29	5.5622e-25	0.426509	0.587	0.599
Pik3r1	4	4.00894e-29	6.77069e-25	0.315968	0.7	0.733
4632427E13Rik	4	1.12441e-28	1.89902e-24	0.386781	0.658	0.698
Nsd1	4	1.91624e-28	3.23633e-24	0.425942	0.586	0.608
Hnrnpa3	4	6.26278e-28	1.05772e-23	0.307309	0.744	0.797
Atrx	4	1.2408e-27	2.09559e-23	0.52636	0.521	0.526
Zfp638	4	2.04525e-26	3.45422e-22	0.474521	0.519	0.527
Ubn2	4	4.92686e-26	8.32098e-22	0.45957	0.57	0.597
Ogt	4	7.81537e-26	1.31994e-21	0.35753	0.655	0.699
Map4k4	4	2.11188e-25	3.56675e-21	0.323779	0.672	0.72
Hnrnph1	4	2.8938e-25	4.88734e-21	0.392807	0.607	0.639
Rhoh	4	4.29305e-25	7.25054e-21	0.290713	0.731	0.781
Slc8a1	4	2.75821e-24	4.65835e-20	0.499311	0.509	0.522
Gm42726	4	2.95392e-24	4.98888e-20	0.758184	0.298	0.255
Cd2ap	4	4.00145e-24	6.75805e-20	0.334949	0.663	0.699
Camk2d	4	6.88448e-24	1.16272e-19	0.384172	0.625	0.657
N4bp2l2	4	1.26696e-23	2.13977e-19	0.450122	0.553	0.58
Nisch	4	2.44111e-23	4.12279e-19	0.333573	0.645	0.685
Ttc14	4	7.43257e-23	1.25529e-18	0.346134	0.666	0.715
Stab1	4	9.83222e-23	1.66056e-18	0.338444	0.654	0.693
Il6ra	4	1.16931e-22	1.97485e-18	0.282301	0.731	0.776
Phf14	4	7.93864e-22	1.34076e-17	0.342505	0.63	0.661
March1	4	1.26674e-21	2.1394e-17	0.397279	0.569	0.599
Bclaf1	4	1.6601e-21	2.80374e-17	0.384894	0.613	0.649
Gfm2	4	3.42718e-21	5.78816e-17	0.705534	0.388	0.377
Fubp1	4	3.9984e-21	6.75289e-17	0.344802	0.65	0.702
Rcsd1	4	5.19489e-21	8.77365e-17	0.387406	0.58	0.616
Dock8	4	5.96501e-20	1.00743e-15	0.292455	0.697	0.748
Ash1l	4	2.06299e-19	3.48418e-15	0.440254	0.536	0.567
Gm15503	4	2.63429e-19	4.44905e-15	0.431309	0.545	0.576
Dip2b	4	8.55403e-19	1.44469e-14	0.298863	0.665	0.709
Ints6l	4	1.07938e-18	1.82297e-14	0.382996	0.598	0.648
Rock2	4	1.22429e-18	2.06771e-14	0.315432	0.656	0.698
Sf3b1	4	1.34875e-18	2.2779e-14	0.267751	0.729	0.786
Tnrc6b	4	1.43149e-18	2.41764e-14	0.339331	0.623	0.667
Hnrnpu	4	2.33137e-18	3.93746e-14	0.259845	0.711	0.76
Ankrd44	4	4.87107e-18	8.22675e-14	0.323404	0.618	0.663
Slc40a1	4	7.94016e-18	1.34101e-13	0.396124	0.558	0.591
Tubgcp5	4	1.29443e-17	2.18617e-13	0.380564	0.579	0.618
Arhgap30	4	1.74887e-17	2.95366e-13	0.401949	0.551	0.588
Skil	4	4.14901e-17	7.00726e-13	0.288637	0.686	0.739
Gm42418	4	6.83946e-17	1.15512e-12	0.314224	0.988	0.994
Specc1	4	3.0851e-16	5.21043e-12	0.405092	0.545	0.585
Tia1	4	5.18194e-16	8.75177e-12	0.404821	0.547	0.584
Zup1	4	5.2396e-16	8.84916e-12	0.467974	0.47	0.489
Atf7ip	4	1.0863e-15	1.83464e-11	0.41149	0.519	0.545
Sfpq	4	2.29233e-15	3.87152e-11	0.308132	0.618	0.668
Clasp2	4	2.70088e-15	4.56151e-11	0.357445	0.544	0.578
Maml3	4	5.19837e-15	8.77952e-11	0.435245	0.476	0.495
Atp2c1	4	7.59646e-15	1.28297e-10	0.288615	0.644	0.702
Irf2bp2	4	3.16306e-14	5.3421e-10	0.25137	0.721	0.785
Ppp1r9a	4	3.48866e-14	5.892e-10	0.475983	0.458	0.474
Lpar6	4	3.98233e-14	6.72575e-10	0.322776	0.637	0.687
Prrc2c	4	4.40606e-14	7.4414e-10	0.336707	0.597	0.643
Cpsf6	4	4.59318e-14	7.75743e-10	0.383843	0.546	0.594
Rsrc2	4	6.22393e-14	1.05116e-09	0.275172	0.661	0.719
Zfp36l1	4	7.85536e-14	1.32669e-09	0.257956	0.749	0.796
Herc2	4	1.33611e-13	2.25655e-09	0.327533	0.603	0.647
Resf1	4	2.17851e-13	3.67928e-09	0.354415	0.562	0.601
Pan3	4	2.2842e-13	3.85779e-09	0.380478	0.531	0.574
Lrba	4	2.44133e-13	4.12317e-09	0.28492	0.636	0.684
Abcc5	4	4.42206e-13	7.46841e-09	0.397043	0.509	0.549
Myh9	4	4.51643e-13	7.6278e-09	0.348277	0.57	0.613
Itga6	4	7.00694e-13	1.1834e-08	0.268014	0.683	0.733
Itch	4	7.0098e-13	1.18389e-08	0.333787	0.579	0.635
Tardbp	4	1.21588e-12	2.0535e-08	0.404746	0.522	0.561
Setd5	4	2.1225e-12	3.58469e-08	0.420812	0.469	0.503
Arhgap17	4	2.40952e-12	4.06943e-08	0.278557	0.626	0.684
Tet3	4	4.28319e-12	7.23388e-08	0.451475	0.468	0.498
Gm29488	4	4.5772e-12	7.73043e-08	0.687296	0.291	0.28
Ubap2l	4	1.5922e-11	2.68907e-07	0.298006	0.598	0.657
Phip	4	1.7592e-11	2.97112e-07	0.414603	0.492	0.524
Rapgef6	4	3.17803e-11	5.36737e-07	0.392078	0.478	0.508
9930111J21Rik2	4	3.31069e-11	5.59142e-07	0.281935	0.621	0.665
Mlxipl	4	3.59176e-11	6.06612e-07	0.392146	0.515	0.559
Zfp950	4	3.97251e-11	6.70918e-07	0.478376	0.438	0.461
Zfp292	4	1.56249e-10	2.63889e-06	0.381694	0.508	0.543
Kcnq1ot1	4	1.67601e-10	2.83062e-06	0.527122	0.459	0.478
Krit1	4	1.97102e-10	3.32886e-06	0.378414	0.517	0.564
R3hdm1	4	2.32756e-10	3.93102e-06	0.417803	0.46	0.493
Chd2	4	2.39912e-10	4.05187e-06	0.477539	0.431	0.451
Gcnt1	4	2.58742e-10	4.36989e-06	0.292744	0.6	0.652
Nfat5	4	4.04942e-10	6.83907e-06	0.500283	0.424	0.45
Tut7	4	4.22659e-10	7.13829e-06	0.35462	0.508	0.547
Prpf4b	4	4.9802e-10	8.41106e-06	0.337673	0.552	0.602
Fcho2	4	7.88235e-10	1.33125e-05	0.291214	0.59	0.654
Cep170	4	8.66209e-10	1.46294e-05	0.388397	0.482	0.515
Srsf11	4	9.02685e-10	1.52454e-05	0.258626	0.628	0.701
Hps3	4	9.54209e-10	1.61156e-05	0.316561	0.555	0.609
Hook3	4	1.3815e-09	2.33321e-05	0.28476	0.616	0.681
Herc1	4	1.56081e-09	2.63605e-05	0.491996	0.402	0.424
Luc7l3	4	4.18092e-09	7.06116e-05	0.340295	0.536	0.591
Rbbp6	4	5.62535e-09	9.50065e-05	0.361747	0.502	0.543
Zeb1	4	8.56262e-09	0.000144614	0.603408	0.304	0.303
Srrm1	4	1.07815e-08	0.000182089	0.271207	0.599	0.662
Sik2	4	1.09639e-08	0.000185169	0.645209	0.274	0.267
Zbtb20	4	1.38022e-08	0.000233106	0.397419	0.516	0.554
Zfp710	4	1.49143e-08	0.000251887	0.283987	0.572	0.631
Gtf2h2	4	1.5022e-08	0.000253706	0.269789	0.585	0.646
P4ha1	4	1.75578e-08	0.000296534	0.25616	0.633	0.696
Ep300	4	2.39624e-08	0.000404701	0.291159	0.546	0.602
Trim44	4	2.80592e-08	0.000473892	0.525447	0.352	0.367
Dennd1c	4	8.22471e-08	0.00138907	0.408372	0.449	0.491
Bptf	4	9.39056e-08	0.00158597	0.340024	0.518	0.565
Ranbp2	4	9.50796e-08	0.0016058	0.525567	0.347	0.36
Ankrd17	4	1.0762e-07	0.00181759	0.416735	0.453	0.494
Col27a1	4	1.28414e-07	0.00216879	0.300834	0.534	0.579
Pld1	4	1.46281e-07	0.00247053	0.407104	0.432	0.462
Gm10790	4	2.09615e-07	0.00354019	0.398911	0.457	0.495
Rassf2	4	3.06253e-07	0.00517231	0.338486	0.501	0.555
Kdm2a	4	3.14479e-07	0.00531124	0.353599	0.477	0.526
Nfam1	4	3.28013e-07	0.00553981	0.299143	0.543	0.607
Cdc37l1	4	3.58894e-07	0.00606135	0.445801	0.4	0.43
Zfp90	4	4.07627e-07	0.00688441	0.360918	0.479	0.529
Zc3h7a	4	4.44949e-07	0.00751474	0.433095	0.397	0.422
Akap8l	4	6.08113e-07	0.0102704	0.428798	0.402	0.43
Nufip2	4	8.23905e-07	0.0139149	0.390689	0.45	0.492
Snx29	4	1.03771e-06	0.0175259	0.423792	0.425	0.464
Prpf39	4	1.04039e-06	0.0175712	0.52147	0.348	0.367
Slc12a6	4	1.04499e-06	0.0176488	0.320514	0.513	0.567
3222401L13Rik	4	1.19751e-06	0.0202248	0.431675	0.429	0.465
Ktn1	4	1.43517e-06	0.0242386	0.4158	0.453	0.494
Celf1	4	1.7634e-06	0.0297821	0.271137	0.569	0.627
Sltm	4	2.1806e-06	0.0368282	0.445431	0.405	0.433
Usp15	4	2.18424e-06	0.0368897	0.475671	0.394	0.425
Phf3	4	2.57133e-06	0.0434272	0.399613	0.446	0.494
Acin1	4	3.67931e-06	0.0621398	0.293481	0.538	0.604
Setd2	4	4.10649e-06	0.0693545	0.42054	0.416	0.452
Nipbl	4	4.8631e-06	0.0821329	0.305036	0.534	0.584
Soga1	4	5.13117e-06	0.0866603	0.39209	0.426	0.465
Kat6a	4	5.3768e-06	0.0908088	0.389458	0.45	0.494
Stard9	4	6.73266e-06	0.113708	0.423696	0.41	0.444
Fam13b	4	7.16547e-06	0.121018	0.582986	0.28	0.283
Rptor	4	8.1364e-06	0.137416	0.40702	0.419	0.459
Gm43813	4	1.07303e-05	0.181223	0.60166	0.256	0.255
Atp8a1	4	1.07777e-05	0.182025	0.314359	0.504	0.561
Zfp207	4	1.18579e-05	0.200268	0.334752	0.486	0.541
Tbc1d5	4	1.32564e-05	0.223887	0.399717	0.428	0.469
Kmt5b	4	1.35581e-05	0.228982	0.425811	0.376	0.402
Ccdc50	4	1.54099e-05	0.260258	0.261083	0.576	0.646
Ccnl1	4	1.54277e-05	0.260559	0.313696	0.489	0.544
Tug1	4	1.60973e-05	0.271867	0.455262	0.372	0.401
Safb	4	1.78063e-05	0.300731	0.41073	0.387	0.416
Baz1b	4	1.89049e-05	0.319284	0.496959	0.327	0.342
Dapp1	4	2.43195e-05	0.410733	0.30042	0.505	0.562
Fbxl20	4	2.43939e-05	0.411989	0.263177	0.197	0.25
Pex3	4	2.64292e-05	0.446363	0.253077	0.204	0.257
Pkn1	4	3.09238e-05	0.522273	0.300985	0.493	0.554
Ptafr	4	3.41135e-05	0.576142	0.265239	0.543	0.603
Kmt2e	4	3.5035e-05	0.591705	0.270938	0.561	0.624
Mdm4	4	3.70571e-05	0.625857	0.442276	0.358	0.385
Rictor	4	4.24862e-05	0.717549	0.561408	0.322	0.34
Cdk12	4	4.39775e-05	0.742736	0.384938	0.41	0.445
Pik3ca	4	5.70456e-05	0.963442	0.261253	0.239	0.3
Igf1r	4	5.74785e-05	0.970754	0.280287	0.211	0.265
Gm43462	4	5.90084e-05	0.996593	0.513224	0.322	0.338
Tjp1	4	8.77917e-05	1	0.297783	0.509	0.567
Safb2	4	9.63249e-05	1	0.341964	0.444	0.494
Tmem68	4	9.68495e-05	1	0.274092	0.226	0.282
Ythdc1	4	0.000100647	1	0.379324	0.41	0.449
Rsf1	4	0.000104782	1	0.411711	0.365	0.388
Bod1l	4	0.00011303	1	0.5052	0.348	0.37
Plgrkt	4	0.000114584	1	0.250054	0.555	0.626
Pknox1	4	0.000115878	1	0.272091	0.206	0.256
Smg1	4	0.000123413	1	0.425453	0.384	0.417
Bank1	4	0.000125099	1	0.455781	0.342	0.361
Gm34589	4	0.000125327	1	0.425407	0.398	0.435
Gm43378	4	0.000148879	1	0.522087	0.319	0.338
Apc	4	0.000162542	1	0.449455	0.373	0.404
Dhx9	4	0.000168331	1	0.421043	0.368	0.399
Zc3h14	4	0.000168863	1	0.25543	0.228	0.286
Ago2	4	0.000179989	1	0.274395	0.218	0.273
Ep400	4	0.000193423	1	0.266321	0.238	0.298
Itprid2	4	0.000202295	1	0.259827	0.225	0.282
Arid4a	4	0.000206136	1	0.41561	0.38	0.41
Map4	4	0.000239216	1	0.444939	0.386	0.425
Acbd5	4	0.000267535	1	0.278183	0.232	0.29
Mbtps2	4	0.000269801	1	0.258107	0.206	0.257
Kdm3b	4	0.000275589	1	0.454488	0.352	0.381
Gmip	4	0.000278705	1	0.325707	0.472	0.534
Nfatc3	4	0.000281385	1	0.259123	0.214	0.265
Rbm6	4	0.000318663	1	0.442792	0.368	0.401
Tasor	4	0.000322082	1	0.369074	0.44	0.493
Mtf2	4	0.000332336	1	0.289352	0.202	0.25
Pstk	4	0.000333866	1	0.27596	0.207	0.257
Cspp1	4	0.000349137	1	0.448768	0.387	0.425
Nf1	4	0.0003533	1	0.257757	0.245	0.306
Spen	4	0.000355959	1	0.25105	0.227	0.282
Znrf1	4	0.000388943	1	0.274712	0.235	0.293
Fbxl12	4	0.000402685	1	0.25961	0.221	0.274
Ddx42	4	0.000410887	1	0.263475	0.252	0.314
Agmo	4	0.00042367	1	0.256766	0.253	0.316
C87436	4	0.000444419	1	0.256364	0.24	0.299
Etnk1	4	0.00048686	1	0.307103	0.476	0.531
Fopnl	4	0.000554042	1	0.287712	0.215	0.267
Cnrip1	4	0.00062741	1	0.255832	0.21	0.259
Top1	4	0.000638046	1	0.285035	0.534	0.604
Taok1	4	0.000640399	1	0.359577	0.448	0.503
Arhgef40	4	0.000647886	1	0.36539	0.426	0.475
Usp4	4	0.000654055	1	0.266919	0.221	0.273
Ppp1r9b	4	0.000663771	1	0.255165	0.24	0.297
Rbm26	4	0.00069173	1	0.304255	0.463	0.519
Wdr26	4	0.000695548	1	0.253019	0.551	0.626
Asxl1	4	0.000786057	1	0.27883	0.213	0.264
Inip	4	0.000867875	1	0.265504	0.209	0.257
Ets1	4	0.000892201	1	0.385363	0.405	0.448
Ap1g1	4	0.000896206	1	0.263865	0.235	0.291
Rab39	4	0.000958065	1	0.260228	0.215	0.265
Clk4	4	0.000990992	1	0.453515	0.339	0.368
Ndel1	4	0.00101366	1	0.29619	0.227	0.28
Dennd1b	4	0.00103501	1	0.306482	0.221	0.272
Fto	4	0.00124933	1	0.26843	0.223	0.275
Rabgap1	4	0.00128451	1	0.253612	0.253	0.313
[truncated: 3,682 more rows]

## Sheet: DEG in 5xFAD-CD28-KO vs 5xFAD m
DEG between 5xFAD;CD28KO and 5xFAD from single-cell sequencing (pval < 0.05)
gene	avg_log2FC	Regulation	p_val	p_val_adj	pct.1	pct.2
Ifi27l2a	1.19903	up	1.86638e-92	3.15212e-88	0.111	0.212
Cd34	0.490763	up	1.67598e-91	2.83056e-87	0.528	0.646
Lgals3bp	0.67737	up	7.36703e-88	1.24422e-83	0.44	0.548
Chst1	0.845802	up	1.05034e-85	1.77391e-81	0.155	0.264
Gm47283	0.538719	up	5.62571e-82	9.50126e-78	0.377	0.502
Gm42726	0.610013	up	1.79147e-73	3.02561e-69	0.36	0.468
Cd52	0.459746	up	7.22158e-65	1.21965e-60	0.658	0.725
Rpl10-ps3	0.561208	up	4.5325e-62	7.65493e-58	0.387	0.485
Axl	1.35501	up	3.02448e-61	5.10804e-57	0.044	0.102
Slc15a3	0.37739	up	1.65281e-60	2.79143e-56	0.627	0.709
Wdfy1	0.486604	up	5.02127e-57	8.48042e-53	0.274	0.379
H2-D1	0.366327	up	4.63998e-54	7.83647e-50	0.811	0.834
Lpl	0.967577	up	2.35469e-51	3.97684e-47	0.112	0.184
Ftl1-ps1	0.560039	up	2.58128e-51	4.35953e-47	0.236	0.328
Gm48742	0.634165	up	9.58885e-50	1.61946e-45	0.216	0.302
G530011O06Rik	0.473916	up	8.62803e-49	1.45719e-44	0.376	0.464
Sdc3	0.639862	up	1.83459e-48	3.09845e-44	0.152	0.231
Ifitm3	0.844649	up	1.26785e-46	2.14128e-42	0.065	0.122
H2-K1	0.348782	up	2.10176e-46	3.54966e-42	0.795	0.824
Gm26916	0.635883	up	4.12612e-46	6.9686e-42	0.19	0.27
Slamf9	0.464592	up	6.2839e-43	1.06129e-38	0.338	0.422
Mid1	0.5907	up	4.79171e-41	8.09271e-37	0.127	0.195
Cst7	1.01081	up	1.6504e-40	2.78735e-36	0.118	0.181
Slc15a2	1.76778	up	3.39765e-39	5.73829e-35	0.016	0.047
Hcar2	1.07765	up	5.89512e-39	9.95626e-35	0.032	0.072
Gpr65	0.781129	up	9.54778e-39	1.61252e-34	0.075	0.129
Lat2	0.314345	up	2.05208e-38	3.46576e-34	0.503	0.58
Mt1	0.371747	up	3.95548e-38	6.68041e-34	0.459	0.532
Ctla2b	0.638027	up	4.50662e-38	7.61123e-34	0.126	0.191
Cdkn1a	1.1516	up	4.91589e-38	8.30244e-34	0.055	0.102
Slc7a5	0.728025	up	6.19871e-38	1.0469e-33	0.111	0.171
Fxyd5	0.878922	up	1.06828e-37	1.80421e-33	0.063	0.112
Gm13166	0.491348	up	4.61908e-37	7.80117e-33	0.239	0.316
Ch25h	1.73033	up	1.52833e-36	2.5812e-32	0.013	0.041
H2-Q7	1.13991	up	1.98084e-36	3.34544e-32	0.036	0.076
Ifi204	0.836016	up	2.173e-36	3.66998e-32	0.046	0.089
Epb41l3	0.710001	up	3.61633e-36	6.10762e-32	0.083	0.137
Ccl3	1.05254	up	4.05769e-36	6.85303e-32	0.106	0.163
Ccl4	0.946992	up	4.11756e-36	6.95415e-32	0.091	0.146
Lyz2	0.431077	up	1.42726e-35	2.41051e-31	0.646	0.697
AU020206	0.381722	up	1.54531e-35	2.60987e-31	0.379	0.455
Pdcd1	1.17074	up	5.23462e-35	8.84075e-31	0.023	0.056
Gm21860	0.990176	up	1.38405e-34	2.33752e-30	0.038	0.078
Capg	0.587422	up	4.172e-34	7.0461e-30	0.145	0.209
Lilrb4a	1.30648	up	4.69291e-34	7.92585e-30	0.03	0.066
Gpr84	0.39761	up	5.73539e-34	9.6865e-30	0.462	0.532
Sgk1	0.261398	up	7.95923e-34	1.34423e-29	0.693	0.753
Cirbp	0.383986	up	3.08403e-33	5.20862e-29	0.374	0.448
Tnfsf8	1.03112	up	1.2172e-32	2.05572e-28	0.032	0.067
Cpd	0.546649	up	1.22634e-32	2.07116e-28	0.187	0.254
Cadm1	0.274137	up	1.85304e-32	3.1296e-28	0.582	0.649
Esr1	0.895014	up	4.32646e-32	7.30696e-28	0.039	0.077
Rtp4	0.658019	up	1.17246e-31	1.98016e-27	0.088	0.139
Mthfd2	0.61285	up	1.59427e-31	2.69256e-27	0.115	0.171
Oasl2	1.26787	up	2.38983e-31	4.03619e-27	0.02	0.049
Ccl12	0.329258	up	5.03266e-29	8.49967e-25	0.316	0.383
Cap1	0.252469	up	5.08239e-29	8.58365e-25	0.575	0.645
Psat1	0.645103	up	1.25889e-28	2.12615e-24	0.108	0.16
Oscp1	1.45474	up	1.32805e-28	2.24295e-24	0.016	0.042
Cox6a2	0.968926	up	5.22259e-28	8.82043e-24	0.057	0.096
Glipr1	0.549728	up	5.39182e-28	9.10625e-24	0.1	0.15
Slfn2	0.452714	up	7.87801e-28	1.33052e-23	0.17	0.23
Csf1	0.718298	up	4.07404e-27	6.88065e-23	0.086	0.132
Atp1a3	0.959767	up	2.31023e-26	3.90175e-22	0.039	0.072
Eno1b	0.667739	up	2.63185e-26	4.44494e-22	0.094	0.14
Glrp1	0.462871	up	1.49663e-25	2.52765e-21	0.175	0.234
AC160336.1	0.491765	up	2.10467e-25	3.55457e-21	0.175	0.231
Sp100	0.497007	up	1.20162e-24	2.02942e-20	0.113	0.162
Baiap2l2	0.982972	up	1.61243e-24	2.72323e-20	0.031	0.06
Palb2	0.704021	up	1.78137e-24	3.00855e-20	0.066	0.105
Clic4	0.905583	up	2.15569e-24	3.64074e-20	0.035	0.065
Ifit3	0.783508	up	2.49047e-24	4.20615e-20	0.028	0.056
H2-Q6	1.40733	up	2.5473e-24	4.30214e-20	0.011	0.031
Slfn5	0.839625	up	3.06401e-24	5.1748e-20	0.039	0.071
Bhlhe40	1.61931	up	6.74925e-24	1.13988e-19	0.01	0.029
Slc7a1	0.640395	up	4.36159e-23	7.36629e-19	0.069	0.107
Ildr2	0.855395	up	6.84122e-23	1.15541e-18	0.048	0.081
Fgr	1.00928	up	6.89629e-23	1.16471e-18	0.023	0.048
Gm1673	0.993695	up	1.10585e-22	1.86766e-18	0.035	0.064
Slc11a1	0.257822	up	3.23133e-22	5.45739e-18	0.532	0.591
Gm43813	0.338266	up	7.32323e-22	1.23682e-17	0.267	0.328
Cd83	0.328387	up	2.88479e-21	4.87212e-17	0.28	0.341
Wdr89	0.35351	up	3.57389e-21	6.03595e-17	0.278	0.336
Ifit2	0.922269	up	4.29587e-21	7.2553e-17	0.016	0.037
Dusp3	0.305595	up	4.44272e-21	7.50332e-17	0.35	0.41
Gm26740	0.384136	up	8.53717e-21	1.44184e-16	0.255	0.312
Bcl2	0.489705	up	1.12287e-20	1.89642e-16	0.099	0.142
Ldlr	1.2217	up	2.1744e-20	3.67234e-16	0.013	0.032
Htra3	0.819816	up	2.88258e-20	4.86839e-16	0.044	0.073
Xylt1	0.845266	up	3.02601e-20	5.11062e-16	0.03	0.056
Gm11808	0.279398	up	7.99368e-20	1.35005e-15	0.359	0.418
Etl4	1.09875	up	8.31264e-20	1.40392e-15	0.016	0.036
Rai14	1.17539	up	9.86893e-20	1.66676e-15	0.016	0.035
Cdk6	0.272888	up	1.54862e-19	2.61547e-15	0.404	0.463
Tuba1c	0.530139	up	2.2217e-19	3.75223e-15	0.092	0.132
Spc24	0.65488	up	3.68139e-19	6.2175e-15	0.061	0.094
Chst2	0.815375	up	3.68691e-19	6.22682e-15	0.042	0.071
Igf1	0.802338	up	4.18159e-19	7.06229e-15	0.031	0.055
Pxdc1	0.42803	up	7.22858e-19	1.22084e-14	0.118	0.16
Prr5l	0.738812	up	1.22175e-18	2.06341e-14	0.033	0.059
Csf2ra	0.266018	up	1.48463e-18	2.50739e-14	0.362	0.419
Gm43378	0.307191	up	1.48655e-18	2.51064e-14	0.372	0.427
Gm3488	0.544869	up	1.55922e-18	2.63337e-14	0.145	0.187
Tlr12	0.338485	up	2.10043e-18	3.54742e-14	0.243	0.296
Il4i1	0.622923	up	2.23973e-18	3.78269e-14	0.076	0.111
Ctla2a	1.6425	up	3.76948e-18	6.36628e-14	0.007	0.021
Haao	0.651685	up	4.02924e-18	6.80499e-14	0.045	0.074
Apbb2	0.336606	up	1.15684e-17	1.95379e-13	0.231	0.282
Bst2	0.251009	up	1.71907e-17	2.90333e-13	0.547	0.591
3110082I17Rik	0.51632	up	1.89116e-17	3.19398e-13	0.066	0.099
Snhg9	0.343076	up	1.92635e-17	3.25341e-13	0.228	0.278
Apoe	0.941086	up	2.19443e-17	3.70618e-13	0.48	0.522
Cacna1a	0.510076	up	2.22892e-17	3.76442e-13	0.098	0.136
Btaf1	0.293573	up	2.56599e-17	4.33369e-13	0.264	0.317
Cd28	2.06945	up	2.61842e-17	4.42225e-13	0.003	0.012
Fabp5	1.0543	up	3.10603e-17	5.24577e-13	0.027	0.049
Afp	0.705681	up	5.31183e-17	8.97114e-13	0.032	0.056
Ly9	0.39685	up	5.32877e-17	8.99975e-13	0.127	0.169
Eya4	0.336924	up	5.5815e-17	9.4266e-13	0.217	0.266
Ide	0.251552	up	8.74509e-17	1.47696e-12	0.25	0.304
Cybb	1.03764	up	1.49082e-16	2.51784e-12	0.016	0.034
Creb5	0.497146	up	2.36562e-16	3.99529e-12	0.056	0.085
Rhox5	7.49	up	5.18781e-16	8.76169e-12	0	0.006
Glb1	0.286198	up	7.04453e-16	1.18975e-11	0.303	0.353
Milr1	0.317923	up	7.19764e-16	1.21561e-11	0.191	0.238
Anxa5	0.354407	up	7.5882e-16	1.28157e-11	0.17	0.214
Arhgap24	0.401924	up	7.68986e-16	1.29874e-11	0.112	0.15
Gm46224	0.309116	up	8.15038e-16	1.37652e-11	0.251	0.302
Actr3b	1.29352	up	9.19524e-16	1.55298e-11	0.01	0.025
Myo1e	0.402801	up	9.88393e-16	1.6693e-11	0.125	0.163
Hmgn3	0.490326	up	1.06225e-15	1.79404e-11	0.066	0.097
Mfsd5	0.286443	up	1.20825e-15	2.04062e-11	0.313	0.363
Efr3b	1.40738	up	1.22307e-15	2.06564e-11	0.005	0.016
B930036N10Rik	0.44576	up	1.36158e-15	2.29958e-11	0.135	0.173
Arap2	0.454442	up	1.37483e-15	2.32194e-11	0.087	0.121
Ccdc30	0.944347	up	1.82394e-15	3.08046e-11	0.022	0.04
Bbc3	0.477882	up	1.92702e-15	3.25455e-11	0.088	0.121
Pkib	0.295957	up	2.1156e-15	3.57304e-11	0.286	0.337
Hpse	1.68828	up	3.38698e-15	5.72028e-11	0.005	0.017
Ifi207	0.984677	up	3.97535e-15	6.71396e-11	0.009	0.022
Hif1a	0.272098	up	4.50857e-15	7.61453e-11	0.474	0.517
Myo5a	0.535965	up	5.24462e-15	8.85764e-11	0.048	0.074
Phf11b	0.369913	up	5.39719e-15	9.11532e-11	0.115	0.152
Xaf1	0.36764	up	5.44072e-15	9.18883e-11	0.168	0.211
Cd300lf	0.86511	up	7.51795e-15	1.26971e-10	0.018	0.035
St14	0.547414	up	7.94091e-15	1.34114e-10	0.058	0.086
Dna2	0.757267	up	8.78646e-15	1.48395e-10	0.022	0.041
Gramd1b	0.572969	up	9.37544e-15	1.58342e-10	0.073	0.102
Cpq	0.410405	up	1.36147e-14	2.29939e-10	0.105	0.14
CT009536.1	0.636531	up	1.50696e-14	2.5451e-10	0.047	0.071
Tespa1	1.02466	up	1.754e-14	2.96233e-10	0.018	0.035
Ccdc86	0.294441	up	1.90366e-14	3.2151e-10	0.188	0.232
St8sia6	0.506447	up	2.34714e-14	3.96408e-10	0.063	0.091
Gcnt2	0.313137	up	2.96069e-14	5.00031e-10	0.149	0.189
Gas2l3	0.741083	up	3.67921e-14	6.21381e-10	0.03	0.05
Tnfsf13b	0.353231	up	4.02811e-14	6.80307e-10	0.193	0.234
Slc38a10	0.262479	up	4.33227e-14	7.31676e-10	0.334	0.382
Nupr1	0.286833	up	5.78084e-14	9.76326e-10	0.229	0.274
Amz1	0.277047	up	7.58354e-14	1.28078e-09	0.229	0.274
Ifi209	0.668224	up	7.93994e-14	1.34098e-09	0.031	0.052
Pabpc4	0.32882	up	8.40202e-14	1.41902e-09	0.171	0.213
Ccl6	0.379354	up	9.09528e-14	1.5361e-09	0.614	0.639
Wfdc17	0.828651	up	1.05482e-13	1.78148e-09	0.019	0.036
E230001N04Rik	0.31891	up	1.38493e-13	2.33901e-09	0.12	0.155
Mmp2	0.452713	up	1.39278e-13	2.35227e-09	0.104	0.136
Syt11	0.29249	up	1.56813e-13	2.64842e-09	0.151	0.191
Acaca	0.562162	up	1.85421e-13	3.13158e-09	0.054	0.079
Cd244a	0.75484	up	2.09788e-13	3.54312e-09	0.021	0.038
Nes	0.826821	up	2.10006e-13	3.5468e-09	0.014	0.028
Tbc1d1	0.395532	up	2.20016e-13	3.71585e-09	0.099	0.131
Pacsin1	0.682786	up	2.23451e-13	3.77386e-09	0.037	0.058
Plau	0.409507	up	2.37748e-13	4.01533e-09	0.158	0.197
Slc16a10	0.391429	up	2.53423e-13	4.28007e-09	0.112	0.146
Ifitm10	0.322439	up	2.79273e-13	4.71664e-09	0.176	0.217
Hpn	0.570189	up	2.80227e-13	4.73275e-09	0.044	0.067
Mfsd12	0.340257	up	3.82857e-13	6.46607e-09	0.143	0.18
Id2	0.34956	up	4.27246e-13	7.21576e-09	0.143	0.18
Lgi2	1.11496	up	4.67888e-13	7.90216e-09	0.005	0.015
Smim3	0.321621	up	4.78161e-13	8.07567e-09	0.14	0.177
Fgl2	0.404054	up	4.78749e-13	8.08559e-09	0.06	0.086
Masp1	0.749598	up	4.85126e-13	8.19329e-09	0.027	0.045
Ccdc122	0.484726	up	4.98078e-13	8.41203e-09	0.06	0.087
Isg15	0.487172	up	5.17441e-13	8.73906e-09	0.052	0.076
Aopep	0.423175	up	5.76413e-13	9.73504e-09	0.083	0.113
Gm13391	1.30478	up	6.7087e-13	1.13303e-08	0.007	0.017
H2-Q4	0.52505	up	7.15226e-13	1.20795e-08	0.06	0.086
H2-Ab1	0.426204	up	7.69957e-13	1.30038e-08	0.075	0.103
Samd9l	1.10768	up	8.51005e-13	1.43726e-08	0.011	0.024
Cd276	0.380619	up	9.83124e-13	1.6604e-08	0.107	0.14
Usp18	0.598708	up	1.0519e-12	1.77655e-08	0.023	0.04
Cd74	0.358617	up	1.12841e-12	1.90577e-08	0.124	0.159
Ptchd1	0.686591	up	1.20213e-12	2.03029e-08	0.029	0.048
B4galnt1	0.299193	up	1.28867e-12	2.17644e-08	0.172	0.211
Cdk14	0.308384	up	1.30951e-12	2.21163e-08	0.177	0.216
Scimp	0.727358	up	1.31928e-12	2.22813e-08	0.027	0.045
Daam1	0.354666	up	1.3545e-12	2.28762e-08	0.107	0.14
Zbp1	0.898638	up	1.46878e-12	2.48062e-08	0.009	0.021
Cdkn2a	1.17	up	1.95352e-12	3.2993e-08	0.007	0.017
Bcl2a1a	0.255162	up	2.34724e-12	3.96425e-08	0.223	0.266
Itgax	0.594526	up	2.79459e-12	4.71979e-08	0.049	0.072
Lox	1.3181	up	2.8463e-12	4.80711e-08	0.008	0.019
Fam20c	0.547485	up	3.22803e-12	5.45182e-08	0.035	0.055
Mrgpre	0.729938	up	3.58638e-12	6.05704e-08	0.024	0.041
Stat1	0.284735	up	3.6257e-12	6.12345e-08	0.292	0.334
Cd72	0.557159	up	4.06912e-12	6.87234e-08	0.047	0.069
Evi2	0.439148	up	5.38414e-12	9.09327e-08	0.065	0.091
Pecam1	0.303099	up	6.21377e-12	1.04944e-07	0.234	0.273
Anxa2	1.053	up	6.48551e-12	1.09534e-07	0.011	0.023
Adap1	0.419237	up	6.50398e-12	1.09846e-07	0.078	0.106
Prune2	0.279105	up	7.53223e-12	1.27212e-07	0.201	0.24
Tnfaip2	0.337883	up	7.81171e-12	1.31932e-07	0.136	0.17
Ank	0.52701	up	9.22544e-12	1.55809e-07	0.186	0.22
Mmd	0.357318	up	9.82963e-12	1.66013e-07	0.097	0.127
Usp50	0.314389	up	1.06568e-11	1.79983e-07	0.134	0.168
Cd200r4	0.898177	up	1.19782e-11	2.023e-07	0.014	0.027
Tmem163	1.37557	up	1.20321e-11	2.0321e-07	0.005	0.013
Cd274	0.496346	up	1.25353e-11	2.11708e-07	0.046	0.067
Gm3033	2.04222	up	1.27634e-11	2.15562e-07	0.001	0.008
Hcst	0.258316	up	1.38499e-11	2.33911e-07	0.174	0.212
1700003F12Rik	0.397082	up	1.52879e-11	2.58197e-07	0.082	0.109
Cd44	1.44642	up	1.61587e-11	2.72904e-07	0.006	0.015
Hmga1b	0.477382	up	1.71091e-11	2.88956e-07	0.046	0.068
Relb	0.336206	up	2.33121e-11	3.93718e-07	0.128	0.161
Mt2	0.940711	up	2.46063e-11	4.15576e-07	0.011	0.023
Irf7	0.782236	up	2.58186e-11	4.3605e-07	0.019	0.034
Ptgfrn	0.473461	up	2.63498e-11	4.45022e-07	0.087	0.114
A430093F15Rik	1.05593	up	2.85234e-11	4.81732e-07	0.006	0.015
Galc	0.267879	up	2.93644e-11	4.95936e-07	0.156	0.192
Gtf2ird2	0.329384	up	3.15906e-11	5.33534e-07	0.17	0.205
Ramp1	0.283314	up	3.31979e-11	5.6068e-07	0.324	0.364
Slc16a3	0.302542	up	3.60275e-11	6.08468e-07	0.166	0.201
Slc1a4	0.811064	up	4.16376e-11	7.03218e-07	0.02	0.034
Gm31410	0.509441	up	8.75229e-11	1.47817e-06	0.028	0.045
Gm21887	0.918158	up	8.91144e-11	1.50505e-06	0.01	0.021
AI504432	0.688652	up	1.01235e-10	1.70976e-06	0.028	0.045
Pstpip1	0.796789	up	1.02107e-10	1.72449e-06	0.012	0.024
Rsad2	1.24231	up	1.03613e-10	1.74992e-06	0.004	0.012
D630023F18Rik	1.70227	up	1.09371e-10	1.84717e-06	0.002	0.008
Ccrl2	0.387071	up	1.11087e-10	1.87615e-06	0.076	0.102
Fgf2	0.714366	up	1.29186e-10	2.18182e-06	0.022	0.037
Insig1	0.405998	up	1.35414e-10	2.287e-06	0.053	0.075
Kcnj12	0.937201	up	1.37834e-10	2.32789e-06	0.013	0.025
Tnf	0.668896	up	1.46554e-10	2.47516e-06	0.022	0.036
Pde10a	1.05093	up	1.54189e-10	2.6041e-06	0.01	0.02
Ak1	0.270622	up	1.60629e-10	2.71287e-06	0.17	0.206
Egln3	0.780107	up	1.68977e-10	2.85386e-06	0.014	0.027
Prkar1b	0.404914	up	2.87688e-10	4.85877e-06	0.055	0.077
Gm16894	0.77033	up	3.1395e-10	5.30231e-06	0.013	0.024
Neat1	0.276015	up	3.47292e-10	5.86542e-06	0.303	0.341
Phlda3	1.39678	up	3.51326e-10	5.93354e-06	0.004	0.011
Cd22	0.550692	up	3.55478e-10	6.00367e-06	0.04	0.058
Enpp1	0.500643	up	3.83626e-10	6.47906e-06	0.04	0.059
Ckap2	0.882894	up	4.26147e-10	7.19719e-06	0.018	0.031
Chst11	0.28449	up	4.44362e-10	7.50483e-06	0.132	0.163
Cxcl16	0.27727	up	4.48533e-10	7.57528e-06	0.305	0.343
Nceh1	0.351642	up	5.15298e-10	8.70286e-06	0.098	0.125
Cd5	1.14233	up	5.37205e-10	9.07286e-06	0.005	0.014
Gm9774	0.54167	up	6.73911e-10	1.13817e-05	0.042	0.061
Plekhh2	0.366717	up	7.74738e-10	1.30846e-05	0.042	0.061
Olfm4	0.666917	up	7.79297e-10	1.31615e-05	0.022	0.036
Ptger4	1.11637	up	8.93778e-10	1.5095e-05	0.007	0.016
Gm4951	0.666002	up	8.97626e-10	1.516e-05	0.034	0.051
Gm3755	0.600229	up	9.20176e-10	1.55408e-05	0.007	0.016
Ifi206	1.1696	up	9.64689e-10	1.62926e-05	0.003	0.009
Galnt7	0.261459	up	9.76086e-10	1.64851e-05	0.229	0.264
Fam129a	0.271439	up	9.89514e-10	1.67119e-05	0.155	0.188
Apoc2	1.7631	up	1.01051e-09	1.70665e-05	0.002	0.009
Got1	0.25058	up	1.04941e-09	1.77235e-05	0.149	0.182
Rassf3	0.378519	up	1.221e-09	2.06215e-05	0.106	0.133
Adora1	1.25903	up	1.31731e-09	2.2248e-05	0.006	0.014
Il1rl1	0.419157	up	1.38614e-09	2.34105e-05	0.051	0.071
Pvt1	0.339167	up	1.48283e-09	2.50435e-05	0.082	0.107
Mettl3	0.261986	up	1.53215e-09	2.58765e-05	0.247	0.282
Hmgb2	0.339159	up	1.7139e-09	2.89461e-05	0.335	0.372
Olfr1124	0.459811	up	1.90625e-09	3.21946e-05	0.056	0.077
5830416I19Rik	0.724987	up	2.10565e-09	3.55623e-05	0.024	0.038
Slc2a6	1.0644	up	2.3146e-09	3.90913e-05	0.008	0.017
Xirp1	1.73658	up	2.67723e-09	4.52157e-05	0.002	0.008
Phf11a	0.802613	up	2.78991e-09	4.71189e-05	0.006	0.014
Ly6a	0.608231	up	2.98648e-09	5.04386e-05	0.046	0.065
Gm13710	1.00498	up	3.05145e-09	5.15359e-05	0.012	0.022
Gsto1	0.273885	up	3.65805e-09	6.17808e-05	0.129	0.158
Gpr162	0.603977	up	4.21948e-09	7.12628e-05	0.02	0.033
Atf3	0.34854	up	4.49082e-09	7.58454e-05	0.096	0.122
Siglecf	0.301965	up	4.72668e-09	7.98288e-05	0.115	0.142
Car5a	0.988741	up	5.86181e-09	9.90001e-05	0.01	0.019
Il2rg	0.922267	up	5.93979e-09	0.000100317	0.02	0.033
Rxrg	1.01761	up	6.14835e-09	0.000103839	0.009	0.018
Rab7b	0.83276	up	6.78276e-09	0.000114554	0.014	0.026
Pdgfa	0.267776	up	7.3446e-09	0.000124043	0.214	0.247
Plekho2	0.267506	up	8.44565e-09	0.000142639	0.156	0.186
Pimreg	2.97599	up	8.44844e-09	0.000142686	0.001	0.006
Dhx58	0.333782	up	8.48843e-09	0.000143361	0.049	0.068
Mirt1	0.759965	up	8.5188e-09	0.000143874	0.014	0.025
Hook2	0.309703	up	8.87801e-09	0.000149941	0.109	0.135
Gm26714	0.50592	up	9.43573e-09	0.00015936	0.031	0.046
Clec1a	0.901383	up	9.73801e-09	0.000164465	0.012	0.022
Ifitm2	0.693622	up	1.10567e-08	0.000186736	0.014	0.025
Mical1	0.397644	up	1.18533e-08	0.00020019	0.064	0.084
Gm4070	0.353132	up	1.24151e-08	0.000209679	0.072	0.094
Trip4	0.2554	up	1.24277e-08	0.000209892	0.149	0.179
St8sia1	0.653784	up	1.28705e-08	0.00021737	0.016	0.027
Lonrf3	0.342739	up	1.35612e-08	0.000229035	0.077	0.1
Spp1	0.877007	up	1.39671e-08	0.00023589	0.017	0.028
Map3k8	0.324915	up	1.4027e-08	0.000236902	0.103	0.128
Lrguk	0.677528	up	1.44306e-08	0.000243718	0.02	0.033
Pkp4	0.300617	up	1.65496e-08	0.000279506	0.105	0.13
Olfr259	0.334666	up	1.69976e-08	0.000287073	0.072	0.094
Pcp4	0.338554	up	1.75753e-08	0.000296828	0.077	0.099
Lmnb1	0.435517	up	1.83016e-08	0.000309096	0.052	0.071
Fabp3	0.62284	up	1.85972e-08	0.000314088	0.019	0.031
Cxcl10	0.342018	up	2.00116e-08	0.000337977	0.004	0.011
Slc30a1	0.352478	up	2.02015e-08	0.000341183	0.084	0.107
Atg16l2	0.466307	up	2.14262e-08	0.000361868	0.052	0.07
Emp2	0.656238	up	2.36114e-08	0.000398773	0.018	0.029
Exosc2	0.429767	up	2.46335e-08	0.000416036	0.095	0.119
Bcl2a1d	0.463703	up	2.48241e-08	0.000419254	0.035	0.051
Oas2	1.56578	up	2.49064e-08	0.000420644	0.001	0.006
Kcnj2	0.283139	up	2.70773e-08	0.000457308	0.226	0.256
Ube2c	1.68016	up	2.84289e-08	0.000480136	0.004	0.01
Map4k1	0.833281	up	2.97155e-08	0.000501865	0.007	0.014
Nectin2	0.276092	up	3.33018e-08	0.000562434	0.125	0.151
Ifit1	0.789537	up	3.43119e-08	0.000579494	0.011	0.021
Fam89a	0.28555	up	3.47281e-08	0.000586524	0.073	0.095
BC018473	0.794594	up	3.73942e-08	0.000631551	0.016	0.027
Egr2	0.627279	up	3.7863e-08	0.000639469	0.011	0.021
Olfr482	1.20976	up	3.83751e-08	0.000648118	0.005	0.012
Mns1	0.717395	up	4.44996e-08	0.000751553	0.022	0.034
Klhl32	0.719048	up	4.58295e-08	0.000774014	0.015	0.026
Gm26902	1.799	up	4.82922e-08	0.000815607	0.002	0.007
Tmem267	0.402412	up	5.06624e-08	0.000855638	0.036	0.052
Kif18b	3.61489	up	5.1894e-08	0.000876438	0	0.003
Kif2c	1.06341	up	5.43387e-08	0.000917726	0.005	0.012
Flt1	1.1422	up	5.51359e-08	0.00093119	0.008	0.016
Plaur	0.256794	up	5.59775e-08	0.000945404	0.078	0.1
Gm32624	0.78096	up	5.64266e-08	0.000952989	0.012	0.022
Snx32	0.274424	up	5.92561e-08	0.00100078	0.161	0.189
Crip1	0.252777	up	5.94073e-08	0.00100333	0.074	0.095
Tmem154	0.69557	up	6.58162e-08	0.00111157	0.02	0.032
Alox5	0.28481	up	6.91994e-08	0.00116871	0.105	0.129
Car5b	0.503009	up	7.04731e-08	0.00119022	0.021	0.033
B4galt5	0.312668	up	7.23668e-08	0.0012222	0.07	0.09
Sh2d1b1	0.851575	up	7.30982e-08	0.00123456	0.007	0.015
Sulf2	0.413011	up	7.36207e-08	0.00124338	0.052	0.07
Gm49207	0.437635	up	7.40337e-08	0.00125036	0.039	0.054
Ehd1	0.746759	up	7.58734e-08	0.00128143	0.005	0.012
Tmem178	1.28177	up	7.73316e-08	0.00130605	0.002	0.007
Gm17160	1.00396	up	7.75028e-08	0.00130894	0.008	0.015
Gm20703	0.48201	up	7.84897e-08	0.00132561	0.041	0.057
P3h3	0.314269	up	8.60023e-08	0.00145249	0.101	0.125
Tma16	0.275964	up	9.53349e-08	0.00161011	0.117	0.142
Gm37168	0.506566	up	9.58411e-08	0.00161866	0.023	0.036
Cpeb1	1.83949	up	9.86006e-08	0.00166527	0.002	0.007
Tigar	0.423613	up	9.90889e-08	0.00167351	0.038	0.053
Ifi44	3.3458	up	9.93031e-08	0.00167713	0.001	0.004
Sv2a	0.275352	up	1.07605e-07	0.00181734	0.143	0.169
Cdk1	0.612548	up	1.25867e-07	0.00212576	0.025	0.038
Mr1	0.263934	up	1.29934e-07	0.00219446	0.114	0.139
Gm29417	0.339086	up	1.3655e-07	0.00230619	0.102	0.125
Akap1	0.416206	up	1.4224e-07	0.0024023	0.055	0.073
Fgf1	0.624363	up	1.49017e-07	0.00251675	0.013	0.023
Ctse	1.67732	up	1.51038e-07	0.00255089	0.003	0.008
Wscd1	0.437099	up	1.53446e-07	0.00259155	0.048	0.065
Dipk2a	0.264048	up	1.58444e-07	0.00267595	0.093	0.115
Tpm3-rs7	0.400118	up	1.63446e-07	0.00276044	0.06	0.078
C130026I21Rik	0.740246	up	1.64413e-07	0.00277677	0.01	0.018
Rgs1	0.273912	up	1.65544e-07	0.00279587	0.202	0.231
Fasn	0.481976	up	1.70351e-07	0.00287705	0.036	0.051
Slc39a4	0.457343	up	1.83252e-07	0.00309494	0.031	0.045
Nphs1	0.634296	up	2.1464e-07	0.00362505	0.012	0.021
Adamts16	0.326337	up	2.30094e-07	0.00388605	0.062	0.08
Ttyh2	0.376843	up	2.47617e-07	0.004182	0.027	0.04
Sycp3	1.7447	up	2.53992e-07	0.00428968	0.002	0.007
Mcm2	0.59237	up	2.55231e-07	0.00431059	0.024	0.037
Ripor2	0.379492	up	2.62991e-07	0.00444165	0.036	0.051
Kcnk9	1.4681	up	2.65153e-07	0.00447818	0.004	0.009
Prc1	1.50338	up	2.71002e-07	0.00457695	0.006	0.013
Gm45184	0.283005	up	2.95342e-07	0.00498802	0.074	0.094
2410003L11Rik	2.22833	up	2.96597e-07	0.00500922	0.001	0.005
Pianp	0.900089	up	3.01021e-07	0.00508394	0.009	0.016
Dlgap5	0.861009	up	3.03275e-07	0.00512202	0.013	0.023
Saa3	0.605451	up	3.1831e-07	0.00537593	0.021	0.033
Ccl2	0.540026	up	3.38508e-07	0.00571706	0.02	0.031
9330159M07Rik	0.297117	up	3.6411e-07	0.00614946	0.093	0.114
H1fx	1.42248	up	3.82791e-07	0.00646496	0.002	0.007
Etv4	1.85323	up	3.89716e-07	0.00658191	0.001	0.005
Ajm1	0.444975	up	4.15344e-07	0.00701474	0.044	0.06
S100a1	0.324917	up	4.17184e-07	0.00704581	0.073	0.093
Oas3	3.01519	up	4.2007e-07	0.00709457	0	0.002
Top2a	1.41821	up	4.35786e-07	0.00735999	0.006	0.013
Gm17745	0.641374	up	4.50788e-07	0.00761335	0.012	0.02
Unc13d	0.329088	up	4.59187e-07	0.00775522	0.106	0.129
Cep55	1.61788	up	4.98164e-07	0.00841349	0.002	0.007
Efcab6	1.63445	up	5.37802e-07	0.00908293	0.002	0.006
Lrrc39	0.317265	up	5.47441e-07	0.00924574	0.127	0.15
Isoc2a	0.381903	up	5.75294e-07	0.00971614	0.059	0.076
Cxcl13	0.587666	up	5.83216e-07	0.00984994	0.01	0.018
Gm20429	2.47824	up	5.96682e-07	0.0100774	0.001	0.004
Pola1	0.430992	up	6.08248e-07	0.0102727	0.042	0.057
Ms4a4c	0.448492	up	6.14829e-07	0.0103838	0.014	0.023
Hmga2	0.527519	up	6.7737e-07	0.0114401	0.021	0.032
Gtf2ird1	0.299685	up	6.91953e-07	0.0116864	0.113	0.135
Tipin	0.280227	up	7.15222e-07	0.0120794	0.077	0.096
Cyp4f18	1.46318	up	7.21388e-07	0.0121835	0.003	0.008
Pbk	1.35577	up	7.27956e-07	0.0122944	0.003	0.008
Ache	0.386272	up	8.75163e-07	0.0147806	0.043	0.058
Adcy3	0.408009	up	9.08485e-07	0.0153434	0.032	0.046
Oas1a	0.689234	up	9.33426e-07	0.0157646	0.008	0.015
Igsf9	0.548741	up	9.86508e-07	0.0166611	0.018	0.028
Cacna1s	0.435134	up	9.92292e-07	0.0167588	0.039	0.053
Gm7324	0.531206	up	1.01135e-06	0.0170807	0.03	0.043
Slc43a3	0.566238	up	1.02017e-06	0.0172296	0.014	0.023
Gm32885	0.404439	up	1.03463e-06	0.0174739	0.05	0.066
Sfxn3	0.307932	up	1.04407e-06	0.0176333	0.069	0.087
Mymk	0.332608	up	1.09518e-06	0.0184965	0.073	0.092
Sec14l2	0.453343	up	1.15812e-06	0.0195595	0.022	0.033
Inka2	0.889699	up	1.22897e-06	0.020756	0.004	0.009
Gm43846	2.17948	up	1.31995e-06	0.0222927	0.001	0.005
Gstz1	0.390672	up	1.35354e-06	0.02286	0.065	0.083
Il6	0.284783	up	1.5487e-06	0.026156	0.106	0.127
Aen	0.262912	up	1.57901e-06	0.026668	0.092	0.113
Cited4	1.20655	up	1.59916e-06	0.0270082	0.003	0.009
Bcar3	0.872953	up	1.61215e-06	0.0272275	0.004	0.01
Nova1	0.280666	up	1.61426e-06	0.0272633	0.11	0.131
Arhgap27os3	0.44787	up	1.78386e-06	0.0301277	0.048	0.063
Spata6	0.368181	up	1.84036e-06	0.0310819	0.059	0.075
Wdhd1	0.741731	up	1.89965e-06	0.0320832	0.012	0.02
Mcm5	0.384005	up	1.92277e-06	0.0324737	0.026	0.038
Bysl	0.391208	up	1.95877e-06	0.0330817	0.062	0.079
Olfr111	0.570699	up	2.07218e-06	0.034997	0.017	0.027
Sesn2	0.400231	up	2.09088e-06	0.0353129	0.033	0.046
Syt6	0.813527	up	2.22132e-06	0.0375159	0.006	0.012
Rftn1	0.393613	up	2.34513e-06	0.0396068	0.045	0.06
Il2	0.591855	up	2.36273e-06	0.0399042	0.018	0.028
Gk	0.398974	up	2.41065e-06	0.0407134	0.033	0.046
Hspa12a	0.435816	up	2.45078e-06	0.0413912	0.041	0.054
Ipcef1	0.294603	up	2.45354e-06	0.0414378	0.096	0.116
Gm21269	0.963397	up	2.48922e-06	0.0420405	0.006	0.013
Cxcl14	0.80869	up	2.54753e-06	0.0430252	0.006	0.013
Isg20	0.447803	up	2.73299e-06	0.0461574	0.029	0.04
Rap2b	0.266789	up	2.74575e-06	0.046373	0.131	0.153
Fblim1	0.289142	up	2.79542e-06	0.0472119	0.098	0.119
Nutf2-ps1	0.256741	up	2.83944e-06	0.0479553	0.118	0.14
S100a7a	0.430157	up	3.13969e-06	0.0530262	0.033	0.045
Cand2	0.442101	up	3.23489e-06	0.054634	0.05	0.065
Olfml2b	0.258006	up	3.3437e-06	0.0564718	0.181	0.205
Slc25a16	0.334517	up	3.45668e-06	0.0583798	0.085	0.103
Phkg1	0.416589	up	3.49608e-06	0.0590453	0.048	0.063
Gm2237	0.267346	up	3.50718e-06	0.0592328	0.094	0.113
Dhcr7	0.255232	up	3.58256e-06	0.0605059	0.076	0.094
Sox7	4.7025	up	3.59074e-06	0.060644	0	0.002
Ier3	0.26551	up	3.60354e-06	0.0608602	0.053	0.069
Slc25a23	0.2869	up	3.7813e-06	0.0638624	0.103	0.123
Trim59	1.25736	up	3.79283e-06	0.0640572	0.006	0.012
Gm47601	0.36511	up	3.88503e-06	0.0656143	0.066	0.083
Fxn	0.415781	up	3.88823e-06	0.0656683	0.044	0.058
Rcc1	0.411142	up	3.88893e-06	0.0656802	0.042	0.056
E2f2	0.549289	up	3.94559e-06	0.066637	0.019	0.029
A930007I19Rik	0.274318	up	4.06396e-06	0.0686362	0.033	0.045
Cntn2	0.42667	up	4.09394e-06	0.0691426	0.035	0.048
Zfp951	0.274661	up	4.14232e-06	0.0699597	0.071	0.088
Ddx60	0.372604	up	4.43229e-06	0.074857	0.061	0.077
Mpp7	0.319339	up	4.53029e-06	0.076512	0.098	0.117
Adssl1	0.298428	up	4.68924e-06	0.0791965	0.092	0.111
Eif2d	0.26221	up	4.70808e-06	0.0795147	0.109	0.129
Maff	0.773919	up	4.71511e-06	0.0796336	0.009	0.016
Soat2	0.964674	up	4.73728e-06	0.080008	0.008	0.015
Rian	0.555166	up	4.95811e-06	0.0837376	0.015	0.023
Kif23	1.42427	up	5.08846e-06	0.0859389	0.003	0.008
Gm12216	0.288466	up	5.18429e-06	0.0875574	0.035	0.048
Sh3bgr	2.6051	up	5.44869e-06	0.092023	0.001	0.003
Neurl1b	0.919191	up	5.52978e-06	0.0933925	0.009	0.015
Dnajc17	0.341711	up	5.66661e-06	0.0957034	0.065	0.081
Gm5547	0.462144	up	5.75889e-06	0.0972619	0.024	0.035
Trp53inp2	0.370885	up	5.81784e-06	0.0982575	0.028	0.04
Gm47003	0.990875	up	5.89987e-06	0.0996429	0.006	0.011
Fam171a2	0.773846	up	6.17624e-06	0.104311	0.008	0.015
2610035D17Rik	0.312902	up	6.23145e-06	0.105243	0.038	0.051
Tcf19	0.697536	up	6.41071e-06	0.108271	0.011	0.018
Vmn1r12	0.817249	up	6.45519e-06	0.109022	0.012	0.02
Klhl33	0.908814	up	6.4615e-06	0.109128	0.009	0.016
Lrrc27	0.611541	up	6.67736e-06	0.112774	0.004	0.009
Gm38037	4.63147	up	6.69686e-06	0.113103	0	0.002
Gm16098	5.18125	up	6.69686e-06	0.113103	0	0.002
Ankrd28	0.340058	up	7.00025e-06	0.118227	0.043	0.056
Pole2	0.52048	up	7.21915e-06	0.121924	0.016	0.024
Baiap2	0.345491	up	7.64859e-06	0.129177	0.04	0.053
Kcnip3	0.291359	up	7.86126e-06	0.132769	0.069	0.086
Slamf8	0.28026	up	8.08976e-06	0.136628	0.094	0.113
Wwox	0.265284	up	8.09543e-06	0.136724	0.107	0.127
Ctps	0.357631	up	8.33984e-06	0.140852	0.043	0.056
Nol6	0.255014	up	8.37754e-06	0.141488	0.089	0.107
Gm41611	0.339503	up	8.38617e-06	0.141634	0.047	0.061
Mcm6	0.360009	up	8.52776e-06	0.144025	0.054	0.069
Kif22	0.961799	up	8.65451e-06	0.146166	0.005	0.011
Ube2l6	0.274218	up	9.5427e-06	0.161167	0.056	0.072
Syce1	1.54564	up	9.84376e-06	0.166251	0.001	0.005
Pdzk1ip1	0.723806	up	1.03211e-05	0.174312	0.007	0.013
Aspm	2.22324	up	1.06342e-05	0.179602	0.002	0.005
Ifit3b	0.399855	up	1.20205e-05	0.203015	0.007	0.014
Gen1	0.449225	up	1.21044e-05	0.204431	0.023	0.033
Wfdc21	5.14346	up	1.25076e-05	0.211241	0	0.002
Gm10856	0.671526	up	1.28192e-05	0.216504	0.02	0.029
Afap1	0.406909	up	1.29678e-05	0.219013	0.042	0.054
Hectd2	0.57222	up	1.35124e-05	0.22821	0.019	0.028
B3gnt7	0.56198	up	1.414e-05	0.23881	0.012	0.019
Gm5914	0.449573	up	1.4518e-05	0.245195	0.021	0.031
Gm44200	0.829971	up	1.5142e-05	0.255732	0.008	0.014
Lmna	0.493302	up	1.51995e-05	0.256704	0.014	0.021
Hspb1	1.49312	up	1.52895e-05	0.258225	0.002	0.005
Phlda1	0.843824	up	1.55018e-05	0.26181	0.005	0.01
Mxd3	1.84923	up	1.57496e-05	0.265995	0.001	0.004
Uhrf1	1.16893	up	1.58018e-05	0.266877	0.005	0.01
Ccl7	2.39276	up	1.5815e-05	0.267099	0.001	0.004
Gm11423	0.273428	up	1.64259e-05	0.277418	0.08	0.097
Pcdhga12	0.284835	up	1.67604e-05	0.283067	0.074	0.09
A030001D20Rik	2.35115	up	1.68497e-05	0.284575	0.001	0.003
Kif9	0.389176	up	1.73222e-05	0.292555	0.039	0.051
Aurkb	1.09576	up	1.73947e-05	0.29378	0.006	0.011
Pdgfc	1.31978	up	1.75398e-05	0.296229	0.004	0.009
Mastl	0.397236	up	1.76756e-05	0.298524	0.028	0.038
D16Ertd472e	0.302001	up	1.83272e-05	0.309529	0.05	0.064
Bc1	0.829705	up	1.93755e-05	0.327233	0.007	0.013
Ulbp1	0.563706	up	2.05218e-05	0.346592	0.015	0.023
Gm4961	0.813477	up	2.064e-05	0.348589	0.007	0.012
4930512B01Rik	1.17101	up	2.11566e-05	0.357313	0.003	0.007
Nfkbiz	0.304812	up	2.11622e-05	0.357409	0.08	0.096
Gm14902	1.09599	up	2.12681e-05	0.359196	0.003	0.007
Grip2	0.558791	up	2.16153e-05	0.365061	0.023	0.033
Gm49774	0.473953	up	2.18812e-05	0.369551	0.026	0.036
Rap1gap2	0.252276	up	2.24666e-05	0.379438	0.085	0.102
Gm19519	4.59914	up	2.33977e-05	0.395164	0	0.002
Cspg4	1.22897	up	2.35813e-05	0.398265	0.002	0.005
Ccdc63	0.57577	up	2.4444e-05	0.412834	0.014	0.021
Gm14762	0.647442	up	2.54747e-05	0.430243	0.015	0.023
Iigp1	1.51272	up	2.57102e-05	0.434219	0.003	0.007
Ier5l	0.763642	up	2.73101e-05	0.46124	0.006	0.011
Klhl26	0.334623	up	2.7556e-05	0.465393	0.06	0.074
Rell1	0.257777	up	2.77547e-05	0.468749	0.053	0.067
Ephx1	0.299675	up	2.98062e-05	0.503397	0.083	0.099
Cxcr4	1.18436	up	2.99731e-05	0.506216	0.003	0.007
Tsr1	0.323326	up	3.04232e-05	0.513817	0.063	0.078
Dusp8	0.590107	up	3.04718e-05	0.514638	0.011	0.018
Dennd5b	0.731211	up	3.05355e-05	0.515714	0.021	0.03
Tafa1	0.817358	up	3.06801e-05	0.518156	0.008	0.014
Gm50375	0.796446	up	3.13866e-05	0.530089	0.011	0.018
Tpx2	1.22873	up	3.15612e-05	0.533036	0.005	0.01
Gm44257	0.846761	up	3.21469e-05	0.542929	0.006	0.012
Knl1	1.23957	up	3.2664e-05	0.551662	0.004	0.009
Gm5431	0.28323	up	3.27036e-05	0.552331	0.036	0.048
Stk38l	0.349547	up	3.38511e-05	0.571711	0.057	0.071
Incenp	0.271975	up	3.41791e-05	0.577251	0.046	0.059
Epg5	0.2978	up	3.42558e-05	0.578546	0.054	0.068
Rragd	0.723794	up	3.48045e-05	0.587814	0.008	0.014
Olfr905	0.972357	up	3.57829e-05	0.604338	0.005	0.01
Gm20667	1.90953	up	3.66e-05	0.618138	0	0.002
Lrrc8e	0.693632	up	3.67901e-05	0.621349	0.007	0.012
Cxcr2	0.508497	up	3.68425e-05	0.622233	0.024	0.033
A930002C04Rik	0.752255	up	3.71236e-05	0.62698	0.007	0.013
Zfp395	0.255811	up	3.77802e-05	0.63807	0.071	0.087
Abcb9	0.460922	up	3.8945e-05	0.657742	0.021	0.03
Gm45338	0.370071	up	3.92197e-05	0.662382	0.031	0.041
Cetn4	0.560636	up	4.0788e-05	0.688868	0.016	0.024
Tsix	2.41159	up	4.25458e-05	0.718556	0.001	0.004
Ptpn7	1.832	up	4.27363e-05	0.721774	0.001	0.004
Myt1l	4.59075	up	4.38488e-05	0.740562	0	0.001
A730063M14Rik	0.347297	up	4.46575e-05	0.754221	0.058	0.072
4930486L24Rik	0.635057	up	4.50861e-05	0.761458	0.01	0.016
Ccdc138	0.45618	up	4.6023e-05	0.777283	0.021	0.03
Gm3636	0.320006	up	4.72356e-05	0.797761	0.075	0.091
Gm17494	0.292087	up	4.74413e-05	0.801236	0.072	0.087
Gm16973	0.405352	up	4.94065e-05	0.834427	0.037	0.048
Tagap1	0.299298	up	4.94677e-05	0.83546	0.03	0.041
Cd101	0.460119	up	4.99492e-05	0.843593	0.041	0.053
Amd2	0.411269	up	5.18122e-05	0.875056	0.026	0.035
Gm48617	0.627434	up	5.1962e-05	0.877586	0.018	0.026
Tubb6	0.317524	up	5.20235e-05	0.878624	0.032	0.043
Troap	2.43483	up	5.40618e-05	0.91305	0.001	0.004
Hmmr	1.35564	up	5.88355e-05	0.993674	0.003	0.007
1700099I09Rik	0.328866	up	5.93537e-05	1	0.04	0.051
AY512915	0.536942	up	5.99573e-05	1	0.007	0.012
Vcam1	0.590812	up	6.00989e-05	1	0.022	0.031
Zfp408	0.367882	up	6.08493e-05	1	0.046	0.059
Kif15	0.703928	up	6.21639e-05	1	0.016	0.023
Tcim	0.369672	up	6.22132e-05	1	0.041	0.052
Mtus2	0.417199	up	6.29795e-05	1	0.02	0.029
Sapcd2	1.77194	up	6.51258e-05	1	0	0.002
Gm6710	0.405129	up	6.54216e-05	1	0.03	0.04
Brca1	0.779684	up	6.67428e-05	1	0.004	0.008
Gm43190	0.543612	up	6.67667e-05	1	0.011	0.017
Gm15545	0.480444	up	6.68364e-05	1	0.015	0.023
Helz2	0.539776	up	6.706e-05	1	0.004	0.009
Fcho1	3.00679	up	6.71275e-05	1	0	0.002
Rbm44	2.14049	up	6.84658e-05	1	0.001	0.003
Bub1	1.69214	up	7.12287e-05	1	0.002	0.005
Gm16299	0.598058	up	7.14635e-05	1	0.011	0.018
Iqgap3	0.341638	up	7.37364e-05	1	0.041	0.053
Il3ra	0.494989	up	7.38807e-05	1	0.024	0.032
Lhfpl4	0.398735	up	7.48082e-05	1	0.042	0.054
Stn1	0.273117	up	7.81279e-05	1	0.045	0.058
Hells	0.533644	up	7.88757e-05	1	0.015	0.022
Esco2	1.28395	up	7.88987e-05	1	0.003	0.006
Mthfr	0.305402	up	8.06555e-05	1	0.056	0.069
P2rx6	4.31883	up	8.23453e-05	1	0	0.001
Mir155hg	1.92064	up	8.55642e-05	1	0.001	0.003
Colec12	0.446398	up	8.6626e-05	1	0.017	0.024
Slc35e4	0.303599	up	8.69348e-05	1	0.028	0.038
Serpinb6a	0.379072	up	8.88285e-05	1	0.044	0.056
A530040E14Rik	2.33096	up	8.93139e-05	1	0.001	0.003
Cdca3	1.11716	up	8.97775e-05	1	0.004	0.009
Fignl1	0.717788	up	9.10882e-05	1	0.009	0.014
Tmem254a	0.636583	up	9.28647e-05	1	0.01	0.016
Timeless	0.654042	up	9.3256e-05	1	0.009	0.014
Dnd1	0.53162	up	9.43005e-05	1	0.01	0.016
Gm44836	0.26711	up	9.44457e-05	1	0.076	0.091
Cit	0.62047	up	9.49103e-05	1	0.016	0.023
Hist1h1b	1.60328	up	9.71506e-05	1	0.002	0.005
D430020J02Rik	0.604767	up	0.000103388	1	0.007	0.012
Ighg2b	2.01746	up	0.000103632	1	0	0.002
Kcna3	2.03527	up	0.000103724	1	0	0.002
Chchd10	0.356426	up	0.000105127	1	0.012	0.019
Inf2	0.758576	up	0.000105144	1	0.006	0.01
Pced1b	0.30981	up	0.000109865	1	0.041	0.052
Aars2	0.407318	up	0.000110678	1	0.025	0.034
Ccdc73	0.396418	up	0.000111881	1	0.024	0.033
Ccnb1ip1	0.474082	up	0.000113497	1	0.028	0.038
Stx3	0.625439	up	0.000118625	1	0.016	0.024
Gins1	0.458264	up	0.000120093	1	0.02	0.028
Cenpe	1.3854	up	0.000120357	1	0.006	0.011
Mki67	1.19483	up	0.000123321	1	0.005	0.009
Gm36584	2.86278	up	0.00012358	1	0	0.002
Grhl2	2.4833	up	0.000123965	1	0	0.002
Cdk18	0.47672	up	0.000126793	1	0.009	0.014
Kif18a	0.376026	up	0.000129057	1	0.032	0.041
Gm10505	1.12762	up	0.000130693	1	0.002	0.005
Ccdc8	0.368584	up	0.000134606	1	0.019	0.027
Lgr5	0.722669	up	0.000137588	1	0.006	0.011
Olfr1423	0.595545	up	0.000141301	1	0.009	0.015
Lgals3	0.841107	up	0.000141331	1	0.015	0.022
Pclaf	0.634529	up	0.000146302	1	0.016	0.023
Coq3	0.371463	up	0.000146624	1	0.047	0.059
Dlg5	0.91904	up	0.000148513	1	0.005	0.009
Ccnd2	0.883745	up	0.000151716	1	0.002	0.005
Mvd	0.439454	up	0.000153331	1	0.024	0.032
Ltf	2.65871	up	0.000154134	1	0.001	0.002
Gm17077	4.32932	up	0.000155007	1	0	0.001
Rec8	4.38581	up	0.000155007	1	0	0.001
C430042M11Rik	4.15431	up	0.000155007	1	0	0.001
Olfr1419	4.72805	up	0.000155007	1	0	0.001
Gm44684	4.75345	up	0.000155007	1	0	0.001
Mfsd4b1	4.38104	up	0.000155007	1	0	0.001
Slc35d2	0.270195	up	0.000155027	1	0.048	0.06
Gm10451	1.26193	up	0.00015526	1	0.003	0.006
Gm9828	0.466496	up	0.000155355	1	0.03	0.04
Unc13a	0.413619	up	0.000157573	1	0.017	0.025
Abcc10	0.42939	up	0.000168926	1	0.03	0.039
Uck2	1.00527	up	0.000171373	1	0.005	0.009
Lockd	0.958575	up	0.000173888	1	0.006	0.011
AC113595.1	0.397219	up	0.000174084	1	0.025	0.034
Ift22	0.254587	up	0.000179151	1	0.066	0.08
S100a4	0.675859	up	0.000180806	1	0.01	0.015
Xkrx	1.76349	up	0.000186297	1	0.001	0.003
Vegfa	0.757465	up	0.000187432	1	0.006	0.011
Hnf1aos1	0.63059	up	0.000192449	1	0.009	0.014
Vstm4	0.907869	up	0.000194025	1	0.006	0.01
Gm38973	0.513492	up	0.000195737	1	0.023	0.031
5031425F14Rik	0.570523	up	0.000196188	1	0.007	0.012
Mis18bp1	0.944578	up	0.000196938	1	0.008	0.013
Tk1	0.601512	up	0.000198595	1	0.014	0.02
Txlnb	1.00815	up	0.000201727	1	0.002	0.005
Vmn2r65	0.642286	up	0.000202577	1	0.007	0.013
Zfp449	0.292861	up	0.000203064	1	0.052	0.064
Fbln1	0.914115	up	0.000206512	1	0.005	0.009
Plac8	0.7899	up	0.000207975	1	0.007	0.012
Ntn3	0.562788	up	0.000210071	1	0.017	0.025
C1ra	0.755742	up	0.00021053	1	0.008	0.013
Gm10125	0.390554	up	0.000219395	1	0.028	0.037
Chek1	0.838048	up	0.000219779	1	0.003	0.007
Adamts1	0.391678	up	0.000220664	1	0.024	0.032
Bcl3	0.703599	up	0.000222398	1	0.009	0.015
Adam28	0.483337	up	0.00022398	1	0.015	0.022
Smc1b	2.59885	up	0.000224177	1	0	0.002
Gm26901	0.482289	up	0.000226907	1	0.009	0.015
0610009L18Rik	0.323764	up	0.000229219	1	0.048	0.059
Gbp4	1.63046	up	0.0002305	1	0.002	0.004
Cdc20	1.16965	up	0.000235807	1	0.007	0.012
Pcdhb22	0.428685	up	0.000240808	1	0.022	0.03
Cdca2	1.11438	up	0.000245977	1	0.004	0.008
Gm50062	1.22681	up	0.000246162	1	0.002	0.005
Gas7	0.705741	up	0.000252574	1	0.009	0.014
Gm44549	0.795656	up	0.000256185	1	0.003	0.006
Cdkn2c	0.306815	up	0.00025619	1	0.058	0.07
Kntc1	1.52291	up	0.000256347	1	0.001	0.004
Cenpl	0.289975	up	0.000258213	1	0.045	0.056
Vim	0.693941	up	0.000259389	1	0.014	0.02
4930556M19Rik	0.354389	up	0.000264792	1	0.006	0.011
1700108F19Rik	1.76198	up	0.000268139	1	0.001	0.002
AB124611	0.540498	up	0.000270993	1	0.011	0.017
Faim2	1.13392	up	0.000275072	1	0.002	0.005
Adgb	1.05203	up	0.000278647	1	0.003	0.006
Zfp367	0.306748	up	0.000285396	1	0.036	0.046
Gcnt7	4.17622	up	0.000292595	1	0	0.001
Crtam	4.13692	up	0.000292595	1	0	0.001
Caskin2	4.28621	up	0.000292595	1	0	0.001
Fzd6	4.17965	up	0.000292595	1	0	0.001
Slc17a8	4.52493	up	0.000292595	1	0	0.001
Zfy1	4.41451	up	0.000292595	1	0	0.001
Olfr1318	4.63476	up	0.000292595	1	0	0.001
Lrrc17	4.33924	up	0.000292595	1	0	0.001
Gm47708	4.55437	up	0.000292595	1	0	0.001
Ccl5	2.97882	up	0.00029472	1	0.007	0.012
Arhgap19	0.320763	up	0.000300565	1	0.049	0.06
Gm15965	0.488999	up	0.000302294	1	0.018	0.026
Dram1	1.04119	up	0.000304728	1	0.002	0.005
Ict1os	0.693633	up	0.000309146	1	0.008	0.014
Gm45716	0.334199	up	0.000310621	1	0.027	0.035
Gm26682	1.41313	up	0.000312137	1	0.001	0.003
Siglec1	0.897557	up	0.000312945	1	0.003	0.007
Pi16	1.00738	up	0.000317495	1	0.005	0.009
Plekhg3	1.91847	up	0.000318415	1	0	0.002
2610318N02Rik	1.78526	up	0.000318552	1	0	0.002
2310022B05Rik	0.314703	up	0.000319743	1	0.046	0.057
Ppargc1b	0.531261	up	0.00033796	1	0.015	0.021
Plpp2	0.345559	up	0.000338122	1	0.053	0.064
Mycbpap	0.609869	up	0.000345281	1	0.002	0.005
Sptbn5	1.26462	up	0.000347691	1	0.002	0.005
Helq	0.366645	up	0.000347981	1	0.022	0.03
Smad6	0.357056	up	0.000349665	1	0.016	0.023
Hyal3	0.580309	up	0.000352591	1	0.009	0.014
Zdhhc19	0.569528	up	0.000358808	1	0.009	0.015
Ldlrad3	0.647245	up	0.000365088	1	0.008	0.013
Gm40787	1.80798	up	0.000366694	1	0	0.002
Rgs16	2.78009	up	0.000374374	1	0.001	0.002
Mest	2.15704	up	0.00037452	1	0.001	0.002
Gm49322	0.513269	up	0.000382232	1	0.018	0.025
Il18rap	0.395556	up	0.000389013	1	0.006	0.01
Slc25a2	1.86724	up	0.00039111	1	0.001	0.003
Arhgap15	0.379496	up	0.00039678	1	0.018	0.025
Cd46	0.405593	up	0.000401889	1	0.028	0.036
Osbpl3	0.273212	up	0.000403637	1	0.043	0.054
Slc9b1	2.71409	up	0.000404052	1	0	0.002
Gpr35	0.363295	up	0.00040441	1	0.044	0.055
Pde6a	0.903968	up	0.000405197	1	0.003	0.007
Gbp6	1.01637	up	0.000406527	1	0.002	0.004
Eef1akmt3	3.03302	up	0.000417151	1	0	0.002
4930502E18Rik	1.75365	up	0.000418097	1	0	0.002
Stard4	0.603938	up	0.000431999	1	0.011	0.017
Alcam	0.760376	up	0.000438127	1	0.005	0.009
Apoc1	0.907959	up	0.000444066	1	0.003	0.006
Adat1	0.271875	up	0.000451283	1	0.058	0.069
Pter	0.338326	up	0.000452439	1	0.032	0.041
Ppm1j	0.946484	up	0.000459682	1	0.004	0.008
Samd4	0.546454	up	0.000466457	1	0.015	0.021
Vmn2r95	1.23932	up	0.0004692	1	0.001	0.004
Sec24d	0.30021	up	0.000475446	1	0.073	0.086
Diaph3	0.845063	up	0.000476523	1	0.007	0.011
Gm45188	0.944255	up	0.000478543	1	0.004	0.007
Fmn1	0.286029	up	0.000485568	1	0.038	0.048
Tnfaip8l1	1.0959	up	0.000491264	1	0.002	0.005
Ebf1	1.05235	up	0.000492635	1	0.002	0.005
Slfn9	0.306713	up	0.000496013	1	0.027	0.036
Bub1b	0.845955	up	0.000501635	1	0.005	0.009
BC147527	0.364775	up	0.000502715	1	0.023	0.031
Hmgb3	0.832215	up	0.000505003	1	0.005	0.009
Sepsecs	0.274524	up	0.000513503	1	0.046	0.057
C4b	0.597336	up	0.000519657	1	0.006	0.01
Slc16a8	1.0127	up	0.00052627	1	0.002	0.004
Cenph	1.12771	up	0.000531298	1	0.003	0.007
Gm43837	4.03131	up	0.000554107	1	0	0.001
Zfp941	3.83821	up	0.000554107	1	0	0.001
Ntm	4.8269	up	0.000554107	1	0	0.001
Il23a	3.57333	up	0.000554107	1	0	0.001
Ifi205	4.70744	up	0.000554107	1	0	0.001
Ppp1r3c	4.03184	up	0.000554107	1	0	0.001
Olfr1291-ps1	4.28006	up	0.000554107	1	0	0.001
Synpo	1.76311	up	0.000555709	1	0	0.002
2010320O07Rik	1.80544	up	0.000555709	1	0	0.002
Ung	0.815335	up	0.000558635	1	0.004	0.008
Gm12905	0.388598	up	0.000569465	1	0.029	0.038
Csrp1	0.449511	up	0.000575597	1	0.007	0.012
Thbs2	0.729652	up	0.000578513	1	0.005	0.01
Plk1	1.31444	up	0.000582212	1	0.004	0.007
Ifi211	0.452241	up	0.000583667	1	0.003	0.006
Psrc1	0.816924	up	0.000586023	1	0.003	0.006
Rad51ap1	0.461962	up	0.000587253	1	0.015	0.021
Gm34059	1.3864	up	0.000589401	1	0.002	0.005
Gm43727	0.379158	up	0.00063334	1	0.02	0.028
Nek2	1.70991	up	0.00063392	1	0.001	0.003
Ppat	0.304188	up	0.000635079	1	0.064	0.076
Ppm1n	2.42656	up	0.000647814	1	0	0.002
Kif14	1.89572	up	0.000649743	1	0	0.002
Hist1h3d	0.701691	up	0.000656244	1	0.007	0.011
AA388235	0.930529	up	0.000658769	1	0.004	0.008
Vmn1r183	0.75926	up	0.000661787	1	0.007	0.012
Agpat4	0.350231	up	0.000668029	1	0.037	0.046
Chaf1b	0.918581	up	0.000704081	1	0.005	0.009
Sh3pxd2b	0.735857	up	0.000717266	1	0.005	0.009
Minar1	0.57096	up	0.000719156	1	0.013	0.019
D030051J21Rik	1.01622	up	0.000723535	1	0.001	0.004
Gm26936	2.97663	up	0.00072389	1	0	0.001
Tnip3	2.6536	up	0.000724168	1	0	0.001
Pcdhgc4	0.388302	up	0.000730055	1	0.015	0.021
Aqp4	0.883588	up	0.000731407	1	0.003	0.006
Bend3	0.3575	up	0.000745161	1	0.016	0.022
Clybl	0.490629	up	0.000753257	1	0.024	0.031
Procr	0.273273	up	0.000757887	1	0.031	0.04
Zfp827	0.276672	up	0.000762015	1	0.052	0.063
Ska1	1.6152	up	0.000775431	1	0.001	0.003
Sap30bpos	1.99251	up	0.000789406	1	0.001	0.002
Gm34455	0.36419	up	0.000821684	1	0.035	0.044
Socs2	0.654923	up	0.000824375	1	0.008	0.013
Net1	1.2114	up	0.000827261	1	0.002	0.004
Gm12319	0.624277	up	0.000834445	1	0.014	0.02
Zmynd15	0.541072	up	0.000836729	1	0.022	0.029
Spink10	0.478082	up	0.000849272	1	0.031	0.039
Fam214b	0.255647	up	0.000894157	1	0.115	0.129
Tmc2	0.895529	up	0.000899882	1	0.003	0.006
Prim1	0.561298	up	0.000901914	1	0.017	0.024
Gm26632	0.443644	up	0.00090225	1	0.021	0.028
Apoc4	1.00972	up	0.000930247	1	0.006	0.01
Kif4	1.54281	up	0.000931805	1	0.001	0.003
Gm15523	0.27602	up	0.000933811	1	0.067	0.078
Trim37	0.259507	up	0.000933885	1	0.043	0.053
Folr2	0.396905	up	0.000956686	1	0.006	0.01
Tspan17	0.457962	up	0.000957111	1	0.01	0.015
Clec2l	2.38592	up	0.000962028	1	0	0.002
9630013D21Rik	2.13102	up	0.00096416	1	0	0.002
Gm47113	1.16762	up	0.000965896	1	0	0.002
Kank2	0.529876	up	0.000972996	1	0.008	0.012
Olfr718-ps1	0.521546	up	0.00097392	1	0.008	0.012
Taco1os	0.432362	up	0.000991919	1	0.017	0.023
Gpx7	0.554476	up	0.00100469	1	0.005	0.009
Ccdc57	0.591875	up	0.00101761	1	0.005	0.008
AA465934	0.489682	up	0.00101903	1	0.011	0.016
Gm43111	0.334968	up	0.00101951	1	0.025	0.033
Gm15964	0.420362	up	0.00104232	1	0.008	0.013
Wee1	0.692016	up	0.00105085	1	0.004	0.007
Gm43825	4.11346	up	0.00105343	1	0	0.001
Morn3	4.02485	up	0.00105343	1	0	0.001
Gm31152	4.23636	up	0.00105343	1	0	0.001
Hist1h2ai	3.34636	up	0.00105343	1	0	0.001
H2-M5	4.06966	up	0.00105343	1	0	0.001
Slc26a8	4.08418	up	0.00105343	1	0	0.001
Runx2os1	3.81825	up	0.00105343	1	0	0.001
Vmn1r179	4.26965	up	0.00105343	1	0	0.001
Nusap1	1.39795	up	0.00105472	1	0.004	0.007
Rspo1	0.352794	up	0.00105793	1	0.019	0.026
Gm9803	0.592405	up	0.00106402	1	0.019	0.025
Kifc1	0.93846	up	0.00107383	1	0.004	0.007
Cdc25c	1.89572	up	0.0010757	1	0.001	0.003
Myh10	0.326735	up	0.00110311	1	0.035	0.044
Gm49932	0.535132	up	0.00112272	1	0.007	0.011
Kpna2	0.316646	up	0.00114038	1	0.027	0.035
Me3	1.49905	up	0.0011551	1	0.002	0.004
Ccnb2	1.18467	up	0.00116238	1	0.005	0.009
Ncapd2	0.335966	up	0.00116958	1	0.018	0.025
Knstrn	0.904411	up	0.00118574	1	0.008	0.012
Gab3	0.345749	up	0.00119563	1	0.034	0.043
Gm12184	0.26685	up	0.00120052	1	0.043	0.053
Nlrc5	0.392949	up	0.0012113	1	0.01	0.015
Rpp40	0.298177	up	0.00121167	1	0.031	0.04
Nsun7	0.621318	up	0.00121211	1	0.008	0.012
Slc6a9	0.821872	up	0.00125986	1	0.004	0.007
3110070M22Rik	0.707723	up	0.00126116	1	0.004	0.008
Klkb1	0.476516	up	0.00126392	1	0.011	0.016
Gm38335	0.991558	up	0.00127267	1	0.002	0.005
Serpine1	0.314756	up	0.00129198	1	0.034	0.042
Triml2	0.617711	up	0.00130369	1	0.008	0.013
Fndc10	0.297518	up	0.00131185	1	0.019	0.026
Carmil2	2.13654	up	0.00131228	1	0	0.002
Gm9999	0.720815	up	0.00133272	1	0.009	0.013
Csprs	1.62227	up	0.00134563	1	0.001	0.002
Oas1g	2.63457	up	0.00135984	1	0	0.001
Gm34342	0.482038	up	0.00136418	1	0.017	0.023
Kif11	1.37764	up	0.0013787	1	0.004	0.007
Gm49886	0.774883	up	0.00138291	1	0.01	0.015
Gm44941	1.58342	up	0.00139603	1	0.001	0.002
Hunk	2.54724	up	0.00141044	1	0	0.001
Cerkl	1.705	up	0.00141284	1	0	0.001
Dcstamp	0.933953	up	0.00143061	1	0.002	0.004
Gm16897	0.7079	up	0.00145247	1	0.003	0.006
Itpr3	0.284901	up	0.00145471	1	0.05	0.059
4930479D17Rik	1.15821	up	0.00146666	1	0.001	0.003
Rrm2	0.881634	up	0.00148313	1	0.002	0.005
Prkab2	0.379743	up	0.0015139	1	0.044	0.054
Gm17590	0.470907	up	0.00155235	1	0.014	0.02
Car9	0.674038	up	0.00158616	1	0.005	0.009
Sgo2a	0.893849	up	0.00159942	1	0.005	0.009
Gm16541	0.347572	up	0.00161166	1	0.02	0.027
Gimap5	0.330148	up	0.00163609	1	0.023	0.03
Ccnb1	0.583177	up	0.00165097	1	0.005	0.009
Fam83h	0.645971	up	0.00166427	1	0.004	0.007
Atp10a	1.29158	up	0.00167093	1	0.001	0.004
Il1r1	0.51088	up	0.00167664	1	0.009	0.013
Arhgap32	0.266713	up	0.00170638	1	0.06	0.071
Zbtb42	1.23024	up	0.00170889	1	0.001	0.003
Polh	0.297823	up	0.00173143	1	0.047	0.056
1700014D04Rik	0.685754	up	0.00174468	1	0.002	0.004
Oasl1	0.598095	up	0.00174975	1	0.002	0.004
Hspa12b	1.75061	up	0.00175388	1	0.001	0.002
Gm15880	0.280978	up	0.00177713	1	0.026	0.033
9930022D16Rik	1.85537	up	0.00178956	1	0.001	0.002
Zfp781	0.503469	up	0.00179242	1	0.009	0.014
A830082N09Rik	0.289733	up	0.00179714	1	0.033	0.042
Gmnn	0.275128	up	0.0018025	1	0.042	0.051
Rbm45	0.262892	up	0.00184112	1	0.068	0.08
Anln	0.988489	up	0.0018607	1	0.005	0.008
Sycp2	0.491426	up	0.00187753	1	0.006	0.009
Gm35315	0.537983	up	0.00189102	1	0.011	0.015
Gm43112	0.294466	up	0.00190006	1	0.021	0.027
Rrp12	0.437557	up	0.00190202	1	0.023	0.03
1700028N14Rik	0.378045	up	0.00193214	1	0.01	0.015
Xcr1	1.09434	up	0.00195465	1	0.002	0.005
Gm14636	0.630799	up	0.00196183	1	0.008	0.012
Trpm1	0.879377	up	0.00196593	1	0.003	0.006
Kif27	2.79138	up	0.00200871	1	0	0.002
Ankub1	4.33135	up	0.00201219	1	0	0.001
Ndn	3.73175	up	0.00201219	1	0	0.001
Otoa	3.84215	up	0.00201219	1	0	0.001
Rsph4a	4.03673	up	0.00201219	1	0	0.001
Gm48061	3.74106	up	0.00201219	1	0	0.001
Gm34868	3.48897	up	0.00201219	1	0	0.001
Dusp13	3.83293	up	0.00201219	1	0	0.001
Olfr131	4.21947	up	0.00201219	1	0	0.001
Tnfsf14	4.07921	up	0.00201219	1	0	0.001
Olfr1459	3.85729	up	0.00201219	1	0	0.001
Gpc1	3.81551	up	0.00201219	1	0	0.001
Bcl2a1c	4.24172	up	0.00201219	1	0	0.001
4732465J04Rik	3.43352	up	0.00201219	1	0	0.001
Gm16066	4.2354	up	0.00201219	1	0	0.001
Dyrk3	3.46789	up	0.00201219	1	0	0.001
Gm43351	3.80332	up	0.00201219	1	0	0.001
Vmn1r168	3.90091	up	0.00201219	1	0	0.001
4931431B13Rik	3.65242	up	0.00201219	1	0	0.001
Barx2	4.03412	up	0.00201219	1	0	0.001
Wif1	3.62226	up	0.00201219	1	0	0.001
Gm26787	3.90693	up	0.00201219	1	0	0.001
Vmn2r100	4.05192	up	0.00201219	1	0	0.001
Fam83d	2.50936	up	0.00201302	1	0	0.002
Gpnmb	1.85	up	0.00206848	1	0.002	0.004
Spag5	0.964717	up	0.00209006	1	0.002	0.004
Slc6a2	1.23644	up	0.00209334	1	0.002	0.004
Steap3	0.376909	up	0.0020987	1	0.008	0.012
Il18bp	0.350263	up	0.00210557	1	0.019	0.025
1110008P14Rik	0.283551	up	0.00210725	1	0.033	0.041
Gm10532	0.995123	up	0.00211726	1	0.002	0.005
Gm44623	0.696037	up	0.00212745	1	0.005	0.009
Stom	0.254938	up	0.00215947	1	0.035	0.043
Ezh2	0.338518	up	0.00216316	1	0.051	0.061
Susd1	0.337233	up	0.00218106	1	0.015	0.021
Hist2h2be	0.319703	up	0.00218491	1	0.035	0.043
Fosb	0.473379	up	0.00222777	1	0.013	0.018
Bambi	0.368552	up	0.00224343	1	0.015	0.02
Exph5	0.897714	up	0.00225169	1	0.003	0.006
B3gat2	0.260023	up	0.00227379	1	0.032	0.04
Dock3	1.60735	up	0.0022796	1	0.001	0.002
Arhgap27os2	0.547644	up	0.00231096	1	0.012	0.017
Rab3d	0.407063	up	0.00235004	1	0.011	0.016
Depdc1b	2.05427	up	0.00235371	1	0	0.001
Dennd3	0.954522	up	0.0023594	1	0.003	0.006
Arhgef4	0.280029	up	0.0023662	1	0.047	0.056
Pqlc3	0.322356	up	0.00240681	1	0.012	0.017
Mamdc2	0.746844	up	0.00254322	1	0.006	0.01
AY074887	0.572473	up	0.00254823	1	0.008	0.012
Nepro	0.287126	up	0.00255722	1	0.044	0.053
Xist	3.20511	up	0.00255753	1	0	0.001
Ifi213	0.615771	up	0.00257098	1	0.005	0.008
Gvin1	0.445274	up	0.0025738	1	0.015	0.021
Kcna7	2.645	up	0.00258755	1	0	0.001
Bcl2l2	0.39257	up	0.00260667	1	0.025	0.032
Rpl39l	0.398753	up	0.002679	1	0.014	0.019
Gm14391	0.369538	up	0.00270084	1	0.018	0.024
AW046200	0.437065	up	0.00272841	1	0.022	0.029
Gm14167	0.684012	up	0.00272913	1	0.003	0.006
Catspere2	0.799523	up	0.002742	1	0.007	0.011
Gna14	0.761586	up	0.00275464	1	0.004	0.007
Vat1	0.266433	up	0.00278206	1	0.043	0.052
Trim67	1.49607	up	0.00284189	1	0.001	0.002
Neu3	0.437916	up	0.00285377	1	0.011	0.015
9330175E14Rik	0.693903	up	0.00288815	1	0.005	0.009
Usb1	0.279257	up	0.00294998	1	0.049	0.058
Gm17024	1.79001	up	0.00297544	1	0.001	0.002
Olfr1322	1.76612	up	0.00297544	1	0.001	0.002
Kif5a	0.837055	up	0.00303498	1	0.002	0.004
Cytip	0.253814	up	0.00305229	1	0.021	0.027
Gm16001	1.09672	up	0.00306252	1	0.001	0.003
Cdk15	0.936905	up	0.00312887	1	0.002	0.004
4732491K20Rik	0.263652	up	0.00313045	1	0.024	0.03
Pgghg	0.342842	up	0.00321969	1	0.015	0.02
Vmn2r4	0.934813	up	0.00324127	1	0.003	0.006
Dao	1.06116	up	0.00324497	1	0.002	0.004
Grtp1	0.276535	up	0.00325158	1	0.025	0.032
Dgke	0.289223	up	0.00326353	1	0.022	0.028
Sik1	0.8354	up	0.00326689	1	0.004	0.007
Lyplal1	0.329376	up	0.00327862	1	0.028	0.035
Sgo1	1.07644	up	0.00329047	1	0.004	0.007
Olr1	1.04479	up	0.0033103	1	0.004	0.007
Ttk	1.16634	up	0.00334822	1	0.003	0.006
Zfp433	0.325289	up	0.00335026	1	0.024	0.031
Gm29151	0.966722	up	0.00336255	1	0.003	0.006
Gcat	0.360546	up	0.00338839	1	0.009	0.013
Stil	1.04583	up	0.00341105	1	0.002	0.004
Fbn2	1.16863	up	0.00345206	1	0.001	0.002
Matn1	1.37499	up	0.00345242	1	0.001	0.002
Itga4	0.656523	up	0.00346544	1	0.004	0.007
1700084C06Rik	2.15746	up	0.00352463	1	0	0.002
Cped1	1.45597	up	0.00353302	1	0	0.002
C330008A17Rik	1.19296	up	0.00353914	1	0.001	0.003
Il1r2	1.20698	up	0.00354454	1	0.001	0.003
Olfr52	0.857145	up	0.0035584	1	0.001	0.003
Ascl4	1.11831	up	0.00372942	1	0.002	0.004
Fxyd6	0.952268	up	0.00372966	1	0.003	0.005
Rin1	1.03209	up	0.00373183	1	0.002	0.005
Gm6787	1.71222	up	0.00374493	1	0.001	0.002
P3h4	0.35894	up	0.00376126	1	0.023	0.029
Asns	0.738543	up	0.00377967	1	0.005	0.009
Gm12976	0.424593	up	0.00383941	1	0.015	0.02
1700020N01Rik	0.635006	up	0.00384158	1	0.008	0.012
Tnk1	1.50609	up	0.00384697	1	0.001	0.002
AI463229	0.497503	up	0.00384752	1	0.014	0.019
Armc2	1.17445	up	0.00385268	1	0.001	0.002
Gm42917	3.29508	up	0.00386609	1	0	0.001
Enpp6	4.05823	up	0.00386609	1	0	0.001
S1pr5	3.89649	up	0.00386609	1	0	0.001
Gm12148	3.60829	up	0.00386609	1	0	0.001
Gm31645	3.33921	up	0.00386609	1	0	0.001
Esrrg	3.39051	up	0.00386609	1	0	0.001
Hmcn2	3.95294	up	0.00386609	1	0	0.001
Mgarp	3.39392	up	0.00386609	1	0	0.001
Epn3	3.69873	up	0.00386609	1	0	0.001
Gm48837	3.57342	up	0.00386609	1	0	0.001
Nrbp2	4.04974	up	0.00386609	1	0	0.001
Abat	3.78274	up	0.00386609	1	0	0.001
Gm50315	4.04554	up	0.00386609	1	0	0.001
Pdcd1lg2	3.50903	up	0.00386609	1	0	0.001
4930558J18Rik	3.56125	up	0.00386609	1	0	0.001
Riiad1	4.03695	up	0.00386609	1	0	0.001
Nqo1	4.69758	up	0.00386609	1	0	0.001
Tspan15	3.79446	up	0.00386609	1	0	0.001
Gm44709	4.23823	up	0.00386609	1	0	0.001
A4galt	3.86128	up	0.00386609	1	0	0.001
Gm12474	3.6722	up	0.00386609	1	0	0.001
Olfr607	3.73705	up	0.00386609	1	0	0.001
Vmn1r85	3.72662	up	0.00386609	1	0	0.001
Vmn2r66	3.77025	up	0.00386609	1	0	0.001
Egr1	0.378246	up	0.00387554	1	0.036	0.043
Cers4	0.257333	up	0.00387894	1	0.032	0.04
Lrrc14b	0.606302	up	0.0039187	1	0.006	0.009
Lzts3	0.259989	up	0.0039416	1	0.021	0.027
Gm15718	1.05572	up	0.00397157	1	0.002	0.005
Mpzl2	0.689755	up	0.00404503	1	0.002	0.004
Dhtkd1	0.614436	up	0.0041042	1	0.01	0.014
Srf	0.279798	up	0.00410598	1	0.039	0.047
Fanca	0.733429	up	0.00411346	1	0.004	0.006
D7Ertd128e	0.389646	up	0.00411577	1	0.02	0.026
Kalrn	0.523379	up	0.00415225	1	0.01	0.014
Slc29a2	0.440151	up	0.00419466	1	0.01	0.014
Kctd14	0.649744	up	0.00419502	1	0.005	0.008
Galntl6	2.33302	up	0.00420706	1	0	0.001
Dgat2	0.481958	up	0.00422028	1	0.006	0.009
Rhof	0.589129	up	0.00424617	1	0.004	0.007
Gadd45a	0.410528	up	0.00425725	1	0.01	0.014
Gm28229	0.360583	up	0.00442681	1	0.024	0.03
Gm42664	0.371659	up	0.00443453	1	0.019	0.025
4933432I03Rik	0.703694	up	0.00448577	1	0.004	0.007
Gm43625	0.407637	up	0.00457023	1	0.014	0.019
Napepld	0.443986	up	0.00460611	1	0.014	0.018
Rasgrf2	0.265404	up	0.0046228	1	0.03	0.038
Gm10062	0.963479	up	0.00467802	1	0.002	0.004
Pkmyt1	0.637255	up	0.004682	1	0.005	0.008
Gm44148	0.678957	up	0.004687	1	0.002	0.004
A830009L08Rik	0.65236	up	0.00469747	1	0.005	0.008
Vmn2r3	1.1786	up	0.00475006	1	0.001	0.003
4930556J02Rik	1.97557	up	0.00475529	1	0	0.001
Gm14040	0.96019	up	0.00478007	1	0.003	0.006
BC051077	0.350861	up	0.00479556	1	0.024	0.031
Gm2093	2.16335	up	0.00483483	1	0	0.001
Gm10484	0.322859	up	0.00484042	1	0.013	0.018
Zfp773	0.311336	up	0.00485252	1	0.043	0.052
Fam149a	0.288862	up	0.00486442	1	0.037	0.045
2210406O10Rik	0.528675	up	0.0048708	1	0.012	0.016
Gm48066	0.365356	up	0.00488834	1	0.013	0.017
Olfr110	0.318626	up	0.00489807	1	0.021	0.027
4930405A10Rik	1.59629	up	0.00490469	1	0	0.002
Kcnh4	1.50478	up	0.00491953	1	0.001	0.002
Mcemp1	1.74495	up	0.0049201	1	0.001	0.002
Bcl2l14	1.69721	up	0.00492238	1	0.001	0.002
Cilp2	1.08267	up	0.00500149	1	0.002	0.004
Nuf2	0.900754	up	0.00502142	1	0.004	0.007
Paqr3	0.327345	up	0.00502184	1	0.018	0.024
Gm9725	0.429292	up	0.00505242	1	0.008	0.012
Atp2a3	0.397766	up	0.00506775	1	0.011	0.015
A830021F12Rik	0.573523	up	0.00519179	1	0.006	0.009
Gm30373	0.589104	up	0.00520376	1	0.006	0.009
Fkbp11	0.534804	up	0.00524301	1	0.016	0.021
Gm13075	0.250102	up	0.00530279	1	0.049	0.057
Acap3	0.323411	up	0.00534764	1	0.022	0.028
Tslp	0.29392	up	0.00554208	1	0.036	0.043
Birc5	1.04336	up	0.00560106	1	0.007	0.011
Gask1b	0.94694	up	0.00563551	1	0.001	0.003
Cd300lb	0.750301	up	0.00583816	1	0.005	0.008
Paqr4	0.32271	up	0.00585758	1	0.03	0.037
Skp2	0.362726	up	0.00589829	1	0.057	0.066
Cmpk2	0.420649	up	0.00595062	1	0.005	0.008
Zfr2	0.451873	up	0.00595545	1	0.012	0.016
Lilr4b	0.493208	up	0.00604543	1	0.012	0.016
Gm40645	0.561852	up	0.00607122	1	0.008	0.012
Dact1	0.653651	up	0.00608617	1	0.009	0.013
Ncapg2	0.391815	up	0.00609884	1	0.024	0.031
Gm13056	1.19818	up	0.00612983	1	0.001	0.003
Gm45885	1.54113	up	0.00614177	1	0	0.001
Fer1l5	1.82787	up	0.00614428	1	0	0.001
Gm29811	1.26992	up	0.00615686	1	0	0.001
Exoc3l2	0.545847	up	0.00623933	1	0.005	0.009
Npy1r	0.554336	up	0.00624325	1	0.005	0.009
Gm10578	0.377777	up	0.00624592	1	0.018	0.024
Megf9	0.38669	up	0.00630781	1	0.034	0.041
Exoc3l4	0.593693	up	0.00638997	1	0.004	0.007
Gm47121	0.321648	up	0.0064435	1	0.018	0.024
Ankrd23	0.302321	up	0.00649282	1	0.017	0.022
Olfr15	0.828756	up	0.00665216	1	0.002	0.004
Gm28068	0.937186	up	0.00669136	1	0.002	0.004
Slc19a2	0.394138	up	0.0067028	1	0.016	0.021
Nrap	0.841926	up	0.0067199	1	0.002	0.004
Gm26562	1.26906	up	0.00681838	1	0.001	0.003
Dtl	0.382111	up	0.00695054	1	0.006	0.009
Card11	0.341661	up	0.00695886	1	0.018	0.023
Gm10184	0.407022	up	0.0069944	1	0.012	0.016
A130051J06Rik	0.38257	up	0.0070759	1	0.012	0.017
Olfr90	0.662036	up	0.00714124	1	0.007	0.01
4930523C07Rik	0.364703	up	0.00716937	1	0.017	0.022
Chic1	0.438871	up	0.00719309	1	0.02	0.025
Il1b	0.3632	up	0.00721412	1	0.014	0.019
Dkk2	0.452283	up	0.00729111	1	0.007	0.011
B830012L14Rik	1.62489	up	0.00729945	1	0.001	0.002
Cenpk	0.396909	up	0.00735242	1	0.012	0.016
D630033O11Rik	0.959258	up	0.00737049	1	0.004	0.006
Chst10	0.312306	up	0.00737678	1	0.014	0.019
Car13	2.93232	up	0.00747565	1	0	0.001
Ptch2	3.43514	up	0.00748363	1	0	0.001
Ube2d2b	3.89572	up	0.00748363	1	0	0.001
Gpr85	3.33349	up	0.00748363	1	0	0.001
Svopl	3.54274	up	0.00748363	1	0	0.001
Atp6v0a4	3.26641	up	0.00748363	1	0	0.001
Gm10721	3.31971	up	0.00748363	1	0	0.001
Gm34885	3.57762	up	0.00748363	1	0	0.001
Me1	3.18075	up	0.00748363	1	0	0.001
4930438A08Rik	3.38831	up	0.00748363	1	0	0.001
4930477G07Rik	3.15761	up	0.00748363	1	0	0.001
Gm2822	3.35023	up	0.00748363	1	0	0.001
Gm48342	3.48054	up	0.00748363	1	0	0.001
Bmerb1	3.00535	up	0.00748363	1	0	0.001
Umodl1	3.8577	up	0.00748363	1	0	0.001
Gm10851	3.18136	up	0.00748363	1	0	0.001
AA467197	4.67966	up	0.00748363	1	0	0.001
Gm42109	3.3379	up	0.00748363	1	0	0.001
Ryr1	4.55417	up	0.00748363	1	0	0.001
Myoz1	3.65709	up	0.00748363	1	0	0.001
Cacna2d3	4.14295	up	0.00748363	1	0	0.001
Rbm20	3.67298	up	0.00748363	1	0	0.001
Bex1	3.77442	up	0.00748363	1	0	0.001
1810062G17Rik	3.66811	up	0.00748363	1	0	0.001
Olfr839-ps1	3.86009	up	0.00748363	1	0	0.001
Gm40557	3.37325	up	0.00748363	1	0	0.001
Vmn2r6	3.57607	up	0.00748363	1	0	0.001
4930555F03Rik	3.23387	up	0.00748363	1	0	0.001
Ankmy1	3.68626	up	0.00748363	1	0	0.001
Gm13362	3.32575	up	0.00748363	1	0	0.001
Kcnd3os	4.68392	up	0.00748363	1	0	0.001
Lmntd2	3.75614	up	0.00748363	1	0	0.001
AC141477.1	3.46248	up	0.00748363	1	0	0.001
Gm40849	3.74679	up	0.00748363	1	0	0.001
Asb11	3.3278	up	0.00748363	1	0	0.001
Gm29480	3.70475	up	0.00748363	1	0	0.001
Gm14033	3.52959	up	0.00748363	1	0	0.001
Vmn1r60	3.61378	up	0.00748363	1	0	0.001
4930527F14Rik	3.69378	up	0.00748363	1	0	0.001
Gm50166	3.48289	up	0.00748363	1	0	0.001
Pygo1	2.29415	up	0.0074877	1	0	0.001
E430002N23Rik	2.29268	up	0.0074888	1	0	0.001
Naip1	2.52772	up	0.00749428	1	0	0.001
Olfr847	1.88582	up	0.00749977	1	0	0.001
Irak1bp1	0.300655	up	0.00750158	1	0.014	0.019
Zfp446	0.292828	up	0.00754597	1	0.033	0.04
9130230N09Rik	0.50356	up	0.0075492	1	0.009	0.012
Fuom	0.268408	up	0.00768276	1	0.03	0.037
Aldh1l2	0.316266	up	0.00776045	1	0.016	0.021
2900089D17Rik	0.262574	up	0.00776965	1	0.057	0.066
Gm31706	0.721075	up	0.00791155	1	0.005	0.008
Kynu	0.633075	up	0.0079733	1	0.005	0.008
4930519K11Rik	1.31028	up	0.00807921	1	0.001	0.002
B3gnt3	1.58943	up	0.00823916	1	0.001	0.003
Lrp8	1.00476	up	0.00830411	1	0.001	0.003
Tbc1d2	2.03296	up	0.00830534	1	0	0.002
Chd5	1.58986	up	0.00831889	1	0	0.002
Map9	0.406487	up	0.00832356	1	0.004	0.007
Crybb3	0.808144	up	0.00832432	1	0.001	0.003
Tmc8	0.30564	up	0.0083463	1	0.026	0.032
1700086P04Rik	0.652447	up	0.00842982	1	0.006	0.009
Wdr25	0.369904	up	0.008472	1	0.017	0.022
Acsf3	0.261921	up	0.00857402	1	0.033	0.04
Plk4	0.504211	up	0.00860352	1	0.04	0.047
Kifc2	0.49062	up	0.00861954	1	0.011	0.015
Fam107a	2.00804	up	0.00870576	1	0	0.001
Cnga1	2.06349	up	0.00871137	1	0	0.001
Crym	1.63728	up	0.00871558	1	0	0.001
Gem	0.531618	up	0.008859	1	0.011	0.015
Dhcr24	0.872087	up	0.00886791	1	0.002	0.004
Gm2479	0.856918	up	0.00892203	1	0.003	0.006
Ccdc18	0.556116	up	0.00893268	1	0.007	0.01
Gm36988	0.32489	up	0.00893369	1	0.022	0.028
Fbxl7	0.438233	up	0.00894399	1	0.01	0.014
Gm31805	0.40429	up	0.00898482	1	0.004	0.007
Gm48250	0.594139	up	0.00900444	1	0.007	0.011
Rasgrf1	0.581963	up	0.00911377	1	0.005	0.007
Dpys	1.42082	up	0.00921217	1	0.001	0.003
Gm46419	0.43571	up	0.00934311	1	0.009	0.013
Ccne1	0.679828	up	0.00937839	1	0.003	0.005
Mansc1	0.528037	up	0.00938591	1	0.008	0.012
Lenep	0.743033	up	0.0094181	1	0.004	0.006
5930430L01Rik	0.35194	up	0.00950436	1	0.026	0.032
Tmem26	1.29749	up	0.00966189	1	0.002	0.003
Prrt1	1.1514	up	0.0098023	1	0.001	0.002
Gm45733	0.809509	up	0.00980669	1	0.004	0.006
Zcwpw2	0.307909	up	0.00982879	1	0.02	0.025
Hsh2d	1.28811	up	0.00987036	1	0.001	0.002
Gm34680	1.13069	up	0.00987316	1	0.001	0.002
Chtf18	0.334744	up	0.0101096	1	0.012	0.017
B130046B21Rik	0.526227	up	0.0101316	1	0.005	0.008
Gm26810	0.399069	up	0.0102205	1	0.005	0.008
Syngap1	0.441029	up	0.0102517	1	0.017	0.022
Arhgef39	0.749213	up	0.0102705	1	0.006	0.009
5033406O09Rik	0.860784	up	0.0103851	1	0.002	0.004
Magi2	0.732018	up	0.0104032	1	0.002	0.004
Rapgef4	1.08403	up	0.010409	1	0.002	0.004
Efcab11	0.701898	up	0.0104465	1	0.002	0.004
Ncapg	1.01901	up	0.0106205	1	0.003	0.005
Enkur	1.79697	up	0.0106282	1	0	0.001
Ehf	1.86076	up	0.0106406	1	0.001	0.002
Madcam1	1.43302	up	0.0106703	1	0.001	0.002
3425401B19Rik	1.13886	up	0.0106828	1	0.001	0.002
Clec2i	0.449331	up	0.0107839	1	0.006	0.009
9430065F17Rik	0.475169	up	0.0108301	1	0.01	0.014
Dnal1	0.260564	up	0.0110141	1	0.028	0.034
Spdl1	0.813666	up	0.0110174	1	0.008	0.011
Klrg2	0.647809	up	0.0110258	1	0.007	0.01
Hist1h2bb	0.608194	up	0.0110858	1	0.003	0.005
Otub2	0.43174	up	0.0110895	1	0.006	0.009
Gm27008	0.619102	up	0.0110967	1	0.007	0.01
Parpbp	1.16876	up	0.0111756	1	0.001	0.002
Olfr461	1.27011	up	0.0111776	1	0.001	0.002
Hdac7	0.348991	up	0.0112019	1	0.01	0.014
Pbx4	0.553178	up	0.0112137	1	0.001	0.003
Vwce	0.484132	up	0.0112738	1	0.007	0.011
Ly6m	0.343142	up	0.0114069	1	0.009	0.013
4930481B07Rik	0.609538	up	0.0114344	1	0.003	0.005
Ptges3l	0.268515	up	0.0114347	1	0.004	0.007
Gdpd5	0.282621	up	0.0114454	1	0.013	0.017
Hist1h3c	1.6876	up	0.0115523	1	0.001	0.002
2410021H03Rik	1.49116	up	0.0115663	1	0.001	0.002
Gm15420	0.357367	up	0.0117327	1	0.005	0.007
Gm48422	0.851424	up	0.0118013	1	0.002	0.004
H60b	0.878078	up	0.0121376	1	0.003	0.006
Cenpi	1.00019	up	0.012234	1	0.003	0.005
Prr11	0.775936	up	0.0124563	1	0.005	0.008
Melk	1.16992	up	0.0124585	1	0.002	0.004
Gm11549	0.551404	up	0.0125474	1	0.004	0.006
Ccdc102a	0.336654	up	0.0128348	1	0.028	0.034
Gm42372	0.646621	up	0.0128922	1	0.005	0.008
4833419F23Rik	0.617403	up	0.0130199	1	0.004	0.006
Cpne5	2.12375	up	0.0130558	1	0.001	0.002
Sorbs3	1.65135	up	0.0130971	1	0.001	0.002
Gm11520	1.59639	up	0.0131114	1	0.001	0.002
Satb2	0.445189	up	0.0132401	1	0.01	0.013
Dynlt1b	0.672277	up	0.0132878	1	0.006	0.009
Tctex1d4	0.561228	up	0.0136313	1	0.004	0.006
Txk	0.278181	up	0.0136743	1	0.029	0.035
4930537H20Rik	0.6451	up	0.0137482	1	0.004	0.006
Fam71e1	0.478011	up	0.0137728	1	0.008	0.012
Meox1	1.14848	up	0.0137809	1	0.001	0.003
Gm15966	0.864243	up	0.0138278	1	0.001	0.003
Zbtb8a	0.315908	up	0.0138844	1	0.024	0.03
Gm50115	0.412022	up	0.0139054	1	0.007	0.01
Gm37362	1.15856	up	0.0139515	1	0.002	0.003
Mm2pr	0.437974	up	0.013955	1	0.008	0.011
Ly6i	0.984132	up	0.0139608	1	0.002	0.003
Nyap1	1.88943	up	0.0140034	1	0	0.001
4930445N18Rik	1.88975	up	0.0140128	1	0	0.001
Pif1	1.03746	up	0.0140426	1	0	0.001
Gm11837	1.00731	up	0.0140528	1	0	0.001
A530072M11Rik	0.619185	up	0.0142983	1	0.011	0.015
Brsk2	0.680093	up	0.0144689	1	0.002	0.004
Nectin1	0.508252	up	0.0145633	1	0.004	0.007
Gm15423	3.49605	up	0.0146294	1	0	0.001
Btbd18	2.59723	up	0.0146294	1	0	0.001
Gm39929	2.76898	up	0.0146294	1	0	0.001
Pex5l	2.9429	up	0.0146294	1	0	0.001
Gm12353	2.97074	up	0.0146294	1	0	0.001
Vmn1r43	3.18262	up	0.0146294	1	0	0.001
4930417O13Rik	2.92211	up	0.0146294	1	0	0.001
Upk1a	2.58385	up	0.0146294	1	0	0.001
Adamts17	3.06926	up	0.0146294	1	0	0.001
Gm45607	3.43487	up	0.0146294	1	0	0.001
Gm3235	3.02551	up	0.0146294	1	0	0.001
Gm16104	3.43928	up	0.0146294	1	0	0.001
Olfr56	2.79622	up	0.0146294	1	0	0.001
Cldn7	3.1499	up	0.0146294	1	0	0.001
Gm15893	2.84804	up	0.0146294	1	0	0.001
Gm11527	3.53415	up	0.0146294	1	0	0.001
Gm33195	2.79417	up	0.0146294	1	0	0.001
Gm10338	3.07632	up	0.0146294	1	0	0.001
Serp2	2.91729	up	0.0146294	1	0	0.001
A230009B12Rik	2.95046	up	0.0146294	1	0	0.001
Hspa1l	3.21303	up	0.0146294	1	0	0.001
Ahnak	3.29974	up	0.0146294	1	0	0.001
Slc16a14	2.54175	up	0.0146294	1	0	0.001
Slc52a3	3.23384	up	0.0146294	1	0	0.001
Gm14401	2.81393	up	0.0146294	1	0	0.001
Gm11815	3.13072	up	0.0146294	1	0	0.001
Ptprf	4.13585	up	0.0146294	1	0	0.001
Limch1	2.70593	up	0.0146294	1	0	0.001
Myo1h	3.43904	up	0.0146294	1	0	0.001
Ceacam16	3.69063	up	0.0146294	1	0	0.001
Acsbg1	3.42509	up	0.0146294	1	0	0.001
Vwc2	3.04796	up	0.0146294	1	0	0.001
Ddc	3.2189	up	0.0146294	1	0	0.001
Adam21	3.51643	up	0.0146294	1	0	0.001
Gm49169	3.48745	up	0.0146294	1	0	0.001
Bex6	2.93401	up	0.0146294	1	0	0.001
Gm35455	2.88657	up	0.0146294	1	0	0.001
Zfp521	4.00349	up	0.0146294	1	0	0.001
Lims2	3.2679	up	0.0146294	1	0	0.001
Ppargc1a	3.06241	up	0.0146294	1	0	0.001
Ccdc151	3.50196	up	0.0146294	1	0	0.001
Ptger2	3.19784	up	0.0146294	1	0	0.001
Ttc39c	3.61374	up	0.0146294	1	0	0.001
Spry4	2.6376	up	0.0146294	1	0	0.001
Gm28892	3.73281	up	0.0146294	1	0	0.001
Olfr1247	3.02298	up	0.0146294	1	0	0.001
Gm39397	3.79353	up	0.0146294	1	0	0.001
Gm47177	3.42824	up	0.0146294	1	0	0.001
Gm49584	3.74153	up	0.0146294	1	0	0.001
Arhgef37	3.20359	up	0.0146294	1	0	0.001
Lef1	3.35084	up	0.0146294	1	0	0.001
Zfp618	3.05699	up	0.0146294	1	0	0.001
Aldoart1	3.57381	up	0.0146294	1	0	0.001
Platr16	3.86225	up	0.0146294	1	0	0.001
Crhr2	2.8359	up	0.0146294	1	0	0.001
Gm20594	2.9797	up	0.0146294	1	0	0.001
Gm45631	3.60478	up	0.0146294	1	0	0.001
Gm26604	3.25261	up	0.0146294	1	0	0.001
Gm48249	3.20804	up	0.0146294	1	0	0.001
Ddo	3.17792	up	0.0146294	1	0	0.001
Lin28b	2.97203	up	0.0146294	1	0	0.001
Pnmt	2.50791	up	0.0146294	1	0	0.001
Gm30948	3.28436	up	0.0146294	1	0	0.001
C230035I16Rik	3.42194	up	0.0146294	1	0	0.001
Gm47827	3.18278	up	0.0146294	1	0	0.001
Gm15976	3.66281	up	0.0146294	1	0	0.001
Gm26626	3.0135	up	0.0146294	1	0	0.001
Gm41541	3.02401	up	0.0146294	1	0	0.001
Gm31087	3.52713	up	0.0146294	1	0	0.001
Gabre	2.99132	up	0.0146294	1	0	0.001
Il5ra	3.28233	up	0.0146294	1	0	0.001
Tcam1	2.89314	up	0.0146294	1	0	0.001
Gm46355	3.26064	up	0.0146294	1	0	0.001
Gm49763	3.44016	up	0.0146294	1	0	0.001
Adam2	3.39336	up	0.0146294	1	0	0.001
4930478L05Rik	3.2826	up	0.0146294	1	0	0.001
Gm15482	3.54763	up	0.0146294	1	0	0.001
Psmb11	1.20549	up	0.014768	1	0.002	0.004
Gm8953	1.01763	up	0.0148739	1	0.002	0.004
Ass1	1.25856	up	0.014881	1	0.002	0.003
Fgf22	0.819073	up	0.0149025	1	0.002	0.003
I730030J21Rik	0.544307	up	0.0149872	1	0.005	0.007
Apln	1.17364	up	0.0150245	1	0.001	0.003
4930550C14Rik	0.701994	up	0.0150697	1	0.003	0.005
Thrb	0.30561	up	0.0151281	1	0.005	0.007
Qpct	0.255493	up	0.0154259	1	0.013	0.018
Dok2	0.353651	up	0.0155084	1	0.005	0.007
Vmn1r15	1.47363	up	0.0155901	1	0.001	0.002
Gm3252	0.321634	up	0.0156262	1	0.042	0.049
Stap1	0.924425	up	0.0157271	1	0.003	0.006
Cenpf	0.910771	up	0.0157585	1	0.019	0.024
6430562O15Rik	0.734592	up	0.0158146	1	0.002	0.004
9630028I04Rik	0.262284	up	0.0159848	1	0.051	0.058
Arnt2	0.432646	up	0.0160753	1	0.005	0.008
Paqr8	0.511327	up	0.0161236	1	0.012	0.016
Prodh	0.308838	up	0.0162337	1	0.021	0.026
Gm26594	1.19429	up	0.0163113	1	0.001	0.003
Prnp	0.282715	up	0.01634	1	0.016	0.021
Vmn1r224	0.721661	up	0.016392	1	0.004	0.006
4933406J10Rik	0.725808	up	0.0164114	1	0.001	0.003
Rgs11	0.501964	up	0.0164441	1	0.006	0.008
Gm11707	0.974615	up	0.0166003	1	0.002	0.004
Ddx43	0.314197	up	0.0166348	1	0.034	0.04
C3	0.514879	up	0.0167624	1	0.003	0.005
Gm49767	0.593182	up	0.0167808	1	0.011	0.015
Gm28578	1.56441	up	0.0168761	1	0.001	0.002
Cldn34b2	1.24661	up	0.0168982	1	0.001	0.002
Pole	0.541215	up	0.0170355	1	0.004	0.006
Lrrc29	0.41002	up	0.0170872	1	0.011	0.015
Epor	0.424263	up	0.0170974	1	0.011	0.015
Creb3l1	0.255958	up	0.0172035	1	0.017	0.022
Megf11	0.590552	up	0.0172452	1	0.011	0.014
Pf4	0.271466	up	0.01727	1	0.007	0.01
Hist1h2ap	0.304821	up	0.0172785	1	0.023	0.028
Phactr3	2.60845	up	0.0173828	1	0	0.001
5033421B08Rik	0.305439	up	0.0174047	1	0.008	0.011
Nr4a2	1.04661	up	0.0174165	1	0.002	0.004
Hist1h2bm	0.789242	up	0.0174435	1	0.002	0.004
Pik3ip1	0.275026	up	0.0175005	1	0.035	0.041
Gm10516	1.56221	up	0.0175083	1	0.001	0.002
Ssh3	0.28105	up	0.0175958	1	0.036	0.042
Kcnj16	0.356732	up	0.0178587	1	0.011	0.015
1700125G22Rik	1.30896	up	0.0180881	1	0.001	0.002
Slamf7	0.819587	up	0.0181643	1	0.004	0.007
Gm3248	0.251489	up	0.0181737	1	0.051	0.059
Gm36037	2.1113	up	0.0182455	1	0	0.001
Gm30381	1.73546	up	0.0182642	1	0	0.001
Unc119	0.950831	up	0.0183111	1	0	0.001
Cox6b2	0.366103	up	0.0185076	1	0.015	0.019
Serpina9	0.601704	up	0.0186363	1	0.004	0.007
Gm10636	0.947108	up	0.0187923	1	0.002	0.003
F730035P03Rik	0.330445	up	0.0188872	1	0.01	0.014
Gm2916	0.9736	up	0.0189353	1	0.002	0.004
Gm43113	0.254536	up	0.0190104	1	0.018	0.022
Fancb	0.438104	up	0.0192384	1	0.014	0.018
Plk2	0.83083	up	0.0194481	1	0.003	0.005
Wwc1	0.422719	up	0.0196501	1	0.009	0.013
Cdca5	0.860995	up	0.0197431	1	0.002	0.004
Edn1	0.273867	up	0.0197925	1	0.022	0.027
Pdzd2	1.02386	up	0.0198964	1	0.002	0.003
Il12rb2	0.45995	up	0.0202078	1	0.008	0.011
Dusp2	0.421347	up	0.0202137	1	0.008	0.012
Gm14154	0.867926	up	0.0204518	1	0.002	0.004
Epha5	0.438871	up	0.0204657	1	0.002	0.004
Foxd2os	0.631568	up	0.0204943	1	0.006	0.008
Lrrc71	1.31215	up	0.0205372	1	0.001	0.002
Lynx1	1.32091	up	0.0205523	1	0.001	0.002
1700001C19Rik	0.255611	up	0.0205833	1	0.015	0.02
A230083G16Rik	0.48869	up	0.0206554	1	0.007	0.009
Reck	0.342618	up	0.0207414	1	0.008	0.011
Rad51c	0.493721	up	0.020879	1	0.006	0.009
Eldr	0.377533	up	0.0209468	1	0.008	0.011
F530104D19Rik	1.13354	up	0.0211216	1	0.001	0.002
Col4a4	0.298577	up	0.0212177	1	0.006	0.009
Vwa7	0.373515	up	0.0213481	1	0.016	0.02
Gm16183	0.608883	up	0.0214645	1	0.004	0.006
Fam229b	0.478675	up	0.0215603	1	0.01	0.014
Grrp1	0.386547	up	0.0215695	1	0.004	0.006
Tasp1	0.30122	up	0.0216836	1	0.03	0.036
E2f1	0.423536	up	0.0217063	1	0.01	0.014
Gm10785	0.284833	up	0.0220682	1	0.013	0.017
Gm2396	0.469195	up	0.0221448	1	0.015	0.02
Kctd17	0.593676	up	0.0222748	1	0.002	0.003
Cd40	1.02169	up	0.022494	1	0.003	0.004
Adam3	0.31382	up	0.0228005	1	0.018	0.023
4932416K20Rik	1.25432	up	0.0229728	1	0.001	0.002
A330032B11Rik	0.928844	up	0.0230234	1	0.001	0.002
Nr1i3	0.910499	up	0.0230569	1	0.003	0.005
Azin2	0.876649	up	0.0230879	1	0.004	0.006
Mtfp1	0.370709	up	0.0233019	1	0.031	0.037
Gapt	2.5765	up	0.0233899	1	0	0.001
1700016K05Rik	2.12712	up	0.0234092	1	0	0.001
Syngr3	2.41851	up	0.0234124	1	0	0.001
Gm45709	1.45293	up	0.0234235	1	0	0.001
Cep170b	1.71116	up	0.0234286	1	0	0.001
Boll	1.4545	up	0.023429	1	0	0.001
Gm43735	1.23011	up	0.0234372	1	0	0.001
Hsf4	1.10235	up	0.0234482	1	0	0.001
Tmem51	0.433683	up	0.0234619	1	0	0.001
Adamtsl2	0.350121	up	0.0236417	1	0.019	0.024
Rad54b	0.823503	up	0.0237297	1	0.001	0.003
Armc6	0.313886	up	0.0239186	1	0.029	0.034
Gm50152	0.369436	up	0.0241654	1	0.013	0.017
4930568A12Rik	0.31239	up	0.0242751	1	0.009	0.012
A930029G22Rik	0.307785	up	0.0244631	1	0.024	0.028
Pacrg	1.64301	up	0.0245715	1	0.001	0.002
Ccna2	0.773304	up	0.0245778	1	0.005	0.007
Medag	1.08971	up	0.0246419	1	0.001	0.002
1700023H06Rik	0.420172	up	0.0247091	1	0.008	0.011
Als2cl	0.692941	up	0.0249977	1	0.005	0.008
B230398E01Rik	0.288805	up	0.025152	1	0.013	0.017
Tmem262	1.03848	up	0.0251742	1	0.001	0.003
Gm45833	0.690402	up	0.0252971	1	0.003	0.005
Urb2	0.25225	up	0.0253265	1	0.034	0.04
Sh3d19	1.04988	up	0.0253949	1	0.001	0.002
Shtn1	0.380972	up	0.0254103	1	0.007	0.01
Aurka	0.466737	up	0.025414	1	0.006	0.008
Lrrc73	0.645523	up	0.0254163	1	0.001	0.002
Zfp503	0.605084	up	0.0254952	1	0.006	0.009
Cdkn2b	0.320132	up	0.0256122	1	0.007	0.01
Unc5cl	0.399139	up	0.0256573	1	0.007	0.009
Gm3002	0.376576	up	0.0257353	1	0.005	0.008
1700022N22Rik	0.578977	up	0.0257909	1	0.003	0.005
Oas1c	0.293278	up	0.0258513	1	0.011	0.014
Ankrd55	0.862359	up	0.0260122	1	0.002	0.004
Rftn2	0.741843	up	0.0260872	1	0.003	0.005
Olfr1388	0.683338	up	0.0261192	1	0.002	0.004
A430057M04Rik	0.287276	up	0.0262196	1	0.007	0.01
Gm9926	0.58068	up	0.0262577	1	0.003	0.005
Ube2t	0.48081	up	0.0262865	1	0.01	0.013
Gm43066	0.606626	up	0.0264055	1	0.003	0.005
Ccdc173	0.280102	up	0.0265531	1	0.037	0.043
Acot11	0.606502	up	0.0267064	1	0.003	0.005
2310043M15Rik	0.974833	up	0.0267136	1	0.002	0.003
Gad2	1.0007	up	0.0268059	1	0.002	0.004
Zgrf1	0.285035	up	0.0269482	1	0.014	0.018
Cdca8	0.701684	up	0.0274485	1	0.013	0.017
P2ry2	1.8184	up	0.0274626	1	0.001	0.002
Gm11110	1.08789	up	0.0275606	1	0.001	0.002
Zfp202	0.330767	up	0.0276562	1	0.077	0.086
Dnase1l1	0.326141	up	0.0276708	1	0.029	0.035
Cracr2a	0.255811	up	0.0276816	1	0.017	0.021
Galnt6	0.294848	up	0.0277174	1	0.013	0.017
Zfp7	0.285982	up	0.0277579	1	0.014	0.017
Cdhr1	1.70473	up	0.0279616	1	0.001	0.002
Pilrb1	1.13847	up	0.0280478	1	0.001	0.002
Gm17146	0.337722	up	0.0283669	1	0.015	0.018
Gm13709	1.57719	up	0.0285009	1	0.001	0.001
Gm21817	1.72956	up	0.028504	1	0.001	0.001
Gm28512	1.63743	up	0.028507	1	0.001	0.001
Zglp1	0.840205	up	0.0285145	1	0.002	0.004
Gm17251	0.25997	up	0.028533	1	0.066	0.074
Phf19	1.39078	up	0.0285379	1	0.001	0.001
Ly6g5b	1.07919	up	0.0285441	1	0.001	0.001
Ngef	2.44116	up	0.0289904	1	0	0
Kmo	3.03402	up	0.0289904	1	0	0
Stum	2.63311	up	0.0289904	1	0	0
Gm13184	2.9586	up	0.0289904	1	0	0
Gm14019	3.00857	up	0.0289904	1	0	0
Gm43666	3.21744	up	0.0289904	1	0	0
Gm42567	2.62454	up	0.0289904	1	0	0
Nr4a3	2.8473	up	0.0289904	1	0	0
Gm13067	2.373	up	0.0289904	1	0	0
Albfm1	2.59707	up	0.0289904	1	0	0
Nos1	2.73217	up	0.0289904	1	0	0
Opn1sw	2.67905	up	0.0289904	1	0	0
Cd4	2.3685	up	0.0289904	1	0	0
Gm21119	2.97614	up	0.0289904	1	0	0
Gm15816	3.34711	up	0.0289904	1	0	0
Dusp26	2.68636	up	0.0289904	1	0	0
Slc18a1	2.9316	up	0.0289904	1	0	0
A230103J11Rik	2.66115	up	0.0289904	1	0	0
Gm27011	3.4241	up	0.0289904	1	0	0
Gm26577	2.74149	up	0.0289904	1	0	0
1700094J05Rik	3.18021	up	0.0289904	1	0	0
1700016P03Rik	3.29103	up	0.0289904	1	0	0
Myo15b	2.84291	up	0.0289904	1	0	0
Gm11748	3.43542	up	0.0289904	1	0	0
Hist1h4m	3.73217	up	0.0289904	1	0	0
Gm3594	2.63832	up	0.0289904	1	0	0
1700039M10Rik	3.53843	up	0.0289904	1	0	0
Rims2	2.95981	up	0.0289904	1	0	0
Gm34678	3.09443	up	0.0289904	1	0	0
Gm14493	3.12462	up	0.0289904	1	0	0
Slco5a1	2.90817	up	0.0289904	1	0	0
Erfe	2.55651	up	0.0289904	1	0	0
Acmsd	3.12108	up	0.0289904	1	0	0
Npdc1	2.92259	up	0.0289904	1	0	0
Gm14092	2.94739	up	0.0289904	1	0	0
Cox4i2	2.31717	up	0.0289904	1	0	0
Gm14260	3.16903	up	0.0289904	1	0	0
Shoc1	2.57911	up	0.0289904	1	0	0
Gm13066	3.07212	up	0.0289904	1	0	0
Fbxo41	2.71418	up	0.0289904	1	0	0
Gm45442	2.61852	up	0.0289904	1	0	0
Trim66	2.5102	up	0.0289904	1	0	0
Pllp	3.47889	up	0.0289904	1	0	0
Plekhg4	3.40301	up	0.0289904	1	0	0
Celf5	2.63108	up	0.0289904	1	0	0
Hist1h4k	2.85492	up	0.0289904	1	0	0
Hist1h2bp	2.62862	up	0.0289904	1	0	0
Hist1h3g	2.43065	up	0.0289904	1	0	0
Gm16549	3.06431	up	0.0289904	1	0	0
Fam83a	2.27389	up	0.0289904	1	0	0
Mlc1	3.4632	up	0.0289904	1	0	0
Cyp39a1	2.82666	up	0.0289904	1	0	0
Rcan2	2.30318	up	0.0289904	1	0	0
Trem3	2.58322	up	0.0289904	1	0	0
Tceal6	2.12448	up	0.0289904	1	0	0
Gm31728	2.49514	up	0.0289904	1	0	0
Adamts13	2.92377	up	0.0289904	1	0	0
Gm13936	2.49038	up	0.0289904	1	0	0
Creb3l4	2.66672	up	0.0289904	1	0	0
Gm11851	2.60571	up	0.0289904	1	0	0
4930553M12Rik	2.9611	up	0.0289904	1	0	0
Gm33609	2.84653	up	0.0289904	1	0	0
Rasl12	2.68419	up	0.0289904	1	0	0
Gm38560	2.30591	up	0.0289904	1	0	0
Gm48957	2.71211	up	0.0289904	1	0	0
4930483J18Rik	2.85907	up	0.0289904	1	0	0
Dbx2	2.57526	up	0.0289904	1	0	0
Gm49761	2.6527	up	0.0289904	1	0	0
Trem1	2.47413	up	0.0289904	1	0	0
Gm47242	2.13845	up	0.0289904	1	0	0
Gm15156	2.82398	up	0.0289904	1	0	0
Henmt1	3.18128	up	0.0289904	1	0	0
Gm42846	3.91039	up	0.0289904	1	0	0
Sphk1	3.37286	up	0.0289904	1	0	0
Gm48879	3.34786	up	0.0289904	1	0	0
Msantd3	2.9218	up	0.0289904	1	0	0
4930455G09Rik	3.13037	up	0.0289904	1	0	0
Rnf207	2.79168	up	0.0289904	1	0	0
Atg9b	3.01059	up	0.0289904	1	0	0
Tmprss11d	3.27677	up	0.0289904	1	0	0
Gm15701	3.10348	up	0.0289904	1	0	0
Kl	3.48468	up	0.0289904	1	0	0
Olfr715b	3.13529	up	0.0289904	1	0	0
Olfr45	3.15422	up	0.0289904	1	0	0
Gm12238	2.73049	up	0.0289904	1	0	0
Gm27194	2.9087	up	0.0289904	1	0	0
Alox15	2.48031	up	0.0289904	1	0	0
6030440G07Rik	3.24124	up	0.0289904	1	0	0
Chrm3	3.23011	up	0.0289904	1	0	0
Vmn1r202	3.22648	up	0.0289904	1	0	0
Gm6169	2.72838	up	0.0289904	1	0	0
Nrl	3.13531	up	0.0289904	1	0	0
Slc15a1	2.70337	up	0.0289904	1	0	0
Baiap3	3.36815	up	0.0289904	1	0	0
Gm17115	3.37783	up	0.0289904	1	0	0
Ttc39d	3.12453	up	0.0289904	1	0	0
C130060C02Rik	3.23747	up	0.0289904	1	0	0
Gm14565	2.29457	up	0.0289904	1	0	0
Olfr1274-ps	2.8755	up	0.0289904	1	0	0
Cer1	3.32095	up	0.0289904	1	0	0
Hspb7	3.25392	up	0.0289904	1	0	0
Olfr477	3.14788	up	0.0289904	1	0	0
Trim43b	3.13907	up	0.0289904	1	0	0
Cdh10	3.0589	up	0.0289904	1	0	0
Nipal2	2.95729	up	0.0289904	1	0	0
Gm31508	2.35957	up	0.0290212	1	0	0.001
Gm16170	1.97931	up	0.02903	1	0	0.001
Sox2ot	0.778736	up	0.0290344	1	0	0.001
Gm47368	1.53604	up	0.0290522	1	0	0.001
Tubb3	1.21348	up	0.029061	1	0	0.001
Sash1	0.351623	up	0.0292648	1	0.013	0.016
Akap12	0.294783	up	0.0293089	1	0.009	0.012
Gm26797	0.261911	up	0.0294239	1	0.004	0.006
Casc1	0.813545	up	0.0295512	1	0.002	0.003
Cfb	0.714057	up	0.0295831	1	0.002	0.003
Gpr37	1.51288	up	0.0297266	1	0.001	0.002
4933406C10Rik	0.497073	up	0.0297376	1	0.008	0.011
Gpr153	1.10819	up	0.0298172	1	0.001	0.002
Hist1h2bh	1.10133	up	0.0298195	1	0.001	0.002
Lyrm7	0.348723	up	0.0298813	1	0.015	0.019
Ccdc169	0.898234	up	0.029908	1	0.001	0.002
Gm14443	0.803343	up	0.0300238	1	0.003	0.004
Pvrig	0.393562	up	0.030415	1	0.01	0.014
Neil3	0.799685	up	0.0306173	1	0.003	0.004
Sdr39u1	0.729446	up	0.0307183	1	0.005	0.007
Gm26676	1.83893	up	0.0310896	1	0	0.001
Scx	1.74128	up	0.0311088	1	0	0.001
Krt222	1.67439	up	0.0311241	1	0	0.001
Gm11767	1.56862	up	0.0311356	1	0	0.001
Cfap53	1.27236	up	0.031151	1	0	0.001
A530076I17Rik	1.35901	up	0.0311663	1	0	0.001
Gm34934	0.440448	up	0.0313211	1	0.007	0.01
Chac1	1.14275	up	0.0313332	1	0.001	0.002
Tspan32os	1.21757	up	0.0313499	1	0.001	0.002
Spn	1.15467	up	0.0314111	1	0.001	0.002
Brdt	0.388147	up	0.0314714	1	0.007	0.009
Zfp850	0.269188	up	0.0317833	1	0.016	0.02
Scd3	1.20367	up	0.0318674	1	0.001	0.003
Depdc1a	0.859722	up	0.0320068	1	0.001	0.003
Ankle1	0.453807	up	0.0320839	1	0.001	0.003
Fam178b	0.563964	up	0.0324117	1	0.009	0.012
Gm48065	0.359412	up	0.0326463	1	0.01	0.013
Dmrtb1	0.346776	up	0.0331025	1	0.009	0.012
Gm9008	0.871999	up	0.0332722	1	0.002	0.004
1700055D18Rik	0.351761	up	0.0333529	1	0.016	0.02
Gm16793	1.26473	up	0.0335532	1	0.001	0.002
Gm48903	1.01852	up	0.0335904	1	0.001	0.002
Kcnh2	0.902877	up	0.0336141	1	0.001	0.002
Pilrb2	0.661431	up	0.0340653	1	0.001	0.003
Alx4	0.697436	up	0.0340901	1	0.001	0.003
Impa2	0.282526	up	0.0341854	1	0.022	0.026
Gm38033	0.565087	up	0.0342486	1	0.003	0.005
Hist1h2af	1.32345	up	0.0344941	1	0.001	0.002
Iqgap2	1.34214	up	0.0345174	1	0.001	0.002
Gata2	1.22113	up	0.0345203	1	0.001	0.002
Eme1	1.18355	up	0.0345378	1	0.001	0.002
Sync	1.00959	up	0.0345758	1	0.001	0.002
Nphp3	0.310143	up	0.0351719	1	0.026	0.031
Cdkn3	0.72016	up	0.0351846	1	0.008	0.011
Gm26716	1.15625	up	0.0351997	1	0.002	0.004
Gm11722	0.820443	up	0.0353535	1	0.002	0.004
Olfr1535	0.967364	up	0.0358227	1	0.001	0.003
Mybpc3	0.614531	up	0.0361433	1	0.004	0.006
Zbtb46	0.322563	up	0.0363058	1	0.012	0.015
Enah	0.304913	up	0.036407	1	0.015	0.019
Cntnap2	0.575887	up	0.0365441	1	0.002	0.004
Fam135b	0.655567	up	0.0365979	1	0.002	0.004
Tpm2	0.290409	up	0.0366225	1	0.012	0.015
Gm10277	0.755483	up	0.0370756	1	0.004	0.006
Col25a1	0.279241	up	0.0371528	1	0.013	0.017
Gm15612	0.742953	up	0.0372332	1	0.004	0.006
Egf	0.417063	up	0.0372901	1	0.015	0.018
Cdc45	0.347819	up	0.0373511	1	0.007	0.01
Gm17382	1.19314	up	0.037571	1	0.001	0.002
Cd59a	0.456901	up	0.0375833	1	0.002	0.004
Tmem107	0.319702	up	0.037611	1	0.007	0.01
Mme	0.50075	up	0.0376994	1	0.004	0.006
Kif20b	0.579398	up	0.0378063	1	0.015	0.019
Fut7	0.283821	up	0.0378343	1	0.004	0.006
Emb	0.509584	up	0.0378525	1	0.007	0.009
Lss	0.343796	up	0.0379362	1	0.024	0.029
Cdh5	0.357312	up	0.0381598	1	0.007	0.009
Gm49066	0.547334	up	0.0382257	1	0.004	0.006
Piwil2	1.26536	up	0.038412	1	0.001	0.002
Gm13496	0.462166	up	0.0385065	1	0.001	0.002
Gm12031	1.50304	up	0.0386679	1	0	0.001
Olfr1440	1.12669	up	0.0387374	1	0	0.001
Vmn1r16	0.442404	up	0.039067	1	0.005	0.007
Tcap	0.328657	up	0.0390987	1	0.006	0.008
Gm29340	0.288084	up	0.0392039	1	0.005	0.007
Gm41724	0.866043	up	0.0393911	1	0.002	0.003
Pycr1	0.296589	up	0.0394387	1	0.006	0.009
Slc25a15	0.306353	up	0.0394682	1	0.022	0.027
Samd15	0.404438	up	0.0396705	1	0.011	0.014
Myo10	0.485561	up	0.0397694	1	0.011	0.014
Gm9984	0.748005	up	0.0399042	1	0.003	0.004
Atp2a1	0.710215	up	0.0400507	1	0.003	0.004
Ccdc141	0.318793	up	0.0403275	1	0.003	0.004
Gm15832	0.258066	up	0.0404679	1	0.02	0.024
Cstad	1.19985	up	0.0404949	1	0.001	0.002
Mybphl	1.05514	up	0.0405169	1	0.001	0.002
A630035G10Rik	0.69138	up	0.0405799	1	0.001	0.002
Dlx6	0.809894	up	0.0406019	1	0.001	0.002
Dnmt3aos	0.268352	up	0.0407266	1	0.028	0.033
C130040N14Rik	1.10479	up	0.0409329	1	0.002	0.003
Epas1	2.04336	up	0.0409509	1	0	0.001
Gm35290	1.8187	up	0.0409563	1	0	0.001
Gm10390	1.81799	up	0.0409726	1	0	0.001
Gm49521	1.74362	up	0.0409888	1	0	0.001
3110006O06Rik	1.16098	up	0.0410214	1	0	0.001
Phldb1	0.337149	up	0.0411636	1	0.018	0.022
Gm48975	0.761081	up	0.0412475	1	0.003	0.004
Proscos	0.432467	up	0.0415599	1	0.003	0.004
Rmi2	0.274185	up	0.0418841	1	0.009	0.011
Ttc26	0.389435	up	0.0424201	1	0.003	0.005
4933424G05Rik	1.62905	up	0.0427937	1	0.001	0.002
Gm29155	1.38665	up	0.0429124	1	0.001	0.002
Gm16278	0.757688	up	0.0429918	1	0.003	0.005
Kng2	0.391672	up	0.0430709	1	0.008	0.011
Rarres1	0.576099	up	0.0430928	1	0.001	0.002
Gm42457	1.10687	up	0.0431844	1	0.001	0.002
Lnx2	0.298725	up	0.0435307	1	0.026	0.031
Gm16155	0.33603	up	0.0440189	1	0.014	0.018
Slc22a21	0.305125	up	0.0440629	1	0.012	0.015
Gm10643	0.711669	up	0.0441011	1	0.003	0.005
Vwf	0.565633	up	0.04431	1	0.003	0.005
Hsf2bp	0.307063	up	0.0448131	1	0.015	0.019
Cd300ld	0.770402	up	0.0449119	1	0.003	0.005
Lzts1	0.460528	up	0.0450158	1	0.003	0.005
Echdc3	0.628735	up	0.0453676	1	0.002	0.003
Mfsd6	0.520528	up	0.0454718	1	0.002	0.003
Gm11725	0.46803	up	0.0456224	1	0.007	0.009
Gm7480	0.314391	up	0.045689	1	0.015	0.019
Yipf7	0.948933	up	0.0459306	1	0.001	0.001
T2	0.89924	up	0.0459734	1	0.001	0.001
Htr2b	0.657871	up	0.0459849	1	0.001	0.002
Cnn3	0.350698	up	0.0462613	1	0.004	0.005
Gm20652	0.749117	up	0.0464981	1	0.002	0.004
Ttyh1	0.282898	up	0.0466915	1	0.023	0.027
L3mbtl1	0.622904	up	0.0466936	1	0.002	0.004
Runx3	0.503793	up	0.0466991	1	0.002	0.004
Tbx6	0.266733	up	0.0469077	1	0.028	0.033
Slco2a1	0.277407	up	0.0470755	1	0.002	0.004
Hoxb3	1.47374	up	0.0471696	1	0.001	0.002
5430425K12Rik	1.16616	up	0.0472617	1	0.001	0.002
Gnal	0.622777	up	0.0473498	1	0.006	0.008
Gm11769	0.341292	up	0.0474397	1	0.004	0.006
Gm35576	0.494278	up	0.047468	1	0.006	0.008
1700029I15Rik	0.788072	up	0.0477209	1	0.002	0.004
Tmem40	0.357013	up	0.0478019	1	0.004	0.006
Fam184b	0.52716	up	0.0478426	1	0.002	0.004
Abcc9	0.991664	up	0.0481554	1	0.001	0.003
Gm35853	0.255075	up	0.0485138	1	0.006	0.008
Gm14634	0.27753	up	0.0486077	1	0.005	0.007
Xrcc3	0.341231	up	0.0486733	1	0.005	0.007
Atp7b	0.691941	up	0.0487922	1	0.002	0.004
Tmem202	0.317474	up	0.048793	1	0.012	0.015
C330018A13Rik	0.342194	up	0.0489034	1	0.012	0.015
Mmp12	2.23496	up	0.0496815	1	0.002	0.004
Traip	0.382902	up	0.0498123	1	0.008	0.011
Cx3cr1	-0.925205	down	0	0	1	0.998
Hspa8	-0.33871	down	1.86763e-161	3.15424e-157	0.966	0.929
S100a9	-0.68767	down	6.26945e-86	1.05885e-81	0.009	0.054
S100a8	-1.07153	down	2.12822e-61	3.59434e-57	0.007	0.041
Crybb1	-0.278485	down	3.81731e-54	6.44705e-50	0.806	0.745
Dynll1	-0.253827	down	1.42625e-37	2.40879e-33	0.68	0.617
Gm3558	-1.57931	down	8.42219e-24	1.42242e-19	0.04	0.016
Xlr4a	-1.7697	down	3.53787e-23	5.97511e-19	0.022	0.006
3830403N18Rik	-1.03964	down	6.89453e-22	1.16442e-17	0.054	0.027
Fmr1nb	-1.28659	down	1.43733e-19	2.42751e-15	0.036	0.016
Ccnd3	-0.360783	down	1.50654e-19	2.5444e-15	0.343	0.293
Sult1a1	-0.318987	down	4.90181e-19	8.27866e-15	0.373	0.32
Camp	-1.66898	down	3.5158e-16	5.93783e-12	0.001	0.01
Ngp	-0.847651	down	1.05472e-15	1.78132e-11	0.002	0.01
Mras	-0.357467	down	2.03271e-14	3.43304e-10	0.222	0.182
Zbtb16	-2.60678	down	5.33127e-14	9.00399e-10	0.011	0.002
Snta1	-0.25368	down	6.82266e-14	1.15228e-09	0.401	0.359
Gm6356	-1.48454	down	1.59122e-13	2.68741e-09	0.033	0.017
Jun	-0.270246	down	5.91169e-13	9.98425e-09	0.539	0.506
Gpr165	-0.464182	down	1.15121e-12	1.94428e-08	0.106	0.077
5830444B04Rik	-0.545604	down	2.66554e-12	4.50184e-08	0.105	0.077
1110019D14Rik	-0.73673	down	3.29699e-12	5.56829e-08	0.061	0.04
Capn11	-5.80043	down	5.79342e-11	9.78451e-07	0.004	0
Xlr4b	-0.691374	down	8.71972e-11	1.47267e-06	0.041	0.025
Cdk5rap1	-0.426937	down	1.95163e-10	3.29612e-06	0.105	0.08
Plet1os	-2.83722	down	5.02197e-10	8.48161e-06	0.006	0.001
Stip1	-0.307371	down	5.09098e-10	8.59815e-06	0.245	0.212
Gm10406	-1.83302	down	5.25765e-10	8.87964e-06	0.014	0.005
P3h2	-0.254905	down	7.47241e-10	1.26201e-05	0.306	0.273
Rac3	-0.326353	down	5.73517e-09	9.68613e-05	0.144	0.118
Hlf	-0.356527	down	9.15028e-09	0.000154539	0.131	0.106
Kitl	-0.37398	down	1.65065e-08	0.000278778	0.149	0.123
Hsph1	-0.353419	down	1.81115e-08	0.000305885	0.128	0.104
Fhit	-0.53583	down	4.15031e-08	0.000700946	0.08	0.061
Mycl	-0.275403	down	1.34119e-07	0.00226513	0.095	0.074
Tex12	-1.53396	down	5.22665e-07	0.00882728	0.009	0.003
Lcn2	-1.54332	down	2.20076e-06	0.0371686	0.001	0.005
Hbb-bs	-2.47652	down	3.31382e-06	0.0559671	0.041	0.029
Gm4779	-2.89205	down	4.94646e-06	0.0835408	0.003	0.001
Zcchc3	-0.25598	down	5.08946e-06	0.0859558	0.066	0.051
Xlr3b	-0.727175	down	6.68935e-06	0.112976	0.015	0.009
Ramp2	-0.640922	down	8.28216e-06	0.139877	0.026	0.017
Gm20528	-4.7952	down	2.67615e-05	0.451975	0.002	0
Xlr4c	-0.930118	down	3.0933e-05	0.522427	0.009	0.004
Psme2b	-0.391773	down	3.34396e-05	0.564761	0.098	0.083
Zfp963	-0.383506	down	3.62228e-05	0.611767	0.059	0.046
Gm3453	-1.15884	down	3.93123e-05	0.663945	0.017	0.01
Prr33	-4.43645	down	6.49017e-05	1	0.002	0
Samd1	-0.294049	down	9.12929e-05	1	0.124	0.108
Gm3159	-4.83427	down	0.000101234	1	0.002	0
Hoxd4	-4.41553	down	0.000158097	1	0.001	0
Ppp1r1b	-4.19895	down	0.000158097	1	0.001	0
Mypop	-0.939499	down	0.000177252	1	0.015	0.009
4930481A15Rik	-0.313754	down	0.000204374	1	0.111	0.096
8030474K03Rik	-2.40565	down	0.000218696	1	0.003	0.001
Ptger3	-0.265912	down	0.000260005	1	0.039	0.029
Gm15608	-3.42766	down	0.000373963	1	0.002	0
Gm49544	-4.77007	down	0.000387233	1	0.001	0
Thra	-0.2899	down	0.000547719	1	0.083	0.07
Gm49422	-1.28043	down	0.0005636	1	0.006	0.003
Tmc3	-4.25017	down	0.000607542	1	0.001	0
Gm10817	-4.2045	down	0.000607542	1	0.001	0
Fah	-3.50504	down	0.000639425	1	0.001	0
Clec4a1	-0.479602	down	0.000731583	1	0.03	0.023
Ermap	-0.409819	down	0.000903394	1	0.042	0.034
Dclk1	-4.30398	down	0.000955064	1	0.001	0
Vmn2r24	-4.16702	down	0.000955064	1	0.001	0
Plet1	-2.31403	down	0.000968861	1	0.002	0.001
Cx3cl1	-2.99445	down	0.000999446	1	0.001	0
S1pr2	-0.370841	down	0.00103086	1	0.045	0.036
Gm10069	-0.90764	down	0.00105899	1	0.01	0.006
Gm44674	-2.30377	down	0.00111677	1	0.002	0
Dupd1	-0.958396	down	0.00117142	1	0.005	0.003
Hspa1b	-0.480513	down	0.00128811	1	0.014	0.009
Ly6g6d	-0.395687	down	0.0013275	1	0.054	0.044
Cav2	-0.562781	down	0.00138991	1	0.021	0.015
Chil3	-1.44951	down	0.00139619	1	0.001	0.002
Vmn2r59	-3.69607	down	0.00150475	1	0.001	0
Gm48829	-3.71753	down	0.00150475	1	0.001	0
Gm38604	-1.30991	down	0.00186726	1	0.004	0.002
Amigo2	-2.27438	down	0.00212448	1	0.001	0
Pcdhb14	-4.23341	down	0.002377	1	0.001	0
Slc9b2	-3.96609	down	0.002377	1	0.001	0
Gm47079	-0.868204	down	0.00246194	1	0.007	0.004
C630043F03Rik	-2.54447	down	0.00257945	1	0.002	0
Gadl1	-0.807086	down	0.00291432	1	0.015	0.011
Mettl8	-0.289065	down	0.00346639	1	0.067	0.058
Xlr3a	-0.744672	down	0.00372279	1	0.009	0.006
Cgn	-3.66763	down	0.00376635	1	0.001	0
Cers1	-3.72725	down	0.00376635	1	0.001	0
4930516B21Rik	-4.13609	down	0.00376635	1	0.001	0
Kcnh6	-3.60082	down	0.00376635	1	0.001	0
Gm26839	-3.87128	down	0.00376635	1	0.001	0
Scn8a	-3.70173	down	0.00376635	1	0.001	0
Vmn2r113	-3.90823	down	0.00376635	1	0.001	0
Ovol1	-3.95812	down	0.00376635	1	0.001	0
Kcnip2	-3.70691	down	0.00376635	1	0.001	0
Ttr	-2.61014	down	0.00383654	1	0.001	0
Slc37a3	-0.255253	down	0.00389799	1	0.072	0.062
Gm43154	-1.38349	down	0.004084	1	0.003	0.001
Unc79	-0.851548	down	0.00410596	1	0.009	0.006
Gm33858	-0.254505	down	0.0041285	1	0.083	0.073
Cdnf	-1.28932	down	0.00452533	1	0.005	0.002
4930432B10Rik	-1.74433	down	0.00477159	1	0.002	0.001
Prokr1	-2.77293	down	0.00504557	1	0.001	0
Gm2956	-1.7674	down	0.00505135	1	0.001	0
1110020A21Rik	-0.482681	down	0.00519185	1	0.014	0.01
Afdn	-0.285471	down	0.00521044	1	0.048	0.04
Gm2415	-0.432477	down	0.0052425	1	0.015	0.011
Ccdc125	-0.489802	down	0.00553506	1	0.022	0.017
Gm14817	-2.18277	down	0.00594285	1	0.001	0
Gm15821	-3.62064	down	0.00598945	1	0.001	0
Gm42555	-4.34574	down	0.00598945	1	0.001	0
Mylk4	-3.56388	down	0.00598945	1	0.001	0
Zfp296	-0.64097	down	0.00617382	1	0.006	0.003
Dmwd	-0.646392	down	0.00622	1	0.009	0.005
Gm45081	-1.14835	down	0.00680102	1	0.002	0.001
Gm47373	-1.20368	down	0.00697529	1	0.002	0.001
Prr18	-0.36692	down	0.00700168	1	0.03	0.024
Cpeb3	-0.331937	down	0.00709979	1	0.041	0.034
Hba-a2	-2.46149	down	0.00770489	1	0.014	0.01
Gm11508	-2.84698	down	0.00778022	1	0.001	0
Gm16835	-2.69259	down	0.00778462	1	0.001	0
Col7a1	-2.44678	down	0.00778791	1	0.001	0
Lrrc19	-2.34917	down	0.00779231	1	0.001	0
Dnase1l3	-0.609	down	0.00849503	1	0.043	0.036
Gm11713	-0.295676	down	0.00857555	1	0.057	0.049
Cul7	-0.29401	down	0.00858628	1	0.06	0.052
Dcst1	-1.34471	down	0.0087739	1	0.003	0.001
Gm28959	-1.68917	down	0.00901569	1	0.001	0
AI854703	-1.80091	down	0.00918403	1	0.002	0.001
Gm14097	-2.99157	down	0.00947727	1	0.001	0
Gm45889	-2.15676	down	0.00949241	1	0.001	0
Ccdc183	-3.45969	down	0.00956664	1	0.001	0
Hpcal4	-3.32989	down	0.00956664	1	0.001	0
Zfp990	-3.10214	down	0.00956664	1	0.001	0
Nfe2l3	-3.36302	down	0.00956664	1	0.001	0
Gm26811	-3.51736	down	0.00956664	1	0.001	0
Slc25a21	-3.53921	down	0.00956664	1	0.001	0
Gm47941	-3.38451	down	0.00956664	1	0.001	0
F630040K05Rik	-3.3226	down	0.00956664	1	0.001	0
9630028B13Rik	-3.79046	down	0.00956664	1	0.001	0
Tie1	-3.37286	down	0.00956664	1	0.001	0
Tmsb15b1	-0.335962	down	0.00962761	1	0.033	0.027
BC037704	-0.288146	down	0.00967631	1	0.039	0.033
L3mbtl3	-0.256391	down	0.00969468	1	0.075	0.066
Mis18a	-0.251965	down	0.00973412	1	0.078	0.069
Gm33373	-1.66719	down	0.00973631	1	0.002	0
Enpp2	-1.6341	down	0.0097887	1	0.003	0.001
Mroh8	-2.33921	down	0.0100351	1	0.002	0.001
Stox2	-0.587113	down	0.0103028	1	0.014	0.01
Jph3	-0.27663	down	0.0104275	1	0.037	0.03
1700001G11Rik	-0.410241	down	0.0123659	1	0.017	0.013
Ica1	-1.40291	down	0.0132619	1	0.003	0.001
Ptprd	-1.07338	down	0.0136328	1	0.004	0.002
Gm3696	-0.915718	down	0.0139378	1	0.007	0.004
Olfr328	-0.641726	down	0.0141091	1	0.006	0.004
Gm48079	-0.541357	down	0.0141218	1	0.009	0.006
Gm37724	-1.95049	down	0.0144227	1	0.001	0
Gm40916	-1.70378	down	0.014436	1	0.001	0
Kcnn1	-2.06085	down	0.0146726	1	0.002	0.001
4930519P11Rik	-1.81917	down	0.0146947	1	0.002	0.001
9330162012Rik	-1.26758	down	0.0147279	1	0.002	0.001
Nynrin	-0.444254	down	0.0151301	1	0.024	0.019
Gm13807	-3.14681	down	0.0153632	1	0.001	0
Syt4	-3.65848	down	0.0153632	1	0.001	0
Rbfaos	-3.45438	down	0.0153632	1	0.001	0
4930444P10Rik	-3.039	down	0.0153632	1	0.001	0
Gm36287	-3.26023	down	0.0153632	1	0.001	0
Trav14d-3-dv8	-3.5318	down	0.0153632	1	0.001	0
Hal	-3.46691	down	0.0153632	1	0.001	0
Gm12289	-3.34876	down	0.0153632	1	0.001	0
Gm15700	-3.30545	down	0.0153632	1	0.001	0
Gm10399	-0.442796	down	0.0153807	1	0.018	0.014
Trim17	-1.13376	down	0.0167794	1	0.002	0.001
Tmem52	-0.285571	down	0.0168192	1	0.1	0.091
Slc16a9	-0.282289	down	0.0181026	1	0.034	0.028
Ntrk3	-3.2178	down	0.0185337	1	0.001	0
Nr1d1	-0.425738	down	0.0186221	1	0.024	0.02
Rrh	-1.23522	down	0.019102	1	0.002	0.001
March9	-0.335291	down	0.0198881	1	0.026	0.021
Ccdc192	-0.445856	down	0.0201432	1	0.03	0.025
Tcte2	-1.84481	down	0.0213667	1	0.002	0.001
Perm1	-1.78266	down	0.0213779	1	0.002	0.001
Kiss1r	-0.719676	down	0.0224691	1	0.01	0.007
Tspan8	-0.529639	down	0.0232641	1	0.008	0.005
Ttc16	-2.78853	down	0.023684	1	0.001	0
Gm16008	-0.880183	down	0.02371	1	0.001	0
Gm17216	-1.13313	down	0.0239469	1	0.004	0.002
Mpp4	-3.45071	down	0.0248419	1	0.001	0
Cpxm1	-2.90944	down	0.0248419	1	0.001	0
Pnmal1	-3.26171	down	0.0248419	1	0.001	0
Htra1	-3.38231	down	0.0248419	1	0.001	0
Gm5907	-2.32569	down	0.0248419	1	0.001	0
Ccr1l1	-2.43179	down	0.0248419	1	0.001	0
Sowaha	-3.02686	down	0.0248419	1	0.001	0
Atxn7l1os2	-3.27653	down	0.0248419	1	0.001	0
Akap6	-3.30403	down	0.0248419	1	0.001	0
Gm49256	-2.73178	down	0.0248419	1	0.001	0
Cacng2	-3.01458	down	0.0248419	1	0.001	0
Mmd2	-3.35645	down	0.0248419	1	0.001	0
Kcnc1	-2.89478	down	0.0248419	1	0.001	0
Gm26971	-2.68616	down	0.0248419	1	0.001	0
Gm46124	-3.4379	down	0.0248419	1	0.001	0
Gm48623	-3.30909	down	0.0248419	1	0.001	0
Gm14123	-2.99727	down	0.0248419	1	0.001	0
Gm47591	-3.11263	down	0.0248419	1	0.001	0
Lyz1	-2.16603	down	0.0248419	1	0.001	0
Gm16140	-3.20928	down	0.0248419	1	0.001	0
Lrrc63	-2.93487	down	0.0248419	1	0.001	0
Rhpn1	-3.17303	down	0.0248419	1	0.001	0
[truncated: 125 more rows]
