# Supplementary material for: Lymphoid gene expression supports neuroprotective microglia function
Source: Nature. 2025 Nov 5;648(8092):157–65. doi: 10.1038/s41586-025-09662-z (PMC12675299; doi:10.1038/s41586-025-09662-z)
Supplement: Supplementary file 3 — Supplementary Table 1. Single-cell sequencing from wild-type and 5xFAD mice.Supplementary Table 2. Human demographics data. Supplementary Table 3. Single-nucleus sequencing from 5xFAD and 5xFAD+CSF1Ri microglia. Supplementary Table 4. MERFISH from 5xFAD–PU.1-low–wt–high microglia. Supplementary Table 5. TRAP sequencing from 5xFAD and 5xFAD+CSF1Ri microglia. Supplementary Table 6. TRAP sequencing from PU.1-low–wt–high microglia. Supplementary Table 7. ATAC sequencing from PU.1-low–wt–high microglia and T cells. Supplementary Table 8. Proteomics from PU.1-low–wt–high BV2 cells. Supplementary Table 9. RNA sequencing from PU.1-low iMgls. Supplementary Table 10. Single-nucleus sequencing from 5xFADPU.1-low–wt–high microglia. Supplementary Table 11. TRAP-seq from 5xFADPU.1-low–wt–high microglia. Supplementary Table 12. Single-cell sequencing from 5xFAD–CD28KO microglia. Supplementary Table 13. Single-nucleus sequencing from 5xFAD–TIM-3-KO microglia from Kimura et al.49. [file 41586_2025_9662_MOESM3_ESM.zip › 2024-08-16775C-s3/Supplementary_Table_13_-_Single-nuclei_sequencing_from_5xFAD-TIM-3-KO_microglia_from_Kimura_et_al.xlsx]

## Sheet: Sheet 1 - Pval < 0.01, log2FC >
Cluster markers from single-nuclei sequencing of 5xFAD-Tim3-KO microglia from Kimura et al, 2025_Pval < 0.01, log2FC > 0.25
gene	cluster	p_val	p_val_adj	avg_log2FC	pct.1	pct.2
Cst7	0	0	0	2.58672	0.999	0.546
Apoe	0	0	0	1.90894	0.996	0.875
Lgi2	0	0	0	1.77926	0.767	0.072
Gm1673	0	0	0	1.77258	0.772	0.163
Lpl	0	0	0	1.60825	0.918	0.356
Fabp5	0	0	0	1.51295	0.493	0.097
Ramp1	0	0	0	1.49876	0.975	0.544
Ccl6	0	0	0	1.49637	0.985	0.764
Ank	0	0	0	1.47241	0.882	0.388
Ccl3	0	0	0	1.46202	0.943	0.526
Syngr1	0	0	0	1.39832	0.998	0.907
Lyz2	0	0	0	1.37937	0.999	0.869
Gusb	0	0	0	1.37022	0.996	0.815
Ch25h	0	0	0	1.35567	0.582	0.088
Cox6a2	0	0	0	1.35265	0.755	0.221
Baiap2l2	0	0	0	1.33655	0.788	0.181
Lrpap1	0	0	0	1.32383	0.977	0.674
Spp1	0	0	0	1.21898	0.348	0.091
Ctsd	0	0	0	1.19121	1	1
Axl	0	0	0	1.15764	0.832	0.242
Crlf2	0	0	0	1.13731	0.876	0.532
Cd52	0	0	0	1.13325	0.995	0.885
Tyrobp	0	0	0	1.12729	1	0.999
Gnas	0	0	0	1.12389	1	0.954
Mif	0	0	0	1.10646	0.963	0.646
Cd63	0	0	0	1.07799	1	0.928
Hif1a	0	0	0	1.02044	0.963	0.673
Ctsz	0	0	0	1.01884	1	0.999
Cd74	0	0	0	1.01496	0.74	0.346
Pcp4	0	0	0	0.983733	0.648	0.185
Serpine2	0	0	0	0.976991	0.999	0.946
Ndufa1	0	0	0	0.975389	0.933	0.591
Ifi27l2a	0	0	0	0.962321	0.906	0.545
Chst2	0	0	0	0.961726	0.71	0.194
Il4i1	0	0	0	0.955741	0.62	0.21
Cox6a1	0	0	0	0.953907	0.941	0.671
Itgax	0	0	0	0.94836	0.557	0.165
Npc2	0	0	0	0.936227	1	0.976
Pkm	0	0	0	0.927877	0.941	0.655
Trem2	0	0	0	0.926613	1	1
Cd68	0	0	0	0.923274	0.999	0.969
Scd2	0	0	0	0.900977	0.732	0.359
Lgals3bp	0	0	0	0.880825	0.969	0.742
Ctsb	0	0	0	0.871135	1	0.998
Fkbp2	0	0	0	0.857163	0.958	0.753
Psat1	0	0	0	0.845924	0.747	0.291
Igf1	0	0	0	0.845678	0.536	0.137
Gapdh	0	0	0	0.827574	0.997	0.929
Lat2	0	0	0	0.815307	0.915	0.616
Asb10	0	0	0	0.808572	0.645	0.188
Fabp3	0	0	0	0.796616	0.523	0.086
Rpl21	0	0	0	0.796187	1	0.996
Rplp0	0	0	0	0.785428	1	0.985
Nrp1	0	0	0	0.782974	0.922	0.622
Hcar2	0	0	0	0.779885	0.52	0.105
Apbb2	0	0	0	0.775674	0.802	0.394
Ccl4	0	0	0	0.770644	0.689	0.384
Nceh1	0	0	0	0.756951	0.725	0.276
Pebp1	0	0	0	0.75678	0.939	0.675
Tmed3	0	0	0	0.753445	0.96	0.74
Lamtor4	0	0	0	0.749104	0.98	0.817
Myo1e	0	0	0	0.746581	0.727	0.296
Atp5j2	0	0	0	0.744032	0.978	0.801
Gm13889	0	0	0	0.733064	0.478	0.149
Rpl5	0	0	0	0.724681	0.999	0.979
Hcst	0	0	0	0.721984	0.742	0.355
Ifitm3	0	0	0	0.721588	0.699	0.363
Aplp2	0	0	0	0.72076	0.826	0.495
Ssr4	0	0	0	0.713944	0.995	0.933
H2-Ab1	0	0	0	0.705572	0.55	0.219
St8sia6	0	0	0	0.704669	0.646	0.229
Arpc1b	0	0	0	0.69744	0.995	0.924
Tpi1	0	0	0	0.692669	0.861	0.533
Cd34	0	0	0	0.69052	0.937	0.709
Kcnj2	0	0	0	0.690394	0.714	0.332
Ctsa	0	0	0	0.687334	0.999	0.955
Erp29	0	0	0	0.681951	0.999	0.951
Lilrb4a	0	0	0	0.674006	0.38	0.103
Tomm7	0	0	0	0.673886	0.953	0.737
Hpse	0	0	0	0.673214	0.355	0.032
Tmem176a	0	0	0	0.669859	0.936	0.687
Cacna1a	0	0	0	0.658177	0.601	0.205
Ctla2b	0	0	0	0.655971	0.57	0.214
Usp12	0	0	0	0.65549	0.815	0.495
Rpl9	0	0	0	0.648343	1	0.987
Bri3	0	0	0	0.646548	0.989	0.899
Sdf2l1	0	0	0	0.645533	0.906	0.656
Rpl6	0	0	0	0.641581	1	0.993
B2m	0	0	0	0.641196	1	0.999
Pomp	0	0	0	0.638736	0.98	0.854
Fis1	0	0	0	0.636239	0.91	0.651
Prdx4	0	0	0	0.626725	0.828	0.488
Anxa3	0	0	0	0.62652	0.998	0.957
Ldha	0	0	0	0.624653	0.866	0.6
Ctsl	0	0	0	0.622234	1	0.996
Pld3	0	0	0	0.616841	0.862	0.575
Csf1	0	0	0	0.61354	0.608	0.288
Atp5k	0	0	0	0.60973	0.869	0.573
Dpp7	0	0	0	0.608913	0.655	0.29
Hexa	0	0	0	0.608616	0.998	0.974
Atp6v0c	0	0	0	0.603672	0.999	0.967
Aldh2	0	0	0	0.603463	0.693	0.339
Arap2	0	0	0	0.596188	0.551	0.202
Slc38a10	0	0	0	0.58892	0.734	0.454
Plbd2	0	0	0	0.58842	0.813	0.477
Gng5	0	0	0	0.586949	0.994	0.926
P2rx4	0	0	0	0.585984	0.804	0.511
Pgam1	0	0	0	0.58576	0.868	0.578
Bsg	0	0	0	0.580992	0.988	0.933
Arpc3	0	0	0	0.576275	0.982	0.879
Atraid	0	0	0	0.575877	0.962	0.799
Pgk1	0	0	0	0.574896	0.724	0.391
Aldoa	0	0	0	0.572038	0.953	0.767
Pmp22	0	0	0	0.571079	0.974	0.844
Acaca	0	0	0	0.570264	0.509	0.154
Arhgap24	0	0	0	0.563575	0.613	0.272
Ywhah	0	0	0	0.562859	0.997	0.958
Glmp	0	0	0	0.559681	0.896	0.654
Cadm1	0	0	0	0.559286	0.934	0.704
Mrpl33	0	0	0	0.558134	0.76	0.44
Ifnar2	0	0	0	0.555589	0.981	0.871
Mt1	0	0	0	0.552242	0.927	0.693
Gng12	0	0	0	0.552066	0.702	0.365
Fam20c	0	0	0	0.549372	0.445	0.121
Cpeb2	0	0	0	0.54241	0.625	0.302
Bst2	0	0	0	0.542274	0.935	0.759
Ost4	0	0	0	0.540275	0.918	0.694
H2-Aa	0	0	0	0.538889	0.288	0.087
Ctla2a	0	0	0	0.534924	0.258	0.028
Creg1	0	0	0	0.534404	0.994	0.937
Tent5c	0	0	0	0.53057	0.845	0.601
Chchd2	0	0	0	0.526454	0.987	0.9
Plaur	0	0	0	0.524294	0.523	0.21
Gltp	0	0	0	0.521601	0.807	0.506
Actr3b	0	0	0	0.517524	0.406	0.083
Ang	0	0	0	0.517078	0.908	0.73
Atp1b3	0	0	0	0.516379	0.925	0.714
Calr	0	0	0	0.502236	0.993	0.961
Gm2a	0	0	0	0.496081	0.885	0.646
Oasl2	0	0	0	0.493388	0.449	0.165
Cops9	0	0	0	0.492067	0.902	0.668
Vkorc1	0	0	0	0.485129	0.842	0.579
Tsc22d1	0	0	0	0.483372	0.419	0.139
Atp1a3	0	0	0	0.483282	0.434	0.126
Rpl41	0	0	0	0.482313	1	0.992
Pf4	0	0	0	0.481164	0.233	0.022
Mrfap1	0	0	0	0.481008	0.953	0.79
Milr1	0	0	0	0.479418	0.611	0.313
Glb1	0	0	0	0.478776	0.677	0.368
Bhlhe40	0	0	0	0.475815	0.337	0.068
Bri3bp	0	0	0	0.474058	0.524	0.199
Htra3	0	0	0	0.467119	0.342	0.071
Fxyd5	0	0	0	0.466962	0.435	0.18
Tmem163	0	0	0	0.462099	0.338	0.043
Adssl1	0	0	0	0.461975	0.497	0.205
Tmem176b	0	0	0	0.461609	0.973	0.829
Mrc2	0	0	0	0.459114	0.447	0.156
Rab7b	0	0	0	0.457361	0.327	0.065
Wfdc17	0	0	0	0.455558	0.24	0.061
Rap2b	0	0	0	0.4534	0.456	0.182
Mpeg1	0	0	0	0.450884	0.993	0.958
Olfml3	0	0	0	0.449691	1	0.995
Abhd12	0	0	0	0.447379	0.999	0.972
Pdcd1	0	0	0	0.443751	0.401	0.136
Adarb1	0	0	0	0.442814	0.403	0.137
Gba	0	0	0	0.442109	0.654	0.357
Tnfsf8	0	0	0	0.440686	0.43	0.14
Ftl1	0	0	0	0.437512	1	0.993
Abcb1b	0	0	0	0.433483	0.57	0.27
Ly86	0	0	0	0.433232	1	0.999
Cyp51	0	0	0	0.432511	0.344	0.102
Gm26714	0	0	0	0.432422	0.359	0.093
Myo5a	0	0	0	0.417856	0.382	0.126
Sulf2	0	0	0	0.398956	0.399	0.146
Cox8a	0	0	0	0.398886	0.984	0.905
Ifitm2	0	0	0	0.397435	0.251	0.068
Scarb1	0	0	0	0.395048	0.465	0.195
Man2b2	0	0	0	0.394783	0.589	0.306
Cox4i1	0	0	0	0.392786	0.994	0.945
Ache	0	0	0	0.392021	0.34	0.085
Gpr65	0	0	0	0.389182	0.416	0.155
Fth1	0	0	0	0.388576	1	0.999
Grn	0	0	0	0.385799	0.999	0.991
Rpl10a	0	0	0	0.373712	0.998	0.973
Insig1	0	0	0	0.370148	0.297	0.08
Cd72	0	0	0	0.359038	0.329	0.118
Egln3	0	0	0	0.354709	0.288	0.063
Anxa2	0	0	0	0.351268	0.276	0.05
Fcer1g	0	0	0	0.343534	1	0.999
Lox	0	0	0	0.342163	0.24	0.047
Etl4	0	0	0	0.340966	0.3	0.092
Flt1	0	0	0	0.33993	0.163	0.026
Pianp	0	0	0	0.339114	0.212	0.029
Plekhh2	0	0	0	0.332135	0.356	0.122
5930430L01Rik	0	0	0	0.327956	0.235	0.049
Rpl32	0	0	0	0.323932	0.999	0.992
Lamp1	0	0	0	0.319194	0.999	0.989
Ldlr	0	0	0	0.311196	0.219	0.043
Cd200r4	0	0	0	0.310038	0.23	0.041
Plxna2	0	0	0	0.30594	0.178	0.015
Rpl19	0	0	0	0.297084	0.999	0.994
Rpl23	0	0	0	0.296658	1	0.996
Cd28	0	0	0	0.295433	0.167	0.013
Alkbh2	0	0	0	0.281959	0.297	0.1
Kcnk9	0	0	0	0.276239	0.151	0.019
Tomm6	0	3.81484e-307	6.55695e-303	0.458525	0.896	0.677
Sdf4	0	3.75022e-306	6.44587e-302	0.447404	0.933	0.76
Tmem160	0	3.56416e-301	6.12608e-297	0.446667	0.817	0.551
Atp5e	0	7.79061e-301	1.33905e-296	0.404905	0.976	0.872
Vps29	0	5.06382e-300	8.70369e-296	0.455585	0.795	0.526
Fgl2	0	1.61796e-298	2.78094e-294	0.338794	0.41	0.173
Plxdc2	0	9.56509e-294	1.64405e-289	0.349752	0.999	0.967
Naglu	0	1.61431e-291	2.77468e-287	0.446495	0.78	0.512
Bag1	0	3.79008e-291	6.51438e-287	0.448805	0.846	0.598
Coro1c	0	6.38552e-291	1.09754e-286	0.344249	0.461	0.213
Eef1a1	0	2.2782e-288	3.91577e-284	0.251705	1	0.999
Ergic3	0	1.79798e-287	3.09037e-283	0.432312	0.917	0.733
Hmgn3	0	2.53134e-287	4.35086e-283	0.292455	0.363	0.145
Fdps	0	6.00863e-284	1.03276e-279	0.377637	0.383	0.164
Atp6v0b	0	1.20836e-283	2.07692e-279	0.298189	1	0.984
Vps13c	0	1.95753e-283	3.36461e-279	0.428544	0.599	0.329
Maged1	0	7.90945e-283	1.35948e-278	0.352418	0.493	0.24
Rell1	0	1.60017e-282	2.75037e-278	0.251266	0.231	0.071
Cstb	0	6.04211e-282	1.03852e-277	0.458261	0.802	0.536
Ptchd1	0	4.3119e-281	7.41129e-277	0.266418	0.316	0.119
Cox6c	0	6.14663e-281	1.05648e-276	0.419976	0.954	0.815
Gas6	0	5.3518e-280	9.19867e-276	0.530035	0.814	0.584
Pdgfa	0	2.9949e-278	5.14764e-274	0.443232	0.578	0.312
Rnasek	0	1.16512e-276	2.00261e-272	0.382302	0.98	0.895
Atf3	0	1.04999e-274	1.80472e-270	0.376542	0.433	0.199
Clip1	0	2.32594e-274	3.99782e-270	0.436517	0.891	0.652
Rpl28	0	7.42049e-274	1.27543e-269	0.298362	0.999	0.985
Dnajb14	0	2.89767e-272	4.98052e-268	0.469826	0.8	0.537
Nbl1	0	3.46552e-272	5.95654e-268	0.255848	0.259	0.088
Serf2	0	1.13963e-271	1.95879e-267	0.353879	0.989	0.941
Adap1	0	1.77207e-270	3.04584e-266	0.251007	0.33	0.129
Adamts1	0	5.66489e-267	9.73681e-263	0.593188	0.428	0.198
Cpd	0	2.91046e-264	5.00249e-260	0.400168	0.641	0.366
Cpq	0	4.70682e-264	8.09008e-260	0.326786	0.395	0.175
Uqcr11	0	6.83159e-264	1.17421e-259	0.418972	0.911	0.724
Arrdc4	0	2.80134e-261	4.81494e-257	0.307682	0.362	0.154
St14	0	9.8189e-260	1.68767e-255	0.269952	0.346	0.143
Cd9	0	1.09726e-258	1.88597e-254	0.31	1	0.998
Rnaset2a	0	1.45817e-258	2.5063e-254	0.345974	0.987	0.932
Tecpr1	0	1.31981e-255	2.26849e-251	0.346629	0.453	0.22
Wsb2	0	5.67389e-255	9.75228e-251	0.311639	0.502	0.251
Tmem256	0	7.05391e-255	1.21243e-250	0.422231	0.825	0.583
Gas2l3	0	1.02513e-251	1.76199e-247	0.277734	0.265	0.096
Tcap	0	1.57713e-251	2.71076e-247	0.288759	0.125	0.025
Npnt	0	2.79581e-250	4.80544e-246	0.356771	0.555	0.295
Anxa5	0	2.80577e-245	4.82255e-241	0.367252	0.57	0.312
Dbi	0	2.38025e-244	4.09117e-240	0.418238	0.753	0.502
Hadha	0	3.45172e-243	5.93282e-239	0.396939	0.802	0.547
Rpl26	0	3.60306e-243	6.19294e-239	0.260459	0.999	0.993
Cox6b1	0	4.60051e-243	7.90736e-239	0.371392	0.954	0.821
Plekhm2	0	1.35649e-241	2.33153e-237	0.340931	0.465	0.234
Srpk2	0	1.36602e-240	2.34792e-236	0.380068	0.727	0.456
Nenf	0	1.69078e-240	2.90612e-236	0.39559	0.749	0.494
Anapc13	0	1.04764e-238	1.80069e-234	0.404575	0.84	0.617
Rps19	0	1.92282e-238	3.30495e-234	0.296425	0.996	0.976
Gsto1	0	6.4157e-238	1.10273e-233	0.286874	0.439	0.213
Plin2	0	3.16388e-237	5.43807e-233	0.347847	0.392	0.185
Rps26	0	5.7979e-237	9.96544e-233	0.291037	0.995	0.97
Rps8	0	3.26596e-235	5.61353e-231	0.250254	1	0.996
H2-Eb1	0	1.94599e-234	3.34476e-230	0.322572	0.2	0.062
Atp6v1c1	0	1.33945e-230	2.30225e-226	0.388987	0.817	0.579
Ggh	0	3.46483e-230	5.95534e-226	0.385564	0.723	0.471
Pfkl	0	1.26574e-229	2.17555e-225	0.345282	0.614	0.357
Tlr12	0	1.94784e-227	3.34796e-223	0.307751	0.451	0.226
Fuca1	0	2.02595e-227	3.4822e-223	0.378434	0.905	0.736
Sc5d	0	1.07574e-225	1.84899e-221	0.259627	0.297	0.121
Tec	0	1.55223e-225	2.66798e-221	0.362964	0.631	0.377
Uqcrq	0	2.51006e-225	4.3143e-221	0.38427	0.904	0.704
Rpsa	0	3.32142e-225	5.70886e-221	0.278393	0.997	0.973
Rps28	0	6.6862e-225	1.14922e-220	0.250739	0.999	0.989
Arsb	0	1.43258e-224	2.46232e-220	0.416085	0.868	0.666
Polr1d	0	2.61966e-223	4.50268e-219	0.377168	0.847	0.627
Cux1	0	3.9009e-223	6.70486e-219	0.397709	0.859	0.646
Tceal9	0	1.63837e-219	2.81603e-215	0.325927	0.548	0.303
Rps25	0	1.81704e-219	3.12313e-215	0.257887	0.999	0.985
Med28	0	5.50629e-218	9.46421e-214	0.36448	0.745	0.492
Pde8b	0	3.22405e-217	5.54149e-213	0.30272	0.408	0.2
Mgst3	0	6.16056e-217	1.05888e-212	0.26035	0.354	0.161
Arpc1a	0	1.04856e-215	1.80227e-211	0.33886	0.703	0.445
H2afj	0	4.30204e-214	7.39434e-210	0.348938	0.728	0.471
Cck	0	6.00681e-214	1.03245e-209	0.468578	0.107	0.022
AU020206	0	6.3973e-214	1.09957e-209	0.375207	0.752	0.498
Crip1	0	2.52573e-213	4.34123e-209	0.293526	0.415	0.203
Slfn5	0	6.46635e-213	1.11144e-208	0.28483	0.338	0.149
Cops4	0	7.6175e-213	1.3093e-208	0.36847	0.841	0.618
Tcn2	0	3.9835e-212	6.84684e-208	0.363168	0.944	0.831
Fcgr2b	0	2.51111e-211	4.3161e-207	0.380712	0.947	0.812
Atp5l	0	2.51431e-211	4.3216e-207	0.342086	0.954	0.826
Gpi1	0	1.59214e-210	2.73657e-206	0.358519	0.766	0.52
Abcf2	0	3.17217e-210	5.45232e-206	0.266714	0.427	0.212
Slc16a3	0	2.0172e-209	3.46717e-205	0.330156	0.513	0.282
Hacd4	0	1.38064e-205	2.37305e-201	0.315494	0.587	0.34
Nudt9	0	2.32327e-204	3.99324e-200	0.305206	0.607	0.357
Galc	0	3.47984e-204	5.98115e-200	0.287291	0.461	0.244
Plpp1	0	6.73763e-204	1.15806e-199	0.336878	0.667	0.413
Ubl5	0	6.85559e-204	1.17834e-199	0.35082	0.941	0.799
Plekha1	0	9.92254e-204	1.70549e-199	0.353288	0.646	0.397
Echs1	0	8.35877e-203	1.43671e-198	0.356865	0.722	0.474
Rassf3	0	8.31186e-201	1.42864e-196	0.27299	0.402	0.199
Hmox1	0	5.92532e-199	1.01844e-194	0.251343	0.38	0.184
Ctsh	0	2.18825e-198	3.76116e-194	0.276517	0.996	0.98
Msmo1	0	3.76034e-198	6.46327e-194	0.308955	0.435	0.228
Cox7c	0	4.90709e-198	8.4343e-194	0.311628	0.977	0.892
Cyba	0	7.87715e-198	1.35392e-193	0.269762	0.999	0.993
Hacd2	0	8.82091e-198	1.51614e-193	0.329808	0.615	0.369
Uqcrh	0	1.07014e-195	1.83936e-191	0.323574	0.962	0.834
Atp5mpl	0	1.31596e-195	2.26188e-191	0.351516	0.869	0.661
AI506816	0	1.46404e-195	2.5164e-191	0.289071	0.453	0.238
Nrbf2	0	2.76729e-192	4.75641e-188	0.334681	0.6	0.364
Scpep1	0	3.28244e-192	5.64186e-188	0.324453	0.677	0.426
Mdh2	0	3.53399e-192	6.07423e-188	0.347866	0.761	0.525
Sh3bp2	0	5.00671e-192	8.60553e-188	0.282715	0.435	0.227
Sdc3	0	3.88702e-191	6.681e-187	0.297908	0.548	0.315
Rpl31	0	4.88226e-191	8.39164e-187	0.309585	0.973	0.871
Cxcl13	0	7.59673e-191	1.30573e-186	0.507852	0.094	0.018
H2-K1	0	7.66081e-191	1.31674e-186	0.344696	0.992	0.941
Gstm5	0	9.74409e-191	1.67482e-186	0.261571	0.332	0.155
Rheb	0	2.78288e-186	4.78322e-182	0.341968	0.786	0.551
Rpl9-ps6	0	5.37202e-186	9.23342e-182	0.270114	0.542	0.311
Bcl2a1b	0	1.43065e-185	2.459e-181	0.355453	0.895	0.7
Got1	0	1.60777e-184	2.76343e-180	0.287445	0.492	0.275
Atp6v1f	0	5.98454e-184	1.02862e-179	0.317692	0.94	0.804
Oxct1	0	6.55444e-184	1.12658e-179	0.337011	0.905	0.725
Ndufv3	0	3.71823e-183	6.3909e-179	0.342961	0.796	0.58
Uap1	0	1.04752e-182	1.80048e-178	0.26725	0.38	0.192
Dgkz	0	4.76827e-182	8.19571e-178	0.317768	0.639	0.402
Rac1	0	2.31731e-180	3.983e-176	0.292686	0.976	0.895
Gde1	0	7.31944e-177	1.25807e-172	0.321981	0.718	0.482
Grcc10	0	1.55459e-176	2.67203e-172	0.313217	0.956	0.842
Cxcl16	0	1.98778e-176	3.41659e-172	0.365678	0.666	0.431
Uqcr10	0	7.43666e-176	1.27821e-171	0.336901	0.851	0.64
Gaa	0	1.07907e-175	1.8547e-171	0.290835	0.597	0.364
Tpd52	0	3.28008e-175	5.6378e-171	0.338592	0.827	0.603
Erlec1	0	1.18406e-174	2.03515e-170	0.323098	0.71	0.48
Dusp3	0	1.69565e-173	2.91448e-169	0.28102	0.595	0.362
Ppp1cc	0	2.25094e-172	3.86892e-168	0.324562	0.79	0.568
Akr1a1	0	4.21986e-171	7.2531e-167	0.313706	0.93	0.77
Uba52	0	9.99044e-168	1.71716e-163	0.305776	0.897	0.715
H2-Ob	0	2.52273e-167	4.33607e-163	0.258598	0.469	0.263
Slc30a9	0	1.13314e-164	1.94765e-160	0.264829	0.558	0.331
Nrp2	0	2.28071e-164	3.92008e-160	0.28442	0.565	0.34
Rnase4	0	4.69688e-163	8.073e-159	0.298937	0.987	0.951
Tmed2	0	1.50108e-159	2.58006e-155	0.309082	0.937	0.783
Plod3	0	1.67103e-157	2.87217e-153	0.305747	0.797	0.581
Lrmp	0	8.86875e-156	1.52436e-151	0.255669	0.53	0.316
Sbno1	0	7.74747e-155	1.33164e-150	0.313668	0.745	0.521
Pdap1	0	1.22895e-154	2.11233e-150	0.303271	0.708	0.484
Atp8a1	0	2.43787e-154	4.19022e-150	0.325714	0.809	0.606
Pilra	0	2.97763e-154	5.11796e-150	0.27577	0.496	0.294
Ran	0	2.34246e-153	4.02623e-149	0.317187	0.842	0.646
H2-DMa	0	2.60488e-153	4.47728e-149	0.339687	0.914	0.789
Shisa5	0	3.01888e-153	5.18885e-149	0.308342	0.825	0.613
Capg	0	1.2194e-152	2.0959e-148	0.285195	0.569	0.35
Atp6v1a	0	3.60866e-152	6.20257e-148	0.283122	0.599	0.378
Aprt	0	1.76843e-151	3.03957e-147	0.267036	0.589	0.368
Eno1	0	1.68405e-148	2.89454e-144	0.272658	0.547	0.34
Micos10	0	5.02758e-148	8.6414e-144	0.300246	0.843	0.65
Nme2	0	1.56888e-147	2.69659e-143	0.288142	0.95	0.826
Rpl35	0	2.74493e-147	4.71799e-143	0.286385	0.918	0.77
Hspe1	0	2.63878e-146	4.53554e-142	0.295468	0.916	0.763
Rpn2	0	6.63779e-145	1.1409e-140	0.295591	0.897	0.755
Cdk8	0	1.21314e-144	2.08515e-140	0.257579	0.503	0.301
Rpl22l1	0	1.41219e-144	2.42728e-140	0.311239	0.9	0.739
Eya4	0	7.09252e-143	1.21906e-138	0.263983	0.563	0.351
Smim14	0	3.85292e-141	6.6224e-137	0.274726	0.729	0.502
BC028528	0	5.66711e-140	9.74062e-136	0.263883	0.719	0.495
Sri	0	1.34262e-139	2.30769e-135	0.26006	0.712	0.487
Denr	0	1.34017e-138	2.30348e-134	0.278263	0.8	0.584
Gabarap	0	4.90805e-138	8.43596e-134	0.254756	0.98	0.908
Atp5h	0	3.48156e-137	5.98411e-133	0.262194	0.943	0.808
Romo1	0	4.87547e-137	8.37996e-133	0.275158	0.752	0.54
Ndufa2	0	7.39181e-137	1.2705e-132	0.274124	0.914	0.757
Nme1	0	3.62745e-136	6.23486e-132	0.280086	0.649	0.438
Tmed5	0	1.47788e-135	2.54019e-131	0.28642	0.946	0.82
Tbxas1	0	2.88646e-134	4.96125e-130	0.29577	0.875	0.709
Dnajb6	0	3.45705e-133	5.94198e-129	0.294566	0.85	0.668
Bhlhe41	0	5.21767e-133	8.96812e-129	0.305547	0.809	0.611
Hsp90b1	0	7.10378e-133	1.221e-128	0.268557	0.996	0.983
Npm1	0	7.94962e-133	1.36638e-128	0.2519	0.974	0.87
Scarb2	0	1.25452e-132	2.15626e-128	0.284809	0.902	0.743
Ndufa13	0	1.85368e-130	3.18611e-126	0.273597	0.927	0.785
Dad1	0	1.95562e-130	3.36132e-126	0.267702	0.943	0.82
Cd83	0	5.6251e-129	9.66843e-125	0.285914	0.699	0.483
Elob	0	1.61568e-126	2.77703e-122	0.269602	0.917	0.776
Cox7a2	0	2.41423e-125	4.14958e-121	0.261981	0.903	0.745
Cd180	0	4.52694e-125	7.7809e-121	0.286845	0.922	0.768
Rasgrp3	0	1.76582e-124	3.03509e-120	0.298441	0.93	0.791
Ndufc1	0	7.98441e-123	1.37236e-118	0.259663	0.732	0.523
Hvcn1	0	1.71515e-119	2.94799e-115	0.253369	0.741	0.53
Tecr	0	1.7946e-116	3.08456e-112	0.282111	0.829	0.665
Cox7b	0	5.46063e-116	9.38573e-112	0.262937	0.844	0.667
Tmbim4	0	2.08239e-115	3.57921e-111	0.255716	0.837	0.658
Cox5b	0	1.31659e-114	2.26296e-110	0.251685	0.875	0.712
Cnot6l	0	8.17571e-113	1.40524e-108	0.263242	0.724	0.525
Tpp1	0	7.85528e-109	1.35016e-104	0.254087	0.93	0.807
Bod1l	0	5.86815e-101	1.00862e-96	0.258848	0.728	0.538
Slc12a2	0	1.37605e-99	2.36515e-95	0.268744	0.836	0.663
Id2	0	9.20091e-94	1.58145e-89	0.357252	0.462	0.311
mt-Nd5	0	1.33448e-92	2.2937e-88	0.321187	0.886	0.818
Ccl12	0	1.96032e-53	3.3694e-49	0.264461	0.685	0.552
Egr1	1	0	0	0.649633	0.811	0.47
Crybb1	1	0	0	0.610809	0.903	0.612
Ecscr	1	0	0	0.576034	0.954	0.65
Camk2n1	1	0	0	0.522648	0.714	0.356
Zfhx3	1	0	0	0.522328	0.996	0.921
P2ry12	1	0	0	0.496263	1	0.995
Lst1	1	0	0	0.481325	0.805	0.505
Maf	1	0	0	0.474838	0.998	0.947
Txnip	1	0	0	0.463052	0.966	0.786
Junb	1	0	0	0.462098	0.979	0.875
Jun	1	0	0	0.453852	0.997	0.967
Ptgs1	1	0	0	0.393199	0.99	0.921
Cx3cr1	1	0	0	0.391661	1	0.998
Serinc3	1	0	0	0.381221	1	0.995
Lpcat2	1	0	0	0.364758	0.997	0.973
Lgmn	1	0	0	0.314743	1	0.999
Marcks	1	0	0	0.309183	1	0.998
Csf1r	1	0	0	0.268874	1	0.999
Ifngr1	1	4.45704e-307	7.66077e-303	0.35843	0.993	0.945
Btg2	1	4.14881e-303	7.13097e-299	0.45115	0.987	0.905
Nrip1	1	1.18913e-302	2.04388e-298	0.42381	0.962	0.814
Rgs2	1	1.42177e-300	2.44374e-296	0.372008	0.997	0.962
Unc93b1	1	2.22642e-297	3.82678e-293	0.314803	0.998	0.983
Glul	1	2.36358e-297	4.06252e-293	0.414172	0.968	0.838
Srgap2	1	1.53523e-294	2.63876e-290	0.3672	0.992	0.917
Malat1	1	1.28248e-288	2.20433e-284	0.289386	1	0.998
P2ry13	1	1.50773e-283	2.59149e-279	0.372385	0.98	0.879
Vsir	1	3.71022e-282	6.37712e-278	0.307745	0.999	0.985
Bank1	1	6.80492e-281	1.16963e-276	0.321469	0.459	0.2
Pou2f2	1	8.89133e-280	1.52824e-275	0.411999	0.975	0.864
Tmem119	1	4.64371e-277	7.9816e-273	0.331796	0.999	0.957
Adgrg1	1	3.70737e-275	6.37223e-271	0.403782	0.907	0.697
Slc40a1	1	5.56895e-275	9.57191e-271	0.406108	0.74	0.448
Rhob	1	4.25237e-272	7.30897e-268	0.318484	0.998	0.976
Fgd2	1	1.52645e-270	2.62366e-266	0.39458	0.892	0.654
Zfp36l2	1	6.98384e-264	1.20038e-259	0.385552	0.97	0.848
Stab1	1	2.51205e-263	4.31772e-259	0.391592	0.806	0.521
Otulinl	1	1.79699e-262	3.08867e-258	0.358384	0.97	0.842
Bin2	1	4.93578e-262	8.48361e-258	0.385138	0.952	0.803
Sox4	1	4.02668e-255	6.92106e-251	0.478375	0.823	0.585
Lrba	1	6.49289e-253	1.116e-248	0.38193	0.818	0.544
Cebpd	1	3.4531e-249	5.93519e-245	0.389069	0.725	0.449
Jund	1	6.36827e-247	1.09458e-242	0.382012	0.992	0.934
Ssh2	1	3.41441e-246	5.86868e-242	0.346286	0.984	0.894
Il7r	1	4.14997e-244	7.13297e-240	0.294578	0.425	0.191
Fos	1	2.06786e-239	3.55424e-235	0.499091	0.73	0.474
Mef2a	1	5.31798e-238	9.14054e-234	0.301069	0.996	0.969
Rps6ka1	1	1.11266e-231	1.91245e-227	0.374263	0.831	0.596
Bin1	1	7.58325e-231	1.30341e-226	0.305138	0.991	0.946
Elmo1	1	1.03851e-224	1.78499e-220	0.337534	0.948	0.794
Dock4	1	1.05767e-223	1.81792e-219	0.357279	0.917	0.727
Rtn1	1	3.83792e-222	6.59661e-218	0.337025	0.562	0.31
Siglece	1	6.13957e-222	1.05527e-217	0.267319	0.409	0.187
Mafb	1	7.24684e-221	1.24559e-216	0.321483	0.998	0.986
Slc2a5	1	1.34542e-220	2.3125e-216	0.363599	0.931	0.767
Cmtm6	1	3.4241e-220	5.88534e-216	0.338135	0.94	0.794
Dock10	1	4.05516e-220	6.97e-216	0.347863	0.917	0.734
Cd164	1	4.52472e-220	7.77709e-216	0.330126	0.961	0.847
Clec4a2	1	2.2653e-215	3.89359e-211	0.290757	0.586	0.317
Frmd4a	1	1.50122e-213	2.58029e-209	0.312626	0.979	0.889
Rab3il1	1	8.42071e-212	1.44735e-207	0.352166	0.878	0.682
Zfp36l1	1	2.47426e-211	4.25276e-207	0.385091	0.971	0.872
Cd33	1	5.28401e-211	9.08216e-207	0.340608	0.935	0.789
Il6ra	1	9.09094e-211	1.56255e-206	0.343518	0.906	0.713
Calm2	1	1.72005e-209	2.95643e-205	0.28367	0.993	0.961
Ltc4s	1	1.13009e-208	1.9424e-204	0.339875	0.981	0.891
Mtss1	1	3.47828e-205	5.97847e-201	0.26936	0.482	0.245
Adrb2	1	2.22822e-204	3.82986e-200	0.331714	0.785	0.528
Tmem173	1	5.36724e-204	9.22521e-200	0.323869	0.918	0.747
Pnp	1	5.89168e-202	1.01266e-197	0.328418	0.899	0.723
Cmtm7	1	4.85282e-199	8.34103e-195	0.326167	0.918	0.766
Tanc2	1	2.24044e-198	3.85087e-194	0.310405	0.978	0.88
Dusp7	1	1.77306e-196	3.04754e-192	0.341423	0.77	0.53
Golm1	1	1.17382e-194	2.01756e-190	0.284366	0.992	0.947
Entpd1	1	1.42274e-194	2.44541e-190	0.305583	0.973	0.883
Cep68	1	3.69007e-193	6.34249e-189	0.277781	0.495	0.264
Tgfbr1	1	4.28204e-188	7.35997e-184	0.250123	0.997	0.98
Slc29a3	1	7.36404e-188	1.26573e-183	0.32167	0.936	0.801
Ier5	1	7.52697e-188	1.29373e-183	0.317969	0.951	0.852
1700017B05Rik	1	3.48107e-185	5.98327e-181	0.329431	0.819	0.604
Sall1	1	1.07736e-184	1.85177e-180	0.313699	0.94	0.81
Rapgef5	1	2.70129e-184	4.64297e-180	0.318769	0.803	0.566
Pld4	1	4.6243e-183	7.94824e-179	0.287998	0.98	0.911
Plxna4	1	2.34004e-182	4.02206e-178	0.280726	0.505	0.279
Ntpcr	1	2.53813e-180	4.36254e-176	0.309453	0.841	0.629
Ivns1abp	1	3.00742e-180	5.16915e-176	0.283228	0.961	0.848
Ckb	1	1.57696e-179	2.71048e-175	0.286809	0.985	0.929
Susd3	1	1.76575e-177	3.03496e-173	0.302491	0.891	0.718
Lrrc3	1	1.46639e-176	2.52043e-172	0.317114	0.765	0.538
Kctd12	1	2.71217e-176	4.66168e-172	0.269251	0.998	0.977
Fchsd2	1	3.89006e-176	6.68623e-172	0.305932	0.845	0.626
Scamp2	1	8.25097e-175	1.41818e-170	0.262362	0.985	0.936
Klk8	1	1.43155e-173	2.46055e-169	0.318124	0.762	0.527
Ophn1	1	6.2268e-173	1.07026e-168	0.313379	0.889	0.703
Cyth4	1	1.05204e-172	1.80825e-168	0.256471	0.985	0.944
Klf7	1	2.30194e-171	3.95657e-167	0.288249	0.582	0.347
Scoc	1	4.75167e-171	8.16716e-167	0.275145	0.979	0.921
Man1a	1	5.56309e-171	9.56185e-167	0.315677	0.754	0.526
Pid1	1	1.21893e-168	2.09509e-164	0.27769	0.602	0.363
Chd9	1	1.47376e-168	2.5331e-164	0.299195	0.846	0.638
Itgam	1	1.57798e-168	2.71224e-164	0.266523	0.984	0.918
Lyn	1	3.13076e-168	5.38116e-164	0.269385	0.979	0.916
Wasf2	1	5.25044e-165	9.02446e-161	0.279378	0.974	0.884
Abca1	1	1.28104e-164	2.20185e-160	0.303594	0.909	0.732
Grap	1	5.63038e-164	9.6775e-160	0.256483	0.516	0.292
Pdlim4	1	3.08056e-163	5.29487e-159	0.262902	0.578	0.349
Celf2	1	1.06188e-162	1.82516e-158	0.283121	0.946	0.835
Inpp5d	1	2.66987e-162	4.58898e-158	0.280976	0.962	0.87
Adap2	1	3.90264e-162	6.70786e-158	0.286748	0.927	0.773
Lpar6	1	1.67514e-161	2.87923e-157	0.285561	0.759	0.53
Tjp1	1	5.00469e-161	8.60207e-157	0.296036	0.675	0.446
Clec4a3	1	1.0115e-159	1.73857e-155	0.257354	0.583	0.349
Ms4a6b	1	5.82193e-159	1.00067e-154	0.275124	0.647	0.409
Mtus1	1	6.73909e-158	1.15832e-153	0.300318	0.795	0.584
Pip4k2a	1	3.84767e-156	6.61337e-152	0.306357	0.839	0.649
Tm6sf1	1	7.58724e-156	1.30409e-151	0.300438	0.832	0.629
Eef2k	1	4.32586e-155	7.43529e-151	0.276248	0.633	0.41
Camk2d	1	4.44241e-155	7.63561e-151	0.286906	0.791	0.579
Alox5ap	1	1.19676e-152	2.057e-148	0.270566	0.93	0.783
Zfp36	1	2.38261e-151	4.09523e-147	0.309469	0.93	0.807
Cysltr1	1	3.33806e-151	5.73746e-147	0.281136	0.63	0.407
Adgre1	1	1.66255e-150	2.85759e-146	0.289855	0.849	0.652
Phyhd1	1	1.80559e-150	3.10345e-146	0.277166	0.829	0.631
Tent5a	1	2.77666e-150	4.77253e-146	0.332801	0.793	0.589
Rtn4rl1	1	3.08671e-150	5.30544e-146	0.287876	0.719	0.502
Pmepa1	1	6.62915e-149	1.13942e-144	0.257241	0.996	0.969
Hist1h2ac	1	5.6612e-147	9.73048e-143	0.309154	0.425	0.238
Pag1	1	6.74112e-147	1.15866e-142	0.267961	0.957	0.851
Fam102b	1	2.0972e-146	3.60467e-142	0.288605	0.954	0.835
Mgat4a	1	4.50546e-146	7.74398e-142	0.275162	0.865	0.688
Mertk	1	5.02614e-146	8.63893e-142	0.257822	0.968	0.851
Slc16a6	1	1.40056e-145	2.40728e-141	0.278459	0.816	0.61
Wnk1	1	1.07181e-144	1.84223e-140	0.258971	0.957	0.852
Maml3	1	1.82883e-143	3.14339e-139	0.283192	0.73	0.512
Dapp1	1	1.36081e-141	2.33896e-137	0.259757	0.756	0.539
Gm15503	1	3.69836e-141	6.35674e-137	0.26593	0.684	0.463
Cd300a	1	5.22833e-141	8.98646e-137	0.25607	0.769	0.553
Pik3r1	1	5.92457e-139	1.01832e-134	0.278227	0.856	0.673
Nav2	1	3.73698e-138	6.42313e-134	0.251164	0.93	0.78
Dip2b	1	2.68239e-137	4.61049e-133	0.269366	0.838	0.648
Ptpn1	1	8.23307e-137	1.4151e-132	0.271219	0.874	0.709
Il10ra	1	1.62924e-136	2.80034e-132	0.25355	0.779	0.574
Fermt3	1	2.0771e-136	3.57012e-132	0.257381	0.928	0.814
Csnk1e	1	1.98817e-133	3.41726e-129	0.264467	0.929	0.808
Numb	1	3.35198e-133	5.76139e-129	0.257259	0.835	0.64
Gna15	1	3.74343e-132	6.43421e-128	0.260078	0.847	0.674
Cttnbp2nl	1	7.96169e-132	1.36846e-127	0.253297	0.948	0.838
Tuba1a	1	1.25876e-131	2.16356e-127	0.262924	0.676	0.468
Nfam1	1	3.04726e-130	5.23763e-126	0.254364	0.694	0.485
Tpst2	1	1.3817e-129	2.37486e-125	0.256279	0.793	0.602
Mylip	1	1.71017e-129	2.93943e-125	0.250785	0.944	0.836
Slc1a3	1	4.21443e-129	7.24377e-125	0.264052	0.793	0.59
Dusp6	1	5.55623e-128	9.55006e-124	0.278313	0.893	0.735
Sipa1	1	2.6581e-127	4.56874e-123	0.256253	0.813	0.627
Zfp710	1	1.99834e-126	3.43474e-122	0.257425	0.728	0.523
Acp2	1	1.53801e-125	2.64354e-121	0.258879	0.797	0.596
Pla2g15	1	6.39545e-125	1.09925e-120	0.253279	0.837	0.68
Arid1a	1	3.85261e-122	6.62186e-118	0.2564	0.836	0.658
Klf3	1	7.17115e-122	1.23258e-117	0.25702	0.847	0.683
St3gal5	1	3.26044e-121	5.60404e-117	0.260242	0.829	0.647
Col27a1	1	3.33762e-121	5.7367e-117	0.259953	0.699	0.496
Ubash3b	1	4.28559e-120	7.36608e-116	0.255137	0.842	0.666
Slc7a8	1	1.21798e-115	2.09346e-111	0.253445	0.869	0.715
Zbtb7a	1	2.46274e-114	4.23295e-110	0.261622	0.783	0.609
Hspa1b	1	1.68529e-112	2.89668e-108	0.27496	0.307	0.164
Fosb	1	5.39669e-88	9.27584e-84	0.26241	0.622	0.449
Malat1	2	0	0	0.761284	1	0.998
Ecscr	2	0	0	0.703711	0.844	0.665
Maf	2	0	0	0.70325	0.984	0.948
P2ry12	2	0	0	0.691152	1	0.995
Txnip	2	0	0	0.669506	0.874	0.798
Srgap2	2	0	0	0.653886	0.956	0.922
P2ry13	2	0	0	0.651502	0.924	0.886
Elmo1	2	0	0	0.640197	0.858	0.806
Nrip1	2	0	0	0.634523	0.879	0.825
Zfhx3	2	0	0	0.615181	0.954	0.926
Ivns1abp	2	0	0	0.598363	0.884	0.858
Mef2a	2	0	0	0.55081	0.979	0.971
Tmem119	2	0	0	0.513855	0.987	0.958
Ifngr1	2	0	0	0.510732	0.962	0.95
Epb41l2	2	0	0	0.509054	0.97	0.968
Serinc3	2	0	0	0.500934	0.998	0.996
Cx3cr1	2	0	0	0.467382	1	0.998
Vsir	2	0	0	0.463558	0.988	0.986
Ddx5	2	0	0	0.450947	0.993	0.992
Qk	2	0	0	0.43181	0.991	0.99
Marcks	2	0	0	0.376149	1	0.998
Rhob	2	1.76751e-304	3.038e-300	0.468071	0.983	0.978
Csf1r	2	1.61933e-291	2.7833e-287	0.286384	1	0.999
Tgfbr1	2	2.10882e-286	3.62464e-282	0.44833	0.979	0.982
Cd164	2	4.52727e-283	7.78147e-279	0.561622	0.882	0.858
Kctd12	2	4.12566e-281	7.09119e-277	0.487981	0.982	0.979
Ssh2	2	6.07e-278	1.04331e-273	0.517947	0.924	0.902
Frmd4a	2	2.98344e-264	5.12793e-260	0.500163	0.913	0.898
Jun	2	8.9444e-260	1.53736e-255	0.5267	0.978	0.97
Sparc	2	6.59313e-254	1.13323e-249	0.31592	1	0.999
Rrbp1	2	2.75308e-244	4.73199e-240	0.374025	0.991	0.989
Lpcat2	2	2.209e-238	3.79682e-234	0.382463	0.978	0.975
Mbnl1	2	1.30653e-232	2.24567e-228	0.422008	0.964	0.966
Cyth4	2	4.01861e-232	6.90719e-228	0.419016	0.94	0.95
Chd9	2	1.26261e-230	2.17018e-226	0.626181	0.72	0.655
Gpr34	2	1.4492e-226	2.49089e-222	0.371331	0.998	0.998
Cmtm6	2	6.71667e-225	1.15446e-220	0.501955	0.82	0.81
Golm1	2	2.74434e-221	4.71697e-217	0.415826	0.948	0.953
Hpgds	2	3.87837e-221	6.66614e-217	0.394526	0.973	0.976
Tanc2	2	7.64e-220	1.31316e-215	0.47402	0.895	0.891
Son	2	9.61731e-218	1.65302e-213	0.368899	0.981	0.984
Selplg	2	4.92658e-217	8.4678e-213	0.300928	0.999	0.997
Unc93b1	2	3.20166e-216	5.50302e-212	0.344627	0.985	0.985
Nav2	2	2.21566e-214	3.80828e-210	0.515181	0.825	0.794
Fchsd2	2	1.48941e-213	2.56e-209	0.623958	0.709	0.644
Dock4	2	1.50762e-213	2.5913e-209	0.535692	0.78	0.746
Otulinl	2	2.4425e-204	4.19817e-200	0.4677	0.861	0.856
Rgs2	2	4.41398e-202	7.58675e-198	0.447432	0.97	0.966
Arhgap5	2	1.04834e-200	1.80188e-196	0.367767	0.98	0.983
Ptgs1	2	2.87531e-196	4.94208e-192	0.40649	0.939	0.928
Rsrp1	2	1.25483e-195	2.1568e-191	0.308409	0.995	0.995
Dock10	2	1.60973e-194	2.76681e-190	0.531968	0.782	0.752
Calm2	2	1.14856e-189	1.97415e-185	0.359338	0.962	0.966
Ccr5	2	9.39195e-188	1.61429e-183	0.533689	0.827	0.808
Itgam	2	2.0024e-184	3.44173e-180	0.419144	0.926	0.926
Wnk1	2	1.02054e-180	1.75411e-176	0.483605	0.862	0.865
Ophn1	2	4.06319e-176	6.98381e-172	0.528515	0.747	0.722
Glul	2	4.94741e-175	8.50361e-171	0.466067	0.86	0.853
Zfp36l2	2	1.01129e-173	1.7382e-169	0.460115	0.868	0.862
Xist	2	1.74914e-170	3.00641e-166	0.371218	0.976	0.983
Gm42418	2	1.89443e-170	3.25614e-166	0.26477	0.999	0.999
Scoc	2	3.71581e-168	6.38673e-164	0.413865	0.91	0.93
Siglech	2	2.79054e-167	4.79638e-163	0.289163	0.996	0.997
Cd33	2	4.11829e-167	7.07852e-163	0.461734	0.805	0.806
Lrba	2	5.16231e-167	8.87297e-163	0.554582	0.644	0.567
Pag1	2	7.26544e-166	1.24878e-161	0.430873	0.85	0.865
Hnrnpa2b1	2	1.81992e-165	3.12808e-161	0.389489	0.945	0.963
Tmem173	2	1.03625e-164	1.78111e-160	0.47917	0.778	0.766
Bin1	2	6.78879e-163	1.16686e-158	0.346403	0.94	0.953
Sall1	2	7.25187e-162	1.24645e-157	0.447157	0.82	0.826
Lyn	2	1.07668e-160	1.85061e-156	0.377427	0.906	0.926
Zeb2	2	1.69912e-160	2.92045e-156	0.420981	0.927	0.935
Entpd1	2	9.56226e-160	1.64356e-155	0.393911	0.884	0.895
Cttnbp2nl	2	1.82678e-158	3.13987e-154	0.436557	0.84	0.853
Mertk	2	4.15064e-157	7.13412e-153	0.431866	0.852	0.867
Rbm39	2	1.90171e-154	3.26867e-150	0.343454	0.956	0.966
Scamp2	2	1.26022e-152	2.16606e-148	0.35578	0.926	0.944
Csmd3	2	5.29565e-152	9.10216e-148	0.541795	0.713	0.692
Mef2c	2	6.53193e-151	1.12271e-146	0.288071	0.992	0.994
Il6ra	2	3.00955e-150	5.17282e-146	0.462148	0.749	0.734
AC149090.1	2	2.27231e-146	3.90565e-142	0.383028	0.898	0.912
Stab1	2	6.14384e-144	1.056e-139	0.508917	0.625	0.546
Macf1	2	6.15495e-144	1.05791e-139	0.411831	0.884	0.893
Susd3	2	1.57354e-142	2.7046e-138	0.439767	0.745	0.737
Adap2	2	1.809e-142	3.1093e-138	0.433686	0.792	0.791
Picalm	2	6.00265e-141	1.03174e-136	0.403421	0.861	0.888
Nav3	2	1.76401e-140	3.03197e-136	0.484112	0.793	0.795
Slc2a5	2	4.13691e-139	7.11052e-135	0.432848	0.786	0.787
Dleu2	2	6.05706e-138	1.04109e-133	0.50418	0.742	0.737
Rapgef5	2	4.52936e-137	7.78507e-133	0.526518	0.629	0.59
Adap2os	2	6.98768e-137	1.20104e-132	0.463953	0.71	0.695
Inpp5d	2	1.67331e-134	2.87609e-130	0.371735	0.861	0.884
Fgd2	2	6.39797e-133	1.09968e-128	0.463617	0.703	0.679
Sox4	2	4.35485e-132	7.48511e-128	0.684019	0.664	0.606
Crybb1	2	1.11759e-129	1.92091e-125	0.479661	0.711	0.638
Btg2	2	6.88359e-129	1.18315e-124	0.440071	0.921	0.914
Rhoh	2	3.28836e-128	5.65203e-124	0.415698	0.814	0.831
Tsc22d4	2	4.01237e-128	6.89646e-124	0.358644	0.892	0.914
Jmjd1c	2	8.63307e-128	1.48385e-123	0.429708	0.825	0.856
Pou2f2	2	3.93192e-127	6.75819e-123	0.406548	0.876	0.877
Pnp	2	1.21222e-125	2.08357e-121	0.411293	0.743	0.743
Srrm2	2	4.57682e-125	7.86665e-121	0.311655	0.94	0.961
Pde3b	2	9.96491e-125	1.71277e-120	0.42239	0.79	0.821
Mgat4a	2	4.97553e-124	8.55193e-120	0.445683	0.709	0.708
Adgrg1	2	1.0312e-122	1.77243e-118	0.418267	0.73	0.721
Mylip	2	7.57139e-120	1.30137e-115	0.381332	0.83	0.851
Arglu1	2	1.61452e-117	2.77504e-113	0.378265	0.817	0.852
Slc40a1	2	1.66353e-116	2.85927e-112	0.533127	0.542	0.475
Fam49b	2	6.41677e-115	1.10291e-110	0.33195	0.885	0.917
Bin2	2	7.04981e-115	1.21172e-110	0.373999	0.807	0.822
Cmtm7	2	7.61021e-114	1.30804e-109	0.39821	0.757	0.787
Slco2b1	2	1.04252e-112	1.79188e-108	0.364396	0.835	0.866
Snrnp70	2	3.68966e-111	6.34179e-107	0.352795	0.838	0.873
Clk1	2	1.50424e-110	2.58549e-106	0.398509	0.739	0.765
Alox5ap	2	3.92183e-110	6.74085e-106	0.381242	0.793	0.801
Abca9	2	1.10194e-109	1.89402e-105	0.413604	0.729	0.745
Gna15	2	4.49965e-108	7.734e-104	0.414394	0.688	0.696
Celf2	2	7.51365e-108	1.29145e-103	0.388949	0.819	0.852
Junb	2	9.89603e-108	1.70093e-103	0.404758	0.884	0.887
Bank1	2	1.71212e-107	2.94279e-103	0.485372	0.329	0.217
Mafb	2	1.89606e-106	3.25895e-102	0.332744	0.983	0.988
Pnisr	2	2.5607e-106	4.40132e-102	0.433471	0.714	0.73
F11r	2	4.44332e-106	7.63718e-102	0.349904	0.843	0.88
Lpar6	2	7.86243e-103	1.35139e-98	0.51544	0.586	0.553
Klf3	2	1.85613e-102	3.19032e-98	0.422492	0.696	0.704
Ier5	2	3.20863e-102	5.51499e-98	0.386847	0.841	0.866
Mtdh	2	1.85077e-100	3.1811e-96	0.264349	0.977	0.986
March1	2	5.48647e-100	9.43014e-96	0.434158	0.647	0.637
Gm47664	2	1.01733e-99	1.74858e-95	0.522957	0.528	0.48
Lair1	2	1.43469e-98	2.46594e-94	0.271924	0.966	0.979
Numb	2	3.65423e-98	6.2809e-94	0.428595	0.661	0.663
Wasf2	2	1.50931e-97	2.5942e-93	0.321113	0.86	0.899
Dip2b	2	2.33193e-97	4.00812e-93	0.424612	0.663	0.672
Pik3r1	2	1.5326e-96	2.63423e-92	0.411226	0.682	0.697
Adrb2	2	2.24835e-96	3.86447e-92	0.459578	0.588	0.554
Srsf5	2	1.39457e-95	2.39699e-91	0.312903	0.867	0.903
Dennd4a	2	6.50428e-95	1.11796e-90	0.405183	0.708	0.73
Tm6sf1	2	2.1559e-93	3.70556e-89	0.43447	0.655	0.653
Tcf4	2	3.07758e-93	5.28974e-89	0.372469	0.788	0.82
Pwwp2a	2	4.3367e-93	7.45391e-89	0.447554	0.617	0.619
St3gal6	2	2.16912e-91	3.72828e-87	0.331088	0.818	0.859
Ltc4s	2	1.20594e-90	2.07278e-86	0.32843	0.897	0.902
Frmd4b	2	1.67957e-90	2.88685e-86	0.369862	0.721	0.753
Bmp2k	2	5.63676e-90	9.68847e-86	0.3363	0.83	0.854
Map4k4	2	2.19889e-89	3.77945e-85	0.395549	0.694	0.726
Zfp36l1	2	1.02574e-87	1.76304e-83	0.398496	0.874	0.885
Luc7l2	2	1.75685e-87	3.01968e-83	0.323901	0.869	0.908
Rab3il1	2	2.01186e-85	3.45799e-81	0.365282	0.685	0.708
Camk2n1	2	2.68669e-85	4.61789e-81	0.462437	0.474	0.388
Mycbp2	2	3.96793e-84	6.82008e-80	0.385084	0.743	0.782
Pmepa1	2	1.7478e-83	3.00411e-79	0.313107	0.959	0.974
Egr1	2	6.44585e-83	1.10791e-78	0.580014	0.585	0.5
Cflar	2	7.70386e-83	1.32414e-78	0.395899	0.66	0.679
Mir99ahg	2	3.55424e-82	6.10902e-78	0.373991	0.725	0.751
Dst	2	9.95498e-81	1.71106e-76	0.389397	0.718	0.741
Tjp1	2	1.09509e-80	1.88224e-76	0.472213	0.501	0.47
Fus	2	1.98004e-80	3.40329e-76	0.289311	0.877	0.921
Rbm5	2	9.64862e-80	1.65841e-75	0.378648	0.689	0.73
Dusp7	2	4.76532e-79	8.19064e-75	0.425858	0.569	0.557
Phf14	2	8.16175e-79	1.40284e-74	0.376771	0.699	0.742
Dapp1	2	2.22359e-77	3.82191e-73	0.4428	0.573	0.564
Slc16a6	2	2.68886e-77	4.62161e-73	0.404412	0.623	0.636
Herc2	2	4.85202e-77	8.33965e-73	0.368432	0.691	0.725
Tsix	2	8.50532e-77	1.46189e-72	0.49048	0.589	0.581
Btg1	2	6.97021e-76	1.19804e-71	0.318109	0.898	0.941
Foxn3	2	1.1192e-73	1.92368e-69	0.368983	0.714	0.759
Camk2d	2	1.12825e-71	1.93923e-67	0.411206	0.597	0.605
Fam102b	2	6.52075e-71	1.12079e-66	0.329044	0.816	0.854
Slc29a3	2	9.77574e-71	1.68025e-66	0.315545	0.779	0.822
Abca1	2	2.4337e-69	4.18304e-65	0.342652	0.735	0.755
Pip4k2a	2	8.41528e-69	1.44642e-64	0.382351	0.645	0.675
Cbl	2	1.29649e-66	2.2284e-62	0.392489	0.6	0.623
Zcchc7	2	1.98869e-66	3.41817e-62	0.362454	0.669	0.712
Gtf2h2	2	9.97291e-66	1.71414e-61	0.37258	0.613	0.65
Tpm3	2	1.02484e-65	1.76149e-61	0.28005	0.853	0.906
Cebpd	2	2.49998e-65	4.29696e-61	0.432381	0.508	0.478
Rps6ka1	2	5.72625e-65	9.84227e-61	0.382812	0.603	0.627
Sft2d1	2	2.24286e-64	3.85503e-60	0.256191	0.845	0.901
Ms4a6b	2	6.41785e-64	1.1031e-59	0.414765	0.473	0.433
Snx18	2	9.85805e-64	1.6944e-59	0.336879	0.687	0.737
Hps3	2	1.75056e-63	3.00887e-59	0.385411	0.579	0.6
P2ry6	2	5.53027e-63	9.50543e-59	0.344486	0.736	0.782
Gm15503	2	6.55164e-63	1.1261e-58	0.420807	0.507	0.487
Jund	2	3.18331e-61	5.47148e-57	0.298632	0.921	0.943
Akap13	2	2.0273e-60	3.48452e-56	0.337565	0.701	0.755
Rock2	2	5.65322e-60	9.71675e-56	0.360098	0.688	0.737
Pld4	2	1.03005e-58	1.77044e-54	0.250046	0.885	0.923
Hnrnph1	2	2.17961e-58	3.74632e-54	0.35395	0.651	0.702
Zmiz1	2	3.76678e-58	6.47435e-54	0.319655	0.707	0.767
Dock8	2	4.01763e-57	6.9055e-53	0.326195	0.663	0.715
Ikzf1	2	5.41477e-57	9.30691e-53	0.3492	0.662	0.715
Fermt3	2	6.04951e-57	1.03979e-52	0.290709	0.771	0.835
Mtus1	2	1.36921e-56	2.3534e-52	0.377094	0.584	0.613
Ptpn1	2	3.7772e-55	6.49225e-51	0.325627	0.678	0.735
Maml3	2	1.17478e-54	2.01921e-50	0.409565	0.529	0.538
Tnrc6b	2	1.9898e-54	3.42008e-50	0.388097	0.605	0.637
Hpgd	2	1.05845e-53	1.81926e-49	0.278281	0.873	0.894
Rcsd1	2	1.50191e-53	2.58148e-49	0.389129	0.558	0.582
Mcl1	2	2.12094e-53	3.64548e-49	0.278246	0.79	0.85
Pla2g15	2	2.13248e-53	3.66531e-49	0.32066	0.653	0.704
Nfam1	2	3.28585e-53	5.64773e-49	0.403063	0.507	0.51
Slc7a8	2	4.44818e-53	7.64553e-49	0.301745	0.685	0.739
Pid1	2	3.46236e-52	5.95111e-48	0.404635	0.422	0.387
Sipa1	2	1.09149e-51	1.87606e-47	0.350992	0.611	0.654
Zfp652	2	1.45901e-51	2.50775e-47	0.348889	0.647	0.699
Ankrd44	2	2.26108e-51	3.88634e-47	0.383266	0.578	0.617
4632427E13Rik	2	5.61721e-50	9.65485e-46	0.359666	0.622	0.661
Arhgap45	2	5.49287e-49	9.44115e-45	0.321238	0.633	0.69
Crlf3	2	7.02396e-49	1.20728e-44	0.367331	0.582	0.619
Nsd1	2	4.04411e-48	6.95102e-44	0.332486	0.639	0.691
Ogt	2	8.20476e-48	1.41023e-43	0.35795	0.561	0.601
Cep170	2	1.99388e-47	3.42707e-43	0.388773	0.507	0.522
Zfp710	2	2.35261e-47	4.04367e-43	0.359906	0.532	0.549
Gcnt1	2	9.77824e-47	1.68068e-42	0.350449	0.586	0.624
Slc8a1	2	5.23256e-45	8.99373e-41	0.380673	0.521	0.542
Kat6a	2	5.80999e-45	9.98622e-41	0.389798	0.493	0.501
Klf7	2	6.24001e-45	1.07253e-40	0.424575	0.403	0.371
Cd2ap	2	8.75186e-45	1.50427e-40	0.311543	0.71	0.775
Sppl2a	2	1.31038e-44	2.25228e-40	0.265887	0.742	0.81
Tacc1	2	1.97253e-44	3.39039e-40	0.270457	0.78	0.843
Pip4p1	2	4.68463e-44	8.05195e-40	0.294942	0.689	0.769
1700017B05Rik	2	2.74036e-43	4.71013e-39	0.331135	0.591	0.634
Pld1	2	7.94215e-43	1.3651e-38	0.37666	0.391	0.366
Lst1	2	1.88237e-42	3.23541e-38	0.363689	0.547	0.54
Itch	2	4.53334e-42	7.7919e-38	0.357774	0.568	0.615
Cd300a	2	1.05215e-41	1.80843e-37	0.329971	0.551	0.582
Mtss1	2	1.34932e-41	2.31921e-37	0.374425	0.315	0.267
Sgk1	2	1.60066e-41	2.75121e-37	0.305015	0.795	0.843
Ppp3ca	2	2.75377e-41	4.73317e-37	0.295141	0.666	0.729
Clec4a2	2	3.64457e-40	6.26428e-36	0.354908	0.382	0.344
Arid1a	2	5.38079e-40	9.24851e-36	0.306755	0.625	0.687
Mkln1	2	1.20057e-39	2.06355e-35	0.323248	0.584	0.636
Tab2	2	1.50582e-39	2.5882e-35	0.337541	0.58	0.629
Prkcd	2	1.64854e-39	2.83352e-35	0.328433	0.606	0.669
Pdgfb	2	3.3702e-39	5.79269e-35	0.287685	0.668	0.718
Arrb2	2	1.20563e-38	2.07224e-34	0.287673	0.61	0.668
Sfpq	2	5.91539e-38	1.01674e-33	0.269953	0.671	0.738
Itga6	2	1.0375e-37	1.78326e-33	0.27357	0.711	0.778
Nr3c1	2	2.045e-37	3.51495e-33	0.29219	0.643	0.708
Rtn4rl1	2	2.16488e-37	3.72099e-33	0.34257	0.504	0.53
Tpst2	2	2.86926e-37	4.93169e-33	0.303271	0.581	0.63
Wdr44	2	4.65251e-37	7.99673e-33	0.377282	0.383	0.36
Il10ra	2	5.07152e-37	8.71694e-33	0.329729	0.561	0.603
Prpf38b	2	7.2014e-37	1.23778e-32	0.30831	0.639	0.706
Lnpep	2	1.18256e-36	2.03259e-32	0.33227	0.533	0.572
Irf2	2	2.49547e-36	4.28921e-32	0.29436	0.647	0.721
Il7r	2	3.96889e-36	6.82173e-32	0.379757	0.266	0.212
Gm31243	2	4.06689e-36	6.99018e-32	0.258946	0.159	0.106
Adam10	2	1.78509e-35	3.06821e-31	0.301281	0.634	0.708
Srsf7	2	2.05072e-35	3.52478e-31	0.305419	0.627	0.689
Nckap1l	2	2.04949e-34	3.52266e-30	0.263442	0.644	0.723
Prex1	2	4.14366e-34	7.12213e-30	0.300187	0.558	0.61
Smad7	2	4.20435e-34	7.22644e-30	0.294397	0.766	0.829
Zfp638	2	4.62209e-34	7.94444e-30	0.336238	0.546	0.597
Inpp4b	2	6.24364e-34	1.07316e-29	0.37342	0.469	0.485
Gm10790	2	6.83709e-34	1.17516e-29	0.357862	0.389	0.375
Acp2	2	1.44981e-33	2.49194e-29	0.310408	0.573	0.626
Irf2bp2	2	6.25339e-33	1.07483e-28	0.280397	0.669	0.743
Man1a	2	1.1708e-32	2.01237e-28	0.33195	0.523	0.557
Skil	2	1.74951e-32	3.00706e-28	0.273709	0.666	0.74
Siglece	2	2.94051e-32	5.05414e-28	0.328457	0.255	0.208
Filip1l	2	5.0535e-32	8.68595e-28	0.383387	0.333	0.299
Ppp1r10	2	1.263e-31	2.17084e-27	0.308413	0.605	0.671
Tle4	2	1.32111e-31	2.27072e-27	0.349403	0.539	0.591
Arhgap30	2	1.60965e-31	2.76667e-27	0.320606	0.539	0.589
E230029C05Rik	2	1.91077e-31	3.28423e-27	0.287329	0.71	0.777
Tra2a	2	4.84167e-31	8.32186e-27	0.285663	0.666	0.741
Zfp90	2	7.56299e-31	1.29993e-26	0.358927	0.485	0.522
Atp2c1	2	2.12952e-30	3.66023e-26	0.298924	0.631	0.713
Usp2	2	2.90439e-30	4.99206e-26	0.276134	0.668	0.736
Ubash3b	2	6.04922e-30	1.03974e-25	0.290787	0.624	0.695
St3gal5	2	7.68296e-30	1.32055e-25	0.281979	0.614	0.676
Pten	2	7.99087e-30	1.37347e-25	0.312671	0.547	0.61
Gm29488	2	1.23458e-29	2.12199e-25	0.375411	0.334	0.31
Atf7ip	2	1.43767e-29	2.47106e-25	0.329567	0.508	0.546
Gbp7	2	1.8542e-29	3.18699e-25	0.34497	0.245	0.199
Casp8	2	2.13991e-29	3.67808e-25	0.327992	0.508	0.555
Hist1h1e	2	2.7757e-29	4.77087e-25	0.396755	0.332	0.302
Akirin2	2	4.71956e-29	8.11198e-25	0.300425	0.577	0.646
Tubgcp5	2	6.61577e-28	1.13712e-23	0.323936	0.537	0.587
Ep300	2	7.16054e-28	1.23075e-23	0.299392	0.563	0.628
Soga1	2	7.84852e-28	1.349e-23	0.339049	0.394	0.394
Lrrc3	2	1.1626e-27	1.99828e-23	0.304227	0.53	0.57
Adora3	2	1.52924e-27	2.62846e-23	0.338548	0.472	0.5
Arl4c	2	2.25231e-27	3.87128e-23	0.27178	0.703	0.784
Gm2629	2	4.28446e-27	7.36414e-23	0.298842	0.53	0.584
Nars	2	4.54213e-27	7.80702e-23	0.259159	0.67	0.764
Aftph	2	5.45317e-27	9.3729e-23	0.345466	0.472	0.511
Clasp2	2	7.39144e-27	1.27044e-22	0.299323	0.509	0.559
Ldlrad4	2	7.97128e-27	1.3701e-22	0.337873	0.416	0.427
Eef2k	2	1.68178e-26	2.89065e-22	0.339761	0.425	0.437
Gm37494	2	2.34114e-26	4.02395e-22	0.387211	0.351	0.34
Snx6	2	3.16738e-26	5.44409e-22	0.291163	0.588	0.664
Pura	2	3.70114e-26	6.36153e-22	0.272064	0.65	0.74
Plxna4	2	3.82323e-26	6.57137e-22	0.359668	0.327	0.303
Lpin2	2	5.73918e-26	9.8645e-22	0.322272	0.494	0.535
Ankrd11	2	7.91869e-26	1.36106e-21	0.258885	0.689	0.761
Col27a1	2	8.03989e-26	1.3819e-21	0.323598	0.492	0.524
Inka1	2	9.12833e-26	1.56898e-21	0.304366	0.487	0.526
Pnn	2	1.27298e-25	2.18801e-21	0.297339	0.599	0.674
Slc1a3	2	1.65156e-25	2.8387e-21	0.291075	0.568	0.62
Prpf4b	2	3.03875e-25	5.223e-21	0.273714	0.612	0.691
Plcl2	2	3.91752e-25	6.73344e-21	0.309725	0.499	0.548
Chd2	2	4.22722e-25	7.26575e-21	0.344593	0.501	0.545
Clec4a3	2	5.58659e-25	9.60223e-21	0.320005	0.386	0.375
Ddx6	2	7.19348e-25	1.23642e-20	0.251224	0.657	0.748
B430010I23Rik	2	1.20964e-24	2.07913e-20	0.362542	0.334	0.318
Sla	2	1.27717e-24	2.1952e-20	0.319339	0.461	0.495
3222401L13Rik	2	1.74837e-24	3.0051e-20	0.370887	0.406	0.416
Itgav	2	2.45826e-24	4.22525e-20	0.310483	0.453	0.483
Gal3st4	2	2.58946e-24	4.45076e-20	0.269636	0.619	0.686
Fez2	2	2.86862e-24	4.93058e-20	0.293212	0.526	0.586
Dusp6	2	3.21211e-24	5.52098e-20	0.274642	0.689	0.762
Resf1	2	4.06905e-24	6.99388e-20	0.31998	0.585	0.646
Cep68	2	6.17288e-24	1.06099e-19	0.329034	0.311	0.289
Ccdc50	2	6.54348e-24	1.12469e-19	0.285392	0.576	0.653
Phyhd1	2	1.88896e-23	3.24675e-19	0.259081	0.589	0.663
Fli1	2	2.05631e-23	3.53439e-19	0.278869	0.568	0.637
Specc1	2	2.77275e-23	4.7658e-19	0.283859	0.571	0.648
Med12l	2	2.79558e-23	4.80505e-19	0.339314	0.348	0.343
Bclaf1	2	3.37909e-23	5.80799e-19	0.268828	0.623	0.708
Ptafr	2	6.13095e-23	1.05379e-18	0.314134	0.422	0.435
Tfe3	2	6.15179e-23	1.05737e-18	0.298117	0.523	0.58
Grap	2	6.74944e-23	1.16009e-18	0.311397	0.334	0.316
Ddx17	2	6.95645e-23	1.19567e-18	0.268109	0.563	0.635
Nisch	2	1.18379e-22	2.0347e-18	0.272167	0.572	0.656
Cdk5r1	2	8.07384e-22	1.38773e-17	0.34452	0.333	0.324
Kif21b	2	9.13618e-22	1.57033e-17	0.307735	0.468	0.51
Lpcat3	2	1.18377e-21	2.03466e-17	0.28748	0.513	0.576
Atrx	2	3.6429e-21	6.26141e-17	0.302758	0.589	0.661
Lcp2	2	5.25694e-21	9.03563e-17	0.28667	0.502	0.562
Slc25a37	2	8.34183e-21	1.43379e-16	0.320267	0.331	0.325
Zbtb7a	2	8.6014e-21	1.47841e-16	0.283615	0.568	0.637
Ash1l	2	9.80564e-21	1.68539e-16	0.28257	0.58	0.659
Cysltr1	2	2.34765e-20	4.03513e-16	0.336933	0.415	0.436
Tcf7l2	2	2.41656e-20	4.15358e-16	0.332576	0.352	0.352
Ubn2	2	2.91539e-20	5.01097e-16	0.292992	0.545	0.617
Dnm2	2	3.49242e-20	6.00278e-16	0.28263	0.518	0.589
Arhgef1	2	3.75853e-20	6.46017e-16	0.281705	0.495	0.555
Tuba1a	2	4.41943e-20	7.59612e-16	0.303318	0.461	0.497
Ggta1	2	4.76855e-20	8.19619e-16	0.273001	0.222	0.189
Ets1	2	6.66569e-20	1.1457e-15	0.318423	0.427	0.455
Mgat1	2	6.86123e-20	1.17931e-15	0.302034	0.441	0.478
I830077J02Rik	2	1.06247e-19	1.82618e-15	0.314346	0.381	0.393
Bach1	2	2.6047e-19	4.47695e-15	0.295529	0.496	0.553
Tut7	2	4.45936e-19	7.66475e-15	0.278293	0.56	0.635
Top1	2	5.23333e-19	8.99504e-15	0.259498	0.619	0.703
Apc	2	1.07311e-18	1.84447e-14	0.335757	0.435	0.475
Sbf2	2	1.18738e-18	2.04087e-14	0.321272	0.406	0.434
Prkca	2	2.4861e-18	4.27311e-14	0.283321	0.236	0.209
Pik3cg	2	3.30977e-18	5.68883e-14	0.282549	0.52	0.586
Rdx	2	3.45591e-18	5.94001e-14	0.318316	0.496	0.552
Tnfrsf1b	2	4.37598e-18	7.52143e-14	0.306616	0.366	0.376
Ppp1r9a	2	4.56735e-18	7.85037e-14	0.299182	0.519	0.588
Rap1gds1	2	5.48936e-18	9.43511e-14	0.254407	0.522	0.598
Morc3	2	9.08803e-18	1.56205e-13	0.290201	0.477	0.531
Tia1	2	1.09015e-17	1.87376e-13	0.336277	0.428	0.462
Arhgef40	2	1.15064e-17	1.97772e-13	0.328341	0.378	0.396
Ctc1	2	1.20966e-17	2.07916e-13	0.267561	0.478	0.528
Pan3	2	2.30375e-17	3.95968e-13	0.276016	0.511	0.574
Ktn1	2	2.52058e-17	4.33238e-13	0.286643	0.516	0.582
Gpr155	2	4.54682e-17	7.81508e-13	0.28455	0.486	0.546
Kcnk6	2	6.99028e-17	1.20149e-12	0.316925	0.396	0.424
Mfap3	2	1.85614e-16	3.19033e-12	0.307361	0.41	0.442
Setd5	2	2.35799e-16	4.05292e-12	0.271786	0.497	0.565
Khdrbs3	2	4.91463e-16	8.44727e-12	0.312436	0.358	0.366
Fam91a1	2	1.38301e-15	2.37712e-11	0.266802	0.515	0.593
Zfp292	2	1.49349e-15	2.567e-11	0.271908	0.542	0.613
Zfp950	2	2.07774e-15	3.57121e-11	0.317933	0.385	0.408
Il16	2	3.17028e-15	5.44907e-11	0.283245	0.362	0.374
Zeb1	2	3.1838e-15	5.47231e-11	0.319142	0.343	0.353
Rb1cc1	2	3.38512e-15	5.81835e-11	0.303712	0.448	0.494
Akap8l	2	1.44104e-14	2.47686e-10	0.273561	0.457	0.514
Hook3	2	2.87976e-14	4.94973e-10	0.251263	0.581	0.667
Nuak1	2	3.7423e-14	6.43226e-10	0.294942	0.426	0.469
Rtn1	2	4.33198e-14	7.44581e-10	0.306235	0.333	0.34
Trio	2	7.61427e-14	1.30874e-09	0.289243	0.397	0.431
Acap2	2	8.06508e-14	1.38623e-09	0.2808	0.49	0.563
Ccnd1	2	8.17316e-14	1.4048e-09	0.294131	0.499	0.545
Itpripl1	2	8.22184e-14	1.41317e-09	0.27185	0.29	0.285
Zbtb18	2	1.61363e-13	2.77351e-09	0.284923	0.4	0.439
Gfm2	2	2.65895e-13	4.5702e-09	0.286678	0.326	0.335
Usp24	2	3.47774e-13	5.97754e-09	0.299066	0.341	0.358
Slc12a6	2	3.96496e-13	6.81498e-09	0.268294	0.445	0.502
A830008E24Rik	2	4.30354e-13	7.39693e-09	0.293993	0.282	0.272
Rapgef6	2	5.28893e-13	9.09061e-09	0.300005	0.446	0.5
Atp8a2	2	5.5254e-13	9.49705e-09	0.271164	0.457	0.514
Tent5a	2	6.58225e-13	1.13136e-08	0.29031	0.564	0.62
Fer	2	8.03625e-13	1.38127e-08	0.250368	0.21	0.19
Taz	2	8.56309e-13	1.47182e-08	0.262587	0.466	0.535
Chsy1	2	8.9761e-13	1.54281e-08	0.293358	0.308	0.314
Sall3	2	9.11216e-13	1.5662e-08	0.295575	0.465	0.528
Arid4a	2	9.36776e-13	1.61013e-08	0.306847	0.431	0.474
Plod1	2	1.78096e-12	3.06111e-08	0.264905	0.443	0.496
Xbp1	2	2.16113e-12	3.71454e-08	0.26031	0.52	0.603
Fam110a	2	3.1845e-12	5.47351e-08	0.28252	0.273	0.266
Nufip2	2	4.40259e-12	7.56716e-08	0.292197	0.473	0.543
Phf3	2	7.62179e-12	1.31003e-07	0.251975	0.498	0.579
Zfp62	2	1.22412e-11	2.10402e-07	0.295585	0.364	0.392
Nfia	2	1.48347e-11	2.54979e-07	0.29979	0.416	0.458
Mbnl2	2	1.49359e-11	2.56718e-07	0.251094	0.482	0.56
Itga9	2	2.04661e-11	3.51771e-07	0.264851	0.237	0.224
Il17ra	2	2.95447e-11	5.07813e-07	0.273146	0.308	0.314
Bptf	2	3.68026e-11	6.32564e-07	0.255461	0.525	0.612
Arhgap12	2	3.88259e-11	6.6734e-07	0.282823	0.34	0.364
Agmo	2	3.8983e-11	6.70041e-07	0.269294	0.322	0.334
Nfat5	2	4.46788e-11	7.6794e-07	0.29351	0.422	0.468
Snn	2	5.05313e-11	8.68532e-07	0.265881	0.329	0.344
Dnajb4	2	5.33713e-11	9.17346e-07	0.32285	0.316	0.328
Rgmb	2	5.76734e-11	9.91291e-07	0.279528	0.372	0.405
Cdk12	2	6.45074e-11	1.10875e-06	0.259226	0.452	0.513
Zkscan3	2	7.17495e-11	1.23323e-06	0.257973	0.456	0.519
Abl1	2	9.28691e-11	1.59623e-06	0.269188	0.348	0.372
Atp6v0a2	2	9.54182e-11	1.64005e-06	0.269568	0.443	0.5
Sft2d2	2	1.04027e-10	1.78801e-06	0.266137	0.435	0.497
Peli1	2	1.21598e-10	2.09003e-06	0.258772	0.519	0.602
Rptor	2	2.52918e-10	4.34716e-06	0.269213	0.409	0.464
Trim26	2	2.66207e-10	4.57556e-06	0.270299	0.371	0.41
Supt20	2	2.67405e-10	4.59616e-06	0.254835	0.439	0.501
Setd2	2	3.53111e-10	6.06927e-06	0.264667	0.446	0.505
Tut4	2	7.56528e-10	1.30032e-05	0.275788	0.435	0.494
Rbbp6	2	9.72603e-10	1.67171e-05	0.256386	0.512	0.599
Tbc1d9	2	1.353e-09	2.32554e-05	0.272419	0.305	0.318
4833420G17Rik	2	1.78557e-09	3.06905e-05	0.254778	0.376	0.419
Rnf167	2	1.82288e-09	3.13317e-05	0.269711	0.417	0.478
Ythdf2	2	1.94052e-09	3.33536e-05	0.251851	0.419	0.475
Trim8	2	2.19303e-09	3.76938e-05	0.252502	0.44	0.508
Rgl1	2	2.74352e-09	4.71556e-05	0.261909	0.273	0.278
Lifr	2	3.14501e-09	5.40564e-05	0.290943	0.304	0.317
Adnp	2	3.72723e-09	6.40637e-05	0.284485	0.414	0.474
Gxylt1	2	4.26277e-09	7.32685e-05	0.296406	0.298	0.314
Sesn1	2	5.38916e-09	9.26289e-05	0.277964	0.298	0.313
Arid3b	2	6.93887e-09	0.000119265	0.250685	0.23	0.224
Hist1h4d	2	6.98507e-09	0.000120059	0.318652	0.353	0.374
Sik2	2	7.04706e-09	0.000121125	0.313941	0.29	0.301
Map4	2	8.71516e-09	0.000149796	0.269533	0.409	0.465
Tmem170b	2	8.86654e-09	0.000152398	0.283143	0.292	0.307
Lyl1	2	1.40275e-08	0.000241104	0.274101	0.373	0.415
Tlr3	2	1.54782e-08	0.000266039	0.262628	0.371	0.409
Fry	2	1.97832e-08	0.000340033	0.282314	0.257	0.258
Rreb1	2	1.98287e-08	0.000340816	0.260326	0.403	0.454
Arhgap4	2	2.19998e-08	0.000378132	0.272189	0.317	0.337
Hltf	2	2.9864e-08	0.000513302	0.279869	0.4	0.455
Arap3	2	3.88441e-08	0.000667653	0.252779	0.384	0.43
Dennd1c	2	3.95677e-08	0.00068009	0.267934	0.385	0.436
1810026B05Rik	2	4.39819e-08	0.000755961	0.263684	0.43	0.497
Myo1b	2	5.47738e-08	0.000941452	0.257194	0.251	0.252
Sipa1l1	2	6.65542e-08	0.00114393	0.271529	0.33	0.358
Rab8b	2	7.44381e-08	0.00127944	0.252034	0.436	0.507
Chst7	2	7.44393e-08	0.00127946	0.252243	0.224	0.219
Tbc1d5	2	1.79502e-07	0.00308529	0.260023	0.409	0.473
Rp2	2	2.63533e-07	0.0045296	0.263081	0.404	0.466
Tle3	2	3.22145e-07	0.00553702	0.256104	0.268	0.279
Dido1	2	4.07015e-07	0.00699578	0.2592	0.327	0.359
Agps	2	7.0126e-07	0.0120532	0.258309	0.307	0.332
Whrn	2	7.17414e-07	0.0123309	0.270192	0.296	0.319
Stard9	2	9.10494e-07	0.0156496	0.264468	0.389	0.444
Mlph	2	1.05726e-06	0.0181722	0.254719	0.344	0.38
Slc38a9	2	1.06638e-06	0.018329	0.270958	0.374	0.424
Taok1	2	1.17614e-06	0.0202155	0.261394	0.447	0.528
Fos	2	1.49792e-06	0.0257462	0.341141	0.47	0.508
Rsf1	2	1.69482e-06	0.0291307	0.2638	0.406	0.468
Hspa1b	2	2.65504e-06	0.0456348	0.461744	0.192	0.179
Magt1	2	2.78049e-06	0.0477911	0.252885	0.51	0.607
Tmem100	2	4.3068e-06	0.0740253	0.260924	0.38	0.427
Gm34589	2	6.391e-06	0.109848	0.266753	0.335	0.369
Mapk14	2	7.02806e-06	0.120798	0.259569	0.365	0.417
Tnfrsf13b	2	7.59878e-06	0.130608	0.259644	0.416	0.484
Msl2	2	9.37775e-06	0.161185	0.257258	0.353	0.4
Slmap	2	1.44805e-05	0.248891	0.253586	0.364	0.416
Helz	2	2.50631e-05	0.430785	0.262072	0.359	0.406
Zbtb20	2	7.21671e-05	1	0.266479	0.502	0.587
Cwf19l2	2	0.000103814	1	0.252454	0.372	0.431
Ino80d	2	0.000161107	1	0.251746	0.346	0.395
Ncbp3	2	0.00389643	1	0.25219	0.341	0.398
Crybb1	3	0	0	0.780224	0.796	0.628
Ecscr	3	0	0	0.727337	0.861	0.664
P2ry12	3	0	0	0.495145	1	0.995
Lpcat2	3	0	0	0.439579	0.986	0.974
Serinc3	3	0	0	0.407663	0.999	0.995
Lgmn	3	0	0	0.368349	1	1
Cst3	3	0	0	0.330133	1	1
Ifngr1	3	4.672e-274	8.03024e-270	0.447819	0.967	0.949
Tmem119	3	1.32573e-266	2.27866e-262	0.410149	0.991	0.958
Malat1	3	3.68617e-256	6.33579e-252	0.296656	1	0.999
Rgs10	3	2.89527e-251	4.9764e-247	0.321445	0.999	0.995
Ltc4s	3	1.89848e-242	3.26312e-238	0.535531	0.936	0.897
Calm2	3	4.20422e-219	7.22622e-215	0.399282	0.965	0.965
P2ry13	3	7.29225e-207	1.25339e-202	0.438274	0.92	0.887
Ckb	3	7.16936e-196	1.23227e-191	0.425349	0.941	0.935
Otulinl	3	5.56615e-193	9.56709e-189	0.432647	0.87	0.855
Pnp	3	4.49131e-187	7.71967e-183	0.486308	0.779	0.739
Vsir	3	2.74415e-177	4.71664e-173	0.308086	0.987	0.986
Ldhb	3	6.64519e-173	1.14218e-168	0.399314	0.915	0.917
Unc93b1	3	2.36329e-170	4.06203e-166	0.308914	0.985	0.985
Alox5ap	3	2.02674e-166	3.48357e-162	0.458269	0.829	0.797
Maf	3	2.30189e-157	3.95648e-153	0.352553	0.977	0.95
Bin1	3	3.04934e-157	5.2412e-153	0.334038	0.951	0.952
Camk2n1	3	2.8324e-149	4.86833e-145	0.554354	0.52	0.382
Ptgs1	3	1.68376e-145	2.89405e-141	0.344092	0.939	0.928
Cmtm6	3	3.5766e-143	6.14745e-139	0.404827	0.818	0.811
Scamp2	3	1.62666e-138	2.79591e-134	0.330759	0.938	0.942
Bin2	3	2.22776e-137	3.82907e-133	0.396884	0.831	0.819
Gpr34	3	7.96226e-135	1.36855e-130	0.277575	0.998	0.997
Adgrg1	3	1.03121e-134	1.77244e-130	0.420888	0.757	0.717
Txnip	3	1.53577e-133	2.63968e-129	0.382226	0.848	0.802
Lst1	3	9.00783e-129	1.54827e-124	0.557012	0.618	0.531
Zfhx3	3	6.08054e-128	1.04512e-123	0.30374	0.949	0.927
Aif1	3	3.71168e-120	6.37963e-116	0.265107	0.983	0.985
Cd164	3	7.09999e-120	1.22035e-115	0.346371	0.859	0.861
Rhob	3	3.95762e-112	6.80235e-108	0.268478	0.981	0.979
Pfn1	3	2.22063e-108	3.81681e-104	0.279299	0.951	0.959
Cmtm7	3	2.24907e-107	3.8657e-103	0.362994	0.784	0.784
Gng10	3	3.36241e-106	5.77931e-102	0.322169	0.915	0.93
Slc2a5	3	5.16857e-105	8.88374e-101	0.365969	0.794	0.786
Scoc	3	1.65438e-103	2.84355e-99	0.316532	0.916	0.929
Susd3	3	1.25181e-98	2.15161e-94	0.363298	0.742	0.737
Lrba	3	5.47833e-97	9.41616e-93	0.411596	0.628	0.57
Pld4	3	3.60253e-85	6.19203e-81	0.275794	0.911	0.92
Fam49b	3	7.05403e-84	1.21245e-79	0.274669	0.884	0.917
Ntpcr	3	1.58139e-81	2.71809e-77	0.387712	0.655	0.654
Nrip1	3	2.23841e-79	3.84737e-75	0.286801	0.839	0.83
Klk8	3	4.25146e-79	7.30741e-75	0.401954	0.583	0.551
Ier5	3	4.78408e-79	8.22288e-75	0.317689	0.851	0.865
Entpd1	3	6.33012e-79	1.08802e-74	0.273146	0.885	0.895
Glul	3	3.9995e-74	6.87434e-70	0.306771	0.84	0.855
Rab3il1	3	5.87674e-74	1.01009e-69	0.322494	0.698	0.706
Phyhd1	3	7.2902e-73	1.25304e-68	0.354858	0.645	0.655
F11r	3	4.0469e-72	6.95581e-68	0.275161	0.846	0.88
Tmem173	3	3.92052e-67	6.73859e-63	0.303819	0.749	0.77
Cebpd	3	1.09221e-65	1.87729e-61	0.418346	0.517	0.477
Spi1	3	1.27435e-64	2.19036e-60	0.255331	0.858	0.897
Junb	3	1.47288e-61	2.53159e-57	0.302356	0.879	0.888
Tnfaip8l2	3	1.4009e-59	2.40787e-55	0.31152	0.729	0.77
Sox4	3	7.96003e-59	1.36817e-54	0.446181	0.636	0.61
Stab1	3	5.1886e-56	8.91816e-52	0.325253	0.58	0.552
Btg2	3	9.47648e-56	1.62882e-51	0.260735	0.925	0.913
Zfp36l2	3	4.86863e-55	8.36819e-51	0.256008	0.852	0.864
Adrb2	3	4.18628e-54	7.19538e-50	0.351122	0.57	0.556
Hpgd	3	1.0171e-52	1.74819e-48	0.25586	0.887	0.892
Tmem86a	3	1.41538e-52	2.43276e-48	0.279144	0.762	0.814
Il6ra	3	6.87436e-52	1.18157e-47	0.276116	0.714	0.739
Adgre1	3	4.52258e-50	7.77341e-46	0.304182	0.648	0.678
Fgd2	3	1.56938e-48	2.69746e-44	0.266775	0.671	0.683
Clec4a2	3	1.58442e-48	2.7233e-44	0.361101	0.396	0.343
Fscn1	3	2.54454e-48	4.37356e-44	0.293036	0.691	0.731
Inka1	3	2.40649e-47	4.13627e-43	0.340935	0.519	0.522
Vapa	3	4.03621e-45	6.93743e-41	0.272703	0.714	0.779
Tuba1a	3	5.79058e-44	9.95285e-40	0.375212	0.494	0.492
Twf2	3	8.87989e-44	1.52628e-39	0.312599	0.599	0.644
Slc40a1	3	1.66425e-42	2.86051e-38	0.317673	0.506	0.48
Limd2	3	3.97189e-36	6.82689e-32	0.265261	0.671	0.726
Bank1	3	2.27552e-35	3.91117e-31	0.313405	0.281	0.224
Ccdc12	3	8.72613e-34	1.49985e-29	0.256277	0.672	0.737
Vasp	3	2.25198e-31	3.8707e-27	0.292088	0.507	0.529
Fam110a	3	2.97093e-31	5.10643e-27	0.328493	0.303	0.263
Cd300a	3	3.13789e-31	5.3934e-27	0.272692	0.553	0.581
Ms4a6b	3	4.15914e-31	7.14874e-27	0.299742	0.451	0.436
Lpar6	3	1.21183e-28	2.08288e-24	0.285081	0.543	0.558
Rps6ka1	3	2.88525e-28	4.95916e-24	0.25945	0.589	0.628
Akirin2	3	2.76395e-27	4.75068e-23	0.258973	0.588	0.644
Pdlim4	3	7.10009e-27	1.22036e-22	0.302222	0.387	0.375
Khdrbs3	3	3.94744e-26	6.78487e-22	0.324272	0.377	0.364
Lpcat3	3	6.18987e-26	1.06391e-21	0.278997	0.529	0.573
Clec4a3	3	2.17928e-25	3.74574e-21	0.307855	0.391	0.375
Herpud1	3	3.59562e-25	6.18015e-21	0.263807	0.533	0.563
Grap	3	8.75421e-23	1.50467e-18	0.280694	0.338	0.316
Ms4a6d	3	1.15938e-22	1.99274e-18	0.313595	0.445	0.463
Il7r	3	3.66841e-22	6.30526e-18	0.292136	0.254	0.214
Ctc1	3	2.96158e-17	5.09036e-13	0.255376	0.483	0.527
Snta1	3	8.89561e-17	1.52898e-12	0.278993	0.331	0.328
Idh2	3	2.13546e-15	3.67043e-11	0.274317	0.401	0.425
Tmem37	3	2.59045e-14	4.45246e-10	0.25401	0.511	0.582
Hfe	3	4.96392e-14	8.53199e-10	0.263257	0.419	0.454
0610010K14Rik	3	7.66318e-14	1.31715e-09	0.26398	0.467	0.523
Tmem100	3	1.3738e-13	2.36129e-09	0.286009	0.402	0.424
Cib1	3	2.81484e-13	4.83815e-09	0.28495	0.338	0.352
Upk1b	3	1.20968e-12	2.0792e-08	0.304742	0.408	0.434
Sqor	3	2.55549e-11	4.39238e-07	0.257591	0.336	0.348
Apoe	4	0	0	1.3291	0.986	0.882
Ccl4	4	0	0	1.17644	0.77	0.39
Lpl	4	0	0	1.16525	0.914	0.383
Lyz2	4	0	0	1.12804	0.998	0.876
Igf1	4	0	0	1.09493	0.56	0.153
Ank	4	0	0	0.981174	0.839	0.415
Cst7	4	0	0	0.979727	0.984	0.568
Rpl23	4	0	0	0.967879	1	0.996
Capg	4	0	0	0.962592	0.818	0.337
Rps28	4	0	0	0.948449	1	0.989
Ccl3	4	0	0	0.936513	0.916	0.548
Gnas	4	0	0	0.928935	1	0.956
Ccl6	4	0	0	0.923376	0.973	0.775
Rpl32	4	0	0	0.920254	1	0.992
Rpl36a	4	0	0	0.919705	0.999	0.924
Rpl41	4	0	0	0.919326	1	0.992
Rps5	4	0	0	0.913666	1	0.977
Cd52	4	0	0	0.911753	0.999	0.89
Rps12	4	0	0	0.907269	1	0.997
Rps24	4	0	0	0.902433	1	0.998
Csf1	4	0	0	0.900818	0.721	0.292
Rpl39	4	0	0	0.88497	1	0.995
Rpl38	4	0	0	0.876337	1	0.978
Rpl12	4	0	0	0.876288	0.999	0.982
Fau	4	0	0	0.868837	1	0.998
Rps21	4	0	0	0.864453	1	0.997
Rpl10a	4	0	0	0.858462	1	0.974
Crip1	4	0	0	0.858187	0.672	0.19
Rpsa	4	0	0	0.856239	1	0.974
Rps20	4	0	0	0.850777	1	0.989
Rps14	4	0	0	0.84298	1	0.993
Tyrobp	4	0	0	0.838527	1	0.999
Rps18	4	0	0	0.8382	1	0.979
Rpl19	4	0	0	0.829666	1	0.994
Rps16	4	0	0	0.827022	1	0.99
Mif	4	0	0	0.824442	0.958	0.661
Rpl37a	4	0	0	0.817563	1	0.996
Rpl37	4	0	0	0.811127	1	0.996
Eef1a1	4	0	0	0.80818	1	0.999
Rplp2	4	0	0	0.805092	1	0.991
Rps27a	4	0	0	0.802732	1	0.996
Rps2	4	0	0	0.799978	1	0.971
Rps23	4	0	0	0.799304	1	0.995
Rps4x	4	0	0	0.798908	1	0.993
Rpl36	4	0	0	0.79616	1	0.978
Rps15a	4	0	0	0.796143	1	0.991
Rps19	4	0	0	0.787909	1	0.977
Rpl17	4	0	0	0.785556	1	0.99
Rpl13	4	0	0	0.779014	1	0.997
Rpl26	4	0	0	0.775023	1	0.993
Rpl27a	4	0	0	0.773565	1	0.997
Rpl18a	4	0	0	0.773066	1	0.995
Cd63	4	0	0	0.772481	0.999	0.932
Rpl3	4	0	0	0.770132	1	0.978
Rps10	4	0	0	0.762929	1	0.994
Rpl22	4	0	0	0.762493	1	0.969
Rps13	4	0	0	0.762405	1	0.99
Rps26	4	0	0	0.760025	0.999	0.97
Rpl34	4	0	0	0.758863	1	0.993
Atox1	4	0	0	0.755572	0.994	0.834
Rpl30	4	0	0	0.753307	1	0.996
Rps7	4	0	0	0.745973	1	0.987
Rpl23a	4	0	0	0.739901	0.999	0.963
Rpl24	4	0	0	0.72863	1	0.975
Rps15	4	0	0	0.725055	1	0.981
Rps25	4	0	0	0.719267	1	0.985
Rpl21	4	0	0	0.717736	1	0.996
Fth1	4	0	0	0.717179	1	0.999
Uba52	4	0	0	0.713335	0.972	0.717
Ctsb	4	0	0	0.703973	1	0.998
Itgax	4	0	0	0.703233	0.554	0.184
Rps27	4	0	0	0.695388	1	0.991
Rps11	4	0	0	0.694287	1	0.993
Uqcrh	4	0	0	0.693638	0.993	0.837
Ctsl	4	0	0	0.68897	1	0.996
Rpl18	4	0	0	0.688066	1	0.982
Mt1	4	0	0	0.686957	0.961	0.701
Rack1	4	0	0	0.682712	1	0.96
Rpl13a	4	0	0	0.68213	1	0.989
Timp2	4	0	0	0.68205	0.999	0.964
Rpl29	4	0	0	0.67599	1	0.957
Rpl14	4	0	0	0.67566	1	0.954
Rpl35a	4	0	0	0.675395	1	0.996
Gapdh	4	0	0	0.674891	0.998	0.932
Eef1b2	4	0	0	0.673705	0.998	0.932
Rpl11	4	0	0	0.672909	1	0.993
Rps3a1	4	0	0	0.671765	1	0.993
Rps9	4	0	0	0.670534	1	0.997
Rpl28	4	0	0	0.665358	1	0.986
Rps6	4	0	0	0.653679	1	0.963
Aldoa	4	0	0	0.651043	0.978	0.774
Ramp1	4	0	0	0.645981	0.948	0.567
Rps8	4	0	0	0.638388	1	0.996
Rpl7a	4	0	0	0.63391	0.999	0.959
Npc2	4	0	0	0.633789	0.999	0.977
Rpl35	4	0	0	0.631829	0.98	0.771
Rps3	4	0	0	0.630507	1	0.989
Rps29	4	0	0	0.626619	1	0.998
Hexa	4	0	0	0.625466	0.999	0.975
Rplp1	4	0	0	0.624027	1	0.999
Rpl7	4	0	0	0.623053	1	0.981
Hif1a	4	0	0	0.622576	0.942	0.688
Rpl27	4	0	0	0.619658	1	0.977
Anxa5	4	0	0	0.61681	0.714	0.311
Tpt1	4	0	0	0.61458	1	0.998
Bcl2a1b	4	0	0	0.611339	0.953	0.704
Gas5	4	0	0	0.607549	0.971	0.795
Baiap2l2	4	0	0	0.606436	0.64	0.223
Ndufa1	4	0	0	0.605279	0.939	0.606
Rpl10	4	0	0	0.604599	0.999	0.966
Rplp0	4	0	0	0.603567	1	0.986
Pkm	4	0	0	0.598442	0.933	0.669
Myo1e	4	0	0	0.596857	0.718	0.317
Ftl1	4	0	0	0.592923	1	0.994
Zfas1	4	0	0	0.588736	0.716	0.37
Rpl15	4	0	0	0.586212	0.999	0.978
Cd9	4	0	0	0.58464	1	0.998
Pfdn5	4	0	0	0.584197	0.994	0.906
Cox6a2	4	0	0	0.580999	0.629	0.257
Rpl31	4	0	0	0.58013	0.987	0.875
Npm1	4	0	0	0.578274	0.991	0.873
Serpine2	4	0	0	0.576529	0.999	0.949
Ctsz	4	0	0	0.565103	1	0.999
Cox4i1	4	0	0	0.564488	0.999	0.946
Syngr1	4	0	0	0.563803	0.996	0.911
Rpl9	4	0	0	0.553597	1	0.988
B2m	4	0	0	0.545797	1	0.999
Gng5	4	0	0	0.539351	0.998	0.929
Etl4	4	0	0	0.534104	0.427	0.09
Rpl8	4	0	0	0.533723	0.999	0.979
Rps17	4	0	0	0.532851	0.997	0.94
Fxyd5	4	0	0	0.53191	0.506	0.185
Il4i1	4	0	0	0.530542	0.554	0.235
Cox8a	4	0	0	0.529552	0.995	0.908
Rpl6	4	0	0	0.524335	1	0.993
Plaur	4	0	0	0.522362	0.551	0.222
Ssr4	4	0	0	0.518657	0.998	0.936
Nceh1	4	0	0	0.51197	0.675	0.302
Trem2	4	0	0	0.509529	1	1
Serf2	4	0	0	0.50655	0.996	0.943
Axl	4	0	0	0.503184	0.674	0.283
Naca	4	0	0	0.501117	0.996	0.932
Rpl5	4	0	0	0.499736	1	0.98
Eef2	4	0	0	0.496979	0.985	0.883
Rpl4	4	0	0	0.494566	0.992	0.895
Atp5e	4	0	0	0.484978	0.99	0.875
Creg1	4	0	0	0.480655	0.998	0.939
Atp5g2	4	0	0	0.475655	0.991	0.871
Ctsd	4	0	0	0.475534	1	1
Cd68	4	0	0	0.467923	1	0.97
mt-Co1	4	0	0	0.445564	1	0.991
Cd74	4	0	0	0.434057	0.739	0.364
Cybb	4	0	0	0.400138	0.254	0.058
Pacsin1	4	0	0	0.34686	0.346	0.11
Gas2l3	4	0	0	0.343359	0.335	0.097
Xylt1	4	0	0	0.342483	0.308	0.084
Il3ra	4	0	0	0.259466	0.257	0.063
Pld3	4	1.01943e-305	1.7522e-301	0.573313	0.882	0.586
mt-Atp6	4	1.02478e-305	1.76139e-301	0.439972	1	0.995
H2-D1	4	2.93823e-301	5.05023e-297	0.501175	1	0.965
Sulf2	4	1.32259e-299	2.27328e-295	0.395809	0.422	0.156
Bhlhe40	4	6.29384e-299	1.08179e-294	0.30384	0.295	0.084
Eif3f	4	4.51115e-296	7.75377e-292	0.517895	0.947	0.737
Sdf4	4	6.99608e-296	1.20249e-291	0.492504	0.969	0.765
Cox7c	4	1.26946e-294	2.18195e-290	0.449942	0.996	0.894
Cox7a2l	4	2.02956e-291	3.4884e-287	0.489272	0.971	0.835
Rpl22l1	4	4.81808e-290	8.28131e-286	0.554144	0.954	0.742
Sh3bgrl3	4	1.89013e-286	3.24876e-282	0.428869	0.995	0.927
Rtcb	4	4.85869e-284	8.35112e-280	0.507958	0.815	0.491
Crlf2	4	1.09568e-282	1.88326e-278	0.568553	0.846	0.551
Gm1673	4	1.17383e-282	2.01757e-278	0.253334	0.53	0.213
Gpi1	4	1.85204e-279	3.18329e-275	0.506305	0.841	0.525
Lilrb4a	4	4.70718e-271	8.0907e-267	0.380514	0.35	0.119
Rpl36al	4	2.30624e-270	3.96396e-266	0.415256	0.994	0.917
mt-Cytb	4	8.2291e-266	1.41442e-261	0.396652	1	0.991
Cstb	4	7.56222e-264	1.2998e-259	0.527468	0.852	0.544
Cox6c	4	1.2788e-261	2.198e-257	0.455007	0.978	0.819
Myl6	4	4.49919e-261	7.73321e-257	0.47458	0.982	0.846
Nme2	4	3.1745e-260	5.45632e-256	0.455201	0.975	0.829
Ctsa	4	1.0317e-259	1.77328e-255	0.398235	0.998	0.957
Atp1a3	4	5.03347e-255	8.65152e-251	0.322749	0.387	0.145
Gm10076	4	2.10946e-252	3.62574e-248	0.381341	0.58	0.276
Rhoc	4	7.74987e-251	1.33205e-246	0.367923	0.513	0.228
Cadm1	4	2.17464e-248	3.73778e-244	0.512065	0.941	0.714
Siglecf	4	5.67013e-246	9.74582e-242	0.376864	0.451	0.189
Rab7b	4	7.91583e-245	1.36057e-240	0.288677	0.268	0.082
Atp5mpl	4	2.39661e-244	4.11929e-240	0.452233	0.924	0.666
Cox6b1	4	2.35112e-243	4.04111e-239	0.418134	0.976	0.825
Aplp2	4	5.15588e-243	8.86193e-239	0.568646	0.806	0.512
Eef1d	4	1.48622e-241	2.55452e-237	0.44784	0.959	0.757
Cops9	4	2.96762e-241	5.10074e-237	0.466378	0.921	0.677
Gm11808	4	5.19354e-241	8.92665e-237	0.365665	0.576	0.278
Ifi27l2a	4	5.65907e-238	9.72681e-234	0.5017	0.865	0.565
Tspo	4	9.44714e-238	1.62377e-233	0.429791	0.852	0.534
Lgals3bp	4	1.91934e-237	3.29896e-233	0.506443	0.954	0.754
Atf3	4	1.70572e-233	2.9318e-229	0.369683	0.47	0.207
Gusb	4	2.83805e-233	4.87805e-229	0.34704	0.985	0.824
Adamts1	4	6.62162e-233	1.13812e-228	0.734967	0.458	0.206
Grcc10	4	1.82727e-232	3.1407e-228	0.42227	0.98	0.845
Adssl1	4	2.63064e-232	4.52154e-228	0.393794	0.486	0.22
Nsa2	4	6.30445e-228	1.08361e-223	0.470171	0.934	0.717
Hspe1	4	1.14735e-226	1.97207e-222	0.426756	0.96	0.767
Tpi1	4	3.11979e-224	5.36229e-220	0.506767	0.839	0.55
Cacna1a	4	1.19217e-223	2.04911e-219	0.333725	0.51	0.232
Snrpg	4	9.99761e-223	1.71839e-218	0.430543	0.941	0.72
Bola2	4	1.30858e-222	2.24918e-218	0.423555	0.764	0.455
Atp6v0c	4	2.45931e-222	4.22706e-218	0.351868	0.999	0.968
Cpd	4	4.88436e-220	8.39524e-216	0.430634	0.676	0.375
Fabp5	4	2.68526e-218	4.61543e-214	0.579741	0.338	0.129
Psat1	4	1.325e-214	2.27742e-210	0.346458	0.631	0.323
Lsp1	4	1.73068e-214	2.97469e-210	0.43904	0.695	0.396
Kcnj2	4	3.52778e-214	6.06355e-210	0.379723	0.662	0.355
Fabp3	4	3.2805e-212	5.63853e-208	0.285146	0.331	0.123
Got1	4	2.16604e-207	3.72299e-203	0.34458	0.558	0.279
Gpr65	4	1.49176e-203	2.56403e-199	0.293913	0.401	0.169
Tpd52	4	3.55007e-201	6.10186e-197	0.421779	0.88	0.609
Eif3k	4	6.28575e-201	1.0804e-196	0.404828	0.915	0.66
Prdx4	4	4.61758e-200	7.93669e-196	0.404637	0.807	0.506
Uqcr11	4	8.58748e-195	1.47602e-190	0.399535	0.946	0.73
Gtf3c4	4	1.22548e-194	2.10636e-190	0.343595	0.503	0.247
Rps27rt	4	1.89238e-194	3.25262e-190	0.392856	0.752	0.457
Hacd2	4	1.0264e-193	1.76417e-189	0.392073	0.666	0.376
Lamp1	4	8.14374e-193	1.39975e-188	0.285601	0.999	0.989
Pea15a	4	9.04919e-193	1.55538e-188	0.411534	0.745	0.458
Grn	4	7.47983e-188	1.28563e-183	0.326364	1	0.991
Ndufa2	4	1.56065e-187	2.68245e-183	0.37837	0.958	0.761
Gm2000	4	4.95241e-187	8.51221e-183	0.287159	0.516	0.253
Acaca	4	6.48456e-187	1.11457e-182	0.260494	0.41	0.179
Akr1a1	4	3.69399e-186	6.34923e-182	0.378571	0.956	0.775
Gabarap	4	3.96001e-186	6.80646e-182	0.335814	0.99	0.91
Dpp7	4	4.71187e-186	8.09876e-182	0.322656	0.595	0.313
Sec61g	4	3.64897e-185	6.27185e-181	0.379859	0.965	0.785
Pdcd1	4	8.51713e-185	1.46392e-180	0.272693	0.363	0.152
Wdr89	4	1.27958e-182	2.19935e-178	0.300613	0.569	0.296
Pgk1	4	1.29861e-181	2.23205e-177	0.392764	0.693	0.409
1700003F12Rik	4	9.70479e-181	1.66806e-176	0.277977	0.371	0.16
mt-Co3	4	1.12071e-180	1.92627e-176	0.348929	1	0.994
Fam20c	4	5.66543e-180	9.73774e-176	0.275635	0.346	0.145
Atp6v1f	4	1.59667e-177	2.74436e-173	0.367741	0.964	0.808
2410006H16Rik	4	1.20334e-176	2.0683e-172	0.501737	0.855	0.642
Slc11a1	4	1.13147e-174	1.94478e-170	0.435572	0.871	0.631
mt-Co2	4	1.02261e-172	1.75766e-168	0.337233	1	0.991
Ldha	4	1.31242e-169	2.25579e-165	0.400253	0.865	0.613
Eif3h	4	7.8999e-168	1.35784e-163	0.367561	0.905	0.68
Cox7a2	4	1.97357e-167	3.39217e-163	0.359733	0.947	0.748
mt-Nd4	4	4.71058e-166	8.09655e-162	0.301311	0.999	0.983
Gcnt2	4	4.8289e-165	8.2999e-161	0.3089	0.543	0.287
Atp5l	4	3.6446e-164	6.26434e-160	0.340684	0.969	0.83
Tsc22d1	4	2.375e-163	4.08215e-159	0.250481	0.359	0.158
Gng12	4	3.93951e-160	6.77122e-156	0.307689	0.664	0.384
Tomm6	4	1.31695e-159	2.26357e-155	0.373442	0.909	0.686
mt-Nd1	4	6.48921e-158	1.11536e-153	0.336014	0.999	0.98
Tmem256	4	2.48656e-157	4.2739e-153	0.356421	0.851	0.592
Elob	4	2.70411e-157	4.64782e-153	0.346783	0.959	0.779
Slamf9	4	2.03742e-156	3.50192e-152	0.384743	0.834	0.574
Eef1g	4	7.54935e-156	1.29758e-151	0.370503	0.892	0.651
Milr1	4	2.93919e-153	5.05188e-149	0.298259	0.593	0.328
Cd34	4	2.15826e-151	3.70962e-147	0.390678	0.919	0.721
Tbca	4	6.08653e-151	1.04615e-146	0.33901	0.879	0.632
Clta	4	6.11887e-151	1.05171e-146	0.283531	1	0.981
Apbb2	4	7.35407e-149	1.26402e-144	0.279393	0.709	0.421
Ndufa13	4	2.44495e-148	4.20238e-144	0.32809	0.961	0.788
Hint1	4	7.38328e-148	1.26904e-143	0.322664	0.948	0.775
Ephx1	4	2.19e-147	3.76418e-143	0.258517	0.337	0.151
Tmem160	4	3.98928e-147	6.85677e-143	0.347493	0.828	0.562
Rpl10-ps3	4	4.00553e-147	6.8847e-143	0.255048	0.527	0.282
Ly9	4	2.14133e-146	3.68052e-142	0.328847	0.494	0.267
Romo1	4	2.91399e-146	5.00857e-142	0.335202	0.812	0.544
Bag1	4	3.01577e-145	5.1835e-141	0.342384	0.857	0.608
Hcst	4	2.28581e-144	3.92885e-140	0.285494	0.652	0.381
Ubl5	4	3.29847e-144	5.66941e-140	0.328689	0.963	0.803
Aldh2	4	5.55131e-141	9.5416e-137	0.282902	0.623	0.362
Echs1	4	1.00636e-140	1.72974e-136	0.314955	0.746	0.483
Dnajb14	4	5.14698e-140	8.84663e-136	0.354125	0.804	0.549
Prdx1	4	8.46731e-140	1.45536e-135	0.342337	0.951	0.766
Vkorc1	4	2.56431e-139	4.40754e-135	0.330298	0.846	0.59
Rap2b	4	6.46902e-139	1.1119e-134	0.274094	0.4	0.2
Spp1	4	4.422e-137	7.60054e-133	0.281913	0.268	0.11
Ucp2	4	3.3834e-136	5.81539e-132	0.354159	0.941	0.784
Mpeg1	4	5.48476e-136	9.42721e-132	0.305608	0.995	0.959
Uqcr10	4	7.9554e-136	1.36737e-131	0.334765	0.88	0.647
Tpm4	4	8.70767e-134	1.49668e-129	0.251457	0.474	0.249
Mrpl52	4	2.72265e-133	4.67969e-129	0.309671	0.947	0.784
Plau	4	7.71943e-131	1.32681e-126	0.319465	0.365	0.182
Tceal9	4	1.63558e-129	2.81124e-125	0.266	0.555	0.314
mt-Nd5	4	1.16152e-127	1.99642e-123	0.326091	0.957	0.815
Glb1	4	3.72433e-127	6.40138e-123	0.274534	0.639	0.386
Cox5b	4	1.34785e-126	2.31669e-122	0.321943	0.916	0.716
Slc16a3	4	6.88784e-126	1.18388e-121	0.254313	0.521	0.292
Atp5h	4	9.10797e-126	1.56548e-121	0.294206	0.966	0.812
Micos13	4	9.16725e-126	1.57567e-121	0.303603	0.834	0.581
Nenf	4	4.72358e-124	8.11889e-120	0.29698	0.757	0.505
Tomm7	4	2.89121e-122	4.96941e-118	0.287284	0.947	0.747
Pabpc1	4	3.82853e-119	6.58048e-115	0.283189	0.985	0.908
Sdf2l1	4	2.69758e-117	4.63661e-113	0.358303	0.885	0.67
Usp12	4	4.21937e-116	7.25225e-112	0.308454	0.763	0.514
Bcl2a1a	4	8.98358e-116	1.5441e-111	0.253275	0.472	0.265
Nap1l1	4	1.12506e-115	1.93376e-111	0.251875	0.656	0.408
Tmsb10	4	5.30725e-113	9.12211e-109	0.314598	0.758	0.523
Use1	4	1.52419e-112	2.61978e-108	0.283839	0.745	0.502
Ndufb1-ps	4	2.26253e-112	3.88884e-108	0.294607	0.889	0.674
Sec61b	4	6.28029e-112	1.07946e-107	0.297331	0.905	0.709
Tmed3	4	1.09287e-111	1.87843e-107	0.281883	0.94	0.752
Ndufa6	4	4.75453e-111	8.17209e-107	0.300397	0.882	0.67
Cox7b	4	2.71274e-110	4.66266e-106	0.297607	0.883	0.672
Atp5j	4	6.5124e-109	1.11935e-104	0.274579	0.953	0.791
Ndufa3	4	1.75883e-108	3.02308e-104	0.279209	0.839	0.602
H2afj	4	2.03732e-108	3.50174e-104	0.269148	0.727	0.483
Socs6	4	5.57042e-108	9.57444e-104	0.288034	0.572	0.355
Csf2ra	4	9.01146e-108	1.54889e-103	0.273984	0.689	0.451
BC028528	4	2.04966e-107	3.52295e-103	0.280049	0.745	0.503
Ndufv3	4	1.46336e-105	2.51522e-101	0.273146	0.823	0.587
Ggh	4	1.2859e-103	2.2102e-99	0.26576	0.72	0.483
Tmem176a	4	1.24011e-101	2.1315e-97	0.309799	0.896	0.702
Ndufa7	4	1.53487e-101	2.63814e-97	0.276943	0.92	0.718
Oxct1	4	1.05741e-99	1.81748e-95	0.277675	0.918	0.732
Gpx4	4	5.56806e-97	9.57038e-93	0.263038	0.941	0.794
mt-Nd4l	4	5.96446e-96	1.02517e-91	0.284309	0.884	0.688
Cox17	4	7.06882e-96	1.21499e-91	0.263195	0.874	0.661
Ndufb9	4	2.21928e-95	3.81449e-91	0.254853	0.905	0.698
Atxn10	4	9.89135e-95	1.70012e-90	0.253818	0.759	0.519
Ergic3	4	1.84691e-93	3.17447e-89	0.265005	0.922	0.741
Uqcrq	4	4.98534e-93	8.56881e-89	0.266093	0.904	0.713
Tmem258	4	7.80972e-91	1.34233e-86	0.254714	0.865	0.651
Atp6v0e	4	1.82777e-90	3.14156e-86	0.256515	0.953	0.809
Fuca1	4	1.37653e-89	2.36599e-85	0.252552	0.923	0.742
Plek	4	4.87794e-88	8.3842e-84	0.2549	0.971	0.863
mt-Nd3	4	1.58748e-86	2.72856e-82	0.254951	0.97	0.878
Cotl1	4	1.12827e-84	1.93927e-80	0.265203	0.942	0.813
Tmem176b	4	2.39402e-81	4.11485e-77	0.276538	0.955	0.837
Otud1	4	2.23934e-77	3.84898e-73	0.317093	0.509	0.332
Lgals3	4	5.64574e-69	9.7039e-65	0.277772	0.091	0.031
Rpl12	5	4.74554e-149	8.15663e-145	0.277555	0.999	0.983
Cd9	5	2.7207e-148	4.67634e-144	0.285469	1	0.998
Csf1	5	4.80645e-123	8.26133e-119	0.273255	0.572	0.31
Gm34455	5	2.54141e-115	4.36817e-111	0.291302	0.691	0.411
Rpl23a	5	1.70824e-105	2.93613e-101	0.254308	0.999	0.963
Adamts1	5	5.14805e-99	8.84847e-95	0.405437	0.406	0.214
Rplp1	6	1.08906e-175	1.87187e-171	0.264234	1	0.999
Rps27	6	8.255e-135	1.41887e-130	0.309052	1	0.991
Rps21	6	5.93579e-134	1.02024e-129	0.2637	1	0.997
Rps9	6	6.45473e-121	1.10944e-116	0.259025	1	0.997
Rps4x	6	7.70139e-121	1.32371e-116	0.282192	1	0.993
Cd81	6	1.07463e-112	1.84708e-108	0.255261	1	0.999
Gng10	6	7.41875e-60	1.27514e-55	0.307235	0.923	0.929
Hpgd	6	1.27674e-45	2.19446e-41	0.297858	0.902	0.891
Lag3	6	6.59138e-34	1.13293e-29	0.300861	0.739	0.728
Lst1	6	7.35827e-31	1.26474e-26	0.334631	0.592	0.537
Btg2	6	6.87631e-28	1.1819e-23	0.250751	0.926	0.914
Klk8	6	5.46263e-16	9.38917e-12	0.261082	0.558	0.555
Gatm	6	5.9477e-15	1.02229e-10	0.261705	0.424	0.398
Selplg	7	5.08789e-257	8.74507e-253	0.531889	0.999	0.998
Bri3	7	5.07529e-214	8.72341e-210	0.582296	0.971	0.907
Tmem119	7	1.87822e-175	3.22828e-171	0.663441	0.974	0.961
Olfml3	7	1.09253e-163	1.87784e-159	0.416069	1	0.996
Git2	7	2.17015e-142	3.73006e-138	0.482573	0.931	0.859
Ywhah	7	4.14176e-136	7.11886e-132	0.40684	0.985	0.962
Chst2	7	4.16789e-109	7.16377e-105	0.555303	0.425	0.248
Igfbp4	7	2.43656e-108	4.18796e-104	0.397617	0.275	0.124
Bmp2k	7	3.89681e-107	6.69784e-103	0.444761	0.916	0.848
Erp29	7	4.39463e-105	7.55349e-101	0.307095	0.982	0.956
Nrp1	7	1.14079e-104	1.96078e-100	0.534764	0.773	0.652
Tmem176a	7	2.07837e-102	3.57231e-98	0.524389	0.829	0.711
mt-Nd4	7	8.50254e-101	1.46142e-96	0.318225	0.994	0.984
Apoe	7	7.19051e-98	1.2359e-93	0.539271	0.94	0.887
Atraid	7	8.30544e-97	1.42754e-92	0.388485	0.886	0.815
Marcks	7	3.00247e-93	5.16065e-89	0.264838	1	0.998
Tmem176b	7	1.05089e-92	1.80627e-88	0.428964	0.923	0.842
Ctsh	7	2.04262e-92	3.51085e-88	0.317649	0.992	0.981
mt-Nd2	7	3.31918e-91	5.70501e-87	0.32764	0.993	0.979
St8sia6	7	1.375e-89	2.36335e-85	0.453203	0.432	0.272
mt-Atp6	7	4.56328e-83	7.84337e-79	0.274251	1	0.995
Hps4	7	1.50999e-82	2.59536e-78	0.41172	0.763	0.661
Commd8	7	5.1627e-75	8.87366e-71	0.380265	0.868	0.816
Ubl3	7	5.402e-73	9.28497e-69	0.378492	0.829	0.765
Cd74	7	7.28262e-73	1.25174e-68	0.395714	0.538	0.386
Ccni	7	1.92916e-71	3.31584e-67	0.370049	0.816	0.75
Arpc3	7	3.27873e-71	5.63548e-67	0.319443	0.928	0.89
Cnot6l	7	2.94405e-70	5.06023e-66	0.415338	0.652	0.544
P2rx4	7	4.75963e-70	8.18086e-66	0.446682	0.644	0.541
Pomp	7	5.63398e-68	9.68369e-64	0.33157	0.915	0.867
Srsf9	7	8.25825e-67	1.41943e-62	0.333771	0.882	0.842
Slc12a9	7	5.09558e-66	8.75829e-62	0.406971	0.622	0.516
Ccr5	7	6.75893e-66	1.16173e-61	0.366559	0.878	0.806
Zfp644	7	7.70614e-64	1.32453e-59	0.383236	0.707	0.629
Lamtor4	7	2.78357e-63	4.7844e-59	0.30527	0.889	0.834
Tsc22d4	7	1.4528e-62	2.49708e-58	0.29388	0.934	0.91
Tmem243	7	2.84945e-62	4.89764e-58	0.370219	0.68	0.592
Arpc1b	7	8.71988e-62	1.49877e-57	0.259163	0.967	0.93
Anxa3	7	9.82563e-62	1.68883e-57	0.255978	0.981	0.961
Orai1	7	1.28228e-61	2.20399e-57	0.329354	0.859	0.803
Ubc	7	5.25493e-61	9.03217e-57	0.260928	0.994	0.984
Daglb	7	2.56404e-58	4.40708e-54	0.336382	0.809	0.764
Rsbn1l	7	1.6517e-55	2.83894e-51	0.351295	0.704	0.629
Ncf1	7	1.72148e-55	2.95889e-51	0.320425	0.847	0.801
Rhoh	7	2.05675e-55	3.53515e-51	0.317101	0.872	0.826
Gm43378	7	7.27939e-55	1.25118e-50	0.344724	0.34	0.22
Atp8a1	7	1.02769e-52	1.76639e-48	0.34195	0.705	0.627
Pcp4	7	6.97865e-52	1.19949e-47	0.376521	0.357	0.235
H2-Oa	7	2.00092e-51	3.43917e-47	0.38567	0.521	0.42
Rac1	7	1.33683e-50	2.29775e-46	0.266258	0.933	0.904
Clec4a3	7	8.44236e-50	1.45107e-45	0.390517	0.487	0.37
Pan3	7	1.05403e-48	1.81167e-44	0.351671	0.646	0.562
Sbno1	7	1.42572e-48	2.45053e-44	0.3501	0.627	0.544
Rsrc2	7	2.70085e-48	4.64222e-44	0.308849	0.829	0.783
Mrfap1	7	1.82435e-47	3.13569e-43	0.285703	0.848	0.808
Gnb2	7	4.36242e-47	7.49812e-43	0.280248	0.887	0.85
Akap9	7	1.0561e-46	1.81522e-42	0.382965	0.651	0.57
N4bp2l2	7	1.52219e-46	2.61635e-42	0.330539	0.706	0.641
Tlr1	7	4.92244e-45	8.46069e-41	0.297866	0.311	0.206
Serpinf1	7	2.59659e-44	4.46303e-40	0.333604	0.341	0.232
Gpr146	7	1.21628e-43	2.09054e-39	0.340217	0.467	0.368
Hacd4	7	2.19285e-42	3.76907e-38	0.360341	0.46	0.365
Clip1	7	4.03689e-41	6.93861e-37	0.302319	0.735	0.679
Fis1	7	3.93369e-40	6.76122e-36	0.284125	0.731	0.68
Acox3	7	9.5325e-40	1.63845e-35	0.316879	0.631	0.559
Cxcl13	7	1.13131e-39	1.9445e-35	0.484111	0.072	0.025
Papss1	7	2.93935e-39	5.05215e-35	0.33592	0.604	0.543
Grk3	7	6.78356e-39	1.16596e-34	0.299616	0.322	0.225
Med13l	7	3.84318e-37	6.60565e-33	0.324739	0.543	0.462
Chic2	7	4.54651e-37	7.81454e-33	0.293615	0.62	0.561
Fcgr2b	7	1.16293e-36	1.99885e-32	0.283129	0.86	0.827
Fbrsl1	7	2.45817e-36	4.22511e-32	0.312282	0.562	0.482
5031425E22Rik	7	4.14378e-36	7.12234e-32	0.298846	0.467	0.383
Slc46a3	7	4.55824e-36	7.83471e-32	0.28717	0.372	0.279
Abca1	7	2.23496e-35	3.84145e-31	0.267004	0.803	0.75
Tmed5	7	3.12253e-35	5.367e-31	0.270166	0.856	0.834
Slc12a2	7	3.57714e-35	6.14839e-31	0.293567	0.73	0.682
Gltp	7	1.01991e-34	1.75302e-30	0.291089	0.601	0.54
G3bp2	7	1.24829e-34	2.14557e-30	0.284518	0.724	0.675
Fgl2	7	1.30623e-34	2.24514e-30	0.276563	0.287	0.197
Snx17	7	1.39778e-34	2.40251e-30	0.264716	0.745	0.708
Hvcn1	7	1.40986e-34	2.42327e-30	0.301508	0.606	0.554
Crlf2	7	2.32317e-34	3.99306e-30	0.334079	0.651	0.57
Kmt2e	7	2.80955e-34	4.82906e-30	0.282185	0.741	0.71
Cops4	7	3.67702e-34	6.32006e-30	0.268817	0.692	0.643
Scarb2	7	6.31526e-34	1.08547e-29	0.273312	0.792	0.761
Bod1l	7	1.37751e-33	2.36766e-29	0.317874	0.621	0.558
P2rx7	7	1.44654e-33	2.48631e-29	0.273521	0.55	0.475
Ppp1cc	7	3.40704e-33	5.85603e-29	0.274648	0.648	0.592
Klf3	7	8.92466e-33	1.53397e-28	0.257979	0.758	0.699
Polr1d	7	1.44801e-32	2.48883e-28	0.257851	0.706	0.652
H2-K1	7	2.49957e-32	4.29625e-28	0.255884	0.963	0.947
Gna12	7	3.56552e-32	6.12842e-28	0.292558	0.626	0.578
Gcn1	7	3.93032e-31	6.75543e-27	0.292892	0.552	0.488
Dmtf1	7	4.33613e-31	7.45295e-27	0.284123	0.578	0.516
Abcb4	7	5.43543e-31	9.34241e-27	0.275833	0.365	0.278
Orai2	7	1.02543e-30	1.76251e-26	0.270897	0.331	0.246
Krit1	7	1.36323e-30	2.34311e-26	0.299072	0.638	0.586
Il6st	7	5.46288e-30	9.3896e-26	0.265076	0.764	0.738
Dnajb6	7	1.04396e-29	1.79437e-25	0.254587	0.729	0.688
Ankrd17	7	1.21583e-29	2.08977e-25	0.267535	0.648	0.594
Eif4h	7	3.05801e-29	5.25611e-25	0.273029	0.641	0.608
Mxd4	7	5.42898e-28	9.33133e-24	0.289823	0.49	0.423
Lap3	7	5.63178e-28	9.6799e-24	0.275364	0.659	0.633
Tmem33	7	6.5672e-28	1.12877e-23	0.27624	0.584	0.541
Pdgfa	7	1.52287e-27	2.61751e-23	0.287035	0.416	0.341
Alox5ap	7	1.94012e-27	3.33467e-23	0.265248	0.822	0.799
Gp9	7	2.08338e-27	3.58091e-23	0.27684	0.269	0.193
Plod3	7	2.80868e-27	4.82757e-23	0.265184	0.648	0.606
Kmt2c	7	1.41869e-26	2.43844e-22	0.273702	0.579	0.529
Cmklr1	7	4.6802e-26	8.04433e-22	0.268778	0.389	0.319
Cd83	7	5.88728e-26	1.01191e-21	0.28175	0.561	0.506
Tnfrsf17	7	6.75114e-26	1.16039e-21	0.270906	0.381	0.308
Slc35f6	7	1.01173e-25	1.73896e-21	0.262741	0.381	0.311
Rassf4	7	8.33603e-25	1.4328e-20	0.283639	0.491	0.433
Gigyf1	7	1.10272e-24	1.89535e-20	0.257603	0.398	0.329
Ube2k	7	1.58786e-24	2.72921e-20	0.263957	0.559	0.509
Cds1	7	2.36668e-24	4.06784e-20	0.262437	0.359	0.289
Gsap	7	4.68005e-24	8.04407e-20	0.257808	0.391	0.326
Rchy1	7	4.89579e-24	8.41488e-20	0.254147	0.411	0.347
Ankle2	7	6.63833e-24	1.141e-19	0.256972	0.443	0.38
Gal3st4	7	2.388e-23	4.10449e-19	0.263313	0.7	0.677
Clec4a2	7	1.76895e-22	3.04048e-18	0.250295	0.421	0.344
Npnt	7	3.01515e-22	5.18244e-18	0.284392	0.386	0.324
Fam193a	7	7.82721e-22	1.34534e-17	0.259716	0.497	0.448
Evi5	7	4.96688e-20	8.53707e-16	0.269882	0.373	0.314
Lcorl	7	1.01321e-16	1.74151e-12	0.259255	0.41	0.36
H2-Q7	7	4.87473e-13	8.37868e-09	0.252842	0.277	0.231
Ifi27l2a	7	8.76853e-13	1.50713e-08	0.30683	0.642	0.587
Rps21	8	0	0	0.681585	1	0.997
Fau	8	0	0	0.675016	1	0.999
Rps27	8	0	0	0.653016	1	0.991
Rpl39	8	0	0	0.642853	1	0.995
Rpl37a	8	0	0	0.638837	1	0.996
Rpl38	8	0	0	0.632024	0.999	0.979
Rps24	8	0	0	0.620217	1	0.998
Rps14	8	0	0	0.618373	1	0.993
Rps28	8	0	0	0.61692	1	0.989
Rpl30	8	0	0	0.613358	1	0.996
Rps4x	8	0	0	0.612486	1	0.993
Rpl23	8	0	0	0.610824	1	0.996
Rpl34	8	0	0	0.605339	1	0.993
Rpl18a	8	0	0	0.604041	1	0.995
Rps5	8	0	0	0.598985	0.999	0.978
Rps9	8	0	0	0.592092	0.999	0.997
Rps23	8	0	0	0.579071	1	0.995
Rps13	8	0	0	0.571439	0.999	0.99
Rpl27a	8	0	0	0.571329	1	0.998
Rpl17	8	0	0	0.567772	1	0.99
Rps12	8	0	0	0.56461	1	0.997
Rpl37	8	0	0	0.563906	1	0.996
Fth1	8	0	0	0.561067	1	0.999
Rps27a	8	0	0	0.558999	1	0.996
Rps10	8	0	0	0.558034	0.999	0.995
Rps15a	8	0	0	0.555918	1	0.991
Rpl13	8	0	0	0.541706	1	0.997
Rplp2	8	0	0	0.539761	1	0.991
Rps29	8	0	0	0.522879	1	0.998
Rpl19	8	0	0	0.520148	0.999	0.994
Rplp1	8	0	0	0.495535	1	0.999
Tpt1	8	0	0	0.478953	1	0.998
Eef1a1	8	0	0	0.477263	1	0.999
Ctss	8	1.13706e-300	1.95438e-296	0.389712	1	1
Rpl36	8	3.69879e-300	6.35748e-296	0.595652	0.999	0.979
Rpl35a	8	8.29958e-298	1.42653e-293	0.494818	0.999	0.996
Rpl32	8	1.54047e-295	2.64776e-291	0.538304	1	0.992
Rps18	8	5.75681e-294	9.8948e-290	0.574641	0.998	0.98
Rps16	8	1.17506e-287	2.01969e-283	0.544316	1	0.99
Rpl12	8	3.50812e-286	6.02975e-282	0.567163	0.999	0.983
Rps3a1	8	1.616e-280	2.77758e-276	0.504388	1	0.993
Rpl26	8	1.20762e-279	2.07565e-275	0.500153	1	0.994
Rpl22	8	1.1167e-271	1.91939e-267	0.565188	0.997	0.971
Rpl11	8	2.1735e-270	3.73582e-266	0.489191	1	0.993
Rpl3	8	1.93964e-266	3.33385e-262	0.531784	0.999	0.978
Rps7	8	2.01604e-263	3.46517e-259	0.513412	0.999	0.988
Rpl10a	8	2.36901e-263	4.07185e-259	0.562546	0.998	0.975
Rps11	8	3.46863e-259	5.96189e-255	0.494307	1	0.993
Rpl13a	8	1.5532e-255	2.66963e-251	0.48189	0.999	0.99
Rps20	8	3.43534e-245	5.90466e-241	0.4847	1	0.99
Rps3	8	7.91135e-244	1.3598e-239	0.464521	0.999	0.989
Rpsa	8	2.53225e-237	4.35243e-233	0.517287	0.999	0.975
Rpl41	8	7.71271e-233	1.32566e-228	0.4553	1	0.992
Rps19	8	7.60679e-223	1.30746e-218	0.497654	1	0.977
Rpl18	8	1.51237e-222	2.59946e-218	0.471089	0.999	0.982
Ctsl	8	7.73787e-220	1.32998e-215	0.526992	1	0.996
Rpl36a	8	1.467e-218	2.52148e-214	0.555612	0.985	0.928
Lyz2	8	1.43683e-216	2.46963e-212	0.642102	0.985	0.881
Rpl24	8	1.59092e-210	2.73447e-206	0.499303	0.998	0.976
Rpl27	8	2.34162e-197	4.02478e-193	0.449306	0.998	0.978
Rpl7	8	5.71249e-197	9.81863e-193	0.447977	0.999	0.982
Rps2	8	2.66553e-196	4.58151e-192	0.449822	0.998	0.972
Rps8	8	1.32598e-194	2.27909e-190	0.39274	1	0.996
Cd9	8	7.2035e-189	1.23814e-184	0.476481	0.999	0.999
Cst3	8	1.63393e-177	2.80841e-173	0.361058	1	1
Rps15	8	1.5814e-174	2.71811e-170	0.430089	0.999	0.981
Rps6	8	3.34755e-171	5.75377e-167	0.449022	0.995	0.964
Rps25	8	6.77935e-168	1.16524e-163	0.409971	0.999	0.986
Rack1	8	5.93959e-161	1.0209e-156	0.451243	0.993	0.962
Eef1b2	8	1.56056e-158	2.68229e-154	0.464868	0.99	0.935
Rpl21	8	9.64499e-155	1.65778e-150	0.343722	0.999	0.996
Rpl29	8	2.79746e-149	4.80827e-145	0.422129	0.991	0.959
Rpl14	8	1.59522e-145	2.74186e-141	0.417421	0.992	0.956
Rps26	8	1.58661e-142	2.72706e-138	0.399958	0.994	0.972
Rpl6	8	6.49573e-142	1.11649e-137	0.335236	1	0.993
Rpl28	8	7.52918e-140	1.29412e-135	0.37832	0.997	0.987
Rpl10	8	2.73571e-134	4.70214e-130	0.386879	0.993	0.967
Rpl7a	8	2.24262e-132	3.85461e-128	0.382004	0.992	0.961
Uqcrh	8	1.39819e-131	2.4032e-127	0.489655	0.958	0.845
Pfdn5	8	1.27534e-128	2.19206e-124	0.430467	0.98	0.91
Rpl9	8	1.30672e-128	2.24599e-124	0.336056	0.999	0.988
mt-Atp6	8	7.56295e-127	1.29992e-122	0.363379	1	0.995
Rpl8	8	1.48169e-126	2.54673e-122	0.353823	0.999	0.98
Cox4i1	8	7.49286e-124	1.28787e-119	0.378032	0.993	0.949
2410006H16Rik	8	5.65081e-122	9.71261e-118	0.65174	0.802	0.652
Rpl23a	8	3.90271e-120	6.70798e-116	0.397619	0.988	0.964
Rplp0	8	1.53123e-119	2.63187e-115	0.309582	0.999	0.987
Timp2	8	6.35745e-115	1.09272e-110	0.381324	0.993	0.966
Gas5	8	1.23592e-108	2.1243e-104	0.46188	0.919	0.804
Gnas	8	5.36604e-108	9.22314e-104	0.364003	0.992	0.958
Ly86	8	1.11623e-106	1.91857e-102	0.322932	1	0.999
mt-Cytb	8	6.44895e-97	1.10845e-92	0.314303	0.999	0.991
mt-Co1	8	1.06984e-95	1.83885e-91	0.308249	0.999	0.991
Ftl1	8	5.62127e-89	9.66184e-85	0.282517	0.999	0.994
Naca	8	1.27639e-86	2.19386e-82	0.343646	0.979	0.936
Uba52	8	1.96814e-86	3.38285e-82	0.412225	0.866	0.732
Rpl15	8	3.64985e-84	6.27336e-80	0.297477	0.997	0.978
Cd63	8	1.72816e-83	2.97037e-79	0.32325	0.992	0.934
H2-D1	8	1.88671e-79	3.24287e-75	0.399784	0.994	0.966
Hexa	8	2.428e-78	4.17325e-74	0.297752	0.99	0.977
Cox7a2l	8	1.98504e-77	3.41189e-73	0.372077	0.924	0.842
Ccl6	8	1.57207e-73	2.70207e-69	0.320434	0.91	0.785
Eef1d	8	3.37531e-73	5.80149e-69	0.376382	0.875	0.769
mt-Co3	8	4.57489e-73	7.86332e-69	0.295074	1	0.994
Lag3	8	8.60123e-70	1.47838e-65	0.451604	0.818	0.724
mt-Co2	8	2.14164e-68	3.68104e-64	0.285057	1	0.992
Eif3f	8	1.29069e-66	2.21844e-62	0.386831	0.859	0.749
Trf	8	2.58818e-65	4.44857e-61	0.283174	0.986	0.97
Zfas1	8	2.61018e-58	4.48637e-54	0.406131	0.538	0.391
Creg1	8	9.11658e-58	1.56696e-53	0.282045	0.97	0.942
Apoe	8	8.43116e-55	1.44915e-50	0.364149	0.942	0.888
Cox8a	8	2.01439e-51	3.46232e-47	0.255311	0.966	0.913
Rps27rt	8	1.57577e-50	2.70843e-46	0.376333	0.597	0.475
Man2b1	8	2.97306e-50	5.1101e-46	0.258665	0.974	0.964
Bcl2a1b	8	1.75694e-49	3.01984e-45	0.342992	0.823	0.719
Snrpg	8	8.54009e-48	1.46787e-43	0.31869	0.823	0.734
Atp5g2	8	1.59132e-46	2.73516e-42	0.266919	0.935	0.878
Ndufa6	8	1.21117e-45	2.08176e-41	0.318368	0.784	0.683
Rpl36al	8	5.59467e-44	9.61612e-40	0.250073	0.962	0.921
Rpl4	8	3.79848e-43	6.52883e-39	0.259458	0.955	0.9
Npm1	8	1.19371e-42	2.05175e-38	0.263352	0.938	0.88
Eef2	8	7.82905e-42	1.34566e-37	0.257887	0.938	0.889
Atox1	8	2.61715e-41	4.49836e-37	0.260098	0.915	0.844
Lsp1	8	5.98275e-40	1.02832e-35	0.335381	0.543	0.414
Rpl35	8	7.9677e-40	1.36949e-35	0.281594	0.871	0.784
Slamf9	8	9.43776e-39	1.62216e-34	0.282252	0.698	0.59
Tspo	8	5.54985e-35	9.53909e-31	0.255154	0.673	0.555
Eif3h	8	9.26401e-32	1.5923e-27	0.27544	0.775	0.695
Rpl22l1	8	1.31624e-30	2.26235e-26	0.274231	0.829	0.756
Mt1	8	9.0728e-29	1.55943e-24	0.252493	0.821	0.717
Cd14	8	4.55001e-27	7.82056e-23	0.311878	0.869	0.824
Adamts1	8	7.38248e-08	0.0012689	0.365831	0.268	0.225
Egr1	9	0	0	0.956309	0.906	0.492
Zfhx3	9	0	0	0.685043	0.998	0.927
Malat1	9	0	0	0.589515	1	0.999
Srgap2	9	2.55841e-303	4.39739e-299	0.609231	0.999	0.923
Mef2a	9	3.81953e-296	6.565e-292	0.56253	0.999	0.971
P2ry12	9	8.57678e-294	1.47418e-289	0.549117	1	0.995
Epb41l2	9	5.34308e-289	9.18369e-285	0.571137	0.999	0.966
Maf	9	2.87638e-279	4.94393e-275	0.631194	0.999	0.95
Macf1	9	1.13738e-262	1.95493e-258	0.647625	0.996	0.887
Kctd12	9	2.22961e-261	3.83226e-257	0.57703	1	0.979
Bank1	9	1.34816e-260	2.31721e-256	0.433675	0.612	0.213
Cx3cr1	9	7.67369e-259	1.31895e-254	0.560567	1	0.999
Qk	9	6.86686e-255	1.18028e-250	0.464348	1	0.99
Nrip1	9	1.10305e-254	1.89592e-250	0.609216	0.995	0.824
Jun	9	1.90457e-245	3.27358e-241	0.622182	0.999	0.969
Ssh2	9	1.4643e-243	2.51685e-239	0.563645	0.995	0.9
Elmo1	9	3.50179e-238	6.01888e-234	0.586037	0.986	0.804
Ivns1abp	9	1.14394e-235	1.96621e-231	0.562212	0.991	0.855
Rrbp1	9	1.18862e-234	2.043e-230	0.43841	1	0.989
Txnip	9	1.03168e-226	1.77326e-222	0.596616	0.989	0.799
Rapgef5	9	3.71367e-226	6.38306e-222	0.573495	0.932	0.579
Dst	9	3.63797e-225	6.25294e-221	0.622827	0.975	0.728
Dock10	9	2.35937e-221	4.05528e-217	0.566346	0.979	0.745
Gm47664	9	8.69762e-218	1.49495e-213	0.580675	0.857	0.468
Tanc2	9	3.21622e-212	5.52805e-208	0.513464	0.995	0.887
Ddx5	9	2.0772e-211	3.57029e-207	0.406313	1	0.992
Chd9	9	3.7764e-211	6.49088e-207	0.556772	0.95	0.649
Dock4	9	1.35621e-208	2.33106e-204	0.538239	0.978	0.739
Hnrnpa2b1	9	4.18924e-208	7.20047e-204	0.497912	0.998	0.959
Fchsd2	9	5.85775e-208	1.00683e-203	0.564506	0.948	0.638
Cep68	9	2.42205e-207	4.16302e-203	0.418311	0.652	0.275
Adap2	9	5.55577e-201	9.54925e-197	0.518188	0.977	0.782
Mtss1	9	6.981e-196	1.19989e-191	0.393251	0.626	0.257
Wnk1	9	7.49282e-195	1.28787e-190	0.510077	0.991	0.859
Hist1h1e	9	2.37966e-193	4.09017e-189	0.430968	0.66	0.289
Hpgds	9	8.49133e-193	1.45949e-188	0.419896	1	0.975
Pou2f2	9	9.35579e-193	1.60807e-188	0.511559	0.995	0.871
Camk2n1	9	1.29044e-192	2.21801e-188	0.475158	0.784	0.38
Csf1r	9	1.68872e-187	2.90257e-183	0.294812	1	0.999
Tgfbr1	9	2.30685e-187	3.96501e-183	0.406758	1	0.981
Slc40a1	9	1.04714e-186	1.79983e-182	0.507484	0.848	0.466
Frmd4a	9	2.36838e-185	4.07077e-181	0.455822	0.993	0.895
Stab1	9	4.59682e-185	7.90101e-181	0.510811	0.9	0.539
Pag1	9	8.94485e-185	1.53744e-180	0.470025	0.991	0.858
Gm29488	9	2.60528e-184	4.47795e-180	0.402359	0.665	0.297
Plxna4	9	2.74502e-184	4.71814e-180	0.39928	0.658	0.289
Tjp1	9	3.71866e-184	6.39163e-180	0.47025	0.842	0.456
Kat6a	9	4.11665e-178	7.07569e-174	0.50034	0.842	0.484
Il7r	9	1.35497e-177	2.32893e-173	0.319701	0.532	0.204
Mgat4a	9	2.49861e-177	4.29461e-173	0.498748	0.955	0.697
Jmjd1c	9	2.93958e-177	5.05255e-173	0.50071	0.99	0.846
Serinc3	9	2.84779e-176	4.89477e-172	0.360886	1	0.996
P2ry13	9	4.60658e-176	7.9178e-172	0.450369	0.991	0.886
Marcks	9	2.43494e-174	4.18518e-170	0.333764	1	0.998
Zfp36l1	9	2.58892e-174	4.44983e-170	0.560001	0.993	0.878
Rhob	9	1.35819e-173	2.33446e-169	0.401759	1	0.978
Mertk	9	4.9439e-173	8.49757e-169	0.463107	0.992	0.859
Cd33	9	8.29966e-172	1.42655e-167	0.47263	0.983	0.798
Itgam	9	3.24118e-171	5.57095e-167	0.430262	0.997	0.923
Rgs2	9	5.84164e-171	1.00406e-166	0.441401	0.999	0.965
Zfp36l2	9	7.51488e-171	1.29166e-166	0.483519	0.991	0.857
Dusp7	9	8.71573e-171	1.49806e-166	0.469992	0.894	0.543
Mbnl1	9	1.74795e-170	3.00438e-166	0.402632	0.999	0.964
Btg2	9	4.04463e-170	6.95191e-166	0.495509	0.998	0.911
Vsir	9	1.73498e-169	2.98208e-165	0.357708	1	0.986
Glul	9	9.60263e-169	1.6505e-164	0.487092	0.989	0.847
Soga1	9	1.08825e-166	1.87048e-162	0.419049	0.742	0.378
Sall1	9	1.4217e-166	2.44361e-162	0.459339	0.984	0.818
Zeb2	9	4.61991e-166	7.9407e-162	0.446255	0.996	0.931
Nav2	9	3.19158e-165	5.48568e-161	0.461179	0.98	0.789
Slc8a1	9	6.50393e-165	1.1179e-160	0.464634	0.876	0.524
Il6ra	9	7.29624e-165	1.25408e-160	0.460565	0.97	0.725
Klf7	9	1.23568e-163	2.12389e-159	0.425899	0.72	0.359
Ecscr	9	5.47025e-163	9.40227e-159	0.475054	0.975	0.673
Dennd4a	9	2.84418e-162	4.88858e-158	0.468575	0.959	0.717
Arhgap5	9	8.99178e-162	1.54551e-157	0.38406	0.999	0.982
Sik2	9	5.42086e-161	9.31738e-157	0.396727	0.62	0.285
Cyth4	9	5.47374e-160	9.40826e-156	0.386512	0.999	0.947
Sox4	9	5.85001e-159	1.0055e-154	0.55397	0.91	0.599
Arid3b	9	5.50737e-158	9.46606e-154	0.285344	0.524	0.211
Zfp710	9	1.32214e-157	2.2725e-153	0.445381	0.873	0.532
Son	9	3.72867e-157	6.40883e-153	0.339995	0.999	0.983
Dleu2	9	1.76553e-156	3.0346e-152	0.4704	0.957	0.728
Itga9	9	3.48852e-156	5.99607e-152	0.306988	0.521	0.212
Junb	9	1.03043e-155	1.7711e-151	0.484369	0.995	0.882
Golm1	9	1.15514e-154	1.98545e-150	0.384016	1	0.95
Nav3	9	2.80391e-153	4.81936e-149	0.477558	0.971	0.787
Hist1h4d	9	3.16942e-152	5.44759e-148	0.416388	0.707	0.356
Lrba	9	3.2009e-152	5.5017e-148	0.420125	0.916	0.561
Filip1l	9	3.36307e-152	5.78045e-148	0.349904	0.633	0.288
Fgd2	9	2.26673e-151	3.89605e-147	0.448584	0.947	0.669
Srrm2	9	2.87927e-151	4.94889e-147	0.366883	0.999	0.957
Ccr5	9	3.61795e-151	6.21853e-147	0.4675	0.982	0.803
Ophn1	9	3.88894e-149	6.6843e-145	0.437771	0.95	0.715
Maml3	9	5.13329e-149	8.82309e-145	0.435305	0.862	0.522
Prkca	9	1.17203e-147	2.01448e-143	0.272247	0.493	0.199
Gm37494	9	2.04311e-147	3.5117e-143	0.371662	0.665	0.326
Entpd1	9	2.41794e-147	4.15596e-143	0.392783	0.993	0.889
Pde3b	9	1.04713e-146	1.79981e-142	0.424898	0.977	0.81
Lyn	9	1.70656e-146	2.93323e-142	0.381691	0.995	0.92
Mycbp2	9	1.97835e-146	3.40039e-142	0.436222	0.973	0.768
Pik3r1	9	1.10617e-145	1.90128e-141	0.446819	0.947	0.683
Pld1	9	1.31822e-145	2.26576e-141	0.35697	0.711	0.353
Rcsd1	9	4.1142e-145	7.07149e-141	0.434709	0.883	0.565
Inpp5d	9	4.69442e-145	8.06876e-141	0.397788	0.985	0.876
Hist1h2be	9	7.46986e-144	1.28392e-139	0.333755	0.499	0.21
Ppp1r9a	9	1.27007e-143	2.183e-139	0.440629	0.884	0.566
Gbp7	9	1.10492e-142	1.89914e-138	0.283719	0.475	0.192
Abca1	9	1.31906e-142	2.26719e-138	0.441308	0.967	0.743
Jund	9	1.9933e-142	3.42608e-138	0.434882	0.996	0.938
Cd164	9	1.217e-141	2.09177e-137	0.413996	0.988	0.855
Nos1ap	9	1.92402e-141	3.307e-137	0.257755	0.456	0.181
Xist	9	5.94389e-141	1.02164e-136	0.367478	0.998	0.981
Abl1	9	6.59726e-140	1.13394e-135	0.337163	0.704	0.354
Ggta1	9	1.42395e-139	2.44749e-135	0.260511	0.456	0.181
Rtn1	9	2.54932e-139	4.38177e-135	0.327049	0.67	0.324
Hist1h2ac	9	5.32715e-139	9.15631e-135	0.448484	0.54	0.247
Ankrd11	9	1.12979e-138	1.94188e-134	0.436662	0.961	0.743
Arhgef40	9	2.08862e-138	3.58992e-134	0.369232	0.725	0.379
Arglu1	9	3.45918e-138	5.94563e-134	0.390689	0.988	0.842
Arid4a	9	5.45774e-138	9.38076e-134	0.409852	0.803	0.454
AC149090.1	9	1.15954e-137	1.99301e-133	0.37681	0.994	0.907
Fry	9	1.4169e-137	2.43537e-133	0.316039	0.545	0.245
Fos	9	1.63505e-136	2.81033e-132	0.496394	0.816	0.489
Picalm	9	6.18153e-136	1.06248e-131	0.389655	0.992	0.88
Zfp638	9	2.02064e-135	3.47307e-131	0.414984	0.891	0.577
Dip2b	9	9.05109e-135	1.5557e-130	0.414031	0.931	0.659
Tsix	9	9.59963e-135	1.64998e-130	0.432092	0.878	0.568
Rps6ka1	9	2.71427e-134	4.66529e-130	0.411847	0.906	0.611
Herc2	9	1.15305e-133	1.98185e-129	0.423475	0.948	0.711
Ddx17	9	2.27776e-133	3.91501e-129	0.418506	0.899	0.614
Zfp62	9	4.93349e-133	8.47968e-129	0.348124	0.716	0.374
Klf3	9	1.25348e-132	2.15448e-128	0.412275	0.945	0.692
Tab2	9	4.21131e-132	7.23841e-128	0.410592	0.896	0.61
Usp24	9	1.0817e-131	1.85923e-127	0.336135	0.675	0.342
Bmp2k	9	1.12438e-131	1.93258e-127	0.401286	0.987	0.845
Aftph	9	2.61344e-131	4.49197e-127	0.39757	0.823	0.492
Abca9	9	6.39214e-131	1.09868e-126	0.414886	0.953	0.733
Camk2d	9	2.68159e-130	4.60912e-126	0.406407	0.896	0.591
Celf2	9	4.81323e-130	8.27298e-126	0.386871	0.983	0.842
Gna15	9	8.22577e-130	1.41385e-125	0.390519	0.948	0.683
Slc29a3	9	1.35646e-129	2.33149e-125	0.391329	0.976	0.809
Lpar6	9	5.17633e-129	8.89708e-125	0.389166	0.871	0.542
Zeb1	9	5.35217e-128	9.19931e-124	0.347398	0.659	0.338
Git2	9	6.44973e-128	1.10858e-123	0.388629	0.986	0.857
Wdfy2	9	7.11123e-128	1.22228e-123	0.289604	0.554	0.254
Luc7l2	9	1.4756e-127	2.53625e-123	0.363614	0.995	0.899
Cflar	9	5.28056e-127	9.07623e-123	0.394303	0.94	0.665
Tmem119	9	1.37355e-126	2.36087e-122	0.358204	1	0.96
Hspa1b	9	2.27921e-126	3.91751e-122	0.390149	0.411	0.17
Mafb	9	3.94563e-126	6.78174e-122	0.365798	0.999	0.987
Tet3	9	1.19245e-125	2.04958e-121	0.377921	0.769	0.441
Tnrc6b	9	3.03185e-125	5.21115e-121	0.407063	0.906	0.621
Cttnbp2nl	9	8.45542e-125	1.45332e-120	0.389358	0.99	0.845
Ptgs1	9	8.64217e-125	1.48542e-120	0.359963	0.998	0.926
Fam102b	9	9.05185e-125	1.55583e-120	0.397823	0.983	0.843
Snrnp70	9	8.62486e-124	1.48244e-119	0.367231	0.988	0.864
Eef2k	9	8.85691e-124	1.52233e-119	0.338483	0.764	0.421
Mylip	9	9.03226e-124	1.55247e-119	0.393924	0.982	0.842
Mtus1	9	1.12639e-123	1.93604e-119	0.368603	0.903	0.596
Dapp1	9	1.23174e-123	2.11712e-119	0.393592	0.866	0.551
Sfpq	9	2.72713e-123	4.68738e-119	0.390092	0.944	0.72
Rgl1	9	6.19225e-123	1.06432e-118	0.281057	0.565	0.264
Zfp652	9	1.02487e-122	1.76155e-118	0.423043	0.927	0.682
Ash1l	9	1.88731e-122	3.2439e-118	0.403563	0.904	0.638
Clk1	9	2.2102e-122	3.7989e-118	0.380263	0.963	0.753
Tbc1d9	9	4.00268e-122	6.8798e-118	0.308159	0.613	0.303
Pik3cg	9	4.31869e-122	7.42297e-118	0.382492	0.873	0.564
Cep170	9	5.6621e-122	9.73202e-118	0.384747	0.829	0.506
Gm15503	9	2.56814e-121	4.41412e-117	0.373452	0.794	0.475
Cmtm6	9	3.56781e-121	6.13235e-117	0.373347	0.97	0.804
Akna	9	4.58618e-120	7.88272e-116	0.308886	0.675	0.349
Inpp4b	9	5.25879e-120	9.03881e-116	0.380999	0.791	0.469
Il17ra	9	1.10517e-119	1.89957e-115	0.276077	0.618	0.299
Rock2	9	1.85909e-119	3.19541e-115	0.413139	0.935	0.722
Stard9	9	2.06297e-118	3.54583e-114	0.366471	0.743	0.423
Etv1	9	3.00292e-118	5.16142e-114	0.279031	0.502	0.228
Csmd3	9	4.42288e-118	7.60205e-114	0.384587	0.934	0.683
Apc	9	5.44409e-118	9.35729e-114	0.382237	0.77	0.457
Fus	9	9.61028e-118	1.65181e-113	0.341607	0.994	0.912
Lifr	9	1.21428e-117	2.0871e-113	0.307293	0.608	0.302
Hnrnph1	9	2.9828e-117	5.12684e-113	0.383964	0.927	0.685
Lnpep	9	4.35136e-117	7.47912e-113	0.373074	0.858	0.554
Tcf4	9	6.13005e-117	1.05363e-112	0.39424	0.969	0.809
Rb1cc1	9	7.49476e-117	1.2882e-112	0.378028	0.789	0.475
Dnajb4	9	9.44318e-117	1.62309e-112	0.304505	0.621	0.313
Dido1	9	1.9307e-116	3.31849e-112	0.315883	0.658	0.341
Gcnt1	9	1.96909e-116	3.38447e-112	0.38426	0.896	0.607
Slc25a37	9	2.19485e-116	3.77251e-112	0.290654	0.626	0.312
Slc43a2	9	2.62862e-116	4.51806e-112	0.251516	0.544	0.253
Col27a1	9	3.78428e-116	6.50442e-112	0.386821	0.816	0.507
Map4k4	9	5.23135e-116	8.99165e-112	0.376986	0.951	0.712
Ifngr1	9	5.70921e-116	9.81298e-112	0.320244	0.996	0.949
Myh9	9	1.62029e-115	2.78496e-111	0.402569	0.873	0.59
Unc93b1	9	4.33986e-115	7.45935e-111	0.286298	0.999	0.984
Ikzf1	9	5.11414e-115	8.79018e-111	0.374085	0.94	0.698
Cbl	9	5.1732e-115	8.8917e-111	0.378122	0.895	0.607
Chsy1	9	5.69145e-115	9.78246e-111	0.286788	0.603	0.3
Crybb1	9	9.96795e-115	1.71329e-110	0.369654	0.928	0.633
Gm43462	9	1.87464e-114	3.22213e-110	0.312214	0.621	0.321
Cd2ap	9	2.67051e-114	4.59008e-110	0.378849	0.959	0.759
Man1a	9	4.18435e-114	7.19206e-110	0.362812	0.845	0.539
Ankrd44	9	4.83068e-114	8.30298e-110	0.37956	0.893	0.599
Myo1b	9	7.52887e-114	1.29406e-109	0.260881	0.517	0.239
Ldlrad4	9	9.89657e-114	1.70102e-109	0.342297	0.732	0.412
Chd2	9	1.36156e-113	2.34025e-109	0.391422	0.83	0.527
Nfam1	9	2.04367e-113	3.51266e-109	0.341772	0.819	0.495
Pnisr	9	2.23506e-113	3.84163e-109	0.386296	0.945	0.719
Wdr44	9	2.5654e-113	4.4094e-109	0.291611	0.672	0.349
Rhobtb1	9	3.09707e-113	5.32324e-109	0.250548	0.517	0.238
Atf7ip	9	4.20732e-113	7.23154e-109	0.36747	0.836	0.528
Rreb1	9	4.27613e-113	7.34982e-109	0.347757	0.752	0.434
Trio	9	2.13765e-112	3.6742e-108	0.331251	0.738	0.413
Nsd1	9	2.79065e-112	4.79656e-108	0.382665	0.931	0.674
Pwwp2a	9	3.09783e-112	5.32455e-108	0.371139	0.889	0.607
Arhgap30	9	3.13942e-112	5.39603e-108	0.383251	0.865	0.57
Slc16a6	9	6.16666e-112	1.05993e-107	0.372788	0.902	0.622
Rbm5	9	1.01243e-111	1.74016e-107	0.371663	0.95	0.715
Arid1a	9	1.1354e-111	1.95152e-107	0.371552	0.921	0.668
Zmiz1	9	1.22342e-111	2.10281e-107	0.363555	0.959	0.751
Agps	9	5.02958e-111	8.64484e-107	0.275381	0.623	0.316
Setd2	9	7.21926e-111	1.24085e-106	0.371433	0.797	0.484
Numb	9	1.10273e-110	1.89538e-106	0.367413	0.917	0.651
Spen	9	1.67242e-110	2.87456e-106	0.29877	0.58	0.289
Irf2bp2	9	1.67958e-110	2.88686e-106	0.378375	0.941	0.725
Sbf2	9	2.85618e-110	4.9092e-106	0.316051	0.741	0.417
Zfp608	9	3.71826e-110	6.39095e-106	0.271232	0.546	0.264
Clec4a2	9	4.80975e-110	8.267e-106	0.263813	0.661	0.334
Prdm2	9	8.54176e-110	1.46816e-105	0.289705	0.633	0.33
Frmd4b	9	1.07387e-109	1.84577e-105	0.356418	0.948	0.74
Setd5	9	1.41778e-109	2.43688e-105	0.370152	0.846	0.543
Plcl2	9	2.95375e-109	5.07691e-105	0.360016	0.836	0.529
Nfat5	9	4.5855e-109	7.88156e-105	0.349578	0.764	0.449
1700017B05Rik	9	5.65563e-109	9.7209e-105	0.366893	0.891	0.617
Cdk5r1	9	9.82232e-109	1.68826e-104	0.279782	0.614	0.312
Pip4k2a	9	1.29097e-108	2.21893e-104	0.368722	0.921	0.66
[truncated: 4,025 more rows]
