# Supplementary material for: Lymphoid gene expression supports neuroprotective microglia function
Source: Nature. 2025 Nov 5;648(8092):157–65. doi: 10.1038/s41586-025-09662-z (PMC12675299; doi:10.1038/s41586-025-09662-z)
Supplement: Supplementary file 3 — Supplementary Table 1. Single-cell sequencing from wild-type and 5xFAD mice.Supplementary Table 2. Human demographics data. Supplementary Table 3. Single-nucleus sequencing from 5xFAD and 5xFAD+CSF1Ri microglia. Supplementary Table 4. MERFISH from 5xFAD–PU.1-low–wt–high microglia. Supplementary Table 5. TRAP sequencing from 5xFAD and 5xFAD+CSF1Ri microglia. Supplementary Table 6. TRAP sequencing from PU.1-low–wt–high microglia. Supplementary Table 7. ATAC sequencing from PU.1-low–wt–high microglia and T cells. Supplementary Table 8. Proteomics from PU.1-low–wt–high BV2 cells. Supplementary Table 9. RNA sequencing from PU.1-low iMgls. Supplementary Table 10. Single-nucleus sequencing from 5xFADPU.1-low–wt–high microglia. Supplementary Table 11. TRAP-seq from 5xFADPU.1-low–wt–high microglia. Supplementary Table 12. Single-cell sequencing from 5xFAD–CD28KO microglia. Supplementary Table 13. Single-nucleus sequencing from 5xFAD–TIM-3-KO microglia from Kimura et al.49. [file 41586_2025_9662_MOESM3_ESM.zip › 2024-08-16775C-s3/Supplementary_Table_3_-_Single-nuclei_sequencing_from_5xFAD,_5xFAD+CSF1Ri_microglia.xlsx]

## Sheet: Export Summary
	This document was exported from Numbers. Each table was converted to an Excel worksheet. All other objects on each Numbers sheet were placed on separate worksheets. Please be aware that formula calculations may differ in Excel.
	Numbers Sheet Name	Numbers Table Name	Excel Worksheet Name
	Subset markers
		Subset markers from single-nuclei sequencing of 5xFAD and 5xFAD+CSF1Ri microglia (pval < 0.01)	Subset markers - Subset markers
	DEG in 5xFAD and 5xFAD+CSF1Ri microglia
		DEG between Control and CSF1Ri-treated 5xFAD microglia from single-nuclei sequencing	DEG in 5xFAD and 5xFAD+CSF1Ri m
	DEG in 5xFAD and 5xFAD+CSF1Ri DAM
		DEG between Control and CSF1Ri-treated 5xFAD DAM from single-nuclei sequencing	DEG in 5xFAD and 5xFAD+CSF1Ri D

## Sheet: Subset markers - Subset markers
Subset markers from single-nuclei sequencing of 5xFAD and 5xFAD+CSF1Ri microglia (pval < 0.01)
gene	cluster	p_val	p_val_adj	avg_log2FC	pct.1	pct.2
Xist	Homeostatic	0	0	1.4404	0.774	0.296
Tsix	Homeostatic	0	0	1.22447	0.703	0.316
Srgap2	Homeostatic	0	0	1.11532	0.819	0.551
Elmo1	Homeostatic	0	0	1.11316	0.848	0.612
AC149090.1	Homeostatic	0	0	0.955841	0.93	0.723
C1qc	Homeostatic	0	0	0.777409	0.957	0.847
Cst3	Homeostatic	0	0	0.943882	0.98	0.898
Malat1	Homeostatic	0	0	0.699671	1	0.985
Fkbp5	Homeostatic	5.01177e-307	9.33292e-303	1.28399	0.715	0.384
Csf1r	Homeostatic	2.25135e-280	4.19247e-276	1.10321	0.767	0.48
P2ry12	Homeostatic	7.18545e-277	1.33808e-272	1.35354	0.654	0.333
C1qa	Homeostatic	6.01497e-276	1.12011e-271	0.863309	0.919	0.728
Gm10790	Homeostatic	3.19579e-269	5.9512e-265	1.53475	0.557	0.235
Selplg	Homeostatic	6.42797e-260	1.19702e-255	1.15075	0.723	0.424
Gm11867	Homeostatic	1.68024e-257	3.12894e-253	0.468264	0.999	0.976
Stab1	Homeostatic	7.14139e-247	1.32987e-242	1.99826	0.397	0.11
Ltc4s	Homeostatic	6.47346e-235	1.20549e-230	1.78878	0.437	0.147
Rbm26	Homeostatic	6.95051e-235	1.29432e-230	1.26622	0.615	0.319
C1qb	Homeostatic	1.91906e-231	3.57367e-227	0.879605	0.846	0.608
Sparc	Homeostatic	4.37812e-225	8.15293e-221	1.34621	0.586	0.295
Maf	Homeostatic	1.02508e-216	1.90891e-212	1.356	0.546	0.251
Pld4	Homeostatic	1.18776e-215	2.21184e-211	1.23389	0.595	0.299
Dst	Homeostatic	3.42295e-213	6.37422e-209	0.914772	0.767	0.522
Siglech	Homeostatic	2.20807e-207	4.11187e-203	1.07298	0.661	0.382
Tmem119	Homeostatic	1.32149e-201	2.46088e-197	1.9082	0.354	0.104
Serinc3	Homeostatic	3.5251e-194	6.56445e-190	0.988708	0.685	0.424
Ivns1abp	Homeostatic	5.10809e-190	9.51229e-186	1.05695	0.639	0.37
Fgd2	Homeostatic	2.22312e-189	4.13989e-185	1.43645	0.455	0.188
Ifitm10	Homeostatic	6.64649e-181	1.23771e-176	1.17546	0.538	0.263
Abca9	Homeostatic	5.63151e-166	1.0487e-161	1.0263	0.589	0.33
Hexb	Homeostatic	2.28581e-164	4.25663e-160	0.514403	0.953	0.881
Son	Homeostatic	1.57699e-162	2.93667e-158	0.72195	0.82	0.607
A830008E24Rik	Homeostatic	6.91965e-160	1.28858e-155	1.63131	0.359	0.134
Tcf7l2	Homeostatic	3.72618e-158	6.93888e-154	1.77235	0.321	0.106
Ptgs1	Homeostatic	3.68587e-155	6.86382e-151	1.27151	0.446	0.207
Dock10	Homeostatic	1.44906e-152	2.69845e-148	0.945323	0.612	0.381
Cd81	Homeostatic	2.89078e-152	5.38321e-148	0.980394	0.6	0.345
Cacnb2	Homeostatic	8.58034e-148	1.59783e-143	2.13411	0.244	0.06
Tm6sf1	Homeostatic	2.63144e-147	4.90026e-143	1.64772	0.311	0.105
Phyhd1	Homeostatic	1.79337e-144	3.33962e-140	1.10081	0.485	0.245
B4galt1	Homeostatic	5.66814e-144	1.05552e-139	1.24771	0.429	0.201
Rnf169	Homeostatic	3.86101e-139	7.18998e-135	1.10702	0.501	0.273
Ifngr1	Homeostatic	8.03037e-137	1.49542e-132	1.34507	0.358	0.144
Vsir	Homeostatic	2.71126e-135	5.0489e-131	0.842404	0.632	0.404
Zfhx3	Homeostatic	3.16828e-135	5.89998e-131	0.656074	0.705	0.502
8030442B05Rik	Homeostatic	8.4956e-135	1.58205e-130	1.63582	0.289	0.097
Adap2os	Homeostatic	1.02206e-134	1.90328e-130	0.698306	0.753	0.532
Abhd15	Homeostatic	2.88197e-132	5.3668e-128	1.68573	0.258	0.077
Agmo	Homeostatic	2.26559e-128	4.21897e-124	1.09187	0.459	0.238
Unc93b1	Homeostatic	1.14639e-126	2.13481e-122	0.828721	0.641	0.431
Cx3cr1	Homeostatic	4.81443e-123	8.96543e-119	0.763278	0.69	0.492
Ccnd3	Homeostatic	3.71205e-122	6.91258e-118	0.592654	0.776	0.565
Ppp1r21	Homeostatic	7.3547e-122	1.36959e-117	1.24784	0.371	0.167
Itgb5	Homeostatic	1.34013e-118	2.49559e-114	0.771182	0.641	0.429
Olfml3	Homeostatic	2.54451e-116	4.73839e-112	1.19889	0.375	0.175
Otulinl	Homeostatic	5.91779e-114	1.10201e-109	1.0637	0.421	0.213
Tjp1	Homeostatic	4.54015e-109	8.45467e-105	1.47508	0.266	0.097
Lpcat2	Homeostatic	5.07432e-109	9.4494e-105	0.906892	0.491	0.281
Mlph	Homeostatic	9.64371e-109	1.79585e-104	1.22529	0.36	0.172
Rrbp1	Homeostatic	2.20658e-107	4.10908e-103	0.709761	0.654	0.447
Sult1a1	Homeostatic	6.79074e-107	1.26457e-102	1.87534	0.2	0.055
Slco2b1	Homeostatic	9.33833e-105	1.73898e-100	0.830521	0.533	0.325
Golm1	Homeostatic	4.03364e-103	7.51144e-99	0.924514	0.472	0.272
Eef2k	Homeostatic	2.89716e-102	5.39509e-98	1.45446	0.253	0.093
Pik3r1	Homeostatic	1.20408e-100	2.24224e-96	0.856887	0.5	0.301
Sfi1	Homeostatic	1.5267e-100	2.84303e-96	0.929329	0.464	0.263
Slc1a3	Homeostatic	2.01844e-100	3.75874e-96	1.1729	0.332	0.154
Entpd1	Homeostatic	2.61487e-98	4.86942e-94	0.611386	0.679	0.473
Il7r	Homeostatic	1.67333e-97	3.11608e-93	3.05077	0.122	0.016
Sipa1	Homeostatic	6.97393e-96	1.29869e-91	1.0942	0.347	0.168
Chd9	Homeostatic	1.92383e-95	3.58256e-91	0.789248	0.555	0.363
Prkca	Homeostatic	3.27405e-94	6.09694e-90	1.35078	0.255	0.098
Nr6a1	Homeostatic	7.64153e-94	1.42301e-89	0.822068	0.501	0.308
Slc2a5	Homeostatic	8.77625e-93	1.63431e-88	1.72195	0.197	0.061
Dip2b	Homeostatic	1.35199e-92	2.51767e-88	0.695649	0.606	0.408
Ctss	Homeostatic	1.7608e-90	3.27896e-86	0.445056	0.911	0.81
Pts	Homeostatic	3.8081e-90	7.09144e-86	1.23311	0.29	0.13
Rogdi	Homeostatic	1.94169e-89	3.61581e-85	1.29125	0.264	0.109
Cep152	Homeostatic	1.57326e-87	2.92972e-83	1.36339	0.261	0.11
Ssh2	Homeostatic	5.64892e-87	1.05194e-82	0.510007	0.779	0.619
Pten	Homeostatic	1.36394e-85	2.53992e-81	0.972962	0.37	0.197
Rapgef5	Homeostatic	3.06158e-85	5.70127e-81	0.848167	0.41	0.229
Tbc1d9	Homeostatic	4.96685e-85	9.24927e-81	1.34851	0.252	0.105
Rbm39	Homeostatic	5.53249e-85	1.03026e-80	0.533834	0.722	0.542
Gpr34	Homeostatic	3.49679e-84	6.51171e-80	0.639044	0.619	0.428
Lgmn	Homeostatic	5.47369e-84	1.01931e-79	0.657945	0.596	0.407
Ecscr	Homeostatic	6.96222e-82	1.29651e-77	2.18508	0.137	0.032
March1	Homeostatic	8.77354e-82	1.63381e-77	0.773814	0.475	0.29
Gal3st4	Homeostatic	9.29353e-82	1.73064e-77	1.64756	0.176	0.054
Adgrg1	Homeostatic	7.00494e-80	1.30446e-75	2.09523	0.137	0.032
Csmd3	Homeostatic	1.70793e-79	3.18052e-75	0.573057	0.716	0.558
Arhgap45	Homeostatic	5.9377e-79	1.10572e-74	0.544045	0.695	0.509
Adap2	Homeostatic	6.04195e-79	1.12513e-74	0.637783	0.576	0.392
Psap	Homeostatic	1.66512e-78	3.10079e-74	0.633805	0.554	0.364
Itga9	Homeostatic	2.59273e-78	4.82818e-74	1.20012	0.236	0.097
Dock4	Homeostatic	4.66906e-78	8.69473e-74	0.533764	0.706	0.543
Fcrls	Homeostatic	5.28387e-78	9.83963e-74	0.782974	0.47	0.292
Ddx5	Homeostatic	1.67591e-77	3.12088e-73	0.426133	0.865	0.74
Glul	Homeostatic	7.72417e-77	1.4384e-72	1.56982	0.196	0.072
Bank1	Homeostatic	9.13456e-77	1.70104e-72	3.08517	0.098	0.013
Gm31243	Homeostatic	1.87806e-76	3.49732e-72	3.6428	0.088	0.008
Ccdc80	Homeostatic	7.64531e-76	1.42371e-71	1.8995	0.15	0.043
Nrip1	Homeostatic	4.05794e-75	7.55669e-71	0.948147	0.358	0.196
E230029C05Rik	Homeostatic	7.33227e-75	1.36541e-70	0.567425	0.637	0.469
Wnk1	Homeostatic	7.28086e-74	1.35584e-69	0.691869	0.536	0.366
Itm2b	Homeostatic	1.05365e-71	1.96211e-67	0.515891	0.731	0.573
Laptm5	Homeostatic	3.00765e-71	5.60085e-67	0.564682	0.641	0.472
Cd164	Homeostatic	3.35386e-71	6.24555e-67	1.51029	0.179	0.064
BC018473	Homeostatic	5.94478e-71	1.10704e-66	0.651419	0.56	0.387
Cobll1	Homeostatic	1.25433e-70	2.33582e-66	0.5532	0.643	0.468
Plxna4	Homeostatic	1.92926e-70	3.59267e-66	1.13465	0.235	0.102
Rhobtb1	Homeostatic	4.44031e-70	8.26874e-66	1.19385	0.24	0.109
Il6ra	Homeostatic	5.001e-69	9.31286e-65	0.981747	0.287	0.143
Cd33	Homeostatic	7.41579e-69	1.38097e-64	1.10622	0.267	0.13
Hck	Homeostatic	2.71576e-67	5.05729e-63	0.978947	0.269	0.131
Bbs9	Homeostatic	6.41403e-66	1.19442e-61	0.725975	0.454	0.29
Frmd4a	Homeostatic	8.61862e-66	1.60496e-61	0.619838	0.524	0.356
Arhgap5	Homeostatic	9.18801e-66	1.71099e-61	0.596339	0.575	0.407
Herc2	Homeostatic	1.18941e-65	2.21492e-61	0.731431	0.423	0.263
P2ry13	Homeostatic	1.30568e-64	2.43143e-60	1.30465	0.202	0.085
Ppcdc	Homeostatic	2.83267e-64	5.275e-60	0.904742	0.319	0.176
Plekho1	Homeostatic	2.08976e-63	3.89156e-59	0.714326	0.406	0.246
Tsc22d3	Homeostatic	1.00405e-62	1.86974e-58	2.37334	0.096	0.018
Crybb1	Homeostatic	3.36873e-62	6.27326e-58	3.02651	0.08	0.011
Scamp2	Homeostatic	6.70763e-62	1.2491e-57	0.744594	0.374	0.223
Ophn1	Homeostatic	4.74149e-61	8.82961e-57	0.626932	0.458	0.298
Sort1	Homeostatic	7.94645e-61	1.47979e-56	1.0876	0.234	0.111
P3h2	Homeostatic	7.87453e-60	1.4664e-55	0.839909	0.297	0.161
Wasf2	Homeostatic	9.53774e-60	1.77612e-55	0.749533	0.372	0.223
Mboat1	Homeostatic	2.0003e-59	3.72496e-55	1.82719	0.113	0.03
Prkce	Homeostatic	2.00561e-59	3.73485e-55	0.979347	0.272	0.142
Fcgr3	Homeostatic	2.06783e-59	3.85071e-55	0.799232	0.322	0.182
Etv1	Homeostatic	7.06708e-58	1.31603e-53	1.69195	0.132	0.042
Tmsb4x	Homeostatic	2.17833e-57	4.05648e-53	0.55193	0.45	0.293
Mef2a	Homeostatic	4.48243e-57	8.34718e-53	0.393038	0.775	0.647
Notch4	Homeostatic	1.26598e-56	2.3575e-52	2.40322	0.087	0.017
Col27a1	Homeostatic	6.12036e-56	1.13973e-51	1.02045	0.231	0.112
Pld1	Homeostatic	8.36184e-56	1.55714e-51	0.974109	0.234	0.114
Gm2629	Homeostatic	5.54711e-55	1.03298e-50	0.579601	0.514	0.357
Ly6e	Homeostatic	5.99374e-55	1.11615e-50	0.824919	0.308	0.175
Ggta1	Homeostatic	2.02661e-54	3.77396e-50	1.9145	0.107	0.029
Arglu1	Homeostatic	3.58215e-54	6.67068e-50	0.512245	0.573	0.426
Tanc2	Homeostatic	1.01714e-53	1.89412e-49	0.354579	0.784	0.65
Slc40a1	Homeostatic	1.1376e-53	2.11844e-49	1.41386	0.138	0.049
Il17ra	Homeostatic	1.92026e-53	3.5759e-49	1.3431	0.16	0.064
Ikzf1	Homeostatic	3.27641e-53	6.10132e-49	0.54184	0.524	0.373
Gm42477	Homeostatic	3.416e-53	6.36127e-49	1.09712	0.207	0.097
Gm47431	Homeostatic	1.87617e-52	3.49381e-48	2.57533	0.08	0.015
Ntpcr	Homeostatic	2.44185e-52	4.54722e-48	1.5247	0.125	0.041
Csad	Homeostatic	5.72161e-52	1.06548e-47	1.09469	0.2	0.093
Akap8l	Homeostatic	7.61277e-52	1.41765e-47	0.606747	0.49	0.346
Alox5ap	Homeostatic	4.16178e-51	7.75007e-47	1.54569	0.116	0.036
Itgam	Homeostatic	6.92692e-51	1.28993e-46	0.731981	0.325	0.194
Gm50196	Homeostatic	1.17531e-50	2.18867e-46	1.87635	0.092	0.022
E230001N04Rik	Homeostatic	2.19832e-50	4.09371e-46	1.6102	0.126	0.044
Sesn1	Homeostatic	3.70415e-50	6.89786e-46	0.949179	0.239	0.126
7530416G11Rik	Homeostatic	3.79523e-50	7.06749e-46	0.570236	0.512	0.366
Rnase4	Homeostatic	4.05098e-50	7.54373e-46	0.952362	0.212	0.104
Trpm2	Homeostatic	7.13e-50	1.32775e-45	1.18161	0.178	0.08
Slc43a2	Homeostatic	9.32445e-50	1.7364e-45	1.11374	0.163	0.069
St3gal6	Homeostatic	5.25378e-49	9.7836e-45	0.462793	0.558	0.405
Sgip1	Homeostatic	7.0593e-49	1.31458e-44	1.32679	0.147	0.059
Mycbp2	Homeostatic	2.64205e-48	4.92002e-44	0.509074	0.542	0.395
B430010I23Rik	Homeostatic	3.47372e-48	6.46877e-44	0.748255	0.337	0.21
Ddit4	Homeostatic	7.25914e-48	1.3518e-43	2.51534	0.068	0.011
Kcnk6	Homeostatic	1.40901e-47	2.62386e-43	1.37427	0.129	0.047
Lifr	Homeostatic	1.95572e-47	3.64195e-43	1.02145	0.191	0.092
Cmtm7	Homeostatic	4.20137e-47	7.82379e-43	1.16257	0.167	0.075
Clec4a3	Homeostatic	5.45191e-47	1.01525e-42	2.0215	0.074	0.015
4933406I18Rik	Homeostatic	5.80671e-47	1.08133e-42	0.426228	0.642	0.503
Adrb2	Homeostatic	1.68079e-46	3.12996e-42	2.05258	0.085	0.021
Dlc1	Homeostatic	2.76828e-46	5.15509e-42	1.31187	0.118	0.041
Gm13269	Homeostatic	3.5559e-46	6.62179e-42	1.93929	0.081	0.019
E330020D12Rik	Homeostatic	4.28087e-46	7.97184e-42	0.882511	0.233	0.124
P2ry6	Homeostatic	4.94277e-46	9.20443e-42	0.740658	0.328	0.205
Arhgap4	Homeostatic	6.91687e-46	1.28806e-41	1.13828	0.162	0.071
Ncf1	Homeostatic	1.42011e-45	2.64453e-41	0.706935	0.317	0.194
Cdh23	Homeostatic	1.50233e-45	2.79764e-41	0.526048	0.444	0.301
Tmem173	Homeostatic	1.92623e-45	3.58702e-41	1.17968	0.149	0.063
Tgfbr1	Homeostatic	2.94645e-45	5.48687e-41	0.272563	0.876	0.761
Mfap3	Homeostatic	1.68017e-44	3.12881e-40	0.999864	0.192	0.095
Dok3	Homeostatic	1.96201e-44	3.65366e-40	2.45737	0.067	0.013
Gm47754	Homeostatic	5.52867e-44	1.02955e-39	1.73399	0.099	0.031
Slc49a4	Homeostatic	8.32319e-44	1.54994e-39	1.0301	0.177	0.085
Pnisr	Homeostatic	1.04738e-43	1.95043e-39	0.583332	0.386	0.255
Anapc16	Homeostatic	2.2202e-43	4.13445e-39	1.09901	0.174	0.083
Slc39a12	Homeostatic	2.35378e-43	4.38322e-39	2.49245	0.062	0.01
Cd300c2	Homeostatic	2.90004e-43	5.40046e-39	0.799683	0.275	0.164
Usp24	Homeostatic	4.10885e-43	7.65151e-39	0.877579	0.225	0.121
Rtn1	Homeostatic	5.59692e-43	1.04226e-38	0.880245	0.198	0.101
Gm43821	Homeostatic	8.85081e-43	1.6482e-38	2.05246	0.074	0.017
Tespa1	Homeostatic	1.03888e-42	1.9346e-38	2.58173	0.061	0.01
Slco4a1	Homeostatic	1.34292e-42	2.50079e-38	3.43492	0.052	0.006
Maml3	Homeostatic	1.81024e-42	3.37103e-38	0.438906	0.539	0.398
Abcc3	Homeostatic	1.88429e-42	3.50893e-38	0.816188	0.241	0.135
Afap1l1	Homeostatic	3.32658e-42	6.19476e-38	1.55358	0.106	0.037
Cd37	Homeostatic	6.22648e-42	1.1595e-37	0.596366	0.39	0.264
Man1a	Homeostatic	1.13351e-41	2.11082e-37	0.719596	0.262	0.152
Sh2b3	Homeostatic	1.76747e-41	3.29138e-37	0.954681	0.204	0.108
Ankrd44	Homeostatic	2.9941e-41	5.57562e-37	0.463395	0.544	0.411
Saraf	Homeostatic	6.49189e-41	1.20892e-36	0.773585	0.27	0.16
Nav2	Homeostatic	7.93653e-41	1.47794e-36	0.294061	0.751	0.615
Med12l	Homeostatic	1.31644e-40	2.45148e-36	0.529248	0.414	0.284
Setbp1	Homeostatic	1.49092e-40	2.77638e-36	1.8946	0.075	0.019
Inpp5d	Homeostatic	1.50287e-40	2.79864e-36	0.286146	0.799	0.652
Ptprj	Homeostatic	1.94067e-40	3.61391e-36	0.459192	0.507	0.372
Lrrc3	Homeostatic	2.90656e-40	5.4126e-36	1.69669	0.09	0.028
Tcn2	Homeostatic	8.43186e-40	1.57018e-35	0.860965	0.219	0.121
Tpst2	Homeostatic	2.78063e-39	5.17808e-35	1.05312	0.144	0.064
Senp1	Homeostatic	2.96659e-39	5.52438e-35	0.53532	0.427	0.302
Snrnp70	Homeostatic	7.94643e-39	1.47978e-34	0.384291	0.646	0.517
Snta1	Homeostatic	8.41396e-39	1.56685e-34	1.21364	0.123	0.051
Selenop	Homeostatic	9.16003e-39	1.70578e-34	0.644441	0.258	0.151
Srrm2	Homeostatic	9.72944e-39	1.81182e-34	0.405055	0.547	0.412
Filip1l	Homeostatic	1.06845e-38	1.98966e-34	0.765249	0.218	0.12
Pmepa1	Homeostatic	1.07674e-38	2.0051e-34	0.712597	0.321	0.208
Pde4d	Homeostatic	2.39286e-38	4.45598e-34	0.575238	0.297	0.184
Heatr5a	Homeostatic	2.62826e-38	4.89434e-34	0.566591	0.334	0.216
Atp6v0a2	Homeostatic	3.06312e-38	5.70414e-34	1.20595	0.118	0.047
I830077J02Rik	Homeostatic	3.26343e-38	6.07716e-34	1.54354	0.099	0.035
Ccdc30	Homeostatic	5.31159e-38	9.89124e-34	0.499475	0.483	0.354
Gm16118	Homeostatic	5.60197e-38	1.0432e-33	1.21425	0.126	0.053
Armh3	Homeostatic	7.73614e-38	1.44062e-33	0.847474	0.185	0.096
Slc7a8	Homeostatic	1.79345e-37	3.33976e-33	0.696403	0.256	0.153
Cmtm6	Homeostatic	5.92833e-37	1.10397e-32	1.22818	0.112	0.044
Ms4a6d	Homeostatic	6.75104e-37	1.25718e-32	1.10203	0.139	0.063
Pde2a	Homeostatic	8.0806e-37	1.50477e-32	1.70937	0.078	0.023
Scoc	Homeostatic	1.16743e-36	2.17399e-32	0.903863	0.182	0.096
Adam10	Homeostatic	1.4595e-36	2.71788e-32	0.601377	0.325	0.211
Gm15503	Homeostatic	1.66521e-36	3.10095e-32	1.50361	0.1	0.037
Rsrp1	Homeostatic	1.87738e-36	3.49606e-32	0.315676	0.738	0.613
Zfp652	Homeostatic	2.15129e-36	4.00613e-32	0.52519	0.413	0.293
Tmcc1	Homeostatic	2.30239e-36	4.28751e-32	0.371881	0.619	0.483
Calm2	Homeostatic	2.32396e-36	4.32768e-32	0.546342	0.364	0.246
Srsf9	Homeostatic	2.81043e-36	5.23359e-32	0.857065	0.213	0.121
Tmem44	Homeostatic	4.84461e-36	9.02164e-32	2.47707	0.048	0.007
Lgals9	Homeostatic	4.971e-36	9.257e-32	0.859985	0.195	0.107
Kcnip3	Homeostatic	6.51861e-36	1.2139e-31	1.5575	0.09	0.031
Plod1	Homeostatic	6.69696e-36	1.24711e-31	1.03138	0.141	0.065
Sf3b1	Homeostatic	1.72603e-35	3.21421e-31	0.46653	0.407	0.284
Slc29a3	Homeostatic	1.82523e-35	3.39894e-31	0.722709	0.227	0.132
Arhgap12	Homeostatic	6.75227e-35	1.25741e-30	0.618581	0.259	0.157
Fcer1g	Homeostatic	9.46092e-35	1.76181e-30	0.49372	0.446	0.322
Ulk2	Homeostatic	1.56658e-34	2.91729e-30	0.480504	0.425	0.304
Tent5a	Homeostatic	1.65646e-34	3.08465e-30	1.24374	0.113	0.047
Zfyve28	Homeostatic	2.74501e-34	5.11175e-30	2.13739	0.06	0.014
Ccdc162	Homeostatic	2.95093e-34	5.49522e-30	1.88116	0.064	0.016
Pag1	Homeostatic	3.64479e-34	6.78733e-30	0.309035	0.671	0.543
St3gal5	Homeostatic	3.67364e-34	6.84105e-30	0.636628	0.281	0.179
Dram2	Homeostatic	3.92843e-34	7.31552e-30	0.721069	0.215	0.123
Gm49980	Homeostatic	4.24509e-34	7.9052e-30	1.36647	0.105	0.043
Ctsf	Homeostatic	5.75087e-34	1.07093e-29	1.30173	0.099	0.038
Gm10848	Homeostatic	6.78491e-34	1.26349e-29	2.15963	0.058	0.013
Rhob	Homeostatic	9.98327e-34	1.85908e-29	1.13485	0.121	0.054
Ccr5	Homeostatic	1.22916e-33	2.28893e-29	0.912497	0.187	0.104
Pid1	Homeostatic	3.33066e-33	6.20236e-29	0.598995	0.24	0.143
Upk1b	Homeostatic	3.44427e-33	6.41392e-29	1.84366	0.067	0.019
Gm11368	Homeostatic	3.91189e-33	7.28472e-29	2.53419	0.047	0.008
Nisch	Homeostatic	4.5784e-33	8.5259e-29	0.368047	0.58	0.453
Ms4a6b	Homeostatic	4.86502e-33	9.05964e-29	1.22954	0.108	0.045
Ccdc107	Homeostatic	5.1376e-33	9.56724e-29	0.895005	0.158	0.082
Garnl3	Homeostatic	6.78743e-33	1.26395e-28	0.906296	0.159	0.082
Fer	Homeostatic	7.41764e-33	1.38131e-28	0.913467	0.152	0.077
Akap13	Homeostatic	1.04539e-32	1.94672e-28	0.362665	0.576	0.453
Hpgd	Homeostatic	1.0466e-32	1.94899e-28	1.04764	0.145	0.073
Clec4a2	Homeostatic	1.29099e-32	2.40408e-28	2.90267	0.046	0.007
Uvrag	Homeostatic	1.32439e-32	2.46627e-28	0.534073	0.358	0.246
Zfp710	Homeostatic	1.53829e-32	2.8646e-28	0.413218	0.488	0.365
Nr6a1os	Homeostatic	1.78781e-32	3.32926e-28	0.649562	0.222	0.13
Myo1b	Homeostatic	2.12222e-32	3.95199e-28	1.15444	0.124	0.057
Wdfy2	Homeostatic	2.59369e-32	4.82997e-28	0.841265	0.158	0.081
Stambpl1	Homeostatic	3.4887e-32	6.49666e-28	0.82354	0.2	0.116
Itpr2	Homeostatic	3.53479e-32	6.58249e-28	0.458385	0.401	0.286
Tagap	Homeostatic	4.65966e-32	8.67721e-28	1.73764	0.072	0.022
Fez2	Homeostatic	6.47725e-32	1.20619e-27	1.15993	0.11	0.047
Gm34408	Homeostatic	1.47849e-31	2.75325e-27	0.603413	0.219	0.128
Camk2n1	Homeostatic	2.38019e-31	4.43239e-27	1.96198	0.061	0.017
Tk2	Homeostatic	2.43249e-31	4.52977e-27	0.680447	0.242	0.149
Tlr3	Homeostatic	3.46377e-31	6.45022e-27	1.00347	0.127	0.06
Pdcd4	Homeostatic	7.28223e-31	1.3561e-26	0.736844	0.204	0.119
Zfp36l2	Homeostatic	1.81495e-30	3.3798e-26	1.01762	0.14	0.071
Nfkbia	Homeostatic	2.36793e-30	4.40955e-26	1.55562	0.073	0.024
Lyn	Homeostatic	2.94171e-30	5.47806e-26	0.286465	0.633	0.512
Mtus1	Homeostatic	3.1716e-30	5.90616e-26	0.69042	0.217	0.131
Sec62	Homeostatic	3.77762e-30	7.03469e-26	0.688795	0.229	0.141
Ctsh	Homeostatic	4.97963e-30	9.27307e-26	0.487717	0.355	0.247
Map11	Homeostatic	5.13611e-30	9.56446e-26	0.932937	0.166	0.091
Havcr2	Homeostatic	5.48612e-30	1.02163e-25	0.44294	0.394	0.283
Extl3	Homeostatic	5.51802e-30	1.02757e-25	0.488187	0.33	0.227
Mafb	Homeostatic	5.6237e-30	1.04725e-25	0.612829	0.257	0.164
Slc2a3	Homeostatic	6.15852e-30	1.14684e-25	1.09075	0.111	0.05
Il10ra	Homeostatic	6.22103e-30	1.15848e-25	0.551179	0.275	0.178
Gm26542	Homeostatic	6.46009e-30	1.203e-25	0.479088	0.369	0.262
Klf7	Homeostatic	8.00272e-30	1.49027e-25	1.19498	0.098	0.041
Man1a2	Homeostatic	8.63333e-30	1.6077e-25	0.507673	0.349	0.243
Sqor	Homeostatic	8.89191e-30	1.65585e-25	1.49619	0.082	0.03
Rrp1b	Homeostatic	2.12368e-29	3.95472e-25	1.28711	0.095	0.04
Slc7a7	Homeostatic	2.15127e-29	4.0061e-25	0.787781	0.159	0.086
Txnip	Homeostatic	2.30885e-29	4.29954e-25	1.1773	0.09	0.035
Hlf	Homeostatic	2.34947e-29	4.37518e-25	2.54251	0.038	0.005
Myo1d	Homeostatic	2.51299e-29	4.67968e-25	1.00144	0.108	0.048
Crlf3	Homeostatic	2.61046e-29	4.8612e-25	0.527995	0.29	0.193
Dapp1	Homeostatic	3.00838e-29	5.60221e-25	0.607706	0.234	0.145
Slc9a9	Homeostatic	3.02511e-29	5.63337e-25	0.293647	0.488	0.361
Ogfrl1	Homeostatic	3.93431e-29	7.32647e-25	0.639108	0.222	0.136
Usp21	Homeostatic	4.03211e-29	7.50859e-25	1.76902	0.065	0.021
Lrba	Homeostatic	7.01148e-29	1.30568e-24	0.536383	0.279	0.182
Vapa	Homeostatic	7.21405e-29	1.3434e-24	0.829997	0.159	0.086
Gns	Homeostatic	7.42337e-29	1.38238e-24	0.330675	0.589	0.464
Supt20	Homeostatic	8.96194e-29	1.66889e-24	0.519509	0.305	0.207
Cfap74	Homeostatic	1.18713e-28	2.21068e-24	0.900091	0.138	0.071
Sh3bp1	Homeostatic	1.20108e-28	2.23665e-24	0.923202	0.136	0.069
Tmem59	Homeostatic	1.23905e-28	2.30735e-24	0.552439	0.241	0.151
Kctd12	Homeostatic	1.65344e-28	3.07904e-24	0.752273	0.169	0.095
Sla	Homeostatic	2.52059e-28	4.69383e-24	0.892308	0.158	0.087
Tifab	Homeostatic	2.67813e-28	4.98721e-24	0.765559	0.169	0.095
Rps6ka1	Homeostatic	2.71907e-28	5.06345e-24	0.726941	0.202	0.121
Nos1ap	Homeostatic	3.48152e-28	6.48329e-24	1.207	0.098	0.042
Phf14	Homeostatic	5.17955e-28	9.64535e-24	0.443887	0.406	0.3
Pkig	Homeostatic	6.31932e-28	1.17678e-23	0.765994	0.176	0.101
4632427E13Rik	Homeostatic	6.70935e-28	1.24942e-23	0.615366	0.229	0.144
3222401L13Rik	Homeostatic	6.93216e-28	1.29091e-23	0.867969	0.152	0.082
Clk1	Homeostatic	1.14764e-27	2.13714e-23	0.327744	0.586	0.463
Gm10138	Homeostatic	1.41534e-27	2.63564e-23	1.19019	0.091	0.038
Numb	Homeostatic	1.73091e-27	3.22331e-23	0.331621	0.533	0.425
Rgs10	Homeostatic	2.14153e-27	3.98795e-23	0.703824	0.196	0.118
Tlr7	Homeostatic	2.9726e-27	5.53557e-23	0.481089	0.308	0.211
Cirbp	Homeostatic	3.96193e-27	7.3779e-23	0.82897	0.136	0.071
Cebpd	Homeostatic	4.05208e-27	7.54578e-23	1.43638	0.076	0.029
Kitl	Homeostatic	4.05762e-27	7.55611e-23	0.945569	0.109	0.05
Hk2	Homeostatic	5.53167e-27	1.03011e-22	0.332858	0.558	0.441
Gm28286	Homeostatic	5.87038e-27	1.09318e-22	2.13988	0.045	0.01
Slc25a37	Homeostatic	1.46209e-26	2.72271e-22	1.28228	0.09	0.038
Rbm5	Homeostatic	1.5877e-26	2.95661e-22	0.485242	0.322	0.225
Tmbim6	Homeostatic	1.98736e-26	3.70085e-22	0.635475	0.207	0.127
Eng	Homeostatic	2.49884e-26	4.65335e-22	1.15855	0.083	0.034
Atp8a2	Homeostatic	2.74024e-26	5.10287e-22	0.40994	0.404	0.296
Dleu2	Homeostatic	2.93012e-26	5.45647e-22	0.25884	0.689	0.574
Gmfg	Homeostatic	4.08752e-26	7.61179e-22	1.5855	0.061	0.02
Tbc1d16	Homeostatic	5.23425e-26	9.74722e-22	0.722261	0.182	0.109
Gm22146	Homeostatic	5.94259e-26	1.10663e-21	0.903626	0.127	0.066
Acvr2b	Homeostatic	9.87831e-26	1.83954e-21	1.62571	0.057	0.017
Nlrp1b	Homeostatic	1.22186e-25	2.27535e-21	0.627646	0.19	0.114
Pdia3	Homeostatic	1.42341e-25	2.65068e-21	0.599739	0.243	0.161
Hspa5	Homeostatic	1.60354e-25	2.98611e-21	0.59585	0.236	0.154
Pip4p1	Homeostatic	2.16938e-25	4.03981e-21	0.59723	0.234	0.151
Cebpz	Homeostatic	2.55527e-25	4.75843e-21	0.582966	0.256	0.171
Plet1os	Homeostatic	3.1507e-25	5.86723e-21	2.7261	0.036	0.006
Srsf7	Homeostatic	3.39102e-25	6.31475e-21	0.44992	0.314	0.218
Myo18b	Homeostatic	3.72805e-25	6.94237e-21	1.43763	0.069	0.025
Tmem100	Homeostatic	3.97117e-25	7.39512e-21	1.05112	0.096	0.044
Chka	Homeostatic	4.4182e-25	8.22756e-21	0.688012	0.174	0.103
Slc35c2	Homeostatic	5.21264e-25	9.70697e-21	0.770122	0.16	0.092
Gm15655	Homeostatic	5.41697e-25	1.00875e-20	0.743821	0.136	0.073
Fermt3	Homeostatic	5.81498e-25	1.08287e-20	0.427874	0.352	0.254
Snx12	Homeostatic	6.04391e-25	1.1255e-20	1.04005	0.096	0.044
Rcsd1	Homeostatic	7.17289e-25	1.33574e-20	0.603251	0.179	0.107
Gm40841	Homeostatic	8.82585e-25	1.64355e-20	0.790136	0.151	0.085
Bmyc	Homeostatic	8.93775e-25	1.66439e-20	0.956946	0.11	0.054
Lpcat3	Homeostatic	1.03827e-24	1.93346e-20	0.77948	0.154	0.087
Gm3173	Homeostatic	1.35126e-24	2.51631e-20	1.40653	0.066	0.024
Siglece	Homeostatic	1.42991e-24	2.66278e-20	2.22366	0.037	0.007
Soga1	Homeostatic	1.43412e-24	2.67061e-20	0.513305	0.246	0.163
Fam91a1	Homeostatic	1.45649e-24	2.71227e-20	0.705959	0.153	0.087
Zeb2os	Homeostatic	1.93976e-24	3.61223e-20	0.77763	0.141	0.078
Gbp7	Homeostatic	3.05711e-24	5.69296e-20	2.10195	0.038	0.008
Primpol	Homeostatic	3.34309e-24	6.2255e-20	0.870013	0.122	0.063
Slc12a9	Homeostatic	4.02508e-24	7.49551e-20	0.867019	0.126	0.067
Cryba4	Homeostatic	4.46029e-24	8.30594e-20	1.72451	0.048	0.013
Mettl7a1	Homeostatic	5.93554e-24	1.10532e-19	1.20863	0.078	0.032
Rassf2	Homeostatic	6.77826e-24	1.26225e-19	0.39574	0.326	0.232
Tmem37	Homeostatic	7.337e-24	1.3663e-19	1.46289	0.061	0.021
Lrrc39	Homeostatic	7.62206e-24	1.41938e-19	0.507913	0.209	0.132
Mtdh	Homeostatic	7.75001e-24	1.44321e-19	0.402272	0.407	0.307
Itm2c	Homeostatic	7.99274e-24	1.48841e-19	0.695937	0.156	0.09
Eci2	Homeostatic	8.70184e-24	1.62046e-19	1.14347	0.081	0.035
Nhs	Homeostatic	9.58203e-24	1.78437e-19	2.52296	0.038	0.008
Fam49b	Homeostatic	1.097e-23	2.04284e-19	0.364287	0.41	0.308
Rnaset2b	Homeostatic	1.20866e-23	2.25077e-19	0.816891	0.139	0.078
Mlxip	Homeostatic	1.65172e-23	3.07582e-19	0.531356	0.217	0.139
Rhoh	Homeostatic	2.17371e-23	4.04788e-19	0.611673	0.21	0.135
Srsf5	Homeostatic	2.1917e-23	4.08139e-19	0.42059	0.327	0.236
1700066B19Rik	Homeostatic	3.26527e-23	6.08059e-19	1.35353	0.074	0.031
Gm41071	Homeostatic	3.59431e-23	6.69333e-19	2.25425	0.038	0.008
Pik3ip1	Homeostatic	4.00732e-23	7.46242e-19	1.45209	0.062	0.023
Lpar6	Homeostatic	4.41338e-23	8.21859e-19	0.534828	0.202	0.127
Slc36a1	Homeostatic	4.70111e-23	8.7544e-19	0.744958	0.153	0.089
Jpx	Homeostatic	5.44754e-23	1.01444e-18	0.891146	0.114	0.059
Ppib	Homeostatic	6.25083e-23	1.16403e-18	0.589463	0.177	0.107
Commd8	Homeostatic	7.39362e-23	1.37684e-18	0.780236	0.136	0.076
Fam168a	Homeostatic	8.16914e-23	1.52126e-18	0.601048	0.198	0.125
Tmem273	Homeostatic	8.65099e-23	1.61099e-18	0.577144	0.178	0.108
Arl6ip1	Homeostatic	8.65334e-23	1.61142e-18	0.625968	0.172	0.104
Fcrl1	Homeostatic	9.74896e-23	1.81545e-18	1.63581	0.049	0.015
Gm32036	Homeostatic	1.04264e-22	1.9416e-18	0.465628	0.269	0.185
Akap8	Homeostatic	1.20688e-22	2.24745e-18	0.515323	0.262	0.179
Thap3	Homeostatic	1.73764e-22	3.23584e-18	0.623907	0.181	0.113
Gna15	Homeostatic	1.74713e-22	3.25351e-18	0.603295	0.176	0.108
Gm33525	Homeostatic	1.86057e-22	3.46476e-18	0.559418	0.243	0.165
Trp53cor1	Homeostatic	2.29931e-22	4.28178e-18	1.33254	0.062	0.023
Gsdmd	Homeostatic	2.69591e-22	5.02032e-18	0.841129	0.119	0.064
Tcf25	Homeostatic	2.7421e-22	5.10634e-18	0.433538	0.325	0.233
Osbpl11	Homeostatic	3.56392e-22	6.63673e-18	0.430847	0.304	0.216
Gm33699	Homeostatic	3.67894e-22	6.85092e-18	1.40761	0.051	0.017
Xrcc5	Homeostatic	3.82944e-22	7.13119e-18	1.21203	0.081	0.036
Hif3a	Homeostatic	4.49639e-22	8.37317e-18	3.04711	0.027	0.003
Gm43305	Homeostatic	4.92977e-22	9.18022e-18	1.29382	0.073	0.031
Ldhb	Homeostatic	5.23357e-22	9.74596e-18	0.880648	0.103	0.052
Ctnnal1	Homeostatic	5.51464e-22	1.02694e-17	1.11782	0.065	0.025
Gab1	Homeostatic	5.79538e-22	1.07922e-17	0.810982	0.109	0.056
Spire1	Homeostatic	8.30159e-22	1.54592e-17	0.49624	0.227	0.15
Ralgps2	Homeostatic	8.33243e-22	1.55166e-17	0.940485	0.096	0.047
Camk1	Homeostatic	8.39833e-22	1.56394e-17	0.532479	0.263	0.184
Xkr4	Homeostatic	8.68604e-22	1.61751e-17	1.02469	0.119	0.065
Hfe	Homeostatic	8.74062e-22	1.62768e-17	1.63086	0.049	0.015
Lst1	Homeostatic	8.85658e-22	1.64927e-17	1.31193	0.063	0.024
Ap1b1	Homeostatic	1.0988e-21	2.04619e-17	0.817282	0.12	0.065
Tmem104	Homeostatic	1.15793e-21	2.15629e-17	0.479451	0.247	0.167
Mgll	Homeostatic	1.20749e-21	2.24859e-17	1.05165	0.082	0.038
Trmt10a	Homeostatic	1.64117e-21	3.05619e-17	1.19466	0.076	0.033
Cd82	Homeostatic	1.99593e-21	3.71682e-17	1.24179	0.072	0.03
Marcks	Homeostatic	2.14233e-21	3.98945e-17	0.445897	0.264	0.182
Lpin2	Homeostatic	2.29649e-21	4.27652e-17	0.41582	0.248	0.168
Camk2d	Homeostatic	2.60284e-21	4.847e-17	0.405731	0.324	0.237
Susd3	Homeostatic	2.64214e-21	4.92019e-17	0.818085	0.106	0.055
Selenos	Homeostatic	2.68019e-21	4.99106e-17	0.808983	0.125	0.069
Icosl	Homeostatic	3.18099e-21	5.92363e-17	1.16684	0.079	0.036
Gm35188	Homeostatic	3.5443e-21	6.6002e-17	0.111305	0.834	0.712
P2rx7	Homeostatic	3.71842e-21	6.92445e-17	0.432816	0.27	0.188
Aftph	Homeostatic	4.88055e-21	9.08856e-17	0.410415	0.278	0.194
Dusp12	Homeostatic	5.16042e-21	9.60974e-17	0.932077	0.103	0.054
R74862	Homeostatic	7.81821e-21	1.45591e-16	1.8905	0.035	0.008
Nedd4l	Homeostatic	7.94121e-21	1.47881e-16	0.566292	0.174	0.109
Sema4c	Homeostatic	8.40447e-21	1.56508e-16	1.20355	0.071	0.03
1600022D10Rik	Homeostatic	1.01589e-20	1.89179e-16	1.5125	0.052	0.018
Laptm4a	Homeostatic	1.17567e-20	2.18933e-16	0.563114	0.198	0.13
Gm28307	Homeostatic	1.17624e-20	2.19039e-16	0.354101	0.374	0.282
Adgrl2	Homeostatic	1.25734e-20	2.34142e-16	0.671079	0.144	0.085
Syngr2	Homeostatic	1.43184e-20	2.66638e-16	0.734856	0.13	0.075
Chst7	Homeostatic	1.44564e-20	2.69208e-16	1.92831	0.04	0.011
Tsc22d4	Homeostatic	1.51509e-20	2.82141e-16	0.375739	0.405	0.316
Mir142hg	Homeostatic	1.55658e-20	2.89867e-16	0.303112	0.429	0.327
Slc12a6	Homeostatic	1.58111e-20	2.94434e-16	0.305833	0.451	0.352
Ralbp1	Homeostatic	1.5841e-20	2.94991e-16	0.652667	0.155	0.095
Pdia6	Homeostatic	2.09537e-20	3.902e-16	0.594958	0.154	0.092
Nars	Homeostatic	2.10305e-20	3.91629e-16	0.723486	0.141	0.084
Pecr	Homeostatic	3.06082e-20	5.69986e-16	1.0089	0.082	0.039
Tmc7	Homeostatic	3.20469e-20	5.96777e-16	1.36153	0.055	0.02
Zcchc7	Homeostatic	3.26255e-20	6.07551e-16	0.263279	0.541	0.436
Adcy7	Homeostatic	3.28246e-20	6.11261e-16	0.595152	0.183	0.117
Itgav	Homeostatic	3.51905e-20	6.55318e-16	0.49652	0.215	0.143
Ktn1	Homeostatic	3.7919e-20	7.06128e-16	0.387779	0.381	0.291
Palb2	Homeostatic	3.84234e-20	7.15521e-16	0.567978	0.21	0.141
Gm50295	Homeostatic	4.21101e-20	7.84174e-16	0.795967	0.11	0.06
Sox4	Homeostatic	4.43585e-20	8.26043e-16	1.24076	0.065	0.027
Capza2	Homeostatic	4.53566e-20	8.4463e-16	0.528013	0.194	0.127
Setdb1	Homeostatic	4.61479e-20	8.59366e-16	0.704638	0.162	0.102
Asb2	Homeostatic	4.7978e-20	8.93447e-16	0.583285	0.143	0.085
Scn1b	Homeostatic	5.2154e-20	9.71211e-16	0.89182	0.097	0.05
Klk8	Homeostatic	5.71884e-20	1.06496e-15	1.54616	0.044	0.014
Hnrnpa2b1	Homeostatic	6.54832e-20	1.21943e-15	0.315681	0.49	0.391
Gng10	Homeostatic	7.5431e-20	1.40468e-15	1.16699	0.071	0.031
Fhit	Homeostatic	8.32737e-20	1.55072e-15	0.36975	0.288	0.207
Chst8	Homeostatic	9.18207e-20	1.70988e-15	1.70928	0.041	0.012
Scamp5	Homeostatic	1.01653e-19	1.89298e-15	0.817872	0.093	0.047
Tpt1	Homeostatic	1.10963e-19	2.06635e-15	0.680927	0.127	0.073
BC035044	Homeostatic	1.16309e-19	2.16591e-15	1.60777	0.048	0.016
Gm38843	Homeostatic	1.36669e-19	2.54505e-15	1.82993	0.034	0.008
Kif9	Homeostatic	1.41466e-19	2.63438e-15	1.02187	0.078	0.036
Syk	Homeostatic	2.44458e-19	4.5523e-15	0.512129	0.186	0.121
Ap1s2	Homeostatic	2.47342e-19	4.60601e-15	0.897808	0.12	0.069
Zfp398	Homeostatic	2.52232e-19	4.69707e-15	0.471717	0.277	0.2
Rnf167	Homeostatic	2.91732e-19	5.43264e-15	0.646648	0.144	0.087
Acap2	Homeostatic	3.07171e-19	5.72015e-15	0.440388	0.274	0.196
Fchsd2	Homeostatic	3.07868e-19	5.73312e-15	0.435165	0.273	0.195
Gm16192	Homeostatic	3.68395e-19	6.86025e-15	1.35107	0.053	0.02
Gm17231	Homeostatic	4.3585e-19	8.11639e-15	0.390748	0.297	0.215
Pabpc4	Homeostatic	5.21283e-19	9.70734e-15	0.412758	0.293	0.213
Grap	Homeostatic	5.76889e-19	1.07428e-14	2.15872	0.033	0.008
Eva1a	Homeostatic	5.92469e-19	1.1033e-14	1.32647	0.049	0.018
Ctso	Homeostatic	6.21447e-19	1.15726e-14	0.796683	0.123	0.072
Idh2	Homeostatic	6.39511e-19	1.1909e-14	1.29947	0.061	0.025
Wdfy3	Homeostatic	7.39576e-19	1.37724e-14	0.394083	0.323	0.24
Chsy1	Homeostatic	7.65522e-19	1.42555e-14	0.664583	0.144	0.088
Inpp4b	Homeostatic	7.73704e-19	1.44079e-14	0.246063	0.521	0.419
0610040J01Rik	Homeostatic	8.95204e-19	1.66705e-14	0.417319	0.236	0.164
Gabbr1	Homeostatic	1.03046e-18	1.91893e-14	0.792909	0.096	0.051
Zfp740	Homeostatic	1.0821e-18	2.01508e-14	0.664471	0.125	0.072
Tns1	Homeostatic	1.10018e-18	2.04876e-14	0.610505	0.146	0.089
Arid4a	Homeostatic	1.27818e-18	2.38022e-14	0.435182	0.228	0.157
Tbc1d9b	Homeostatic	1.487e-18	2.7691e-14	0.376006	0.279	0.2
Map3k3	Homeostatic	1.92043e-18	3.57622e-14	0.358813	0.291	0.21
Ypel3	Homeostatic	2.30522e-18	4.29278e-14	0.666374	0.122	0.071
Ctc1	Homeostatic	2.56344e-18	4.77363e-14	0.774451	0.117	0.067
Cep68	Homeostatic	2.72479e-18	5.0741e-14	0.556095	0.175	0.114
Spint1	Homeostatic	3.07374e-18	5.72393e-14	1.08749	0.068	0.031
Naaladl2	Homeostatic	3.18659e-18	5.93407e-14	0.293359	0.449	0.354
Slc13a3	Homeostatic	3.63437e-18	6.76793e-14	2.17255	0.028	0.006
Hivep3	Homeostatic	3.72074e-18	6.92877e-14	0.134629	0.329	0.246
Gspt1	Homeostatic	4.13817e-18	7.7061e-14	0.631744	0.149	0.093
Arrb2	Homeostatic	4.20134e-18	7.82373e-14	0.313446	0.442	0.347
Klf3	Homeostatic	5.27383e-18	9.82093e-14	0.561677	0.152	0.095
Atp6ap2	Homeostatic	5.58869e-18	1.04073e-13	0.590844	0.148	0.092
Gm20110	Homeostatic	7.66099e-18	1.42663e-13	1.94899	0.031	0.008
Chd3	Homeostatic	7.73649e-18	1.44069e-13	0.501502	0.187	0.125
Pnn	Homeostatic	8.28143e-18	1.54217e-13	0.570473	0.192	0.13
Ucp2	Homeostatic	8.29034e-18	1.54383e-13	0.642509	0.141	0.087
Serinc1	Homeostatic	9.05283e-18	1.68582e-13	0.633491	0.13	0.078
Trit1	Homeostatic	9.06367e-18	1.68784e-13	0.945613	0.078	0.038
Gm15747	Homeostatic	1.03379e-17	1.92513e-13	0.841387	0.087	0.045
Esrra	Homeostatic	1.05298e-17	1.96085e-13	0.632366	0.141	0.087
Tmem176b	Homeostatic	1.06639e-17	1.98582e-13	0.561585	0.155	0.098
Snx6	Homeostatic	1.18085e-17	2.19899e-13	0.619488	0.139	0.085
Rnaset2a	Homeostatic	1.72354e-17	3.20958e-13	0.511526	0.163	0.104
Letm2	Homeostatic	2.01585e-17	3.75392e-13	1.02712	0.064	0.029
Luc7l2	Homeostatic	2.33561e-17	4.34936e-13	0.26843	0.485	0.388
Actb	Homeostatic	2.51955e-17	4.6919e-13	0.31072	0.173	0.114
Lemd3	Homeostatic	2.58064e-17	4.80566e-13	0.847189	0.093	0.05
Purb	Homeostatic	2.73969e-17	5.10185e-13	0.65552	0.143	0.09
Casc3	Homeostatic	3.49605e-17	6.51034e-13	0.744428	0.112	0.064
Bin1	Homeostatic	3.67527e-17	6.84408e-13	0.423258	0.256	0.185
Capn3	Homeostatic	3.75974e-17	7.00139e-13	0.458804	0.229	0.162
Pde3b	Homeostatic	4.58678e-17	8.5415e-13	0.209481	0.543	0.444
Zfp69	Homeostatic	6.1068e-17	1.13721e-12	0.568192	0.133	0.081
Gcnt1	Homeostatic	6.22826e-17	1.15983e-12	0.570314	0.156	0.1
Il15ra	Homeostatic	6.38547e-17	1.1891e-12	0.60493	0.115	0.068
Sema4b	Homeostatic	6.66727e-17	1.24158e-12	2.40729	0.023	0.004
Traf5	Homeostatic	6.74868e-17	1.25674e-12	0.816777	0.096	0.053
Tacc1	Homeostatic	7.30334e-17	1.36003e-12	0.349178	0.331	0.252
Tspan18	Homeostatic	7.38316e-17	1.37489e-12	2.7214	0.022	0.003
Tspan13	Homeostatic	8.16879e-17	1.52119e-12	0.696774	0.099	0.055
Fbxl14	Homeostatic	8.24426e-17	1.53525e-12	1.13493	0.06	0.027
Atp6v0b	Homeostatic	8.95873e-17	1.66829e-12	0.239659	0.523	0.425
Tmed9	Homeostatic	8.99221e-17	1.67453e-12	0.522121	0.168	0.11
Polr3gl	Homeostatic	9.34564e-17	1.74035e-12	0.769191	0.09	0.048
Prcp	Homeostatic	1.16867e-16	2.17629e-12	0.543921	0.179	0.121
Ptpn1	Homeostatic	1.30157e-16	2.42378e-12	0.400897	0.235	0.166
Tra2a	Homeostatic	1.44282e-16	2.68682e-12	0.342147	0.339	0.26
Ppp1r14b	Homeostatic	1.58093e-16	2.944e-12	1.18783	0.056	0.024
Cmya5	Homeostatic	1.58696e-16	2.95524e-12	1.12404	0.061	0.028
Gm42601	Homeostatic	1.6092e-16	2.99665e-12	1.10025	0.064	0.03
Tm9sf2	Homeostatic	2.03951e-16	3.79797e-12	0.521723	0.19	0.131
H2-DMa	Homeostatic	2.13147e-16	3.96923e-12	0.755299	0.111	0.065
Gtf2h2	Homeostatic	2.25861e-16	4.20599e-12	0.287659	0.303	0.224
Neurl3	Homeostatic	2.28902e-16	4.26261e-12	0.742001	0.098	0.055
Ganc	Homeostatic	2.32757e-16	4.3344e-12	0.60885	0.13	0.08
Aif1	Homeostatic	2.61768e-16	4.87465e-12	0.791936	0.096	0.054
Rab11a	Homeostatic	2.72033e-16	5.0658e-12	0.730459	0.115	0.068
Ppp1r9a	Homeostatic	2.7271e-16	5.0784e-12	0.260847	0.473	0.382
Zmynd8	Homeostatic	2.81016e-16	5.23307e-12	0.435616	0.244	0.177
Tmed10	Homeostatic	3.2914e-16	6.12924e-12	0.443897	0.213	0.149
6030468B19Rik	Homeostatic	3.33968e-16	6.21915e-12	0.798991	0.098	0.056
Inafm1	Homeostatic	3.59244e-16	6.68985e-12	1.40455	0.047	0.018
Sh3pxd2a	Homeostatic	3.78606e-16	7.05039e-12	0.490218	0.181	0.122
Nfia	Homeostatic	4.18619e-16	7.79552e-12	0.140438	0.555	0.46
Rbm47	Homeostatic	4.29616e-16	8.0003e-12	0.313694	0.4	0.317
Gm43813	Homeostatic	4.89313e-16	9.11199e-12	0.608261	0.129	0.08
Ctnnbip1	Homeostatic	5.53235e-16	1.03023e-11	1.01468	0.065	0.031
Lamp1	Homeostatic	5.72441e-16	1.066e-11	0.332955	0.324	0.249
Cass4	Homeostatic	5.75267e-16	1.07126e-11	1.82277	0.032	0.009
Gpr155	Homeostatic	5.82562e-16	1.08485e-11	0.564512	0.146	0.094
Rps29	Homeostatic	5.9889e-16	1.11525e-11	0.375992	0.252	0.183
Irgm2	Homeostatic	6.05492e-16	1.12755e-11	0.845545	0.074	0.037
Hsp90b1	Homeostatic	6.75725e-16	1.25833e-11	0.370911	0.321	0.245
Herpud1	Homeostatic	8.15709e-16	1.51901e-11	0.89821	0.075	0.038
Crim1	Homeostatic	8.75693e-16	1.63072e-11	1.11758	0.048	0.019
Anks1	Homeostatic	8.95094e-16	1.66684e-11	0.500801	0.155	0.102
Srsf2	Homeostatic	8.96699e-16	1.66983e-11	0.486199	0.188	0.129
Nlrp1a	Homeostatic	9.29591e-16	1.73108e-11	0.985528	0.062	0.029
Pura	Homeostatic	9.49813e-16	1.76874e-11	0.502012	0.183	0.125
Abcg3	Homeostatic	9.80071e-16	1.82509e-11	2.18139	0.025	0.005
Snn	Homeostatic	9.80587e-16	1.82605e-11	1.68013	0.033	0.01
E430024P14Rik	Homeostatic	9.92397e-16	1.84804e-11	0.676437	0.109	0.064
Dennd1c	Homeostatic	1.05923e-15	1.9725e-11	0.377023	0.207	0.144
Bcl9l	Homeostatic	1.12891e-15	2.10225e-11	1.4068	0.046	0.018
Spcs2	Homeostatic	1.1541e-15	2.14916e-11	0.677356	0.117	0.07
Cd300a	Homeostatic	1.28408e-15	2.39121e-11	0.682564	0.097	0.055
Gtf2ird2	Homeostatic	1.28932e-15	2.40098e-11	0.291266	0.332	0.253
Tlr13	Homeostatic	1.303e-15	2.42644e-11	0.63393	0.113	0.067
Col6a3	Homeostatic	1.45729e-15	2.71377e-11	2.46964	0.022	0.004
Adora3	Homeostatic	1.53053e-15	2.85014e-11	0.942804	0.064	0.031
Lman1	Homeostatic	1.53191e-15	2.85272e-11	0.729378	0.112	0.068
Mertk	Homeostatic	1.69245e-15	3.15169e-11	0.134743	0.789	0.688
Hdgfl3	Homeostatic	1.86392e-15	3.47099e-11	1.52323	0.037	0.013
Cflar	Homeostatic	1.86912e-15	3.48067e-11	0.414359	0.259	0.192
Knop1	Homeostatic	2.20123e-15	4.09913e-11	0.462028	0.195	0.136
Ston1	Homeostatic	2.27036e-15	4.22786e-11	1.06977	0.067	0.033
Tbk1	Homeostatic	2.43795e-15	4.53994e-11	0.449748	0.212	0.15
Rab31	Homeostatic	2.51062e-15	4.67527e-11	0.30732	0.271	0.2
Ldb1	Homeostatic	2.71728e-15	5.06011e-11	0.919175	0.077	0.041
Ang	Homeostatic	2.93959e-15	5.4741e-11	0.83593	0.074	0.038
Dync1li2	Homeostatic	3.02862e-15	5.63989e-11	0.503217	0.158	0.105
Cmtm8	Homeostatic	3.04815e-15	5.67626e-11	1.27314	0.051	0.022
Rapgef6	Homeostatic	3.07521e-15	5.72665e-11	0.312942	0.308	0.234
Pdlim4	Homeostatic	3.10053e-15	5.77381e-11	1.72019	0.03	0.009
Ggt5	Homeostatic	3.12386e-15	5.81725e-11	1.60528	0.034	0.011
Hnmt	Homeostatic	3.1611e-15	5.8866e-11	0.913996	0.068	0.034
Vps9d1	Homeostatic	3.18001e-15	5.92182e-11	0.753365	0.102	0.06
Rnf145	Homeostatic	3.28778e-15	6.1225e-11	0.817365	0.082	0.044
Clstn1	Homeostatic	3.8911e-15	7.246e-11	0.682689	0.092	0.052
Fcgr1	Homeostatic	4.409e-15	8.21045e-11	0.504689	0.149	0.097
Fyco1	Homeostatic	5.01794e-15	9.34441e-11	0.474132	0.174	0.119
Dnajc7	Homeostatic	5.13971e-15	9.57117e-11	0.321841	0.327	0.252
Cmklr1	Homeostatic	5.26822e-15	9.81048e-11	0.521956	0.138	0.089
Armc3	Homeostatic	5.35351e-15	9.96931e-11	1.07992	0.049	0.021
Rilpl1	Homeostatic	5.48556e-15	1.02152e-10	0.619287	0.123	0.076
Dalrd3	Homeostatic	5.62904e-15	1.04824e-10	0.429977	0.246	0.182
Taf15	Homeostatic	6.07136e-15	1.13061e-10	0.317623	0.269	0.199
Vrk2	Homeostatic	6.58638e-15	1.22652e-10	0.285844	0.318	0.242
Abca1	Homeostatic	7.17335e-15	1.33582e-10	0.26667	0.275	0.203
Pitpnc1	Homeostatic	7.42256e-15	1.38223e-10	0.290864	0.308	0.234
Pde4dip	Homeostatic	7.63091e-15	1.42103e-10	0.374884	0.164	0.11
Lacc1	Homeostatic	7.77306e-15	1.4475e-10	0.334147	0.251	0.184
A530088E08Rik	Homeostatic	7.96005e-15	1.48232e-10	0.488009	0.153	0.1
Adrb1	Homeostatic	8.45352e-15	1.57421e-10	0.711892	0.098	0.057
Lman2	Homeostatic	8.75009e-15	1.62944e-10	0.825452	0.08	0.044
Tpm3	Homeostatic	9.21302e-15	1.71565e-10	0.490952	0.183	0.127
Hps4	Homeostatic	9.42339e-15	1.75482e-10	0.286551	0.312	0.235
2610020C07Rik	Homeostatic	9.48806e-15	1.76687e-10	0.391083	0.256	0.191
Rnasel	Homeostatic	9.97732e-15	1.85798e-10	0.816374	0.068	0.034
Slc8a1	Homeostatic	1.02942e-14	1.91699e-10	0.147034	0.729	0.628
Pik3cg	Homeostatic	1.0676e-14	1.98809e-10	0.50791	0.162	0.109
Tpr	Homeostatic	1.10771e-14	2.06278e-10	0.392152	0.253	0.188
Gm10392	Homeostatic	1.13078e-14	2.10574e-10	1.63159	0.035	0.012
Zranb2	Homeostatic	1.13933e-14	2.12166e-10	0.481744	0.193	0.136
Tmem63a	Homeostatic	1.14091e-14	2.1246e-10	0.673456	0.092	0.053
Fyb	Homeostatic	1.18393e-14	2.20471e-10	0.140716	0.66	0.553
Mon2	Homeostatic	1.31636e-14	2.45133e-10	0.269807	0.273	0.203
Plxna4os3	Homeostatic	1.31792e-14	2.45423e-10	1.47334	0.034	0.011
Fau	Homeostatic	1.33451e-14	2.48513e-10	0.471113	0.194	0.137
Mfng	Homeostatic	1.3773e-14	2.56481e-10	1.10305	0.058	0.028
F11r	Homeostatic	1.62431e-14	3.02479e-10	0.407462	0.217	0.156
Naalad2	Homeostatic	1.94118e-14	3.61487e-10	0.516017	0.133	0.086
Atxn7l3b	Homeostatic	1.9637e-14	3.6568e-10	0.698002	0.11	0.067
Gm34589	Homeostatic	1.97057e-14	3.6696e-10	0.790109	0.086	0.048
Tlr12	Homeostatic	2.05428e-14	3.82548e-10	0.78586	0.08	0.044
Sh3tc1	Homeostatic	2.14347e-14	3.99157e-10	0.621405	0.105	0.063
Card6	Homeostatic	2.50163e-14	4.65853e-10	0.818759	0.088	0.05
Iscu	Homeostatic	2.63137e-14	4.90013e-10	0.747643	0.097	0.057
Pros1	Homeostatic	2.66544e-14	4.96358e-10	0.254089	0.402	0.321
Jade2	Homeostatic	3.15489e-14	5.87503e-10	0.730738	0.078	0.042
Cyren	Homeostatic	3.87172e-14	7.20992e-10	0.995554	0.053	0.024
Morc3	Homeostatic	3.94981e-14	7.35534e-10	0.542319	0.156	0.106
Aim2	Homeostatic	4.14533e-14	7.71943e-10	0.332073	0.328	0.256
Akr1b10	Homeostatic	4.14822e-14	7.72482e-10	0.616652	0.141	0.094
Akna	Homeostatic	4.16154e-14	7.74962e-10	0.806457	0.078	0.043
Grn	Homeostatic	4.83245e-14	8.99899e-10	0.252236	0.372	0.293
Cryl1	Homeostatic	5.23627e-14	9.75098e-10	0.316872	0.242	0.178
Rps9	Homeostatic	5.32892e-14	9.92352e-10	0.510167	0.144	0.096
Man2b1	Homeostatic	5.352e-14	9.9665e-10	0.272062	0.324	0.249
Slc36a2	Homeostatic	5.44615e-14	1.01418e-09	2.60135	0.017	0.002
Tut4	Homeostatic	6.28268e-14	1.16996e-09	0.38298	0.283	0.216
Pald1	Homeostatic	6.51232e-14	1.21272e-09	0.631511	0.108	0.066
Gm3264	Homeostatic	7.97652e-14	1.48539e-09	1.3193	0.037	0.014
Leprot	Homeostatic	8.32665e-14	1.55059e-09	0.689799	0.095	0.056
Gatm	Homeostatic	8.5629e-14	1.59458e-09	0.864022	0.061	0.03
Rpl37	Homeostatic	8.70755e-14	1.62152e-09	0.43751	0.204	0.148
4930581F22Rik	Homeostatic	8.83713e-14	1.64565e-09	0.807807	0.089	0.052
Cyba	Homeostatic	8.9812e-14	1.67248e-09	0.265428	0.353	0.276
Chd6	Homeostatic	9.44138e-14	1.75817e-09	0.320026	0.264	0.197
Matk	Homeostatic	9.7804e-14	1.82131e-09	0.705689	0.077	0.042
Acp2	Homeostatic	9.88751e-14	1.84125e-09	0.530248	0.117	0.074
Efnb1	Homeostatic	1.0476e-13	1.95084e-09	1.33993	0.029	0.009
Reep5	Homeostatic	1.08159e-13	2.01413e-09	0.591039	0.119	0.076
Pnpla7	Homeostatic	1.08617e-13	2.02266e-09	0.162613	0.687	0.591
Cyp4f13	Homeostatic	1.19939e-13	2.2335e-09	0.604369	0.105	0.064
Agpat3	Homeostatic	1.34092e-13	2.49706e-09	0.681192	0.093	0.055
Rac1	Homeostatic	1.37496e-13	2.56044e-09	0.420032	0.173	0.12
Nit1	Homeostatic	1.43486e-13	2.672e-09	0.369762	0.237	0.175
Narf	Homeostatic	1.60841e-13	2.99518e-09	0.695633	0.09	0.052
Csnk1e	Homeostatic	1.61871e-13	3.01437e-09	0.407005	0.216	0.158
Snx10	Homeostatic	1.67371e-13	3.11678e-09	0.437614	0.163	0.112
B230219D22Rik	Homeostatic	1.67842e-13	3.12556e-09	0.589705	0.145	0.098
Ifi30	Homeostatic	1.73038e-13	3.22232e-09	0.653494	0.094	0.056
Jak1	Homeostatic	1.80231e-13	3.35625e-09	0.4326	0.18	0.126
Trp53inp1	Homeostatic	1.94896e-13	3.62936e-09	1.06398	0.05	0.023
Sall1	Homeostatic	2.08083e-13	3.87492e-09	0.366355	0.176	0.122
Strada	Homeostatic	2.35679e-13	4.38882e-09	0.463854	0.143	0.095
Gimap6	Homeostatic	2.56703e-13	4.78032e-09	1.97385	0.026	0.008
Adcy8	Homeostatic	2.67586e-13	4.98299e-09	2.08727	0.022	0.005
Gimap1	Homeostatic	3.02502e-13	5.6332e-09	1.5233	0.032	0.011
Fcgrt	Homeostatic	3.10435e-13	5.78092e-09	1.27074	0.036	0.014
Ptafr	Homeostatic	3.41799e-13	6.36497e-09	0.487788	0.112	0.07
Rplp1	Homeostatic	3.48572e-13	6.49112e-09	0.474873	0.167	0.116
4833411C07Rik	Homeostatic	3.58388e-13	6.67391e-09	1.05648	0.056	0.028
Hmgb1	Homeostatic	3.61576e-13	6.73327e-09	0.523401	0.162	0.113
Msl1	Homeostatic	3.65181e-13	6.80041e-09	0.554489	0.112	0.07
Gpd1	Homeostatic	3.96277e-13	7.37947e-09	1.57682	0.026	0.008
Srsf11	Homeostatic	4.35962e-13	8.11849e-09	0.314207	0.297	0.231
Tgfbrap1	Homeostatic	4.42485e-13	8.23996e-09	0.566292	0.1	0.061
Usp8	Homeostatic	4.64717e-13	8.65397e-09	0.401201	0.203	0.148
Lrrk1	Homeostatic	4.9168e-13	9.15606e-09	0.343865	0.249	0.188
Mgat1	Homeostatic	5.18472e-13	9.65499e-09	0.603205	0.091	0.054
Tef	Homeostatic	5.2476e-13	9.77208e-09	0.728576	0.07	0.038
1810026B05Rik	Homeostatic	5.60476e-13	1.04372e-08	0.538293	0.16	0.112
Rgl1	Homeostatic	5.69474e-13	1.06047e-08	0.519765	0.093	0.055
Gtf2a2	Homeostatic	6.23381e-13	1.16086e-08	0.56562	0.113	0.072
Gm6277	Homeostatic	6.66273e-13	1.24073e-08	0.729724	0.087	0.051
Phlpp2	Homeostatic	6.82073e-13	1.27016e-08	0.577177	0.101	0.062
C430049B03Rik	Homeostatic	6.82332e-13	1.27064e-08	1.29891	0.042	0.018
Mmp2	Homeostatic	7.05135e-13	1.3131e-08	1.96744	0.02	0.004
Trappc10	Homeostatic	7.2076e-13	1.3422e-08	0.62087	0.097	0.059
Slc3a2	Homeostatic	7.93773e-13	1.47816e-08	0.273681	0.245	0.182
Gm13710	Homeostatic	8.0309e-13	1.49551e-08	1.12828	0.042	0.018
Prpf4b	Homeostatic	8.40082e-13	1.5644e-08	0.229886	0.521	0.442
Clgn	Homeostatic	8.57823e-13	1.59744e-08	0.897585	0.066	0.035
Tia1	Homeostatic	8.81462e-13	1.64146e-08	0.438994	0.168	0.119
Spi1	Homeostatic	9.09747e-13	1.69413e-08	0.446473	0.169	0.119
Rps21	Homeostatic	9.24577e-13	1.72175e-08	0.492411	0.122	0.08
Bfar	Homeostatic	9.5265e-13	1.77403e-08	0.38796	0.154	0.105
Lrp1	Homeostatic	1.12122e-12	2.08793e-08	0.191081	0.463	0.377
Kdm6a	Homeostatic	1.14152e-12	2.12574e-08	0.420121	0.154	0.105
Khdrbs3	Homeostatic	1.18424e-12	2.2053e-08	1.17891	0.046	0.021
Gm3411	Homeostatic	1.18487e-12	2.20647e-08	1.39468	0.035	0.013
Pkn1	Homeostatic	1.24714e-12	2.32242e-08	0.346457	0.208	0.152
Map4k4	Homeostatic	1.31025e-12	2.43995e-08	0.294275	0.293	0.227
Itgb1	Homeostatic	1.46882e-12	2.73523e-08	0.294313	0.244	0.184
Plxnb2	Homeostatic	1.53715e-12	2.86248e-08	0.491996	0.105	0.066
Stard5	Homeostatic	1.55598e-12	2.89755e-08	0.413497	0.143	0.096
Slc38a9	Homeostatic	1.77635e-12	3.30791e-08	0.352041	0.237	0.178
Snx5	Homeostatic	1.81748e-12	3.38452e-08	0.380397	0.207	0.152
Fam110a	Homeostatic	2.11579e-12	3.94002e-08	3.3928	0.015	0.002
Kidins220	Homeostatic	2.13603e-12	3.97772e-08	0.274535	0.289	0.223
Mras	Homeostatic	2.44892e-12	4.56038e-08	0.697296	0.068	0.037
Znrf1	Homeostatic	2.47669e-12	4.61209e-08	0.519338	0.12	0.078
Lfng	Homeostatic	2.5181e-12	4.6892e-08	2.31528	0.019	0.004
Mmp28	Homeostatic	2.78156e-12	5.17983e-08	2.32169	0.017	0.003
3110056K07Rik	Homeostatic	2.82036e-12	5.25208e-08	0.551566	0.123	0.081
2810013P06Rik	Homeostatic	3.08502e-12	5.74493e-08	0.668442	0.078	0.045
Ptk2b	Homeostatic	3.12025e-12	5.81053e-08	0.24796	0.278	0.213
Camk2b	Homeostatic	3.34338e-12	6.22605e-08	1.03689	0.048	0.022
Exoc3	Homeostatic	3.43229e-12	6.39161e-08	0.484192	0.12	0.079
Il16	Homeostatic	3.66165e-12	6.81872e-08	0.938979	0.045	0.021
Nuak2	Homeostatic	4.13234e-12	7.69524e-08	0.814937	0.074	0.042
Plcg1	Homeostatic	4.33639e-12	8.07522e-08	0.883781	0.056	0.029
Bco2	Homeostatic	4.35156e-12	8.10347e-08	0.523594	0.119	0.078
Tgm2	Homeostatic	4.43878e-12	8.2659e-08	2.13677	0.02	0.005
Tmigd3	Homeostatic	4.68962e-12	8.73301e-08	0.760068	0.062	0.033
Clcf1	Homeostatic	5.01335e-12	9.33586e-08	1.10991	0.043	0.019
Ndfip1	Homeostatic	5.04529e-12	9.39534e-08	0.381431	0.209	0.155
Slc16a9	Homeostatic	5.21843e-12	9.71775e-08	3.38183	0.014	0.002
Gm13293	Homeostatic	5.31171e-12	9.89146e-08	1.35866	0.028	0.01
Arhgef1	Homeostatic	5.33768e-12	9.93982e-08	0.250823	0.321	0.252
Fam114a2	Homeostatic	5.34423e-12	9.95202e-08	0.54453	0.107	0.068
Calr	Homeostatic	5.5379e-12	1.03127e-07	0.291306	0.263	0.201
Hgsnat	Homeostatic	5.66667e-12	1.05525e-07	0.806151	0.061	0.032
Gm3164	Homeostatic	5.71025e-12	1.06336e-07	0.911514	0.052	0.026
4833420G17Rik	Homeostatic	5.87333e-12	1.09373e-07	0.499747	0.133	0.09
Cept1	Homeostatic	5.89107e-12	1.09704e-07	0.341921	0.179	0.128
Gmpr2	Homeostatic	6.1502e-12	1.14529e-07	0.644966	0.092	0.057
Pknox1	Homeostatic	6.20445e-12	1.15539e-07	0.907423	0.066	0.036
Sft2d1	Homeostatic	6.25013e-12	1.1639e-07	0.346393	0.247	0.19
Usf2	Homeostatic	6.75769e-12	1.25842e-07	0.441305	0.105	0.066
Btbd1	Homeostatic	6.87718e-12	1.28067e-07	0.332743	0.218	0.163
Rab8b	Homeostatic	7.09642e-12	1.32149e-07	0.292334	0.226	0.168
Ipo9	Homeostatic	8.89316e-12	1.65608e-07	0.543319	0.098	0.062
Trf	Homeostatic	8.96251e-12	1.669e-07	0.203507	0.411	0.333
Wdr26	Homeostatic	9.67287e-12	1.80128e-07	0.320133	0.247	0.19
Arid3b	Homeostatic	9.91785e-12	1.8469e-07	0.507704	0.1	0.063
Sft2d2	Homeostatic	1.00472e-11	1.87099e-07	0.694295	0.074	0.043
Ncbp3	Homeostatic	1.02993e-11	1.91794e-07	0.570273	0.099	0.062
Txndc15	Homeostatic	1.11663e-11	2.07939e-07	0.725408	0.083	0.05
Ccdc12	Homeostatic	1.23951e-11	2.30822e-07	0.550258	0.111	0.072
Comt	Homeostatic	1.24e-11	2.30913e-07	0.201829	0.377	0.304
Gm26740	Homeostatic	1.27455e-11	2.37347e-07	0.381985	0.27	0.213
Gm3488	Homeostatic	1.31853e-11	2.45537e-07	0.997424	0.043	0.02
Oip5os1	Homeostatic	1.39341e-11	2.59481e-07	0.564268	0.103	0.066
Nbea	Homeostatic	1.47018e-11	2.73778e-07	0.359352	0.169	0.121
Tmem170b	Homeostatic	1.54057e-11	2.86885e-07	0.571132	0.079	0.047
Taok1	Homeostatic	1.54517e-11	2.87741e-07	0.358823	0.224	0.17
Cdk11b	Homeostatic	1.58387e-11	2.94949e-07	0.403971	0.182	0.134
Pnp	Homeostatic	1.70785e-11	3.18035e-07	0.75885	0.077	0.045
Nudt7	Homeostatic	1.77138e-11	3.29867e-07	0.997017	0.041	0.018
Il18	Homeostatic	1.78735e-11	3.3284e-07	0.533322	0.098	0.062
Arrdc1	Homeostatic	1.7963e-11	3.34506e-07	0.539015	0.163	0.118
Parvg	Homeostatic	1.82074e-11	3.39058e-07	0.63778	0.076	0.044
Sipa1l1	Homeostatic	1.83323e-11	3.41385e-07	0.314206	0.199	0.146
Tnrc6b	Homeostatic	1.96597e-11	3.66103e-07	0.197622	0.344	0.272
Arl10	Homeostatic	1.99847e-11	3.72155e-07	0.40167	0.163	0.116
Oard1	Homeostatic	2.19545e-11	4.08837e-07	1.34833	0.032	0.012
Adam15	Homeostatic	2.24641e-11	4.18326e-07	0.308499	0.239	0.182
Casp3	Homeostatic	2.47464e-11	4.60827e-07	0.977786	0.041	0.018
Mxd4	Homeostatic	2.56163e-11	4.77027e-07	0.585088	0.109	0.072
Map2k6	Homeostatic	2.57763e-11	4.80007e-07	0.592991	0.087	0.053
Ykt6	Homeostatic	2.76443e-11	5.14792e-07	0.660732	0.08	0.048
Hsf2bp	Homeostatic	2.77542e-11	5.16839e-07	3.52092	0.013	0.001
Gm44577	Homeostatic	2.78101e-11	5.1788e-07	1.20548	0.033	0.013
Ctnnd2	Homeostatic	2.78911e-11	5.19387e-07	1.31201	0.026	0.009
Dagla	Homeostatic	2.89459e-11	5.39031e-07	0.755458	0.057	0.03
Gm15513	Homeostatic	3.01816e-11	5.62042e-07	3.64277	0.012	0.001
Klhl23	Homeostatic	3.05387e-11	5.68692e-07	1.15347	0.038	0.017
Gm44734	Homeostatic	3.05997e-11	5.69828e-07	1.15353	0.035	0.015
Vps37b	Homeostatic	3.08476e-11	5.74444e-07	0.535605	0.122	0.082
Dhx57	Homeostatic	3.09888e-11	5.77073e-07	0.474708	0.119	0.08
Arhgap27	Homeostatic	3.33388e-11	6.20835e-07	0.547844	0.124	0.084
Ppp4r1	Homeostatic	3.75465e-11	6.99191e-07	0.399863	0.179	0.131
Il6	Homeostatic	3.99669e-11	7.44263e-07	1.05967	0.047	0.023
Preb	Homeostatic	4.17539e-11	7.77542e-07	0.455023	0.148	0.104
Rpl34	Homeostatic	4.18501e-11	7.79333e-07	0.557535	0.069	0.04
Trim30c	Homeostatic	4.38641e-11	8.16838e-07	1.59743	0.026	0.009
Asah1	Homeostatic	4.57582e-11	8.52109e-07	0.288014	0.237	0.181
Pycard	Homeostatic	4.73664e-11	8.82057e-07	0.42328	0.147	0.103
Galnt1	Homeostatic	5.37945e-11	1.00176e-06	0.317334	0.19	0.141
Dbnl	Homeostatic	5.42238e-11	1.00976e-06	0.531028	0.108	0.071
Slc10a6	Homeostatic	5.44739e-11	1.01441e-06	2.77893	0.014	0.002
Atp5a1	Homeostatic	5.72956e-11	1.06696e-06	0.486791	0.13	0.09
Jrkl	Homeostatic	5.93968e-11	1.10609e-06	0.857223	0.053	0.027
Mtss1	Homeostatic	6.05768e-11	1.12806e-06	0.628116	0.066	0.038
Nfam1	Homeostatic	6.83159e-11	1.27218e-06	0.482914	0.092	0.057
Rhobtb2	Homeostatic	7.182e-11	1.33743e-06	0.817373	0.05	0.026
Smo	Homeostatic	7.23398e-11	1.34711e-06	0.658027	0.077	0.046
Far1	Homeostatic	8.63369e-11	1.60777e-06	0.457843	0.138	0.097
2010109A12Rik	Homeostatic	9.12858e-11	1.69992e-06	1.29879	0.028	0.011
Nid2	Homeostatic	9.48443e-11	1.76619e-06	1.11984	0.034	0.015
Phactr2	Homeostatic	9.738e-11	1.81341e-06	0.416443	0.128	0.088
AI480526	Homeostatic	1.00406e-10	1.86976e-06	1.03146	0.042	0.02
Kcnk12	Homeostatic	1.02402e-10	1.90693e-06	1.70961	0.02	0.006
Pacsin2	Homeostatic	1.03745e-10	1.93194e-06	0.349976	0.168	0.121
Dhx36	Homeostatic	1.04142e-10	1.93933e-06	0.469163	0.151	0.108
Higd2a	Homeostatic	1.05641e-10	1.96725e-06	0.877619	0.045	0.022
Cd53	Homeostatic	1.11581e-10	2.07785e-06	0.267477	0.2	0.149
Fcho2	Homeostatic	1.19336e-10	2.22228e-06	0.217658	0.322	0.258
Irf2	Homeostatic	1.20252e-10	2.23932e-06	0.2094	0.364	0.294
Dusp6	Homeostatic	1.26076e-10	2.34778e-06	0.756588	0.071	0.042
Timmdc1	Homeostatic	1.26475e-10	2.35522e-06	0.338091	0.213	0.162
Tes	Homeostatic	1.27177e-10	2.36828e-06	0.790757	0.052	0.027
Ctsc	Homeostatic	1.30017e-10	2.42118e-06	0.277119	0.192	0.142
Irf2bp2	Homeostatic	1.31642e-10	2.45144e-06	0.627424	0.081	0.049
Hnrnph3	Homeostatic	1.36606e-10	2.54387e-06	0.322527	0.203	0.153
Tpmt	Homeostatic	1.42694e-10	2.65724e-06	1.53652	0.022	0.007
Slc25a5	Homeostatic	1.46589e-10	2.72977e-06	0.808902	0.058	0.032
Tle3	Homeostatic	1.49325e-10	2.78072e-06	0.945229	0.036	0.016
Rnpc3	Homeostatic	1.50222e-10	2.79743e-06	0.58671	0.115	0.078
Psmc6	Homeostatic	1.51456e-10	2.82042e-06	0.446734	0.128	0.088
Rabac1	Homeostatic	1.57152e-10	2.92648e-06	0.530708	0.105	0.069
4931406C07Rik	Homeostatic	1.61604e-10	3.00939e-06	0.623377	0.07	0.041
Rnf130	Homeostatic	1.62892e-10	3.03337e-06	0.293877	0.202	0.151
Insr	Homeostatic	1.6833e-10	3.13464e-06	0.397616	0.166	0.121
9330159M07Rik	Homeostatic	1.83273e-10	3.4129e-06	0.839922	0.058	0.032
Las1l	Homeostatic	1.87282e-10	3.48757e-06	0.725163	0.066	0.039
Lag3	Homeostatic	1.88395e-10	3.5083e-06	0.427667	0.118	0.08
Vps4b	Homeostatic	1.92452e-10	3.58385e-06	0.463869	0.137	0.096
Bend6	Homeostatic	2.04576e-10	3.80961e-06	0.673451	0.067	0.039
Wdr44	Homeostatic	2.0777e-10	3.86909e-06	0.485116	0.124	0.086
Kazn	Homeostatic	2.13708e-10	3.97967e-06	0.555104	0.109	0.073
Atraid	Homeostatic	2.28132e-10	4.24827e-06	0.582617	0.092	0.059
Zfp1	Homeostatic	2.28202e-10	4.24957e-06	0.344899	0.121	0.082
Mlxipl	Homeostatic	2.31334e-10	4.3079e-06	0.14522	0.519	0.431
Srrm1	Homeostatic	2.32487e-10	4.32937e-06	0.300867	0.265	0.209
Cysltr1	Homeostatic	2.36111e-10	4.39686e-06	0.591412	0.079	0.048
Haspin	Homeostatic	2.42762e-10	4.52071e-06	1.09658	0.04	0.019
Atxn1	Homeostatic	2.57415e-10	4.79358e-06	0.271418	0.239	0.184
Rab3ip	Homeostatic	2.5986e-10	4.83912e-06	0.5252	0.108	0.072
C5ar2	Homeostatic	2.67857e-10	4.98803e-06	0.972599	0.039	0.018
Hnrnph1	Homeostatic	2.72502e-10	5.07453e-06	0.314662	0.247	0.193
Pde8b	Homeostatic	2.81708e-10	5.24597e-06	0.573917	0.113	0.076
Pcif1	Homeostatic	2.81887e-10	5.2493e-06	0.670067	0.068	0.04
Arhgap22	Homeostatic	2.85129e-10	5.30968e-06	0.187696	0.357	0.29
Gm3739	Homeostatic	2.89457e-10	5.39027e-06	0.817106	0.056	0.031
Tmem144	Homeostatic	2.92537e-10	5.44763e-06	0.881451	0.056	0.031
Tmco1	Homeostatic	2.96169e-10	5.51527e-06	0.393398	0.116	0.078
Gm13479	Homeostatic	3.03309e-10	5.64822e-06	1.27747	0.027	0.01
Mapre1	Homeostatic	3.09652e-10	5.76634e-06	0.680387	0.066	0.038
Cdk5rap3	Homeostatic	3.17795e-10	5.91798e-06	0.512283	0.102	0.067
Stard3	Homeostatic	3.24513e-10	6.04308e-06	0.584572	0.09	0.057
Git2	Homeostatic	3.40495e-10	6.3407e-06	0.240872	0.316	0.252
Pak1	Homeostatic	3.56372e-10	6.63636e-06	0.482873	0.092	0.059
Tbc1d23	Homeostatic	3.58017e-10	6.66699e-06	0.295475	0.234	0.181
Polr3f	Homeostatic	3.76273e-10	7.00695e-06	1.06844	0.041	0.02
Zfp950	Homeostatic	3.87112e-10	7.2088e-06	0.356341	0.183	0.137
Mrgbp	Homeostatic	3.88717e-10	7.23868e-06	0.850803	0.047	0.024
Itgb2	Homeostatic	4.21629e-10	7.85158e-06	0.330165	0.196	0.148
Rap1gds1	Homeostatic	4.33737e-10	8.07705e-06	0.189654	0.418	0.347
4930447J18Rik	Homeostatic	4.42889e-10	8.24748e-06	3.51956	0.012	0.001
Pdcd2l	Homeostatic	4.55039e-10	8.47373e-06	0.539334	0.108	0.073
Zfp90	Homeostatic	5.01617e-10	9.34112e-06	0.373751	0.148	0.106
Tmem50a	Homeostatic	5.16926e-10	9.62619e-06	0.343056	0.184	0.138
Pon3	Homeostatic	5.21069e-10	9.70336e-06	0.351593	0.142	0.101
Kdm6b	Homeostatic	5.29751e-10	9.86502e-06	1.38261	0.021	0.007
Vrtn	Homeostatic	5.38465e-10	1.00273e-05	0.724227	0.078	0.048
Gm21798	Homeostatic	5.45835e-10	1.01645e-05	1.44974	0.025	0.009
Rab39	Homeostatic	5.46255e-10	1.01724e-05	0.462106	0.112	0.076
Fry	Homeostatic	5.90607e-10	1.09983e-05	0.286529	0.134	0.094
Dcaf1	Homeostatic	5.98122e-10	1.11382e-05	0.695775	0.058	0.033
Rpl6	Homeostatic	6.0041e-10	1.11808e-05	0.371278	0.204	0.156
Cd47	Homeostatic	6.02113e-10	1.12126e-05	0.425405	0.112	0.075
Hps3	Homeostatic	6.2067e-10	1.15581e-05	0.282336	0.199	0.15
H2-Ob	Homeostatic	6.24147e-10	1.16229e-05	0.621309	0.062	0.035
Tgfbi	Homeostatic	6.24607e-10	1.16314e-05	1.58208	0.02	0.006
Oaz1	Homeostatic	6.56618e-10	1.22275e-05	0.74586	0.066	0.039
Nsmaf	Homeostatic	6.86232e-10	1.2779e-05	0.328331	0.158	0.114
Gm4876	Homeostatic	6.93385e-10	1.29122e-05	0.547825	0.086	0.055
Ewsr1	Homeostatic	7.01112e-10	1.30561e-05	0.21995	0.333	0.268
Mafg	Homeostatic	7.05598e-10	1.31396e-05	0.557501	0.108	0.074
Clasp2	Homeostatic	7.08741e-10	1.31982e-05	0.165791	0.299	0.236
Comp	Homeostatic	7.77932e-10	1.44866e-05	1.5197	0.023	0.008
Fam76b	Homeostatic	8.19262e-10	1.52563e-05	0.456597	0.127	0.09
Itch	Homeostatic	8.37558e-10	1.5597e-05	0.205183	0.328	0.265
Phf20	Homeostatic	8.53152e-10	1.58874e-05	0.353619	0.163	0.12
Tra2b	Homeostatic	8.56914e-10	1.59575e-05	0.296259	0.215	0.165
Slc7a5	Homeostatic	8.68785e-10	1.61785e-05	1.15417	0.031	0.013
Plod3	Homeostatic	8.89892e-10	1.65716e-05	0.444776	0.117	0.08
Naxe	Homeostatic	9.22957e-10	1.71873e-05	0.879105	0.056	0.032
Bin2	Homeostatic	9.25841e-10	1.7241e-05	0.321015	0.187	0.14
Leng8	Homeostatic	9.33881e-10	1.73907e-05	0.416843	0.122	0.084
Canx	Homeostatic	9.93683e-10	1.85044e-05	0.247208	0.268	0.213
0610030E20Rik	Homeostatic	1.00232e-09	1.86652e-05	0.488093	0.122	0.085
Kdm1b	Homeostatic	1.01588e-09	1.89177e-05	1.13832	0.03	0.013
Lipc	Homeostatic	1.0437e-09	1.94357e-05	1.18096	0.027	0.011
Bmf	Homeostatic	1.08538e-09	2.0212e-05	0.793602	0.041	0.02
Abtb1	Homeostatic	1.09047e-09	2.03068e-05	0.690889	0.055	0.03
Prag1	Homeostatic	1.12976e-09	2.10383e-05	0.318474	0.123	0.085
Zfp329	Homeostatic	1.2166e-09	2.26555e-05	0.431341	0.119	0.082
Cdc37l1	Homeostatic	1.21681e-09	2.26594e-05	0.309216	0.196	0.149
Trafd1	Homeostatic	1.2293e-09	2.2892e-05	0.379117	0.123	0.085
D030028A08Rik	Homeostatic	1.34149e-09	2.49812e-05	0.435544	0.117	0.081
Lrp5	Homeostatic	1.36956e-09	2.5504e-05	0.442546	0.103	0.069
Ccl9	Homeostatic	1.41171e-09	2.62889e-05	1.33919	0.025	0.009
Col15a1	Homeostatic	1.42346e-09	2.65077e-05	0.511172	0.09	0.059
Lyl1	Homeostatic	1.45089e-09	2.70184e-05	0.503995	0.095	0.063
Smpdl3b	Homeostatic	1.45371e-09	2.7071e-05	1.432	0.024	0.009
Ildr1	Homeostatic	1.48892e-09	2.77266e-05	1.3087	0.025	0.009
Pde1b	Homeostatic	1.50754e-09	2.80734e-05	0.686536	0.056	0.032
Mlec	Homeostatic	1.53017e-09	2.84949e-05	0.548963	0.079	0.05
Apba1	Homeostatic	1.54934e-09	2.88518e-05	0.218255	0.245	0.192
Jdp2	Homeostatic	1.67861e-09	3.1259e-05	1.3702	0.032	0.014
Taz	Homeostatic	1.68527e-09	3.13831e-05	0.441294	0.103	0.069
Tmem86a	Homeostatic	1.7347e-09	3.23036e-05	0.581465	0.09	0.059
Aknaos	Homeostatic	1.76148e-09	3.28024e-05	0.503201	0.089	0.057
Gm49587	Homeostatic	1.7825e-09	3.31937e-05	3.269	0.01	0.001
Tnfrsf21	Homeostatic	1.81474e-09	3.37941e-05	0.421897	0.104	0.07
Rab43	Homeostatic	1.84608e-09	3.43777e-05	0.372326	0.136	0.097
Cradd	Homeostatic	1.99455e-09	3.71425e-05	0.292342	0.191	0.144
Cd302	Homeostatic	2.01768e-09	3.75733e-05	0.565727	0.064	0.038
Ebp	Homeostatic	2.05149e-09	3.82028e-05	0.759734	0.035	0.016
Hrh2	Homeostatic	2.07849e-09	3.87056e-05	1.35509	0.022	0.008
Pbx2	Homeostatic	2.11984e-09	3.94756e-05	0.624647	0.08	0.051
Gm41556	Homeostatic	2.22274e-09	4.1392e-05	1.84967	0.019	0.006
Ckb	Homeostatic	2.30602e-09	4.29426e-05	0.692061	0.066	0.04
Ms4a6c	Homeostatic	2.58929e-09	4.82178e-05	0.433086	0.081	0.052
Lyzl4	Homeostatic	2.60376e-09	4.84871e-05	0.336517	0.166	0.124
Asxl1	Homeostatic	2.73081e-09	5.08531e-05	0.227358	0.218	0.167
Psenen	Homeostatic	2.78151e-09	5.17973e-05	0.53066	0.088	0.057
Tmem176a	Homeostatic	2.78797e-09	5.19176e-05	0.498156	0.093	0.061
Sec11c	Homeostatic	3.02248e-09	5.62846e-05	0.388924	0.141	0.102
Myom1	Homeostatic	3.06034e-09	5.69896e-05	0.759874	0.044	0.023
C1rl	Homeostatic	3.22191e-09	5.99984e-05	2.96362	0.011	0.001
Tg	Homeostatic	3.29701e-09	6.13969e-05	0.481362	0.104	0.071
Atg4a	Homeostatic	3.54649e-09	6.60427e-05	1.07318	0.033	0.015
Pias1	Homeostatic	3.67967e-09	6.85229e-05	0.212864	0.285	0.229
Ccdc88b	Homeostatic	3.68409e-09	6.86052e-05	0.597909	0.064	0.038
Slc29a1	Homeostatic	3.87096e-09	7.2085e-05	1.00654	0.037	0.018
Aff1	Homeostatic	3.87407e-09	7.2143e-05	0.253383	0.165	0.122
Tpbgl	Homeostatic	3.95366e-09	7.3625e-05	1.16543	0.023	0.008
Foxo4	Homeostatic	4.11163e-09	7.65669e-05	1.2802	0.026	0.011
5730435O14Rik	Homeostatic	4.19878e-09	7.81897e-05	3.1345	0.009	0.001
Pla2g15	Homeostatic	4.33134e-09	8.06581e-05	0.387073	0.127	0.09
Eif2b4	Homeostatic	4.37192e-09	8.14138e-05	0.638218	0.086	0.057
Ccdc62	Homeostatic	4.55606e-09	8.48429e-05	0.523387	0.073	0.045
Grk2	Homeostatic	4.59867e-09	8.56365e-05	0.623013	0.063	0.038
Tmed7	Homeostatic	4.60399e-09	8.57356e-05	0.506231	0.073	0.046
Rpn1	Homeostatic	4.87366e-09	9.07573e-05	0.422196	0.091	0.06
Cul9	Homeostatic	4.87795e-09	9.08372e-05	0.374438	0.153	0.113
Crebrf	Homeostatic	4.90401e-09	9.13224e-05	0.238957	0.191	0.144
Gmeb1	Homeostatic	5.38262e-09	0.000100235	0.470221	0.124	0.089
Icam1	Homeostatic	5.4007e-09	0.000100572	0.730481	0.056	0.033
Klhl3	Homeostatic	5.416e-09	0.000100857	0.741118	0.043	0.022
1110032A03Rik	Homeostatic	5.57915e-09	0.000103895	0.741908	0.067	0.041
Trim56	Homeostatic	5.90296e-09	0.000109925	0.548704	0.073	0.046
Ube2q1	Homeostatic	5.97369e-09	0.000111242	0.609036	0.065	0.039
Myh9	Homeostatic	6.14649e-09	0.00011446	0.295952	0.169	0.127
Slc25a3	Homeostatic	6.36064e-09	0.000118448	0.29816	0.28	0.227
Zfp638	Homeostatic	6.39699e-09	0.000119125	0.269622	0.234	0.185
Acin1	Homeostatic	6.42391e-09	0.000119626	0.250927	0.256	0.204
Gm15537	Homeostatic	6.72195e-09	0.000125176	1.05663	0.034	0.016
Npc1	Homeostatic	6.7243e-09	0.00012522	0.391759	0.134	0.096
Gp9	Homeostatic	6.90533e-09	0.000128591	1.73252	0.017	0.005
Gm15232	Homeostatic	6.91192e-09	0.000128714	1.03787	0.027	0.011
Xpot	Homeostatic	6.92942e-09	0.00012904	0.459333	0.087	0.057
Zfp458	Homeostatic	6.9469e-09	0.000129365	1.11971	0.03	0.014
Zfp58	Homeostatic	7.13452e-09	0.000132859	0.909922	0.047	0.025
Paqr7	Homeostatic	7.15536e-09	0.000133247	0.658903	0.075	0.047
Mdm4	Homeostatic	7.47714e-09	0.000139239	0.196257	0.343	0.283
Slc46a1	Homeostatic	7.495e-09	0.000139572	1.2063	0.021	0.007
Galnt10	Homeostatic	8.04426e-09	0.0001498	0.431389	0.095	0.064
Slc25a45	Homeostatic	8.22546e-09	0.000153174	0.564297	0.075	0.048
Gnai2	Homeostatic	8.85335e-09	0.000164867	0.392156	0.117	0.083
Prpsap1	Homeostatic	8.91301e-09	0.000165978	0.715245	0.049	0.028
Thra	Homeostatic	8.97763e-09	0.000167181	1.12991	0.025	0.01
Rps23	Homeostatic	9.0262e-09	0.000168086	0.359543	0.114	0.08
Srsf10	Homeostatic	9.14412e-09	0.000170282	0.364303	0.153	0.115
Slc16a6	Homeostatic	9.21834e-09	0.000171664	0.252475	0.208	0.162
H2-T23	Homeostatic	9.53887e-09	0.000177633	0.482898	0.082	0.053
Gm34280	Homeostatic	9.90322e-09	0.000184418	0.544425	0.088	0.059
Gm4524	Homeostatic	9.92014e-09	0.000184733	0.516197	0.057	0.034
Ppp1r12c	Homeostatic	9.96924e-09	0.000185647	0.44311	0.118	0.084
Lsm6	Homeostatic	1.01345e-08	0.000188725	0.750707	0.038	0.019
Angptl2	Homeostatic	1.02427e-08	0.00019074	0.867769	0.038	0.019
Mvb12b	Homeostatic	1.04752e-08	0.000195069	0.224371	0.224	0.175
Rps8	Homeostatic	1.06258e-08	0.000197873	0.296381	0.161	0.121
Idh3g	Homeostatic	1.07372e-08	0.000199949	0.544994	0.075	0.048
Rnf13	Homeostatic	1.09661e-08	0.000204211	0.194024	0.291	0.235
Ttc7	Homeostatic	1.10723e-08	0.000206188	0.283879	0.091	0.061
Eif2d	Homeostatic	1.11066e-08	0.000206827	0.483957	0.096	0.065
Mmp14	Homeostatic	1.11384e-08	0.000207419	0.728838	0.045	0.025
Rps6kb2	Homeostatic	1.12128e-08	0.000208804	0.838983	0.047	0.026
Chd2	Homeostatic	1.18243e-08	0.000220192	0.223515	0.29	0.235
Rab5b	Homeostatic	1.20396e-08	0.000224202	0.436215	0.106	0.074
Sh3glb1	Homeostatic	1.21699e-08	0.000226628	0.251682	0.25	0.199
Frmd4b	Homeostatic	1.22684e-08	0.000228462	0.147789	0.438	0.367
Cr1l	Homeostatic	1.24386e-08	0.000231631	0.366445	0.123	0.087
Washc2	Homeostatic	1.25588e-08	0.000233869	0.364576	0.129	0.093
Tnfaip8l2	Homeostatic	1.27599e-08	0.000237614	0.621627	0.057	0.034
Wwc2	Homeostatic	1.28573e-08	0.000239429	0.373667	0.108	0.076
Snrk	Homeostatic	1.30131e-08	0.00024233	0.406911	0.128	0.093
B2m	Homeostatic	1.30507e-08	0.000243031	0.160051	0.515	0.44
Celf2	Homeostatic	1.3105e-08	0.000244041	0.174588	0.417	0.353
Bmp2k	Homeostatic	1.34635e-08	0.000250717	0.195723	0.336	0.276
Kcnd1	Homeostatic	1.36191e-08	0.000253614	1.26865	0.019	0.006
Kat6a	Homeostatic	1.39591e-08	0.000259946	0.29339	0.165	0.124
Manf	Homeostatic	1.44173e-08	0.000268479	0.265205	0.14	0.102
Slc50a1	Homeostatic	1.46603e-08	0.000273004	0.697189	0.056	0.033
Hmgcl	Homeostatic	1.46782e-08	0.000273338	0.29772	0.12	0.085
H2-DMb1	Homeostatic	1.46858e-08	0.000273479	0.628348	0.066	0.041
Ing2	Homeostatic	1.49775e-08	0.000278911	0.845141	0.042	0.023
Apc	Homeostatic	1.56334e-08	0.000291126	0.257522	0.196	0.152
Utp14a	Homeostatic	1.59641e-08	0.000297284	0.58206	0.072	0.046
Cnpy3	Homeostatic	1.64071e-08	0.000305533	0.485078	0.081	0.053
BC005561	Homeostatic	1.6468e-08	0.000306667	0.405584	0.115	0.081
Epb41l2	Homeostatic	1.73304e-08	0.000322727	0.132888	0.612	0.54
Gm33370	Homeostatic	1.75465e-08	0.000326752	0.890893	0.043	0.023
Ninj1	Homeostatic	1.76346e-08	0.000328391	1.4095	0.019	0.006
Krcc1	Homeostatic	1.82485e-08	0.000339823	0.263417	0.244	0.196
Manea	Homeostatic	1.89436e-08	0.000352767	0.734611	0.047	0.026
Snph	Homeostatic	1.92358e-08	0.000358209	1.62839	0.016	0.005
Was	Homeostatic	1.92617e-08	0.000358691	0.6131	0.058	0.035
Akt1	Homeostatic	1.93879e-08	0.000361041	0.6242	0.063	0.039
Lilra5	Homeostatic	1.97231e-08	0.000367283	0.847732	0.042	0.023
Akirin2	Homeostatic	1.98654e-08	0.000369934	0.600721	0.078	0.051
Foxj2	Homeostatic	1.98914e-08	0.000370417	0.405669	0.111	0.078
Mymk	Homeostatic	1.99151e-08	0.000370859	2.40153	0.01	0.002
Ranbp10	Homeostatic	2.01782e-08	0.000375758	0.436471	0.108	0.076
Cyth4	Homeostatic	2.06915e-08	0.000385318	0.168663	0.412	0.347
Epha2	Homeostatic	2.09877e-08	0.000390832	1.66518	0.017	0.005
Rpl13	Homeostatic	2.17933e-08	0.000405835	0.38737	0.122	0.088
Gm14966	Homeostatic	2.31283e-08	0.000430696	0.626402	0.072	0.046
Pnpla2	Homeostatic	2.34726e-08	0.000437106	0.68991	0.041	0.022
Ing4	Homeostatic	2.42216e-08	0.000451054	0.341211	0.134	0.098
2810402E24Rik	Homeostatic	2.43466e-08	0.000453382	0.736028	0.055	0.033
Tlr5	Homeostatic	2.47504e-08	0.000460902	1.5333	0.015	0.004
Zfp866	Homeostatic	2.47518e-08	0.000460927	0.453225	0.082	0.054
Slc2a8	Homeostatic	2.50409e-08	0.000466311	1.01155	0.031	0.015
Gm26788	Homeostatic	2.51547e-08	0.000468431	0.921332	0.038	0.02
Med22	Homeostatic	2.5633e-08	0.000477338	1.03094	0.03	0.014
Trim26	Homeostatic	2.58192e-08	0.000480805	0.438318	0.093	0.064
Nr1d2	Homeostatic	2.59947e-08	0.000484074	0.401942	0.089	0.06
1700017B05Rik	Homeostatic	2.69952e-08	0.000502705	0.41994	0.097	0.067
Tm2d3	Homeostatic	2.78605e-08	0.000518819	0.680922	0.046	0.026
Gm16984	Homeostatic	2.79831e-08	0.000521101	0.865961	0.032	0.015
Rpl37a	Homeostatic	2.80578e-08	0.000522492	0.323357	0.127	0.092
Ttc14	Homeostatic	2.82204e-08	0.00052552	0.236677	0.259	0.208
Gm13266	Homeostatic	2.88247e-08	0.000536773	2.71872	0.01	0.002
Snx14	Homeostatic	3.06363e-08	0.000570509	0.316244	0.091	0.061
Mrps5	Homeostatic	3.13058e-08	0.000582977	0.539459	0.059	0.035
D3Ertd751e	Homeostatic	3.18542e-08	0.000593189	0.627407	0.066	0.042
5430405H02Rik	Homeostatic	3.23324e-08	0.000602095	0.362071	0.166	0.127
Olfml2b	Homeostatic	3.23376e-08	0.000602191	1.22676	0.022	0.008
Cd86	Homeostatic	3.3267e-08	0.000619499	0.201874	0.253	0.202
Kcnrg	Homeostatic	3.45862e-08	0.000644065	0.219025	0.199	0.154
Mamld1	Homeostatic	3.47711e-08	0.000647508	1.36932	0.019	0.006
Lbr	Homeostatic	3.67039e-08	0.000683499	0.818375	0.038	0.02
Alox5	Homeostatic	3.68865e-08	0.000686901	0.615879	0.068	0.043
Prkab1	Homeostatic	3.69673e-08	0.000688405	0.878452	0.034	0.017
Ublcp1	Homeostatic	3.74773e-08	0.000697902	0.715239	0.049	0.028
Rad9b	Homeostatic	3.79521e-08	0.000706745	0.576454	0.057	0.035
Exosc8	Homeostatic	3.83133e-08	0.00071347	0.494912	0.074	0.048
A630001G21Rik	Homeostatic	3.85144e-08	0.000717215	0.27577	0.223	0.177
Prpsap2	Homeostatic	3.89822e-08	0.000725927	0.386305	0.101	0.07
Marc2	Homeostatic	3.93744e-08	0.00073323	0.639287	0.053	0.031
Tial1	Homeostatic	3.96736e-08	0.000738802	0.305032	0.16	0.121
Rbbp9	Homeostatic	3.96901e-08	0.000739109	1.40314	0.026	0.011
Gm3278	Homeostatic	4.02092e-08	0.000748777	2.08048	0.014	0.004
9530062K07Rik	Homeostatic	4.02418e-08	0.000749382	0.742872	0.041	0.022
Gm3453	Homeostatic	4.21766e-08	0.000785412	1.72053	0.019	0.007
Nckap1l	Homeostatic	4.23251e-08	0.000788178	0.153082	0.317	0.258
Atpif1	Homeostatic	4.25151e-08	0.000791716	0.432822	0.122	0.089
Rnasek	Homeostatic	4.39875e-08	0.000819136	0.449376	0.098	0.068
Tnfrsf1a	Homeostatic	4.42812e-08	0.000824604	0.603743	0.053	0.032
Mgat2	Homeostatic	4.455e-08	0.000829611	0.723539	0.043	0.024
Ptp4a3	Homeostatic	4.47051e-08	0.000832498	0.790001	0.036	0.018
Nipbl	Homeostatic	4.48616e-08	0.000835412	0.163569	0.413	0.352
1600014C10Rik	Homeostatic	4.49273e-08	0.000836636	0.453039	0.089	0.06
Prex1	Homeostatic	4.8288e-08	0.000899219	0.221143	0.158	0.119
Cebpb	Homeostatic	4.82926e-08	0.000899306	0.672318	0.068	0.043
Cwf19l2	Homeostatic	4.8401e-08	0.000901324	0.239764	0.237	0.19
2310010J17Rik	Homeostatic	5.10071e-08	0.000949855	0.703095	0.043	0.024
Ppp1r18	Homeostatic	5.26334e-08	0.000980139	0.77389	0.05	0.029
Ugcg	Homeostatic	5.30821e-08	0.000988496	0.560967	0.067	0.043
Olfr1033	Homeostatic	5.48825e-08	0.00102202	0.89699	0.039	0.021
Hnrnpu	Homeostatic	5.55648e-08	0.00103473	0.221174	0.233	0.187
Irak4	Homeostatic	5.85393e-08	0.00109012	0.545662	0.088	0.061
Cables1	Homeostatic	6.17585e-08	0.00115007	0.193585	0.209	0.163
A930033H14Rik	Homeostatic	6.22895e-08	0.00115996	1.28242	0.02	0.007
Pold4	Homeostatic	6.39562e-08	0.00119099	0.599626	0.057	0.035
Zdhhc20	Homeostatic	6.40457e-08	0.00119266	0.273401	0.167	0.128
Tmlhe	Homeostatic	6.45848e-08	0.0012027	0.570753	0.068	0.044
Ccz1	Homeostatic	6.51492e-08	0.00121321	0.19821	0.226	0.178
Prr13	Homeostatic	6.62242e-08	0.00123323	0.779369	0.056	0.034
Gm3002	Homeostatic	7.16233e-08	0.00133377	0.978351	0.027	0.012
Maf1	Homeostatic	7.18764e-08	0.00133848	0.399985	0.092	0.063
Acss1	Homeostatic	7.21311e-08	0.00134322	0.258747	0.194	0.151
Tor2a	Homeostatic	7.21922e-08	0.00134436	0.626543	0.068	0.044
Frrs1	Homeostatic	7.46815e-08	0.00139072	0.160334	0.345	0.287
Stk10	Homeostatic	7.73762e-08	0.0014409	0.421146	0.12	0.088
Rpn2	Homeostatic	7.83925e-08	0.00145982	0.486833	0.081	0.055
Dcakd	Homeostatic	7.84568e-08	0.00146102	0.272872	0.174	0.135
Gm16894	Homeostatic	7.85814e-08	0.00146334	0.785833	0.036	0.019
Tab2	Homeostatic	7.88575e-08	0.00146848	0.247215	0.164	0.124
Cyb561a3	Homeostatic	7.92176e-08	0.00147519	0.50959	0.07	0.045
1810024B03Rik	Homeostatic	7.95749e-08	0.00148184	0.708764	0.043	0.024
Tm9sf3	Homeostatic	7.98609e-08	0.00148717	0.216559	0.219	0.174
Fkbp15	Homeostatic	8.12402e-08	0.00151285	0.242015	0.175	0.135
Fam173a	Homeostatic	8.55637e-08	0.00159337	0.350191	0.137	0.102
Pisd	Homeostatic	8.60809e-08	0.001603	0.460437	0.109	0.078
D430040D24Rik	Homeostatic	8.74583e-08	0.00162865	1.31462	0.018	0.007
Pkd1	Homeostatic	8.8378e-08	0.00164578	0.465399	0.08	0.054
Ufl1	Homeostatic	9.57299e-08	0.00178268	0.374745	0.104	0.074
Tbkbp1	Homeostatic	9.94441e-08	0.00185185	0.549227	0.067	0.043
Ssr4	Homeostatic	1.01051e-07	0.00188178	0.283449	0.172	0.133
Cd79b	Homeostatic	1.01755e-07	0.00189487	1.41412	0.015	0.005
Usp2	Homeostatic	1.02833e-07	0.00191496	0.361868	0.128	0.094
Epn2	Homeostatic	1.06449e-07	0.0019823	1.04226	0.031	0.015
Gm28417	Homeostatic	1.09097e-07	0.00203161	0.755852	0.034	0.017
Snhg8	Homeostatic	1.09905e-07	0.00204666	0.571468	0.06	0.037
Selenof	Homeostatic	1.11547e-07	0.00207723	0.485358	0.08	0.054
Trpv4	Homeostatic	1.11746e-07	0.00208093	1.42135	0.02	0.007
Pcm1	Homeostatic	1.12137e-07	0.00208821	0.243153	0.249	0.202
Cpsf6	Homeostatic	1.13504e-07	0.00211367	0.267824	0.211	0.169
Bod1l	Homeostatic	1.15939e-07	0.00215901	0.285504	0.172	0.133
Gps2	Homeostatic	1.16209e-07	0.00216405	0.317828	0.159	0.121
Cd3eap	Homeostatic	1.16235e-07	0.00216452	0.873056	0.037	0.019
Rpl41	Homeostatic	1.16839e-07	0.00217577	0.311415	0.125	0.092
Junb	Homeostatic	1.16972e-07	0.00217825	0.442236	0.099	0.07
Ak2	Homeostatic	1.18057e-07	0.00219846	0.703785	0.056	0.035
2810403D21Rik	Homeostatic	1.23109e-07	0.00229253	0.484726	0.084	0.057
Zadh2	Homeostatic	1.24018e-07	0.00230947	0.551914	0.066	0.043
Brox	Homeostatic	1.26173e-07	0.0023496	0.316632	0.158	0.121
Lrp10	Homeostatic	1.26283e-07	0.00235164	0.726403	0.054	0.033
Msi2	Homeostatic	1.28249e-07	0.00238826	0.293363	0.138	0.103
Rps15	Homeostatic	1.30791e-07	0.00243558	0.402142	0.102	0.073
Cars2	Homeostatic	1.32115e-07	0.00246024	0.374874	0.103	0.073
Clta	Homeostatic	1.34466e-07	0.00250402	0.231754	0.179	0.139
Cdk5rap1	Homeostatic	1.35775e-07	0.00252839	0.724447	0.053	0.032
Ago1	Homeostatic	1.38025e-07	0.0025703	0.616843	0.065	0.042
Ssr2	Homeostatic	1.39965e-07	0.00260642	0.785823	0.042	0.024
Accs	Homeostatic	1.48301e-07	0.00276167	0.341467	0.106	0.075
2410006H16Rik	Homeostatic	1.4888e-07	0.00277245	0.583082	0.065	0.042
Gtpbp1	Homeostatic	1.48895e-07	0.00277272	0.558513	0.066	0.042
Slc24a3	Homeostatic	1.51157e-07	0.00281485	0.21661	0.266	0.217
Sept7	Homeostatic	1.55287e-07	0.00289176	0.257618	0.137	0.102
Cdhr4	Homeostatic	1.55585e-07	0.0028973	1.875	0.013	0.004
Tnfrsf1b	Homeostatic	1.56303e-07	0.00291068	0.451691	0.083	0.056
Gripap1	Homeostatic	1.58658e-07	0.00295454	0.406285	0.107	0.077
Ube2g2	Homeostatic	1.6631e-07	0.00309703	0.775759	0.033	0.017
Pde4b	Homeostatic	1.69907e-07	0.003164	0.471377	0.042	0.024
D330023K18Rik	Homeostatic	1.70149e-07	0.00316852	0.729985	0.054	0.033
Cfh	Homeostatic	1.71098e-07	0.00318619	0.128873	0.462	0.396
Phf7	Homeostatic	1.72596e-07	0.00321409	0.74394	0.049	0.029
Twf2	Homeostatic	1.74623e-07	0.00325183	0.480244	0.086	0.059
Gm29264	Homeostatic	1.7577e-07	0.00327318	1.26178	0.021	0.009
E2f3	Homeostatic	1.77938e-07	0.00331355	0.291831	0.138	0.103
Ypel2	Homeostatic	1.83495e-07	0.00341705	0.446805	0.057	0.036
P2ry10b	Homeostatic	1.88615e-07	0.00351239	0.718364	0.043	0.024
Ksr1	Homeostatic	1.95709e-07	0.0036445	0.773013	0.042	0.024
Pcnx3	Homeostatic	2.04298e-07	0.00380444	0.656742	0.046	0.027
Xylb	Homeostatic	2.06437e-07	0.00384427	1.14357	0.022	0.01
Ccng2	Homeostatic	2.09201e-07	0.00389574	0.445402	0.05	0.03
1700041G16Rik	Homeostatic	2.09994e-07	0.00391051	1.22417	0.019	0.007
Mtfr1l	Homeostatic	2.2048e-07	0.00410578	1.04755	0.031	0.016
Mical3	Homeostatic	2.21895e-07	0.00413212	0.782733	0.052	0.032
Ddx18	Homeostatic	2.22629e-07	0.00414579	0.375438	0.096	0.068
Gm15523	Homeostatic	2.23003e-07	0.00415277	0.659274	0.048	0.028
1700001C19Rik	Homeostatic	2.27312e-07	0.004233	0.974112	0.033	0.017
Gm37494	Homeostatic	2.29193e-07	0.00426803	0.321549	0.117	0.086
Timm10b	Homeostatic	2.30022e-07	0.00428347	0.56957	0.066	0.043
Bsg	Homeostatic	2.31763e-07	0.00431588	0.345181	0.139	0.105
Cklf	Homeostatic	2.37605e-07	0.00442469	0.48519	0.084	0.058
A530072M11Rik	Homeostatic	2.39602e-07	0.00446187	0.699903	0.045	0.026
Eid1	Homeostatic	2.52669e-07	0.0047052	0.576997	0.052	0.031
Zdhhc14	Homeostatic	2.5726e-07	0.0047907	0.29944	0.115	0.084
Trim41	Homeostatic	2.58277e-07	0.00480964	0.257348	0.18	0.141
Smad7	Homeostatic	2.59549e-07	0.00483332	0.301703	0.167	0.13
Vti1b	Homeostatic	2.61696e-07	0.0048733	0.340754	0.126	0.093
Itpripl1	Homeostatic	2.68726e-07	0.00500422	0.960316	0.028	0.014
Golgb1	Homeostatic	2.73339e-07	0.00509012	0.29742	0.158	0.121
Yars	Homeostatic	2.84459e-07	0.00529719	0.489355	0.079	0.054
Tigd2	Homeostatic	2.86895e-07	0.00534256	0.547905	0.096	0.069
Plekhg5	Homeostatic	2.89063e-07	0.00538294	1.85341	0.013	0.004
Comtd1	Homeostatic	2.9564e-07	0.0055054	0.60738	0.055	0.034
Olfr259	Homeostatic	2.9591e-07	0.00551044	1.42899	0.016	0.005
Slc38a2	Homeostatic	3.02793e-07	0.00563862	0.143367	0.263	0.215
Mfap1b	Homeostatic	3.04517e-07	0.00567071	0.730624	0.047	0.028
Pwwp2a	Homeostatic	3.05816e-07	0.00569491	0.20445	0.264	0.217
Pik3cd	Homeostatic	3.0604e-07	0.00569908	0.244385	0.153	0.116
Golim4	Homeostatic	3.07587e-07	0.00572789	0.475138	0.065	0.042
Itga6	Homeostatic	3.07685e-07	0.0057297	0.26055	0.178	0.139
Cd2ap	Homeostatic	3.08213e-07	0.00573955	0.207756	0.258	0.211
Tslp	Homeostatic	3.23748e-07	0.00602884	2.22437	0.01	0.002
Sppl2a	Homeostatic	3.38995e-07	0.00631277	0.370361	0.13	0.098
Rer1	Homeostatic	3.44793e-07	0.00642074	0.441392	0.073	0.048
Hsd17b11	Homeostatic	3.44876e-07	0.00642228	0.334554	0.089	0.062
Atrx	Homeostatic	3.45241e-07	0.00642907	0.163619	0.295	0.245
Arhgap39	Homeostatic	3.47283e-07	0.0064671	0.209354	0.208	0.166
Dnajc3	Homeostatic	3.54802e-07	0.00660712	0.284073	0.13	0.098
Sdha	Homeostatic	3.58495e-07	0.00667589	0.350922	0.115	0.085
Cybc1	Homeostatic	3.58898e-07	0.00668339	0.656219	0.036	0.019
Gm13166	Homeostatic	3.60105e-07	0.00670587	0.526423	0.091	0.065
Pik3r6	Homeostatic	3.6226e-07	0.00674601	0.323298	0.099	0.07
Krtcap2	Homeostatic	3.65271e-07	0.00680208	0.676588	0.046	0.027
Psma3	Homeostatic	3.6998e-07	0.00688977	0.29482	0.158	0.123
Ebi3	Homeostatic	3.70478e-07	0.00689904	0.817149	0.029	0.015
Dnm2	Homeostatic	3.71891e-07	0.00692535	0.189938	0.298	0.247
Gm37876	Homeostatic	3.74207e-07	0.00696848	1.74653	0.015	0.005
Gdpd3	Homeostatic	3.76876e-07	0.00701818	0.521651	0.06	0.038
Casp8	Homeostatic	3.78923e-07	0.0070563	0.267991	0.164	0.126
Rnf215	Homeostatic	3.79617e-07	0.00706923	0.764272	0.04	0.023
Fam83g	Homeostatic	3.83079e-07	0.0071337	1.70953	0.011	0.002
Galnt12	Homeostatic	4.05731e-07	0.00755553	0.430592	0.075	0.05
Top2b	Homeostatic	4.0632e-07	0.0075665	0.364513	0.098	0.07
Gm2415	Homeostatic	4.09209e-07	0.00762029	1.25026	0.015	0.005
Gm32591	Homeostatic	4.0949e-07	0.00762553	0.578819	0.063	0.041
Slc35a5	Homeostatic	4.12716e-07	0.00768559	0.749975	0.036	0.019
Snhg20	Homeostatic	4.15227e-07	0.00773236	0.349657	0.14	0.107
Rcc2	Homeostatic	4.2084e-07	0.00783689	0.600923	0.059	0.038
Akap3	Homeostatic	4.28492e-07	0.00797938	2.33917	0.009	0.002
Ccdc93	Homeostatic	4.29493e-07	0.00799801	0.378054	0.127	0.096
Ddrgk1	Homeostatic	4.42986e-07	0.00824928	0.364892	0.088	0.061
Gm12185	Homeostatic	4.47121e-07	0.00832629	0.205666	0.182	0.142
Btg2	Homeostatic	4.50099e-07	0.00838173	0.316721	0.091	0.064
Commd3	Homeostatic	4.54342e-07	0.00846075	0.475266	0.086	0.061
Tnfrsf13b	Homeostatic	4.5895e-07	0.00854657	0.701751	0.046	0.028
Agap2	Homeostatic	4.60091e-07	0.00856781	0.561367	0.064	0.041
Zfp62	Homeostatic	4.80495e-07	0.00894778	0.392364	0.093	0.066
Ajm1	Homeostatic	4.86844e-07	0.00906602	0.815046	0.032	0.017
Tssc4	Homeostatic	4.88434e-07	0.00909562	0.568167	0.096	0.069
Dynlt1c	Homeostatic	4.9619e-07	0.00924004	1.04913	0.026	0.012
Skil	Homeostatic	4.97781e-07	0.00926967	0.230005	0.201	0.161
Gng2	Homeostatic	5.05267e-07	0.00940908	0.198988	0.183	0.144
Plcg2	Homeostatic	5.05481e-07	0.00941307	0.207776	0.2	0.16
Hist1h1c	Homeostatic	5.10881e-07	0.00951363	0.911413	0.036	0.02
Helz	Homeostatic	5.16266e-07	0.0096139	0.281049	0.154	0.119
Rasal3	Homeostatic	5.21246e-07	0.00970664	0.298619	0.154	0.119
Hltf	Homeostatic	5.26225e-07	0.00979937	0.246029	0.197	0.156
Fam122a	Homeostatic	5.28863e-07	0.00984848	0.796752	0.033	0.017
I730030J21Rik	Homeostatic	5.47791e-07	0.010201	4.76982	0.006	0
Gpsm1	Homeostatic	5.48245e-07	0.0102094	0.529502	0.053	0.033
Capsl	Homeostatic	5.48458e-07	0.0102134	4.44859	0.006	0
Gm36287	Homeostatic	5.49317e-07	0.0102294	2.21796	0.007	0.001
Adprh	Homeostatic	5.78318e-07	0.0107694	0.874523	0.029	0.015
N4bp1	Homeostatic	5.89011e-07	0.0109686	0.38786	0.096	0.069
Dnajc16	Homeostatic	6.00612e-07	0.0111846	0.605206	0.059	0.038
Rfx7	Homeostatic	6.01267e-07	0.0111968	0.35443	0.096	0.069
Mttp	Homeostatic	6.03368e-07	0.0112359	0.555666	0.06	0.039
Luc7l3	Homeostatic	6.0358e-07	0.0112399	0.183639	0.234	0.189
B4galt4	Homeostatic	6.1299e-07	0.0114151	0.708106	0.042	0.025
Mfsd5	Homeostatic	6.21422e-07	0.0115721	0.634095	0.058	0.037
2610035D17Rik	Homeostatic	6.35168e-07	0.0118281	0.277354	0.08	0.055
A730063M14Rik	Homeostatic	6.37891e-07	0.0118788	0.482877	0.061	0.04
Zfp809	Homeostatic	6.62031e-07	0.0123284	0.417646	0.079	0.055
Notch1	Homeostatic	7.02429e-07	0.0130806	0.741929	0.032	0.017
Ceacam1	Homeostatic	7.06868e-07	0.0131633	1.06284	0.019	0.008
Tmem71	Homeostatic	7.23925e-07	0.0134809	0.509894	0.07	0.047
Me2	Homeostatic	7.26945e-07	0.0135372	0.588132	0.05	0.031
Sft2d3	Homeostatic	7.28619e-07	0.0135683	0.745564	0.05	0.031
Ubb	Homeostatic	7.29757e-07	0.0135895	0.549522	0.074	0.051
Zfp703	Homeostatic	7.30099e-07	0.0135959	0.974774	0.021	0.009
Arrb1	Homeostatic	7.38846e-07	0.0137588	0.432284	0.068	0.045
Alg5	Homeostatic	7.49423e-07	0.0139558	0.488731	0.065	0.043
Zfp467	Homeostatic	7.54361e-07	0.0140477	0.4583	0.076	0.052
Taok2	Homeostatic	7.6167e-07	0.0141838	0.192581	0.174	0.136
Cdipt	Homeostatic	8.04884e-07	0.0149885	0.392943	0.082	0.057
Rpl30	Homeostatic	8.0566e-07	0.015003	0.441874	0.09	0.064
Nek9	Homeostatic	8.20409e-07	0.0152777	0.412846	0.08	0.056
Zfp74	Homeostatic	8.2726e-07	0.0154052	0.551478	0.056	0.036
Galnt2	Homeostatic	8.37086e-07	0.0155882	0.612197	0.048	0.03
Zc3h6	Homeostatic	8.45013e-07	0.0157358	0.375845	0.094	0.068
Gm26916	Homeostatic	8.45387e-07	0.0157428	0.667914	0.051	0.032
Tspan3	Homeostatic	8.70087e-07	0.0162028	0.49367	0.053	0.033
Gm47664	Homeostatic	8.76585e-07	0.0163238	0.448878	0.057	0.036
Ly6g6e	Homeostatic	8.91374e-07	0.0165992	2.42849	0.008	0.001
Rps27	Homeostatic	9.25447e-07	0.0172337	0.331799	0.1	0.072
Mettl5os	Homeostatic	9.25586e-07	0.0172363	1.22288	0.018	0.007
Mtx3	Homeostatic	9.68102e-07	0.018028	0.82548	0.034	0.018
Dbt	Homeostatic	9.7236e-07	0.0181073	0.774549	0.035	0.019
Gm47731	Homeostatic	9.82444e-07	0.0182951	1.41049	0.013	0.004
Gm50350	Homeostatic	9.89027e-07	0.0184177	2.06715	0.01	0.002
Tmem131l	Homeostatic	9.89603e-07	0.0184284	0.455202	0.092	0.066
Klhdc10	Homeostatic	9.90921e-07	0.0184529	0.302069	0.132	0.1
Ppp1r10	Homeostatic	9.931e-07	0.0184935	0.374101	0.122	0.092
Cyp27a1	Homeostatic	1.02192e-06	0.0190302	0.352303	0.098	0.07
Eif3c	Homeostatic	1.03639e-06	0.0192997	0.400765	0.079	0.054
Lrrc25	Homeostatic	1.03725e-06	0.0193157	0.750363	0.028	0.015
Gm29107	Homeostatic	1.03867e-06	0.019342	2.30609	0.007	0.001
Bcap31	Homeostatic	1.04208e-06	0.0194056	0.392149	0.093	0.067
Gpsm3	Homeostatic	1.05555e-06	0.0196565	0.84414	0.033	0.018
Fkbp2	Homeostatic	1.06749e-06	0.0198788	0.365063	0.109	0.08
Cdkl3	Homeostatic	1.07745e-06	0.0200643	0.528516	0.044	0.026
Pttg1ip	Homeostatic	1.09711e-06	0.0204304	0.627665	0.048	0.029
Pla2g7	Homeostatic	1.10289e-06	0.0205381	0.665613	0.024	0.011
Wdr12	Homeostatic	1.11595e-06	0.0207813	0.532408	0.057	0.037
Nagpa	Homeostatic	1.1317e-06	0.0210745	0.469272	0.055	0.035
Zfp799	Homeostatic	1.1343e-06	0.0211229	0.406112	0.086	0.061
Cebpg	Homeostatic	1.13694e-06	0.0211721	0.247823	0.157	0.122
Zdhhc9	Homeostatic	1.14417e-06	0.0213067	0.524329	0.051	0.032
Mgat4a	Homeostatic	1.17333e-06	0.0218498	0.140136	0.311	0.259
Pabpn1	Homeostatic	1.19439e-06	0.0222419	0.177705	0.257	0.212
Clcn4	Homeostatic	1.1976e-06	0.0223017	0.549007	0.074	0.051
Adipor1	Homeostatic	1.216e-06	0.0226444	0.382601	0.115	0.086
Bbip1	Homeostatic	1.23989e-06	0.0230892	0.377377	0.108	0.08
Gtpbp2	Homeostatic	1.24959e-06	0.0232698	0.199039	0.197	0.159
Zfp691	Homeostatic	1.25203e-06	0.0233153	1.03932	0.026	0.013
Thap2	Homeostatic	1.28125e-06	0.0238594	0.458729	0.068	0.046
Ppp6r2	Homeostatic	1.28195e-06	0.0238725	0.378097	0.088	0.063
Bag1	Homeostatic	1.29716e-06	0.0241557	0.542338	0.051	0.032
Tubgcp5	Homeostatic	1.29912e-06	0.0241921	0.148183	0.296	0.246
Zfc3h1	Homeostatic	1.30082e-06	0.0242238	0.240053	0.193	0.155
Gm47320	Homeostatic	1.31441e-06	0.024477	0.994566	0.02	0.009
Osbpl9	Homeostatic	1.31867e-06	0.0245562	0.15769	0.233	0.19
Sdf2	Homeostatic	1.32738e-06	0.0247185	0.343532	0.092	0.066
Hspbap1	Homeostatic	1.33638e-06	0.024886	0.514737	0.058	0.037
Gprasp2	Homeostatic	1.34163e-06	0.0249838	1.47018	0.013	0.004
Sufu	Homeostatic	1.35943e-06	0.0253154	0.538808	0.061	0.04
Gpr180	Homeostatic	1.38e-06	0.0256984	0.414202	0.069	0.047
Nrm	Homeostatic	1.3949e-06	0.0259759	1.12475	0.017	0.007
Mysm1	Homeostatic	1.40073e-06	0.0260844	0.275486	0.158	0.124
Tppp	Homeostatic	1.41461e-06	0.0263429	2.02216	0.01	0.002
Stk4	Homeostatic	1.43289e-06	0.0266833	0.328212	0.122	0.092
Trmt13	Homeostatic	1.51367e-06	0.0281876	0.314573	0.112	0.083
Pdlim5	Homeostatic	1.53187e-06	0.0285265	0.329686	0.088	0.063
Rasgrf2	Homeostatic	1.54843e-06	0.0288348	1.029	0.021	0.009
Ensa	Homeostatic	1.54958e-06	0.0288563	0.293773	0.118	0.089
Gmip	Homeostatic	1.55247e-06	0.02891	0.224902	0.168	0.132
Man2a2	Homeostatic	1.56837e-06	0.0292061	0.211615	0.141	0.108
Serpine1	Homeostatic	1.65257e-06	0.0307742	0.567954	0.057	0.037
Ddx17	Homeostatic	1.6853e-06	0.0313837	0.205807	0.245	0.202
Acsl1	Homeostatic	1.68682e-06	0.0314119	0.454424	0.072	0.049
Rsbn1	Homeostatic	1.69819e-06	0.0316236	0.383255	0.125	0.096
2700081O15Rik	Homeostatic	1.71905e-06	0.0320121	0.664081	0.038	0.022
Tspan14	Homeostatic	1.76995e-06	0.03296	0.276163	0.154	0.121
Tspan33	Homeostatic	1.79001e-06	0.0333337	0.872648	0.035	0.02
Gimap9	Homeostatic	1.79424e-06	0.0334124	2.21828	0.009	0.002
Prdx5	Homeostatic	1.86849e-06	0.034795	0.766594	0.036	0.021
Mcfd2	Homeostatic	1.89788e-06	0.0353424	0.739671	0.035	0.02
Fam168b	Homeostatic	1.93202e-06	0.0359781	0.236169	0.185	0.148
Cox7c	Homeostatic	1.9501e-06	0.0363148	0.346119	0.121	0.092
Tmed2	Homeostatic	2.04945e-06	0.0381649	0.330428	0.108	0.08
Eif4e3	Homeostatic	2.05843e-06	0.0383321	0.925552	0.027	0.014
Emc7	Homeostatic	2.07947e-06	0.0387238	0.406468	0.065	0.043
Trp53rka	Homeostatic	2.08877e-06	0.038897	0.639812	0.041	0.025
Edem2	Homeostatic	2.0898e-06	0.0389163	0.267926	0.121	0.091
Tle4	Homeostatic	2.10336e-06	0.0391688	0.170783	0.298	0.25
C87436	Homeostatic	2.11023e-06	0.0392967	0.387729	0.106	0.079
Lrrc63	Homeostatic	2.11661e-06	0.0394155	1.79308	0.011	0.003
Fam131a	Homeostatic	2.12482e-06	0.0395683	0.713405	0.041	0.024
Emc10	Homeostatic	2.15503e-06	0.040131	0.397856	0.091	0.066
2700062C07Rik	Homeostatic	2.16638e-06	0.0403423	0.601842	0.062	0.041
Mib2	Homeostatic	2.21333e-06	0.0412167	0.486971	0.045	0.028
Tmem68	Homeostatic	2.21639e-06	0.0412735	0.483486	0.062	0.042
Nup88	Homeostatic	2.23735e-06	0.0416639	0.509734	0.066	0.045
Rps4x	Homeostatic	2.26516e-06	0.0421818	0.330488	0.084	0.06
Aga	Homeostatic	2.26641e-06	0.0422052	0.499628	0.055	0.035
Orc3	Homeostatic	2.34329e-06	0.0436367	0.210689	0.243	0.202
Aimp1	Homeostatic	2.37777e-06	0.0442789	0.457949	0.058	0.038
Camkk1	Homeostatic	2.40919e-06	0.0448639	1.48403	0.012	0.004
Atp13a2	Homeostatic	2.41261e-06	0.0449276	0.559847	0.059	0.039
Cttnbp2nl	Homeostatic	2.43021e-06	0.0452553	0.113632	0.345	0.29
Cnpy2	Homeostatic	2.48819e-06	0.046335	0.499417	0.057	0.037
Rac3	Homeostatic	2.49873e-06	0.0465313	1.29897	0.016	0.006
1110019D14Rik	Homeostatic	2.50772e-06	0.0466987	0.505101	0.072	0.05
Mrpl52	Homeostatic	2.513e-06	0.0467971	0.330238	0.078	0.055
Gm5617	Homeostatic	2.53836e-06	0.0472694	1.00923	0.023	0.011
Ccpg1	Homeostatic	2.55911e-06	0.0476557	0.448132	0.07	0.048
Sgf29	Homeostatic	2.56319e-06	0.0477318	0.762596	0.034	0.019
Ubn1	Homeostatic	2.5852e-06	0.0481415	0.289686	0.131	0.101
Adam17	Homeostatic	2.61175e-06	0.048636	0.213812	0.182	0.146
Uhrf1bp1	Homeostatic	2.62507e-06	0.0488841	0.490551	0.072	0.05
Tmem258	Homeostatic	2.71081e-06	0.0504808	0.639998	0.034	0.019
Cd34	Homeostatic	2.73041e-06	0.0508457	0.369417	0.105	0.078
Arrdc3	Homeostatic	2.73238e-06	0.0508824	0.933772	0.026	0.013
Use1	Homeostatic	2.73616e-06	0.0509528	0.825871	0.037	0.021
Pcmtd2	Homeostatic	2.77874e-06	0.0517457	0.360322	0.081	0.058
Cebpzos	Homeostatic	2.78189e-06	0.0518043	0.795342	0.029	0.015
Lgi4	Homeostatic	2.79687e-06	0.0520834	3.02903	0.007	0.001
Cracr2b	Homeostatic	2.80142e-06	0.052168	0.353194	0.091	0.066
Lrrc8a	Homeostatic	2.86988e-06	0.0534429	0.705132	0.033	0.018
Pou6f1	Homeostatic	2.87894e-06	0.0536116	0.575693	0.065	0.044
Ppp1r18os	Homeostatic	2.89021e-06	0.0538216	0.75588	0.032	0.018
Smap1	Homeostatic	2.91854e-06	0.0543491	0.403165	0.105	0.079
Tmx3	Homeostatic	2.93705e-06	0.0546937	0.390454	0.103	0.077
Derl1	Homeostatic	2.97792e-06	0.0554548	0.386658	0.074	0.051
Cers2	Homeostatic	2.98789e-06	0.0556404	0.552265	0.047	0.029
B3galt4	Homeostatic	2.98789e-06	0.0556405	1.85398	0.011	0.003
Os9	Homeostatic	3.00358e-06	0.0559326	0.364398	0.12	0.092
Rmdn1	Homeostatic	3.06435e-06	0.0570642	0.189238	0.226	0.185
Fut8	Homeostatic	3.10755e-06	0.0578688	0.251345	0.129	0.099
2510002D24Rik	Homeostatic	3.11456e-06	0.0579994	0.847162	0.032	0.018
Safb	Homeostatic	3.1449e-06	0.0585643	0.131554	0.564	0.494
D530033B14Rik	Homeostatic	3.18006e-06	0.0592191	0.113862	0.255	0.212
Tmem208	Homeostatic	3.21636e-06	0.059895	0.35276	0.142	0.112
Ptprs	Homeostatic	3.23875e-06	0.0603119	0.345088	0.085	0.061
Clk4	Homeostatic	3.30881e-06	0.0616166	0.137091	0.254	0.208
Ano6	Homeostatic	3.34296e-06	0.0622527	0.241341	0.099	0.072
Sys1	Homeostatic	3.42126e-06	0.0637108	0.705772	0.04	0.024
Sbf1	Homeostatic	3.45175e-06	0.0642785	0.401533	0.074	0.051
Timm44	Homeostatic	3.48109e-06	0.0648248	0.271677	0.146	0.114
Dhx9	Homeostatic	3.50348e-06	0.0652418	0.218597	0.236	0.196
Ap2a2	Homeostatic	3.51901e-06	0.065531	0.26266	0.107	0.08
Tomm20	Homeostatic	3.58018e-06	0.0666702	0.580409	0.047	0.029
Tm2d2	Homeostatic	3.59139e-06	0.0668789	0.721253	0.036	0.021
Arpc4	Homeostatic	3.65352e-06	0.0680359	0.38261	0.088	0.063
Sirt7	Homeostatic	3.67253e-06	0.0683898	0.415889	0.118	0.091
Zfp36l1	Homeostatic	3.69355e-06	0.0687812	0.251118	0.114	0.086
Rps11	Homeostatic	3.71179e-06	0.0691209	0.225815	0.149	0.117
Ncstn	Homeostatic	3.73258e-06	0.0695081	0.358937	0.083	0.06
Pcbp1	Homeostatic	3.76034e-06	0.0700251	0.724845	0.038	0.022
Mrpl27	Homeostatic	3.79828e-06	0.0707316	0.610993	0.041	0.025
Foxk2	Homeostatic	3.82565e-06	0.0712412	0.283275	0.118	0.09
Gm20033	Homeostatic	3.83811e-06	0.0714732	0.820912	0.027	0.014
Tbc1d2b	Homeostatic	3.89353e-06	0.0725054	0.659673	0.038	0.022
Stx16	Homeostatic	3.91286e-06	0.0728653	0.195554	0.186	0.15
H3f3a	Homeostatic	3.93059e-06	0.0731954	0.355102	0.097	0.072
Ino80d	Homeostatic	3.94061e-06	0.073382	0.238306	0.15	0.118
Acads	Homeostatic	3.94849e-06	0.0735288	1.08513	0.028	0.015
Pcyox1	Homeostatic	3.98497e-06	0.0742081	0.400988	0.065	0.044
Dctn4	Homeostatic	4.02044e-06	0.0748686	0.301277	0.145	0.114
St6galnac4	Homeostatic	4.03453e-06	0.075131	0.702625	0.037	0.022
Ankrd49	Homeostatic	4.04982e-06	0.0754157	0.417281	0.096	0.071
Scarb2	Homeostatic	4.06217e-06	0.0756457	0.188843	0.164	0.13
Galnt16	Homeostatic	4.15342e-06	0.077345	0.604061	0.037	0.022
Spns2	Homeostatic	4.21806e-06	0.0785487	0.783514	0.027	0.015
AU041133	Homeostatic	4.24373e-06	0.0790267	0.691264	0.048	0.031
BC031181	Homeostatic	4.3401e-06	0.0808214	0.460927	0.071	0.05
Smim10l1	Homeostatic	4.4269e-06	0.0824377	0.702176	0.038	0.023
Rab14	Homeostatic	4.47667e-06	0.0833646	0.236808	0.147	0.115
Rab4b	Homeostatic	4.54882e-06	0.084708	0.636838	0.053	0.035
0610012G03Rik	Homeostatic	4.58503e-06	0.0853824	0.562851	0.055	0.036
Paxbp1	Homeostatic	4.64335e-06	0.0864684	0.241917	0.18	0.146
Ppm1l	Homeostatic	4.70633e-06	0.0876414	0.271095	0.098	0.072
Neurl1a	Homeostatic	4.72083e-06	0.0879113	0.549326	0.056	0.037
Gm49041	Homeostatic	4.77276e-06	0.0888783	0.949964	0.028	0.015
Irak1	Homeostatic	4.84304e-06	0.0901871	0.365241	0.116	0.089
Prrc2c	Homeostatic	4.90984e-06	0.0914311	0.126483	0.292	0.244
Gpc2	Homeostatic	4.92973e-06	0.0918014	0.521227	0.048	0.031
Ccdc50	Homeostatic	4.94401e-06	0.0920673	0.163009	0.226	0.187
Gm30329	Homeostatic	4.96517e-06	0.0924613	1.15398	0.021	0.01
Mrpl24	Homeostatic	4.99673e-06	0.0930491	0.22465	0.17	0.136
N4bp2l1	Homeostatic	5.11643e-06	0.0952782	0.371327	0.073	0.051
Celf4	Homeostatic	5.14814e-06	0.0958686	0.668381	0.029	0.016
Plscr3	Homeostatic	5.21715e-06	0.0971538	0.944106	0.024	0.012
Tmem106b	Homeostatic	5.25373e-06	0.097835	0.497777	0.06	0.041
Ids	Homeostatic	5.44755e-06	0.101444	1.10613	0.022	0.01
Rps7	Homeostatic	5.47079e-06	0.101877	0.346926	0.065	0.045
Slc25a36	Homeostatic	5.61951e-06	0.104646	0.298068	0.11	0.083
Ppm1m	Homeostatic	5.64132e-06	0.105053	0.57992	0.043	0.027
Czib	Homeostatic	5.65666e-06	0.105338	0.27189	0.104	0.078
Zfp322a	Homeostatic	5.74878e-06	0.107054	0.391267	0.09	0.066
Trp53i13	Homeostatic	5.78893e-06	0.107802	0.78584	0.025	0.013
Ggps1	Homeostatic	5.91898e-06	0.110223	0.312705	0.124	0.096
Sfr1	Homeostatic	5.93456e-06	0.110513	0.744189	0.038	0.023
Kalrn	Homeostatic	5.94099e-06	0.110633	0.854169	0.026	0.013
Ascc1	Homeostatic	6.07403e-06	0.113111	0.448393	0.061	0.041
Tmem268	Homeostatic	6.14556e-06	0.114443	0.582179	0.048	0.031
Det1	Homeostatic	6.14716e-06	0.114472	0.772935	0.029	0.016
Mier1	Homeostatic	6.15191e-06	0.114561	0.213495	0.176	0.142
Drap1	Homeostatic	6.20364e-06	0.115524	0.567338	0.051	0.033
Resf1	Homeostatic	6.21923e-06	0.115814	0.172109	0.218	0.179
Gm42031	Homeostatic	6.23786e-06	0.116161	0.801225	0.033	0.019
Dapk2	Homeostatic	6.27956e-06	0.116938	0.346115	0.099	0.074
Creb1	Homeostatic	6.33583e-06	0.117986	0.19893	0.16	0.126
Pdia4	Homeostatic	6.34522e-06	0.118161	0.609625	0.058	0.039
Ppfibp2	Homeostatic	6.49225e-06	0.120899	0.486889	0.048	0.03
Glb1l3	Homeostatic	6.52798e-06	0.121564	0.446393	0.05	0.032
2410022M11Rik	Homeostatic	6.54009e-06	0.12179	1.12653	0.019	0.009
Gt(ROSA)26Sor	Homeostatic	6.59865e-06	0.12288	0.758812	0.044	0.028
Lsm4	Homeostatic	6.65143e-06	0.123863	0.962627	0.023	0.012
Gm9967	Homeostatic	6.74661e-06	0.125635	0.801804	0.026	0.014
Pot1b	Homeostatic	6.85184e-06	0.127595	0.165286	0.144	0.113
Mrps26	Homeostatic	6.90671e-06	0.128617	0.645695	0.042	0.026
Foxo3	Homeostatic	6.98466e-06	0.130068	0.194061	0.104	0.077
Itpr3	Homeostatic	7.01808e-06	0.130691	0.673809	0.03	0.017
Aars	Homeostatic	7.07242e-06	0.131703	0.547011	0.062	0.042
2610008E11Rik	Homeostatic	7.07673e-06	0.131783	0.48128	0.048	0.031
Abhd17b	Homeostatic	7.07962e-06	0.131837	0.352448	0.087	0.063
Ust	Homeostatic	7.19154e-06	0.133921	0.419365	0.062	0.042
Hacd3	Homeostatic	7.20743e-06	0.134217	0.483542	0.055	0.036
Tll2	Homeostatic	7.24915e-06	0.134994	2.73428	0.007	0.001
Ssbp1	Homeostatic	7.25131e-06	0.135034	0.260072	0.156	0.124
Gdap2	Homeostatic	7.42629e-06	0.138292	0.450598	0.05	0.033
Hsd17b4	Homeostatic	7.46393e-06	0.138993	0.353918	0.082	0.059
Fbxl5	Homeostatic	7.46427e-06	0.139	0.377745	0.106	0.08
Gm17066	Homeostatic	7.49631e-06	0.139596	0.480732	0.064	0.045
Zfp40	Homeostatic	7.52741e-06	0.140175	0.499631	0.045	0.029
Klf13	Homeostatic	7.5399e-06	0.140408	0.271778	0.119	0.092
Rnf180	Homeostatic	7.59802e-06	0.14149	0.117467	0.279	0.233
Lrig3	Homeostatic	7.68773e-06	0.143161	0.952185	0.021	0.01
Nfu1	Homeostatic	7.71008e-06	0.143577	0.525633	0.056	0.038
Emc3	Homeostatic	7.72132e-06	0.143786	0.310589	0.102	0.076
Erlec1	Homeostatic	7.73489e-06	0.144039	0.374298	0.085	0.062
Epm2aip1	Homeostatic	7.77353e-06	0.144759	0.573254	0.03	0.016
Gm48614	Homeostatic	7.85064e-06	0.146195	1.39096	0.01	0.003
Fdxr	Homeostatic	7.85549e-06	0.146285	0.909852	0.023	0.012
Srl	Homeostatic	7.85666e-06	0.146307	0.619163	0.027	0.014
Gm13008	Homeostatic	7.89654e-06	0.147049	0.389656	0.073	0.052
Sel1l	Homeostatic	8.0103e-06	0.149168	0.225517	0.143	0.113
Abcb4	Homeostatic	8.06201e-06	0.150131	0.204051	0.095	0.07
Dcaf8	Homeostatic	8.07288e-06	0.150333	0.27641	0.132	0.103
Rps24	Homeostatic	8.0791e-06	0.150449	0.237039	0.112	0.085
Rgs2	Homeostatic	8.10495e-06	0.15093	0.263709	0.163	0.131
Tgfb1	Homeostatic	8.18962e-06	0.152507	0.251974	0.131	0.102
Dolk	Homeostatic	8.27346e-06	0.154068	0.942704	0.026	0.014
Pabpc1	Homeostatic	8.2763e-06	0.154121	0.117261	0.57	0.503
Gm45669	Homeostatic	8.28481e-06	0.15428	0.615809	0.035	0.021
Cldnd1	Homeostatic	8.40272e-06	0.156476	0.651575	0.039	0.024
Hs6st1	Homeostatic	8.40551e-06	0.156527	0.548557	0.046	0.03
Mycl	Homeostatic	8.4955e-06	0.158203	2.00204	0.006	0.001
Nudt16	Homeostatic	8.54645e-06	0.159152	0.650678	0.043	0.027
Tapbp	Homeostatic	8.57268e-06	0.15964	0.32091	0.096	0.071
B3gat3	Homeostatic	8.61638e-06	0.160454	0.481744	0.065	0.045
Vasp	Homeostatic	8.75025e-06	0.162947	0.613371	0.042	0.027
Ube2e3	Homeostatic	8.87512e-06	0.165273	0.485854	0.058	0.039
Fam126a	Homeostatic	9.03615e-06	0.168271	0.432261	0.067	0.047
Smim15	Homeostatic	9.03648e-06	0.168277	0.777252	0.025	0.013
Gm39348	Homeostatic	9.16688e-06	0.170706	3.81941	0.006	0.001
Ccm2	Homeostatic	9.20633e-06	0.17144	0.255725	0.11	0.083
Gm2237	Homeostatic	9.21748e-06	0.171648	0.584829	0.057	0.039
Gm13431	Homeostatic	9.22139e-06	0.171721	3.49341	0.006	0.001
Park7	Homeostatic	9.29089e-06	0.173015	0.427853	0.062	0.043
1110035H17Rik	Homeostatic	9.55946e-06	0.178016	1.1044	0.016	0.007
Tmem9b	Homeostatic	9.63235e-06	0.179374	0.731632	0.032	0.018
Snx17	Homeostatic	9.76227e-06	0.181793	0.561618	0.05	0.033
Pbx1	Homeostatic	9.85923e-06	0.183599	0.211864	0.117	0.089
Vamp8	Homeostatic	9.93454e-06	0.185001	0.52956	0.053	0.035
Gm26680	Homeostatic	9.97041e-06	0.185669	0.923889	0.024	0.012
Kdelr1	Homeostatic	1.00636e-05	0.187404	0.580382	0.045	0.029
Cyld	Homeostatic	1.00656e-05	0.187441	0.239885	0.167	0.135
Scrn3	Homeostatic	1.01063e-05	0.188199	0.630696	0.049	0.032
Arhgdib	Homeostatic	1.02908e-05	0.191635	0.244128	0.083	0.06
Pgs1	Homeostatic	1.03548e-05	0.192827	0.258804	0.144	0.115
B4galt6	Homeostatic	1.03933e-05	0.193543	0.311341	0.075	0.054
Crot	Homeostatic	1.05768e-05	0.196961	0.401671	0.076	0.055
Rel	Homeostatic	1.06252e-05	0.197862	0.169809	0.136	0.106
Prorsd1	Homeostatic	1.06949e-05	0.19916	0.397917	0.071	0.05
Ddx41	Homeostatic	1.07824e-05	0.200789	1.05018	0.023	0.011
Tmem204	Homeostatic	1.08072e-05	0.201252	0.725164	0.024	0.012
Ccdc47	Homeostatic	1.08551e-05	0.202143	0.327985	0.093	0.069
Hnrnpa1	Homeostatic	1.13371e-05	0.211119	0.270463	0.122	0.094
Fkbp7	Homeostatic	1.13461e-05	0.211287	0.511209	0.037	0.022
Rpl8	Homeostatic	1.13681e-05	0.211697	0.359136	0.11	0.084
Tbc1d14	Homeostatic	1.13903e-05	0.21211	0.146902	0.181	0.145
Ptms	Homeostatic	1.14071e-05	0.212422	0.352573	0.064	0.044
Tinf2	Homeostatic	1.14143e-05	0.212557	0.597472	0.039	0.024
Tmem19	Homeostatic	1.14438e-05	0.213106	0.631425	0.046	0.03
Card9	Homeostatic	1.15911e-05	0.215849	0.595544	0.037	0.022
Zbtb18	Homeostatic	1.16078e-05	0.21616	0.671472	0.033	0.019
Tmem234	Homeostatic	1.16317e-05	0.216605	0.267148	0.137	0.108
Prdm9	Homeostatic	1.16686e-05	0.217292	0.765549	0.036	0.022
Tapt1	Homeostatic	1.19771e-05	0.223037	0.474871	0.047	0.031
Hnrnpa0	Homeostatic	1.20202e-05	0.22384	0.339857	0.05	0.033
Agps	Homeostatic	1.20731e-05	0.224826	0.173117	0.155	0.123
Itgae	Homeostatic	1.21431e-05	0.226129	0.668343	0.032	0.018
Serpinf1	Homeostatic	1.21692e-05	0.226614	1.42623	0.011	0.004
Daglb	Homeostatic	1.22112e-05	0.227398	0.162584	0.188	0.152
Gm49708	Homeostatic	1.23086e-05	0.229212	1.6209	0.012	0.004
Atp5f1	Homeostatic	1.23205e-05	0.229433	0.338103	0.064	0.045
Spns3	Homeostatic	1.23977e-05	0.23087	1.19747	0.014	0.005
6330418K02Rik	Homeostatic	1.25047e-05	0.232863	0.703538	0.038	0.023
Hmg20b	Homeostatic	1.26951e-05	0.236408	0.373354	0.083	0.061
Dusp22	Homeostatic	1.28766e-05	0.239788	0.634207	0.037	0.023
Gpr65	Homeostatic	1.29865e-05	0.241835	0.280833	0.12	0.093
Cpsf3	Homeostatic	1.30567e-05	0.243143	0.327431	0.099	0.074
Gm47772	Homeostatic	1.32983e-05	0.24764	1.05671	0.024	0.012
Ftx	Homeostatic	1.35254e-05	0.25187	0.365745	0.062	0.043
Ddost	Homeostatic	1.36665e-05	0.254497	0.447719	0.065	0.046
Supt4a	Homeostatic	1.36897e-05	0.25493	0.730451	0.032	0.019
Gabpb2	Homeostatic	1.38097e-05	0.257164	0.339745	0.086	0.063
Unkl	Homeostatic	1.39701e-05	0.260152	0.367563	0.072	0.051
Tpp1	Homeostatic	1.41178e-05	0.262902	0.18928	0.111	0.085
Nono	Homeostatic	1.41366e-05	0.263251	0.306399	0.102	0.077
Itprid2	Homeostatic	1.4176e-05	0.263985	0.333497	0.082	0.06
Rab11fip2	Homeostatic	1.42681e-05	0.2657	0.323083	0.132	0.104
Fam53b	Homeostatic	1.42751e-05	0.265831	0.648891	0.046	0.03
Prmt9	Homeostatic	1.42825e-05	0.265969	0.310985	0.082	0.059
Oxld1	Homeostatic	1.4357e-05	0.267356	0.796766	0.029	0.016
Zc3h8	Homeostatic	1.44245e-05	0.268612	0.546981	0.05	0.033
Noxo1	Homeostatic	1.46857e-05	0.273478	0.767435	0.035	0.021
Psmd4	Homeostatic	1.47721e-05	0.275086	0.423161	0.076	0.055
Myd88	Homeostatic	1.50698e-05	0.28063	0.601626	0.027	0.015
Zfp770	Homeostatic	1.51017e-05	0.281224	0.581576	0.054	0.037
1700028E10Rik	Homeostatic	1.52196e-05	0.28342	0.485882	0.049	0.032
2900097C17Rik	Homeostatic	1.54302e-05	0.28734	0.840054	0.028	0.015
Ssr1	Homeostatic	1.55802e-05	0.290135	0.367101	0.068	0.048
Gm37306	Homeostatic	1.56643e-05	0.291701	2.49166	0.007	0.001
Wdr81	Homeostatic	1.57051e-05	0.29246	0.742804	0.033	0.019
Sh3bp5	Homeostatic	1.59401e-05	0.296836	0.552707	0.048	0.032
Ring1	Homeostatic	1.6025e-05	0.298417	0.301408	0.107	0.082
Gm15635	Homeostatic	1.61096e-05	0.299993	0.318191	0.085	0.062
Srgn	Homeostatic	1.63921e-05	0.305254	0.271548	0.095	0.072
Zfp738	Homeostatic	1.64312e-05	0.305982	0.448408	0.067	0.047
Ndst1	Homeostatic	1.64649e-05	0.306609	0.586357	0.045	0.029
Dnase1l3	Homeostatic	1.65071e-05	0.307396	1.43925	0.01	0.003
Sorl1	Homeostatic	1.66833e-05	0.310677	0.266739	0.078	0.057
Cdk5r1	Homeostatic	1.67844e-05	0.312559	0.710256	0.027	0.015
Hivep2	Homeostatic	1.67899e-05	0.312662	0.338159	0.074	0.053
Lnpk	Homeostatic	1.68445e-05	0.313679	0.417727	0.062	0.043
Rpl36	Homeostatic	1.68709e-05	0.31417	0.398663	0.083	0.062
BC003965	Homeostatic	1.70675e-05	0.317831	0.825747	0.032	0.019
Upf2	Homeostatic	1.71151e-05	0.318718	0.196684	0.254	0.215
Il4ra	Homeostatic	1.71754e-05	0.31984	0.534262	0.05	0.033
Gm13778	Homeostatic	1.73155e-05	0.322449	1.39558	0.011	0.004
Gadl1	Homeostatic	1.73803e-05	0.323655	1.9661	0.009	0.002
Gm16861	Homeostatic	1.74208e-05	0.32441	1.27336	0.011	0.004
Gm10406	Homeostatic	1.74733e-05	0.325388	1.03536	0.02	0.01
Tmem30a	Homeostatic	1.75745e-05	0.327272	0.35045	0.094	0.07
4930481A15Rik	Homeostatic	1.77004e-05	0.329617	0.350425	0.057	0.039
Trim12c	Homeostatic	1.77709e-05	0.33093	0.252213	0.109	0.084
Adipor2	Homeostatic	1.78794e-05	0.332951	0.266394	0.102	0.077
Hagh	Homeostatic	1.80698e-05	0.336496	0.47185	0.061	0.042
Pex6	Homeostatic	1.85063e-05	0.344625	0.66613	0.036	0.022
2300009A05Rik	Homeostatic	1.86552e-05	0.347397	0.801621	0.027	0.015
Isca2	Homeostatic	1.88107e-05	0.350292	0.585351	0.046	0.03
Tax1bp1	Homeostatic	1.89053e-05	0.352054	0.337966	0.11	0.085
Hnrnpdl	Homeostatic	1.92103e-05	0.357734	0.239396	0.214	0.179
Rbmx	Homeostatic	1.94121e-05	0.361493	0.347462	0.062	0.043
Fcf1	Homeostatic	1.97917e-05	0.36856	0.451323	0.072	0.052
Sidt2	Homeostatic	1.99997e-05	0.372434	0.599693	0.037	0.022
Ric3	Homeostatic	2.00229e-05	0.372867	0.687915	0.032	0.019
Nrd1	Homeostatic	2.02328e-05	0.376776	0.156571	0.193	0.158
Brip1os	Homeostatic	2.06083e-05	0.383768	0.110619	0.27	0.228
Mapk9	Homeostatic	2.0665e-05	0.384824	0.337505	0.079	0.057
Senp8	Homeostatic	2.07084e-05	0.385631	0.428509	0.059	0.041
Ptp4a2	Homeostatic	2.08128e-05	0.387577	0.170306	0.207	0.171
Lsm7	Homeostatic	2.08943e-05	0.389093	0.586599	0.055	0.038
Carf	Homeostatic	2.08946e-05	0.3891	0.512519	0.048	0.031
Stradb	Homeostatic	2.09782e-05	0.390656	0.634238	0.028	0.016
Crtam	Homeostatic	2.10078e-05	0.391208	1.78778	0.01	0.003
Zfp30	Homeostatic	2.15249e-05	0.400837	0.697335	0.03	0.017
Mag	Homeostatic	2.15676e-05	0.401633	0.787206	0.031	0.018
Pigk	Homeostatic	2.18393e-05	0.406691	0.295038	0.073	0.052
Gm47863	Homeostatic	2.19449e-05	0.408657	1.16442	0.016	0.007
Oma1	Homeostatic	2.19823e-05	0.409355	0.199588	0.145	0.115
Fads1	Homeostatic	2.32847e-05	0.433608	0.727398	0.034	0.021
Ccdc71	Homeostatic	2.33007e-05	0.433907	1.11822	0.016	0.007
Tex264	Homeostatic	2.34198e-05	0.436123	1.06158	0.021	0.011
1810021B22Rik	Homeostatic	2.37651e-05	0.442554	1.28675	0.011	0.004
Rpl28	Homeostatic	2.39957e-05	0.446847	0.412739	0.054	0.036
Ccdc192	Homeostatic	2.40817e-05	0.448449	0.802223	0.02	0.01
Nhsl2	Homeostatic	2.41659e-05	0.450017	0.934469	0.017	0.008
Tardbp	Homeostatic	2.42723e-05	0.451999	0.226907	0.144	0.115
Zup1	Homeostatic	2.46989e-05	0.459943	0.157801	0.243	0.204
Nbr1	Homeostatic	2.52732e-05	0.470638	0.184545	0.203	0.168
Tfpi	Homeostatic	2.52788e-05	0.470743	0.5233	0.051	0.034
Srpr	Homeostatic	2.54627e-05	0.474166	0.243424	0.152	0.122
Ppp5c	Homeostatic	2.5492e-05	0.474712	0.596759	0.034	0.021
Yes1	Homeostatic	2.55037e-05	0.474931	0.297867	0.085	0.063
Dad1	Homeostatic	2.55934e-05	0.476601	0.302186	0.064	0.045
Rprd1a	Homeostatic	2.57722e-05	0.47993	0.253006	0.097	0.073
Smad4	Homeostatic	2.6147e-05	0.486909	0.130317	0.122	0.095
Tvp23b	Homeostatic	2.63248e-05	0.49022	0.564752	0.036	0.022
Ergic2	Homeostatic	2.63332e-05	0.490376	0.397283	0.062	0.044
Gm3252	Homeostatic	2.67571e-05	0.49827	1.02068	0.023	0.012
Klhl26	Homeostatic	2.71847e-05	0.506233	0.385628	0.067	0.047
Atf6b	Homeostatic	2.7373e-05	0.509741	0.458984	0.059	0.041
Gpat4	Homeostatic	2.74308e-05	0.510817	0.494226	0.035	0.021
1500015A07Rik	Homeostatic	2.78024e-05	0.517736	0.523467	0.037	0.023
Mfsd1	Homeostatic	2.78569e-05	0.518751	0.482499	0.067	0.048
Insig2	Homeostatic	2.79632e-05	0.520731	0.336008	0.056	0.039
Top3b	Homeostatic	2.79992e-05	0.521401	0.328091	0.058	0.04
Mgat4b	Homeostatic	2.84191e-05	0.529221	0.245276	0.123	0.096
Gm10134	Homeostatic	2.86823e-05	0.534122	0.48096	0.041	0.026
Fgf11	Homeostatic	2.87943e-05	0.536208	2.12849	0.006	0.001
Gm33858	Homeostatic	2.95189e-05	0.549702	1.74239	0.009	0.003
Hist3h2a	Homeostatic	2.95994e-05	0.551201	0.69372	0.024	0.013
Dcaf17	Homeostatic	2.97537e-05	0.554074	0.301795	0.139	0.112
Rab3il1	Homeostatic	2.97879e-05	0.554711	0.437062	0.055	0.038
Klhdc8b	Homeostatic	3.00813e-05	0.560173	0.502234	0.078	0.057
Senp6	Homeostatic	3.00825e-05	0.560196	0.225503	0.184	0.152
Angel2	Homeostatic	3.0083e-05	0.560206	0.202506	0.128	0.101
Egln2	Homeostatic	3.02644e-05	0.563583	0.690795	0.029	0.017
Slc39a10	Homeostatic	3.03079e-05	0.564394	0.265541	0.072	0.052
1700096K18Rik	Homeostatic	3.03746e-05	0.565635	0.918896	0.023	0.012
Trim8	Homeostatic	3.08046e-05	0.573643	0.508359	0.039	0.025
B3galnt1	Homeostatic	3.09179e-05	0.575753	0.479293	0.047	0.031
Anks3	Homeostatic	3.12667e-05	0.582249	0.301905	0.086	0.064
Bscl2	Homeostatic	3.16081e-05	0.588607	0.622388	0.034	0.021
A930029G22Rik	Homeostatic	3.18533e-05	0.593173	1.10196	0.015	0.007
Heg1	Homeostatic	3.20293e-05	0.59645	0.619427	0.012	0.004
Ttc39b	Homeostatic	3.23426e-05	0.602285	0.265551	0.086	0.064
Bptf	Homeostatic	3.23776e-05	0.602936	0.13989	0.242	0.202
Pop1	Homeostatic	3.26969e-05	0.608881	0.784057	0.037	0.023
Liph	Homeostatic	3.27119e-05	0.609162	0.426722	0.052	0.035
Cdc40	Homeostatic	3.30386e-05	0.615244	0.335643	0.108	0.084
Rnaseh2c	Homeostatic	3.42946e-05	0.638635	0.670034	0.024	0.013
Trir	Homeostatic	3.45168e-05	0.642773	0.486907	0.054	0.038
Stmn1	Homeostatic	3.51581e-05	0.654714	1.09799	0.02	0.01
0610040B10Rik	Homeostatic	3.59439e-05	0.669348	0.764558	0.027	0.015
2610001J05Rik	Homeostatic	3.62736e-05	0.675488	0.445009	0.043	0.028
Gm12166	Homeostatic	3.6341e-05	0.676742	0.877209	0.024	0.013
Cep63	Homeostatic	3.64314e-05	0.678426	0.352953	0.066	0.047
Dnajb9	Homeostatic	3.68182e-05	0.685629	0.489686	0.036	0.023
Map4k2	Homeostatic	3.69285e-05	0.687683	0.612188	0.044	0.029
Cwc15	Homeostatic	3.69872e-05	0.688776	0.593747	0.064	0.046
Rab10os	Homeostatic	3.70086e-05	0.689173	0.619708	0.029	0.017
Eogt	Homeostatic	3.71503e-05	0.691814	0.632473	0.035	0.021
Eif2b5	Homeostatic	3.71891e-05	0.692535	0.709131	0.033	0.02
Angptl7	Homeostatic	3.7248e-05	0.693632	0.941795	0.021	0.011
Ccnl2	Homeostatic	3.73321e-05	0.695199	0.189338	0.169	0.138
Gm19951	Homeostatic	3.76957e-05	0.701969	0.517543	0.045	0.03
Fbxl6	Homeostatic	3.79181e-05	0.706111	0.757376	0.03	0.017
Mblac1	Homeostatic	3.79981e-05	0.707601	1.0575	0.014	0.006
Pilra	Homeostatic	3.8203e-05	0.711416	0.661082	0.046	0.03
Fam136a	Homeostatic	3.82064e-05	0.71148	1.25832	0.013	0.006
Gm8013	Homeostatic	3.84903e-05	0.716766	0.725407	0.017	0.008
Man2b2	Homeostatic	3.89363e-05	0.725071	0.225334	0.122	0.096
Ndufa13	Homeostatic	3.91054e-05	0.728221	0.590237	0.034	0.021
Ufc1	Homeostatic	3.91377e-05	0.728822	0.617289	0.034	0.021
Ptpn18	Homeostatic	3.91651e-05	0.729333	0.195262	0.143	0.114
Tap2	Homeostatic	3.92106e-05	0.730179	0.327401	0.085	0.063
Gm39469	Homeostatic	3.96019e-05	0.737467	0.425503	0.062	0.044
Lmln	Homeostatic	4.00848e-05	0.746459	0.321429	0.102	0.079
Ier3ip1	Homeostatic	4.03203e-05	0.750844	0.516366	0.055	0.038
Mri1	Homeostatic	4.12927e-05	0.768954	0.461919	0.047	0.031
Gm11827	Homeostatic	4.13207e-05	0.769473	2.03294	0.005	0.001
Gm10076	Homeostatic	4.13312e-05	0.76967	0.571669	0.029	0.017
Setd2	Homeostatic	4.14562e-05	0.771998	0.177419	0.227	0.191
Tnfrsf11a	Homeostatic	4.16003e-05	0.77468	0.133695	0.167	0.136
Rab5c	Homeostatic	4.17988e-05	0.778377	0.450537	0.054	0.038
D830030K20Rik	Homeostatic	4.27355e-05	0.79582	1.31596	0.012	0.005
Nfix	Homeostatic	4.28086e-05	0.797182	0.446123	0.06	0.042
Pxn	Homeostatic	4.29234e-05	0.799319	0.482699	0.055	0.038
Ssb	Homeostatic	4.30883e-05	0.80239	0.277487	0.128	0.103
Kif3b	Homeostatic	4.39449e-05	0.818342	0.228848	0.101	0.077
Ddx42	Homeostatic	4.43999e-05	0.826814	0.322744	0.099	0.076
Rif1	Homeostatic	4.55328e-05	0.847911	0.267052	0.102	0.078
Zfp408	Homeostatic	4.63238e-05	0.862641	0.323402	0.066	0.047
Rinl	Homeostatic	4.64151e-05	0.864342	0.507944	0.043	0.028
Cul1	Homeostatic	4.64306e-05	0.864631	0.153788	0.184	0.151
Smpd5	Homeostatic	4.65187e-05	0.866272	0.424395	0.063	0.045
C030034I22Rik	Homeostatic	4.68165e-05	0.871816	0.530656	0.029	0.017
Idh3b	Homeostatic	4.69247e-05	0.873831	0.322747	0.112	0.088
Tmem14c	Homeostatic	4.70266e-05	0.87573	0.547221	0.041	0.027
Tlr4	Homeostatic	4.70729e-05	0.876591	0.195045	0.088	0.065
Rpl21	Homeostatic	4.80284e-05	0.894385	0.28114	0.128	0.102
Vdac2	Homeostatic	4.80821e-05	0.895385	0.318065	0.098	0.075
Paox	Homeostatic	4.81498e-05	0.896646	0.467554	0.049	0.033
Slc5a10	Homeostatic	4.82545e-05	0.898595	2.66625	0.007	0.001
Gm20045	Homeostatic	4.82555e-05	0.898614	0.690886	0.032	0.019
Tent2	Homeostatic	4.85962e-05	0.904958	0.18561	0.15	0.121
Gm3448	Homeostatic	4.86902e-05	0.906708	0.477765	0.051	0.035
Limd2	Homeostatic	4.90655e-05	0.913698	0.628572	0.032	0.019
Ptdss2	Homeostatic	4.94419e-05	0.920707	0.727794	0.024	0.013
Ccdc28a	Homeostatic	4.99662e-05	0.93047	0.64119	0.038	0.024
Dhrs7b	Homeostatic	5.00095e-05	0.931276	0.416488	0.052	0.036
Smc1a	Homeostatic	5.00994e-05	0.932952	0.340697	0.082	0.061
Snx31	Homeostatic	5.12623e-05	0.954607	2.41392	0.006	0.001
Gm26862	Homeostatic	5.13906e-05	0.956996	1.97707	0.006	0.001
Pbxip1	Homeostatic	5.14788e-05	0.958638	0.231237	0.134	0.107
Arnt	Homeostatic	5.18253e-05	0.96509	0.211751	0.147	0.119
Tmem131	Homeostatic	5.28285e-05	0.983773	0.213146	0.11	0.086
Gm29642	Homeostatic	5.34749e-05	0.99581	0.659802	0.023	0.013
0610010K14Rik	Homeostatic	5.3855e-05	1	1.1422	0.02	0.01
Mdfi	Homeostatic	5.40809e-05	1	0.805299	0.019	0.01
Fuca2	Homeostatic	5.48459e-05	1	0.307596	0.058	0.04
A230056P14Rik	Homeostatic	5.48864e-05	1	0.611097	0.038	0.024
Fam13a	Homeostatic	5.51802e-05	1	0.587643	0.033	0.02
Gm9888	Homeostatic	5.58466e-05	1	1.92407	0.007	0.002
Poglut2	Homeostatic	5.6284e-05	1	0.90048	0.024	0.013
Tmem106c	Homeostatic	5.66072e-05	1	0.514744	0.035	0.022
Abi3	Homeostatic	5.66295e-05	1	0.135771	0.273	0.233
D230022J07Rik	Homeostatic	5.70672e-05	1	0.666223	0.028	0.016
Nox1	Homeostatic	5.71559e-05	1	0.887728	0.022	0.012
Tmod1	Homeostatic	5.73997e-05	1	0.501181	0.038	0.025
Pnpla8	Homeostatic	5.74015e-05	1	0.186462	0.124	0.099
Cep164	Homeostatic	5.76128e-05	1	0.350255	0.052	0.036
Vps36	Homeostatic	5.84152e-05	1	0.444313	0.04	0.026
Gm43569	Homeostatic	5.88813e-05	1	1.11367	0.012	0.005
Gm41611	Homeostatic	5.92601e-05	1	0.912832	0.024	0.013
Efnb2	Homeostatic	5.92809e-05	1	1.66333	0.009	0.003
Gm14964	Homeostatic	6.10046e-05	1	2.18535	0.005	0.001
Lzic	Homeostatic	6.10097e-05	1	0.460271	0.053	0.037
Rexo1	Homeostatic	6.15499e-05	1	0.412806	0.068	0.049
Imp3	Homeostatic	6.16502e-05	1	0.634921	0.026	0.015
B4gat1	Homeostatic	6.18784e-05	1	0.877635	0.019	0.01
Ly6m	Homeostatic	6.21778e-05	1	1.63967	0.007	0.002
Zcchc24	Homeostatic	6.25385e-05	1	0.45019	0.032	0.02
Rpl36al	Homeostatic	6.35342e-05	1	0.449417	0.064	0.046
Lrpprc	Homeostatic	6.39542e-05	1	0.415319	0.075	0.055
Rps27a	Homeostatic	6.40281e-05	1	0.170317	0.175	0.144
BC005624	Homeostatic	6.40392e-05	1	0.523503	0.055	0.039
Ppil2	Homeostatic	6.45433e-05	1	0.398629	0.086	0.065
Calhm2	Homeostatic	6.46429e-05	1	0.361208	0.06	0.043
Cdk12	Homeostatic	6.46484e-05	1	0.121642	0.258	0.219
Tram1	Homeostatic	6.51583e-05	1	0.293254	0.094	0.072
Snx13	Homeostatic	6.52081e-05	1	0.143495	0.221	0.186
Ppp4r3b	Homeostatic	6.60381e-05	1	0.168853	0.163	0.132
Srsf6	Homeostatic	6.61485e-05	1	0.339163	0.074	0.054
Duoxa1	Homeostatic	6.6627e-05	1	6.84369	0.003	0
Rxrb	Homeostatic	6.66957e-05	1	0.514374	0.041	0.027
Ik	Homeostatic	6.74549e-05	1	0.435187	0.063	0.045
Alg2	Homeostatic	6.7536e-05	1	0.373776	0.042	0.028
Tmem140	Homeostatic	6.76649e-05	1	0.35248	0.063	0.045
Haus7	Homeostatic	6.79825e-05	1	0.804798	0.013	0.006
Clic1	Homeostatic	6.889e-05	1	0.202063	0.159	0.13
Fan1	Homeostatic	6.89354e-05	1	0.446583	0.047	0.032
Gm13209	Homeostatic	6.89827e-05	1	3.75172	0.005	0.001
Apobec3	Homeostatic	6.90245e-05	1	0.22324	0.167	0.137
Wfs1	Homeostatic	6.92576e-05	1	0.552821	0.028	0.016
Adamtsl2	Homeostatic	6.96305e-05	1	2.42575	0.005	0.001
Mospd3	Homeostatic	7.0314e-05	1	0.618678	0.04	0.027
Hadha	Homeostatic	7.08754e-05	1	0.367674	0.082	0.062
Fiz1	Homeostatic	7.10129e-05	1	0.515676	0.05	0.034
Eif1	Homeostatic	7.15563e-05	1	0.349998	0.092	0.071
Dnaja2	Homeostatic	7.2324e-05	1	0.256725	0.094	0.072
Crebzf	Homeostatic	7.36393e-05	1	0.175518	0.13	0.104
Prkdc	Homeostatic	7.36719e-05	1	0.326175	0.088	0.067
Dnajc8	Homeostatic	7.42993e-05	1	0.297373	0.085	0.064
Gm16867	Homeostatic	7.5202e-05	1	2.48811	0.006	0.001
Spc24	Homeostatic	7.61625e-05	1	0.719423	0.026	0.015
Mtus2	Homeostatic	7.69477e-05	1	0.955915	0.017	0.008
Sypl	Homeostatic	7.75041e-05	1	0.358227	0.061	0.043
Rbm38	Homeostatic	7.75332e-05	1	1.29859	0.012	0.005
Mfap1a	Homeostatic	7.83639e-05	1	0.46056	0.05	0.035
Calcrl	Homeostatic	7.87915e-05	1	0.191325	0.078	0.058
Pex2	Homeostatic	7.88483e-05	1	0.504011	0.047	0.032
Tspan31	Homeostatic	7.94507e-05	1	0.557986	0.027	0.016
Dupd1	Homeostatic	7.98235e-05	1	1.85771	0.007	0.002
Aasdhppt	Homeostatic	8.11126e-05	1	0.877101	0.014	0.006
Cit	Homeostatic	8.14788e-05	1	0.411213	0.033	0.02
H6pd	Homeostatic	8.1632e-05	1	1.05221	0.015	0.007
2510039O18Rik	Homeostatic	8.26215e-05	1	0.466918	0.055	0.039
Cbx4	Homeostatic	8.29909e-05	1	0.693141	0.035	0.022
Zfp217	Homeostatic	8.3127e-05	1	0.54282	0.041	0.027
Yipf4	Homeostatic	8.41139e-05	1	0.415607	0.073	0.054
Rnf141	Homeostatic	8.42298e-05	1	0.365588	0.052	0.036
Kctd2	Homeostatic	8.47847e-05	1	0.463303	0.048	0.033
Zfp579	Homeostatic	8.48645e-05	1	0.735971	0.025	0.014
Zfp207	Homeostatic	8.55401e-05	1	0.140762	0.192	0.159
Slc35e1	Homeostatic	8.57173e-05	1	0.800395	0.024	0.014
Hspe1	Homeostatic	8.59011e-05	1	0.437123	0.039	0.025
Slc26a2	Homeostatic	8.64383e-05	1	0.519434	0.027	0.016
Vip	Homeostatic	8.80458e-05	1	1.97121	0.007	0.002
Pigp	Homeostatic	8.81074e-05	1	0.641467	0.033	0.021
Arhgef40	Homeostatic	8.90716e-05	1	0.248793	0.106	0.083
Srek1	Homeostatic	8.92133e-05	1	0.143721	0.248	0.211
Mast3	Homeostatic	8.94611e-05	1	0.13667	0.204	0.17
Apobec2	Homeostatic	8.95943e-05	1	2.95935	0.005	0.001
Gm32098	Homeostatic	9.02236e-05	1	1.57177	0.005	0.001
Herc1	Homeostatic	9.1145e-05	1	0.135495	0.219	0.184
Rbm33	Homeostatic	9.1501e-05	1	0.231313	0.153	0.126
Sh3gl1	Homeostatic	9.15891e-05	1	0.32358	0.11	0.087
Ddx23	Homeostatic	9.1919e-05	1	0.205796	0.096	0.074
Ppox	Homeostatic	9.19567e-05	1	0.682565	0.028	0.017
Gm47438	Homeostatic	9.39389e-05	1	1.49438	0.016	0.007
Mtr	Homeostatic	9.40752e-05	1	0.219546	0.128	0.102
Cdk2ap1	Homeostatic	9.41803e-05	1	0.80895	0.022	0.012
Smurf2	Homeostatic	9.50829e-05	1	0.206852	0.162	0.133
Zfand6	Homeostatic	9.58675e-05	1	0.117603	0.204	0.17
Msh2	Homeostatic	9.78814e-05	1	0.556477	0.044	0.03
Snap25	Homeostatic	9.8195e-05	1	0.711458	0.02	0.011
Zfp385c	Homeostatic	9.85133e-05	1	0.925048	0.016	0.008
Tmbim4	Homeostatic	9.86558e-05	1	0.21383	0.105	0.082
4732471J01Rik	Homeostatic	9.92966e-05	1	0.299037	0.104	0.081
Fkrp	Homeostatic	9.96412e-05	1	1.21329	0.014	0.006
4833418N02Rik	Homeostatic	0.000100875	1	1.0779	0.014	0.006
Cgrrf1	Homeostatic	0.000101873	1	0.566776	0.034	0.022
Gm2244	Homeostatic	0.000102546	1	2.21409	0.006	0.001
Hspa4	Homeostatic	0.000102803	1	0.321801	0.134	0.109
Swsap1	Homeostatic	0.000102896	1	1.99584	0.006	0.001
Dguok	Homeostatic	0.000105645	1	0.234789	0.081	0.061
Tsnax	Homeostatic	0.000106386	1	0.389733	0.064	0.047
Aldh9a1	Homeostatic	0.000108963	1	0.46799	0.036	0.023
Rdh14	Homeostatic	0.000110106	1	0.447741	0.038	0.025
Inka1	Homeostatic	0.000110274	1	1.25517	0.016	0.008
Zfyve16	Homeostatic	0.000110867	1	0.349525	0.078	0.059
Ing1	Homeostatic	0.000110894	1	0.559954	0.027	0.016
9930111J21Rik2	Homeostatic	0.000111272	1	0.138455	0.166	0.136
Igfbp4	Homeostatic	0.000111543	1	1.47305	0.008	0.003
Naa35	Homeostatic	0.000112607	1	0.179714	0.267	0.231
Tmem167	Homeostatic	0.000113166	1	0.489456	0.069	0.051
Csf2rb2	Homeostatic	0.000113408	1	0.592321	0.027	0.016
Gm17025	Homeostatic	0.000114554	1	4.31203	0.004	0
Stx4a	Homeostatic	0.000114667	1	0.317267	0.076	0.057
BC065397	Homeostatic	0.000115318	1	0.760095	0.027	0.016
Gm7854	Homeostatic	0.000116384	1	0.303124	0.03	0.018
Trappc4	Homeostatic	0.00011692	1	0.452963	0.043	0.029
Klhl29	Homeostatic	0.000117013	1	1.29501	0.009	0.003
Sppl3	Homeostatic	0.000117111	1	0.104988	0.222	0.186
Tbc1d7	Homeostatic	0.00011795	1	0.874404	0.022	0.012
3830406C13Rik	Homeostatic	0.000118193	1	0.288179	0.075	0.056
Ccnd1	Homeostatic	0.000120183	1	0.426307	0.04	0.027
Hspb3	Homeostatic	0.000120384	1	0.55728	0.024	0.013
Zfp672	Homeostatic	0.000120529	1	0.53768	0.043	0.029
Med23	Homeostatic	0.000122201	1	0.225666	0.097	0.075
Mrpl57	Homeostatic	0.000122281	1	0.82064	0.025	0.014
Tspan32	Homeostatic	0.000122753	1	0.727743	0.026	0.015
Gpatch11	Homeostatic	0.000125168	1	0.738521	0.023	0.013
Yeats4	Homeostatic	0.000125299	1	0.382323	0.078	0.059
Hcfc2	Homeostatic	0.000125384	1	0.701349	0.02	0.011
Tex261	Homeostatic	0.000126455	1	0.500399	0.051	0.036
Ddx6	Homeostatic	0.000127894	1	0.18705	0.173	0.143
Arhgef6	Homeostatic	0.000128093	1	0.210525	0.135	0.11
Cfl2	Homeostatic	0.000128348	1	0.292621	0.126	0.102
Angptl3	Homeostatic	0.000128622	1	0.23313	0.057	0.04
Gm38832	Homeostatic	0.000129722	1	1.2906	0.012	0.005
Tmem245	Homeostatic	0.000129822	1	0.212655	0.145	0.119
Bloc1s4	Homeostatic	0.000130218	1	0.903902	0.014	0.007
Gdi2	Homeostatic	0.00013101	1	0.150364	0.222	0.188
Ndufaf4	Homeostatic	0.000131123	1	0.347772	0.079	0.06
H2-Ke6	Homeostatic	0.000131146	1	0.477248	0.055	0.039
Ndufa4	Homeostatic	0.000131372	1	0.680254	0.034	0.022
Lamtor4	Homeostatic	0.000132168	1	0.429976	0.057	0.041
Mob4	Homeostatic	0.000132323	1	0.18881	0.108	0.085
Gm47795	Homeostatic	0.000133898	1	2.53059	0.005	0.001
9230111E07Rik	Homeostatic	0.000133928	1	0.669393	0.016	0.008
Gfer	Homeostatic	0.000136717	1	0.491521	0.051	0.035
Gm35154	Homeostatic	0.000137204	1	0.116605	0.102	0.08
Gm19708	Homeostatic	0.000138906	1	1.08773	0.012	0.005
Eef1a1	Homeostatic	0.000139239	1	0.116204	0.223	0.19
Rps15a	Homeostatic	0.000140455	1	0.361445	0.053	0.037
Tanc1	Homeostatic	0.000142663	1	1.79526	0.008	0.002
Chst1	Homeostatic	0.000143968	1	0.68035	0.028	0.017
Wnt5b	Homeostatic	0.000144107	1	0.420295	0.028	0.017
Gm49871	Homeostatic	0.000144252	1	0.796962	0.022	0.012
Zfp354a	Homeostatic	0.000145353	1	0.892398	0.014	0.006
A130014A01Rik	Homeostatic	0.000145763	1	0.69208	0.029	0.018
Wsb1	Homeostatic	0.000146038	1	0.150319	0.209	0.177
Gm5420	Homeostatic	0.000147341	1	1.68857	0.008	0.002
Atp5g2	Homeostatic	0.000151825	1	0.303268	0.077	0.058
Mpi	Homeostatic	0.000153886	1	0.757052	0.019	0.01
Eva1b	Homeostatic	0.000153915	1	0.893314	0.017	0.009
Csnk2a1	Homeostatic	0.000154422	1	0.175758	0.11	0.087
Mmp11	Homeostatic	0.000154579	1	3.27497	0.004	0.001
Mgrn1	Homeostatic	0.000154755	1	0.200391	0.109	0.086
Fam43a	Homeostatic	0.000154999	1	3.0518	0.004	0.001
Mccc2	Homeostatic	0.000156006	1	0.391828	0.03	0.019
Bcl10	Homeostatic	0.000157126	1	0.389271	0.061	0.045
Hexa	Homeostatic	0.000157614	1	0.127625	0.287	0.248
Plxna4os1	Homeostatic	0.000157952	1	0.394173	0.029	0.018
Lnpep	Homeostatic	0.000158719	1	0.105645	0.198	0.166
Fam45a	Homeostatic	0.000159652	1	0.299827	0.105	0.083
Smc2os	Homeostatic	0.000159712	1	1.23642	0.01	0.004
Abca13	Homeostatic	0.000160197	1	1.191	0.01	0.004
Vipr1	Homeostatic	0.000160948	1	1.03094	0.01	0.004
9330151L19Rik	Homeostatic	0.000163259	1	0.928241	0.016	0.008
Hjurp	Homeostatic	0.000163826	1	0.244171	0.068	0.051
Bag5	Homeostatic	0.000166185	1	0.769076	0.017	0.008
Ttpal	Homeostatic	0.000166573	1	0.629259	0.033	0.021
Atp6v0c	Homeostatic	0.000167315	1	0.168176	0.192	0.162
Ntan1	Homeostatic	0.000167863	1	0.328183	0.093	0.072
Mettl17	Homeostatic	0.00016788	1	0.553506	0.039	0.026
Grcc10	Homeostatic	0.000171813	1	0.449419	0.066	0.049
Maml1	Homeostatic	0.00017255	1	0.188762	0.116	0.092
B130034C11Rik	Homeostatic	0.000172854	1	0.565649	0.03	0.019
Urm1	Homeostatic	0.000173452	1	0.738736	0.03	0.019
Clptm1	Homeostatic	0.000175094	1	0.425666	0.054	0.039
Tfe3	Homeostatic	0.000175272	1	0.247372	0.088	0.068
Dvl3	Homeostatic	0.00017684	1	0.338623	0.052	0.037
G6pc3	Homeostatic	0.000176873	1	0.514982	0.033	0.021
P4hb	Homeostatic	0.000176894	1	0.24733	0.069	0.051
Cnih1	Homeostatic	0.000176982	1	0.773285	0.026	0.016
Rprd1b	Homeostatic	0.000177374	1	0.330126	0.051	0.036
Zdhhc24	Homeostatic	0.000180424	1	0.620394	0.035	0.023
Hnrnpr	Homeostatic	0.000181211	1	0.175143	0.126	0.101
Rbm3	Homeostatic	0.000181255	1	0.404738	0.065	0.048
Plekhj1	Homeostatic	0.000183917	1	0.500471	0.055	0.039
Ythdc1	Homeostatic	0.000184765	1	0.163283	0.228	0.195
Tmem126a	Homeostatic	0.00018739	1	0.207988	0.119	0.096
Arap1	Homeostatic	0.000190048	1	0.369769	0.084	0.065
Vav1	Homeostatic	0.000190794	1	0.155614	0.14	0.114
Samd4b	Homeostatic	0.000193596	1	0.410473	0.056	0.04
Mdp1	Homeostatic	0.000193946	1	0.45063	0.044	0.03
Igsf8	Homeostatic	0.000194152	1	0.440704	0.041	0.027
Sash3	Homeostatic	0.000194357	1	0.333004	0.062	0.045
Pgrmc1	Homeostatic	0.000197601	1	0.528152	0.031	0.019
Tnrc6a	Homeostatic	0.000200013	1	0.125899	0.283	0.246
Gm35060	Homeostatic	0.000200641	1	1.35919	0.005	0.001
Pdgfrb	Homeostatic	0.000202723	1	1.58767	0.007	0.002
Fbxo32	Homeostatic	0.000203457	1	0.569799	0.024	0.014
Lysmd3	Homeostatic	0.000204997	1	0.560769	0.028	0.017
Spcs3	Homeostatic	0.000205356	1	0.3154	0.047	0.032
Rbfa	Homeostatic	0.000209203	1	0.761265	0.019	0.011
Dhx8	Homeostatic	0.000209415	1	0.408764	0.061	0.045
Hyal1	Homeostatic	0.000209606	1	0.504332	0.03	0.019
Shld2	Homeostatic	0.000211064	1	0.228489	0.073	0.055
Mmp23	Homeostatic	0.000211189	1	0.929625	0.015	0.008
Gm13748	Homeostatic	0.000211567	1	1.11589	0.016	0.008
Oga	Homeostatic	0.00021167	1	0.107554	0.219	0.186
Ampd3	Homeostatic	0.000215361	1	0.550683	0.025	0.015
6030458C11Rik	Homeostatic	0.000216159	1	0.443289	0.048	0.034
[truncated: 8,971 more rows]

## Sheet: DEG in 5xFAD and 5xFAD+CSF1Ri m
DEG between Control and CSF1Ri-treated 5xFAD microglia from single-nuclei sequencing
gene	Ragulation	p_val	p_val_adj	Log2FC	pct.1	pct.2
Apoe	up in 5xFAD+CSF1Ri	0	0	-1.50543	0.602	0.904
Cacna1a	up in 5xFAD+CSF1Ri	0	0	-2.17711	0.219	0.595
Fgf13	up in 5xFAD+CSF1Ri	0	0	-2.1703	0.294	0.665
Gm15283	up in 5xFAD+CSF1Ri	0	0	-2.60011	0.165	0.484
Lilrb4a	up in 5xFAD+CSF1Ri	0	0	-2.33423	0.164	0.595
Myo1e	up in 5xFAD+CSF1Ri	0	0	-2.76066	0.129	0.535
Plxdc2	up in 5xFAD+CSF1Ri	0	0	-1.31553	0.751	0.895
Sec61a1	up in 5xFAD+CSF1Ri	0	0	-1.08707	0.856	0.961
Apbb2	up in 5xFAD+CSF1Ri	8.04585e-295	1.4983e-290	-1.84726	0.264	0.555
Lrmda	up in 5xFAD+CSF1Ri	2.07237e-292	3.85916e-288	-1.21067	0.607	0.787
Nrp1	up in 5xFAD+CSF1Ri	2.28925e-282	4.26305e-278	-2.44018	0.142	0.417
Igf1	up in 5xFAD+CSF1Ri	1.22193e-278	2.27549e-274	-2.94856	0.061	0.308
Uty	up in 5xFAD+CSF1Ri	1.28888e-266	2.40015e-262	-13.8057	0	0.161
Gm16183	up in 5xFAD+CSF1Ri	7.06797e-253	1.3162e-248	-2.86608	0.066	0.299
Arhgap24	up in 5xFAD+CSF1Ri	1.30898e-237	2.43758e-233	-1.9834	0.197	0.454
Zeb2	up in 5xFAD+CSF1Ri	6.86245e-221	1.27793e-216	-1.35352	0.494	0.676
Prkg1	up in 5xFAD+CSF1Ri	2.54916e-220	4.74704e-216	-1.07473	0.524	0.707
Myo5a	up in 5xFAD+CSF1Ri	3.27783e-220	6.10397e-216	-2.31964	0.121	0.354
Etl4	up in 5xFAD+CSF1Ri	2.22064e-206	4.13527e-202	-1.8335	0.147	0.393
Gm2245	up in 5xFAD+CSF1Ri	4.19016e-186	7.80292e-182	-1.69181	0.296	0.502
Xylt1	up in 5xFAD+CSF1Ri	3.92118e-185	7.30202e-181	-2.30061	0.089	0.293
Cadm1	up in 5xFAD+CSF1Ri	3.2561e-181	6.06352e-177	-1.56282	0.347	0.537
Fnip2	up in 5xFAD+CSF1Ri	3.50511e-177	6.52721e-173	-2.19621	0.138	0.344
Xlr5a	up in 5xFAD+CSF1Ri	7.38944e-177	1.37606e-172	-0.965556	0.503	0.672
Ank	up in 5xFAD+CSF1Ri	2.62121e-162	4.88121e-158	-2.07319	0.13	0.328
Olfr111	up in 5xFAD+CSF1Ri	2.14892e-160	4.00173e-156	-2.05498	0.11	0.302
Gm15155	up in 5xFAD+CSF1Ri	2.75386e-160	5.12823e-156	-2.72076	0.052	0.216
Rftn1	up in 5xFAD+CSF1Ri	5.48377e-160	1.02119e-155	-2.78875	0.051	0.213
Acaca	up in 5xFAD+CSF1Ri	6.13254e-148	1.142e-143	-2.02623	0.118	0.302
Eif2s3y	up in 5xFAD+CSF1Ri	6.34814e-145	1.18215e-140	-12.8789	0	0.089
Flt1	up in 5xFAD+CSF1Ri	1.58972e-133	2.96038e-129	-3.81363	0.015	0.125
Myo1f	up in 5xFAD+CSF1Ri	2.23176e-132	4.15599e-128	-1.22135	0.369	0.524
Pde6a	up in 5xFAD+CSF1Ri	5.11376e-130	9.52285e-126	-1.15012	0.336	0.504
Ctsb	up in 5xFAD+CSF1Ri	5.4934e-129	1.02298e-124	-0.92812	0.564	0.675
Mitf	up in 5xFAD+CSF1Ri	2.63975e-122	4.91574e-118	-1.42736	0.276	0.438
Dkk2	up in 5xFAD+CSF1Ri	1.43151e-119	2.66576e-115	-4.75896	0.006	0.093
Kcnma1	up in 5xFAD+CSF1Ri	5.4445e-119	1.01387e-114	-1.63627	0.182	0.351
Gpnmb	up in 5xFAD+CSF1Ri	2.04058e-115	3.79998e-111	-3.64181	0.014	0.112
Plek	up in 5xFAD+CSF1Ri	8.8068e-115	1.64e-110	-1.44357	0.247	0.409
Grik1	up in 5xFAD+CSF1Ri	5.70995e-114	1.06331e-109	-0.296244	0.889	0.93
Lyst	up in 5xFAD+CSF1Ri	6.41026e-112	1.19372e-107	-1.76233	0.186	0.344
Fgfr2	up in 5xFAD+CSF1Ri	6.7834e-112	1.26321e-107	-1.0788	0.414	0.547
Mamdc2	up in 5xFAD+CSF1Ri	5.57736e-109	1.03862e-104	-4.24085	0.008	0.093
Ehbp1	up in 5xFAD+CSF1Ri	3.56111e-108	6.6315e-104	-1.06421	0.388	0.524
Sltm	up in 5xFAD+CSF1Ri	9.73923e-108	1.81364e-103	-1.36626	0.271	0.42
Gm16599	up in 5xFAD+CSF1Ri	2.55626e-107	4.76026e-103	-1.32954	0.311	0.455
Cmpk1	up in 5xFAD+CSF1Ri	2.15368e-104	4.01058e-100	-1.0679	0.332	0.48
Ap3s1	up in 5xFAD+CSF1Ri	2.1183e-103	3.94469e-99	-0.87738	0.458	0.577
Olfr112	up in 5xFAD+CSF1Ri	5.58939e-103	1.04086e-98	-3.29744	0.02	0.116
Kdm5d	up in 5xFAD+CSF1Ri	6.7489e-101	1.25678e-96	-12.2613	0	0.062
Ptchd1	up in 5xFAD+CSF1Ri	2.23705e-97	4.16584e-93	-2.18511	0.055	0.176
Lgals3bp	up in 5xFAD+CSF1Ri	5.69977e-97	1.06141e-92	-1.48841	0.21	0.359
Apobec1	up in 5xFAD+CSF1Ri	8.57848e-97	1.59748e-92	-1.8297	0.167	0.31
Mir99ahg	up in 5xFAD+CSF1Ri	9.97865e-95	1.85822e-90	-0.886171	0.537	0.622
H2-D1	up in 5xFAD+CSF1Ri	2.81682e-92	5.24549e-88	-1.14562	0.334	0.466
Alcam	up in 5xFAD+CSF1Ri	2.65263e-88	4.93972e-84	-3.06166	0.022	0.11
Fam20c	up in 5xFAD+CSF1Ri	1.00252e-86	1.8669e-82	-2.98543	0.021	0.107
Ddx3y	up in 5xFAD+CSF1Ri	1.47718e-85	2.75081e-81	-5.11715	0.002	0.06
Gab2	up in 5xFAD+CSF1Ri	1.77095e-82	3.29786e-78	-0.739287	0.56	0.64
Ppp1r16a	up in 5xFAD+CSF1Ri	5.24397e-80	9.76532e-76	-1.22673	0.205	0.342
Lpl	up in 5xFAD+CSF1Ri	3.15948e-79	5.88358e-75	-1.86995	0.073	0.187
Ccl4	up in 5xFAD+CSF1Ri	1.16622e-76	2.17173e-72	-1.24231	0.156	0.295
Lilr4b	up in 5xFAD+CSF1Ri	1.55308e-76	2.89215e-72	-2.6897	0.022	0.102
Csf1	up in 5xFAD+CSF1Ri	1.56995e-74	2.92355e-70	-2.30366	0.049	0.146
Asb10	up in 5xFAD+CSF1Ri	2.66682e-74	4.96615e-70	-2.76028	0.027	0.109
Tmcc3	up in 5xFAD+CSF1Ri	1.07389e-72	1.9998e-68	-0.604248	0.687	0.734
Gm36043	up in 5xFAD+CSF1Ri	2.62617e-72	4.89045e-68	-3.38936	0.013	0.079
Hif1a	up in 5xFAD+CSF1Ri	6.93766e-72	1.29193e-67	-1.7046	0.108	0.224
Gas7	up in 5xFAD+CSF1Ri	2.98774e-71	5.56377e-67	-3.00838	0.015	0.084
Gm4070	up in 5xFAD+CSF1Ri	4.33916e-71	8.08038e-67	-2.06718	0.062	0.162
Neat1	up in 5xFAD+CSF1Ri	1.41915e-70	2.64274e-66	-1.34675	0.208	0.332
Asap1	up in 5xFAD+CSF1Ri	9.06834e-70	1.68871e-65	-1.07294	0.316	0.425
Ifi207	up in 5xFAD+CSF1Ri	3.52134e-69	6.55745e-65	-2.43642	0.03	0.112
Gm26936	up in 5xFAD+CSF1Ri	5.02258e-69	9.35306e-65	-2.09	0.068	0.168
Tgfbr2	up in 5xFAD+CSF1Ri	7.40969e-68	1.37983e-63	-0.976702	0.367	0.467
Tmem163	up in 5xFAD+CSF1Ri	8.93663e-68	1.66418e-63	-3.36795	0.01	0.07
Gm20528	up in 5xFAD+CSF1Ri	2.84565e-67	5.29918e-63	-1.48922	0.179	0.296
Axl	up in 5xFAD+CSF1Ri	4.68773e-66	8.72948e-62	-2.43208	0.032	0.112
Asph	up in 5xFAD+CSF1Ri	4.99739e-65	9.30615e-61	-1.2495	0.229	0.344
Rai14	up in 5xFAD+CSF1Ri	1.696e-64	3.15829e-60	-2.7459	0.022	0.093
St6gal1	up in 5xFAD+CSF1Ri	3.40737e-61	6.3452e-57	-1.66334	0.099	0.202
St8sia6	up in 5xFAD+CSF1Ri	8.04294e-61	1.49776e-56	-2.7072	0.02	0.086
Hdac9	up in 5xFAD+CSF1Ri	1.10046e-60	2.04928e-56	-1.00372	0.338	0.437
Mthfs	up in 5xFAD+CSF1Ri	5.57185e-60	1.03759e-55	-1.61926	0.115	0.219
Vps13c	up in 5xFAD+CSF1Ri	8.96605e-60	1.66966e-55	-1.10612	0.257	0.365
Il27	up in 5xFAD+CSF1Ri	8.95688e-59	1.66795e-54	-1.00978	0.25	0.359
Cst7	up in 5xFAD+CSF1Ri	2.49321e-58	4.64285e-54	-1.35822	0.132	0.242
Fyb2	up in 5xFAD+CSF1Ri	2.74698e-58	5.11544e-54	-1.03651	0.213	0.325
4931422A03Rik	up in 5xFAD+CSF1Ri	5.10458e-58	9.50575e-54	-1.77481	0.079	0.174
Gm49969	up in 5xFAD+CSF1Ri	5.54222e-58	1.03207e-53	-2.41384	0.032	0.105
Nlrc5	up in 5xFAD+CSF1Ri	1.02157e-57	1.90236e-53	-2.41803	0.031	0.103
Irf8	up in 5xFAD+CSF1Ri	1.26111e-57	2.34844e-53	-1.20388	0.217	0.324
Cacna1d	up in 5xFAD+CSF1Ri	1.66805e-57	3.10624e-53	-0.848811	0.378	0.472
Osbpl8	up in 5xFAD+CSF1Ri	3.01084e-57	5.60678e-53	-1.51713	0.132	0.235
Nav3	up in 5xFAD+CSF1Ri	8.93297e-56	1.6635e-51	-0.727338	0.567	0.623
Cdk14	up in 5xFAD+CSF1Ri	1.8393e-54	3.42515e-50	-1.00459	0.326	0.415
Colec12	up in 5xFAD+CSF1Ri	1.41513e-53	2.63525e-49	-4.25458	0.004	0.047
Rab7b	up in 5xFAD+CSF1Ri	2.66137e-53	4.956e-49	-2.7268	0.018	0.076
Ptpn9	up in 5xFAD+CSF1Ri	5.26536e-53	9.80516e-49	-0.388012	0.51	0.582
Bcar3	up in 5xFAD+CSF1Ri	1.86012e-52	3.46392e-48	-2.9019	0.015	0.07
Gm37240	up in 5xFAD+CSF1Ri	2.24509e-52	4.18081e-48	-0.968173	0.355	0.439
Gm20721	up in 5xFAD+CSF1Ri	5.14563e-52	9.58218e-48	-2.07506	0.05	0.128
Lrrc4	up in 5xFAD+CSF1Ri	3.32879e-51	6.19887e-47	-1.26684	0.203	0.301
Cd244a	up in 5xFAD+CSF1Ri	2.24557e-50	4.18171e-46	-1.98558	0.043	0.117
Nceh1	up in 5xFAD+CSF1Ri	4.56528e-50	8.50146e-46	-1.94547	0.051	0.128
Fmn1	up in 5xFAD+CSF1Ri	4.92549e-50	9.17225e-46	-1.8461	0.066	0.149
Lrrtm3	up in 5xFAD+CSF1Ri	7.11243e-50	1.32448e-45	-2.80493	0.014	0.065
Skap2	up in 5xFAD+CSF1Ri	1.43562e-49	2.67342e-45	-0.871331	0.367	0.445
Mef2c	up in 5xFAD+CSF1Ri	2.44733e-49	4.55741e-45	-0.546073	0.691	0.709
Gm47283	up in 5xFAD+CSF1Ri	2.60303e-49	4.84736e-45	-1.27801	0.176	0.274
Otulin	up in 5xFAD+CSF1Ri	3.7243e-49	6.93539e-45	-1.16366	0.26	0.352
Gm13919	up in 5xFAD+CSF1Ri	5.37553e-49	1.00103e-44	-3.65974	0.007	0.05
Trpc4	up in 5xFAD+CSF1Ri	1.54579e-48	2.87857e-44	-3.00989	0.01	0.057
Rttn	up in 5xFAD+CSF1Ri	2.33206e-48	4.34276e-44	-1.67797	0.088	0.175
Gm42836	up in 5xFAD+CSF1Ri	1.74877e-47	3.25656e-43	-3.71077	0.006	0.046
Zfp704	up in 5xFAD+CSF1Ri	1.0887e-45	2.02737e-41	-1.5284	0.114	0.202
Runx1	up in 5xFAD+CSF1Ri	1.55577e-45	2.89715e-41	-0.883392	0.383	0.449
Hpse	up in 5xFAD+CSF1Ri	4.67643e-45	8.70844e-41	-4.11355	0.003	0.039
4930595D18Rik	up in 5xFAD+CSF1Ri	5.89189e-45	1.09719e-40	-2.43669	0.019	0.072
Kcnj2	up in 5xFAD+CSF1Ri	1.42538e-44	2.65434e-40	-2.27112	0.03	0.091
Abr	up in 5xFAD+CSF1Ri	2.50146e-44	4.65822e-40	-1.18096	0.198	0.286
Plekhm2	up in 5xFAD+CSF1Ri	6.2021e-44	1.15495e-39	-1.44547	0.122	0.209
Gng12	up in 5xFAD+CSF1Ri	5.80909e-43	1.08177e-38	-1.50712	0.102	0.185
Tec	up in 5xFAD+CSF1Ri	1.09133e-42	2.03227e-38	-1.19916	0.186	0.275
Actr3b	up in 5xFAD+CSF1Ri	1.62066e-42	3.01799e-38	-2.57122	0.017	0.066
5330438D12Rik	up in 5xFAD+CSF1Ri	2.04101e-42	3.80078e-38	-0.724911	0.528	0.558
Arhgap26	up in 5xFAD+CSF1Ri	6.33043e-42	1.17885e-37	-1.95929	0.045	0.111
Aplp2	up in 5xFAD+CSF1Ri	1.03768e-41	1.93237e-37	-1.41466	0.111	0.195
Plcl1	up in 5xFAD+CSF1Ri	1.8055e-40	3.3622e-36	-0.761314	0.437	0.492
Lin28b	up in 5xFAD+CSF1Ri	2.70761e-40	5.04212e-36	-1.12573	0.135	0.223
Gnas	up in 5xFAD+CSF1Ri	4.16918e-40	7.76384e-36	-0.966292	0.239	0.326
Apbb1ip	up in 5xFAD+CSF1Ri	5.34738e-40	9.95789e-36	-0.609627	0.563	0.592
Lysmd4	up in 5xFAD+CSF1Ri	6.98096e-40	1.3e-35	-0.498298	0.673	0.687
Tmem243	up in 5xFAD+CSF1Ri	2.12659e-39	3.96013e-35	-0.919539	0.306	0.381
Cntnap2	up in 5xFAD+CSF1Ri	2.64009e-39	4.91638e-35	-0.682711	0.352	0.425
Man1c1	up in 5xFAD+CSF1Ri	3.20093e-39	5.96078e-35	-1.29184	0.136	0.219
Cux1	up in 5xFAD+CSF1Ri	4.35911e-39	8.11754e-35	-0.874471	0.35	0.412
Eps8l1	up in 5xFAD+CSF1Ri	4.55992e-39	8.49149e-35	-6.31751	0	0.025
Abhd12	up in 5xFAD+CSF1Ri	1.97592e-38	3.67955e-34	-0.681635	0.478	0.517
Itgax	up in 5xFAD+CSF1Ri	2.43395e-38	4.5325e-34	-2.53597	0.016	0.061
Efna5	up in 5xFAD+CSF1Ri	2.67568e-38	4.98266e-34	-2.7466	0.012	0.054
Slamf7	up in 5xFAD+CSF1Ri	1.25013e-37	2.328e-33	-3.57026	0.004	0.034
Atp6v1a	up in 5xFAD+CSF1Ri	2.93554e-37	5.46657e-33	-1.51393	0.087	0.161
Akt3	up in 5xFAD+CSF1Ri	8.16361e-37	1.52023e-32	-1.10823	0.198	0.279
Blnk	up in 5xFAD+CSF1Ri	1.02399e-36	1.90688e-32	-1.06549	0.235	0.308
Dgkd	up in 5xFAD+CSF1Ri	1.71296e-36	3.18987e-32	-0.886397	0.276	0.353
Slc38a6	up in 5xFAD+CSF1Ri	2.73731e-36	5.09741e-32	-1.34093	0.128	0.206
Mast4	up in 5xFAD+CSF1Ri	5.00063e-36	9.31218e-32	-0.95585	0.215	0.295
Gm41609	up in 5xFAD+CSF1Ri	8.85635e-36	1.64923e-31	-1.97866	0.024	0.072
Ctse	up in 5xFAD+CSF1Ri	1.30659e-35	2.43314e-31	-2.25881	0.024	0.073
Gm10062	up in 5xFAD+CSF1Ri	2.02389e-35	3.76888e-31	-0.956789	0.153	0.236
Gab3	up in 5xFAD+CSF1Ri	2.95546e-35	5.50366e-31	-1.24803	0.126	0.204
Wipf1	up in 5xFAD+CSF1Ri	3.99522e-35	7.43989e-31	-0.604137	0.503	0.533
Samsn1	up in 5xFAD+CSF1Ri	4.22435e-35	7.86659e-31	-0.929374	0.246	0.323
Jarid2	up in 5xFAD+CSF1Ri	8.85699e-35	1.64935e-30	-1.23666	0.145	0.221
4930479D17Rik	up in 5xFAD+CSF1Ri	1.81006e-34	3.3707e-30	-1.76385	0.056	0.119
Ahnak2	up in 5xFAD+CSF1Ri	1.81794e-34	3.38536e-30	-4.03324	0.003	0.03
Fam219a	up in 5xFAD+CSF1Ri	2.11458e-34	3.93776e-30	-1.38912	0.103	0.175
Hectd2os	up in 5xFAD+CSF1Ri	4.72955e-34	8.80737e-30	-1.94213	0.033	0.085
Gnaz	up in 5xFAD+CSF1Ri	4.85522e-34	9.04138e-30	-0.971788	0.158	0.238
Lgals3	up in 5xFAD+CSF1Ri	4.86204e-34	9.05409e-30	-3.2067	0.005	0.035
Cybb	up in 5xFAD+CSF1Ri	6.04359e-34	1.12544e-29	-2.28055	0.02	0.065
Gm16337	up in 5xFAD+CSF1Ri	1.47547e-33	2.74763e-29	-0.744587	0.479	0.504
Nol4l	up in 5xFAD+CSF1Ri	2.01807e-33	3.75805e-29	-1.66198	0.055	0.116
Ms4a7	up in 5xFAD+CSF1Ri	2.21359e-33	4.12216e-29	-3.01526	0.009	0.043
Csf3r	up in 5xFAD+CSF1Ri	3.08687e-33	5.74836e-29	-0.805292	0.377	0.423
Hipk2	up in 5xFAD+CSF1Ri	5.61627e-33	1.04586e-28	-0.779979	0.332	0.393
Kif22	up in 5xFAD+CSF1Ri	6.12208e-33	1.14005e-28	-3.02923	0.008	0.041
Gm27201	up in 5xFAD+CSF1Ri	7.57045e-33	1.40977e-28	-1.1132	0.199	0.274
1700084C06Rik	up in 5xFAD+CSF1Ri	8.87482e-33	1.65267e-28	-1.15754	0.178	0.253
Gm13391	up in 5xFAD+CSF1Ri	1.38275e-32	2.57497e-28	-2.06958	0.024	0.069
4930405A10Rik	up in 5xFAD+CSF1Ri	4.62717e-32	8.61672e-28	-1.68905	0.052	0.11
Socs6	up in 5xFAD+CSF1Ri	5.34941e-32	9.96168e-28	-1.50997	0.08	0.146
Plxnc1	up in 5xFAD+CSF1Ri	5.74983e-32	1.07073e-27	-2.49003	0.014	0.052
St8sia4	up in 5xFAD+CSF1Ri	1.68014e-31	3.12876e-27	-1.88218	0.037	0.088
Gm50445	up in 5xFAD+CSF1Ri	2.08178e-31	3.8767e-27	-10.6733	0	0.019
Msr1	up in 5xFAD+CSF1Ri	2.34573e-31	4.36822e-27	-2.60875	0.01	0.044
Gm16541	up in 5xFAD+CSF1Ri	3.23885e-31	6.03139e-27	-1.47243	0.1	0.169
Efr3b	up in 5xFAD+CSF1Ri	3.30493e-31	6.15444e-27	-2.1578	0.023	0.068
Zfp236	up in 5xFAD+CSF1Ri	8.25974e-31	1.53813e-26	-0.97212	0.176	0.251
Cd180	up in 5xFAD+CSF1Ri	1.04281e-30	1.94191e-26	-1.12542	0.179	0.25
Slc7a2	up in 5xFAD+CSF1Ri	1.1977e-30	2.23036e-26	-5.9816	0	0.02
Mapkapk3	up in 5xFAD+CSF1Ri	1.4833e-30	2.76221e-26	-1.9807	0.035	0.085
Insyn2b	up in 5xFAD+CSF1Ri	2.94541e-30	5.48494e-26	-1.1144	0.186	0.255
Gm43378	up in 5xFAD+CSF1Ri	3.4343e-30	6.39535e-26	-1.38946	0.121	0.19
Arhgap17	up in 5xFAD+CSF1Ri	4.68801e-30	8.73001e-26	-0.943136	0.262	0.324
Snx24	up in 5xFAD+CSF1Ri	5.7036e-30	1.06212e-25	-0.860174	0.282	0.346
F630206G17Rik	up in 5xFAD+CSF1Ri	1.22957e-29	2.28971e-25	-1.87617	0.028	0.074
Peak1	up in 5xFAD+CSF1Ri	1.37283e-29	2.55648e-25	-1.21115	0.14	0.21
Plekhh2	up in 5xFAD+CSF1Ri	1.43758e-29	2.67707e-25	-1.49516	0.063	0.123
Sycp1	up in 5xFAD+CSF1Ri	7.02208e-29	1.30765e-24	-10.3975	0	0.017
Rasgrp3	up in 5xFAD+CSF1Ri	7.56616e-29	1.40897e-24	-0.882923	0.307	0.361
Chst11	up in 5xFAD+CSF1Ri	9.46235e-29	1.76208e-24	-1.54379	0.074	0.135
A930007I19Rik	up in 5xFAD+CSF1Ri	1.04406e-28	1.94424e-24	-1.53655	0.057	0.113
Abcd2	up in 5xFAD+CSF1Ri	1.66076e-28	3.09266e-24	-0.983171	0.214	0.283
Gm37168	up in 5xFAD+CSF1Ri	1.84729e-28	3.44003e-24	-1.90376	0.032	0.079
Atp8a1	up in 5xFAD+CSF1Ri	3.21875e-28	5.99396e-24	-0.715011	0.41	0.445
Gm11290	up in 5xFAD+CSF1Ri	4.95655e-28	9.23009e-24	-1.9842	0.022	0.063
Arnt2	up in 5xFAD+CSF1Ri	9.24006e-28	1.72068e-23	-3.08396	0.006	0.034
Minar1	up in 5xFAD+CSF1Ri	1.23105e-27	2.29246e-23	-3.58251	0.004	0.029
Gm42962	up in 5xFAD+CSF1Ri	1.25503e-27	2.33711e-23	-1.22576	0.134	0.2
Sh3pxd2b	up in 5xFAD+CSF1Ri	1.48125e-27	2.75839e-23	-2.20884	0.015	0.05
Pakap.1	up in 5xFAD+CSF1Ri	3.37169e-27	6.27877e-23	-3.75822	0.003	0.026
Paqr3	up in 5xFAD+CSF1Ri	3.42939e-27	6.38622e-23	-1.67025	0.053	0.105
Gm48678	up in 5xFAD+CSF1Ri	6.84031e-27	1.2738e-22	-0.746339	0.378	0.424
Zmat4	up in 5xFAD+CSF1Ri	6.95227e-27	1.29465e-22	-1.65857	0.036	0.083
Gm11146	up in 5xFAD+CSF1Ri	7.14358e-27	1.33028e-22	-1.75419	0.041	0.089
Card11	up in 5xFAD+CSF1Ri	7.48462e-27	1.39379e-22	-2.16549	0.022	0.061
Mrc2	up in 5xFAD+CSF1Ri	1.29588e-26	2.41319e-22	-0.753002	0.204	0.274
A930037H05Rik	up in 5xFAD+CSF1Ri	2.87224e-26	5.34868e-22	-1.66368	0.057	0.11
Baiap2l2	up in 5xFAD+CSF1Ri	4.08204e-26	7.60158e-22	-1.5805	0.042	0.09
St18	up in 5xFAD+CSF1Ri	4.29203e-26	7.99262e-22	-1.26401	0.064	0.12
Tnfsf8	up in 5xFAD+CSF1Ri	4.71213e-26	8.77493e-22	-1.55867	0.048	0.098
Olfr113	up in 5xFAD+CSF1Ri	4.92869e-26	9.17821e-22	-3.80779	0.003	0.025
Gm36211	up in 5xFAD+CSF1Ri	6.32911e-26	1.17861e-21	-5.4707	0.001	0.018
Angpt2	up in 5xFAD+CSF1Ri	8.34615e-26	1.55422e-21	-1.99121	0.03	0.073
Mapk14	up in 5xFAD+CSF1Ri	1.66929e-25	3.10855e-21	-0.672743	0.358	0.401
Ifi204	up in 5xFAD+CSF1Ri	3.31758e-25	6.17801e-21	-1.66235	0.045	0.094
Gm20663	up in 5xFAD+CSF1Ri	3.82556e-25	7.12396e-21	-2.5156	0.011	0.041
Bcl2l1	up in 5xFAD+CSF1Ri	6.13182e-25	1.14187e-20	-1.15353	0.136	0.198
Adap1	up in 5xFAD+CSF1Ri	6.59324e-25	1.22779e-20	-1.66262	0.046	0.094
Cd274	up in 5xFAD+CSF1Ri	1.62755e-24	3.03082e-20	-1.59177	0.045	0.092
Gm9968	up in 5xFAD+CSF1Ri	1.7784e-24	3.31174e-20	-2.12355	0.02	0.055
4930473A02Rik	up in 5xFAD+CSF1Ri	2.23324e-24	4.15873e-20	-1.52482	0.059	0.11
Strbp	up in 5xFAD+CSF1Ri	2.70691e-24	5.04081e-20	-0.859666	0.281	0.334
Gm28501	up in 5xFAD+CSF1Ri	3.1202e-24	5.81043e-20	-1.1883	0.12	0.18
Abcb1b	up in 5xFAD+CSF1Ri	6.3706e-24	1.18633e-19	-1.00809	0.167	0.229
Runx2	up in 5xFAD+CSF1Ri	8.45245e-24	1.57402e-19	-1.56103	0.055	0.104
P2rx4	up in 5xFAD+CSF1Ri	1.03474e-23	1.92689e-19	-1.07185	0.161	0.221
Rragd	up in 5xFAD+CSF1Ri	1.13435e-23	2.11239e-19	-3.23841	0.004	0.026
Olfr115	up in 5xFAD+CSF1Ri	1.36093e-23	2.53432e-19	-2.30696	0.017	0.051
Gm20275	up in 5xFAD+CSF1Ri	3.26769e-23	6.08509e-19	-0.754241	0.326	0.373
Iqgap1	up in 5xFAD+CSF1Ri	3.71691e-23	6.92162e-19	-2.16418	0.017	0.05
Prr5l	up in 5xFAD+CSF1Ri	7.54212e-23	1.40449e-18	-2.46769	0.01	0.037
Gsap	up in 5xFAD+CSF1Ri	1.122e-22	2.08939e-18	-0.954397	0.219	0.273
Serpine2	up in 5xFAD+CSF1Ri	1.86466e-22	3.47237e-18	-0.726374	0.345	0.384
Eepd1	up in 5xFAD+CSF1Ri	3.04675e-22	5.67366e-18	-1.58424	0.055	0.102
Tbc1d5	up in 5xFAD+CSF1Ri	3.46843e-22	6.4589e-18	-0.535246	0.509	0.514
Fat3	up in 5xFAD+CSF1Ri	4.53911e-22	8.45273e-18	-0.934648	0.243	0.297
Glp2r	up in 5xFAD+CSF1Ri	5.31448e-22	9.89662e-18	-2.88105	0.004	0.025
Sat1	up in 5xFAD+CSF1Ri	9.40581e-22	1.75155e-17	-0.554149	0.497	0.504
Trerf1	up in 5xFAD+CSF1Ri	1.08756e-21	2.02526e-17	-2.1779	0.017	0.048
Spp1	up in 5xFAD+CSF1Ri	1.26935e-21	2.36379e-17	-2.24791	0.011	0.038
Tns3	up in 5xFAD+CSF1Ri	1.43192e-21	2.66653e-17	-0.762782	0.311	0.352
Anapc15	up in 5xFAD+CSF1Ri	1.46894e-21	2.73547e-17	-0.793086	0.236	0.293
Large1	up in 5xFAD+CSF1Ri	1.56175e-21	2.90828e-17	-0.662056	0.403	0.429
Cspg4	up in 5xFAD+CSF1Ri	1.71007e-21	3.18449e-17	-2.48023	0.008	0.032
Ctnna3	up in 5xFAD+CSF1Ri	2.00027e-21	3.72489e-17	-1.38449	0.132	0.189
Mfsd12	up in 5xFAD+CSF1Ri	2.70253e-21	5.03265e-17	-1.20071	0.106	0.161
Ppm1h	up in 5xFAD+CSF1Ri	2.77873e-21	5.17454e-17	-0.796075	0.274	0.321
Usp18	up in 5xFAD+CSF1Ri	3.2961e-21	6.13799e-17	-2.09441	0.014	0.043
Usp12	up in 5xFAD+CSF1Ri	3.80648e-21	7.08842e-17	-1.09277	0.159	0.214
Gm16000	up in 5xFAD+CSF1Ri	4.83723e-21	9.00789e-17	-4.35718	0.001	0.017
Gm48900	up in 5xFAD+CSF1Ri	6.84255e-21	1.27422e-16	-3.70396	0.002	0.018
Gm48765	up in 5xFAD+CSF1Ri	9.49501e-21	1.76816e-16	-1.32556	0.089	0.141
Pdgfc	up in 5xFAD+CSF1Ri	1.30875e-20	2.43715e-16	-2.49879	0.009	0.033
Gm26714	up in 5xFAD+CSF1Ri	1.71752e-20	3.19837e-16	-1.519	0.051	0.095
A430093F15Rik	up in 5xFAD+CSF1Ri	1.79139e-20	3.33593e-16	-2.38165	0.011	0.037
Clint1	up in 5xFAD+CSF1Ri	2.40337e-20	4.47556e-16	-0.850087	0.235	0.284
Ankrd55	up in 5xFAD+CSF1Ri	2.42768e-20	4.52083e-16	-3.73518	0.003	0.019
Creb5	up in 5xFAD+CSF1Ri	2.51423e-20	4.68199e-16	-1.08557	0.087	0.139
D430042O09Rik	up in 5xFAD+CSF1Ri	2.59601e-20	4.8343e-16	-0.651375	0.269	0.318
S1pr1	up in 5xFAD+CSF1Ri	2.75489e-20	5.13015e-16	-1.39007	0.045	0.088
Baiap2l1	up in 5xFAD+CSF1Ri	3.33898e-20	6.21785e-16	-1.3222	0.071	0.119
Oprm1	up in 5xFAD+CSF1Ri	4.01619e-20	7.47896e-16	-1.34681	0.084	0.134
Gm19522	up in 5xFAD+CSF1Ri	4.94198e-20	9.20295e-16	-1.10166	0.144	0.198
Rapgef4	up in 5xFAD+CSF1Ri	5.96553e-20	1.1109e-15	-0.478447	0.361	0.402
Gm27017	up in 5xFAD+CSF1Ri	6.21244e-20	1.15688e-15	-1.24493	0.092	0.142
Fbxl17	up in 5xFAD+CSF1Ri	8.057e-20	1.50038e-15	-0.763319	0.32	0.355
Mc1r	up in 5xFAD+CSF1Ri	8.64412e-20	1.60971e-15	-0.823985	0.142	0.198
Kynu	up in 5xFAD+CSF1Ri	1.12327e-19	2.09176e-15	-2.42956	0.011	0.037
Cpeb2	up in 5xFAD+CSF1Ri	1.1943e-19	2.22402e-15	-0.961158	0.187	0.239
Stra6l	up in 5xFAD+CSF1Ri	1.33858e-19	2.4927e-15	-3.00889	0.003	0.021
Olfr56	up in 5xFAD+CSF1Ri	1.48729e-19	2.76963e-15	-1.37677	0.067	0.113
Rnf17	up in 5xFAD+CSF1Ri	2.22534e-19	4.14403e-15	-2.28887	0.009	0.033
6530409C15Rik	up in 5xFAD+CSF1Ri	2.41795e-19	4.5027e-15	-1.2461	0.087	0.137
Usp30	up in 5xFAD+CSF1Ri	2.49677e-19	4.64949e-15	-1.69949	0.023	0.056
Rab40c	up in 5xFAD+CSF1Ri	3.51768e-19	6.55062e-15	-1.3884	0.079	0.126
Tpd52	up in 5xFAD+CSF1Ri	4.19186e-19	7.80609e-15	-1.14552	0.107	0.158
4930557K07Rik	up in 5xFAD+CSF1Ri	4.46835e-19	8.32097e-15	-1.21716	0.094	0.144
Rxrg	up in 5xFAD+CSF1Ri	4.57329e-19	8.51638e-15	-2.72859	0.007	0.027
Olfr114	up in 5xFAD+CSF1Ri	4.60043e-19	8.56691e-15	-3.5195	0.003	0.019
Gm38204	up in 5xFAD+CSF1Ri	4.73525e-19	8.81799e-15	-2.34357	0.009	0.033
P3h3	up in 5xFAD+CSF1Ri	5.048e-19	9.40039e-15	-1.52565	0.048	0.089
Cdk18	up in 5xFAD+CSF1Ri	5.29648e-19	9.8631e-15	-2.60706	0.008	0.03
Tecpr1	up in 5xFAD+CSF1Ri	6.11827e-19	1.13934e-14	-1.35456	0.061	0.106
Prkch	up in 5xFAD+CSF1Ri	6.63453e-19	1.23548e-14	-1.18452	0.104	0.154
Klhl7	up in 5xFAD+CSF1Ri	7.17503e-19	1.33613e-14	-1.16682	0.11	0.16
Acoxl	up in 5xFAD+CSF1Ri	7.33774e-19	1.36643e-14	-0.744861	0.171	0.226
Xdh	up in 5xFAD+CSF1Ri	7.67705e-19	1.42962e-14	-2.23177	0.01	0.034
Rragc	up in 5xFAD+CSF1Ri	9.34472e-19	1.74017e-14	-1.29777	0.078	0.125
4930551O13Rik	up in 5xFAD+CSF1Ri	1.1047e-18	2.05717e-14	-3.4416	0.003	0.019
Acer3	up in 5xFAD+CSF1Ri	1.11788e-18	2.08172e-14	-0.724257	0.306	0.344
Trim30d	up in 5xFAD+CSF1Ri	1.32183e-18	2.46151e-14	-1.58832	0.044	0.083
Hectd2	up in 5xFAD+CSF1Ri	1.85973e-18	3.46319e-14	-2.17943	0.015	0.042
Gm47167	up in 5xFAD+CSF1Ri	1.98155e-18	3.69005e-14	-0.968528	0.18	0.232
Atp6v0d2	up in 5xFAD+CSF1Ri	2.09627e-18	3.90368e-14	-4.30957	0.001	0.015
Nexn	up in 5xFAD+CSF1Ri	2.10644e-18	3.92262e-14	-1.6651	0.034	0.07
Gm49417	up in 5xFAD+CSF1Ri	3.0892e-18	5.7527e-14	-1.87684	0.019	0.049
Hpgds	up in 5xFAD+CSF1Ri	3.14687e-18	5.8601e-14	-0.421844	0.582	0.573
Oasl2	up in 5xFAD+CSF1Ri	3.40439e-18	6.33966e-14	-2.09224	0.014	0.04
Gm15907	up in 5xFAD+CSF1Ri	3.40841e-18	6.34714e-14	-2.47819	0.005	0.024
Trpm1	up in 5xFAD+CSF1Ri	4.17401e-18	7.77284e-14	-3.29513	0.003	0.019
Rassf3	up in 5xFAD+CSF1Ri	5.50369e-18	1.0249e-13	-1.10551	0.137	0.186
Adamts16	up in 5xFAD+CSF1Ri	5.60228e-18	1.04326e-13	-1.98841	0.019	0.048
Tbc1d4	up in 5xFAD+CSF1Ri	6.23141e-18	1.16041e-13	-1.34831	0.069	0.113
Rnf216	up in 5xFAD+CSF1Ri	6.63462e-18	1.2355e-13	-0.741732	0.331	0.36
Tox2	up in 5xFAD+CSF1Ri	6.82566e-18	1.27107e-13	-4.58827	0.001	0.013
Vxn	up in 5xFAD+CSF1Ri	8.40543e-18	1.56526e-13	-1.32292	0.053	0.094
Gm15336	up in 5xFAD+CSF1Ri	8.64288e-18	1.60948e-13	-2.68673	0.006	0.025
Uchl4	up in 5xFAD+CSF1Ri	9.60871e-18	1.78933e-13	-1.74172	0.023	0.054
Snx29	up in 5xFAD+CSF1Ri	9.76045e-18	1.81759e-13	-0.573598	0.436	0.446
Sptbn2	up in 5xFAD+CSF1Ri	1.02471e-17	1.90822e-13	-1.17078	0.061	0.104
Ptpre	up in 5xFAD+CSF1Ri	1.28562e-17	2.39409e-13	-0.889429	0.211	0.257
Cpeb1	up in 5xFAD+CSF1Ri	1.4291e-17	2.66126e-13	-2.25922	0.01	0.032
Gnaq	up in 5xFAD+CSF1Ri	1.63289e-17	3.04077e-13	-0.623104	0.383	0.401
4930556M19Rik	up in 5xFAD+CSF1Ri	1.65494e-17	3.08183e-13	-3.03486	0.004	0.021
Mroh1	up in 5xFAD+CSF1Ri	1.68706e-17	3.14165e-13	-1.20323	0.09	0.137
Rasa4	up in 5xFAD+CSF1Ri	1.77567e-17	3.30664e-13	-1.21867	0.084	0.13
Sh3rf1	up in 5xFAD+CSF1Ri	2.12035e-17	3.94852e-13	-2.11753	0.013	0.038
Gas2l3	up in 5xFAD+CSF1Ri	2.40515e-17	4.47887e-13	-2.17485	0.013	0.037
Usp40	up in 5xFAD+CSF1Ri	2.4904e-17	4.63762e-13	-1.03729	0.15	0.199
Nfkbiz	up in 5xFAD+CSF1Ri	2.66494e-17	4.96265e-13	-1.33436	0.046	0.085
Cd200r4	up in 5xFAD+CSF1Ri	3.16628e-17	5.89625e-13	-2.28785	0.009	0.031
2010110G14Rik	up in 5xFAD+CSF1Ri	3.82643e-17	7.12558e-13	-2.75336	0.006	0.025
Srpk2	up in 5xFAD+CSF1Ri	5.48804e-17	1.02198e-12	-0.873493	0.207	0.253
Myo9b	up in 5xFAD+CSF1Ri	6.96198e-17	1.29646e-12	-1.10826	0.135	0.182
Arap2	up in 5xFAD+CSF1Ri	7.27862e-17	1.35542e-12	-0.973129	0.138	0.186
Gm28809	up in 5xFAD+CSF1Ri	8.1404e-17	1.51591e-12	-2.25705	0.013	0.036
Ankrd17	up in 5xFAD+CSF1Ri	8.91305e-17	1.65979e-12	-0.908776	0.196	0.24
March3	up in 5xFAD+CSF1Ri	1.12319e-16	2.0916e-12	-1.3988	0.055	0.095
Sash1	up in 5xFAD+CSF1Ri	1.27722e-16	2.37843e-12	-2.30964	0.009	0.03
Plxna2	up in 5xFAD+CSF1Ri	1.87253e-16	3.48703e-12	-2.08189	0.008	0.027
Gm17359	up in 5xFAD+CSF1Ri	3.37498e-16	6.28488e-12	-1.41151	0.039	0.074
Fam129a	up in 5xFAD+CSF1Ri	3.38036e-16	6.29492e-12	-1.69798	0.04	0.075
Med21	up in 5xFAD+CSF1Ri	3.65443e-16	6.80528e-12	-1.53697	0.052	0.09
Fabp5	up in 5xFAD+CSF1Ri	3.72575e-16	6.93809e-12	-2.5785	0.004	0.02
Lrguk	up in 5xFAD+CSF1Ri	6.54802e-16	1.21937e-11	-1.68682	0.026	0.056
Gm35188	up in 5xFAD+CSF1Ri	6.54923e-16	1.2196e-11	-0.437146	0.795	0.752
Gm15601	up in 5xFAD+CSF1Ri	7.78627e-16	1.44996e-11	-2.41874	0.007	0.026
Gm40155	up in 5xFAD+CSF1Ri	9.85029e-16	1.83432e-11	-1.95005	0.015	0.04
Ldlrad3	up in 5xFAD+CSF1Ri	1.12652e-15	2.09781e-11	-1.44927	0.03	0.061
Cdc14a	up in 5xFAD+CSF1Ri	1.14237e-15	2.12732e-11	-0.88382	0.109	0.155
Nf1	up in 5xFAD+CSF1Ri	1.27661e-15	2.3773e-11	-0.785399	0.264	0.299
Sox7	up in 5xFAD+CSF1Ri	1.31367e-15	2.44631e-11	-3.67275	0.001	0.013
Gpr162	up in 5xFAD+CSF1Ri	1.36866e-15	2.54872e-11	-2.11943	0.013	0.036
Cdkal1	up in 5xFAD+CSF1Ri	1.60017e-15	2.97984e-11	-0.872975	0.193	0.235
Slc16a10	up in 5xFAD+CSF1Ri	1.92563e-15	3.5859e-11	-1.38808	0.052	0.089
Gm43713	up in 5xFAD+CSF1Ri	2.19193e-15	4.08181e-11	-0.998616	0.108	0.154
Gm40645	up in 5xFAD+CSF1Ri	2.4694e-15	4.59852e-11	-1.50538	0.038	0.071
Stx3	up in 5xFAD+CSF1Ri	2.83363e-15	5.27678e-11	-2.03682	0.014	0.037
Cd63	up in 5xFAD+CSF1Ri	3.32822e-15	6.19781e-11	-0.615488	0.288	0.327
Gm17590	up in 5xFAD+CSF1Ri	3.41018e-15	6.35044e-11	-1.62982	0.038	0.071
Zdhhc2	up in 5xFAD+CSF1Ri	5.1646e-15	9.61753e-11	-1.71105	0.025	0.053
Cd72	up in 5xFAD+CSF1Ri	5.31403e-15	9.89578e-11	-1.48591	0.026	0.055
Clec2d	up in 5xFAD+CSF1Ri	5.69763e-15	1.06101e-10	-1.57327	0.041	0.074
Gm47350	up in 5xFAD+CSF1Ri	5.80935e-15	1.08182e-10	-1.19521	0.088	0.129
Fstl4	up in 5xFAD+CSF1Ri	6.02402e-15	1.12179e-10	-1.12784	0.054	0.091
Atp6v1c1	up in 5xFAD+CSF1Ri	6.09816e-15	1.1356e-10	-1.24206	0.08	0.12
Myof	up in 5xFAD+CSF1Ri	6.52275e-15	1.21467e-10	-3.52644	0.002	0.014
Slc12a2	up in 5xFAD+CSF1Ri	6.5896e-15	1.22712e-10	-1.18333	0.072	0.113
Gm17106	up in 5xFAD+CSF1Ri	6.78382e-15	1.26328e-10	-0.790446	0.218	0.26
Pdgfb	up in 5xFAD+CSF1Ri	7.06408e-15	1.31547e-10	-0.846867	0.208	0.25
Cd44	up in 5xFAD+CSF1Ri	7.3793e-15	1.37417e-10	-2.38559	0.007	0.024
Wdyhv1	up in 5xFAD+CSF1Ri	7.88201e-15	1.46779e-10	-0.805867	0.149	0.195
Susd6	up in 5xFAD+CSF1Ri	9.07315e-15	1.6896e-10	-0.942881	0.174	0.216
Ankrd12	up in 5xFAD+CSF1Ri	9.11928e-15	1.69819e-10	-0.529094	0.351	0.38
Dab2	up in 5xFAD+CSF1Ri	9.32367e-15	1.73625e-10	-1.15146	0.072	0.112
Rnf144b	up in 5xFAD+CSF1Ri	9.66266e-15	1.79938e-10	-1.41319	0.048	0.083
Chrm3	up in 5xFAD+CSF1Ri	1.11807e-14	2.08206e-10	-2.40814	0.008	0.027
Sec61g	up in 5xFAD+CSF1Ri	1.74059e-14	3.24133e-10	-1.02322	0.128	0.171
Cd84	up in 5xFAD+CSF1Ri	1.7643e-14	3.28548e-10	-0.456446	0.464	0.472
Sp100	up in 5xFAD+CSF1Ri	1.90598e-14	3.54931e-10	-1.37095	0.051	0.087
Gm13708	up in 5xFAD+CSF1Ri	2.01177e-14	3.74632e-10	-1.03309	0.107	0.149
Ctsz	up in 5xFAD+CSF1Ri	2.06276e-14	3.84126e-10	-0.229353	0.769	0.747
Cers6	up in 5xFAD+CSF1Ri	2.10525e-14	3.9204e-10	-1.19619	0.065	0.103
Rsf1os1	up in 5xFAD+CSF1Ri	2.81189e-14	5.2363e-10	-1.28292	0.067	0.104
Gm10135	up in 5xFAD+CSF1Ri	2.98789e-14	5.56404e-10	-1.45641	0.044	0.077
Atp10a	up in 5xFAD+CSF1Ri	3.01691e-14	5.6181e-10	-2.10279	0.011	0.032
Insyn2a	up in 5xFAD+CSF1Ri	3.18655e-14	5.93399e-10	-1.59062	0.03	0.059
Rdh5	up in 5xFAD+CSF1Ri	3.32653e-14	6.19467e-10	-1.48874	0.033	0.063
Gm46411	up in 5xFAD+CSF1Ri	3.78834e-14	7.05465e-10	-1.47247	0.04	0.071
Gvin1	up in 5xFAD+CSF1Ri	5.08173e-14	9.46319e-10	-1.51641	0.042	0.074
Gm47123	up in 5xFAD+CSF1Ri	5.40201e-14	1.00596e-09	-2.54636	0.007	0.024
AU020206	up in 5xFAD+CSF1Ri	6.21084e-14	1.15658e-09	-0.684853	0.286	0.318
Lox	up in 5xFAD+CSF1Ri	6.36533e-14	1.18535e-09	-3.0519	0.003	0.015
Gm6209	up in 5xFAD+CSF1Ri	6.56287e-14	1.22214e-09	-3.07704	0.003	0.015
Etv6	up in 5xFAD+CSF1Ri	6.69595e-14	1.24692e-09	-0.625162	0.365	0.378
Fam172a	up in 5xFAD+CSF1Ri	7.87596e-14	1.46666e-09	-0.632312	0.352	0.367
Itpr1	up in 5xFAD+CSF1Ri	8.71848e-14	1.62356e-09	-0.892069	0.122	0.164
Gm38604	up in 5xFAD+CSF1Ri	1.0176e-13	1.89497e-09	-1.3756	0.068	0.105
Ly9	up in 5xFAD+CSF1Ri	1.06827e-13	1.98932e-09	-1.19417	0.055	0.09
Usp50	up in 5xFAD+CSF1Ri	1.12248e-13	2.09028e-09	-0.608502	0.368	0.383
Dna2	up in 5xFAD+CSF1Ri	1.20404e-13	2.24217e-09	-1.53979	0.03	0.058
Rec114	up in 5xFAD+CSF1Ri	1.3012e-13	2.42309e-09	-1.71467	0.02	0.044
Gm15632	up in 5xFAD+CSF1Ri	1.36987e-13	2.55097e-09	-1.85046	0.014	0.035
Igf1os	up in 5xFAD+CSF1Ri	1.42446e-13	2.65263e-09	-2.33822	0.006	0.022
Adamts10	up in 5xFAD+CSF1Ri	1.42927e-13	2.66158e-09	-1.6011	0.034	0.063
Masp1	up in 5xFAD+CSF1Ri	1.46679e-13	2.73145e-09	-1.6468	0.021	0.046
0610043K17Rik	up in 5xFAD+CSF1Ri	1.56249e-13	2.90967e-09	-1.42216	0.041	0.072
Ddx31	up in 5xFAD+CSF1Ri	1.68053e-13	3.12948e-09	-1.17579	0.07	0.107
Dnmt3a	up in 5xFAD+CSF1Ri	1.69894e-13	3.16377e-09	-0.797467	0.231	0.264
Ctif	up in 5xFAD+CSF1Ri	2.10989e-13	3.92904e-09	-1.34081	0.05	0.084
Plpp1	up in 5xFAD+CSF1Ri	2.17542e-13	4.05107e-09	-1.18882	0.053	0.088
Dtnbp1	up in 5xFAD+CSF1Ri	2.32544e-13	4.33044e-09	-1.29054	0.065	0.101
Kdm7a	up in 5xFAD+CSF1Ri	2.36214e-13	4.39878e-09	-0.916225	0.184	0.222
Gm7480	up in 5xFAD+CSF1Ri	2.58285e-13	4.80978e-09	-1.89471	0.018	0.04
Klhl6	up in 5xFAD+CSF1Ri	2.76894e-13	5.15632e-09	-0.981839	0.146	0.185
Plekhm3	up in 5xFAD+CSF1Ri	3.14933e-13	5.86468e-09	-0.834304	0.179	0.218
Atg7	up in 5xFAD+CSF1Ri	3.15094e-13	5.86768e-09	-1.19024	0.076	0.113
Dnajb14	up in 5xFAD+CSF1Ri	3.29693e-13	6.13955e-09	-0.988849	0.115	0.156
Ptpn6	up in 5xFAD+CSF1Ri	3.38635e-13	6.30607e-09	-1.28671	0.047	0.08
Traf3	up in 5xFAD+CSF1Ri	3.84419e-13	7.15865e-09	-1.4423	0.05	0.083
Dcstamp	up in 5xFAD+CSF1Ri	4.19923e-13	7.81981e-09	-2.23715	0.007	0.024
Dhrs3	up in 5xFAD+CSF1Ri	4.33603e-13	8.07456e-09	-0.9755	0.161	0.199
Clec1a	up in 5xFAD+CSF1Ri	4.62124e-13	8.60567e-09	-3.13157	0.003	0.015
Mmp12	up in 5xFAD+CSF1Ri	4.8221e-13	8.97972e-09	-2.89574	0.003	0.015
Ppard	up in 5xFAD+CSF1Ri	4.89851e-13	9.122e-09	-1.28359	0.059	0.093
Gm20429	up in 5xFAD+CSF1Ri	5.10988e-13	9.51562e-09	-4.03624	0.001	0.011
Cxcl16	up in 5xFAD+CSF1Ri	5.35869e-13	9.97894e-09	-1.14903	0.063	0.098
Gnb4	up in 5xFAD+CSF1Ri	5.87389e-13	1.09384e-08	-3.92334	0.001	0.01
Gm38335	up in 5xFAD+CSF1Ri	6.02259e-13	1.12153e-08	-3.6746	0.001	0.01
Atf3	up in 5xFAD+CSF1Ri	6.2124e-13	1.15687e-08	-1.90566	0.008	0.026
Zkscan3	up in 5xFAD+CSF1Ri	6.99694e-13	1.30297e-08	-1.04561	0.104	0.143
Serpinb1c	up in 5xFAD+CSF1Ri	7.24236e-13	1.34867e-08	-9.07725	0	0.007
Ddhd1	up in 5xFAD+CSF1Ri	7.47562e-13	1.39211e-08	-1.60511	0.038	0.067
Cltc	up in 5xFAD+CSF1Ri	8.05762e-13	1.50049e-08	-0.840439	0.209	0.243
Mctp2	up in 5xFAD+CSF1Ri	8.49373e-13	1.5817e-08	-1.31064	0.031	0.059
Rsf1os2	up in 5xFAD+CSF1Ri	9.2639e-13	1.72512e-08	-1.25291	0.065	0.1
Chst2	up in 5xFAD+CSF1Ri	9.50062e-13	1.76921e-08	-2.60387	0.004	0.017
Speg	up in 5xFAD+CSF1Ri	1.00156e-12	1.86511e-08	-1.37165	0.038	0.067
4930533B01Rik	up in 5xFAD+CSF1Ri	1.01873e-12	1.89708e-08	-1.6984	0.021	0.045
Ikbke	up in 5xFAD+CSF1Ri	1.17491e-12	2.18792e-08	-1.9094	0.013	0.033
A930002C04Rik	up in 5xFAD+CSF1Ri	1.79163e-12	3.33638e-08	-2.19509	0.007	0.023
Edil3	up in 5xFAD+CSF1Ri	1.96906e-12	3.66678e-08	-1.10373	0.041	0.072
Mb21d2	up in 5xFAD+CSF1Ri	2.27914e-12	4.24422e-08	-2.0731	0.011	0.03
Eml2	up in 5xFAD+CSF1Ri	2.43805e-12	4.54014e-08	-2.58516	0.005	0.019
Cd83	up in 5xFAD+CSF1Ri	2.54661e-12	4.7423e-08	-1.40933	0.037	0.065
Leng9	up in 5xFAD+CSF1Ri	2.91106e-12	5.42097e-08	-0.886542	0.134	0.172
Ptger4	up in 5xFAD+CSF1Ri	3.08603e-12	5.74681e-08	-1.37997	0.045	0.075
Clip2	up in 5xFAD+CSF1Ri	3.20691e-12	5.9719e-08	-1.25175	0.045	0.076
Fam78b	up in 5xFAD+CSF1Ri	3.70693e-12	6.90305e-08	-2.94837	0.003	0.016
Cpq	up in 5xFAD+CSF1Ri	3.77793e-12	7.03526e-08	-1.1321	0.071	0.105
Rap2b	up in 5xFAD+CSF1Ri	3.7899e-12	7.05756e-08	-2.01843	0.012	0.031
Specc1	up in 5xFAD+CSF1Ri	3.8072e-12	7.08977e-08	-0.630022	0.304	0.328
Mlh1	up in 5xFAD+CSF1Ri	5.46024e-12	1.01681e-07	-2.3458	0.007	0.023
Ell2	up in 5xFAD+CSF1Ri	5.95541e-12	1.10902e-07	-1.23616	0.053	0.085
5930430L01Rik	up in 5xFAD+CSF1Ri	6.6783e-12	1.24363e-07	-2.05053	0.01	0.028
Olfr99	up in 5xFAD+CSF1Ri	6.85337e-12	1.27624e-07	-2.47157	0.007	0.022
Adarb1	up in 5xFAD+CSF1Ri	7.00047e-12	1.30363e-07	-1.04771	0.121	0.158
AU022793	up in 5xFAD+CSF1Ri	7.42279e-12	1.38227e-07	-1.4079	0.037	0.065
9530036M11Rik	up in 5xFAD+CSF1Ri	7.51305e-12	1.39908e-07	-2.25344	0.007	0.022
Oas2	up in 5xFAD+CSF1Ri	8.49684e-12	1.58228e-07	-2.32938	0.006	0.021
Rreb1	up in 5xFAD+CSF1Ri	9.13993e-12	1.70204e-07	-0.564542	0.371	0.38
4930500A05Rik	up in 5xFAD+CSF1Ri	9.27094e-12	1.72643e-07	-2.67169	0.004	0.016
Fam214a	up in 5xFAD+CSF1Ri	9.4801e-12	1.76538e-07	-1.40733	0.049	0.079
Ranbp9	up in 5xFAD+CSF1Ri	1.03835e-11	1.93361e-07	-1.01056	0.116	0.152
Btbd9	up in 5xFAD+CSF1Ri	1.2874e-11	2.3974e-07	-0.629799	0.271	0.298
Mid1	up in 5xFAD+CSF1Ri	1.51236e-11	2.81633e-07	-0.996451	0.083	0.118
Dpysl2	up in 5xFAD+CSF1Ri	1.55563e-11	2.8969e-07	-1.09148	0.081	0.116
Prkn	up in 5xFAD+CSF1Ri	1.59207e-11	2.96474e-07	-0.594938	0.323	0.344
Amph	up in 5xFAD+CSF1Ri	2.09713e-11	3.90527e-07	-0.976875	0.071	0.105
Ccdc189	up in 5xFAD+CSF1Ri	2.13621e-11	3.97805e-07	-1.57143	0.023	0.046
Rcbtb2	up in 5xFAD+CSF1Ri	2.35976e-11	4.39435e-07	-0.835805	0.229	0.256
Rhof	up in 5xFAD+CSF1Ri	2.49165e-11	4.63996e-07	-1.80247	0.011	0.029
Lpp	up in 5xFAD+CSF1Ri	3.17058e-11	5.90426e-07	-0.916901	0.133	0.168
Pkp4	up in 5xFAD+CSF1Ri	3.19407e-11	5.948e-07	-0.954278	0.12	0.157
Nav1	up in 5xFAD+CSF1Ri	4.54565e-11	8.46491e-07	-1.07271	0.083	0.117
Lrch3	up in 5xFAD+CSF1Ri	5.18346e-11	9.65263e-07	-0.938395	0.114	0.15
Rnf213	up in 5xFAD+CSF1Ri	5.38546e-11	1.00288e-06	-1.22674	0.06	0.091
Rufy3	up in 5xFAD+CSF1Ri	7.85708e-11	1.46314e-06	-1.13173	0.069	0.101
Olfr110	up in 5xFAD+CSF1Ri	9.00722e-11	1.67733e-06	-1.53417	0.023	0.045
Lrrc8d	up in 5xFAD+CSF1Ri	9.7164e-11	1.80939e-06	-1.01264	0.107	0.142
Itpkb	up in 5xFAD+CSF1Ri	9.9836e-11	1.85915e-06	-1.01769	0.1	0.134
Fgr	up in 5xFAD+CSF1Ri	1.06128e-10	1.97632e-06	-1.457	0.023	0.045
2900026A02Rik	up in 5xFAD+CSF1Ri	1.19592e-10	2.22705e-06	-1.84502	0.014	0.032
Ppm1e	up in 5xFAD+CSF1Ri	1.22349e-10	2.27839e-06	-1.37612	0.039	0.066
Lrp12	up in 5xFAD+CSF1Ri	1.30645e-10	2.43288e-06	-1.25212	0.049	0.077
Rell1	up in 5xFAD+CSF1Ri	1.33661e-10	2.48903e-06	-1.34827	0.028	0.052
Tmem106a	up in 5xFAD+CSF1Ri	1.341e-10	2.49722e-06	-1.68387	0.015	0.033
Pcdh17	up in 5xFAD+CSF1Ri	1.42398e-10	2.65173e-06	-0.910605	0.083	0.117
Sfmbt1	up in 5xFAD+CSF1Ri	1.53383e-10	2.8563e-06	-0.823839	0.163	0.197
Mir155hg	up in 5xFAD+CSF1Ri	1.85358e-10	3.45173e-06	-2.32051	0.005	0.017
Platr31	up in 5xFAD+CSF1Ri	2.00192e-10	3.72797e-06	-1.51767	0.026	0.048
Gm12353	up in 5xFAD+CSF1Ri	2.06842e-10	3.8518e-06	-0.813712	0.174	0.208
Osbpl3	up in 5xFAD+CSF1Ri	2.18389e-10	4.06683e-06	-1.44921	0.031	0.056
Gnptab	up in 5xFAD+CSF1Ri	2.20915e-10	4.11388e-06	-1.21179	0.047	0.075
Atp1a3	up in 5xFAD+CSF1Ri	2.22336e-10	4.14035e-06	-1.14287	0.04	0.066
Gm49521	up in 5xFAD+CSF1Ri	2.25125e-10	4.19229e-06	-1.56738	0.025	0.048
Cdk13	up in 5xFAD+CSF1Ri	2.48003e-10	4.6183e-06	-0.808182	0.18	0.211
Aopep	up in 5xFAD+CSF1Ri	2.59801e-10	4.83801e-06	-0.742526	0.225	0.253
Eml5	up in 5xFAD+CSF1Ri	3.01346e-10	5.61167e-06	-1.36347	0.032	0.056
Sema3c	up in 5xFAD+CSF1Ri	3.18391e-10	5.92908e-06	-0.146938	0.921	0.89
Il6st	up in 5xFAD+CSF1Ri	3.35457e-10	6.24688e-06	-0.877718	0.138	0.171
Sh3bp2	up in 5xFAD+CSF1Ri	3.35777e-10	6.25284e-06	-0.99344	0.103	0.136
Gm34643	up in 5xFAD+CSF1Ri	3.43428e-10	6.39531e-06	-2.95563	0.003	0.014
Znrf3	up in 5xFAD+CSF1Ri	3.71716e-10	6.92209e-06	-1.36419	0.045	0.072
Egln3	up in 5xFAD+CSF1Ri	3.97684e-10	7.40566e-06	-2.18414	0.01	0.025
Plin2	up in 5xFAD+CSF1Ri	4.67319e-10	8.70241e-06	-1.40463	0.031	0.054
Hpcal1	up in 5xFAD+CSF1Ri	4.95332e-10	9.22408e-06	-1.55429	0.024	0.045
Gm5086	up in 5xFAD+CSF1Ri	5.67991e-10	1.05771e-05	-0.897898	0.158	0.189
Pacrg	up in 5xFAD+CSF1Ri	5.84393e-10	1.08826e-05	-2.20977	0.006	0.018
Ercc6	up in 5xFAD+CSF1Ri	6.7415e-10	1.2554e-05	-1.55695	0.03	0.053
Slc22a22	up in 5xFAD+CSF1Ri	6.88725e-10	1.28254e-05	-1.16153	0.028	0.051
Cxcr4	up in 5xFAD+CSF1Ri	7.13975e-10	1.32956e-05	-2.8035	0.003	0.013
3110021N24Rik	up in 5xFAD+CSF1Ri	7.30239e-10	1.35985e-05	-1.34385	0.042	0.068
Arhgap25	up in 5xFAD+CSF1Ri	7.5873e-10	1.41291e-05	-0.867731	0.162	0.191
Ifi211	up in 5xFAD+CSF1Ri	8.53902e-10	1.59014e-05	-3.64222	0.001	0.009
E530011L22Rik	up in 5xFAD+CSF1Ri	8.67775e-10	1.61597e-05	-1.20933	0.055	0.083
Mycbp	up in 5xFAD+CSF1Ri	9.59997e-10	1.78771e-05	-1.30853	0.041	0.067
Mettl9	up in 5xFAD+CSF1Ri	1.07936e-09	2.00999e-05	-1.11999	0.06	0.088
Gpr137c	up in 5xFAD+CSF1Ri	1.11775e-09	2.08147e-05	-1.58821	0.018	0.036
1700113A16Rik	up in 5xFAD+CSF1Ri	1.17945e-09	2.19637e-05	-1.42208	0.022	0.042
Gm31763	up in 5xFAD+CSF1Ri	1.19371e-09	2.22293e-05	-1.08234	0.074	0.104
Raph1	up in 5xFAD+CSF1Ri	1.21974e-09	2.2714e-05	-1.35947	0.026	0.047
Vps54	up in 5xFAD+CSF1Ri	1.42245e-09	2.64889e-05	-0.829628	0.164	0.194
Scpep1os	up in 5xFAD+CSF1Ri	1.46125e-09	2.72113e-05	-1.33708	0.032	0.055
Sntb2	up in 5xFAD+CSF1Ri	1.47624e-09	2.74905e-05	-1.2239	0.032	0.056
Cacnb4	up in 5xFAD+CSF1Ri	1.59066e-09	2.96213e-05	-1.19281	0.043	0.069
Gm16168	up in 5xFAD+CSF1Ri	1.67245e-09	3.11444e-05	-2.60262	0.003	0.013
Dram1	up in 5xFAD+CSF1Ri	1.69441e-09	3.15533e-05	-2.48141	0.004	0.015
Sulf2	up in 5xFAD+CSF1Ri	1.70911e-09	3.1827e-05	-1.60645	0.017	0.036
4930455G09Rik	up in 5xFAD+CSF1Ri	1.78241e-09	3.3192e-05	-8.51282	0	0.005
5033421B08Rik	up in 5xFAD+CSF1Ri	1.94292e-09	3.6181e-05	-1.32162	0.051	0.078
Ptpn2	up in 5xFAD+CSF1Ri	1.9892e-09	3.70429e-05	-1.27048	0.037	0.061
Gm15527	up in 5xFAD+CSF1Ri	2.07587e-09	3.86568e-05	-1.52476	0.03	0.051
Ehd4	up in 5xFAD+CSF1Ri	2.20379e-09	4.10389e-05	-0.926345	0.119	0.15
Gm20404	up in 5xFAD+CSF1Ri	2.39105e-09	4.45261e-05	-1.33092	0.037	0.06
Gm39214	up in 5xFAD+CSF1Ri	2.44926e-09	4.56101e-05	-1.28883	0.064	0.092
Tent5c	up in 5xFAD+CSF1Ri	2.48264e-09	4.62317e-05	-1.15444	0.055	0.082
Cpd	up in 5xFAD+CSF1Ri	2.628e-09	4.89386e-05	-0.946717	0.1	0.132
Bcl2	up in 5xFAD+CSF1Ri	2.65718e-09	4.9482e-05	-0.959913	0.116	0.148
Dgkz	up in 5xFAD+CSF1Ri	2.91011e-09	5.41921e-05	-0.807899	0.169	0.199
Slc44a1	up in 5xFAD+CSF1Ri	3.06414e-09	5.70604e-05	-1.20503	0.049	0.075
Bhlhe40	up in 5xFAD+CSF1Ri	3.14732e-09	5.86093e-05	-2.26457	0.005	0.015
Lonrf3	up in 5xFAD+CSF1Ri	3.45697e-09	6.43757e-05	-1.38362	0.043	0.067
Elf2	up in 5xFAD+CSF1Ri	4.07462e-09	7.58777e-05	-0.944224	0.119	0.15
Fblim1	up in 5xFAD+CSF1Ri	5.23382e-09	9.74641e-05	-1.2879	0.045	0.069
Sh3kbp1	up in 5xFAD+CSF1Ri	5.42118e-09	0.000100953	-0.682533	0.245	0.263
Hmcn2	up in 5xFAD+CSF1Ri	5.47424e-09	0.000101941	-3.43833	0.001	0.008
Pianp	up in 5xFAD+CSF1Ri	5.53072e-09	0.000102993	-1.8944	0.01	0.024
Dnase1l1	up in 5xFAD+CSF1Ri	5.89507e-09	0.000109778	-1.36203	0.025	0.046
Nlrc3	up in 5xFAD+CSF1Ri	6.22618e-09	0.000115944	-1.62447	0.015	0.031
Gm9961	up in 5xFAD+CSF1Ri	6.32999e-09	0.000117877	-2.27585	0.006	0.018
4933424G05Rik	up in 5xFAD+CSF1Ri	6.39406e-09	0.00011907	-1.95794	0.009	0.023
6330403L08Rik	up in 5xFAD+CSF1Ri	6.98566e-09	0.000130087	-2.61994	0.003	0.012
Mocos	up in 5xFAD+CSF1Ri	7.11275e-09	0.000132454	-2.44156	0.003	0.012
A330040F15Rik	up in 5xFAD+CSF1Ri	7.33015e-09	0.000136502	-0.876521	0.148	0.179
Slc25a25	up in 5xFAD+CSF1Ri	7.65697e-09	0.000142588	-1.1848	0.059	0.086
Prickle1	up in 5xFAD+CSF1Ri	8.50259e-09	0.000158335	-0.93184	0.112	0.143
Gm16552	up in 5xFAD+CSF1Ri	9.36166e-09	0.000174333	-1.38435	0.028	0.048
Chd7	up in 5xFAD+CSF1Ri	9.45061e-09	0.000175989	-0.537863	0.32	0.331
Vmn2r103	up in 5xFAD+CSF1Ri	9.60625e-09	0.000178888	-1.04551	0.026	0.047
Gm15787	up in 5xFAD+CSF1Ri	1.01151e-08	0.000188363	-1.13573	0.052	0.078
Gm16239	up in 5xFAD+CSF1Ri	1.05139e-08	0.000195791	-1.85301	0.01	0.024
Gm26749	up in 5xFAD+CSF1Ri	1.05289e-08	0.00019607	-0.699327	0.199	0.227
Celf1	up in 5xFAD+CSF1Ri	1.11061e-08	0.000206817	-0.684438	0.236	0.257
Gyg	up in 5xFAD+CSF1Ri	1.11428e-08	0.000207502	-1.99995	0.008	0.021
Lsp1	up in 5xFAD+CSF1Ri	1.11753e-08	0.000208106	-1.33785	0.026	0.046
Gm12474	up in 5xFAD+CSF1Ri	1.11955e-08	0.000208482	-2.2133	0.006	0.018
Gm14097	up in 5xFAD+CSF1Ri	1.18873e-08	0.000221365	-1.88714	0.009	0.022
Epb41l2	up in 5xFAD+CSF1Ri	1.21219e-08	0.000225733	-0.300719	0.59	0.563
Bcl2a1b	up in 5xFAD+CSF1Ri	1.24728e-08	0.000232269	-1.01841	0.087	0.116
Hip1	up in 5xFAD+CSF1Ri	1.25025e-08	0.000232821	-1.38377	0.03	0.051
4930589L23Rik	up in 5xFAD+CSF1Ri	1.26667e-08	0.000235879	-8.48671	0	0.005
Ptdss1	up in 5xFAD+CSF1Ri	1.44206e-08	0.00026854	-1.53717	0.018	0.035
9330175E14Rik	up in 5xFAD+CSF1Ri	1.45153e-08	0.000270303	-2.39027	0.004	0.014
Plau	up in 5xFAD+CSF1Ri	1.53964e-08	0.000286711	-1.50907	0.019	0.036
Gm50152	up in 5xFAD+CSF1Ri	1.68871e-08	0.000314471	-1.29452	0.036	0.058
Dlgap2	up in 5xFAD+CSF1Ri	1.73325e-08	0.000322767	-1.42618	0.02	0.038
Arid5b	up in 5xFAD+CSF1Ri	1.74867e-08	0.000325638	-0.752598	0.2	0.225
Tspan5	up in 5xFAD+CSF1Ri	1.81883e-08	0.000338702	-1.19811	0.04	0.063
Aste1	up in 5xFAD+CSF1Ri	1.90909e-08	0.000355511	-1.40569	0.033	0.054
Pvt1	up in 5xFAD+CSF1Ri	2.18715e-08	0.000407292	-0.591038	0.346	0.349
Daam1	up in 5xFAD+CSF1Ri	2.30014e-08	0.000428332	-0.970193	0.08	0.108
Mical1	up in 5xFAD+CSF1Ri	2.36691e-08	0.000440767	-1.13864	0.049	0.073
Ccdc7a	up in 5xFAD+CSF1Ri	2.7631e-08	0.000514544	-2.29326	0.004	0.014
Reps2	up in 5xFAD+CSF1Ri	2.83604e-08	0.000528127	-1.43575	0.016	0.032
Gm12404	up in 5xFAD+CSF1Ri	3.16156e-08	0.000588746	-2.38661	0.003	0.012
Stat1	up in 5xFAD+CSF1Ri	3.59381e-08	0.000669239	-1.14648	0.056	0.081
Gm28379	up in 5xFAD+CSF1Ri	4.04461e-08	0.000753187	-1.09911	0.068	0.095
Atxn10	up in 5xFAD+CSF1Ri	4.20745e-08	0.000783512	-0.908802	0.132	0.159
Stox2	up in 5xFAD+CSF1Ri	4.28809e-08	0.000798528	-1.7628	0.009	0.021
Znrf2	up in 5xFAD+CSF1Ri	4.36674e-08	0.000813174	-0.952481	0.095	0.124
Rtn4	up in 5xFAD+CSF1Ri	4.52749e-08	0.00084311	-0.618571	0.277	0.293
Tafa2	up in 5xFAD+CSF1Ri	4.62087e-08	0.000860499	-1.74893	0.01	0.023
Ctla2a	up in 5xFAD+CSF1Ri	4.89604e-08	0.000911741	-1.85066	0.008	0.02
Nrbf2	up in 5xFAD+CSF1Ri	5.07754e-08	0.000945539	-1.33518	0.027	0.046
AY036118	up in 5xFAD+CSF1Ri	5.19769e-08	0.000967915	-0.200423	0.769	0.711
Gm14211	up in 5xFAD+CSF1Ri	5.2856e-08	0.000984284	-2.21483	0.004	0.014
Zfp618	up in 5xFAD+CSF1Ri	5.89349e-08	0.00109748	-3.78495	0.001	0.007
Cxcl17	up in 5xFAD+CSF1Ri	6.25907e-08	0.00116556	-1.45262	0.022	0.039
Pld2	up in 5xFAD+CSF1Ri	6.6306e-08	0.00123475	-1.43285	0.023	0.041
Gm26854	up in 5xFAD+CSF1Ri	7.05157e-08	0.00131314	-1.66708	0.014	0.028
4930484I04Rik	up in 5xFAD+CSF1Ri	7.05395e-08	0.00131359	-1.07413	0.049	0.073
Trim30a	up in 5xFAD+CSF1Ri	8.00594e-08	0.00149087	-0.892902	0.13	0.157
Olfr1432	up in 5xFAD+CSF1Ri	8.29079e-08	0.00154391	-3.02669	0.002	0.009
Tafa1	up in 5xFAD+CSF1Ri	8.84479e-08	0.00164708	-1.65872	0.02	0.037
Ch25h	up in 5xFAD+CSF1Ri	9.00834e-08	0.00167753	-1.7678	0.009	0.02
Gm15555	up in 5xFAD+CSF1Ri	9.05174e-08	0.00168562	-8.24828	0	0.004
Ptpra	up in 5xFAD+CSF1Ri	9.31134e-08	0.00173396	-0.614548	0.267	0.282
A930016O22Rik	up in 5xFAD+CSF1Ri	1.00008e-07	0.00186235	-0.806237	0.066	0.092
Chil1	up in 5xFAD+CSF1Ri	1.09623e-07	0.00204141	-1.46629	0.017	0.032
Gm26979	up in 5xFAD+CSF1Ri	1.16081e-07	0.00216165	-1.92663	0.01	0.022
Airn	up in 5xFAD+CSF1Ri	1.22838e-07	0.00228749	-2.78175	0.002	0.01
Gm15788	up in 5xFAD+CSF1Ri	1.25919e-07	0.00234487	-2.56772	0.003	0.012
Cnot3	up in 5xFAD+CSF1Ri	1.3266e-07	0.00247039	-0.684807	0.194	0.216
Tfeb	up in 5xFAD+CSF1Ri	1.33461e-07	0.00248532	-1.16687	0.046	0.068
Wwp1	up in 5xFAD+CSF1Ri	1.33488e-07	0.00248581	-0.855338	0.16	0.185
Sdcbp	up in 5xFAD+CSF1Ri	1.37641e-07	0.00256315	-0.835106	0.16	0.186
Gm49484	up in 5xFAD+CSF1Ri	1.38612e-07	0.00258123	-1.70819	0.011	0.023
Gm15886	up in 5xFAD+CSF1Ri	1.43968e-07	0.00268098	-0.921841	0.081	0.108
Gm10389	up in 5xFAD+CSF1Ri	1.44593e-07	0.00269262	-3.71033	0.001	0.006
Gm13964	up in 5xFAD+CSF1Ri	1.45261e-07	0.00270504	-3.38918	0.001	0.006
Ms4a14	up in 5xFAD+CSF1Ri	1.45428e-07	0.00270816	-3.55501	0.001	0.006
Itga5	up in 5xFAD+CSF1Ri	1.49208e-07	0.00277855	-1.09598	0.068	0.093
Gm15726	up in 5xFAD+CSF1Ri	1.50909e-07	0.00281023	-1.69698	0.012	0.025
Slc23a2	up in 5xFAD+CSF1Ri	1.70569e-07	0.00317633	-0.817677	0.131	0.157
Aig1	up in 5xFAD+CSF1Ri	1.86375e-07	0.00347068	-1.00997	0.107	0.133
Ttyh2	up in 5xFAD+CSF1Ri	1.9367e-07	0.00360653	-1.50582	0.015	0.03
Iqcg	up in 5xFAD+CSF1Ri	2.00195e-07	0.00372803	-2.08503	0.004	0.013
Gm26917	up in 5xFAD+CSF1Ri	2.01892e-07	0.00375964	-0.701646	0.193	0.216
Gm14798	up in 5xFAD+CSF1Ri	2.07096e-07	0.00385653	-0.954556	0.075	0.1
Zbtb20	up in 5xFAD+CSF1Ri	2.15264e-07	0.00400865	-0.39297	0.492	0.465
Wdr72	up in 5xFAD+CSF1Ri	2.20747e-07	0.00411075	-0.506817	0.18	0.207
Manba	up in 5xFAD+CSF1Ri	2.27495e-07	0.00423641	-0.921725	0.077	0.103
Ttc7b	up in 5xFAD+CSF1Ri	2.28593e-07	0.00425685	-1.07286	0.06	0.083
Ghr	up in 5xFAD+CSF1Ri	2.30515e-07	0.00429266	-1.93055	0.004	0.013
Qtrt2	up in 5xFAD+CSF1Ri	2.31224e-07	0.00430586	-1.38359	0.024	0.042
Oxct1	up in 5xFAD+CSF1Ri	2.42434e-07	0.00451461	-0.758736	0.202	0.222
Gm29626	up in 5xFAD+CSF1Ri	2.426e-07	0.0045177	-8.25879	0	0.004
Olfr1417	up in 5xFAD+CSF1Ri	2.426e-07	0.0045177	-8.31345	0	0.004
Tbc1d8	up in 5xFAD+CSF1Ri	2.4571e-07	0.00457561	-1.1232	0.063	0.086
Gm36975	up in 5xFAD+CSF1Ri	2.57517e-07	0.00479549	-1.2226	0.041	0.062
Slc7a15	up in 5xFAD+CSF1Ri	2.73672e-07	0.00509632	-1.29117	0.028	0.047
Rab7	up in 5xFAD+CSF1Ri	2.87729e-07	0.0053581	-0.980105	0.075	0.1
Odc1	up in 5xFAD+CSF1Ri	2.88252e-07	0.00536784	-1.33164	0.025	0.042
Tbc1d1	up in 5xFAD+CSF1Ri	3.03296e-07	0.00564798	-1.00013	0.079	0.103
Chn2	up in 5xFAD+CSF1Ri	3.23202e-07	0.00601866	-0.504051	0.416	0.399
Slc16a4	up in 5xFAD+CSF1Ri	3.44757e-07	0.00642007	-1.14395	0.045	0.067
C3ar1	up in 5xFAD+CSF1Ri	3.5255e-07	0.00656519	-0.801018	0.133	0.159
Gm44993	up in 5xFAD+CSF1Ri	3.557e-07	0.00662384	-3.41285	0.001	0.006
A630089N07Rik	up in 5xFAD+CSF1Ri	3.62128e-07	0.00674354	-1.08338	0.06	0.083
Kctd16	up in 5xFAD+CSF1Ri	3.87523e-07	0.00721645	-0.768571	0.081	0.106
Pld5	up in 5xFAD+CSF1Ri	3.96784e-07	0.00738891	-1.36276	0.023	0.04
Npnt	up in 5xFAD+CSF1Ri	4.21439e-07	0.00784804	-1.1754	0.034	0.053
Zhx2	up in 5xFAD+CSF1Ri	4.26436e-07	0.00794109	-1.19939	0.035	0.055
Gm50386	up in 5xFAD+CSF1Ri	4.3031e-07	0.00801324	-1.07959	0.021	0.037
Tmem116	up in 5xFAD+CSF1Ri	4.42346e-07	0.00823737	-1.42943	0.016	0.03
Gm5089	up in 5xFAD+CSF1Ri	4.89617e-07	0.00911765	-1.2277	0.02	0.036
Olfr116	up in 5xFAD+CSF1Ri	5.17819e-07	0.00964283	-2.82892	0.002	0.009
Gm26632	up in 5xFAD+CSF1Ri	5.23623e-07	0.00975091	-1.43378	0.017	0.032
Gm32250	up in 5xFAD+CSF1Ri	5.50148e-07	0.0102449	-0.977358	0.088	0.113
Iqce	up in 5xFAD+CSF1Ri	5.54228e-07	0.0103208	-0.986173	0.062	0.085
Rere	up in 5xFAD+CSF1Ri	5.60247e-07	0.0104329	-0.521501	0.325	0.326
Galnt9	up in 5xFAD+CSF1Ri	5.67463e-07	0.0105673	-2.43452	0.003	0.01
Nsun7	up in 5xFAD+CSF1Ri	5.70256e-07	0.0106193	-2.41625	0.003	0.01
Nrp2	up in 5xFAD+CSF1Ri	6.04813e-07	0.0112628	-0.60895	0.17	0.194
Il1r1	up in 5xFAD+CSF1Ri	6.36891e-07	0.0118602	-1.54942	0.008	0.019
Gm15337	up in 5xFAD+CSF1Ri	6.47091e-07	0.0120501	-3.32516	0.001	0.006
Chst3	up in 5xFAD+CSF1Ri	6.76128e-07	0.0125908	-2.04719	0.006	0.015
Gm19710	up in 5xFAD+CSF1Ri	7.44571e-07	0.0138654	-0.765716	0.159	0.183
Lims1	up in 5xFAD+CSF1Ri	7.47306e-07	0.0139163	-0.639123	0.269	0.278
Gm44148	up in 5xFAD+CSF1Ri	7.92481e-07	0.0147576	-1.15305	0.06	0.082
4933432I03Rik	up in 5xFAD+CSF1Ri	8.05616e-07	0.0150022	-1.55778	0.016	0.029
Bnipl	up in 5xFAD+CSF1Ri	8.72451e-07	0.0162468	-2.58124	0.002	0.007
Kcnj13	up in 5xFAD+CSF1Ri	8.80139e-07	0.0163899	-1.22168	0.022	0.037
Slc16a7	up in 5xFAD+CSF1Ri	8.82788e-07	0.0164393	-0.937148	0.108	0.132
Soat1	up in 5xFAD+CSF1Ri	8.97913e-07	0.0167209	-0.842017	0.118	0.142
Wfdc17	up in 5xFAD+CSF1Ri	9.02336e-07	0.0168033	-1.80269	0.005	0.014
Taok3	up in 5xFAD+CSF1Ri	9.10756e-07	0.0169601	-0.699799	0.21	0.227
Anxa2	up in 5xFAD+CSF1Ri	9.88928e-07	0.0184158	-2.02719	0.007	0.017
Tank	up in 5xFAD+CSF1Ri	1.00205e-06	0.0186602	-0.954877	0.108	0.132
Ccdc50	up in 5xFAD+CSF1Ri	1.03374e-06	0.0192504	-0.102836	0.229	0.171
Morrbid	up in 5xFAD+CSF1Ri	1.04811e-06	0.0195179	-0.930766	0.06	0.082
Pvr	up in 5xFAD+CSF1Ri	1.13579e-06	0.0211507	-0.932278	0.062	0.084
Gm27153	up in 5xFAD+CSF1Ri	1.1421e-06	0.0212682	-3.51748	0.001	0.005
Phf11d	up in 5xFAD+CSF1Ri	1.21467e-06	0.0226195	-1.57319	0.017	0.031
Bcas3os1	up in 5xFAD+CSF1Ri	1.29411e-06	0.024099	-1.40395	0.018	0.033
Lrrc20	up in 5xFAD+CSF1Ri	1.37364e-06	0.0255799	-1.81858	0.011	0.022
D7Ertd443e	up in 5xFAD+CSF1Ri	1.45225e-06	0.0270438	-1.00317	0.036	0.054
Gm48383	up in 5xFAD+CSF1Ri	1.45426e-06	0.0270812	-1.33987	0.026	0.042
Gna12	up in 5xFAD+CSF1Ri	1.45532e-06	0.027101	-0.827499	0.144	0.166
Snx30	up in 5xFAD+CSF1Ri	1.52241e-06	0.0283504	-0.730628	0.168	0.19
Gpd2	up in 5xFAD+CSF1Ri	1.54145e-06	0.0287048	-1.38788	0.019	0.034
Cep128	up in 5xFAD+CSF1Ri	1.61719e-06	0.0301154	-0.787873	0.096	0.121
Gm26797	up in 5xFAD+CSF1Ri	1.6241e-06	0.030244	-1.95778	0.004	0.012
Sardhos	up in 5xFAD+CSF1Ri	1.66184e-06	0.0309468	-2.39326	0.004	0.012
A530076I17Rik	up in 5xFAD+CSF1Ri	1.75413e-06	0.0326655	-7.78947	0	0.003
Gm49175	up in 5xFAD+CSF1Ri	1.75413e-06	0.0326655	-8.03374	0	0.003
Ctsl	up in 5xFAD+CSF1Ri	1.75895e-06	0.0327552	-0.564093	0.268	0.281
Sirpa	up in 5xFAD+CSF1Ri	1.76762e-06	0.0329166	-0.355258	0.532	0.501
Tmem178	up in 5xFAD+CSF1Ri	1.82994e-06	0.0340771	-1.88432	0.006	0.015
Gm37768	up in 5xFAD+CSF1Ri	2.00551e-06	0.0373466	-0.751701	0.135	0.159
Tmcc3os	up in 5xFAD+CSF1Ri	2.02743e-06	0.0377548	-1.23118	0.021	0.036
Gm26952	up in 5xFAD+CSF1Ri	2.07491e-06	0.038639	-3.96528	0.001	0.006
Tmem65	up in 5xFAD+CSF1Ri	2.07583e-06	0.0386562	-1.07004	0.041	0.06
Bckdha	up in 5xFAD+CSF1Ri	2.09523e-06	0.0390174	-0.742527	0.131	0.155
Gm15700	up in 5xFAD+CSF1Ri	2.16483e-06	0.0403135	-2.05761	0.006	0.014
Spint2	up in 5xFAD+CSF1Ri	2.21153e-06	0.041183	-1.17647	0.013	0.025
Gm16234	up in 5xFAD+CSF1Ri	2.45415e-06	0.0457012	-2.47297	0.002	0.009
Clybl	up in 5xFAD+CSF1Ri	2.49664e-06	0.0464924	-1.144	0.027	0.043
Rab37	up in 5xFAD+CSF1Ri	2.82297e-06	0.0525694	-1.23955	0.029	0.046
Tmem164	up in 5xFAD+CSF1Ri	2.90625e-06	0.0541202	-0.882622	0.121	0.143
Tln2	up in 5xFAD+CSF1Ri	3.39427e-06	0.0632081	-0.829972	0.13	0.152
Smyd1	up in 5xFAD+CSF1Ri	3.47086e-06	0.0646343	-0.941035	0.096	0.118
Ccny	up in 5xFAD+CSF1Ri	3.59638e-06	0.0669717	-0.821761	0.145	0.166
Gtdc1	up in 5xFAD+CSF1Ri	3.70899e-06	0.0690688	-0.707716	0.203	0.22
Gm15832	up in 5xFAD+CSF1Ri	3.72197e-06	0.0693105	-1.46163	0.015	0.028
Fyn	up in 5xFAD+CSF1Ri	3.78365e-06	0.0704592	-1.06021	0.039	0.058
Oas1g	up in 5xFAD+CSF1Ri	3.93612e-06	0.0732984	-2.89821	0.001	0.007
Gm16572	up in 5xFAD+CSF1Ri	4.23856e-06	0.0789304	-1.49901	0.022	0.036
Pum1	up in 5xFAD+CSF1Ri	4.26265e-06	0.0793792	-0.100787	0.206	0.155
Chst10	up in 5xFAD+CSF1Ri	4.41551e-06	0.0822256	-1.79127	0.005	0.014
4933433G19Rik	up in 5xFAD+CSF1Ri	4.68901e-06	0.0873188	-1.5996	0.012	0.023
Pldi	up in 5xFAD+CSF1Ri	4.73595e-06	0.0881929	-7.9752	0	0.003
Serpinb6b	up in 5xFAD+CSF1Ri	4.73595e-06	0.0881929	-8.00523	0	0.003
A530053G22Rik	up in 5xFAD+CSF1Ri	4.95075e-06	0.0921929	-0.888679	0.038	0.056
Cd5	up in 5xFAD+CSF1Ri	4.97269e-06	0.0926014	-2.90575	0.002	0.008
Capn11	up in 5xFAD+CSF1Ri	5.06369e-06	0.0942961	-2.79929	0.001	0.005
Gm41724	up in 5xFAD+CSF1Ri	5.09167e-06	0.0948171	-2.09662	0.003	0.009
Gm50145	up in 5xFAD+CSF1Ri	5.1485e-06	0.0958754	-2.35198	0.002	0.008
Gm43221	up in 5xFAD+CSF1Ri	5.17822e-06	0.0964287	-0.10432	0.238	0.182
Gm21057	up in 5xFAD+CSF1Ri	5.20761e-06	0.0969761	-1.04598	0.038	0.056
Naip2	up in 5xFAD+CSF1Ri	5.57192e-06	0.10376	-0.627368	0.191	0.209
Gm43599	up in 5xFAD+CSF1Ri	5.67046e-06	0.105595	-2.00395	0.004	0.011
Sipa1l2	up in 5xFAD+CSF1Ri	5.84889e-06	0.108918	-0.653789	0.224	0.237
Slc25a13	up in 5xFAD+CSF1Ri	6.30388e-06	0.117391	-1.18337	0.03	0.047
9130019P16Rik	up in 5xFAD+CSF1Ri	6.45462e-06	0.120198	-0.783527	0.168	0.188
Gm17058	up in 5xFAD+CSF1Ri	6.70818e-06	0.12492	-1.6381	0.015	0.027
Oga	up in 5xFAD+CSF1Ri	6.75822e-06	0.125852	-0.117879	0.223	0.168
Zfp949	up in 5xFAD+CSF1Ri	6.77983e-06	0.126254	-1.33295	0.017	0.03
Arhgap10	up in 5xFAD+CSF1Ri	6.85922e-06	0.127732	-1.45918	0.008	0.018
Fam210a	up in 5xFAD+CSF1Ri	6.91137e-06	0.128704	-0.9703	0.086	0.108
Kcnk7	up in 5xFAD+CSF1Ri	7.12388e-06	0.132661	-1.19563	0.034	0.051
Rbm14	up in 5xFAD+CSF1Ri	7.17431e-06	0.1336	-1.79948	0.009	0.019
Kansl1	up in 5xFAD+CSF1Ri	7.23128e-06	0.134661	-0.440103	0.416	0.397
Elavl4	up in 5xFAD+CSF1Ri	7.6635e-06	0.14271	-1.23749	0.018	0.031
Slfn5	up in 5xFAD+CSF1Ri	7.69438e-06	0.143285	-1.21767	0.021	0.035
Wdfy4	up in 5xFAD+CSF1Ri	7.83035e-06	0.145817	-0.122272	0.174	0.129
Elk3	up in 5xFAD+CSF1Ri	7.87945e-06	0.146731	-0.588423	0.27	0.277
Nell1	up in 5xFAD+CSF1Ri	7.9523e-06	0.148088	-0.85742	0.057	0.077
Map3k5	up in 5xFAD+CSF1Ri	7.9836e-06	0.148671	-0.158914	0.179	0.133
Bhlhe41	up in 5xFAD+CSF1Ri	8.31896e-06	0.154916	-0.857649	0.086	0.108
3110082I17Rik	up in 5xFAD+CSF1Ri	8.55292e-06	0.159273	-0.768982	0.159	0.178
Trim5	up in 5xFAD+CSF1Ri	8.57211e-06	0.15963	-1.13208	0.045	0.063
4930455C13Rik	up in 5xFAD+CSF1Ri	8.66909e-06	0.161436	-1.10759	0.043	0.061
Dlx1as	up in 5xFAD+CSF1Ri	8.90799e-06	0.165885	-1.33204	0.022	0.036
Fam193a	up in 5xFAD+CSF1Ri	9.02465e-06	0.168057	-0.726845	0.17	0.187
Heca	up in 5xFAD+CSF1Ri	9.10839e-06	0.169616	-0.102708	0.122	0.089
Galnt7	up in 5xFAD+CSF1Ri	9.1146e-06	0.169732	-0.881064	0.128	0.148
Alkbh2	up in 5xFAD+CSF1Ri	9.21714e-06	0.171642	-1.41542	0.017	0.03
2900089D17Rik	up in 5xFAD+CSF1Ri	9.30174e-06	0.173217	-1.06092	0.045	0.063
Tcte2	up in 5xFAD+CSF1Ri	9.56482e-06	0.178116	-3.26329	0.001	0.005
Tmem51	up in 5xFAD+CSF1Ri	9.64729e-06	0.179652	-2.73772	0.001	0.005
Plekha1	up in 5xFAD+CSF1Ri	9.67816e-06	0.180227	-0.763332	0.143	0.163
Lncpint	up in 5xFAD+CSF1Ri	9.81352e-06	0.182747	-0.617761	0.23	0.242
Bcl6	up in 5xFAD+CSF1Ri	9.8272e-06	0.183002	-1.35306	0.018	0.031
Wls	up in 5xFAD+CSF1Ri	1.0164e-05	0.189275	-0.585602	0.235	0.247
Mtch1	up in 5xFAD+CSF1Ri	1.0406e-05	0.19378	-0.144288	0.176	0.133
Cep170	up in 5xFAD+CSF1Ri	1.04929e-05	0.195398	-0.118252	0.172	0.129
Fli1	up in 5xFAD+CSF1Ri	1.07472e-05	0.200134	-0.448441	0.386	0.375
Chpf2	up in 5xFAD+CSF1Ri	1.08265e-05	0.201611	-0.704098	0.138	0.16
Gm37571	up in 5xFAD+CSF1Ri	1.10864e-05	0.206451	-1.2961	0.024	0.038
Casp4	up in 5xFAD+CSF1Ri	1.10944e-05	0.2066	-1.0687	0.059	0.079
Adhfe1	up in 5xFAD+CSF1Ri	1.15926e-05	0.215878	-0.887537	0.082	0.103
Tnni3	up in 5xFAD+CSF1Ri	1.17185e-05	0.218222	-1.13064	0.026	0.041
Dyrk1a	up in 5xFAD+CSF1Ri	1.18597e-05	0.220852	-0.880451	0.099	0.12
Zranb1	up in 5xFAD+CSF1Ri	1.20837e-05	0.225024	-0.133549	0.159	0.119
Herc4	up in 5xFAD+CSF1Ri	1.23122e-05	0.229277	-0.111677	0.182	0.137
Enpp1	up in 5xFAD+CSF1Ri	1.23224e-05	0.229468	-1.63741	0.01	0.02
Gm50035	up in 5xFAD+CSF1Ri	1.27035e-05	0.236565	-0.519531	0.323	0.323
Degs2	up in 5xFAD+CSF1Ri	1.27697e-05	0.237797	-0.957815	0.059	0.079
Gbp6	up in 5xFAD+CSF1Ri	1.28297e-05	0.238916	-7.74084	0	0.003
BC106179	up in 5xFAD+CSF1Ri	1.28297e-05	0.238916	-7.70336	0	0.003
Edaradd	up in 5xFAD+CSF1Ri	1.28297e-05	0.238916	-8.07246	0	0.003
Gm19582	up in 5xFAD+CSF1Ri	1.28297e-05	0.238916	-7.57642	0	0.003
Gm36529	up in 5xFAD+CSF1Ri	1.28297e-05	0.238916	-7.59021	0	0.003
Mcoln3	up in 5xFAD+CSF1Ri	1.28297e-05	0.238916	-7.63522	0	0.003
Ostn	up in 5xFAD+CSF1Ri	1.28297e-05	0.238916	-7.76225	0	0.003
Orc1	up in 5xFAD+CSF1Ri	1.28794e-05	0.23984	-1.1325	0.044	0.062
Ino80d	up in 5xFAD+CSF1Ri	1.34694e-05	0.250826	-0.1052	0.149	0.111
Lair1	up in 5xFAD+CSF1Ri	1.36112e-05	0.253468	-0.251423	0.629	0.579
Gm12940	up in 5xFAD+CSF1Ri	1.3905e-05	0.258939	-1.36338	0.013	0.024
Pacsin1	up in 5xFAD+CSF1Ri	1.41093e-05	0.262744	-1.17318	0.026	0.041
Xpr1	up in 5xFAD+CSF1Ri	1.43487e-05	0.267202	-0.116033	0.165	0.124
Chd8	up in 5xFAD+CSF1Ri	1.44541e-05	0.269164	-0.122803	0.155	0.116
Ccl3	up in 5xFAD+CSF1Ri	1.45758e-05	0.27143	-0.837422	0.048	0.067
Wwp2	up in 5xFAD+CSF1Ri	1.49114e-05	0.277679	-0.120838	0.162	0.121
Pfkfb3	up in 5xFAD+CSF1Ri	1.50122e-05	0.279556	-0.914882	0.097	0.117
Ddx60	up in 5xFAD+CSF1Ri	1.53558e-05	0.285955	-1.09188	0.05	0.069
Cd74	up in 5xFAD+CSF1Ri	1.53852e-05	0.286503	-0.217349	0.044	0.062
Golga4	up in 5xFAD+CSF1Ri	1.54782e-05	0.288235	-0.859544	0.105	0.125
4831440D22Rik	up in 5xFAD+CSF1Ri	1.56142e-05	0.290767	-1.26062	0.02	0.034
Rsad2	up in 5xFAD+CSF1Ri	1.60725e-05	0.299302	-2.22995	0.003	0.01
Gm49767	up in 5xFAD+CSF1Ri	1.67814e-05	0.312503	-0.696819	0.056	0.076
Phip	up in 5xFAD+CSF1Ri	1.68245e-05	0.313306	-0.603653	0.226	0.239
Crtc3	up in 5xFAD+CSF1Ri	1.71163e-05	0.318739	-0.90526	0.077	0.097
Rgs11	up in 5xFAD+CSF1Ri	1.71983e-05	0.320267	-1.75187	0.007	0.015
Gfm2	up in 5xFAD+CSF1Ri	1.73467e-05	0.32303	-0.577586	0.274	0.277
Exoc4	up in 5xFAD+CSF1Ri	1.74316e-05	0.32461	-0.326908	0.464	0.442
Cyth1	up in 5xFAD+CSF1Ri	1.76415e-05	0.328519	-0.880823	0.081	0.102
Gm47376	up in 5xFAD+CSF1Ri	1.85571e-05	0.345571	-2.43021	0.003	0.009
Stau1	up in 5xFAD+CSF1Ri	1.91589e-05	0.356778	-0.134079	0.132	0.098
Arfrp1	up in 5xFAD+CSF1Ri	1.99461e-05	0.371437	-0.123586	0.128	0.094
Gm16189	up in 5xFAD+CSF1Ri	2.04042e-05	0.379967	-1.18834	0.027	0.042
Khdrbs1	up in 5xFAD+CSF1Ri	2.0439e-05	0.380615	-0.103982	0.152	0.114
Epo	up in 5xFAD+CSF1Ri	2.0551e-05	0.382701	-1.90121	0.008	0.016
Kif1b	up in 5xFAD+CSF1Ri	2.07298e-05	0.38603	-0.118245	0.142	0.106
Pparg	up in 5xFAD+CSF1Ri	2.10865e-05	0.392673	-2.37118	0.002	0.008
4930469K13Rik	up in 5xFAD+CSF1Ri	2.18375e-05	0.406657	-0.690697	0.163	0.182
Lrrc27	up in 5xFAD+CSF1Ri	2.18797e-05	0.407444	-2.36211	0.002	0.007
9430041J12Rik	up in 5xFAD+CSF1Ri	2.22285e-05	0.413939	-1.52999	0.011	0.022
Dnmt3aos	up in 5xFAD+CSF1Ri	2.24131e-05	0.417376	-1.6015	0.011	0.021
Neil2	up in 5xFAD+CSF1Ri	2.27366e-05	0.423401	-1.72524	0.007	0.015
Mgrn1	up in 5xFAD+CSF1Ri	2.28171e-05	0.424901	-0.111939	0.109	0.079
Gm15738	up in 5xFAD+CSF1Ri	2.28926e-05	0.426306	-1.23967	0.027	0.042
Gm3294	up in 5xFAD+CSF1Ri	2.30048e-05	0.428395	-1.45066	0.009	0.019
Gm15494	up in 5xFAD+CSF1Ri	2.3116e-05	0.430467	-3.26353	0.001	0.005
Tbpl2	up in 5xFAD+CSF1Ri	2.32033e-05	0.432092	-1.33961	0.009	0.019
1700047F07Rik	up in 5xFAD+CSF1Ri	2.35291e-05	0.438159	-1.53951	0.007	0.015
H2-Q7	up in 5xFAD+CSF1Ri	2.36394e-05	0.440213	-1.74499	0.005	0.013
Anxa5	up in 5xFAD+CSF1Ri	2.36751e-05	0.440878	-1.59081	0.01	0.02
Synj2	up in 5xFAD+CSF1Ri	2.44431e-05	0.455179	-1.11337	0.038	0.054
Ptpn12	up in 5xFAD+CSF1Ri	2.46217e-05	0.458505	-1.02009	0.05	0.067
4930404I05Rik	up in 5xFAD+CSF1Ri	2.5154e-05	0.468417	-1.90085	0.007	0.015
Rsrc1	up in 5xFAD+CSF1Ri	2.54824e-05	0.474533	-0.561051	0.274	0.278
Unc5d	up in 5xFAD+CSF1Ri	2.55827e-05	0.476402	-0.727609	0.045	0.062
Med13	up in 5xFAD+CSF1Ri	2.56278e-05	0.477242	-0.112433	0.168	0.127
Gm26648	up in 5xFAD+CSF1Ri	2.58722e-05	0.481793	-2.39198	0.003	0.01
Cnp	up in 5xFAD+CSF1Ri	2.59815e-05	0.483828	-1.16962	0.022	0.035
Slc15a3	up in 5xFAD+CSF1Ri	2.64385e-05	0.492338	-0.717897	0.137	0.157
6720427I07Rik	up in 5xFAD+CSF1Ri	2.69308e-05	0.501506	-0.123067	0.111	0.081
Gm16178	up in 5xFAD+CSF1Ri	2.72517e-05	0.507482	-1.42696	0.012	0.022
Afdn	up in 5xFAD+CSF1Ri	2.72894e-05	0.508183	-1.11824	0.032	0.048
Kcnk13	up in 5xFAD+CSF1Ri	2.73577e-05	0.509455	-0.73952	0.161	0.178
Gm45235	up in 5xFAD+CSF1Ri	2.77752e-05	0.517229	-1.66462	0.008	0.017
Renbp	up in 5xFAD+CSF1Ri	2.82217e-05	0.525545	-0.87159	0.071	0.09
Il12rb2	up in 5xFAD+CSF1Ri	2.85725e-05	0.532077	-1.68971	0.007	0.015
Krr1	up in 5xFAD+CSF1Ri	2.88592e-05	0.537416	-1.21027	0.032	0.047
Vps33a	up in 5xFAD+CSF1Ri	2.90754e-05	0.541442	-1.05844	0.039	0.055
Gm17089	up in 5xFAD+CSF1Ri	2.92485e-05	0.544666	-1.30063	0.019	0.032
Npas2	up in 5xFAD+CSF1Ri	3.01117e-05	0.56074	-5.21725	0	0.003
Trim34a	up in 5xFAD+CSF1Ri	3.06902e-05	0.571513	-0.94361	0.065	0.084
Cd40lg	up in 5xFAD+CSF1Ri	3.25328e-05	0.605826	-1.84359	0.004	0.011
Wdr33	up in 5xFAD+CSF1Ri	3.33296e-05	0.620664	-0.139448	0.245	0.189
Gm10634	up in 5xFAD+CSF1Ri	3.34905e-05	0.62366	-1.24608	0.016	0.027
Tet1	up in 5xFAD+CSF1Ri	3.36452e-05	0.626541	-0.945523	0.041	0.057
Suv39h2	up in 5xFAD+CSF1Ri	3.44824e-05	0.642131	-2.14094	0.005	0.012
Vmn2r4	up in 5xFAD+CSF1Ri	3.47258e-05	0.646664	-2.13083	0.003	0.009
Cd28	up in 5xFAD+CSF1Ri	3.48977e-05	0.649866	-7.94402	0	0.002
Gm11583	up in 5xFAD+CSF1Ri	3.48977e-05	0.649866	-7.41195	0	0.002
Gm12860	up in 5xFAD+CSF1Ri	3.48977e-05	0.649866	-7.24967	0	0.002
Gm44850	up in 5xFAD+CSF1Ri	3.48977e-05	0.649866	-7.60362	0	0.002
Gm47243	up in 5xFAD+CSF1Ri	3.48977e-05	0.649866	-7.78072	0	0.002
Gnb3	up in 5xFAD+CSF1Ri	3.48977e-05	0.649866	-7.65297	0	0.002
Rag2	up in 5xFAD+CSF1Ri	3.48977e-05	0.649866	-7.84937	0	0.002
Rhod	up in 5xFAD+CSF1Ri	3.48977e-05	0.649866	-7.99379	0	0.002
Slc51a	up in 5xFAD+CSF1Ri	3.48977e-05	0.649866	-7.23971	0	0.002
Zfp503	up in 5xFAD+CSF1Ri	3.48977e-05	0.649866	-7.38421	0	0.002
Gm45338	up in 5xFAD+CSF1Ri	3.53376e-05	0.658056	-1.45677	0.01	0.019
Oas1a	up in 5xFAD+CSF1Ri	3.58564e-05	0.667718	-1.63573	0.01	0.02
Abi3bp	up in 5xFAD+CSF1Ri	3.66103e-05	0.681758	-1.90384	0.006	0.013
4930444A19Rik	up in 5xFAD+CSF1Ri	3.70755e-05	0.690419	-0.508528	0.351	0.343
Sall1	up in 5xFAD+CSF1Ri	3.7201e-05	0.692757	-0.135159	0.166	0.126
Clip1	up in 5xFAD+CSF1Ri	3.7702e-05	0.702086	-0.705221	0.177	0.192
Zbp1	up in 5xFAD+CSF1Ri	3.77361e-05	0.702722	-2.85062	0.003	0.008
Herc1	up in 5xFAD+CSF1Ri	3.79944e-05	0.707531	-0.117361	0.221	0.17
Phkg1	up in 5xFAD+CSF1Ri	3.86299e-05	0.719367	-0.914859	0.045	0.062
Sfswap	up in 5xFAD+CSF1Ri	3.9489e-05	0.735364	-0.102802	0.119	0.088
Gm49668	up in 5xFAD+CSF1Ri	3.97315e-05	0.73988	-1.72083	0.01	0.019
Blm	up in 5xFAD+CSF1Ri	3.98758e-05	0.742567	-1.21216	0.029	0.043
Hltf	up in 5xFAD+CSF1Ri	4.18626e-05	0.779565	-0.101037	0.195	0.15
Gm49807	up in 5xFAD+CSF1Ri	4.18704e-05	0.779711	-1.26215	0.012	0.022
Thrap3	up in 5xFAD+CSF1Ri	4.22758e-05	0.78726	-0.11678	0.19	0.146
Maml2	up in 5xFAD+CSF1Ri	4.28286e-05	0.797555	-0.508412	0.335	0.326
Qk	up in 5xFAD+CSF1Ri	4.33108e-05	0.806534	-0.223679	0.656	0.606
Tjap1	up in 5xFAD+CSF1Ri	4.36267e-05	0.812416	-1.10922	0.041	0.057
Pcyt1a	up in 5xFAD+CSF1Ri	4.38688e-05	0.816925	-1.32583	0.022	0.035
Gm47106	up in 5xFAD+CSF1Ri	4.56753e-05	0.850566	-2.02014	0.004	0.01
Mcl1	up in 5xFAD+CSF1Ri	4.83006e-05	0.899455	-0.181413	0.129	0.096
Crlf2	up in 5xFAD+CSF1Ri	4.8458e-05	0.902386	-0.765006	0.063	0.082
5830432E09Rik	up in 5xFAD+CSF1Ri	5.05556e-05	0.941446	-1.22144	0.021	0.034
Mtmr11	up in 5xFAD+CSF1Ri	5.19728e-05	0.967838	-1.56679	0.005	0.012
Cstf2t	up in 5xFAD+CSF1Ri	5.30822e-05	0.988497	-1.45319	0.012	0.022
Gm44079	up in 5xFAD+CSF1Ri	5.38381e-05	1	-3.90474	0	0.003
Gm34408	up in 5xFAD+CSF1Ri	5.425e-05	1	-0.221321	0.194	0.15
Mib1	up in 5xFAD+CSF1Ri	5.55529e-05	1	-0.1107	0.109	0.081
Gm13849	up in 5xFAD+CSF1Ri	5.56999e-05	1	-3.18344	0.001	0.004
Mcoln2	up in 5xFAD+CSF1Ri	5.58199e-05	1	-3.34668	0.001	0.004
Yipf7	up in 5xFAD+CSF1Ri	5.591e-05	1	-3.06876	0.001	0.004
Rab1a	up in 5xFAD+CSF1Ri	5.62101e-05	1	-0.109664	0.113	0.084
4930586N03Rik	up in 5xFAD+CSF1Ri	5.68144e-05	1	-1.51781	0.01	0.019
Phlpp1	up in 5xFAD+CSF1Ri	5.78077e-05	1	-0.946127	0.082	0.101
Ppt1	up in 5xFAD+CSF1Ri	5.9871e-05	1	-0.390724	0.409	0.386
Ctnnb1	up in 5xFAD+CSF1Ri	6.00854e-05	1	-0.992422	0.043	0.059
Fgd6	up in 5xFAD+CSF1Ri	6.53701e-05	1	-1.97448	0.006	0.014
Ipcef1	up in 5xFAD+CSF1Ri	6.5444e-05	1	-0.995775	0.055	0.072
Creb1	up in 5xFAD+CSF1Ri	6.63114e-05	1	-0.114261	0.158	0.121
Cacna1c	up in 5xFAD+CSF1Ri	6.71722e-05	1	-1.17469	0.031	0.045
Gm28375	up in 5xFAD+CSF1Ri	6.80814e-05	1	-0.779059	0.112	0.131
Atp6v0a1	up in 5xFAD+CSF1Ri	6.97929e-05	1	-0.613889	0.226	0.234
Cd48	up in 5xFAD+CSF1Ri	7.16706e-05	1	-0.786588	0.101	0.12
Lpxn	up in 5xFAD+CSF1Ri	7.16754e-05	1	-0.134392	0.207	0.161
Anks1b	up in 5xFAD+CSF1Ri	7.1747e-05	1	-0.375907	0.25	0.26
Cdk8	up in 5xFAD+CSF1Ri	7.17574e-05	1	-0.320404	0.492	0.462
Rbbp6	up in 5xFAD+CSF1Ri	7.216e-05	1	-0.338119	0.477	0.438
Topaz1	up in 5xFAD+CSF1Ri	7.27654e-05	1	-1.44931	0.007	0.014
Tsc22d2	up in 5xFAD+CSF1Ri	7.29306e-05	1	-0.799259	0.121	0.139
Pi4ka	up in 5xFAD+CSF1Ri	7.41427e-05	1	-0.851999	0.1	0.118
Zfand6	up in 5xFAD+CSF1Ri	7.41591e-05	1	-0.158828	0.205	0.158
B630019A10Rik	up in 5xFAD+CSF1Ri	7.49563e-05	1	-1.36968	0.007	0.015
Gm29114	up in 5xFAD+CSF1Ri	7.51214e-05	1	-1.42203	0.014	0.024
Tmem132d	up in 5xFAD+CSF1Ri	7.70897e-05	1	-0.837627	0.033	0.048
Sdccag8	up in 5xFAD+CSF1Ri	7.82018e-05	1	-0.131355	0.186	0.143
Hmg20a	up in 5xFAD+CSF1Ri	7.93073e-05	1	-0.175204	0.169	0.13
Dlgap5	up in 5xFAD+CSF1Ri	8.10602e-05	1	-0.973713	0.066	0.084
Nt5dc1	up in 5xFAD+CSF1Ri	8.23777e-05	1	-0.193865	0.11	0.081
Csnk1a1	up in 5xFAD+CSF1Ri	8.2933e-05	1	-0.145232	0.249	0.192
Gm20650	up in 5xFAD+CSF1Ri	8.30419e-05	1	-1.13583	0.045	0.061
Kansl1l	up in 5xFAD+CSF1Ri	8.37829e-05	1	-0.583644	0.277	0.28
1700016D06Rik	up in 5xFAD+CSF1Ri	8.39284e-05	1	-1.93585	0.004	0.01
Sox5os4	up in 5xFAD+CSF1Ri	8.61086e-05	1	-2.64456	0.002	0.007
Snx8	up in 5xFAD+CSF1Ri	8.75081e-05	1	-0.828772	0.069	0.087
Ppef1	up in 5xFAD+CSF1Ri	8.79885e-05	1	-0.983034	0.025	0.038
Edn1	up in 5xFAD+CSF1Ri	8.89372e-05	1	-2.54294	0.001	0.005
Rabl6	up in 5xFAD+CSF1Ri	8.93102e-05	1	-0.170157	0.094	0.068
Chrnb2	up in 5xFAD+CSF1Ri	9.0248e-05	1	-1.63443	0.006	0.014
Grtp1	up in 5xFAD+CSF1Ri	9.09493e-05	1	-1.2009	0.02	0.032
Smim4	up in 5xFAD+CSF1Ri	9.1165e-05	1	-0.696271	0.15	0.167
Gabre	up in 5xFAD+CSF1Ri	9.22152e-05	1	-2.47126	0.002	0.007
Kcmf1	up in 5xFAD+CSF1Ri	9.23701e-05	1	-0.21435	0.129	0.097
Smyd3	up in 5xFAD+CSF1Ri	9.2932e-05	1	-0.292294	0.348	0.34
Pign	up in 5xFAD+CSF1Ri	9.30672e-05	1	-0.757624	0.117	0.135
Prex1	up in 5xFAD+CSF1Ri	9.30876e-05	1	-0.122336	0.153	0.117
Dpp8	up in 5xFAD+CSF1Ri	9.34276e-05	1	-0.100375	0.137	0.104
Abca8b	up in 5xFAD+CSF1Ri	9.36584e-05	1	-2.27882	0.001	0.006
Pde7b	up in 5xFAD+CSF1Ri	9.45944e-05	1	-1.49858	0.008	0.016
Ppl	up in 5xFAD+CSF1Ri	9.5034e-05	1	-2.33925	0.002	0.006
4930470O06Rik	up in 5xFAD+CSF1Ri	9.53995e-05	1	-7.51971	0	0.002
AU021092	up in 5xFAD+CSF1Ri	9.53995e-05	1	-7.56286	0	0.002
Dgkk	up in 5xFAD+CSF1Ri	9.53995e-05	1	-7.35675	0	0.002
Gm17067	up in 5xFAD+CSF1Ri	9.53995e-05	1	-7.40245	0	0.002
Gm37787	up in 5xFAD+CSF1Ri	9.53995e-05	1	-7.56059	0	0.002
Gm42868	up in 5xFAD+CSF1Ri	9.53995e-05	1	-7.34593	0	0.002
Pcdhgb6	up in 5xFAD+CSF1Ri	9.53995e-05	1	-7.2461	0	0.002
Tmem253	up in 5xFAD+CSF1Ri	9.53995e-05	1	-7.64117	0	0.002
C78334	up in 5xFAD+CSF1Ri	9.91811e-05	1	-1.43958	0.013	0.023
Adamts17	up in 5xFAD+CSF1Ri	9.93301e-05	1	-1.78245	0.007	0.014
Eif3a	up in 5xFAD+CSF1Ri	0.000100749	1	-0.14236	0.129	0.097
Gm5127	up in 5xFAD+CSF1Ri	0.000101454	1	-1.28257	0.032	0.046
Zmym5	up in 5xFAD+CSF1Ri	0.00010443	1	-0.111438	0.098	0.072
Gm37165	up in 5xFAD+CSF1Ri	0.000104458	1	-1.89815	0.006	0.013
Bckdhb	up in 5xFAD+CSF1Ri	0.000104603	1	-0.134623	0.11	0.082
Sec63	up in 5xFAD+CSF1Ri	0.000104936	1	-0.164522	0.127	0.096
C78197	up in 5xFAD+CSF1Ri	0.000107915	1	-1.99739	0.003	0.009
Stxbp5l	up in 5xFAD+CSF1Ri	0.000107946	1	-1.14507	0.018	0.03
Gm15563	up in 5xFAD+CSF1Ri	0.000108131	1	-0.819272	0.09	0.109
Tent2	up in 5xFAD+CSF1Ri	0.000109615	1	-0.145784	0.149	0.114
Gse1	up in 5xFAD+CSF1Ri	0.000110068	1	-0.956818	0.047	0.063
Sept11	up in 5xFAD+CSF1Ri	0.000111247	1	-1.20318	0.025	0.038
Farsb	up in 5xFAD+CSF1Ri	0.00011296	1	-1.0296	0.038	0.053
Rsl1	up in 5xFAD+CSF1Ri	0.000113875	1	-1.93362	0.004	0.01
Lamc1	up in 5xFAD+CSF1Ri	0.000114445	1	-1.14039	0.021	0.032
Dppa2	up in 5xFAD+CSF1Ri	0.000116609	1	-1.10113	0.012	0.022
Ms4a4b	up in 5xFAD+CSF1Ri	0.00011856	1	-1.57432	0.007	0.014
Tln1	up in 5xFAD+CSF1Ri	0.000120689	1	-0.191672	0.158	0.12
Dhx30	up in 5xFAD+CSF1Ri	0.000122711	1	-0.105941	0.093	0.068
Usp34	up in 5xFAD+CSF1Ri	0.0001248	1	-0.11712	0.334	0.262
Mdfic	up in 5xFAD+CSF1Ri	0.000126436	1	-0.624075	0.095	0.114
Vps18	up in 5xFAD+CSF1Ri	0.000126526	1	-0.118	0.086	0.062
4930474H06Rik	up in 5xFAD+CSF1Ri	0.000132698	1	-3.79429	0.001	0.004
Rab12	up in 5xFAD+CSF1Ri	0.000132848	1	-0.110283	0.067	0.047
Plcxd1	up in 5xFAD+CSF1Ri	0.000135393	1	-1.48661	0.01	0.019
Bcl9	up in 5xFAD+CSF1Ri	0.000139972	1	-0.126546	0.082	0.06
Tango2	up in 5xFAD+CSF1Ri	0.000140922	1	-0.185603	0.122	0.092
Tnpo3	up in 5xFAD+CSF1Ri	0.000141015	1	-0.124886	0.226	0.179
Fbxw2	up in 5xFAD+CSF1Ri	0.000141351	1	-0.122902	0.111	0.083
Gm11775	up in 5xFAD+CSF1Ri	0.000141906	1	-1.07846	0.025	0.037
Gm50232	up in 5xFAD+CSF1Ri	0.000144661	1	-1.03537	0.045	0.06
Ppp3ca	up in 5xFAD+CSF1Ri	0.000145071	1	-0.442132	0.326	0.321
Cd300lb	up in 5xFAD+CSF1Ri	0.000146141	1	-1.47593	0.006	0.013
Mcts1	up in 5xFAD+CSF1Ri	0.000149852	1	-0.135337	0.126	0.095
Smim14	up in 5xFAD+CSF1Ri	0.00015255	1	-0.714039	0.144	0.16
Phf11a	up in 5xFAD+CSF1Ri	0.00015261	1	-2.44994	0.003	0.007
Eya4	up in 5xFAD+CSF1Ri	0.000153974	1	-0.684939	0.148	0.164
Gm49226	up in 5xFAD+CSF1Ri	0.000154565	1	-2.14394	0.003	0.007
Gm14540	up in 5xFAD+CSF1Ri	0.000154813	1	-1.91642	0.003	0.007
Tmem266	up in 5xFAD+CSF1Ri	0.000155039	1	-2.94163	0.001	0.004
Ccm2	up in 5xFAD+CSF1Ri	0.000156402	1	-0.176597	0.107	0.08
Txndc16	up in 5xFAD+CSF1Ri	0.000158471	1	-0.89871	0.063	0.08
Pifo	up in 5xFAD+CSF1Ri	0.000168121	1	-1.69093	0.005	0.011
Phf3	up in 5xFAD+CSF1Ri	0.000170146	1	-0.152203	0.162	0.125
Pank2	up in 5xFAD+CSF1Ri	0.000172643	1	-0.104934	0.074	0.053
Fancc	up in 5xFAD+CSF1Ri	0.000173198	1	-0.835069	0.087	0.105
Relb	up in 5xFAD+CSF1Ri	0.000175026	1	-1.13359	0.035	0.049
Lrrc19	up in 5xFAD+CSF1Ri	0.000175505	1	-1.02273	0.031	0.045
Gm42413	up in 5xFAD+CSF1Ri	0.000175812	1	-1.09465	0.023	0.034
Peak1os	up in 5xFAD+CSF1Ri	0.000181248	1	-2.05414	0.002	0.007
1500004A13Rik	up in 5xFAD+CSF1Ri	0.000185127	1	-0.73449	0.128	0.145
Map3k20	up in 5xFAD+CSF1Ri	0.000186086	1	-0.971777	0.047	0.062
R3hdm2	up in 5xFAD+CSF1Ri	0.000186138	1	-0.157922	0.227	0.177
9930022D16Rik	up in 5xFAD+CSF1Ri	0.000186305	1	-2.41673	0.001	0.005
Ckap5	up in 5xFAD+CSF1Ri	0.000189099	1	-0.130402	0.138	0.106
Tmem191c	up in 5xFAD+CSF1Ri	0.000191457	1	-1.21591	0.018	0.029
Gm26964	up in 5xFAD+CSF1Ri	0.000192915	1	-1.45788	0.009	0.017
Cops5	up in 5xFAD+CSF1Ri	0.000196672	1	-0.111267	0.085	0.062
Rbm28	up in 5xFAD+CSF1Ri	0.000197046	1	-0.120286	0.132	0.101
Gpbp1	up in 5xFAD+CSF1Ri	0.000197252	1	-0.136076	0.127	0.097
2310034O05Rik	up in 5xFAD+CSF1Ri	0.000197912	1	-2.24787	0.002	0.006
Elavl1	up in 5xFAD+CSF1Ri	0.000198311	1	-0.163503	0.104	0.078
Ccdc34os	up in 5xFAD+CSF1Ri	0.000198744	1	-2.0961	0.004	0.01
4933421D24Rik	up in 5xFAD+CSF1Ri	0.000199343	1	-2.33236	0.001	0.005
Gm26510	up in 5xFAD+CSF1Ri	0.000199888	1	-0.103145	0.134	0.103
Senp2	up in 5xFAD+CSF1Ri	0.000200113	1	-0.114464	0.213	0.168
Sox5os2	up in 5xFAD+CSF1Ri	0.000203832	1	-2.97887	0	0.003
Sin3a	up in 5xFAD+CSF1Ri	0.000203837	1	-0.849419	0.089	0.106
Ism1	up in 5xFAD+CSF1Ri	0.000205655	1	-1.17462	0.013	0.023
Il4i1	up in 5xFAD+CSF1Ri	0.000208371	1	-1.15627	0.027	0.039
Napa	up in 5xFAD+CSF1Ri	0.000208507	1	-0.962227	0.052	0.067
Dhx32	up in 5xFAD+CSF1Ri	0.000212803	1	-1.16277	0.034	0.047
Zfp407	up in 5xFAD+CSF1Ri	0.000213668	1	-0.712614	0.145	0.161
Nhlrc2	up in 5xFAD+CSF1Ri	0.000214535	1	-0.119292	0.118	0.09
Nsun6	up in 5xFAD+CSF1Ri	0.000217453	1	-0.10932	0.109	0.082
Mcmdc2	up in 5xFAD+CSF1Ri	0.000218273	1	-1.23632	0.018	0.028
Ctnna2	up in 5xFAD+CSF1Ri	0.000218836	1	-0.653837	0.074	0.091
Ntn1	up in 5xFAD+CSF1Ri	0.000221898	1	-1.8044	0.004	0.01
Ccdc148	up in 5xFAD+CSF1Ri	0.000222798	1	-0.714095	0.028	0.041
Acaa1a	up in 5xFAD+CSF1Ri	0.000223771	1	-0.130195	0.084	0.062
Pcdhga3	up in 5xFAD+CSF1Ri	0.000226116	1	-1.72341	0.004	0.01
Impact	up in 5xFAD+CSF1Ri	0.000226229	1	-0.138679	0.131	0.1
Irf7	up in 5xFAD+CSF1Ri	0.000229051	1	-1.83816	0.005	0.011
Gm15345	up in 5xFAD+CSF1Ri	0.000229103	1	-1.30499	0.011	0.02
Gm17374	up in 5xFAD+CSF1Ri	0.000233358	1	-2.23119	0.003	0.008
Fxr2	up in 5xFAD+CSF1Ri	0.000236041	1	-0.133055	0.088	0.065
Bclaf1	up in 5xFAD+CSF1Ri	0.000238481	1	-0.152639	0.237	0.186
Gm47272	up in 5xFAD+CSF1Ri	0.000239271	1	-1.43285	0.008	0.015
Rnf111	up in 5xFAD+CSF1Ri	0.000241413	1	-0.13861	0.161	0.125
Myo9a	up in 5xFAD+CSF1Ri	0.000241517	1	-0.114056	0.219	0.173
Atxn7	up in 5xFAD+CSF1Ri	0.000242132	1	-0.127245	0.148	0.114
Foxj3	up in 5xFAD+CSF1Ri	0.000246748	1	-0.125282	0.075	0.054
Ranbp10	up in 5xFAD+CSF1Ri	0.000246917	1	-0.129958	0.103	0.077
Gm45479	up in 5xFAD+CSF1Ri	0.000258402	1	-0.924328	0.043	0.057
Naip5	up in 5xFAD+CSF1Ri	0.00026	1	-0.123437	0.149	0.116
Stat2	up in 5xFAD+CSF1Ri	0.00026003	1	-1.0274	0.062	0.078
Gm12246	up in 5xFAD+CSF1Ri	0.00026243	1	-7.33493	0	0.002
1700025O08Rik	up in 5xFAD+CSF1Ri	0.00026243	1	-7.10774	0	0.002
Ambn	up in 5xFAD+CSF1Ri	0.00026243	1	-7.38105	0	0.002
BC037039	up in 5xFAD+CSF1Ri	0.00026243	1	-6.94528	0	0.002
Cep112os1	up in 5xFAD+CSF1Ri	0.00026243	1	-7.35371	0	0.002
Cfap161	up in 5xFAD+CSF1Ri	0.00026243	1	-7.28012	0	0.002
Fastkd5	up in 5xFAD+CSF1Ri	0.00026243	1	-7.07842	0	0.002
Gm15629	up in 5xFAD+CSF1Ri	0.00026243	1	-7.03972	0	0.002
Gm30873	up in 5xFAD+CSF1Ri	0.00026243	1	-7.30916	0	0.002
Gm33677	up in 5xFAD+CSF1Ri	0.00026243	1	-6.99534	0	0.002
Gm38405	up in 5xFAD+CSF1Ri	0.00026243	1	-7.55433	0	0.002
Gm47237	up in 5xFAD+CSF1Ri	0.00026243	1	-7.08984	0	0.002
Gm48001	up in 5xFAD+CSF1Ri	0.00026243	1	-6.77471	0	0.002
Gm49901	up in 5xFAD+CSF1Ri	0.00026243	1	-7.1123	0	0.002
Gm49926	up in 5xFAD+CSF1Ri	0.00026243	1	-7.59808	0	0.002
Gtsf1	up in 5xFAD+CSF1Ri	0.00026243	1	-7.57722	0	0.002
Ido2	up in 5xFAD+CSF1Ri	0.00026243	1	-7.44658	0	0.002
Irf6	up in 5xFAD+CSF1Ri	0.00026243	1	-7.02853	0	0.002
Olfr76	up in 5xFAD+CSF1Ri	0.00026243	1	-6.92649	0	0.002
Pcp2	up in 5xFAD+CSF1Ri	0.00026243	1	-7.31537	0	0.002
Ptp4a1.1	up in 5xFAD+CSF1Ri	0.00026243	1	-7.26312	0	0.002
Ropn1	up in 5xFAD+CSF1Ri	0.00026243	1	-7.48372	0	0.002
Ubap1l	up in 5xFAD+CSF1Ri	0.00026243	1	-7.68982	0	0.002
Naip6	up in 5xFAD+CSF1Ri	0.000264215	1	-0.149578	0.109	0.083
Vwc2l	up in 5xFAD+CSF1Ri	0.00026463	1	-0.587761	0.062	0.079
Ptprc	up in 5xFAD+CSF1Ri	0.000266238	1	-0.293612	0.48	0.453
Gk	up in 5xFAD+CSF1Ri	0.000266833	1	-1.29525	0.017	0.027
Gm26902	up in 5xFAD+CSF1Ri	0.000272937	1	-1.59964	0.006	0.013
Kdm3b	up in 5xFAD+CSF1Ri	0.000273409	1	-0.178553	0.183	0.143
Slc2a6	up in 5xFAD+CSF1Ri	0.000277729	1	-1.51308	0.004	0.009
Arhgap18	up in 5xFAD+CSF1Ri	0.000279448	1	-0.10001	0.125	0.096
Scarb2	up in 5xFAD+CSF1Ri	0.000280137	1	-0.183314	0.161	0.125
Arel1	up in 5xFAD+CSF1Ri	0.00028389	1	-0.153731	0.08	0.059
Shtn1	up in 5xFAD+CSF1Ri	0.00029209	1	-1.48935	0.011	0.02
Gm26626	up in 5xFAD+CSF1Ri	0.000292244	1	-1.19274	0.018	0.029
Serac1	up in 5xFAD+CSF1Ri	0.000293003	1	-0.99697	0.023	0.035
Mindy4b-ps	up in 5xFAD+CSF1Ri	0.000297677	1	-1.72276	0.003	0.007
Nfatc3	up in 5xFAD+CSF1Ri	0.000299351	1	-0.222236	0.129	0.098
Xaf1	up in 5xFAD+CSF1Ri	0.000300924	1	-1.16423	0.025	0.036
1700047K16Rik	up in 5xFAD+CSF1Ri	0.000301566	1	-1.70364	0.008	0.016
Yme1l1	up in 5xFAD+CSF1Ri	0.00030635	1	-0.118253	0.188	0.148
Cs	up in 5xFAD+CSF1Ri	0.00030981	1	-0.13022	0.053	0.037
Ubp1	up in 5xFAD+CSF1Ri	0.000309946	1	-0.128575	0.079	0.058
Ago4	up in 5xFAD+CSF1Ri	0.000310495	1	-0.960104	0.033	0.046
Rmnd5a	up in 5xFAD+CSF1Ri	0.00031194	1	-0.11618	0.071	0.052
Naa20	up in 5xFAD+CSF1Ri	0.000312109	1	-0.101484	0.139	0.108
Mau2	up in 5xFAD+CSF1Ri	0.000313874	1	-0.111608	0.088	0.065
Rfc5	up in 5xFAD+CSF1Ri	0.000314915	1	-2.16989	0.002	0.007
Pik3ap1	up in 5xFAD+CSF1Ri	0.000315184	1	-0.68945	0.168	0.18
Gla	up in 5xFAD+CSF1Ri	0.000317701	1	-1.6078	0.01	0.018
Slc41a2	up in 5xFAD+CSF1Ri	0.000318797	1	-1.83411	0.002	0.007
Slc39a2	up in 5xFAD+CSF1Ri	0.000320484	1	-0.763747	0.026	0.038
Pfkfb4	up in 5xFAD+CSF1Ri	0.000324754	1	-0.133716	0.078	0.057
Il1b	up in 5xFAD+CSF1Ri	0.000325292	1	-1.1867	0.002	0.007
Mettl3	up in 5xFAD+CSF1Ri	0.000329253	1	-0.109563	0.114	0.087
Smarcc2	up in 5xFAD+CSF1Ri	0.00032988	1	-0.134237	0.1	0.075
Gm35154	up in 5xFAD+CSF1Ri	0.000332736	1	-0.220673	0.101	0.076
Rnpep	up in 5xFAD+CSF1Ri	0.000336057	1	-0.21608	0.155	0.12
Evi5	up in 5xFAD+CSF1Ri	0.0003393	1	-0.131377	0.105	0.079
Gm45589	up in 5xFAD+CSF1Ri	0.000340067	1	-1.70084	0.002	0.007
Safb2	up in 5xFAD+CSF1Ri	0.000341049	1	-0.158545	0.181	0.142
Msra	up in 5xFAD+CSF1Ri	0.000341796	1	-1.07567	0.031	0.044
D630008O14Rik	up in 5xFAD+CSF1Ri	0.000345493	1	-1.92427	0.005	0.011
Gpatch8	up in 5xFAD+CSF1Ri	0.000345894	1	-0.139526	0.264	0.209
Tmem120b	up in 5xFAD+CSF1Ri	0.000346384	1	-1.0708	0.033	0.046
9930021J03Rik	up in 5xFAD+CSF1Ri	0.000348792	1	-0.123024	0.167	0.131
Gm16153	up in 5xFAD+CSF1Ri	0.000355174	1	-1.07177	0.038	0.052
Serpind1	up in 5xFAD+CSF1Ri	0.000355362	1	-2.23623	0.002	0.006
Gm43732	up in 5xFAD+CSF1Ri	0.000355362	1	-2.29497	0.002	0.006
E130102H24Rik	up in 5xFAD+CSF1Ri	0.000362702	1	-0.734391	0.104	0.121
Ttc17	up in 5xFAD+CSF1Ri	0.000369103	1	-0.165944	0.14	0.108
Colgalt1	up in 5xFAD+CSF1Ri	0.000372505	1	-0.158388	0.123	0.095
5830416I19Rik	up in 5xFAD+CSF1Ri	0.000376504	1	-0.232199	0.27	0.28
Slc11a2	up in 5xFAD+CSF1Ri	0.000386187	1	-0.869805	0.052	0.067
Pcbp2	up in 5xFAD+CSF1Ri	0.000386861	1	-0.178067	0.167	0.131
Padi2	up in 5xFAD+CSF1Ri	0.000387397	1	-0.890159	0.064	0.079
Dact1	up in 5xFAD+CSF1Ri	0.000388213	1	-2.51175	0.001	0.004
Gm26947	up in 5xFAD+CSF1Ri	0.000389766	1	-1.47885	0.006	0.013
Washc4	up in 5xFAD+CSF1Ri	0.000397898	1	-0.17985	0.155	0.121
Fto	up in 5xFAD+CSF1Ri	0.000398113	1	-0.738475	0.137	0.151
4930525G20Rik	up in 5xFAD+CSF1Ri	0.000398357	1	-1.19554	0.012	0.02
Vcp	up in 5xFAD+CSF1Ri	0.000399497	1	-0.152052	0.102	0.077
Zmynd15	up in 5xFAD+CSF1Ri	0.000402155	1	-1.21511	0.012	0.021
Ttc4	up in 5xFAD+CSF1Ri	0.000402569	1	-0.126574	0.085	0.063
Scara5	up in 5xFAD+CSF1Ri	0.000405503	1	-0.795961	0.021	0.032
Rab11fip5	up in 5xFAD+CSF1Ri	0.000411092	1	-1.1167	0.034	0.047
Stx5a	up in 5xFAD+CSF1Ri	0.000416337	1	-0.154803	0.111	0.084
B230319C09Rik	up in 5xFAD+CSF1Ri	0.000416448	1	-2.52496	0.001	0.005
1700111E14Rik	up in 5xFAD+CSF1Ri	0.00041817	1	-2.72044	0.001	0.005
Stim2	up in 5xFAD+CSF1Ri	0.00042192	1	-0.996245	0.039	0.053
Etnk1	up in 5xFAD+CSF1Ri	0.000423303	1	-0.226736	0.143	0.111
Vps50	up in 5xFAD+CSF1Ri	0.00042959	1	-0.160979	0.088	0.066
Olfr1426	up in 5xFAD+CSF1Ri	0.000431887	1	-1.96768	0.003	0.008
Ubr1	up in 5xFAD+CSF1Ri	0.000432592	1	-0.124895	0.134	0.104
Ninj2	up in 5xFAD+CSF1Ri	0.000439323	1	-0.639967	0.065	0.081
Spns1	up in 5xFAD+CSF1Ri	0.000443658	1	-0.164728	0.14	0.109
Gm17090	up in 5xFAD+CSF1Ri	0.00044634	1	-1.19234	0.009	0.017
Golga2	up in 5xFAD+CSF1Ri	0.000457635	1	-0.106689	0.068	0.05
Nptn	up in 5xFAD+CSF1Ri	0.000458642	1	-0.549254	0.194	0.205
Ralgapb	up in 5xFAD+CSF1Ri	0.000462928	1	-0.130597	0.092	0.069
1810034E14Rik	up in 5xFAD+CSF1Ri	0.000463636	1	-1.22851	0.027	0.039
Rhot1	up in 5xFAD+CSF1Ri	0.000465808	1	-0.15454	0.101	0.076
1700110K17Rik	up in 5xFAD+CSF1Ri	0.00047067	1	-1.37865	0.007	0.014
Parp8	up in 5xFAD+CSF1Ri	0.000475555	1	-0.669369	0.193	0.202
Itfg1	up in 5xFAD+CSF1Ri	0.000475844	1	-0.155532	0.164	0.129
4930432B10Rik	up in 5xFAD+CSF1Ri	0.000478632	1	-1.42928	0.005	0.011
Cdc42bpb	up in 5xFAD+CSF1Ri	0.000481967	1	-0.114582	0.06	0.043
Ppp3cc	up in 5xFAD+CSF1Ri	0.000484357	1	-1.00948	0.025	0.036
Ppp3cb	up in 5xFAD+CSF1Ri	0.000488487	1	-0.141824	0.101	0.077
Ankhd1	up in 5xFAD+CSF1Ri	0.000489771	1	-0.597568	0.234	0.236
1700028K03Rik	up in 5xFAD+CSF1Ri	0.00049122	1	-1.42237	0.013	0.021
D130040H23Rik	up in 5xFAD+CSF1Ri	0.000493883	1	-0.121903	0.061	0.043
Wdr70	up in 5xFAD+CSF1Ri	0.00049548	1	-0.19125	0.117	0.089
Tbl1x	up in 5xFAD+CSF1Ri	0.000498501	1	-0.151077	0.137	0.106
Vwa8	up in 5xFAD+CSF1Ri	0.000500207	1	-0.17427	0.096	0.073
Proser1	up in 5xFAD+CSF1Ri	0.000501818	1	-0.555559	0.116	0.133
Actr2	up in 5xFAD+CSF1Ri	0.000504172	1	-0.140524	0.283	0.225
2410021H03Rik	up in 5xFAD+CSF1Ri	0.000509236	1	-3.13067	0	0.003
Phf11b	up in 5xFAD+CSF1Ri	0.000510061	1	-1.3005	0.014	0.023
Rnf138	up in 5xFAD+CSF1Ri	0.000515429	1	-0.117618	0.096	0.073
Atf2	up in 5xFAD+CSF1Ri	0.000532707	1	-0.144133	0.114	0.088
Ralyl	up in 5xFAD+CSF1Ri	0.000538076	1	-0.487377	0.101	0.118
9030622O22Rik	up in 5xFAD+CSF1Ri	0.000545062	1	-1.4483	0.007	0.013
Gm43964	up in 5xFAD+CSF1Ri	0.000548687	1	-1.67992	0.005	0.011
Gm38973	up in 5xFAD+CSF1Ri	0.0005518	1	-0.814203	0.033	0.046
Tmem216	up in 5xFAD+CSF1Ri	0.000568248	1	-0.850453	0.062	0.077
Capn7	up in 5xFAD+CSF1Ri	0.000568913	1	-0.151218	0.099	0.075
Gigyf2	up in 5xFAD+CSF1Ri	0.000569272	1	-0.184667	0.148	0.115
Ifnar2	up in 5xFAD+CSF1Ri	0.000572648	1	-0.121455	0.284	0.227
Sidt1	up in 5xFAD+CSF1Ri	0.00057515	1	-0.927294	0.034	0.046
Ralgapa2	up in 5xFAD+CSF1Ri	0.000576665	1	-0.69516	0.114	0.13
Cxcr6	up in 5xFAD+CSF1Ri	0.000579162	1	-1.65677	0.007	0.014
Spast	up in 5xFAD+CSF1Ri	0.000581705	1	-0.109295	0.081	0.061
Rptor	up in 5xFAD+CSF1Ri	0.000582438	1	-0.151244	0.328	0.259
Cped1	up in 5xFAD+CSF1Ri	0.000583782	1	-1.13501	0.012	0.02
2610204G07Rik	up in 5xFAD+CSF1Ri	0.000589658	1	-1.25989	0.023	0.034
Zc3h12d	up in 5xFAD+CSF1Ri	0.000595394	1	-2.18695	0.002	0.007
Mtmr3	up in 5xFAD+CSF1Ri	0.000602593	1	-0.713444	0.136	0.15
Car10	up in 5xFAD+CSF1Ri	0.000607528	1	-1.15453	0.01	0.018
Pigf	up in 5xFAD+CSF1Ri	0.000611165	1	-1.04903	0.025	0.036
Tmem87b	up in 5xFAD+CSF1Ri	0.000611578	1	-0.185047	0.142	0.111
Grk5	up in 5xFAD+CSF1Ri	0.000616276	1	-1.10973	0.019	0.028
4930481A15Rik	up in 5xFAD+CSF1Ri	0.000625792	1	-0.102994	0.055	0.039
Gm43061	up in 5xFAD+CSF1Ri	0.00063388	1	-3.62562	0.001	0.003
Gm3235	up in 5xFAD+CSF1Ri	0.000634147	1	-1.16138	0.028	0.039
Plxdc1	up in 5xFAD+CSF1Ri	0.000636404	1	-0.832044	0.087	0.102
Cdk7	up in 5xFAD+CSF1Ri	0.000636873	1	-0.213898	0.076	0.056
Gm17546	up in 5xFAD+CSF1Ri	0.000637527	1	-2.61091	0.002	0.006
Mgmt	up in 5xFAD+CSF1Ri	0.000637941	1	-1.04351	0.041	0.054
Srr	up in 5xFAD+CSF1Ri	0.000640767	1	-0.110305	0.076	0.056
Unc13a	up in 5xFAD+CSF1Ri	0.000642505	1	-1.21498	0.015	0.024
Plekha8	up in 5xFAD+CSF1Ri	0.000642881	1	-1.15023	0.019	0.029
Cbx1	up in 5xFAD+CSF1Ri	0.000644239	1	-0.13127	0.109	0.084
Ube2b	up in 5xFAD+CSF1Ri	0.000645437	1	-0.162149	0.135	0.105
Itga4	up in 5xFAD+CSF1Ri	0.000652674	1	-1.75723	0.003	0.008
Gm48321	up in 5xFAD+CSF1Ri	0.000657266	1	-1.75091	0.003	0.008
Rsbn1l	up in 5xFAD+CSF1Ri	0.000659368	1	-0.171956	0.221	0.176
Ctnna1	up in 5xFAD+CSF1Ri	0.000672481	1	-0.898908	0.058	0.073
Gm37982	up in 5xFAD+CSF1Ri	0.000676142	1	-1.26916	0.01	0.018
Xiap	up in 5xFAD+CSF1Ri	0.000679982	1	-0.180305	0.239	0.19
Gm26672	up in 5xFAD+CSF1Ri	0.000682754	1	-0.757341	0.131	0.146
Il23a	up in 5xFAD+CSF1Ri	0.000690298	1	-1.03723	0.017	0.026
Gm17501	up in 5xFAD+CSF1Ri	0.000711852	1	-1.37346	0.006	0.012
Gak	up in 5xFAD+CSF1Ri	0.000720745	1	-0.79969	0.1	0.115
Phka1	up in 5xFAD+CSF1Ri	0.000725436	1	-0.138875	0.065	0.047
A230028O05Rik	up in 5xFAD+CSF1Ri	0.000727751	1	-7.07586	0	0.002
1700001D01Rik	up in 5xFAD+CSF1Ri	0.000727751	1	-6.75977	0	0.002
1700025N21Rik	up in 5xFAD+CSF1Ri	0.000727751	1	-6.72743	0	0.002
4930458D05Rik	up in 5xFAD+CSF1Ri	0.000727751	1	-7.09648	0	0.002
Asic3	up in 5xFAD+CSF1Ri	0.000727751	1	-6.95415	0	0.002
C230013L11Rik	up in 5xFAD+CSF1Ri	0.000727751	1	-6.89604	0	0.002
Csprs	up in 5xFAD+CSF1Ri	0.000727751	1	-7.03949	0	0.002
G730013B05Rik	up in 5xFAD+CSF1Ri	0.000727751	1	-6.96025	0	0.002
Gm11690	up in 5xFAD+CSF1Ri	0.000727751	1	-7.00368	0	0.002
Gm12111	up in 5xFAD+CSF1Ri	0.000727751	1	-6.96895	0	0.002
Gm19395	up in 5xFAD+CSF1Ri	0.000727751	1	-7.14147	0	0.002
Gm20717	up in 5xFAD+CSF1Ri	0.000727751	1	-6.73916	0	0.002
Gm28178	up in 5xFAD+CSF1Ri	0.000727751	1	-6.72785	0	0.002
Gm28988	up in 5xFAD+CSF1Ri	0.000727751	1	-6.91255	0	0.002
Gm37202	up in 5xFAD+CSF1Ri	0.000727751	1	-6.99365	0	0.002
Gm42721	up in 5xFAD+CSF1Ri	0.000727751	1	-6.80088	0	0.002
Gm47561	up in 5xFAD+CSF1Ri	0.000727751	1	-6.73471	0	0.002
Gm47697	up in 5xFAD+CSF1Ri	0.000727751	1	-6.86122	0	0.002
Gm47896	up in 5xFAD+CSF1Ri	0.000727751	1	-7.19487	0	0.002
Gm47958	up in 5xFAD+CSF1Ri	0.000727751	1	-7.03148	0	0.002
Mfap4	up in 5xFAD+CSF1Ri	0.000727751	1	-7.12948	0	0.002
Olfr1427	up in 5xFAD+CSF1Ri	0.000727751	1	-7.16988	0	0.002
Olfr1555-ps1	up in 5xFAD+CSF1Ri	0.000727751	1	-6.92332	0	0.002
Plxna3	up in 5xFAD+CSF1Ri	0.000727751	1	-7.05463	0	0.002
Rspo2	up in 5xFAD+CSF1Ri	0.000727751	1	-6.59308	0	0.002
Runx2os2	up in 5xFAD+CSF1Ri	0.000727751	1	-6.79184	0	0.002
Slc4a5	up in 5xFAD+CSF1Ri	0.000727751	1	-6.94553	0	0.002
Stx11	up in 5xFAD+CSF1Ri	0.000727751	1	-6.91614	0	0.002
Tmem255b	up in 5xFAD+CSF1Ri	0.000727751	1	-6.7322	0	0.002
Tnip3	up in 5xFAD+CSF1Ri	0.000727751	1	-7.3833	0	0.002
Has3	up in 5xFAD+CSF1Ri	0.000732747	1	-2.285	0.002	0.006
Dusp3	up in 5xFAD+CSF1Ri	0.00073564	1	-0.723446	0.107	0.123
Fbxw4	up in 5xFAD+CSF1Ri	0.000740677	1	-0.688697	0.129	0.144
Kctd4	up in 5xFAD+CSF1Ri	0.00074446	1	-1.27021	0.016	0.026
Ggact	up in 5xFAD+CSF1Ri	0.000744914	1	-0.924581	0.083	0.098
Lamtor1	up in 5xFAD+CSF1Ri	0.000762398	1	-0.15867	0.056	0.04
Slc1a1	up in 5xFAD+CSF1Ri	0.000762653	1	-0.917246	0.016	0.025
C230072F16Rik	up in 5xFAD+CSF1Ri	0.000772584	1	-2.4991	0.002	0.006
Rab22a	up in 5xFAD+CSF1Ri	0.000778405	1	-0.125943	0.074	0.055
Gm15478	up in 5xFAD+CSF1Ri	0.000779325	1	-0.840264	0.074	0.089
Pkd1l3	up in 5xFAD+CSF1Ri	0.000804205	1	-1.14144	0.018	0.027
Kcnk9	up in 5xFAD+CSF1Ri	0.000807965	1	-2.62137	0.002	0.005
G630064G18Rik	up in 5xFAD+CSF1Ri	0.000809151	1	-2.89873	0.001	0.004
Gm12841	up in 5xFAD+CSF1Ri	0.000809656	1	-2.73112	0.001	0.004
Nipal1	up in 5xFAD+CSF1Ri	0.000819905	1	-2.01079	0.002	0.005
Gatad1	up in 5xFAD+CSF1Ri	0.000821066	1	-0.125421	0.039	0.026
Itsn1	up in 5xFAD+CSF1Ri	0.000825008	1	-1.14103	0.02	0.03
Pkib	up in 5xFAD+CSF1Ri	0.000826485	1	-0.848462	0.071	0.086
Mfsd4a	up in 5xFAD+CSF1Ri	0.000830873	1	-0.246858	0.14	0.11
Tmod3	up in 5xFAD+CSF1Ri	0.000838431	1	-0.155723	0.097	0.074
Gm10521	up in 5xFAD+CSF1Ri	0.000839975	1	-1.46769	0.01	0.017
Glmn	up in 5xFAD+CSF1Ri	0.000840313	1	-0.928995	0.052	0.066
Mapk1ip1	up in 5xFAD+CSF1Ri	0.000843783	1	-0.171787	0.073	0.054
Lrch1	up in 5xFAD+CSF1Ri	0.000849017	1	-0.45941	0.337	0.322
Ap2b1	up in 5xFAD+CSF1Ri	0.000853917	1	-0.105703	0.231	0.186
Clec9a	up in 5xFAD+CSF1Ri	0.000854021	1	-2.91148	0.001	0.004
Gm48619	up in 5xFAD+CSF1Ri	0.000857315	1	-2.56215	0.001	0.004
Amer2	up in 5xFAD+CSF1Ri	0.000863173	1	-1.6544	0.001	0.004
Hsd17b1	up in 5xFAD+CSF1Ri	0.000872218	1	-2.30327	0.001	0.005
Cep250	up in 5xFAD+CSF1Ri	0.00087809	1	-0.16698	0.094	0.072
Cotl1	up in 5xFAD+CSF1Ri	0.000878343	1	-0.177207	0.101	0.077
Slfn5os	up in 5xFAD+CSF1Ri	0.000879566	1	-1.95535	0.001	0.005
St14	up in 5xFAD+CSF1Ri	0.000880506	1	-0.861589	0.064	0.078
Cux2	up in 5xFAD+CSF1Ri	0.000882127	1	-1.13504	0.033	0.045
Clcn5	up in 5xFAD+CSF1Ri	0.000887883	1	-0.118181	0.066	0.048
Htr2b	up in 5xFAD+CSF1Ri	0.000888934	1	-1.10565	0.023	0.033
Gm29266	up in 5xFAD+CSF1Ri	0.000891303	1	-2.07793	0.001	0.005
Zfand2a	up in 5xFAD+CSF1Ri	0.000893017	1	-1.24346	0.018	0.027
Tlk1	up in 5xFAD+CSF1Ri	0.000906581	1	-0.753993	0.112	0.127
Phf20l1	up in 5xFAD+CSF1Ri	0.000908406	1	-0.175046	0.271	0.215
Slc25a43	up in 5xFAD+CSF1Ri	0.000922038	1	-1.23117	0.015	0.023
Hdlbp	up in 5xFAD+CSF1Ri	0.00092991	1	-0.192982	0.112	0.087
Slc35g2	up in 5xFAD+CSF1Ri	0.000934139	1	-1.42177	0.007	0.013
BC005537	up in 5xFAD+CSF1Ri	0.000940995	1	-0.828232	0.067	0.082
Itgad	up in 5xFAD+CSF1Ri	0.000958439	1	-1.35163	0.003	0.008
Tmem184b	up in 5xFAD+CSF1Ri	0.000959749	1	-0.119427	0.106	0.082
Raf1	up in 5xFAD+CSF1Ri	0.000973926	1	-0.746336	0.114	0.128
Pclaf	up in 5xFAD+CSF1Ri	0.000983523	1	-1.60802	0.007	0.014
Gm41361	up in 5xFAD+CSF1Ri	0.000985495	1	-1.61327	0.005	0.01
Gtf2h1	up in 5xFAD+CSF1Ri	0.000993218	1	-0.110315	0.061	0.044
Hnrnpc	up in 5xFAD+CSF1Ri	0.000993323	1	-0.156918	0.151	0.119
Morf4l1	up in 5xFAD+CSF1Ri	0.00100684	1	-0.174463	0.139	0.11
Gon4l	up in 5xFAD+CSF1Ri	0.00100992	1	-0.155483	0.106	0.082
Tulp2	up in 5xFAD+CSF1Ri	0.00101866	1	-0.877591	0.051	0.065
Samd12	up in 5xFAD+CSF1Ri	0.00102711	1	-0.74754	0.038	0.051
Slc30a5	up in 5xFAD+CSF1Ri	0.00105419	1	-0.152793	0.09	0.069
Hcls1	up in 5xFAD+CSF1Ri	0.00106991	1	-0.114392	0.076	0.057
Naca	up in 5xFAD+CSF1Ri	0.00107055	1	-0.115342	0.067	0.05
Jmjd6	up in 5xFAD+CSF1Ri	0.00108352	1	-0.144203	0.058	0.042
4921511I17Rik	up in 5xFAD+CSF1Ri	0.0010844	1	-1.14012	0.012	0.02
Rngtt	up in 5xFAD+CSF1Ri	0.00109112	1	-0.2031	0.129	0.101
Cspp1	up in 5xFAD+CSF1Ri	0.00109803	1	-0.437897	0.273	0.272
Dgki	up in 5xFAD+CSF1Ri	0.00110713	1	-1.11263	0.019	0.028
Eml6	up in 5xFAD+CSF1Ri	0.00111586	1	-0.20366	0.174	0.138
Gm13362	up in 5xFAD+CSF1Ri	0.00112136	1	-1.33007	0.008	0.015
Zfp869	up in 5xFAD+CSF1Ri	0.00112451	1	-0.21618	0.074	0.055
Fgfr1op2	up in 5xFAD+CSF1Ri	0.00112506	1	-0.144069	0.093	0.071
6330562C20Rik	up in 5xFAD+CSF1Ri	0.00112856	1	-0.838297	0.046	0.059
Pwwp2b	up in 5xFAD+CSF1Ri	0.00113692	1	-1.47876	0.005	0.011
Zfp512	up in 5xFAD+CSF1Ri	0.00113842	1	-0.291776	0.103	0.079
Robo2	up in 5xFAD+CSF1Ri	0.00115113	1	-0.90013	0.027	0.038
Rsf1	up in 5xFAD+CSF1Ri	0.00115301	1	-0.144708	0.161	0.128
Eif4h	up in 5xFAD+CSF1Ri	0.0011534	1	-0.111225	0.068	0.051
Elp1	up in 5xFAD+CSF1Ri	0.0011539	1	-0.1372	0.052	0.037
Acvr2a	up in 5xFAD+CSF1Ri	0.00115741	1	-0.157623	0.062	0.045
Larp1	up in 5xFAD+CSF1Ri	0.00115789	1	-0.12928	0.164	0.131
Ythdf2	up in 5xFAD+CSF1Ri	0.00115795	1	-0.197097	0.077	0.058
Cln3	up in 5xFAD+CSF1Ri	0.00115972	1	-0.118537	0.243	0.195
Map3k1	up in 5xFAD+CSF1Ri	0.00116002	1	-0.887041	0.065	0.079
Amz2	up in 5xFAD+CSF1Ri	0.00116303	1	-0.103734	0.073	0.054
Rab2a	up in 5xFAD+CSF1Ri	0.00116578	1	-0.190952	0.219	0.175
Sbno1	up in 5xFAD+CSF1Ri	0.00117129	1	-0.150284	0.158	0.126
Sap130	up in 5xFAD+CSF1Ri	0.00117397	1	-0.216096	0.099	0.076
Ppp6c	up in 5xFAD+CSF1Ri	0.00117918	1	-0.106463	0.043	0.03
Stx19	up in 5xFAD+CSF1Ri	0.00118212	1	-1.60339	0.007	0.013
Pik3c2a	up in 5xFAD+CSF1Ri	0.00120653	1	-0.132217	0.167	0.133
Gm50163	up in 5xFAD+CSF1Ri	0.00121978	1	-1.09399	0.028	0.038
Iqck	up in 5xFAD+CSF1Ri	0.0012203	1	-1.70202	0.004	0.01
A930019D19Rik	up in 5xFAD+CSF1Ri	0.00122243	1	-2.06876	0.002	0.006
Man2a1	up in 5xFAD+CSF1Ri	0.00122743	1	-0.104757	0.099	0.077
Olfr588-ps1	up in 5xFAD+CSF1Ri	0.00124991	1	-1.52737	0.007	0.013
Ifit2	up in 5xFAD+CSF1Ri	0.00125106	1	-1.5418	0.006	0.011
Rin2	up in 5xFAD+CSF1Ri	0.00128127	1	-0.115217	0.297	0.239
Ube2g1	up in 5xFAD+CSF1Ri	0.00128559	1	-0.13997	0.084	0.064
Optn	up in 5xFAD+CSF1Ri	0.00128617	1	-1.17382	0.023	0.033
Pik3cd	up in 5xFAD+CSF1Ri	0.00128624	1	-0.220092	0.147	0.116
Ciita	up in 5xFAD+CSF1Ri	0.00128629	1	-1.68598	0.003	0.007
Eps15	up in 5xFAD+CSF1Ri	0.00129461	1	-0.794908	0.089	0.104
Acap1	up in 5xFAD+CSF1Ri	0.00129676	1	-1.44183	0.003	0.007
Gm48228	up in 5xFAD+CSF1Ri	0.00129786	1	-1.13804	0.038	0.05
H2afy	up in 5xFAD+CSF1Ri	0.00130547	1	-0.102539	0.053	0.038
Aff4	up in 5xFAD+CSF1Ri	0.00132733	1	-0.198467	0.191	0.153
Gm16549	up in 5xFAD+CSF1Ri	0.00133927	1	-1.51601	0.007	0.013
Nrg4	up in 5xFAD+CSF1Ri	0.00134069	1	-1.61832	0.002	0.006
Atf7ip	up in 5xFAD+CSF1Ri	0.00134548	1	-0.223899	0.179	0.142
Acp6	up in 5xFAD+CSF1Ri	0.00134648	1	-0.144694	0.088	0.067
Trp53	up in 5xFAD+CSF1Ri	0.00135517	1	-0.121091	0.05	0.035
Ski	up in 5xFAD+CSF1Ri	0.00135695	1	-0.203225	0.21	0.168
Tg	up in 5xFAD+CSF1Ri	0.00135858	1	-0.192817	0.097	0.075
Xpo7	up in 5xFAD+CSF1Ri	0.00135933	1	-0.193203	0.134	0.106
Camsap1	up in 5xFAD+CSF1Ri	0.00136469	1	-0.183244	0.096	0.074
1700087M22Rik	up in 5xFAD+CSF1Ri	0.00137513	1	-0.966301	0.037	0.049
Nampt	up in 5xFAD+CSF1Ri	0.0013783	1	-1.11627	0.024	0.034
Gm15346	up in 5xFAD+CSF1Ri	0.00138331	1	-1.46161	0.01	0.017
4930565N06Rik	up in 5xFAD+CSF1Ri	0.00138961	1	-0.978116	0.031	0.042
Gm2a	up in 5xFAD+CSF1Ri	0.00139001	1	-0.104285	0.052	0.038
Gm43111	up in 5xFAD+CSF1Ri	0.00139866	1	-2.04185	0.003	0.007
Adgrg3	up in 5xFAD+CSF1Ri	0.001429	1	-1.63644	0.003	0.007
Nrap	up in 5xFAD+CSF1Ri	0.00143651	1	-1.95805	0.004	0.008
Chmp4c	up in 5xFAD+CSF1Ri	0.00144361	1	-1.30036	0.01	0.017
Pdk1	up in 5xFAD+CSF1Ri	0.00146266	1	-0.220586	0.162	0.13
Gm26839	up in 5xFAD+CSF1Ri	0.00146894	1	-1.36929	0.011	0.018
Ino80	up in 5xFAD+CSF1Ri	0.0014707	1	-0.145658	0.135	0.107
Nop14	up in 5xFAD+CSF1Ri	0.00148574	1	-0.162581	0.066	0.049
Atxn3	up in 5xFAD+CSF1Ri	0.001487	1	-0.118084	0.067	0.05
Arhgap30	up in 5xFAD+CSF1Ri	0.00149465	1	-0.169615	0.222	0.178
Ubac2	up in 5xFAD+CSF1Ri	0.00149956	1	-0.179119	0.199	0.16
March7	up in 5xFAD+CSF1Ri	0.00151089	1	-0.204574	0.125	0.098
Gm47368	up in 5xFAD+CSF1Ri	0.00151231	1	-2.47928	0.002	0.005
Gm45406	up in 5xFAD+CSF1Ri	0.00151677	1	-2.98363	0.001	0.003
Gm47595	up in 5xFAD+CSF1Ri	0.00151677	1	-3.02186	0.001	0.003
Rhoq	up in 5xFAD+CSF1Ri	0.00151971	1	-0.172785	0.182	0.147
Tor1aip2	up in 5xFAD+CSF1Ri	0.00154094	1	-0.183464	0.091	0.07
Slc6a20b	up in 5xFAD+CSF1Ri	0.00154829	1	-0.739816	0.018	0.027
Lgi2	up in 5xFAD+CSF1Ri	0.00155234	1	-1.70539	0.004	0.009
Jak2	up in 5xFAD+CSF1Ri	0.00156087	1	-0.16747	0.084	0.064
Sec14l1	up in 5xFAD+CSF1Ri	0.00156318	1	-0.175874	0.117	0.092
Ralgapa1	up in 5xFAD+CSF1Ri	0.00157045	1	-0.575249	0.206	0.211
Wdpcp	up in 5xFAD+CSF1Ri	0.00157726	1	-0.860938	0.075	0.089
Zfp106	up in 5xFAD+CSF1Ri	0.00158691	1	-0.158573	0.138	0.11
Def6	up in 5xFAD+CSF1Ri	0.00159712	1	-0.20514	0.056	0.041
Gm43154	up in 5xFAD+CSF1Ri	0.00161318	1	-2.3693	0.002	0.005
Gm17477	up in 5xFAD+CSF1Ri	0.0016139	1	-1.01083	0.044	0.056
Ankrd37	up in 5xFAD+CSF1Ri	0.00162222	1	-2.0796	0.002	0.005
Cbfb	up in 5xFAD+CSF1Ri	0.00162851	1	-0.183692	0.096	0.075
Ttll5	up in 5xFAD+CSF1Ri	0.00165746	1	-0.927181	0.04	0.052
Gpr82	up in 5xFAD+CSF1Ri	0.00165911	1	-1.30699	0.012	0.02
Spg11	up in 5xFAD+CSF1Ri	0.00166376	1	-0.212092	0.097	0.075
Smim19	up in 5xFAD+CSF1Ri	0.00166474	1	-0.148512	0.071	0.053
Paip2	up in 5xFAD+CSF1Ri	0.00166534	1	-0.196424	0.079	0.06
Ppfia4	up in 5xFAD+CSF1Ri	0.00167276	1	-0.220561	0.13	0.103
Gm27241	up in 5xFAD+CSF1Ri	0.00167334	1	-0.182522	0.028	0.018
Hnrnpf	up in 5xFAD+CSF1Ri	0.00169333	1	-0.174873	0.092	0.071
Cys1	up in 5xFAD+CSF1Ri	0.00169349	1	-3.50702	0.001	0.003
A930001M01Rik	up in 5xFAD+CSF1Ri	0.00169607	1	-0.8655	0.052	0.065
Ptpn3	up in 5xFAD+CSF1Ri	0.00169836	1	-2.69217	0.001	0.003
Mllt3	up in 5xFAD+CSF1Ri	0.00169985	1	-0.815843	0.052	0.065
Usp54	up in 5xFAD+CSF1Ri	0.00170239	1	-1.42233	0.016	0.024
D830036C21Rik	up in 5xFAD+CSF1Ri	0.00170598	1	-2.15877	0.001	0.003
Madd	up in 5xFAD+CSF1Ri	0.00171114	1	-0.100995	0.083	0.064
Gm10851	up in 5xFAD+CSF1Ri	0.00171621	1	-1.02678	0.025	0.035
Gm19705	up in 5xFAD+CSF1Ri	0.00172012	1	-1.86676	0.003	0.007
Skp2	up in 5xFAD+CSF1Ri	0.00172408	1	-1.08215	0.023	0.033
Ube2k	up in 5xFAD+CSF1Ri	0.00172561	1	-0.602345	0.149	0.16
Hist1h2bc	up in 5xFAD+CSF1Ri	0.00172803	1	-1.8245	0.004	0.009
Eea1	up in 5xFAD+CSF1Ri	0.00173003	1	-0.800243	0.088	0.101
Epc2	up in 5xFAD+CSF1Ri	0.00173968	1	-0.136453	0.105	0.082
Skint5	up in 5xFAD+CSF1Ri	0.00176471	1	-0.638833	0.038	0.05
Dicer1	up in 5xFAD+CSF1Ri	0.00177536	1	-0.162833	0.084	0.064
Tsc22d1	up in 5xFAD+CSF1Ri	0.00178863	1	-1.33576	0.016	0.024
Satl1	up in 5xFAD+CSF1Ri	0.00178912	1	-2.21683	0.001	0.005
Rnf150	up in 5xFAD+CSF1Ri	0.00179473	1	-0.758469	0.104	0.118
Gm26531	up in 5xFAD+CSF1Ri	0.00179946	1	-1.48021	0.005	0.01
Emsy	up in 5xFAD+CSF1Ri	0.00180285	1	-0.152164	0.145	0.116
Nmt2	up in 5xFAD+CSF1Ri	0.00180636	1	-0.897891	0.047	0.059
Plekha6	up in 5xFAD+CSF1Ri	0.00181436	1	-2.35674	0.001	0.003
Enam	up in 5xFAD+CSF1Ri	0.00181709	1	-2.12473	0.001	0.003
Sh3bgrl2	up in 5xFAD+CSF1Ri	0.00182881	1	-0.961635	0.022	0.032
Rtn4rl1	up in 5xFAD+CSF1Ri	0.00183651	1	-0.201319	0.144	0.114
Gm13856	up in 5xFAD+CSF1Ri	0.00183654	1	-1.18183	0.008	0.014
Gm16876	up in 5xFAD+CSF1Ri	0.00184631	1	-2.10824	0.001	0.004
Ext2	up in 5xFAD+CSF1Ri	0.0018613	1	-0.141764	0.079	0.06
Gm49249	up in 5xFAD+CSF1Ri	0.00186494	1	-2.38682	0.003	0.006
Arhgef5	up in 5xFAD+CSF1Ri	0.00186748	1	-2.58679	0.001	0.004
Sgk3	up in 5xFAD+CSF1Ri	0.00186817	1	-0.157025	0.116	0.091
Il13ra1	up in 5xFAD+CSF1Ri	0.00187444	1	-0.18346	0.086	0.066
Sec61a2	up in 5xFAD+CSF1Ri	0.00187672	1	-0.145778	0.068	0.051
1700102P08Rik	up in 5xFAD+CSF1Ri	0.00190456	1	-0.727175	0.036	0.047
Abhd6	up in 5xFAD+CSF1Ri	0.00190641	1	-0.159551	0.21	0.169
Ociad1	up in 5xFAD+CSF1Ri	0.00192825	1	-0.128276	0.063	0.047
Abcc5	up in 5xFAD+CSF1Ri	0.00192989	1	-0.654919	0.162	0.171
Rbm27	up in 5xFAD+CSF1Ri	0.00193508	1	-0.120762	0.089	0.069
Rnf180	up in 5xFAD+CSF1Ri	0.00195562	1	-0.193862	0.277	0.223
Fbxw11	up in 5xFAD+CSF1Ri	0.00199012	1	-0.655705	0.149	0.16
Tmem175	up in 5xFAD+CSF1Ri	0.00199034	1	-0.108659	0.095	0.074
Ss18	up in 5xFAD+CSF1Ri	0.00199904	1	-0.183914	0.118	0.093
1700041I07Rik	up in 5xFAD+CSF1Ri	0.0019994	1	-1.54264	0.006	0.011
Sdc3	up in 5xFAD+CSF1Ri	0.00200963	1	-0.833827	0.036	0.048
Gm11731	up in 5xFAD+CSF1Ri	0.00203527	1	-1.44245	0.004	0.009
Mtfmt	up in 5xFAD+CSF1Ri	0.0020369	1	-1.30557	0.009	0.016
Ctsa	up in 5xFAD+CSF1Ri	0.00203701	1	-0.146338	0.313	0.253
Pbrm1	up in 5xFAD+CSF1Ri	0.00203868	1	-0.19449	0.176	0.141
1700015C15Rik	up in 5xFAD+CSF1Ri	0.00203999	1	-6.66274	0	0.001
1700030E10Rik	up in 5xFAD+CSF1Ri	0.00203999	1	-7.19854	0	0.001
4930598F16Rik	up in 5xFAD+CSF1Ri	0.00203999	1	-6.81802	0	0.001
Acod1	up in 5xFAD+CSF1Ri	0.00203999	1	-6.6547	0	0.001
Acp4	up in 5xFAD+CSF1Ri	0.00203999	1	-6.97537	0	0.001
Adamts13	up in 5xFAD+CSF1Ri	0.00203999	1	-7.04947	0	0.001
AU040972	up in 5xFAD+CSF1Ri	0.00203999	1	-6.58306	0	0.001
BC026513	up in 5xFAD+CSF1Ri	0.00203999	1	-6.74674	0	0.001
Camp	up in 5xFAD+CSF1Ri	0.00203999	1	-7.07354	0	0.001
Ccdc116	up in 5xFAD+CSF1Ri	0.00203999	1	-6.87689	0	0.001
Cftr	up in 5xFAD+CSF1Ri	0.00203999	1	-6.49058	0	0.001
Eef1akmt3	up in 5xFAD+CSF1Ri	0.00203999	1	-6.55692	0	0.001
Efhb	up in 5xFAD+CSF1Ri	0.00203999	1	-7.08736	0	0.001
Ell3	up in 5xFAD+CSF1Ri	0.00203999	1	-6.31121	0	0.001
F530104D19Rik	up in 5xFAD+CSF1Ri	0.00203999	1	-6.43865	0	0.001
Fcer2a	up in 5xFAD+CSF1Ri	0.00203999	1	-6.96608	0	0.001
Gm11536	up in 5xFAD+CSF1Ri	0.00203999	1	-6.85032	0	0.001
Gm12301	up in 5xFAD+CSF1Ri	0.00203999	1	-6.87122	0	0.001
Gm14496	up in 5xFAD+CSF1Ri	0.00203999	1	-6.39706	0	0.001
Gm15736	up in 5xFAD+CSF1Ri	0.00203999	1	-6.72903	0	0.001
Gm16575	up in 5xFAD+CSF1Ri	0.00203999	1	-6.63036	0	0.001
Gm16933	up in 5xFAD+CSF1Ri	0.00203999	1	-6.48082	0	0.001
Gm17402	up in 5xFAD+CSF1Ri	0.00203999	1	-6.51513	0	0.001
Gm20149	up in 5xFAD+CSF1Ri	0.00203999	1	-7.0059	0	0.001
Gm20712	up in 5xFAD+CSF1Ri	0.00203999	1	-6.75456	0	0.001
Gm27227	up in 5xFAD+CSF1Ri	0.00203999	1	-6.81287	0	0.001
Gm28913	up in 5xFAD+CSF1Ri	0.00203999	1	-6.49508	0	0.001
Gm33906	up in 5xFAD+CSF1Ri	0.00203999	1	-7.13201	0	0.001
Gm34585	up in 5xFAD+CSF1Ri	0.00203999	1	-6.68273	0	0.001
Gm34590	up in 5xFAD+CSF1Ri	0.00203999	1	-6.28278	0	0.001
Gm34728	up in 5xFAD+CSF1Ri	0.00203999	1	-6.81166	0	0.001
Gm37267	up in 5xFAD+CSF1Ri	0.00203999	1	-6.50696	0	0.001
Gm37640	up in 5xFAD+CSF1Ri	0.00203999	1	-7.09456	0	0.001
Gm39232	up in 5xFAD+CSF1Ri	0.00203999	1	-6.7658	0	0.001
Gm43388	up in 5xFAD+CSF1Ri	0.00203999	1	-6.72776	0	0.001
Gm44238	up in 5xFAD+CSF1Ri	0.00203999	1	-6.05471	0	0.001
Gm44674	up in 5xFAD+CSF1Ri	0.00203999	1	-6.78706	0	0.001
Gm44706	up in 5xFAD+CSF1Ri	0.00203999	1	-6.56705	0	0.001
Gm44767	up in 5xFAD+CSF1Ri	0.00203999	1	-6.44672	0	0.001
Gm47710	up in 5xFAD+CSF1Ri	0.00203999	1	-6.59958	0	0.001
Gm49944	up in 5xFAD+CSF1Ri	0.00203999	1	-6.99366	0	0.001
Hist1h4m	up in 5xFAD+CSF1Ri	0.00203999	1	-7.08653	0	0.001
Isg20	up in 5xFAD+CSF1Ri	0.00203999	1	-6.74176	0	0.001
Olfr1402	up in 5xFAD+CSF1Ri	0.00203999	1	-6.13371	0	0.001
Olfr1425	up in 5xFAD+CSF1Ri	0.00203999	1	-7.33971	0	0.001
Pcdhga8	up in 5xFAD+CSF1Ri	0.00203999	1	-6.82824	0	0.001
Pdzph1	up in 5xFAD+CSF1Ri	0.00203999	1	-6.31461	0	0.001
Pnoc	up in 5xFAD+CSF1Ri	0.00203999	1	-6.74333	0	0.001
Rarres1	up in 5xFAD+CSF1Ri	0.00203999	1	-6.62609	0	0.001
Selenbp2	up in 5xFAD+CSF1Ri	0.00203999	1	-6.55407	0	0.001
Smlr1	up in 5xFAD+CSF1Ri	0.00203999	1	-6.81386	0	0.001
Sox5os3	up in 5xFAD+CSF1Ri	0.00203999	1	-6.44031	0	0.001
Tesmin	up in 5xFAD+CSF1Ri	0.00203999	1	-6.7658	0	0.001
Tsx	up in 5xFAD+CSF1Ri	0.00203999	1	-6.81279	0	0.001
Ttll6	up in 5xFAD+CSF1Ri	0.00203999	1	-6.85944	0	0.001
Wnk4	up in 5xFAD+CSF1Ri	0.00203999	1	-6.59962	0	0.001
Zap70	up in 5xFAD+CSF1Ri	0.00203999	1	-6.74117	0	0.001
Gm36198	up in 5xFAD+CSF1Ri	0.00204365	1	-1.0849	0.033	0.044
Ssh1	up in 5xFAD+CSF1Ri	0.00204662	1	-0.895416	0.038	0.05
Clic4	up in 5xFAD+CSF1Ri	0.00204737	1	-0.853877	0.024	0.034
Irf3	up in 5xFAD+CSF1Ri	0.00205112	1	-0.157774	0.083	0.064
Lrrc8dos	up in 5xFAD+CSF1Ri	0.00207452	1	-1.26702	0.011	0.018
Ylpm1	up in 5xFAD+CSF1Ri	0.00208121	1	-0.172567	0.087	0.067
Asb3	up in 5xFAD+CSF1Ri	0.0020906	1	-0.631516	0.187	0.193
Vps37a	up in 5xFAD+CSF1Ri	0.00211867	1	-0.804165	0.065	0.078
Abhd17c	up in 5xFAD+CSF1Ri	0.0021424	1	-1.01024	0.035	0.046
Phf12	up in 5xFAD+CSF1Ri	0.00218319	1	-0.240366	0.158	0.125
Gm16043	up in 5xFAD+CSF1Ri	0.00218585	1	-1.77507	0.004	0.008
Map3k4	up in 5xFAD+CSF1Ri	0.00219209	1	-0.132935	0.074	0.056
Gm15952	up in 5xFAD+CSF1Ri	0.00219795	1	-0.962559	0.056	0.069
Uggt1	up in 5xFAD+CSF1Ri	0.00220809	1	-0.197754	0.124	0.098
Plekha5	up in 5xFAD+CSF1Ri	0.00221241	1	-0.882682	0.052	0.065
Stx8	up in 5xFAD+CSF1Ri	0.00221767	1	-0.701411	0.111	0.124
Arhgef11	up in 5xFAD+CSF1Ri	0.00222987	1	-0.71542	0.098	0.112
Anks3	up in 5xFAD+CSF1Ri	0.00224416	1	-0.227667	0.083	0.064
Luc7l	up in 5xFAD+CSF1Ri	0.00224995	1	-0.18993	0.086	0.066
Kctd1	up in 5xFAD+CSF1Ri	0.00225542	1	-1.16588	0.014	0.022
Plaa	up in 5xFAD+CSF1Ri	0.00226316	1	-0.176894	0.066	0.049
Bin3	up in 5xFAD+CSF1Ri	0.00226488	1	-1.01084	0.035	0.046
Pkd2	up in 5xFAD+CSF1Ri	0.00226823	1	-0.87193	0.069	0.082
Slc39a13	up in 5xFAD+CSF1Ri	0.00229978	1	-0.173242	0.044	0.031
Usp33	up in 5xFAD+CSF1Ri	0.00230365	1	-0.180669	0.182	0.147
Ms4a4d	up in 5xFAD+CSF1Ri	0.0023102	1	-1.76019	0.002	0.006
Pdpk1	up in 5xFAD+CSF1Ri	0.00232116	1	-0.791467	0.087	0.1
Lcp2	up in 5xFAD+CSF1Ri	0.00236524	1	-0.202088	0.154	0.124
Pan3	up in 5xFAD+CSF1Ri	0.0023694	1	-0.478915	0.29	0.281
Evi2	up in 5xFAD+CSF1Ri	0.00237397	1	-1.18743	0.011	0.018
Cask	up in 5xFAD+CSF1Ri	0.00238103	1	-0.482751	0.328	0.314
Naa40	up in 5xFAD+CSF1Ri	0.00238148	1	-0.126037	0.084	0.065
Dcaf7	up in 5xFAD+CSF1Ri	0.00238571	1	-0.156678	0.049	0.035
Gm44026	up in 5xFAD+CSF1Ri	0.00242667	1	-4.08049	0	0.002
B3galt2	up in 5xFAD+CSF1Ri	0.00243213	1	-0.931259	0.051	0.063
Meaf6	up in 5xFAD+CSF1Ri	0.00244018	1	-0.10578	0.063	0.047
Hmbox1	up in 5xFAD+CSF1Ri	0.00244696	1	-0.257004	0.108	0.085
Gm15591	up in 5xFAD+CSF1Ri	0.0024513	1	-1.8036	0.004	0.008
Gm19667	up in 5xFAD+CSF1Ri	0.00245236	1	-1.49293	0.007	0.013
Ankrd13b	up in 5xFAD+CSF1Ri	0.00245564	1	-1.56416	0.006	0.011
Fars2	up in 5xFAD+CSF1Ri	0.00245769	1	-0.755748	0.108	0.121
Hgf	up in 5xFAD+CSF1Ri	0.00245961	1	-1.3123	0.013	0.021
Ubr5	up in 5xFAD+CSF1Ri	0.00246494	1	-0.103799	0.118	0.094
Gm9821	up in 5xFAD+CSF1Ri	0.00247877	1	-1.93078	0.003	0.007
Gm28085	up in 5xFAD+CSF1Ri	0.00251278	1	-0.963476	0.018	0.026
Gm15567	up in 5xFAD+CSF1Ri	0.00251998	1	-1.45208	0.009	0.015
Gm17268	up in 5xFAD+CSF1Ri	0.00252627	1	-1.28222	0.007	0.013
Gm15559	up in 5xFAD+CSF1Ri	0.00254259	1	-1.04326	0.016	0.024
2010009K17Rik	up in 5xFAD+CSF1Ri	0.00254914	1	-1.19966	0.007	0.013
Kdm2b	up in 5xFAD+CSF1Ri	0.00255765	1	-0.739446	0.094	0.108
Gm5820	up in 5xFAD+CSF1Ri	0.00256848	1	-1.42155	0.011	0.018
Mpc1	up in 5xFAD+CSF1Ri	0.00257131	1	-0.175743	0.095	0.075
Kif13b	up in 5xFAD+CSF1Ri	0.00257803	1	-0.664071	0.173	0.181
Rtn3	up in 5xFAD+CSF1Ri	0.00258211	1	-0.167657	0.258	0.21
Gm48512	up in 5xFAD+CSF1Ri	0.00259436	1	-1.07424	0.031	0.042
Bzw1	up in 5xFAD+CSF1Ri	0.00259557	1	-0.144732	0.05	0.036
Rock1	up in 5xFAD+CSF1Ri	0.00260105	1	-0.159233	0.257	0.208
Sh2b1	up in 5xFAD+CSF1Ri	0.0026114	1	-0.212605	0.045	0.032
4930556N13Rik	up in 5xFAD+CSF1Ri	0.00261586	1	-1.01336	0.031	0.042
Pygb	up in 5xFAD+CSF1Ri	0.00262141	1	-0.887529	0.045	0.056
Plekha2	up in 5xFAD+CSF1Ri	0.00263556	1	-0.188371	0.086	0.067
Rabep2	up in 5xFAD+CSF1Ri	0.00266968	1	-0.145917	0.114	0.091
Amz1	up in 5xFAD+CSF1Ri	0.00269524	1	-0.834773	0.049	0.061
Ndufs4	up in 5xFAD+CSF1Ri	0.00270065	1	-0.215089	0.113	0.089
Gtf3c4	up in 5xFAD+CSF1Ri	0.00270768	1	-1.19313	0.016	0.023
Gm38839	up in 5xFAD+CSF1Ri	0.002717	1	-1.64163	0.002	0.005
Scarb1	up in 5xFAD+CSF1Ri	0.00274279	1	-1.06215	0.03	0.04
Gm34882	up in 5xFAD+CSF1Ri	0.0027559	1	-2.09861	0.003	0.007
Chadl	up in 5xFAD+CSF1Ri	0.00281928	1	-1.48887	0.009	0.015
Gm19583	up in 5xFAD+CSF1Ri	0.00282853	1	-0.933265	0.011	0.018
Dlgap4	up in 5xFAD+CSF1Ri	0.0028375	1	-0.172309	0.09	0.07
Dym	up in 5xFAD+CSF1Ri	0.00284327	1	-0.896006	0.077	0.089
Afap1	up in 5xFAD+CSF1Ri	0.0028756	1	-1.44555	0.005	0.01
Gm6583	up in 5xFAD+CSF1Ri	0.0029009	1	-1.46254	0.005	0.01
Zzef1	up in 5xFAD+CSF1Ri	0.00291011	1	-0.251091	0.12	0.095
Osbp2	up in 5xFAD+CSF1Ri	0.00292225	1	-2.37945	0.002	0.005
4930414N06Rik	up in 5xFAD+CSF1Ri	0.00293711	1	-0.851225	0.071	0.083
Igf2bp3	up in 5xFAD+CSF1Ri	0.00296183	1	-0.603786	0.1	0.114
Dglucy	up in 5xFAD+CSF1Ri	0.00297017	1	-0.215765	0.107	0.085
Gm46440	up in 5xFAD+CSF1Ri	0.0029771	1	-1.15386	0.015	0.022
Col4a5	up in 5xFAD+CSF1Ri	0.00298105	1	-1.11485	0.005	0.01
Gm32141	up in 5xFAD+CSF1Ri	0.00298769	1	-0.820477	0.03	0.04
Atxn7l1os1	up in 5xFAD+CSF1Ri	0.00299498	1	-1.01156	0.031	0.041
Chordc1	up in 5xFAD+CSF1Ri	0.00300493	1	-0.149867	0.052	0.039
Gm16124	up in 5xFAD+CSF1Ri	0.00302349	1	-0.155567	0.081	0.063
Cnot6	up in 5xFAD+CSF1Ri	0.00302731	1	-0.11123	0.051	0.038
Efr3a	up in 5xFAD+CSF1Ri	0.0030343	1	-0.208606	0.083	0.064
Gga2	up in 5xFAD+CSF1Ri	0.0030577	1	-1.17334	0.021	0.03
Elf4	up in 5xFAD+CSF1Ri	0.00306836	1	-0.14422	0.093	0.073
Smchd1	up in 5xFAD+CSF1Ri	0.00308675	1	-0.226591	0.15	0.12
Fam174a	up in 5xFAD+CSF1Ri	0.00311546	1	-0.135412	0.06	0.045
Cdc27	up in 5xFAD+CSF1Ri	0.00314024	1	-0.162432	0.061	0.046
1700108J01Rik	up in 5xFAD+CSF1Ri	0.00315919	1	-2.24253	0.002	0.005
Smim18	up in 5xFAD+CSF1Ri	0.00317705	1	-1.41625	0.006	0.011
Map4k5	up in 5xFAD+CSF1Ri	0.00321547	1	-0.157451	0.111	0.088
Atp13a3	up in 5xFAD+CSF1Ri	0.00322118	1	-0.181387	0.104	0.083
Heatr5b	up in 5xFAD+CSF1Ri	0.00323026	1	-0.212321	0.083	0.064
Ep400	up in 5xFAD+CSF1Ri	0.00326098	1	-0.760747	0.135	0.145
Clk2	up in 5xFAD+CSF1Ri	0.00326201	1	-0.201982	0.109	0.086
Gpbp1l1	up in 5xFAD+CSF1Ri	0.00326357	1	-0.178174	0.095	0.075
4930473H19Rik	up in 5xFAD+CSF1Ri	0.0032755	1	-1.71304	0.004	0.009
Rab5a	up in 5xFAD+CSF1Ri	0.00327809	1	-0.187258	0.093	0.073
Atg10	up in 5xFAD+CSF1Ri	0.00329185	1	-0.210252	0.17	0.138
Brwd1	up in 5xFAD+CSF1Ri	0.00329197	1	-0.226223	0.128	0.102
Dtnbos	up in 5xFAD+CSF1Ri	0.00331029	1	-1.34843	0.01	0.017
Fam169a	up in 5xFAD+CSF1Ri	0.00332098	1	-0.839258	0.039	0.05
Ift43	up in 5xFAD+CSF1Ri	0.00333342	1	-1.20067	0.009	0.015
Mbp	up in 5xFAD+CSF1Ri	0.00333868	1	-0.92635	0.035	0.046
Stx17	up in 5xFAD+CSF1Ri	0.00334542	1	-0.112725	0.05	0.037
4930447M23Rik	up in 5xFAD+CSF1Ri	0.00336953	1	-2.37902	0.002	0.005
Ass1	up in 5xFAD+CSF1Ri	0.00337826	1	-2.16586	0.002	0.005
Gm12758	up in 5xFAD+CSF1Ri	0.00337989	1	-1.01973	0.035	0.046
Gm31659	up in 5xFAD+CSF1Ri	0.00338321	1	-1.08608	0.009	0.015
4933426B08Rik	up in 5xFAD+CSF1Ri	0.00338541	1	-1.96882	0.002	0.005
Ighm	up in 5xFAD+CSF1Ri	0.00342911	1	-0.191384	0.137	0.11
N4bp2l2	up in 5xFAD+CSF1Ri	0.00343837	1	-0.167191	0.189	0.154
Sertad2	up in 5xFAD+CSF1Ri	0.00343919	1	-0.183854	0.059	0.044
Gm19466	up in 5xFAD+CSF1Ri	0.00344387	1	-1.37454	0.012	0.019
Tnfrsf19	up in 5xFAD+CSF1Ri	0.00345102	1	-1.38154	0.003	0.006
Stau2	up in 5xFAD+CSF1Ri	0.00348865	1	-0.743915	0.099	0.111
Riok3	up in 5xFAD+CSF1Ri	0.00349819	1	-0.166492	0.11	0.088
Ldlrad4	up in 5xFAD+CSF1Ri	0.00349912	1	-0.271918	0.548	0.503
Eprs	up in 5xFAD+CSF1Ri	0.00350582	1	-0.121739	0.072	0.056
Gm10353	up in 5xFAD+CSF1Ri	0.00350849	1	-0.175626	0.061	0.046
Etf1	up in 5xFAD+CSF1Ri	0.00351055	1	-0.202069	0.062	0.047
Micu1	up in 5xFAD+CSF1Ri	0.00355004	1	-0.486123	0.12	0.133
4930402H24Rik	up in 5xFAD+CSF1Ri	0.00358438	1	-0.587058	0.105	0.118
Rnf214	up in 5xFAD+CSF1Ri	0.0035876	1	-0.142742	0.092	0.072
Rgs16	up in 5xFAD+CSF1Ri	0.00359685	1	-2.11882	0.001	0.004
Lactb2	up in 5xFAD+CSF1Ri	0.00360613	1	-0.202032	0.139	0.112
Psd2	up in 5xFAD+CSF1Ri	0.00362224	1	-1.75339	0.001	0.004
Stab2	up in 5xFAD+CSF1Ri	0.00362972	1	-1.19402	0.005	0.01
Lpgat1	up in 5xFAD+CSF1Ri	0.00363014	1	-0.273786	0.109	0.086
Map2k1	up in 5xFAD+CSF1Ri	0.0036308	1	-0.791458	0.059	0.072
Clcn7	up in 5xFAD+CSF1Ri	0.00365355	1	-0.908316	0.051	0.063
Pdgfa	up in 5xFAD+CSF1Ri	0.00365426	1	-0.902128	0.03	0.04
Pwp1	up in 5xFAD+CSF1Ri	0.00365455	1	-1.26707	0.009	0.015
Tmem241	up in 5xFAD+CSF1Ri	0.00365471	1	-0.255616	0.061	0.046
Wnt2b	up in 5xFAD+CSF1Ri	0.00368401	1	-1.52463	0.007	0.012
Gm14636	up in 5xFAD+CSF1Ri	0.00369995	1	-1.38184	0.007	0.012
Ube4a	up in 5xFAD+CSF1Ri	0.00370612	1	-0.218845	0.122	0.097
AC160336.1	up in 5xFAD+CSF1Ri	0.00372448	1	-1.02779	0.024	0.032
Msh3	up in 5xFAD+CSF1Ri	0.00372778	1	-0.119771	0.043	0.031
Sorbs2os	up in 5xFAD+CSF1Ri	0.00374695	1	-2.85088	0.001	0.004
Fsd2	up in 5xFAD+CSF1Ri	0.00377437	1	-2.18425	0.001	0.004
Gm10484	up in 5xFAD+CSF1Ri	0.00377532	1	-2.23658	0.001	0.004
Pdlim7	up in 5xFAD+CSF1Ri	0.00378197	1	-2.00081	0.001	0.004
Virma	up in 5xFAD+CSF1Ri	0.00378674	1	-0.20399	0.105	0.083
Mfsd14a	up in 5xFAD+CSF1Ri	0.00379126	1	-0.206742	0.086	0.067
Scfd1	up in 5xFAD+CSF1Ri	0.00382405	1	-0.133686	0.094	0.074
Rfc2	up in 5xFAD+CSF1Ri	0.00383487	1	-0.18034	0.121	0.097
Gm5106	up in 5xFAD+CSF1Ri	0.00384147	1	-3.04384	0.001	0.003
Ctdspl2	up in 5xFAD+CSF1Ri	0.00385706	1	-0.21611	0.117	0.093
Cdh12	up in 5xFAD+CSF1Ri	0.00385745	1	-0.55344	0.066	0.079
Gtf2a1	up in 5xFAD+CSF1Ri	0.00386339	1	-0.205594	0.068	0.052
Scml4	up in 5xFAD+CSF1Ri	0.00386514	1	-2.44752	0.001	0.003
Gm15635	up in 5xFAD+CSF1Ri	0.00386589	1	-0.124339	0.081	0.063
Neurl4	up in 5xFAD+CSF1Ri	0.00389471	1	-0.185017	0.119	0.095
Olfr1431	up in 5xFAD+CSF1Ri	0.00391015	1	-2.24633	0.001	0.004
Nsmce2	up in 5xFAD+CSF1Ri	0.00393174	1	-0.705402	0.136	0.145
Kctd18	up in 5xFAD+CSF1Ri	0.00393783	1	-0.200547	0.063	0.048
Ccnt1	up in 5xFAD+CSF1Ri	0.00394926	1	-0.159204	0.088	0.069
Ino80b	up in 5xFAD+CSF1Ri	0.00396579	1	-0.11543	0.082	0.064
Snx32	up in 5xFAD+CSF1Ri	0.00397049	1	-0.130869	0.118	0.094
Stag2	up in 5xFAD+CSF1Ri	0.0039744	1	-0.158698	0.244	0.199
Pcdhgc4	up in 5xFAD+CSF1Ri	0.00397935	1	-2.75618	0.001	0.003
Abtb2	up in 5xFAD+CSF1Ri	0.00398876	1	-2.23799	0.001	0.003
Basp1	up in 5xFAD+CSF1Ri	0.0040032	1	-0.164743	0.247	0.201
Nup210l	up in 5xFAD+CSF1Ri	0.00400708	1	-0.572587	0.078	0.091
Dctn6	up in 5xFAD+CSF1Ri	0.00401304	1	-0.123808	0.044	0.032
Capg	up in 5xFAD+CSF1Ri	0.00402103	1	-0.987301	0.021	0.03
Kif24	up in 5xFAD+CSF1Ri	0.00402195	1	-1.23379	0.012	0.019
Milr1	up in 5xFAD+CSF1Ri	0.00404174	1	-0.738897	0.064	0.076
Copg2	up in 5xFAD+CSF1Ri	0.0040923	1	-0.252948	0.162	0.131
Gm13402	up in 5xFAD+CSF1Ri	0.00409758	1	-1.1009	0.024	0.034
Hprt	up in 5xFAD+CSF1Ri	0.00412396	1	-0.213675	0.101	0.08
Gm41764	up in 5xFAD+CSF1Ri	0.00413836	1	-0.698462	0.068	0.081
Afg1l	up in 5xFAD+CSF1Ri	0.0041453	1	-0.969432	0.038	0.048
Sp3	up in 5xFAD+CSF1Ri	0.00417397	1	-0.211508	0.103	0.082
Ecsit	up in 5xFAD+CSF1Ri	0.00417512	1	-0.122464	0.04	0.028
Vasn	up in 5xFAD+CSF1Ri	0.00417799	1	-1.87186	0.002	0.006
Ncor1	up in 5xFAD+CSF1Ri	0.00418926	1	-0.134329	0.34	0.275
Cd22	up in 5xFAD+CSF1Ri	0.00419036	1	-1.02419	0.018	0.026
Gskip	up in 5xFAD+CSF1Ri	0.00419626	1	-0.109171	0.034	0.024
Scaf11	up in 5xFAD+CSF1Ri	0.00419935	1	-0.256487	0.147	0.118
Pygl	up in 5xFAD+CSF1Ri	0.00420539	1	-1.34848	0.013	0.02
Gm35166	up in 5xFAD+CSF1Ri	0.00420645	1	-1.59127	0.004	0.009
Mtmr7	up in 5xFAD+CSF1Ri	0.00423295	1	-1.19723	0.009	0.014
Lyz2	up in 5xFAD+CSF1Ri	0.00423888	1	-0.324931	0.286	0.285
Zfp746	up in 5xFAD+CSF1Ri	0.00423955	1	-0.129213	0.04	0.028
Epsti1	up in 5xFAD+CSF1Ri	0.00425807	1	-0.24661	0.159	0.129
Gm10856	up in 5xFAD+CSF1Ri	0.00426899	1	-1.03946	0.018	0.026
Cdc42se2	up in 5xFAD+CSF1Ri	0.00426998	1	-0.773707	0.096	0.108
Ppm1a	up in 5xFAD+CSF1Ri	0.00426999	1	-0.269171	0.064	0.049
Ralgps1	up in 5xFAD+CSF1Ri	0.00428897	1	-0.140955	0.18	0.147
Chrna7	up in 5xFAD+CSF1Ri	0.00430765	1	-4.26374	0	0.002
Gm15414	up in 5xFAD+CSF1Ri	0.00430765	1	-4.35265	0	0.002
Gm16235	up in 5xFAD+CSF1Ri	0.00432517	1	-1.81507	0.003	0.007
Reps1	up in 5xFAD+CSF1Ri	0.00432557	1	-0.165897	0.056	0.042
Gm1673	up in 5xFAD+CSF1Ri	0.00433144	1	-1.01937	0.011	0.018
Parp9	up in 5xFAD+CSF1Ri	0.00440914	1	-0.859253	0.057	0.068
Mertk	up in 5xFAD+CSF1Ri	0.00441952	1	-0.185362	0.769	0.698
Pea15a	up in 5xFAD+CSF1Ri	0.00443466	1	-0.852192	0.052	0.064
Gm4221	up in 5xFAD+CSF1Ri	0.0044638	1	-0.116843	0.035	0.024
Ldlr	up in 5xFAD+CSF1Ri	0.00446895	1	-1.13019	0.02	0.029
Tex10	up in 5xFAD+CSF1Ri	0.00447633	1	-0.218508	0.111	0.089
Atp7a	up in 5xFAD+CSF1Ri	0.00449896	1	-0.216184	0.185	0.15
Plcb4	up in 5xFAD+CSF1Ri	0.00451857	1	-1.27619	0.012	0.018
4930404N11Rik	up in 5xFAD+CSF1Ri	0.00452611	1	-1.48461	0.006	0.011
Wsb2	up in 5xFAD+CSF1Ri	0.00454833	1	-1.17912	0.021	0.029
Srp72	up in 5xFAD+CSF1Ri	0.0045583	1	-0.182232	0.057	0.043
Anxa4	up in 5xFAD+CSF1Ri	0.0045745	1	-1.08021	0.024	0.033
Dhdds	up in 5xFAD+CSF1Ri	0.00458506	1	-0.936086	0.048	0.059
Gm21885	up in 5xFAD+CSF1Ri	0.00460044	1	-1.82688	0.003	0.007
Gm17160	up in 5xFAD+CSF1Ri	0.00461845	1	-1.6555	0.003	0.007
Itgb8	up in 5xFAD+CSF1Ri	0.0046204	1	-1.75784	0.002	0.005
Gars	up in 5xFAD+CSF1Ri	0.00465536	1	-0.912874	0.029	0.038
Cdc16	up in 5xFAD+CSF1Ri	0.00465755	1	-0.227764	0.053	0.039
Nlk	up in 5xFAD+CSF1Ri	0.00466179	1	-0.207361	0.153	0.124
Kat2b	up in 5xFAD+CSF1Ri	0.00466653	1	-0.205173	0.083	0.065
Gm11973	up in 5xFAD+CSF1Ri	0.00468995	1	-1.30843	0.009	0.015
Gm8066	up in 5xFAD+CSF1Ri	0.00469239	1	-1.76198	0.004	0.008
Syne1	up in 5xFAD+CSF1Ri	0.0046992	1	-1.29981	0.008	0.014
Tmem205	up in 5xFAD+CSF1Ri	0.00472849	1	-1.19747	0.009	0.015
Ezh1	up in 5xFAD+CSF1Ri	0.0047392	1	-0.203812	0.107	0.086
Uhrf1bp1l	up in 5xFAD+CSF1Ri	0.00474279	1	-0.968498	0.028	0.038
Rasa2	up in 5xFAD+CSF1Ri	0.00476934	1	-0.140752	0.067	0.052
Gm21961	up in 5xFAD+CSF1Ri	0.00478019	1	-0.815573	0.022	0.03
Gm14011	up in 5xFAD+CSF1Ri	0.00478101	1	-1.17865	0.009	0.015
Abl1	up in 5xFAD+CSF1Ri	0.00481704	1	-0.213698	0.138	0.112
Lcor	up in 5xFAD+CSF1Ri	0.00481956	1	-0.204001	0.187	0.152
Tcerg1	up in 5xFAD+CSF1Ri	0.00483339	1	-0.141033	0.068	0.052
Vars	up in 5xFAD+CSF1Ri	0.00484138	1	-0.163731	0.04	0.028
Nek6	up in 5xFAD+CSF1Ri	0.0048684	1	-0.824236	0.076	0.088
Ppp2ca	up in 5xFAD+CSF1Ri	0.00487892	1	-0.125762	0.066	0.051
Bmt2	up in 5xFAD+CSF1Ri	0.00492555	1	-0.132434	0.201	0.165
Adcy9	up in 5xFAD+CSF1Ri	0.00493544	1	-0.81474	0.09	0.102
Gm4258	up in 5xFAD+CSF1Ri	0.0049756	1	-0.657826	0.168	0.174
Epn1	up in 5xFAD+CSF1Ri	0.0050042	1	-0.240473	0.134	0.108
Kmt2e	up in 5xFAD+CSF1Ri	0.00502568	1	-0.495012	0.242	0.24
Gm47802	up in 5xFAD+CSF1Ri	0.00503708	1	-1.01483	0.032	0.042
Srcap	up in 5xFAD+CSF1Ri	0.0050402	1	-0.216939	0.151	0.122
Zfp369	up in 5xFAD+CSF1Ri	0.00507865	1	-0.113148	0.034	0.024
Slfn8	up in 5xFAD+CSF1Ri	0.00507937	1	-0.357307	0.11	0.087
Chic1	up in 5xFAD+CSF1Ri	0.0051287	1	-0.834147	0.012	0.019
Spata6	up in 5xFAD+CSF1Ri	0.00515632	1	-0.8974	0.04	0.051
Zfp827	up in 5xFAD+CSF1Ri	0.00516037	1	-0.959508	0.024	0.033
Zfp608	up in 5xFAD+CSF1Ri	0.00518081	1	-0.178308	0.155	0.126
a	up in 5xFAD+CSF1Ri	0.00518305	1	-0.96456	0.036	0.046
Taco1	up in 5xFAD+CSF1Ri	0.00519421	1	-0.984692	0.027	0.036
Pla2g6	up in 5xFAD+CSF1Ri	0.00520564	1	-1.33418	0.008	0.013
Dubr	up in 5xFAD+CSF1Ri	0.00523386	1	-1.18223	0.012	0.018
9930111J21Rik2	up in 5xFAD+CSF1Ri	0.00524963	1	-0.242952	0.163	0.132
Wt1	up in 5xFAD+CSF1Ri	0.00529723	1	-1.27089	0.003	0.007
Dbndd1	up in 5xFAD+CSF1Ri	0.00532108	1	-1.60708	0.004	0.008
Smad2	up in 5xFAD+CSF1Ri	0.00533084	1	-0.230832	0.115	0.092
Cmip	up in 5xFAD+CSF1Ri	0.00534966	1	-0.647209	0.16	0.166
Lmo2	up in 5xFAD+CSF1Ri	0.00535978	1	-0.666596	0.126	0.136
Sycp2l	up in 5xFAD+CSF1Ri	0.00537262	1	-1.43349	0.004	0.008
St7l	up in 5xFAD+CSF1Ri	0.00538437	1	-0.807534	0.065	0.077
Crebbp	up in 5xFAD+CSF1Ri	0.00540654	1	-0.534579	0.224	0.224
Slc37a2	up in 5xFAD+CSF1Ri	0.00545747	1	-0.845467	0.089	0.1
5430419D17Rik	up in 5xFAD+CSF1Ri	0.00549636	1	-0.55814	0.052	0.064
AW554918	up in 5xFAD+CSF1Ri	0.00550854	1	-0.292466	0.179	0.146
Ybx1	up in 5xFAD+CSF1Ri	0.00552465	1	-0.143976	0.064	0.05
Setmar	up in 5xFAD+CSF1Ri	0.00554039	1	-1.9051	0.002	0.005
C2cd5	up in 5xFAD+CSF1Ri	0.00556996	1	-0.159033	0.051	0.039
Erp44	up in 5xFAD+CSF1Ri	0.00560752	1	-0.136243	0.071	0.055
Fnip1	up in 5xFAD+CSF1Ri	0.00561113	1	-0.524901	0.266	0.258
Rmnd1	up in 5xFAD+CSF1Ri	0.00562103	1	-0.26013	0.097	0.077
Adamtsl1	up in 5xFAD+CSF1Ri	0.00563108	1	-0.363997	0.168	0.179
Syngr1	up in 5xFAD+CSF1Ri	0.00568063	1	-0.116313	0.305	0.252
Zc3h12c	up in 5xFAD+CSF1Ri	0.00568176	1	-0.117145	0.064	0.05
Gys1	up in 5xFAD+CSF1Ri	0.00569772	1	-1.11108	0.017	0.025
Sox5	up in 5xFAD+CSF1Ri	0.00571986	1	-0.795947	0.024	0.033
Atl2	up in 5xFAD+CSF1Ri	0.00574749	1	-0.171476	0.04	0.029
Trappc8	up in 5xFAD+CSF1Ri	0.00576414	1	-0.193303	0.168	0.138
Magi1	up in 5xFAD+CSF1Ri	0.00576528	1	-0.485111	0.293	0.283
Hcar2	up in 5xFAD+CSF1Ri	0.0057657	1	-1.02952	0.012	0.018
1700001K19Rik	up in 5xFAD+CSF1Ri	0.00580532	1	-6.48116	0	0.001
4930483P17Rik	up in 5xFAD+CSF1Ri	0.00580532	1	-6.20732	0	0.001
4932702P03Rik	up in 5xFAD+CSF1Ri	0.00580532	1	-6.51459	0	0.001
4933402J10Rik	up in 5xFAD+CSF1Ri	0.00580532	1	-6.1628	0	0.001
A1bg	up in 5xFAD+CSF1Ri	0.00580532	1	-6.13505	0	0.001
Acat3	up in 5xFAD+CSF1Ri	0.00580532	1	-6.51141	0	0.001
Agxt2	up in 5xFAD+CSF1Ri	0.00580532	1	-6.76393	0	0.001
Ankrd2	up in 5xFAD+CSF1Ri	0.00580532	1	-6.22893	0	0.001
Arc	up in 5xFAD+CSF1Ri	0.00580532	1	-6.54556	0	0.001
Asb12	up in 5xFAD+CSF1Ri	0.00580532	1	-5.9687	0	0.001
Atp13a5	up in 5xFAD+CSF1Ri	0.00580532	1	-6.80254	0	0.001
B430305J03Rik	up in 5xFAD+CSF1Ri	0.00580532	1	-6.4063	0	0.001
BC006965	up in 5xFAD+CSF1Ri	0.00580532	1	-6.68176	0	0.001
Bpifb1	up in 5xFAD+CSF1Ri	0.00580532	1	-6.32863	0	0.001
Btbd18	up in 5xFAD+CSF1Ri	0.00580532	1	-6.1363	0	0.001
Cacnb3	up in 5xFAD+CSF1Ri	0.00580532	1	-6.57382	0	0.001
Cd79a	up in 5xFAD+CSF1Ri	0.00580532	1	-6.77631	0	0.001
Dnm3os	up in 5xFAD+CSF1Ri	0.00580532	1	-6.34889	0	0.001
Ebf2	up in 5xFAD+CSF1Ri	0.00580532	1	-5.85715	0	0.001
Endou	up in 5xFAD+CSF1Ri	0.00580532	1	-6.45453	0	0.001
Gm11659	up in 5xFAD+CSF1Ri	0.00580532	1	-6.07922	0	0.001
Gm12898	up in 5xFAD+CSF1Ri	0.00580532	1	-6.22492	0	0.001
Gm16035	up in 5xFAD+CSF1Ri	0.00580532	1	-6.15537	0	0.001
Gm16169	up in 5xFAD+CSF1Ri	0.00580532	1	-6.10757	0	0.001
Gm16302	up in 5xFAD+CSF1Ri	0.00580532	1	-6.57194	0	0.001
Gm20407	up in 5xFAD+CSF1Ri	0.00580532	1	-6.26649	0	0.001
Gm20619	up in 5xFAD+CSF1Ri	0.00580532	1	-6.56653	0	0.001
Gm27164	up in 5xFAD+CSF1Ri	0.00580532	1	-6.78177	0	0.001
Gm35822	up in 5xFAD+CSF1Ri	0.00580532	1	-6.36723	0	0.001
Gm35934	up in 5xFAD+CSF1Ri	0.00580532	1	-6.14206	0	0.001
Gm39383	up in 5xFAD+CSF1Ri	0.00580532	1	-6.17487	0	0.001
Gm40438	up in 5xFAD+CSF1Ri	0.00580532	1	-6.62771	0	0.001
Gm42884	up in 5xFAD+CSF1Ri	0.00580532	1	-7.03965	0	0.001
Gm44699	up in 5xFAD+CSF1Ri	0.00580532	1	-5.9232	0	0.001
Gm45216	up in 5xFAD+CSF1Ri	0.00580532	1	-6.10763	0	0.001
Gm45904	up in 5xFAD+CSF1Ri	0.00580532	1	-7.29827	0	0.001
Gm46555	up in 5xFAD+CSF1Ri	0.00580532	1	-6.22521	0	0.001
Gm47872	up in 5xFAD+CSF1Ri	0.00580532	1	-6.16218	0	0.001
Gm49169	up in 5xFAD+CSF1Ri	0.00580532	1	-6.53657	0	0.001
Gm6249	up in 5xFAD+CSF1Ri	0.00580532	1	-6.79004	0	0.001
Gpr1	up in 5xFAD+CSF1Ri	0.00580532	1	-6.38914	0	0.001
Ins2	up in 5xFAD+CSF1Ri	0.00580532	1	-6.35072	0	0.001
Lsmem1	up in 5xFAD+CSF1Ri	0.00580532	1	-7.03055	0	0.001
Mab21l2	up in 5xFAD+CSF1Ri	0.00580532	1	-7.00773	0	0.001
Nlrp5	up in 5xFAD+CSF1Ri	0.00580532	1	-6.37683	0	0.001
Olfr1535	up in 5xFAD+CSF1Ri	0.00580532	1	-6.48077	0	0.001
Olfr657	up in 5xFAD+CSF1Ri	0.00580532	1	-6.29622	0	0.001
Pof1b	up in 5xFAD+CSF1Ri	0.00580532	1	-6.00296	0	0.001
Qrfpr	up in 5xFAD+CSF1Ri	0.00580532	1	-6.8686	0	0.001
Rph3al	up in 5xFAD+CSF1Ri	0.00580532	1	-6.481	0	0.001
Spats2l	up in 5xFAD+CSF1Ri	0.00580532	1	-6.34214	0	0.001
Tas1r1	up in 5xFAD+CSF1Ri	0.00580532	1	-6.10409	0	0.001
Tbata	up in 5xFAD+CSF1Ri	0.00580532	1	-6.21105	0	0.001
Tfap2e	up in 5xFAD+CSF1Ri	0.00580532	1	-6.53273	0	0.001
Tmc3	up in 5xFAD+CSF1Ri	0.00580532	1	-6.20979	0	0.001
Togaram2	up in 5xFAD+CSF1Ri	0.00580532	1	-6.35579	0	0.001
Zfhx2os	up in 5xFAD+CSF1Ri	0.00580532	1	-6.41126	0	0.001
Zfp473	up in 5xFAD+CSF1Ri	0.00580532	1	-6.60299	0	0.001
Arid4b	up in 5xFAD+CSF1Ri	0.00582572	1	-0.244737	0.143	0.116
Arid1b	up in 5xFAD+CSF1Ri	0.00582966	1	-0.576681	0.195	0.197
Immt	up in 5xFAD+CSF1Ri	0.00589659	1	-0.142623	0.064	0.049
Atf6	up in 5xFAD+CSF1Ri	0.00592335	1	-0.230633	0.182	0.148
Pik3cb	up in 5xFAD+CSF1Ri	0.00593071	1	-0.249326	0.185	0.15
Gm6225	up in 5xFAD+CSF1Ri	0.00593989	1	-1.24555	0.008	0.013
Kif20a	up in 5xFAD+CSF1Ri	0.00596706	1	-1.86122	0.004	0.008
Saa3	up in 5xFAD+CSF1Ri	0.00599537	1	-1.67343	0.004	0.008
Atp1a1	up in 5xFAD+CSF1Ri	0.00603242	1	-0.24925	0.124	0.1
Xrn1	up in 5xFAD+CSF1Ri	0.00603786	1	-0.199832	0.216	0.175
B3gnt7	up in 5xFAD+CSF1Ri	0.00604477	1	-1.92864	0.002	0.005
Xlr4c	up in 5xFAD+CSF1Ri	0.00606762	1	-1.57756	0.004	0.008
Phactr3	up in 5xFAD+CSF1Ri	0.00607392	1	-1.56933	0.002	0.005
Ccdc60	up in 5xFAD+CSF1Ri	0.00607431	1	-0.124424	0.059	0.046
Ism2	up in 5xFAD+CSF1Ri	0.00611462	1	-1.20108	0.004	0.008
Scaper	up in 5xFAD+CSF1Ri	0.00611974	1	-0.181953	0.219	0.18
Cers5	up in 5xFAD+CSF1Ri	0.00612848	1	-0.207296	0.099	0.079
Sh3bgrl	up in 5xFAD+CSF1Ri	0.00614322	1	-1.05128	0.02	0.028
Aldob	up in 5xFAD+CSF1Ri	0.00621037	1	-3.88531	0	0.002
Fcho1	up in 5xFAD+CSF1Ri	0.00621037	1	-4.08182	0	0.002
Ap1g1	up in 5xFAD+CSF1Ri	0.0062679	1	-0.20241	0.121	0.097
Ap3s2	up in 5xFAD+CSF1Ri	0.00628492	1	-0.185564	0.034	0.024
Pkp2	up in 5xFAD+CSF1Ri	0.00629856	1	-0.858164	0.018	0.026
Usp25	up in 5xFAD+CSF1Ri	0.00633532	1	-0.100103	0.178	0.147
Zdhhc17	up in 5xFAD+CSF1Ri	0.00636068	1	-0.214588	0.083	0.065
Rbm42	up in 5xFAD+CSF1Ri	0.00637489	1	-0.145739	0.036	0.026
Gm17545	up in 5xFAD+CSF1Ri	0.00639139	1	-1.05991	0.024	0.033
Gm43728	up in 5xFAD+CSF1Ri	0.0064084	1	-1.61051	0.008	0.013
Fubp3	up in 5xFAD+CSF1Ri	0.0064138	1	-0.13826	0.034	0.024
Cdk10	up in 5xFAD+CSF1Ri	0.00641752	1	-0.148236	0.039	0.028
Cchcr1	up in 5xFAD+CSF1Ri	0.00641815	1	-1.19972	0.007	0.012
Rdm1	up in 5xFAD+CSF1Ri	0.00644262	1	-0.180446	0.025	0.017
B3galt1	up in 5xFAD+CSF1Ri	0.00646458	1	-1.24734	0.011	0.017
Irak3	up in 5xFAD+CSF1Ri	0.00651713	1	-1.23417	0.01	0.017
Gm36992	up in 5xFAD+CSF1Ri	0.00654549	1	-0.104752	0.06	0.046
Hhat	up in 5xFAD+CSF1Ri	0.00655359	1	-0.167677	0.046	0.034
Gm10248	up in 5xFAD+CSF1Ri	0.00659913	1	-1.39856	0.01	0.015
Gm45820	up in 5xFAD+CSF1Ri	0.00662795	1	-1.56419	0.003	0.007
Efhd2	up in 5xFAD+CSF1Ri	0.00665003	1	-0.236422	0.116	0.094
Supt16	up in 5xFAD+CSF1Ri	0.00666433	1	-0.217483	0.079	0.062
Tbc1d30	up in 5xFAD+CSF1Ri	0.0067046	1	-1.51312	0.008	0.013
1700085D07Rik	up in 5xFAD+CSF1Ri	0.00670925	1	-1.25383	0.006	0.01
Bmpr1a	up in 5xFAD+CSF1Ri	0.00674676	1	-0.138719	0.099	0.079
Alkbh5	up in 5xFAD+CSF1Ri	0.00675662	1	-0.956238	0.018	0.026
Ly96	up in 5xFAD+CSF1Ri	0.00676225	1	-0.115607	0.055	0.042
Sap30bp	up in 5xFAD+CSF1Ri	0.00676572	1	-0.115478	0.035	0.025
Hinfp	up in 5xFAD+CSF1Ri	0.0067675	1	-0.111459	0.044	0.033
Rbm17	up in 5xFAD+CSF1Ri	0.00677532	1	-0.176831	0.062	0.048
Add3	up in 5xFAD+CSF1Ri	0.00680141	1	-0.152858	0.05	0.038
4930455J16Rik	up in 5xFAD+CSF1Ri	0.00680155	1	-1.38355	0.004	0.008
Vezt	up in 5xFAD+CSF1Ri	0.00682285	1	-0.158822	0.063	0.049
Rab11fip4	up in 5xFAD+CSF1Ri	0.00685092	1	-1.41084	0.004	0.007
Acrbp	up in 5xFAD+CSF1Ri	0.0069334	1	-0.109033	0.042	0.031
Etfrf1	up in 5xFAD+CSF1Ri	0.00699989	1	-0.23423	0.052	0.039
Zc3h4	up in 5xFAD+CSF1Ri	0.0070277	1	-0.215679	0.068	0.053
Fam3c	up in 5xFAD+CSF1Ri	0.00704	1	-0.153996	0.055	0.042
Osbpl1a	up in 5xFAD+CSF1Ri	0.00704911	1	-0.252379	0.094	0.075
Plgrkt	up in 5xFAD+CSF1Ri	0.007064	1	-0.109176	0.381	0.312
Defb42	up in 5xFAD+CSF1Ri	0.00709107	1	-1.32132	0.013	0.02
Mtmr10	up in 5xFAD+CSF1Ri	0.00711206	1	-0.965923	0.032	0.041
Ago2	up in 5xFAD+CSF1Ri	0.00719561	1	-0.233189	0.064	0.05
Ifi209	up in 5xFAD+CSF1Ri	0.00725229	1	-1.49163	0.007	0.012
Alkbh8	up in 5xFAD+CSF1Ri	0.00732723	1	-0.233114	0.05	0.037
Pcca	up in 5xFAD+CSF1Ri	0.00737841	1	-0.204031	0.159	0.13
Grm3	up in 5xFAD+CSF1Ri	0.00740396	1	-1.04794	0.036	0.046
Tigar	up in 5xFAD+CSF1Ri	0.00740421	1	-1.08092	0.013	0.019
Dapk1	up in 5xFAD+CSF1Ri	0.00744491	1	-0.822474	0.053	0.064
Cep135	up in 5xFAD+CSF1Ri	0.00748504	1	-0.136708	0.069	0.054
Krt12	up in 5xFAD+CSF1Ri	0.00751805	1	-3.34016	0	0.002
Actn2	up in 5xFAD+CSF1Ri	0.00753372	1	-2.36327	0	0.002
Cc2d2a	up in 5xFAD+CSF1Ri	0.00754291	1	-0.91214	0.023	0.031
Commd1	up in 5xFAD+CSF1Ri	0.00754972	1	-0.901955	0.047	0.057
Gm50106	up in 5xFAD+CSF1Ri	0.00756058	1	-2.42101	0.001	0.004
Ap3b1	up in 5xFAD+CSF1Ri	0.0075806	1	-0.6432	0.16	0.166
1600010M07Rik	up in 5xFAD+CSF1Ri	0.00758406	1	-0.161041	0.264	0.219
Gm10745	up in 5xFAD+CSF1Ri	0.00760242	1	-1.82806	0.001	0.004
Gm29283	up in 5xFAD+CSF1Ri	0.00762068	1	-1.45229	0.001	0.004
Tfip11	up in 5xFAD+CSF1Ri	0.00763373	1	-1.16222	0.015	0.021
Celf2	up in 5xFAD+CSF1Ri	0.0076441	1	-0.108726	0.414	0.34
Gm48770	up in 5xFAD+CSF1Ri	0.00767682	1	-1.46564	0.004	0.008
Fap	up in 5xFAD+CSF1Ri	0.0077195	1	-1.32871	0.004	0.008
Nup54	up in 5xFAD+CSF1Ri	0.00772671	1	-0.160627	0.029	0.02
Atp2a2	up in 5xFAD+CSF1Ri	0.00774834	1	-0.102325	0.112	0.091
Rnf149	up in 5xFAD+CSF1Ri	0.00779724	1	-0.994921	0.038	0.047
Sqle	up in 5xFAD+CSF1Ri	0.00780607	1	-1.15531	0.004	0.008
Avl9	up in 5xFAD+CSF1Ri	0.0078247	1	-0.197753	0.103	0.083
Dnajb6	up in 5xFAD+CSF1Ri	0.0078464	1	-0.584035	0.168	0.175
Zfp386	up in 5xFAD+CSF1Ri	0.00786886	1	-0.147978	0.035	0.025
Ccnl1	up in 5xFAD+CSF1Ri	0.00792523	1	-0.215868	0.254	0.207
Slf2	up in 5xFAD+CSF1Ri	0.00794254	1	-0.526062	0.221	0.22
Fgd3	up in 5xFAD+CSF1Ri	0.00794526	1	-0.180842	0.084	0.067
Gm42726	up in 5xFAD+CSF1Ri	0.00794675	1	-0.278903	0.062	0.048
Grhl3	up in 5xFAD+CSF1Ri	0.00795796	1	-1.14542	0.006	0.011
Dennd2c	up in 5xFAD+CSF1Ri	0.00799099	1	-0.260512	0.079	0.062
Lrrc37a	up in 5xFAD+CSF1Ri	0.00800313	1	-2.38344	0.001	0.003
Gm15777	up in 5xFAD+CSF1Ri	0.00802715	1	-2.1757	0.001	0.003
4930592I03Rik	up in 5xFAD+CSF1Ri	0.00803918	1	-1.99825	0.001	0.003
Pip5k1a	up in 5xFAD+CSF1Ri	0.00805378	1	-0.205484	0.077	0.061
C9orf72	up in 5xFAD+CSF1Ri	0.00805638	1	-0.715819	0.076	0.087
Smarcd3	up in 5xFAD+CSF1Ri	0.00809228	1	-1.24762	0.006	0.011
Cfap65	up in 5xFAD+CSF1Ri	0.00811022	1	-1.09573	0.011	0.017
Cyth4	up in 5xFAD+CSF1Ri	0.00812986	1	-0.108872	0.41	0.333
Thap4	up in 5xFAD+CSF1Ri	0.00821643	1	-1.36962	0.009	0.015
CAAA01118383.1	up in 5xFAD+CSF1Ri	0.00825849	1	-0.153844	0.058	0.045
Car14	up in 5xFAD+CSF1Ri	0.00826233	1	-2.96288	0.001	0.002
Frk	up in 5xFAD+CSF1Ri	0.00827807	1	-0.670571	0.02	0.028
Trnt1	up in 5xFAD+CSF1Ri	0.00828074	1	-0.149002	0.049	0.037
Mettl16	up in 5xFAD+CSF1Ri	0.0082817	1	-0.16387	0.061	0.048
Dok4	up in 5xFAD+CSF1Ri	0.00829111	1	-2.33871	0.001	0.002
2310022B05Rik	up in 5xFAD+CSF1Ri	0.00833314	1	-1.77833	0.003	0.006
Nek5	up in 5xFAD+CSF1Ri	0.00833914	1	-0.912017	0.01	0.015
Galnt11	up in 5xFAD+CSF1Ri	0.00834762	1	-0.688201	0.089	0.1
9130015L21Rik	up in 5xFAD+CSF1Ri	0.00836067	1	-2.36488	0.001	0.003
Serbp1	up in 5xFAD+CSF1Ri	0.00842347	1	-0.163761	0.172	0.142
D6Wsu163e	up in 5xFAD+CSF1Ri	0.0084273	1	-0.103435	0.036	0.026
Gmcl1	up in 5xFAD+CSF1Ri	0.00842812	1	-0.170668	0.07	0.055
Add1	up in 5xFAD+CSF1Ri	0.00843573	1	-0.196242	0.101	0.081
Btaf1	up in 5xFAD+CSF1Ri	0.00846194	1	-0.202516	0.142	0.116
Sdhb	up in 5xFAD+CSF1Ri	0.00846911	1	-0.101279	0.049	0.037
Mob1b	up in 5xFAD+CSF1Ri	0.00847353	1	-0.207766	0.053	0.04
Dop1a	up in 5xFAD+CSF1Ri	0.00851443	1	-0.260563	0.086	0.069
Arfgef2	up in 5xFAD+CSF1Ri	0.00852427	1	-0.747504	0.069	0.08
Sf3b2	up in 5xFAD+CSF1Ri	0.00852643	1	-0.18661	0.083	0.066
mt-Nd4l	up in 5xFAD+CSF1Ri	0.0085562	1	-0.136071	0.042	0.031
Foxp3	up in 5xFAD+CSF1Ri	0.00858131	1	-2.44545	0.001	0.003
Gm28905	up in 5xFAD+CSF1Ri	0.00858391	1	-2.57892	0.001	0.003
Slc25a24	up in 5xFAD+CSF1Ri	0.00858643	1	-2.79448	0.001	0.003
Gm27167	up in 5xFAD+CSF1Ri	0.00860024	1	-2.17435	0.001	0.003
Gm44097	up in 5xFAD+CSF1Ri	0.00860407	1	-2.5232	0.001	0.003
Mypopos	up in 5xFAD+CSF1Ri	0.00861976	1	-0.190849	0.024	0.017
Ckmt2	up in 5xFAD+CSF1Ri	0.00863345	1	-1.79207	0.001	0.003
Commd10	up in 5xFAD+CSF1Ri	0.00863526	1	-0.751949	0.087	0.098
Rbak	up in 5xFAD+CSF1Ri	0.00867014	1	-0.129354	0.028	0.019
Bach2	up in 5xFAD+CSF1Ri	0.00867919	1	-0.216636	0.21	0.173
Gls	up in 5xFAD+CSF1Ri	0.00868025	1	-0.653723	0.17	0.175
Scimp	up in 5xFAD+CSF1Ri	0.00868918	1	-1.43561	0.004	0.008
Usp16	up in 5xFAD+CSF1Ri	0.00871665	1	-0.21248	0.09	0.072
Pogk	up in 5xFAD+CSF1Ri	0.008727	1	-0.821007	0.057	0.067
Arf1	up in 5xFAD+CSF1Ri	0.00874395	1	-0.113905	0.049	0.037
Ripor2	up in 5xFAD+CSF1Ri	0.00874995	1	-0.124365	0.042	0.031
Baz1a	up in 5xFAD+CSF1Ri	0.00878032	1	-0.146426	0.084	0.067
Smpd4	up in 5xFAD+CSF1Ri	0.00878195	1	-0.127917	0.034	0.025
Arl5a	up in 5xFAD+CSF1Ri	0.00888447	1	-0.1372	0.037	0.027
Gm17227	up in 5xFAD+CSF1Ri	0.008893	1	-0.800788	0.061	0.072
Bccip	up in 5xFAD+CSF1Ri	0.00892061	1	-0.967346	0.028	0.037
Usp47	up in 5xFAD+CSF1Ri	0.00894407	1	-0.253827	0.138	0.112
Gm5431	up in 5xFAD+CSF1Ri	0.0089564	1	-1.49787	0.006	0.011
Dcun1d1	up in 5xFAD+CSF1Ri	0.00904324	1	-0.189603	0.081	0.064
Mrpl33	up in 5xFAD+CSF1Ri	0.00920372	1	-0.916626	0.031	0.04
Caprin1	up in 5xFAD+CSF1Ri	0.00920617	1	-0.235185	0.136	0.111
Malt1	up in 5xFAD+CSF1Ri	0.0092207	1	-0.345036	0.087	0.069
Tpm4	up in 5xFAD+CSF1Ri	0.00924468	1	-0.98224	0.026	0.035
Ten1	up in 5xFAD+CSF1Ri	0.00925578	1	-0.181595	0.041	0.031
Aktip	up in 5xFAD+CSF1Ri	0.0092653	1	-0.139939	0.047	0.035
Flrt2	up in 5xFAD+CSF1Ri	0.00930875	1	-1.83501	0.003	0.006
Thumpd3	up in 5xFAD+CSF1Ri	0.00934303	1	-0.319644	0.074	0.059
Gm47403	up in 5xFAD+CSF1Ri	0.00947668	1	-1.48469	0.004	0.008
Gosr1	up in 5xFAD+CSF1Ri	0.0095746	1	-0.197209	0.047	0.036
Stx2	up in 5xFAD+CSF1Ri	0.00958436	1	-0.186291	0.104	0.085
Cpne8	up in 5xFAD+CSF1Ri	0.00960894	1	-1.20936	0.008	0.013
Setd3	up in 5xFAD+CSF1Ri	0.00961541	1	-0.696522	0.113	0.123
Gm17300	up in 5xFAD+CSF1Ri	0.0096499	1	-1.24472	0.008	0.013
[truncated: 14,552 more rows]

## Sheet: DEG in 5xFAD and 5xFAD+CSF1Ri D
DEG between Control and CSF1Ri-treated 5xFAD DAM from single-nuclei sequencing
gene	Ragulation	p_val	p_val_adj	avg_log2FC	pct.1	pct.2
Sec61a1	up in 5xFAD+CSF1Ri	1.28091e-246	2.38532e-242	-1.60065	0.884	0.97
Xlr5a	up in 5xFAD+CSF1Ri	1.91101e-81	3.55868e-77	-1.53447	0.504	0.697
Grik1	up in 5xFAD+CSF1Ri	4.52291e-62	8.42256e-58	-0.747048	0.903	0.947
Pde6a	up in 5xFAD+CSF1Ri	1.46678e-50	2.73143e-46	-1.6658	0.332	0.519
Prkg1	up in 5xFAD+CSF1Ri	7.84049e-50	1.46006e-45	-0.999663	0.65	0.738
Gm2245	up in 5xFAD+CSF1Ri	7.48808e-45	1.39443e-40	-1.61986	0.344	0.516
Apoe	up in 5xFAD+CSF1Ri	1.63747e-44	3.04931e-40	-0.498284	0.818	0.92
Uty	up in 5xFAD+CSF1Ri	5.94867e-41	1.10776e-36	-10.8765	0	0.167
Ap3s1	up in 5xFAD+CSF1Ri	1.48256e-39	2.76081e-35	-1.21721	0.487	0.595
Plxdc2	up in 5xFAD+CSF1Ri	7.14853e-39	1.3312e-34	-0.563777	0.922	0.916
Ehbp1	up in 5xFAD+CSF1Ri	2.27719e-37	4.24059e-33	-1.33249	0.425	0.542
Gm15283	up in 5xFAD+CSF1Ri	3.4076e-37	6.34563e-33	-1.39506	0.391	0.543
Zeb2	up in 5xFAD+CSF1Ri	1.02223e-36	1.9036e-32	-0.968942	0.617	0.696
Cmpk1	up in 5xFAD+CSF1Ri	1.04361e-35	1.94342e-31	-1.40673	0.354	0.492
Nrp1	up in 5xFAD+CSF1Ri	4.22301e-35	7.86408e-31	-1.5634	0.289	0.451
Lrmda	up in 5xFAD+CSF1Ri	3.88513e-32	7.23489e-28	-0.676836	0.784	0.799
Myo1e	up in 5xFAD+CSF1Ri	4.23237e-26	7.88152e-22	-0.865854	0.472	0.589
1700054A03Rik	up in 5xFAD+CSF1Ri	1.04074e-24	1.93807e-20	-0.453682	0.898	0.911
Ppp1r16a	up in 5xFAD+CSF1Ri	1.33772e-23	2.4911e-19	-1.5212	0.233	0.361
Fgf13	up in 5xFAD+CSF1Ri	2.43178e-23	4.52845e-19	-0.76586	0.675	0.729
Fyb2	up in 5xFAD+CSF1Ri	2.33204e-22	4.34272e-18	-1.49579	0.215	0.341
Eif2s3y	up in 5xFAD+CSF1Ri	3.55903e-22	6.62763e-18	-9.89156	0	0.092
Il27	up in 5xFAD+CSF1Ri	8.91771e-21	1.66066e-16	-1.43574	0.269	0.373
Fnip2	up in 5xFAD+CSF1Ri	4.05537e-20	7.55191e-16	-1.35538	0.277	0.387
Lysmd4	up in 5xFAD+CSF1Ri	1.47351e-19	2.74397e-15	-0.642837	0.698	0.69
Hipk2	up in 5xFAD+CSF1Ri	1.95898e-19	3.64802e-15	-1.2791	0.322	0.407
Ptpn9	up in 5xFAD+CSF1Ri	2.00669e-19	3.73686e-15	-0.805573	0.568	0.598
Cacna1a	up in 5xFAD+CSF1Ri	8.43614e-19	1.57098e-14	-0.660989	0.591	0.649
Flt1	up in 5xFAD+CSF1Ri	2.4301e-18	4.52534e-14	-2.43996	0.059	0.167
Cntnap2	up in 5xFAD+CSF1Ri	4.22047e-18	7.85935e-14	-1.06094	0.404	0.461
Dkk2	up in 5xFAD+CSF1Ri	1.51441e-17	2.82014e-13	-2.90047	0.03	0.125
Mapk14	up in 5xFAD+CSF1Ri	5.21563e-17	9.71255e-13	-1.11585	0.342	0.415
Rftn1	up in 5xFAD+CSF1Ri	2.60098e-16	4.84354e-12	-1.63447	0.134	0.243
Mamdc2	up in 5xFAD+CSF1Ri	4.06728e-16	7.57408e-12	-2.72335	0.035	0.126
Kdm5d	up in 5xFAD+CSF1Ri	1.21016e-15	2.25356e-11	-9.28578	0	0.064
Sltm	up in 5xFAD+CSF1Ri	1.24793e-15	2.3239e-11	-1.03604	0.364	0.425
Gm16183	up in 5xFAD+CSF1Ri	2.53154e-15	4.71423e-11	-1.21945	0.231	0.334
Cadm1	up in 5xFAD+CSF1Ri	5.42644e-15	1.01051e-10	-0.854701	0.57	0.564
Lin28b	up in 5xFAD+CSF1Ri	1.45498e-14	2.70947e-10	-1.59924	0.133	0.232
Rapgef4	up in 5xFAD+CSF1Ri	1.09033e-13	2.03042e-09	-0.940092	0.366	0.429
Myo5a	up in 5xFAD+CSF1Ri	3.41193e-13	6.35369e-09	-1.01353	0.305	0.382
Ddx3y	up in 5xFAD+CSF1Ri	6.32513e-13	1.17787e-08	-4.95445	0.002	0.057
Gnaz	up in 5xFAD+CSF1Ri	7.24714e-13	1.34956e-08	-1.47479	0.152	0.242
Apbb2	up in 5xFAD+CSF1Ri	1.07334e-12	1.99877e-08	-0.641377	0.624	0.607
Fgfr2	up in 5xFAD+CSF1Ri	1.51553e-12	2.82223e-08	-0.660217	0.558	0.564
5330438D12Rik	up in 5xFAD+CSF1Ri	1.57423e-12	2.93153e-08	-0.742134	0.594	0.573
Lrrc4	up in 5xFAD+CSF1Ri	4.2365e-12	7.8892e-08	-1.18667	0.257	0.33
Plek	up in 5xFAD+CSF1Ri	1.23428e-11	2.29848e-07	-0.849509	0.395	0.446
Lilrb4a	up in 5xFAD+CSF1Ri	1.34524e-11	2.5051e-07	-0.478236	0.583	0.657
Gm10062	up in 5xFAD+CSF1Ri	1.5262e-11	2.84209e-07	-1.28348	0.161	0.247
Gm16599	up in 5xFAD+CSF1Ri	1.76419e-11	3.28527e-07	-0.824003	0.453	0.477
St18	up in 5xFAD+CSF1Ri	2.31139e-11	4.30427e-07	-1.97393	0.054	0.128
Mitf	up in 5xFAD+CSF1Ri	3.49256e-11	6.50385e-07	-0.820538	0.444	0.469
Arhgap24	up in 5xFAD+CSF1Ri	5.65917e-11	1.05385e-06	-0.743794	0.462	0.494
Igf1	up in 5xFAD+CSF1Ri	5.67299e-11	1.05642e-06	-1.02459	0.286	0.361
Gpnmb	up in 5xFAD+CSF1Ri	1.36243e-10	2.53711e-06	-1.51919	0.072	0.15
Colec12	up in 5xFAD+CSF1Ri	2.12352e-10	3.95441e-06	-3.11499	0.011	0.062
Myo1f	up in 5xFAD+CSF1Ri	2.62911e-10	4.89594e-06	-0.65228	0.536	0.535
Apobec1	up in 5xFAD+CSF1Ri	3.34872e-10	6.23598e-06	-1.07315	0.277	0.344
Runx1	up in 5xFAD+CSF1Ri	4.83191e-10	8.99798e-06	-0.798307	0.446	0.464
H2-D1	up in 5xFAD+CSF1Ri	5.58199e-10	1.03948e-05	-0.824031	0.45	0.462
Sema3c	up in 5xFAD+CSF1Ri	1.34923e-09	2.51254e-05	-0.289943	0.938	0.897
Zfp236	up in 5xFAD+CSF1Ri	1.42462e-09	2.65292e-05	-1.23192	0.195	0.261
Mrc2	up in 5xFAD+CSF1Ri	2.13914e-09	3.9835e-05	-1.14493	0.219	0.282
Mir99ahg	up in 5xFAD+CSF1Ri	2.5904e-09	4.82384e-05	-0.52039	0.694	0.642
Gm36043	up in 5xFAD+CSF1Ri	3.29204e-09	6.13044e-05	-2.23568	0.035	0.093
Acoxl	up in 5xFAD+CSF1Ri	5.28969e-09	9.85047e-05	-1.1703	0.176	0.244
D430042O09Rik	up in 5xFAD+CSF1Ri	7.40585e-09	0.000137912	-1.03778	0.281	0.327
Mc1r	up in 5xFAD+CSF1Ri	2.34619e-08	0.000436907	-1.23021	0.135	0.202
Gm26936	up in 5xFAD+CSF1Ri	5.01942e-08	0.000934717	-1.38481	0.11	0.175
Alcam	up in 5xFAD+CSF1Ri	5.78302e-08	0.00107691	-1.54133	0.081	0.145
Gm35188	up in 5xFAD+CSF1Ri	6.32242e-08	0.00117736	-0.505597	0.798	0.747
Wdyhv1	up in 5xFAD+CSF1Ri	7.21523e-08	0.00134362	-1.35218	0.15	0.209
Sptbn2	up in 5xFAD+CSF1Ri	8.47462e-08	0.00157814	-1.76912	0.052	0.107
Lyst	up in 5xFAD+CSF1Ri	8.71524e-08	0.00162295	-0.960596	0.362	0.385
A930015D03Rik	up in 5xFAD+CSF1Ri	2.51931e-07	0.00469146	-0.0760631	0.357	0.236
Gm27017	up in 5xFAD+CSF1Ri	2.54196e-07	0.00473365	-1.55427	0.083	0.141
Edil3	up in 5xFAD+CSF1Ri	4.93287e-07	0.00918599	-2.05476	0.035	0.081
Olfr112	up in 5xFAD+CSF1Ri	5.04458e-07	0.00939402	-1.68009	0.08	0.135
Gm47283	up in 5xFAD+CSF1Ri	6.3839e-07	0.0118881	-0.996518	0.242	0.289
Eps8l1	up in 5xFAD+CSF1Ri	6.80699e-07	0.012676	-7.96433	0	0.026
Gm50445	up in 5xFAD+CSF1Ri	8.37209e-07	0.0155905	-8.12134	0	0.025
Ntm	up in 5xFAD+CSF1Ri	8.54922e-07	0.0159204	-0.330084	0.807	0.767
Hpse	up in 5xFAD+CSF1Ri	9.48224e-07	0.0176578	-2.74142	0.013	0.048
Lgals3bp	up in 5xFAD+CSF1Ri	9.58508e-07	0.0178493	-0.833807	0.335	0.364
Slc7a2	up in 5xFAD+CSF1Ri	1.0297e-06	0.0191751	-7.80519	0	0.025
Brd1	up in 5xFAD+CSF1Ri	1.14909e-06	0.0213983	-0.0127026	0.174	0.101
Blnk	up in 5xFAD+CSF1Ri	1.31224e-06	0.0244366	-0.897064	0.297	0.327
Ctsb	up in 5xFAD+CSF1Ri	1.32666e-06	0.024705	-0.34324	0.77	0.716
Larp4	up in 5xFAD+CSF1Ri	1.43987e-06	0.0268133	-0.0311475	0.212	0.128
Slamf7	up in 5xFAD+CSF1Ri	1.59949e-06	0.0297858	-3.33221	0.006	0.036
Nlrc5	up in 5xFAD+CSF1Ri	1.64301e-06	0.0305961	-1.69342	0.056	0.105
Zmat4	up in 5xFAD+CSF1Ri	1.93474e-06	0.0360288	-1.76947	0.05	0.096
Gm37240	up in 5xFAD+CSF1Ri	1.99857e-06	0.0372174	-0.656569	0.454	0.452
Abr	up in 5xFAD+CSF1Ri	2.52878e-06	0.047091	-0.951952	0.269	0.301
Phkb	up in 5xFAD+CSF1Ri	2.64765e-06	0.0493046	-0.0478534	0.258	0.163
Mfsd4a	up in 5xFAD+CSF1Ri	2.66217e-06	0.0495749	-0.0558374	0.188	0.113
Ms4a7	up in 5xFAD+CSF1Ri	2.88371e-06	0.0537004	-2.55077	0.019	0.056
Gapvd1	up in 5xFAD+CSF1Ri	3.09204e-06	0.0575799	-0.00862796	0.282	0.18
Gm16337	up in 5xFAD+CSF1Ri	3.33653e-06	0.0621329	-0.638315	0.554	0.515
Stk38	up in 5xFAD+CSF1Ri	3.86587e-06	0.0719903	-0.0418066	0.291	0.187
Usp47	up in 5xFAD+CSF1Ri	4.18386e-06	0.0779119	-0.022538	0.196	0.12
Insyn2b	up in 5xFAD+CSF1Ri	4.27863e-06	0.0796767	-0.97988	0.228	0.269
Kcmf1	up in 5xFAD+CSF1Ri	5.11446e-06	0.0952415	-0.0702813	0.172	0.103
Rnf216	up in 5xFAD+CSF1Ri	5.17038e-06	0.0962829	-0.786265	0.36	0.374
Fam120a	up in 5xFAD+CSF1Ri	5.28466e-06	0.098411	-0.023624	0.148	0.086
Uimc1	up in 5xFAD+CSF1Ri	5.40015e-06	0.100562	-0.00593971	0.283	0.185
Svil	up in 5xFAD+CSF1Ri	5.56154e-06	0.103567	-0.0305161	0.203	0.126
Rb1cc1	up in 5xFAD+CSF1Ri	6.44021e-06	0.11993	-0.00883459	0.212	0.133
Fstl4	up in 5xFAD+CSF1Ri	6.66549e-06	0.124125	-1.63737	0.052	0.096
Gls	up in 5xFAD+CSF1Ri	7.1275e-06	0.132728	-0.0896208	0.288	0.186
4931422A03Rik	up in 5xFAD+CSF1Ri	8.7936e-06	0.163754	-1.28453	0.134	0.181
Rnf13	up in 5xFAD+CSF1Ri	9.0704e-06	0.168909	-0.0318861	0.339	0.223
Rab3gap1	up in 5xFAD+CSF1Ri	9.13359e-06	0.170086	-0.00672699	0.222	0.141
Map3k3	up in 5xFAD+CSF1Ri	1.00638e-05	0.187408	-0.058581	0.303	0.197
Gm43378	up in 5xFAD+CSF1Ri	1.01345e-05	0.188725	-1.42166	0.138	0.184
Spns1	up in 5xFAD+CSF1Ri	1.01726e-05	0.189434	-0.0360879	0.17	0.104
Prickle1	up in 5xFAD+CSF1Ri	1.09903e-05	0.204662	-0.022054	0.254	0.166
A530053G22Rik	up in 5xFAD+CSF1Ri	1.10537e-05	0.205842	-2.16843	0.023	0.058
Ptgds	up in 5xFAD+CSF1Ri	1.15141e-05	0.214415	-0.238895	0.041	0.016
Ube2b	up in 5xFAD+CSF1Ri	1.21015e-05	0.225354	-0.022848	0.182	0.113
Trip12	up in 5xFAD+CSF1Ri	1.21749e-05	0.226722	-0.0340083	0.279	0.181
Pot1b	up in 5xFAD+CSF1Ri	1.24801e-05	0.232405	-0.0553688	0.168	0.102
Rp9	up in 5xFAD+CSF1Ri	1.26451e-05	0.235477	-0.0239934	0.124	0.072
Sbf2	up in 5xFAD+CSF1Ri	1.27484e-05	0.2374	-0.0188078	0.491	0.326
Atp6v1b2	up in 5xFAD+CSF1Ri	1.27912e-05	0.238197	-0.0168094	0.191	0.119
Gm27201	up in 5xFAD+CSF1Ri	1.32418e-05	0.246588	-0.933684	0.234	0.274
Wdr72	up in 5xFAD+CSF1Ri	1.51571e-05	0.282256	-1.18503	0.178	0.218
Xiap	up in 5xFAD+CSF1Ri	1.61258e-05	0.300295	-0.0151499	0.301	0.199
Mia2	up in 5xFAD+CSF1Ri	1.62556e-05	0.302712	-0.049157	0.281	0.184
Pwwp2a	up in 5xFAD+CSF1Ri	1.64217e-05	0.305805	-0.0228198	0.311	0.206
Gm16541	up in 5xFAD+CSF1Ri	1.6689e-05	0.310783	-1.41351	0.126	0.174
Rock1	up in 5xFAD+CSF1Ri	1.69671e-05	0.315961	-0.0268779	0.338	0.224
Fam114a2	up in 5xFAD+CSF1Ri	1.71328e-05	0.319046	-0.00747128	0.113	0.064
Stau1	up in 5xFAD+CSF1Ri	1.72987e-05	0.322137	-0.0538669	0.164	0.101
Slc29a3	up in 5xFAD+CSF1Ri	1.80562e-05	0.336243	-0.0839327	0.177	0.109
Cep68	up in 5xFAD+CSF1Ri	1.92406e-05	0.358299	-0.00174193	0.164	0.102
Trpc4ap	up in 5xFAD+CSF1Ri	1.97297e-05	0.367406	-0.00497332	0.221	0.143
Dnm2	up in 5xFAD+CSF1Ri	2.1238e-05	0.395494	-0.00677106	0.352	0.236
Capzb	up in 5xFAD+CSF1Ri	2.14539e-05	0.399514	-0.000558143	0.187	0.118
Nfatc3	up in 5xFAD+CSF1Ri	2.22777e-05	0.414856	-0.103867	0.165	0.102
Btg1	up in 5xFAD+CSF1Ri	2.28365e-05	0.425261	-0.0021423	0.244	0.16
Thoc1	up in 5xFAD+CSF1Ri	2.29897e-05	0.428115	-0.0138003	0.274	0.182
Baz2b	up in 5xFAD+CSF1Ri	2.42911e-05	0.452348	-0.0314758	0.391	0.264
Mgrn1	up in 5xFAD+CSF1Ri	2.45532e-05	0.45723	-0.0483359	0.135	0.08
Phc2	up in 5xFAD+CSF1Ri	2.77947e-05	0.517593	-0.0792614	0.291	0.192
Gm26714	up in 5xFAD+CSF1Ri	2.82446e-05	0.525971	-0.0268684	0.162	0.1
Fbxl20	up in 5xFAD+CSF1Ri	2.85841e-05	0.532293	-0.024105	0.222	0.145
Epn1	up in 5xFAD+CSF1Ri	2.92338e-05	0.544391	-0.0599093	0.169	0.105
Rin2	up in 5xFAD+CSF1Ri	2.96073e-05	0.551346	-0.0121254	0.362	0.246
Dennd1b	up in 5xFAD+CSF1Ri	3.00788e-05	0.560127	-0.0727737	0.18	0.113
Sfpq	up in 5xFAD+CSF1Ri	3.03491e-05	0.565161	-0.0391246	0.201	0.128
Malt1	up in 5xFAD+CSF1Ri	3.08662e-05	0.57479	-0.0832461	0.126	0.075
Bmp2k	up in 5xFAD+CSF1Ri	3.09776e-05	0.576866	-0.022785	0.389	0.265
Map2k5	up in 5xFAD+CSF1Ri	3.17309e-05	0.590892	-0.0158498	0.161	0.1
Cmss1	up in 5xFAD+CSF1Ri	3.20827e-05	0.597445	-0.297559	0.846	0.76
Tpp2	up in 5xFAD+CSF1Ri	3.2106e-05	0.597878	-0.0368758	0.227	0.148
Asxl1	up in 5xFAD+CSF1Ri	3.40647e-05	0.634353	-0.0717132	0.234	0.152
Ppp4r3b	up in 5xFAD+CSF1Ri	3.43681e-05	0.640004	-0.0819316	0.197	0.125
1700084C06Rik	up in 5xFAD+CSF1Ri	3.53822e-05	0.658886	-0.983999	0.22	0.255
Sbno1	up in 5xFAD+CSF1Ri	3.62426e-05	0.674911	-0.0353823	0.221	0.143
Psmd11	up in 5xFAD+CSF1Ri	3.66251e-05	0.682033	-0.00908983	0.14	0.085
Pafah1b1	up in 5xFAD+CSF1Ri	3.76242e-05	0.700638	-0.0654918	0.391	0.261
Med12l	up in 5xFAD+CSF1Ri	3.76463e-05	0.70105	-0.0412865	0.383	0.261
Itpr1	up in 5xFAD+CSF1Ri	3.79565e-05	0.706826	-1.17653	0.133	0.176
Atad2b	up in 5xFAD+CSF1Ri	3.93307e-05	0.732417	-0.159482	0.257	0.168
Capn3	up in 5xFAD+CSF1Ri	4.008e-05	0.74637	-0.0472334	0.23	0.15
Acap2	up in 5xFAD+CSF1Ri	4.0291e-05	0.750299	-0.00807019	0.274	0.182
Tmem243	up in 5xFAD+CSF1Ri	4.04105e-05	0.752525	-0.720503	0.387	0.389
Lrrc8d	up in 5xFAD+CSF1Ri	4.09187e-05	0.761988	-0.0222917	0.237	0.156
Chmp3	up in 5xFAD+CSF1Ri	4.18628e-05	0.779569	-0.0196259	0.123	0.073
Sycp1	up in 5xFAD+CSF1Ri	4.29004e-05	0.798891	-7.442	0	0.017
Arl15	up in 5xFAD+CSF1Ri	4.33341e-05	0.806967	-0.024188	0.415	0.285
Rhbdd1	up in 5xFAD+CSF1Ri	4.37332e-05	0.8144	-0.0497234	0.142	0.087
Ptk2b	up in 5xFAD+CSF1Ri	4.38606e-05	0.816773	-0.105655	0.313	0.209
Ppp3cb	up in 5xFAD+CSF1Ri	4.50842e-05	0.839559	-0.00945002	0.131	0.079
Gigyf2	up in 5xFAD+CSF1Ri	4.51851e-05	0.841436	-0.0576088	0.19	0.121
Psme4	up in 5xFAD+CSF1Ri	4.67038e-05	0.869719	-0.00922306	0.247	0.165
Sgpl1	up in 5xFAD+CSF1Ri	4.6977e-05	0.874806	-0.0166314	0.176	0.112
Ahnak2	up in 5xFAD+CSF1Ri	4.84296e-05	0.901857	-2.49765	0.013	0.04
Rexo4	up in 5xFAD+CSF1Ri	4.87613e-05	0.908032	-0.0123831	0.12	0.071
Cdk19	up in 5xFAD+CSF1Ri	4.87707e-05	0.908208	-0.0240222	0.401	0.275
Efna5	up in 5xFAD+CSF1Ri	4.92406e-05	0.916958	-1.7393	0.033	0.068
Kdm5a	up in 5xFAD+CSF1Ri	4.96981e-05	0.925478	-0.0729153	0.295	0.197
Abcg2	up in 5xFAD+CSF1Ri	5.23788e-05	0.975398	-0.0429542	0.178	0.113
Abi3	up in 5xFAD+CSF1Ri	5.31565e-05	0.989881	-0.0471358	0.325	0.219
Rps3a1	up in 5xFAD+CSF1Ri	5.33506e-05	0.993495	-0.0196407	0.133	0.081
Mkln1	up in 5xFAD+CSF1Ri	5.40833e-05	1	-0.0358791	0.335	0.226
Gm36211	up in 5xFAD+CSF1Ri	5.46208e-05	1	-3.99965	0.002	0.021
Itsn2	up in 5xFAD+CSF1Ri	5.47069e-05	1	-0.00357641	0.268	0.181
Pbrm1	up in 5xFAD+CSF1Ri	5.51001e-05	1	-0.080467	0.224	0.146
March7	up in 5xFAD+CSF1Ri	5.57346e-05	1	-0.0204675	0.164	0.104
Gm4070	up in 5xFAD+CSF1Ri	5.60444e-05	1	-1.16246	0.139	0.179
Smg1	up in 5xFAD+CSF1Ri	5.71201e-05	1	-0.0535453	0.305	0.205
Babam2	up in 5xFAD+CSF1Ri	5.81407e-05	1	-0.0936595	0.331	0.225
Cep350	up in 5xFAD+CSF1Ri	5.86258e-05	1	-0.0135382	0.22	0.145
Myl12b	up in 5xFAD+CSF1Ri	5.94561e-05	1	-0.00317272	0.113	0.066
Sdccag8	up in 5xFAD+CSF1Ri	5.9586e-05	1	-0.0254773	0.209	0.136
Fam20c	up in 5xFAD+CSF1Ri	6.16099e-05	1	-1.19368	0.09	0.133
Gm20528	up in 5xFAD+CSF1Ri	6.16192e-05	1	-0.957503	0.288	0.306
Strn3	up in 5xFAD+CSF1Ri	6.23006e-05	1	-0.0277122	0.306	0.207
Gm47350	up in 5xFAD+CSF1Ri	6.36606e-05	1	-1.40085	0.092	0.133
Bckdha	up in 5xFAD+CSF1Ri	6.377e-05	1	-1.23872	0.119	0.16
Ash1l	up in 5xFAD+CSF1Ri	6.52135e-05	1	-0.0429897	0.389	0.263
Klc1	up in 5xFAD+CSF1Ri	6.57078e-05	1	-0.0462335	0.119	0.071
Cd86	up in 5xFAD+CSF1Ri	6.57175e-05	1	-0.00673918	0.264	0.179
Gsk3b	up in 5xFAD+CSF1Ri	6.79249e-05	1	-0.0647341	0.266	0.178
AW554918	up in 5xFAD+CSF1Ri	6.85762e-05	1	-0.0287444	0.217	0.145
Elavl1	up in 5xFAD+CSF1Ri	6.9815e-05	1	-0.0669055	0.141	0.087
Usp33	up in 5xFAD+CSF1Ri	7.11119e-05	1	-0.100166	0.233	0.154
Gas7	up in 5xFAD+CSF1Ri	7.17207e-05	1	-1.35486	0.055	0.094
Safb2	up in 5xFAD+CSF1Ri	7.36778e-05	1	-0.0486778	0.236	0.157
Gna15	up in 5xFAD+CSF1Ri	7.39363e-05	1	-0.0589841	0.151	0.094
Gm15907	up in 5xFAD+CSF1Ri	7.46694e-05	1	-3.49987	0.005	0.027
Ap3m1	up in 5xFAD+CSF1Ri	8.07721e-05	1	-0.00570218	0.08	0.044
2610020C07Rik	up in 5xFAD+CSF1Ri	8.1253e-05	1	-0.102627	0.255	0.172
Tmem234	up in 5xFAD+CSF1Ri	8.17078e-05	1	-0.0172431	0.151	0.095
Smurf2	up in 5xFAD+CSF1Ri	8.47622e-05	1	-0.0310372	0.185	0.12
St8sia6	up in 5xFAD+CSF1Ri	8.75298e-05	1	-1.62951	0.054	0.091
Rbck1	up in 5xFAD+CSF1Ri	8.76185e-05	1	-0.117881	0.13	0.079
Trim2	up in 5xFAD+CSF1Ri	8.89995e-05	1	-0.0210842	0.254	0.171
Dennd1a	up in 5xFAD+CSF1Ri	9.79245e-05	1	-0.0731204	0.341	0.232
Clock	up in 5xFAD+CSF1Ri	9.8595e-05	1	-0.121545	0.184	0.119
Calm2	up in 5xFAD+CSF1Ri	0.000100789	1	-0.0900679	0.332	0.227
Ctdspl2	up in 5xFAD+CSF1Ri	0.000104033	1	-0.0438004	0.158	0.101
Csnk1g3	up in 5xFAD+CSF1Ri	0.000104831	1	-0.0824035	0.164	0.105
Sugp2	up in 5xFAD+CSF1Ri	0.000105358	1	-0.0823836	0.109	0.064
Snx13	up in 5xFAD+CSF1Ri	0.000105895	1	-0.0737313	0.262	0.177
Gm9968	up in 5xFAD+CSF1Ri	0.000108697	1	-1.63525	0.026	0.058
Cd47	up in 5xFAD+CSF1Ri	0.000108988	1	-0.0576848	0.111	0.066
Prkar1b	up in 5xFAD+CSF1Ri	0.000109587	1	-0.0227472	0.096	0.055
Jarid2	up in 5xFAD+CSF1Ri	0.00011028	1	-1.00979	0.2	0.231
Mtf2	up in 5xFAD+CSF1Ri	0.00011096	1	-0.0607435	0.157	0.1
Tcf12	up in 5xFAD+CSF1Ri	0.00011374	1	-0.132403	0.315	0.213
Gm15155	up in 5xFAD+CSF1Ri	0.000115003	1	-0.978371	0.203	0.24
Acox3	up in 5xFAD+CSF1Ri	0.000116481	1	-0.0536994	0.229	0.153
Clasrp	up in 5xFAD+CSF1Ri	0.000118093	1	-0.00268161	0.171	0.111
Dgkz	up in 5xFAD+CSF1Ri	0.000118457	1	-0.0300265	0.319	0.221
Kxd1	up in 5xFAD+CSF1Ri	0.000120246	1	-0.050366	0.123	0.075
Slc22a22	up in 5xFAD+CSF1Ri	0.000129742	1	-1.98755	0.025	0.055
Mthfs	up in 5xFAD+CSF1Ri	0.000131674	1	-0.910962	0.2	0.236
Nub1	up in 5xFAD+CSF1Ri	0.000132565	1	-0.0231273	0.153	0.097
Rhot1	up in 5xFAD+CSF1Ri	0.000134586	1	-0.121445	0.131	0.081
Pnpla8	up in 5xFAD+CSF1Ri	0.000136823	1	-0.080535	0.146	0.093
Vmn2r103	up in 5xFAD+CSF1Ri	0.00013851	1	-2.0666	0.018	0.045
Dtx3	up in 5xFAD+CSF1Ri	0.000139022	1	-0.0883957	0.243	0.162
Tnrc18	up in 5xFAD+CSF1Ri	0.000140434	1	-0.103046	0.248	0.168
Cab39l	up in 5xFAD+CSF1Ri	0.000143487	1	-0.0756024	0.162	0.105
Zranb1	up in 5xFAD+CSF1Ri	0.000144437	1	-0.104155	0.191	0.126
Acaa1a	up in 5xFAD+CSF1Ri	0.000146445	1	-0.108292	0.113	0.068
Arid4b	up in 5xFAD+CSF1Ri	0.000148923	1	-0.0438548	0.184	0.122
Scaf8	up in 5xFAD+CSF1Ri	0.000149121	1	-0.0851211	0.24	0.162
Gm42477	up in 5xFAD+CSF1Ri	0.000150866	1	-0.0104287	0.129	0.08
Angpt2	up in 5xFAD+CSF1Ri	0.000150962	1	-1.87153	0.036	0.068
Kcnj2	up in 5xFAD+CSF1Ri	0.000151546	1	-1.42285	0.065	0.103
Stat2	up in 5xFAD+CSF1Ri	0.000154101	1	-0.158389	0.125	0.077
Ccdc88a	up in 5xFAD+CSF1Ri	0.000158401	1	-0.0730989	0.218	0.146
Insyn2a	up in 5xFAD+CSF1Ri	0.00015943	1	-1.75424	0.034	0.066
Fbxl3	up in 5xFAD+CSF1Ri	0.000159988	1	-0.0278704	0.133	0.083
Ss18	up in 5xFAD+CSF1Ri	0.000161469	1	-0.0432616	0.163	0.106
Hmg20a	up in 5xFAD+CSF1Ri	0.000161578	1	-0.149944	0.207	0.137
Mettl25	up in 5xFAD+CSF1Ri	0.00016215	1	-0.0147704	0.095	0.056
Cnot4	up in 5xFAD+CSF1Ri	0.000164259	1	-0.0706127	0.314	0.215
Dhx16	up in 5xFAD+CSF1Ri	0.000164281	1	-0.0763295	0.134	0.084
Ddx6	up in 5xFAD+CSF1Ri	0.000165128	1	-0.153681	0.21	0.138
AY036118	up in 5xFAD+CSF1Ri	0.000165465	1	-0.246341	0.815	0.728
Tec	up in 5xFAD+CSF1Ri	0.000166331	1	-0.822495	0.281	0.303
Cradd	up in 5xFAD+CSF1Ri	0.000169792	1	-0.000548436	0.203	0.137
Rgs2	up in 5xFAD+CSF1Ri	0.000181655	1	-0.019672	0.187	0.124
Nfkb1	up in 5xFAD+CSF1Ri	0.000181826	1	-0.0402378	0.274	0.189
Ubp1	up in 5xFAD+CSF1Ri	0.000187265	1	-0.0416362	0.106	0.064
Tlr7	up in 5xFAD+CSF1Ri	0.000187625	1	-0.0394181	0.288	0.2
Dip2c	up in 5xFAD+CSF1Ri	0.000194115	1	-0.135909	0.202	0.134
Wdr70	up in 5xFAD+CSF1Ri	0.000196432	1	-0.0562093	0.148	0.095
Rbms1	up in 5xFAD+CSF1Ri	0.000196444	1	-0.0276807	0.135	0.085
Acsl4	up in 5xFAD+CSF1Ri	0.000196658	1	-0.0243984	0.204	0.137
Stx2	up in 5xFAD+CSF1Ri	0.000197699	1	-0.0175859	0.139	0.089
Slc38a10	up in 5xFAD+CSF1Ri	0.000202277	1	-0.0919788	0.156	0.1
Hnrnpm	up in 5xFAD+CSF1Ri	0.000206346	1	-0.0472051	0.38	0.265
Rapgef1	up in 5xFAD+CSF1Ri	0.000209653	1	-0.172325	0.243	0.163
Dync1i2	up in 5xFAD+CSF1Ri	0.000216105	1	-0.0988218	0.303	0.209
Wdfy4	up in 5xFAD+CSF1Ri	0.000218087	1	-0.169314	0.212	0.14
Frrs1	up in 5xFAD+CSF1Ri	0.000219243	1	-0.0557862	0.4	0.278
4932438A13Rik	up in 5xFAD+CSF1Ri	0.000219382	1	-0.108904	0.241	0.163
Rev1	up in 5xFAD+CSF1Ri	0.000222357	1	-0.137233	0.13	0.081
Nsun6	up in 5xFAD+CSF1Ri	0.000222684	1	-0.0359741	0.138	0.088
Trappc9	up in 5xFAD+CSF1Ri	0.000231352	1	-0.0524653	0.154	0.1
Ino80d	up in 5xFAD+CSF1Ri	0.000234698	1	-0.0689323	0.176	0.116
Crat	up in 5xFAD+CSF1Ri	0.000237353	1	-0.111073	0.08	0.045
Creb5	up in 5xFAD+CSF1Ri	0.000238114	1	-1.11794	0.112	0.15
Abhd12	up in 5xFAD+CSF1Ri	0.000240793	1	-0.433475	0.597	0.542
Scaf11	up in 5xFAD+CSF1Ri	0.000243081	1	-0.140515	0.191	0.126
Kif2a	up in 5xFAD+CSF1Ri	0.000244431	1	-0.0391362	0.101	0.061
Usp32	up in 5xFAD+CSF1Ri	0.000245293	1	-0.0896605	0.2	0.134
Gm11290	up in 5xFAD+CSF1Ri	0.000248325	1	-1.35813	0.04	0.073
Pla2g15	up in 5xFAD+CSF1Ri	0.00024883	1	-0.0827107	0.131	0.083
Cherp	up in 5xFAD+CSF1Ri	0.000261294	1	-0.000645961	0.084	0.049
Tmem163	up in 5xFAD+CSF1Ri	0.000261316	1	-1.35034	0.048	0.083
Gripap1	up in 5xFAD+CSF1Ri	0.000262694	1	-0.0847134	0.113	0.069
Kif22	up in 5xFAD+CSF1Ri	0.000266345	1	-1.88056	0.017	0.042
Crbn	up in 5xFAD+CSF1Ri	0.000267031	1	-0.0118556	0.072	0.04
Capza2	up in 5xFAD+CSF1Ri	0.00026747	1	-0.111834	0.174	0.115
Gm26510	up in 5xFAD+CSF1Ri	0.000277957	1	-0.0087973	0.16	0.106
Ext1	up in 5xFAD+CSF1Ri	0.000278123	1	-0.0905929	0.235	0.161
Dhx57	up in 5xFAD+CSF1Ri	0.000279006	1	-0.00674976	0.115	0.071
Lrrfip2	up in 5xFAD+CSF1Ri	0.000280705	1	-0.0843062	0.121	0.075
Zfyve26	up in 5xFAD+CSF1Ri	0.00028125	1	-0.00590449	0.14	0.09
Rrnad1	up in 5xFAD+CSF1Ri	0.000285881	1	-0.0257756	0.144	0.093
Fcho2	up in 5xFAD+CSF1Ri	0.000289502	1	-0.12682	0.361	0.25
Add1	up in 5xFAD+CSF1Ri	0.000290273	1	-0.0219006	0.133	0.085
Eif4a1	up in 5xFAD+CSF1Ri	0.000290538	1	-0.0462698	0.143	0.093
Gsdme	up in 5xFAD+CSF1Ri	0.000296475	1	-0.0282392	0.216	0.15
Pcca	up in 5xFAD+CSF1Ri	0.000297492	1	-0.151493	0.205	0.138
Slk	up in 5xFAD+CSF1Ri	0.000299938	1	-0.0546953	0.189	0.126
Cplane1	up in 5xFAD+CSF1Ri	0.000300621	1	-0.0724219	0.141	0.091
1600010M07Rik	up in 5xFAD+CSF1Ri	0.000303021	1	-0.0909135	0.316	0.223
Lsm14a	up in 5xFAD+CSF1Ri	0.000303177	1	-0.0600311	0.16	0.105
Bcl2a1b	up in 5xFAD+CSF1Ri	0.000305739	1	-0.208858	0.197	0.131
Bicc1	up in 5xFAD+CSF1Ri	0.000307152	1	-0.032687	0.092	0.054
Vps35	up in 5xFAD+CSF1Ri	0.000309417	1	-0.0620337	0.101	0.061
4930595D18Rik	up in 5xFAD+CSF1Ri	0.000315932	1	-1.43381	0.043	0.076
Senp7	up in 5xFAD+CSF1Ri	0.000319696	1	-0.149087	0.191	0.127
Arhgef6	up in 5xFAD+CSF1Ri	0.000321204	1	-0.0905213	0.158	0.104
A930037H05Rik	up in 5xFAD+CSF1Ri	0.000324174	1	-1.43493	0.068	0.105
Hmbox1	up in 5xFAD+CSF1Ri	0.000324435	1	-0.147584	0.133	0.084
Hck	up in 5xFAD+CSF1Ri	0.000328415	1	-0.11124	0.177	0.118
Heatr5b	up in 5xFAD+CSF1Ri	0.00033391	1	-0.0542466	0.106	0.066
Gm11146	up in 5xFAD+CSF1Ri	0.000335561	1	-1.44725	0.062	0.097
Fam126b	up in 5xFAD+CSF1Ri	0.000335868	1	-0.0605786	0.076	0.043
Gm30093	up in 5xFAD+CSF1Ri	0.000339885	1	-0.061377	0.116	0.072
Ank	up in 5xFAD+CSF1Ri	0.00034452	1	-0.65386	0.358	0.37
Gpatch2	up in 5xFAD+CSF1Ri	0.000344934	1	-0.0885987	0.125	0.079
Gm28501	up in 5xFAD+CSF1Ri	0.00034599	1	-1.09029	0.153	0.187
Lcor	up in 5xFAD+CSF1Ri	0.000347075	1	-0.0150335	0.217	0.149
Man2b1	up in 5xFAD+CSF1Ri	0.000351251	1	-0.107765	0.345	0.24
Anapc4	up in 5xFAD+CSF1Ri	0.000377427	1	-0.118828	0.079	0.045
Eif2a	up in 5xFAD+CSF1Ri	0.000385345	1	-0.0834422	0.126	0.08
Acbd6	up in 5xFAD+CSF1Ri	0.000389953	1	-0.115339	0.106	0.066
Ets1	up in 5xFAD+CSF1Ri	0.000391554	1	-0.0571077	0.14	0.091
Rbm33	up in 5xFAD+CSF1Ri	0.000392277	1	-0.150479	0.18	0.12
Gm38204	up in 5xFAD+CSF1Ri	0.000393173	1	-2.31598	0.014	0.036
Iqcb1	up in 5xFAD+CSF1Ri	0.000394492	1	-0.113409	0.357	0.247
Kdm3b	up in 5xFAD+CSF1Ri	0.000395863	1	-0.146996	0.216	0.145
Trip4	up in 5xFAD+CSF1Ri	0.000398959	1	-0.109881	0.141	0.092
Mrpl15	up in 5xFAD+CSF1Ri	0.000404822	1	-0.00402834	0.467	0.35
Zdhhc17	up in 5xFAD+CSF1Ri	0.000407078	1	-0.0762223	0.111	0.069
Scarb2	up in 5xFAD+CSF1Ri	0.000412593	1	-0.100215	0.182	0.122
Bms1	up in 5xFAD+CSF1Ri	0.000415139	1	-0.0412678	0.101	0.062
Brip1os	up in 5xFAD+CSF1Ri	0.00041882	1	-0.149633	0.312	0.217
A530088E08Rik	up in 5xFAD+CSF1Ri	0.000424457	1	-0.0102076	0.136	0.088
Paqr3	up in 5xFAD+CSF1Ri	0.000425746	1	-1.46808	0.075	0.109
Bcl9	up in 5xFAD+CSF1Ri	0.000427492	1	-0.0282981	0.098	0.06
Rsbn1l	up in 5xFAD+CSF1Ri	0.000431112	1	-0.11575	0.261	0.181
Pds5a	up in 5xFAD+CSF1Ri	0.000435085	1	-0.12152	0.269	0.187
Syncrip	up in 5xFAD+CSF1Ri	0.000435689	1	-0.0935042	0.18	0.121
U2af2	up in 5xFAD+CSF1Ri	0.000437026	1	-0.0254453	0.08	0.047
Chrm3	up in 5xFAD+CSF1Ri	0.000438263	1	-2.43852	0.012	0.033
Adar	up in 5xFAD+CSF1Ri	0.000444569	1	-0.0973115	0.103	0.064
Pou2f1	up in 5xFAD+CSF1Ri	0.0004458	1	-0.0351137	0.151	0.099
Rabgap1	up in 5xFAD+CSF1Ri	0.000446109	1	-0.135106	0.283	0.197
Plxnc1	up in 5xFAD+CSF1Ri	0.000447979	1	-1.50336	0.031	0.059
4930517O19Rik	up in 5xFAD+CSF1Ri	0.000448204	1	-0.08508	0.404	0.285
Smg6	up in 5xFAD+CSF1Ri	0.000453132	1	-0.0849008	0.33	0.232
Ube3a	up in 5xFAD+CSF1Ri	0.000455928	1	-0.0688232	0.239	0.167
Snx4	up in 5xFAD+CSF1Ri	0.000457382	1	-0.00559814	0.093	0.056
Dync1li1	up in 5xFAD+CSF1Ri	0.00046003	1	-0.0219542	0.137	0.089
Ascc2	up in 5xFAD+CSF1Ri	0.000472381	1	-0.0437804	0.163	0.109
Setd2	up in 5xFAD+CSF1Ri	0.000477413	1	-0.117503	0.267	0.184
Fbxl2	up in 5xFAD+CSF1Ri	0.000482615	1	-0.0974764	0.305	0.215
Gnas	up in 5xFAD+CSF1Ri	0.000489609	1	-0.0441225	0.491	0.351
Stk10	up in 5xFAD+CSF1Ri	0.000490449	1	-0.0575955	0.133	0.086
Ecpas	up in 5xFAD+CSF1Ri	0.000490816	1	-0.17099	0.22	0.149
Prkca	up in 5xFAD+CSF1Ri	0.000498174	1	-0.0410301	0.124	0.08
Pik3ca	up in 5xFAD+CSF1Ri	0.00050168	1	-0.126345	0.187	0.126
Tom1l2	up in 5xFAD+CSF1Ri	0.000509678	1	-0.0665967	0.107	0.067
Cdc14a	up in 5xFAD+CSF1Ri	0.00051273	1	-1.13133	0.13	0.164
Slco2a1	up in 5xFAD+CSF1Ri	0.000512785	1	-0.164738	0.316	0.226
Lpgat1	up in 5xFAD+CSF1Ri	0.000513361	1	-0.164796	0.139	0.09
Tnrc6a	up in 5xFAD+CSF1Ri	0.000513992	1	-0.0450062	0.344	0.241
Epb41	up in 5xFAD+CSF1Ri	0.000516883	1	-0.112352	0.193	0.131
Oxct1	up in 5xFAD+CSF1Ri	0.00051748	1	-0.160157	0.355	0.244
Ppp6r2	up in 5xFAD+CSF1Ri	0.00051834	1	-0.177846	0.094	0.057
Depdc5	up in 5xFAD+CSF1Ri	0.000518942	1	-0.0258223	0.176	0.119
Mau2	up in 5xFAD+CSF1Ri	0.000529202	1	-0.0258131	0.111	0.07
Il6ra	up in 5xFAD+CSF1Ri	0.000533127	1	-0.057644	0.187	0.128
Osbpl1a	up in 5xFAD+CSF1Ri	0.000534359	1	-0.0656859	0.118	0.075
Ptpro	up in 5xFAD+CSF1Ri	0.000536574	1	-0.247201	0.192	0.128
Cox17	up in 5xFAD+CSF1Ri	0.000541789	1	-0.0408273	0.052	0.027
5430419D17Rik	up in 5xFAD+CSF1Ri	0.000552798	1	-1.45049	0.042	0.073
Otud5	up in 5xFAD+CSF1Ri	0.000554318	1	-0.249036	0.121	0.077
Creb1	up in 5xFAD+CSF1Ri	0.000557924	1	-0.0363474	0.183	0.125
Dis3l2	up in 5xFAD+CSF1Ri	0.000562486	1	-0.115826	0.323	0.226
Ap4e1	up in 5xFAD+CSF1Ri	0.000573096	1	-0.0677812	0.073	0.042
Ranbp2	up in 5xFAD+CSF1Ri	0.000577828	1	-0.196261	0.19	0.127
Slc25a25	up in 5xFAD+CSF1Ri	0.000579851	1	-0.150916	0.151	0.1
Rnf170	up in 5xFAD+CSF1Ri	0.000586548	1	-0.0578972	0.105	0.066
Pacs1	up in 5xFAD+CSF1Ri	0.000586945	1	-0.064575	0.203	0.14
Lims1	up in 5xFAD+CSF1Ri	0.000588868	1	-0.0765247	0.421	0.297
Csnk1a1	up in 5xFAD+CSF1Ri	0.000590455	1	-0.21136	0.301	0.205
Rufy2	up in 5xFAD+CSF1Ri	0.000604409	1	-0.0801745	0.21	0.144
Hsd17b12	up in 5xFAD+CSF1Ri	0.00061227	1	-0.0894062	0.116	0.074
Ndufb3	up in 5xFAD+CSF1Ri	0.000615926	1	-0.0308747	0.062	0.034
Pfkfb4	up in 5xFAD+CSF1Ri	0.000616761	1	-0.0421273	0.098	0.061
Sumf1	up in 5xFAD+CSF1Ri	0.000619035	1	-0.0419626	0.11	0.069
Mir133a-1hg	up in 5xFAD+CSF1Ri	0.000619977	1	-0.0285896	0.09	0.054
Gm10856	up in 5xFAD+CSF1Ri	0.000620871	1	-2.28385	0.007	0.026
Lrp1b	up in 5xFAD+CSF1Ri	0.000625397	1	-0.106693	1	0.999
Gphn	up in 5xFAD+CSF1Ri	0.000640272	1	-0.163704	0.34	0.238
Tsc22d4	up in 5xFAD+CSF1Ri	0.000643471	1	-0.1134	0.418	0.297
Dhx30	up in 5xFAD+CSF1Ri	0.000659287	1	-0.0761123	0.117	0.075
Med14	up in 5xFAD+CSF1Ri	0.000660236	1	-0.0780432	0.131	0.085
Snx2	up in 5xFAD+CSF1Ri	0.000666836	1	-0.094465	0.215	0.148
Tnpo3	up in 5xFAD+CSF1Ri	0.000672219	1	-0.0815748	0.267	0.19
Psmd14	up in 5xFAD+CSF1Ri	0.000677875	1	-0.163171	0.101	0.063
Erlec1	up in 5xFAD+CSF1Ri	0.000679261	1	-0.0328807	0.089	0.054
Spire1	up in 5xFAD+CSF1Ri	0.000697152	1	-0.03929	0.207	0.143
Nxf1	up in 5xFAD+CSF1Ri	0.000697562	1	-0.0296685	0.135	0.088
Gucy1a2	up in 5xFAD+CSF1Ri	0.000705737	1	-0.116491	0.081	0.048
Agap1	up in 5xFAD+CSF1Ri	0.000711949	1	-0.103579	0.109	0.068
Gm3294	up in 5xFAD+CSF1Ri	0.000714163	1	-3.38595	0.004	0.02
Cyth4	up in 5xFAD+CSF1Ri	0.000716669	1	-0.0255565	0.473	0.336
Asb10	up in 5xFAD+CSF1Ri	0.000725529	1	-1.30161	0.091	0.125
Khdrbs1	up in 5xFAD+CSF1Ri	0.000727882	1	-0.131009	0.174	0.118
Rptor	up in 5xFAD+CSF1Ri	0.000728365	1	-0.128626	0.376	0.265
Armc5	up in 5xFAD+CSF1Ri	0.000730706	1	-0.0801508	0.152	0.101
Nckap1l	up in 5xFAD+CSF1Ri	0.000732489	1	-0.0855075	0.355	0.251
Trim44	up in 5xFAD+CSF1Ri	0.000742491	1	-0.145078	0.203	0.14
1700012D14Rik	up in 5xFAD+CSF1Ri	0.000747354	1	-0.0311322	0.093	0.057
Ap1g1	up in 5xFAD+CSF1Ri	0.000754504	1	-0.0601263	0.141	0.094
Ythdf2	up in 5xFAD+CSF1Ri	0.000756047	1	-0.0383204	0.094	0.058
Wdfy2	up in 5xFAD+CSF1Ri	0.000758165	1	-0.268042	0.112	0.071
Pex3	up in 5xFAD+CSF1Ri	0.00076071	1	-0.0493008	0.124	0.081
Phtf2	up in 5xFAD+CSF1Ri	0.000773704	1	-0.00794479	0.092	0.057
Gm10353	up in 5xFAD+CSF1Ri	0.000773767	1	-0.000612871	0.077	0.045
Dhx32	up in 5xFAD+CSF1Ri	0.000782163	1	-0.0999923	0.087	0.053
Soat1	up in 5xFAD+CSF1Ri	0.00079018	1	-0.128359	0.217	0.15
Shoc2	up in 5xFAD+CSF1Ri	0.000790722	1	-0.127972	0.438	0.307
Irf8	up in 5xFAD+CSF1Ri	0.000796274	1	-0.672327	0.329	0.333
Selenon	up in 5xFAD+CSF1Ri	0.000800383	1	-0.108467	0.164	0.111
Faf1	up in 5xFAD+CSF1Ri	0.000814416	1	-0.081268	0.163	0.111
Mbtps1	up in 5xFAD+CSF1Ri	0.000827293	1	-0.00948299	0.111	0.071
Psmd1	up in 5xFAD+CSF1Ri	0.000830984	1	-0.12276	0.133	0.087
Zc3h14	up in 5xFAD+CSF1Ri	0.000831443	1	-0.0115787	0.083	0.05
Sptan1	up in 5xFAD+CSF1Ri	0.000834961	1	-0.0416044	0.089	0.054
Gm12743	up in 5xFAD+CSF1Ri	0.000835567	1	-0.0795638	0.062	0.035
Ttc3	up in 5xFAD+CSF1Ri	0.000836603	1	-0.0181251	0.237	0.167
Nkain2	up in 5xFAD+CSF1Ri	0.000839549	1	-0.205235	0.874	0.812
Herc1	up in 5xFAD+CSF1Ri	0.000851964	1	-0.117221	0.255	0.178
Ttc17	up in 5xFAD+CSF1Ri	0.000866605	1	-0.0387644	0.175	0.12
Mdm2	up in 5xFAD+CSF1Ri	0.000868927	1	-0.0235678	0.096	0.06
Mphosph8	up in 5xFAD+CSF1Ri	0.000883293	1	-0.0148094	0.117	0.076
Capn7	up in 5xFAD+CSF1Ri	0.000884733	1	-0.10343	0.123	0.081
Il1rl2	up in 5xFAD+CSF1Ri	0.000894753	1	-0.00634466	0.105	0.067
Magi3	up in 5xFAD+CSF1Ri	0.000900111	1	-0.0794506	0.087	0.053
Odf2	up in 5xFAD+CSF1Ri	0.000906549	1	-0.0642081	0.185	0.128
Phf20	up in 5xFAD+CSF1Ri	0.00091053	1	-0.0949984	0.169	0.115
Rab8b	up in 5xFAD+CSF1Ri	0.000918413	1	-0.0649734	0.228	0.159
Snx29	up in 5xFAD+CSF1Ri	0.000927834	1	-0.452742	0.508	0.472
Tmlhe	up in 5xFAD+CSF1Ri	0.000932384	1	-0.0124982	0.07	0.041
Mef2d	up in 5xFAD+CSF1Ri	0.000934086	1	-0.0911002	0.171	0.117
Amph	up in 5xFAD+CSF1Ri	0.000935968	1	-1.26323	0.082	0.114
Il13ra1	up in 5xFAD+CSF1Ri	0.000942554	1	-0.0446054	0.102	0.065
Kif21b	up in 5xFAD+CSF1Ri	0.000958399	1	-0.141256	0.143	0.095
Ostf1	up in 5xFAD+CSF1Ri	0.000961588	1	-0.0196619	0.101	0.064
Ube2r2	up in 5xFAD+CSF1Ri	0.000963756	1	-0.189363	0.112	0.071
Syk	up in 5xFAD+CSF1Ri	0.000968851	1	-0.0750187	0.162	0.11
Gm16000	up in 5xFAD+CSF1Ri	0.00097186	1	-2.56732	0.005	0.021
Wdr45b	up in 5xFAD+CSF1Ri	0.000978436	1	-0.0174297	0.084	0.051
Mfsd11	up in 5xFAD+CSF1Ri	0.000995859	1	-0.0442979	0.121	0.079
Nqo2	up in 5xFAD+CSF1Ri	0.000996719	1	-0.0484566	0.14	0.094
Krba1	up in 5xFAD+CSF1Ri	0.00101683	1	-0.00424694	0.055	0.03
Arih1	up in 5xFAD+CSF1Ri	0.00102582	1	-0.152553	0.321	0.226
Pik3r6	up in 5xFAD+CSF1Ri	0.00102698	1	-0.0904718	0.1	0.063
Sap130	up in 5xFAD+CSF1Ri	0.00104699	1	-0.0227506	0.125	0.083
Rcor1	up in 5xFAD+CSF1Ri	0.00104925	1	-0.143454	0.138	0.092
Dgat2	up in 5xFAD+CSF1Ri	0.00105371	1	-0.143484	0.196	0.135
Irak2	up in 5xFAD+CSF1Ri	0.00105421	1	-0.0901616	0.449	0.323
Wdr7	up in 5xFAD+CSF1Ri	0.00105795	1	-0.155957	0.151	0.102
Gm28379	up in 5xFAD+CSF1Ri	0.00105831	1	-1.40728	0.067	0.099
Tent2	up in 5xFAD+CSF1Ri	0.00106172	1	-0.0571396	0.165	0.113
Ahcyl2	up in 5xFAD+CSF1Ri	0.00106792	1	-0.141841	0.158	0.107
Oxr1	up in 5xFAD+CSF1Ri	0.00107641	1	-0.0562348	0.373	0.274
2610203C22Rik	up in 5xFAD+CSF1Ri	0.00108562	1	-0.143591	0.233	0.163
Atp8a2	up in 5xFAD+CSF1Ri	0.00108577	1	-0.105487	0.385	0.273
Phactr2	up in 5xFAD+CSF1Ri	0.00108802	1	-0.247092	0.126	0.083
Sap30bp	up in 5xFAD+CSF1Ri	0.00109177	1	-0.0149053	0.05	0.026
2700062C07Rik	up in 5xFAD+CSF1Ri	0.00109763	1	-0.0335507	0.063	0.036
Accs	up in 5xFAD+CSF1Ri	0.00109865	1	-0.150289	0.11	0.07
Osbpl2	up in 5xFAD+CSF1Ri	0.00111098	1	-0.00447412	0.066	0.038
Runx2	up in 5xFAD+CSF1Ri	0.00111542	1	-1.24271	0.087	0.12
Adarb1	up in 5xFAD+CSF1Ri	0.00112966	1	-0.157038	0.259	0.183
Tlk2	up in 5xFAD+CSF1Ri	0.00113132	1	-0.119102	0.141	0.094
Sec31a	up in 5xFAD+CSF1Ri	0.0011371	1	-0.0890242	0.125	0.083
Mylip	up in 5xFAD+CSF1Ri	0.00114128	1	-0.18755	0.315	0.22
Ahcyl1	up in 5xFAD+CSF1Ri	0.0011439	1	-0.00872142	0.129	0.085
Gkap1	up in 5xFAD+CSF1Ri	0.00114563	1	-0.0388716	0.104	0.067
Zfp157	up in 5xFAD+CSF1Ri	0.00114861	1	-0.0877008	0.079	0.048
Zfp384	up in 5xFAD+CSF1Ri	0.00115255	1	-0.0277866	0.093	0.058
Gm48900	up in 5xFAD+CSF1Ri	0.00116001	1	-3.12477	0.003	0.017
Mapk1ip1	up in 5xFAD+CSF1Ri	0.00116251	1	-0.148371	0.093	0.058
Vxn	up in 5xFAD+CSF1Ri	0.00116441	1	-1.21781	0.073	0.105
Atp7a	up in 5xFAD+CSF1Ri	0.00116926	1	-0.182979	0.233	0.162
Zfp871	up in 5xFAD+CSF1Ri	0.00117869	1	-0.114245	0.076	0.045
Usp16	up in 5xFAD+CSF1Ri	0.00118927	1	-0.0986599	0.11	0.071
Rprd1a	up in 5xFAD+CSF1Ri	0.00118977	1	-0.0138237	0.106	0.068
Rnpep	up in 5xFAD+CSF1Ri	0.00119968	1	-0.0998472	0.179	0.124
Ube4a	up in 5xFAD+CSF1Ri	0.00120315	1	-0.151825	0.15	0.1
Tox2	up in 5xFAD+CSF1Ri	0.00121219	1	-3.04535	0.002	0.015
Prr5l	up in 5xFAD+CSF1Ri	0.00121288	1	-1.90368	0.02	0.043
Sppl2a	up in 5xFAD+CSF1Ri	0.00121595	1	-0.0803052	0.134	0.089
Cops5	up in 5xFAD+CSF1Ri	0.00122114	1	-0.167936	0.101	0.064
Zfp869	up in 5xFAD+CSF1Ri	0.00123478	1	-0.17307	0.096	0.06
Lemd3	up in 5xFAD+CSF1Ri	0.0012462	1	-0.0780132	0.071	0.042
Wdr37	up in 5xFAD+CSF1Ri	0.00124655	1	-0.0109947	0.113	0.074
Tnip2	up in 5xFAD+CSF1Ri	0.00124811	1	-0.103098	0.116	0.076
Baz1a	up in 5xFAD+CSF1Ri	0.00125716	1	-0.0592518	0.117	0.077
Cnpy3	up in 5xFAD+CSF1Ri	0.00125746	1	-0.049535	0.074	0.044
9530036M11Rik	up in 5xFAD+CSF1Ri	0.0012631	1	-2.17866	0.006	0.023
Gm13008	up in 5xFAD+CSF1Ri	0.00127342	1	-0.165812	0.082	0.05
Qrich1	up in 5xFAD+CSF1Ri	0.00127379	1	-0.137064	0.166	0.114
Luc7l	up in 5xFAD+CSF1Ri	0.0012845	1	-0.120054	0.113	0.073
Tgfbrap1	up in 5xFAD+CSF1Ri	0.00128653	1	-0.0426558	0.09	0.056
Tcf4	up in 5xFAD+CSF1Ri	0.00128963	1	-0.0151598	0.532	0.391
Arhgap22	up in 5xFAD+CSF1Ri	0.00129768	1	-0.0603671	0.392	0.284
Invs	up in 5xFAD+CSF1Ri	0.00132869	1	-0.0542777	0.144	0.098
Zfand6	up in 5xFAD+CSF1Ri	0.00133548	1	-0.144476	0.233	0.163
Mast2	up in 5xFAD+CSF1Ri	0.00134211	1	-0.042126	0.106	0.069
Clk2	up in 5xFAD+CSF1Ri	0.00136133	1	-0.0372694	0.138	0.093
Cacnb2	up in 5xFAD+CSF1Ri	0.00136355	1	-0.00798411	0.07	0.041
Msi2	up in 5xFAD+CSF1Ri	0.00136875	1	-0.149919	0.142	0.096
Vta1	up in 5xFAD+CSF1Ri	0.00136933	1	-0.0282268	0.115	0.075
Daglb	up in 5xFAD+CSF1Ri	0.00137009	1	-0.176281	0.202	0.141
Mgat5	up in 5xFAD+CSF1Ri	0.00138626	1	-0.208708	0.307	0.216
Frmd4a	up in 5xFAD+CSF1Ri	0.00138766	1	-0.108368	0.471	0.335
Arap2	up in 5xFAD+CSF1Ri	0.00139387	1	-0.087625	0.297	0.212
Rbpms	up in 5xFAD+CSF1Ri	0.00140547	1	-0.102483	0.1	0.064
Ppm1l	up in 5xFAD+CSF1Ri	0.0014064	1	-0.241893	0.104	0.067
Bcor	up in 5xFAD+CSF1Ri	0.00140714	1	-0.166097	0.146	0.099
F11r	up in 5xFAD+CSF1Ri	0.00142265	1	-0.145393	0.201	0.141
Orc3	up in 5xFAD+CSF1Ri	0.00143049	1	-0.122843	0.264	0.186
Degs1	up in 5xFAD+CSF1Ri	0.00143739	1	-0.103117	0.056	0.031
Fam118b	up in 5xFAD+CSF1Ri	0.00143991	1	-0.0114462	0.059	0.034
Slfn8	up in 5xFAD+CSF1Ri	0.00144316	1	-0.209962	0.13	0.086
Flii	up in 5xFAD+CSF1Ri	0.00144679	1	-0.0874146	0.162	0.112
Phf21a	up in 5xFAD+CSF1Ri	0.00145172	1	-0.198791	0.337	0.239
Dennd4c	up in 5xFAD+CSF1Ri	0.00145999	1	-0.160333	0.162	0.111
Atp13a3	up in 5xFAD+CSF1Ri	0.00146455	1	-0.104566	0.136	0.091
Sp3	up in 5xFAD+CSF1Ri	0.00146945	1	-0.182784	0.132	0.088
Col15a1	up in 5xFAD+CSF1Ri	0.00147484	1	-0.0539209	0.089	0.056
Eda2r	up in 5xFAD+CSF1Ri	0.00147507	1	-0.067351	0.112	0.073
Xpot	up in 5xFAD+CSF1Ri	0.00147589	1	-0.0884682	0.079	0.048
Gm34280	up in 5xFAD+CSF1Ri	0.00148927	1	-0.0633059	0.084	0.052
Mlh1	up in 5xFAD+CSF1Ri	0.00149629	1	-2.81999	0.007	0.024
Gtf2ird1	up in 5xFAD+CSF1Ri	0.00149992	1	-0.0228403	0.09	0.057
Rragd	up in 5xFAD+CSF1Ri	0.00150913	1	-2.15057	0.011	0.029
Edc4	up in 5xFAD+CSF1Ri	0.00152267	1	-0.109286	0.06	0.034
Acaca	up in 5xFAD+CSF1Ri	0.00153927	1	-0.648777	0.333	0.339
Fam3c	up in 5xFAD+CSF1Ri	0.00155705	1	-0.07003	0.073	0.044
Gm21961	up in 5xFAD+CSF1Ri	0.0015696	1	-2.13228	0.016	0.036
Nup210l	up in 5xFAD+CSF1Ri	0.00157662	1	-1.33404	0.06	0.089
Gng12	up in 5xFAD+CSF1Ri	0.00158883	1	-0.890028	0.188	0.212
Gm16239	up in 5xFAD+CSF1Ri	0.00160353	1	-2.17094	0.007	0.024
Gm50306	up in 5xFAD+CSF1Ri	0.00160363	1	-0.489523	0.591	0.549
Gm2a	up in 5xFAD+CSF1Ri	0.00163182	1	-0.0713607	0.063	0.037
Meaf6	up in 5xFAD+CSF1Ri	0.00163337	1	-0.0158379	0.079	0.049
Gdi1	up in 5xFAD+CSF1Ri	0.00164153	1	-0.0306182	0.096	0.062
Rad23b	up in 5xFAD+CSF1Ri	0.0016532	1	-0.0344842	0.08	0.049
Mbip	up in 5xFAD+CSF1Ri	0.00166076	1	-0.0168696	0.066	0.039
9930021J03Rik	up in 5xFAD+CSF1Ri	0.00166703	1	-0.149759	0.208	0.146
Rassf3	up in 5xFAD+CSF1Ri	0.00166819	1	-0.187779	0.281	0.199
Rab27a	up in 5xFAD+CSF1Ri	0.00166899	1	-0.112402	0.126	0.085
St7	up in 5xFAD+CSF1Ri	0.00167953	1	-0.0474679	0.124	0.083
Ptges3	up in 5xFAD+CSF1Ri	0.00169061	1	-0.0730751	0.08	0.049
Ywhaq	up in 5xFAD+CSF1Ri	0.0016924	1	-0.0625859	0.087	0.055
Pcdh17	up in 5xFAD+CSF1Ri	0.00169654	1	-1.3111	0.089	0.118
Xpa	up in 5xFAD+CSF1Ri	0.00170317	1	-0.0271798	0.082	0.051
Gm32250	up in 5xFAD+CSF1Ri	0.00170599	1	-0.131887	0.171	0.118
Mtmr6	up in 5xFAD+CSF1Ri	0.0017062	1	-0.112379	0.129	0.086
Azi2	up in 5xFAD+CSF1Ri	0.00170869	1	-0.0298775	0.079	0.049
Zswim6	up in 5xFAD+CSF1Ri	0.00171019	1	-0.0568578	0.263	0.191
Limk1	up in 5xFAD+CSF1Ri	0.0017183	1	-0.0954359	0.076	0.046
Mob3a	up in 5xFAD+CSF1Ri	0.00171996	1	-0.104085	0.053	0.029
Ric1	up in 5xFAD+CSF1Ri	0.00172139	1	-0.0540202	0.086	0.054
Naip2	up in 5xFAD+CSF1Ri	0.00172425	1	-0.0249028	0.293	0.212
Slf2	up in 5xFAD+CSF1Ri	0.00172678	1	-0.0682243	0.331	0.239
Dido1	up in 5xFAD+CSF1Ri	0.00173332	1	-0.0801663	0.184	0.128
Hcls1	up in 5xFAD+CSF1Ri	0.00173907	1	-0.0350045	0.09	0.057
Lcorl	up in 5xFAD+CSF1Ri	0.00174126	1	-0.190534	0.282	0.199
Slc15a4	up in 5xFAD+CSF1Ri	0.00175509	1	-0.0664493	0.1	0.065
Hdlbp	up in 5xFAD+CSF1Ri	0.00176379	1	-0.119115	0.135	0.091
Ythdf3	up in 5xFAD+CSF1Ri	0.00177631	1	-0.147486	0.288	0.204
Cpeb2	up in 5xFAD+CSF1Ri	0.00178367	1	-0.0747076	0.357	0.26
Eri3	up in 5xFAD+CSF1Ri	0.00180392	1	-0.0803363	0.151	0.103
Clip1	up in 5xFAD+CSF1Ri	0.00181617	1	-0.153342	0.291	0.207
Bicral	up in 5xFAD+CSF1Ri	0.00181856	1	-0.101396	0.184	0.13
Foxk2	up in 5xFAD+CSF1Ri	0.0018239	1	-0.169392	0.13	0.087
Spidr	up in 5xFAD+CSF1Ri	0.00183637	1	-0.173633	0.171	0.118
Trim14	up in 5xFAD+CSF1Ri	0.00184065	1	-0.166024	0.153	0.105
N4bp2l2	up in 5xFAD+CSF1Ri	0.00184315	1	-0.0635772	0.233	0.167
Fxr1	up in 5xFAD+CSF1Ri	0.00185097	1	-0.144882	0.2	0.142
Ikbkb	up in 5xFAD+CSF1Ri	0.00185439	1	-0.143389	0.19	0.133
Gm50386	up in 5xFAD+CSF1Ri	0.00185717	1	-1.78022	0.015	0.034
Mprip	up in 5xFAD+CSF1Ri	0.001861	1	-0.192002	0.144	0.098
Gm49767	up in 5xFAD+CSF1Ri	0.00187038	1	-1.45387	0.048	0.076
Slc7a6os	up in 5xFAD+CSF1Ri	0.00187522	1	-0.0840611	0.083	0.052
Washc2	up in 5xFAD+CSF1Ri	0.00187554	1	-0.144514	0.129	0.086
Shld2	up in 5xFAD+CSF1Ri	0.00187789	1	-0.035746	0.083	0.052
Stxbp5	up in 5xFAD+CSF1Ri	0.00189612	1	-0.132012	0.17	0.118
Snrnp27	up in 5xFAD+CSF1Ri	0.00192244	1	-0.085968	0.077	0.047
Eea1	up in 5xFAD+CSF1Ri	0.0019271	1	-0.1282	0.158	0.109
Ube2f	up in 5xFAD+CSF1Ri	0.00194507	1	-0.0728775	0.143	0.098
Flna	up in 5xFAD+CSF1Ri	0.00196295	1	-0.0798164	0.073	0.044
Mettl5	up in 5xFAD+CSF1Ri	0.00197791	1	-0.118401	0.059	0.034
Maf	up in 5xFAD+CSF1Ri	0.00197876	1	-0.0272984	0.306	0.226
Pum2	up in 5xFAD+CSF1Ri	0.00200579	1	-0.108519	0.217	0.154
Saysd1	up in 5xFAD+CSF1Ri	0.00201506	1	-0.0887417	0.063	0.037
Pde8a	up in 5xFAD+CSF1Ri	0.0020231	1	-0.0361071	0.053	0.03
Pofut1	up in 5xFAD+CSF1Ri	0.00202336	1	-0.0051504	0.054	0.03
Nup98	up in 5xFAD+CSF1Ri	0.00202496	1	-0.217494	0.175	0.121
Npepps	up in 5xFAD+CSF1Ri	0.00206302	1	-0.288558	0.181	0.125
Mpl	up in 5xFAD+CSF1Ri	0.0020684	1	-0.211314	0.342	0.25
Rusc2	up in 5xFAD+CSF1Ri	0.00207288	1	-0.136475	0.129	0.087
Hsd17b11	up in 5xFAD+CSF1Ri	0.00207362	1	-0.0400035	0.086	0.055
Ripk1	up in 5xFAD+CSF1Ri	0.00209296	1	-0.141203	0.09	0.057
Clec1a	up in 5xFAD+CSF1Ri	0.00210815	1	-2.5666	0.005	0.02
Plekhm2	up in 5xFAD+CSF1Ri	0.00211347	1	-0.931104	0.222	0.238
Slc15a3	up in 5xFAD+CSF1Ri	0.00213169	1	-0.0663623	0.248	0.179
Itga6	up in 5xFAD+CSF1Ri	0.00214002	1	-0.0895476	0.192	0.135
Eepd1	up in 5xFAD+CSF1Ri	0.00214225	1	-0.20831	0.174	0.12
Pogk	up in 5xFAD+CSF1Ri	0.00215293	1	-0.0136239	0.106	0.07
Fcgr2b	up in 5xFAD+CSF1Ri	0.00215464	1	-0.0476434	0.175	0.123
Rapgef2	up in 5xFAD+CSF1Ri	0.0021821	1	-0.169256	0.143	0.098
Nf2	up in 5xFAD+CSF1Ri	0.00218305	1	-0.253138	0.103	0.067
Gpr137c	up in 5xFAD+CSF1Ri	0.00219475	1	-1.78164	0.022	0.044
Fyttd1	up in 5xFAD+CSF1Ri	0.00221151	1	-0.242596	0.114	0.075
Nell1	up in 5xFAD+CSF1Ri	0.00221558	1	-1.47868	0.054	0.081
Tmem241	up in 5xFAD+CSF1Ri	0.00222319	1	-0.199924	0.077	0.047
Dock1	up in 5xFAD+CSF1Ri	0.00225164	1	-0.177533	0.185	0.129
Acadl	up in 5xFAD+CSF1Ri	0.0022616	1	-0.0322148	0.047	0.026
Stox2	up in 5xFAD+CSF1Ri	0.0023029	1	-2.08673	0.008	0.025
Serpinb1c	up in 5xFAD+CSF1Ri	0.00230394	1	-6.60994	0	0.01
Sertad2	up in 5xFAD+CSF1Ri	0.00233105	1	-0.0658522	0.079	0.049
Tyk2	up in 5xFAD+CSF1Ri	0.00233109	1	-0.159405	0.099	0.064
Tns1	up in 5xFAD+CSF1Ri	0.00233491	1	-0.0586214	0.115	0.077
Patz1	up in 5xFAD+CSF1Ri	0.00235121	1	-0.142212	0.068	0.041
Acvr1	up in 5xFAD+CSF1Ri	0.00235147	1	-0.267343	0.122	0.081
Lcp2	up in 5xFAD+CSF1Ri	0.00236219	1	-0.164282	0.185	0.13
Ccdc191	up in 5xFAD+CSF1Ri	0.00236322	1	-0.0154301	0.104	0.069
Rab5a	up in 5xFAD+CSF1Ri	0.00237775	1	-0.035132	0.116	0.078
Ctcflos	up in 5xFAD+CSF1Ri	0.00238495	1	-0.062194	0.32	0.237
Slc7a6	up in 5xFAD+CSF1Ri	0.00238649	1	-0.150005	0.057	0.033
Gon4l	up in 5xFAD+CSF1Ri	0.00239997	1	-0.231895	0.131	0.088
Alas1	up in 5xFAD+CSF1Ri	0.00241015	1	-0.0596014	0.076	0.047
Wdsub1	up in 5xFAD+CSF1Ri	0.00241057	1	-0.0698603	0.043	0.023
Rad54l2	up in 5xFAD+CSF1Ri	0.00242418	1	-0.00556037	0.063	0.038
Orai1	up in 5xFAD+CSF1Ri	0.00242795	1	-0.0601462	0.133	0.091
Nudcd3	up in 5xFAD+CSF1Ri	0.00242837	1	-0.18354	0.261	0.186
Cul3	up in 5xFAD+CSF1Ri	0.00243016	1	-0.173939	0.155	0.107
Astn2	up in 5xFAD+CSF1Ri	0.00243775	1	-0.00166858	0.138	0.095
Tcirg1	up in 5xFAD+CSF1Ri	0.00244669	1	-0.0936092	0.207	0.147
Gm42836	up in 5xFAD+CSF1Ri	0.00245267	1	-1.65666	0.027	0.05
Dock7	up in 5xFAD+CSF1Ri	0.00247074	1	-0.188086	0.226	0.16
Gm19522	up in 5xFAD+CSF1Ri	0.00248451	1	-0.931741	0.178	0.203
Mnat1	up in 5xFAD+CSF1Ri	0.00250011	1	-0.0985442	0.171	0.12
Taf3	up in 5xFAD+CSF1Ri	0.00250737	1	-0.190192	0.143	0.098
Terf1	up in 5xFAD+CSF1Ri	0.00252988	1	-0.0578602	0.092	0.059
Adgrg6	up in 5xFAD+CSF1Ri	0.00254779	1	-0.209026	0.182	0.129
Gm15354	up in 5xFAD+CSF1Ri	0.00254857	1	-1.50506	0.048	0.075
Sec23a	up in 5xFAD+CSF1Ri	0.00255045	1	-0.124636	0.107	0.071
E130308A19Rik	up in 5xFAD+CSF1Ri	0.00256921	1	-0.151477	0.064	0.038
Cd63	up in 5xFAD+CSF1Ri	0.00259243	1	-0.0534371	0.475	0.352
Fbxl7	up in 5xFAD+CSF1Ri	0.00259489	1	-0.756787	0.289	0.294
Lrp5	up in 5xFAD+CSF1Ri	0.0026015	1	-0.101935	0.099	0.065
Mbp	up in 5xFAD+CSF1Ri	0.00260174	1	-0.0690332	0.085	0.054
Sik3	up in 5xFAD+CSF1Ri	0.00260294	1	-0.177843	0.156	0.108
Il4i1	up in 5xFAD+CSF1Ri	0.00263676	1	-0.0362271	0.068	0.042
Tor1aip2	up in 5xFAD+CSF1Ri	0.00264592	1	-0.194864	0.113	0.075
Lonp2	up in 5xFAD+CSF1Ri	0.00268607	1	-0.0899718	0.157	0.109
Hk2	up in 5xFAD+CSF1Ri	0.00272145	1	-0.526918	0.497	0.453
Sash3	up in 5xFAD+CSF1Ri	0.00276745	1	-0.0219893	0.068	0.042
Cluap1	up in 5xFAD+CSF1Ri	0.00279447	1	-0.103637	0.097	0.063
Mknk1	up in 5xFAD+CSF1Ri	0.00280508	1	-0.140524	0.228	0.162
Lats1	up in 5xFAD+CSF1Ri	0.00280596	1	-0.0124565	0.09	0.058
Chm	up in 5xFAD+CSF1Ri	0.00282781	1	-0.176177	0.235	0.167
Pakap.1	up in 5xFAD+CSF1Ri	0.00283166	1	-2.23017	0.012	0.029
0610040J01Rik	up in 5xFAD+CSF1Ri	0.00284655	1	-0.174904	0.224	0.161
Ube2j1	up in 5xFAD+CSF1Ri	0.00287897	1	-0.191417	0.19	0.134
Mapk8ip3	up in 5xFAD+CSF1Ri	0.00288469	1	-0.0751323	0.12	0.081
Galns	up in 5xFAD+CSF1Ri	0.00289323	1	-0.138358	0.111	0.074
Prpf39	up in 5xFAD+CSF1Ri	0.00289798	1	-0.199296	0.204	0.144
Kcnq2	up in 5xFAD+CSF1Ri	0.0029067	1	-0.123181	0.073	0.045
Zdhhc21	up in 5xFAD+CSF1Ri	0.00292283	1	-0.0851725	0.129	0.088
Cox7b	up in 5xFAD+CSF1Ri	0.0029265	1	-0.0472171	0.076	0.047
Khdc4	up in 5xFAD+CSF1Ri	0.00293056	1	-0.0788683	0.125	0.085
Rnf34	up in 5xFAD+CSF1Ri	0.00293883	1	-0.026086	0.083	0.053
Ccm2	up in 5xFAD+CSF1Ri	0.00294314	1	-0.125533	0.115	0.077
Gm43713	up in 5xFAD+CSF1Ri	0.00294799	1	-0.931493	0.129	0.158
E430024I08Rik	up in 5xFAD+CSF1Ri	0.00295283	1	-0.0805844	0.062	0.037
Senp8	up in 5xFAD+CSF1Ri	0.00295347	1	-0.0664644	0.061	0.036
Vav1	up in 5xFAD+CSF1Ri	0.00295375	1	-0.136801	0.153	0.106
Snx27	up in 5xFAD+CSF1Ri	0.00297036	1	-0.128347	0.1	0.066
D130040H23Rik	up in 5xFAD+CSF1Ri	0.00297503	1	-0.0549643	0.074	0.046
Zfp532	up in 5xFAD+CSF1Ri	0.00297813	1	-0.237322	0.16	0.111
Ccdc9	up in 5xFAD+CSF1Ri	0.002987	1	-0.0735261	0.062	0.037
Tpk1	up in 5xFAD+CSF1Ri	0.00299156	1	-0.0810569	0.121	0.083
Aagab	up in 5xFAD+CSF1Ri	0.00300566	1	-0.129876	0.089	0.057
Sar1b	up in 5xFAD+CSF1Ri	0.00300914	1	-0.0871952	0.05	0.028
Gm47664	up in 5xFAD+CSF1Ri	0.00301114	1	-0.151	0.059	0.035
Olfr56	up in 5xFAD+CSF1Ri	0.00302126	1	-1.26325	0.087	0.115
Mmgt2	up in 5xFAD+CSF1Ri	0.00302597	1	-0.0260477	0.051	0.029
Trpc4	up in 5xFAD+CSF1Ri	0.00304401	1	-1.10881	0.05	0.077
Plin2	up in 5xFAD+CSF1Ri	0.00306083	1	-0.114585	0.095	0.062
Mgat4b	up in 5xFAD+CSF1Ri	0.00307092	1	-0.0908717	0.131	0.09
Elk3	up in 5xFAD+CSF1Ri	0.00307722	1	-0.119864	0.403	0.292
Rfc1	up in 5xFAD+CSF1Ri	0.003098	1	-0.121391	0.136	0.094
Tecr	up in 5xFAD+CSF1Ri	0.00311469	1	-0.0845599	0.104	0.069
Olfm1	up in 5xFAD+CSF1Ri	0.00311787	1	-0.0337365	0.037	0.019
Gm37494	up in 5xFAD+CSF1Ri	0.00313499	1	-0.044229	0.121	0.083
Rac1	up in 5xFAD+CSF1Ri	0.00313726	1	-0.222551	0.156	0.108
Lypla1	up in 5xFAD+CSF1Ri	0.00314922	1	-0.00994255	0.073	0.045
Zfp110	up in 5xFAD+CSF1Ri	0.00315533	1	-0.00165567	0.067	0.041
Usp25	up in 5xFAD+CSF1Ri	0.003188	1	-0.0640992	0.2	0.144
Tnks	up in 5xFAD+CSF1Ri	0.0031932	1	-0.113072	0.155	0.109
Mlec	up in 5xFAD+CSF1Ri	0.00321133	1	-0.0333848	0.073	0.045
Plxnb2	up in 5xFAD+CSF1Ri	0.00324339	1	-0.238585	0.091	0.059
Serbp1	up in 5xFAD+CSF1Ri	0.00324817	1	-0.154965	0.21	0.15
Plcl1	up in 5xFAD+CSF1Ri	0.00325277	1	-0.423766	0.542	0.502
Cul1	up in 5xFAD+CSF1Ri	0.00325792	1	-0.137763	0.201	0.143
Mb21d2	up in 5xFAD+CSF1Ri	0.0032699	1	-1.73401	0.016	0.034
Rap1gds1	up in 5xFAD+CSF1Ri	0.0032761	1	-0.0729221	0.465	0.338
Coro7	up in 5xFAD+CSF1Ri	0.00332486	1	-0.0518401	0.101	0.067
Eif4e2	up in 5xFAD+CSF1Ri	0.00332624	1	-0.126739	0.114	0.077
Ccdc57	up in 5xFAD+CSF1Ri	0.00333856	1	-0.0850548	0.064	0.039
Pifo	up in 5xFAD+CSF1Ri	0.00334902	1	-3.60153	0.002	0.013
Gmds	up in 5xFAD+CSF1Ri	0.00336199	1	-0.115853	0.141	0.099
Cdk8	up in 5xFAD+CSF1Ri	0.00337832	1	-0.483925	0.536	0.479
Rnf25	up in 5xFAD+CSF1Ri	0.00339742	1	-0.0908841	0.079	0.05
Arid2	up in 5xFAD+CSF1Ri	0.00340587	1	-0.153396	0.153	0.107
St6gal1	up in 5xFAD+CSF1Ri	0.00342533	1	-0.862327	0.196	0.218
Ncam2	up in 5xFAD+CSF1Ri	0.00347916	1	-0.148454	0.353	0.259
Tmem170b	up in 5xFAD+CSF1Ri	0.00348786	1	-0.00431237	0.064	0.039
Mical1	up in 5xFAD+CSF1Ri	0.00350057	1	-0.125799	0.116	0.079
Asxl2	up in 5xFAD+CSF1Ri	0.0035455	1	-0.111575	0.279	0.203
Rasal2	up in 5xFAD+CSF1Ri	0.00355958	1	-0.18933	0.188	0.133
Clcn7	up in 5xFAD+CSF1Ri	0.00356816	1	-0.195523	0.101	0.067
Slc38a1	up in 5xFAD+CSF1Ri	0.00357422	1	-0.0885133	0.184	0.132
Hpf1	up in 5xFAD+CSF1Ri	0.00357472	1	-0.0733825	0.13	0.09
Gnb2	up in 5xFAD+CSF1Ri	0.00357977	1	-0.0501294	0.101	0.068
Gpr107	up in 5xFAD+CSF1Ri	0.00358091	1	-0.0833719	0.114	0.077
Ap4s1	up in 5xFAD+CSF1Ri	0.00358189	1	-0.104969	0.057	0.034
Cop1	up in 5xFAD+CSF1Ri	0.00358784	1	-0.243541	0.196	0.138
Rai14	up in 5xFAD+CSF1Ri	0.00361335	1	-1.11201	0.078	0.106
Utrn	up in 5xFAD+CSF1Ri	0.00361869	1	-0.232329	0.097	0.064
Dlgap1	up in 5xFAD+CSF1Ri	0.00362837	1	-0.194893	0.349	0.251
Snrk	up in 5xFAD+CSF1Ri	0.00363118	1	-0.027236	0.132	0.092
Fut8	up in 5xFAD+CSF1Ri	0.00364309	1	-0.0438236	0.137	0.096
Cdh12	up in 5xFAD+CSF1Ri	0.0036489	1	-1.35718	0.057	0.083
Asf1a	up in 5xFAD+CSF1Ri	0.00367056	1	-0.199108	0.084	0.054
Homer3	up in 5xFAD+CSF1Ri	0.00371267	1	-0.0715259	0.065	0.04
Cdc26	up in 5xFAD+CSF1Ri	0.0037143	1	-0.0567233	0.084	0.055
Asxl3	up in 5xFAD+CSF1Ri	0.00372702	1	-0.26719	0.215	0.151
Kras	up in 5xFAD+CSF1Ri	0.00375542	1	-0.230552	0.117	0.079
Lman2l	up in 5xFAD+CSF1Ri	0.00378207	1	-0.00217333	0.067	0.042
Sh3bp5	up in 5xFAD+CSF1Ri	0.00380137	1	-0.0288941	0.05	0.028
Gm19583	up in 5xFAD+CSF1Ri	0.00383159	1	-2.45254	0.006	0.02
Arhgef12	up in 5xFAD+CSF1Ri	0.00384231	1	-0.292606	0.155	0.108
Dmxl2	up in 5xFAD+CSF1Ri	0.00384883	1	-0.0206294	0.074	0.047
Gm15492	up in 5xFAD+CSF1Ri	0.00387636	1	-0.161598	0.086	0.056
Dcp1a	up in 5xFAD+CSF1Ri	0.00388464	1	-0.101946	0.074	0.047
Zfp994	up in 5xFAD+CSF1Ri	0.00389362	1	-0.248623	0.135	0.093
Rtn3	up in 5xFAD+CSF1Ri	0.00389363	1	-0.0951892	0.309	0.229
Sp2	up in 5xFAD+CSF1Ri	0.00390375	1	-0.0322391	0.07	0.043
Gm47123	up in 5xFAD+CSF1Ri	0.00393457	1	-2.43274	0.012	0.028
Kmt2a	up in 5xFAD+CSF1Ri	0.00396315	1	-0.176543	0.172	0.122
Hmgn1	up in 5xFAD+CSF1Ri	0.00398313	1	-0.125731	0.053	0.031
Rbm15	up in 5xFAD+CSF1Ri	0.0039873	1	-0.0575996	0.043	0.024
Usp48	up in 5xFAD+CSF1Ri	0.0040164	1	-0.12746	0.124	0.085
8030462N17Rik	up in 5xFAD+CSF1Ri	0.0040772	1	-0.155398	0.098	0.065
Cep135	up in 5xFAD+CSF1Ri	0.00408645	1	-0.0282973	0.091	0.06
Cdk14	up in 5xFAD+CSF1Ri	0.0040903	1	-0.531921	0.498	0.453
Gm20429	up in 5xFAD+CSF1Ri	0.00409661	1	-3.70598	0.002	0.013
Aldh2	up in 5xFAD+CSF1Ri	0.00410114	1	-0.179352	0.052	0.03
Zfhx2	up in 5xFAD+CSF1Ri	0.00411486	1	-5.07048e-05	0.043	0.024
Ero1lb	up in 5xFAD+CSF1Ri	0.00415897	1	-0.12466	0.078	0.05
Atpaf1	up in 5xFAD+CSF1Ri	0.00416284	1	-0.0731838	0.057	0.034
Gm39363	up in 5xFAD+CSF1Ri	0.00416526	1	-0.158045	0.086	0.056
Aff1	up in 5xFAD+CSF1Ri	0.00418116	1	-0.177231	0.157	0.111
4931429P17Rik	up in 5xFAD+CSF1Ri	0.00418156	1	-0.103114	0.285	0.208
Apba1	up in 5xFAD+CSF1Ri	0.00418467	1	-0.144465	0.252	0.183
Atp5l	up in 5xFAD+CSF1Ri	0.00420399	1	-0.0394346	0.079	0.051
Ralgapa1	up in 5xFAD+CSF1Ri	0.00423199	1	-0.0960151	0.314	0.23
Tbc1d1	up in 5xFAD+CSF1Ri	0.0042962	1	-0.142566	0.16	0.113
Oprm1	up in 5xFAD+CSF1Ri	0.00431422	1	-1.11939	0.105	0.133
Eml6	up in 5xFAD+CSF1Ri	0.00431922	1	-0.197219	0.198	0.142
Shprh	up in 5xFAD+CSF1Ri	0.00433796	1	-0.15916	0.112	0.076
Zfp62	up in 5xFAD+CSF1Ri	0.00434251	1	-0.102221	0.092	0.06
Gm17106	up in 5xFAD+CSF1Ri	0.00434692	1	-0.709019	0.252	0.265
Gnb4	up in 5xFAD+CSF1Ri	0.0043741	1	-6.40519	0	0.009
Rmnd1	up in 5xFAD+CSF1Ri	0.00442377	1	-0.176997	0.123	0.085
Pld3	up in 5xFAD+CSF1Ri	0.00442438	1	-0.107376	0.154	0.108
Zfp934	up in 5xFAD+CSF1Ri	0.00443461	1	-0.0981506	0.098	0.066
Tent4b	up in 5xFAD+CSF1Ri	0.00450329	1	-0.215345	0.123	0.085
Atf6	up in 5xFAD+CSF1Ri	0.00451094	1	-0.210868	0.219	0.158
Atp6v1a	up in 5xFAD+CSF1Ri	0.00452558	1	-1.02166	0.154	0.177
A330008L17Rik	up in 5xFAD+CSF1Ri	0.00456601	1	-0.178198	0.31	0.229
Cndp2	up in 5xFAD+CSF1Ri	0.0045769	1	-0.0989996	0.068	0.043
Dcaf11	up in 5xFAD+CSF1Ri	0.00458933	1	-0.138777	0.063	0.039
Ift20	up in 5xFAD+CSF1Ri	0.0046225	1	-0.0996415	0.063	0.039
Erich1	up in 5xFAD+CSF1Ri	0.00464406	1	-0.0567649	0.05	0.029
Nudt13	up in 5xFAD+CSF1Ri	0.00466124	1	-0.0461929	0.101	0.068
Epm2a	up in 5xFAD+CSF1Ri	0.00466542	1	-0.126268	0.102	0.069
Atf7	up in 5xFAD+CSF1Ri	0.00467741	1	-0.22011	0.251	0.182
Trim24	up in 5xFAD+CSF1Ri	0.00470233	1	-0.0366601	0.119	0.083
Wdr1	up in 5xFAD+CSF1Ri	0.00472213	1	-0.00463914	0.052	0.03
Zfp800	up in 5xFAD+CSF1Ri	0.00472676	1	-0.0968987	0.077	0.049
Asph	up in 5xFAD+CSF1Ri	0.00476412	1	-0.606619	0.38	0.367
Vit	up in 5xFAD+CSF1Ri	0.00482394	1	-0.0872554	0.264	0.192
Nrg2	up in 5xFAD+CSF1Ri	0.00482607	1	-2.4157	0.003	0.015
Cul4a	up in 5xFAD+CSF1Ri	0.00483302	1	-0.0401801	0.11	0.075
E430024P14Rik	up in 5xFAD+CSF1Ri	0.00484721	1	-0.123499	0.082	0.053
Leng9	up in 5xFAD+CSF1Ri	0.00486159	1	-0.843587	0.142	0.169
Stk19	up in 5xFAD+CSF1Ri	0.00486494	1	-0.155997	0.162	0.115
Rasgrp3	up in 5xFAD+CSF1Ri	0.00490007	1	-0.552069	0.423	0.396
Samd4b	up in 5xFAD+CSF1Ri	0.00490437	1	-0.243511	0.06	0.036
Mpv17l	up in 5xFAD+CSF1Ri	0.00491197	1	-0.128966	0.1	0.067
Kctd16	up in 5xFAD+CSF1Ri	0.0049626	1	-1.29817	0.085	0.111
Ppp1r12a	up in 5xFAD+CSF1Ri	0.00496902	1	-0.136282	0.323	0.235
Cr1l	up in 5xFAD+CSF1Ri	0.00497028	1	-0.109713	0.116	0.08
Ptafr	up in 5xFAD+CSF1Ri	0.00497288	1	-0.0626393	0.087	0.058
Galk2	up in 5xFAD+CSF1Ri	0.0050167	1	-0.118084	0.128	0.089
Pygb	up in 5xFAD+CSF1Ri	0.00503479	1	-0.000174687	0.095	0.064
Jmjd1c	up in 5xFAD+CSF1Ri	0.00503896	1	-0.0246584	0.558	0.413
Matk	up in 5xFAD+CSF1Ri	0.00504767	1	-0.0053329	0.067	0.043
Pcnt	up in 5xFAD+CSF1Ri	0.00507134	1	-0.164266	0.086	0.057
As3mt	up in 5xFAD+CSF1Ri	0.00510185	1	-0.0647802	0.068	0.043
Sec24a	up in 5xFAD+CSF1Ri	0.00512824	1	-0.0924215	0.097	0.065
Nudt5	up in 5xFAD+CSF1Ri	0.00514828	1	-0.156594	0.103	0.07
Plekhh2	up in 5xFAD+CSF1Ri	0.0051671	1	-0.155511	0.189	0.137
Mrps14	up in 5xFAD+CSF1Ri	0.00520358	1	-0.035575	0.044	0.025
Epb41l2	up in 5xFAD+CSF1Ri	0.00522664	1	-0.361134	0.65	0.562
Map3k4	up in 5xFAD+CSF1Ri	0.00530285	1	-0.228319	0.094	0.062
Dhx35	up in 5xFAD+CSF1Ri	0.00531348	1	-0.0811069	0.044	0.025
1700102P08Rik	up in 5xFAD+CSF1Ri	0.00532764	1	-1.46918	0.031	0.052
Sms	up in 5xFAD+CSF1Ri	0.00533905	1	-0.0197659	0.063	0.039
Usp18	up in 5xFAD+CSF1Ri	0.00534364	1	-1.34086	0.023	0.043
Dppa2	up in 5xFAD+CSF1Ri	0.00535481	1	-2.38075	0.008	0.023
Wtap	up in 5xFAD+CSF1Ri	0.00538019	1	-0.0605761	0.079	0.051
Lima1	up in 5xFAD+CSF1Ri	0.00540185	1	-0.0913091	0.093	0.062
Suclg2	up in 5xFAD+CSF1Ri	0.0054127	1	-0.223064	0.19	0.136
1110038F14Rik	up in 5xFAD+CSF1Ri	0.00544614	1	-0.287553	0.092	0.061
Map3k2	up in 5xFAD+CSF1Ri	0.00545857	1	-0.128095	0.148	0.105
Acvr2a	up in 5xFAD+CSF1Ri	0.00547769	1	-0.0573036	0.07	0.044
Stard5	up in 5xFAD+CSF1Ri	0.0054785	1	-0.105682	0.13	0.091
Eif3e	up in 5xFAD+CSF1Ri	0.00548398	1	-0.104915	0.078	0.051
Rufy1	up in 5xFAD+CSF1Ri	0.00549278	1	-0.126186	0.089	0.059
Rheb	up in 5xFAD+CSF1Ri	0.00549737	1	-0.105361	0.07	0.044
Pkig	up in 5xFAD+CSF1Ri	0.0055195	1	-0.143636	0.133	0.093
Gtf2a1	up in 5xFAD+CSF1Ri	0.00552912	1	-0.0844605	0.084	0.056
Vps13b	up in 5xFAD+CSF1Ri	0.00553408	1	-0.102144	0.36	0.264
Cope	up in 5xFAD+CSF1Ri	0.00562345	1	-0.206922	0.064	0.04
Pfdn1	up in 5xFAD+CSF1Ri	0.00562576	1	-0.0729043	0.086	0.058
Adgrl2	up in 5xFAD+CSF1Ri	0.00565275	1	-0.249794	0.115	0.079
Vav2	up in 5xFAD+CSF1Ri	0.00569285	1	-1.27761	0.031	0.052
Papola	up in 5xFAD+CSF1Ri	0.00572137	1	-0.240866	0.239	0.172
Myof	up in 5xFAD+CSF1Ri	0.00572622	1	-1.98548	0.006	0.019
Tbc1d32	up in 5xFAD+CSF1Ri	0.00573595	1	-0.170966	0.081	0.053
Ptpa	up in 5xFAD+CSF1Ri	0.0057614	1	-0.220769	0.101	0.068
Paip1	up in 5xFAD+CSF1Ri	0.00578312	1	-0.0649796	0.077	0.05
Rnf213	up in 5xFAD+CSF1Ri	0.00582174	1	-1.25667	0.068	0.094
Tmem135	up in 5xFAD+CSF1Ri	0.00585628	1	-0.130793	0.29	0.212
Trim30d	up in 5xFAD+CSF1Ri	0.00586826	1	-1.20885	0.061	0.086
Fibp	up in 5xFAD+CSF1Ri	0.00586895	1	-0.141218	0.133	0.094
4930532G15Rik	up in 5xFAD+CSF1Ri	0.00589107	1	-0.110261	0.052	0.031
Strn	up in 5xFAD+CSF1Ri	0.00591193	1	-0.0196627	0.092	0.062
Dnajc5	up in 5xFAD+CSF1Ri	0.0059204	1	-0.100588	0.132	0.093
Trmt1	up in 5xFAD+CSF1Ri	0.00592882	1	-0.194826	0.098	0.066
Vps11	up in 5xFAD+CSF1Ri	0.00594579	1	-0.124232	0.074	0.047
Washc4	up in 5xFAD+CSF1Ri	0.00594881	1	-0.172647	0.185	0.133
Acd	up in 5xFAD+CSF1Ri	0.00597396	1	-0.0887564	0.05	0.029
BC004004	up in 5xFAD+CSF1Ri	0.00597526	1	-0.0160976	0.058	0.036
Nol4l	up in 5xFAD+CSF1Ri	0.00597663	1	-0.992708	0.099	0.126
Ints10	up in 5xFAD+CSF1Ri	0.00598725	1	-0.0321372	0.04	0.022
Tnfrsf21	up in 5xFAD+CSF1Ri	0.00601565	1	-0.110675	0.093	0.062
Ctnna2	up in 5xFAD+CSF1Ri	0.00604466	1	-1.15783	0.07	0.095
Dusp11	up in 5xFAD+CSF1Ri	0.00606103	1	-0.169738	0.163	0.118
Rdx	up in 5xFAD+CSF1Ri	0.00607344	1	-0.0302679	0.07	0.045
Memo1	up in 5xFAD+CSF1Ri	0.00612813	1	-0.225278	0.156	0.11
Smad2	up in 5xFAD+CSF1Ri	0.0061305	1	-0.252143	0.137	0.096
Tab2	up in 5xFAD+CSF1Ri	0.006168	1	-0.112701	0.162	0.117
Rtn4rl1	up in 5xFAD+CSF1Ri	0.00622306	1	-0.174672	0.169	0.122
Srbd1	up in 5xFAD+CSF1Ri	0.00622367	1	-0.365568	0.135	0.094
Ltf	up in 5xFAD+CSF1Ri	0.00622751	1	-3.42186	0.001	0.01
Tmem87a	up in 5xFAD+CSF1Ri	0.00627223	1	-0.0702065	0.11	0.076
Thbs3	up in 5xFAD+CSF1Ri	0.00630145	1	-0.0323258	0.062	0.039
Tnfrsf1b	up in 5xFAD+CSF1Ri	0.00635586	1	-0.0605334	0.082	0.054
Cdh8	up in 5xFAD+CSF1Ri	0.00636489	1	-1.8649	0.009	0.024
Grin2b	up in 5xFAD+CSF1Ri	0.00637335	1	-0.0916035	0.103	0.071
Dcaf7	up in 5xFAD+CSF1Ri	0.00637666	1	-0.102032	0.059	0.036
Ppm1a	up in 5xFAD+CSF1Ri	0.0063958	1	-0.11802	0.08	0.053
Abl1	up in 5xFAD+CSF1Ri	0.00639745	1	-0.211117	0.16	0.115
Pip4k2b	up in 5xFAD+CSF1Ri	0.00640976	1	-0.0643222	0.075	0.049
Nptn	up in 5xFAD+CSF1Ri	0.00642948	1	-0.148015	0.309	0.228
Gm50152	up in 5xFAD+CSF1Ri	0.00645819	1	-1.35519	0.041	0.064
4930473A02Rik	up in 5xFAD+CSF1Ri	0.00646003	1	-1.10516	0.095	0.121
Gpatch1	up in 5xFAD+CSF1Ri	0.00646118	1	-0.218718	0.101	0.068
Armc8	up in 5xFAD+CSF1Ri	0.00647734	1	-0.104124	0.094	0.063
Gm15834	up in 5xFAD+CSF1Ri	0.0064826	1	-0.0954172	0.071	0.045
Mtr	up in 5xFAD+CSF1Ri	0.00648859	1	-0.180675	0.141	0.1
Sh3bp2	up in 5xFAD+CSF1Ri	0.00651395	1	-0.279012	0.208	0.149
Ube3c	up in 5xFAD+CSF1Ri	0.00651973	1	-0.267555	0.223	0.161
Cnot8	up in 5xFAD+CSF1Ri	0.00656393	1	-0.0401792	0.046	0.027
Mllt3	up in 5xFAD+CSF1Ri	0.00658228	1	-1.23671	0.051	0.074
Ubash3b	up in 5xFAD+CSF1Ri	0.00659271	1	-0.153669	0.428	0.315
Tab1	up in 5xFAD+CSF1Ri	0.00661085	1	-0.111523	0.075	0.049
Otud7b	up in 5xFAD+CSF1Ri	0.00662922	1	-0.055124	0.092	0.062
Zfp608	up in 5xFAD+CSF1Ri	0.00665274	1	-0.0952029	0.181	0.132
Ppa2	up in 5xFAD+CSF1Ri	0.00667101	1	-0.0406895	0.046	0.027
Slx1b	up in 5xFAD+CSF1Ri	0.00668713	1	-0.525045	0.389	0.374
Tmem168	up in 5xFAD+CSF1Ri	0.00670329	1	-0.184892	0.071	0.045
Ipo8	up in 5xFAD+CSF1Ri	0.00670742	1	-0.0557115	0.086	0.058
Rbm42	up in 5xFAD+CSF1Ri	0.00670916	1	-0.0737971	0.047	0.028
Dock6	up in 5xFAD+CSF1Ri	0.00671517	1	-0.100325	0.045	0.026
Tlk1	up in 5xFAD+CSF1Ri	0.00673049	1	-0.202127	0.194	0.141
Tnrc6b	up in 5xFAD+CSF1Ri	0.00679018	1	-0.113908	0.355	0.263
Thumpd3	up in 5xFAD+CSF1Ri	0.0068111	1	-0.166579	0.095	0.064
Taf1	up in 5xFAD+CSF1Ri	0.00681605	1	-0.263218	0.107	0.074
Nsd1	up in 5xFAD+CSF1Ri	0.00683083	1	-0.0758134	0.434	0.324
Pnpt1	up in 5xFAD+CSF1Ri	0.00687376	1	-0.105069	0.101	0.069
Slc35b3	up in 5xFAD+CSF1Ri	0.00699198	1	-0.14976	0.084	0.056
Zfp202	up in 5xFAD+CSF1Ri	0.00704744	1	-0.333045	0.067	0.043
Rabl6	up in 5xFAD+CSF1Ri	0.00706828	1	-0.263603	0.107	0.074
1700025G04Rik	up in 5xFAD+CSF1Ri	0.00707013	1	-0.0227972	0.047	0.028
Lgals8	up in 5xFAD+CSF1Ri	0.00707492	1	-0.257915	0.262	0.19
Kif13a	up in 5xFAD+CSF1Ri	0.00709737	1	-0.236792	0.125	0.088
Prdm2	up in 5xFAD+CSF1Ri	0.00714829	1	-0.245194	0.166	0.12
H2-Q7	up in 5xFAD+CSF1Ri	0.00715585	1	-2.50229	0.003	0.014
Fam114a1	up in 5xFAD+CSF1Ri	0.00716384	1	-0.101424	0.098	0.067
Hibadh	up in 5xFAD+CSF1Ri	0.00717248	1	-0.254083	0.083	0.055
AU040320	up in 5xFAD+CSF1Ri	0.00718042	1	-0.208524	0.176	0.127
Gm17501	up in 5xFAD+CSF1Ri	0.00719298	1	-2.31236	0.003	0.014
Abcg1	up in 5xFAD+CSF1Ri	0.00721278	1	-0.208607	0.105	0.073
Nom1	up in 5xFAD+CSF1Ri	0.00728619	1	-0.253615	0.123	0.086
Atxn1	up in 5xFAD+CSF1Ri	0.00728747	1	-0.230245	0.253	0.184
Zmiz1	up in 5xFAD+CSF1Ri	0.00729282	1	-0.23318	0.283	0.205
Parp12	up in 5xFAD+CSF1Ri	0.00730005	1	-0.253807	0.106	0.073
Ccdc60	up in 5xFAD+CSF1Ri	0.00743192	1	-0.195822	0.073	0.047
Prrc2b	up in 5xFAD+CSF1Ri	0.00744384	1	-0.13068	0.082	0.055
Mettl23	up in 5xFAD+CSF1Ri	0.00745972	1	-0.0745896	0.075	0.049
Desi1	up in 5xFAD+CSF1Ri	0.00747119	1	-0.120979	0.062	0.039
Ssrp1	up in 5xFAD+CSF1Ri	0.00751147	1	-0.0330571	0.026	0.013
Ifi207	up in 5xFAD+CSF1Ri	0.00753692	1	-0.98165	0.095	0.122
Eloa	up in 5xFAD+CSF1Ri	0.00757325	1	-0.066311	0.051	0.03
Nfrkb	up in 5xFAD+CSF1Ri	0.00757343	1	-0.108506	0.077	0.051
Rbm4b	up in 5xFAD+CSF1Ri	0.00761719	1	-0.222577	0.078	0.051
Gm12185	up in 5xFAD+CSF1Ri	0.0076351	1	-0.142571	0.18	0.131
Bmt2	up in 5xFAD+CSF1Ri	0.00766323	1	-0.224716	0.246	0.179
Irf9	up in 5xFAD+CSF1Ri	0.00767503	1	-0.157798	0.12	0.084
Pdzd8	up in 5xFAD+CSF1Ri	0.00774041	1	-0.136168	0.078	0.051
Rnaseh2a	up in 5xFAD+CSF1Ri	0.00776675	1	-0.0096013	0.027	0.014
Pkp2	up in 5xFAD+CSF1Ri	0.00777623	1	-1.61479	0.013	0.028
Ccz1	up in 5xFAD+CSF1Ri	0.00778045	1	-0.188447	0.238	0.174
Emc2	up in 5xFAD+CSF1Ri	0.00781302	1	-0.189615	0.113	0.078
Mbd5	up in 5xFAD+CSF1Ri	0.00782931	1	-0.213815	0.3	0.221
Chordc1	up in 5xFAD+CSF1Ri	0.00792718	1	-0.130895	0.059	0.037
Lmo2	up in 5xFAD+CSF1Ri	0.00793069	1	-0.235325	0.199	0.145
Togaram1	up in 5xFAD+CSF1Ri	0.0079771	1	-0.157946	0.076	0.05
Mrtfb	up in 5xFAD+CSF1Ri	0.00799014	1	-0.168598	0.074	0.048
Ubr4	up in 5xFAD+CSF1Ri	0.00802092	1	-0.194197	0.086	0.058
Cnot10	up in 5xFAD+CSF1Ri	0.00803092	1	-0.0633631	0.11	0.077
Mid1	up in 5xFAD+CSF1Ri	0.00808505	1	-1.16451	0.097	0.121
Cog1	up in 5xFAD+CSF1Ri	0.00813	1	-0.0238468	0.046	0.028
Postn	up in 5xFAD+CSF1Ri	0.00813794	1	-0.0459221	0.017	0.007
Zfp1	up in 5xFAD+CSF1Ri	0.00815431	1	-0.181259	0.102	0.071
Gtf2i	up in 5xFAD+CSF1Ri	0.00816393	1	-0.264558	0.189	0.137
Plk3	up in 5xFAD+CSF1Ri	0.00818363	1	-0.172027	0.034	0.018
Fxr2	up in 5xFAD+CSF1Ri	0.00819444	1	-0.0912624	0.105	0.073
Bbx	up in 5xFAD+CSF1Ri	0.0082206	1	-0.102607	0.12	0.085
Tgif1	up in 5xFAD+CSF1Ri	0.00822582	1	-0.119015	0.075	0.049
Akap10	up in 5xFAD+CSF1Ri	0.00826003	1	-0.123713	0.346	0.256
Ppp4r3a	up in 5xFAD+CSF1Ri	0.00830231	1	-0.164263	0.175	0.128
Topbp1	up in 5xFAD+CSF1Ri	0.00834046	1	-0.00804958	0.048	0.029
Akr1a1	up in 5xFAD+CSF1Ri	0.00835327	1	-0.268497	0.113	0.078
Stat5b	up in 5xFAD+CSF1Ri	0.00836298	1	-0.13813	0.139	0.1
Ikbkg	up in 5xFAD+CSF1Ri	0.00840637	1	-0.190894	0.242	0.179
Rpl7	up in 5xFAD+CSF1Ri	0.00841764	1	-0.0422906	0.081	0.054
Fgd4	up in 5xFAD+CSF1Ri	0.00847852	1	-0.296059	0.219	0.159
A630089N07Rik	up in 5xFAD+CSF1Ri	0.00848185	1	-1.21501	0.066	0.09
Spata5	up in 5xFAD+CSF1Ri	0.00850982	1	-0.20588	0.15	0.107
Dock11	up in 5xFAD+CSF1Ri	0.00857123	1	-0.0889123	0.305	0.227
Supt3	up in 5xFAD+CSF1Ri	0.00860233	1	-0.223202	0.211	0.155
Heatr1	up in 5xFAD+CSF1Ri	0.008649	1	-0.0176722	0.05	0.03
Lgals3	up in 5xFAD+CSF1Ri	0.00870004	1	-1.4159	0.023	0.041
Dpy19l1	up in 5xFAD+CSF1Ri	0.00883686	1	-0.139665	0.095	0.065
Ubald1	up in 5xFAD+CSF1Ri	0.00883836	1	-0.102514	0.051	0.031
Spats2	up in 5xFAD+CSF1Ri	0.00885751	1	-0.0394514	0.067	0.044
Zfp566	up in 5xFAD+CSF1Ri	0.0088603	1	-0.0456924	0.024	0.012
Ctcf	up in 5xFAD+CSF1Ri	0.00894258	1	-0.0499208	0.118	0.084
Tomm34	up in 5xFAD+CSF1Ri	0.00896609	1	-0.0198497	0.051	0.031
Zscan29	up in 5xFAD+CSF1Ri	0.00896682	1	-0.0733995	0.06	0.038
Gm47167	up in 5xFAD+CSF1Ri	0.00897642	1	-0.836157	0.218	0.233
Optn	up in 5xFAD+CSF1Ri	0.00898744	1	-0.041527	0.054	0.033
Dcaf5	up in 5xFAD+CSF1Ri	0.00900042	1	-0.118388	0.121	0.085
Lpp	up in 5xFAD+CSF1Ri	0.00900192	1	-0.187515	0.247	0.181
Pvr	up in 5xFAD+CSF1Ri	0.00900874	1	-1.31304	0.065	0.088
Cfap47	up in 5xFAD+CSF1Ri	0.00901081	1	-0.211598	0.129	0.091
Slc40a1	up in 5xFAD+CSF1Ri	0.00901467	1	-0.103626	0.062	0.04
Arel1	up in 5xFAD+CSF1Ri	0.0090308	1	-0.183214	0.086	0.058
Cxcl17	up in 5xFAD+CSF1Ri	0.00909045	1	-1.87188	0.021	0.038
Tbpl2	up in 5xFAD+CSF1Ri	0.00909756	1	-2.17279	0.008	0.021
Dcaf6	up in 5xFAD+CSF1Ri	0.00910812	1	-0.204803	0.109	0.076
Cep57l1	up in 5xFAD+CSF1Ri	0.0091374	1	-0.142522	0.054	0.033
Plekha5	up in 5xFAD+CSF1Ri	0.00914001	1	-0.154402	0.105	0.073
Osbpl8	up in 5xFAD+CSF1Ri	0.00916931	1	-0.723062	0.259	0.267
Gtf3c3	up in 5xFAD+CSF1Ri	0.00918187	1	-0.155775	0.083	0.056
Spopl	up in 5xFAD+CSF1Ri	0.00922534	1	-0.154964	0.118	0.083
Nrbf2	up in 5xFAD+CSF1Ri	0.00923398	1	-0.145898	0.073	0.048
Arnt2	up in 5xFAD+CSF1Ri	0.00923759	1	-1.6081	0.024	0.043
Rgl2	up in 5xFAD+CSF1Ri	0.00925959	1	-0.230195	0.189	0.138
Atg12	up in 5xFAD+CSF1Ri	0.00926074	1	-0.142906	0.064	0.041
Snap23	up in 5xFAD+CSF1Ri	0.009263	1	-0.0673752	0.102	0.071
Smad4	up in 5xFAD+CSF1Ri	0.00926345	1	-0.213475	0.132	0.093
Dicer1	up in 5xFAD+CSF1Ri	0.00927632	1	-0.167862	0.106	0.074
Slc25a23	up in 5xFAD+CSF1Ri	0.00929761	1	-0.0127741	0.042	0.025
Sowahc	up in 5xFAD+CSF1Ri	0.00931243	1	-0.0546013	0.055	0.034
March8	up in 5xFAD+CSF1Ri	0.00931874	1	-0.135172	0.081	0.054
Cdipt	up in 5xFAD+CSF1Ri	0.00933798	1	-0.14698	0.079	0.053
Gpbp1l1	up in 5xFAD+CSF1Ri	0.0093422	1	-0.0953091	0.112	0.079
Baz2a	up in 5xFAD+CSF1Ri	0.0093643	1	-0.122891	0.065	0.042
Mapk8	up in 5xFAD+CSF1Ri	0.00936597	1	-0.0183605	0.077	0.051
Arhgap10	up in 5xFAD+CSF1Ri	0.00936805	1	-1.84251	0.008	0.021
Fam222b	up in 5xFAD+CSF1Ri	0.00938184	1	-0.23505	0.089	0.06
Ccdc189	up in 5xFAD+CSF1Ri	0.00938872	1	-1.47772	0.026	0.045
Dnajb12	up in 5xFAD+CSF1Ri	0.0093929	1	-0.0953636	0.063	0.041
Cacna1d	up in 5xFAD+CSF1Ri	0.00940781	1	-0.402534	0.554	0.495
Vmn2r4	up in 5xFAD+CSF1Ri	0.00941623	1	-3.37186	0.002	0.011
Gm5820	up in 5xFAD+CSF1Ri	0.00942571	1	-0.0448188	0.04	0.023
Aco2	up in 5xFAD+CSF1Ri	0.00944035	1	-0.17671	0.083	0.056
Tmem161b	up in 5xFAD+CSF1Ri	0.00948887	1	-0.0313169	0.084	0.057
St6galnac6	up in 5xFAD+CSF1Ri	0.00952608	1	-0.12233	0.039	0.022
Dctn2	up in 5xFAD+CSF1Ri	0.00955517	1	-0.07383	0.04	0.023
Slc9a8	up in 5xFAD+CSF1Ri	0.00956373	1	-0.0548052	0.11	0.077
Ctnnd1	up in 5xFAD+CSF1Ri	0.0095755	1	-0.239816	0.172	0.124
Exd2	up in 5xFAD+CSF1Ri	0.00958585	1	-0.0793347	0.042	0.025
Rsf1	up in 5xFAD+CSF1Ri	0.00961464	1	-0.207089	0.194	0.141
Csnk2a2	up in 5xFAD+CSF1Ri	0.00965531	1	-0.0538802	0.094	0.065
Pebp1	up in 5xFAD+CSF1Ri	0.0096654	1	-0.136047	0.081	0.055
Exosc7	up in 5xFAD+CSF1Ri	0.00969017	1	-0.0121382	0.041	0.024
Cd46	up in 5xFAD+CSF1Ri	0.00971711	1	-0.0362668	0.042	0.025
Plxna4	up in 5xFAD+CSF1Ri	0.0097265	1	-0.172249	0.123	0.088
Ppp2r5a	up in 5xFAD+CSF1Ri	0.00973513	1	-0.22304	0.094	0.064
Stxbp5l	up in 5xFAD+CSF1Ri	0.00975862	1	-1.75458	0.017	0.033
Esyt2	up in 5xFAD+CSF1Ri	0.00976262	1	-0.208528	0.114	0.08
Trps1	up in 5xFAD+CSF1Ri	0.00979918	1	-0.206009	0.385	0.282
Pex2	up in 5xFAD+CSF1Ri	0.00991307	1	-0.0692629	0.046	0.028
Ankrd13c	up in 5xFAD+CSF1Ri	0.00991509	1	-0.248308	0.1	0.069
Smurf1	up in 5xFAD+CSF1Ri	0.00993141	1	-0.138099	0.084	0.057
Ythdc2	up in 5xFAD+CSF1Ri	0.00994828	1	-0.0305542	0.044	0.026
Nudt6	up in 5xFAD+CSF1Ri	0.00996398	1	-0.0906938	0.043	0.026
Atp11c	up in 5xFAD+CSF1Ri	0.00998931	1	-0.283836	0.173	0.126
Hbp1	up in 5xFAD+CSF1Ri	0.00999888	1	-0.228815	0.115	0.081
Ahdc1	up in 5xFAD+CSF1Ri	0.0100032	1	-0.243296	0.071	0.046
Pisd	up in 5xFAD+CSF1Ri	0.0100629	1	-0.150515	0.106	0.075
Cnot1	up in 5xFAD+CSF1Ri	0.0100743	1	-0.113837	0.185	0.136
Emsy	up in 5xFAD+CSF1Ri	0.0100852	1	-0.111381	0.166	0.122
Alg1	up in 5xFAD+CSF1Ri	0.0100897	1	-0.0541291	0.042	0.025
Olfr113	up in 5xFAD+CSF1Ri	0.0100921	1	-1.99278	0.015	0.03
Tmem154	up in 5xFAD+CSF1Ri	0.01012	1	-0.04745	0.057	0.036
Atp2b1	up in 5xFAD+CSF1Ri	0.0101274	1	-0.252972	0.308	0.224
Ice1	up in 5xFAD+CSF1Ri	0.0101285	1	-0.101792	0.076	0.051
Gm35154	up in 5xFAD+CSF1Ri	0.010165	1	-0.253242	0.109	0.076
Gapdh	up in 5xFAD+CSF1Ri	0.0101817	1	-0.0862169	0.043	0.026
Vars	up in 5xFAD+CSF1Ri	0.0102147	1	-0.071954	0.046	0.028
Chn2	up in 5xFAD+CSF1Ri	0.010359	1	-0.08343	0.538	0.405
Fem1b	up in 5xFAD+CSF1Ri	0.0103784	1	-0.101658	0.043	0.026
Kctd18	up in 5xFAD+CSF1Ri	0.0105076	1	-0.13777	0.07	0.046
Gm31323	up in 5xFAD+CSF1Ri	0.0105359	1	-0.102922	0.073	0.048
St14	up in 5xFAD+CSF1Ri	0.0105363	1	-0.262835	0.126	0.09
Ap3s2	up in 5xFAD+CSF1Ri	0.0105508	1	-0.285544	0.043	0.026
Scai	up in 5xFAD+CSF1Ri	0.0105654	1	-0.240201	0.115	0.081
Glb1l3	up in 5xFAD+CSF1Ri	0.0105669	1	-0.125036	0.044	0.026
Cracr2b	up in 5xFAD+CSF1Ri	0.0105699	1	-0.085333	0.093	0.064
Txndc11	up in 5xFAD+CSF1Ri	0.0105862	1	-0.290254	0.139	0.099
Ube4b	up in 5xFAD+CSF1Ri	0.0106236	1	-0.149193	0.102	0.071
Purg	up in 5xFAD+CSF1Ri	0.0106329	1	-0.213881	0.046	0.028
Vti1a	up in 5xFAD+CSF1Ri	0.0106454	1	-0.217292	0.344	0.253
Ercc6l2	up in 5xFAD+CSF1Ri	0.0106914	1	-0.0417544	0.058	0.037
Nsrp1	up in 5xFAD+CSF1Ri	0.0107174	1	-0.021353	0.093	0.064
Zbtb11	up in 5xFAD+CSF1Ri	0.0107256	1	-0.118607	0.067	0.044
Atp6v0d2	up in 5xFAD+CSF1Ri	0.0107268	1	-2.10298	0.009	0.023
Lpin2	up in 5xFAD+CSF1Ri	0.010739	1	-0.20483	0.231	0.17
Mctp2	up in 5xFAD+CSF1Ri	0.0107429	1	-1.41133	0.042	0.063
Ric8b	up in 5xFAD+CSF1Ri	0.0107616	1	-0.156273	0.09	0.062
Nmi	up in 5xFAD+CSF1Ri	0.010766	1	-0.0201395	0.074	0.049
Spg11	up in 5xFAD+CSF1Ri	0.0107735	1	-0.214868	0.116	0.082
Plcd4	up in 5xFAD+CSF1Ri	0.010777	1	-0.120233	0.083	0.056
Akap8l	up in 5xFAD+CSF1Ri	0.0108054	1	-0.116567	0.477	0.348
Inpp4a	up in 5xFAD+CSF1Ri	0.0108413	1	-0.0826044	0.075	0.05
Tek	up in 5xFAD+CSF1Ri	0.0108516	1	-0.111995	0.419	0.327
Rnf17	up in 5xFAD+CSF1Ri	0.0109017	1	-1.95541	0.016	0.031
Ncoa5	up in 5xFAD+CSF1Ri	0.0109168	1	-0.0697323	0.065	0.043
Vps39	up in 5xFAD+CSF1Ri	0.010934	1	-0.201544	0.086	0.059
Gm21294	up in 5xFAD+CSF1Ri	0.0109445	1	-0.0109901	0.036	0.02
Terf2	up in 5xFAD+CSF1Ri	0.0109952	1	-0.159216	0.075	0.05
Dkc1	up in 5xFAD+CSF1Ri	0.0110388	1	-0.133719	0.058	0.037
Zfp148	up in 5xFAD+CSF1Ri	0.0110874	1	-0.307265	0.217	0.158
Atrnl1	up in 5xFAD+CSF1Ri	0.011094	1	-0.199559	0.056	0.035
R3hcc1l	up in 5xFAD+CSF1Ri	0.0111145	1	-0.247143	0.107	0.075
Zfand3	up in 5xFAD+CSF1Ri	0.0111336	1	-0.195349	0.244	0.18
Mrtfa	up in 5xFAD+CSF1Ri	0.0111947	1	-0.139	0.204	0.152
Ppp1r37	up in 5xFAD+CSF1Ri	0.0112819	1	-0.1475	0.058	0.037
Dpyd	up in 5xFAD+CSF1Ri	0.0113531	1	-0.133481	0.111	0.078
Alg9	up in 5xFAD+CSF1Ri	0.0114126	1	-0.146159	0.039	0.023
Cpt1a	up in 5xFAD+CSF1Ri	0.0114256	1	-0.0193636	0.028	0.015
Misp	up in 5xFAD+CSF1Ri	0.0114323	1	-0.0583114	0.037	0.021
Senp5	up in 5xFAD+CSF1Ri	0.0114473	1	-0.0747303	0.182	0.137
Elf1	up in 5xFAD+CSF1Ri	0.0114635	1	-0.179846	0.244	0.181
Ell2	up in 5xFAD+CSF1Ri	0.0114706	1	-0.140824	0.136	0.098
Sos2	up in 5xFAD+CSF1Ri	0.0114803	1	-0.1816	0.112	0.079
Atp6v0d1	up in 5xFAD+CSF1Ri	0.0114959	1	-0.139219	0.113	0.08
Gm17066	up in 5xFAD+CSF1Ri	0.0115022	1	-0.186977	0.065	0.043
Olfr694	up in 5xFAD+CSF1Ri	0.0116299	1	-2.22712	0.005	0.016
Rbm27	up in 5xFAD+CSF1Ri	0.0116444	1	-0.166424	0.105	0.074
Zwint	up in 5xFAD+CSF1Ri	0.0116475	1	-0.00483808	0.052	0.032
Auh	up in 5xFAD+CSF1Ri	0.0116594	1	-0.33536	0.086	0.059
Trim5	up in 5xFAD+CSF1Ri	0.0117047	1	-1.17783	0.046	0.068
Ints9	up in 5xFAD+CSF1Ri	0.011706	1	-0.0481364	0.073	0.049
Ikzf1	up in 5xFAD+CSF1Ri	0.0117137	1	-0.0503205	0.472	0.36
Lyrm9	up in 5xFAD+CSF1Ri	0.0117552	1	-0.0668383	0.03	0.016
March5	up in 5xFAD+CSF1Ri	0.0117556	1	-0.164674	0.077	0.052
Trpm4	up in 5xFAD+CSF1Ri	0.0117668	1	-0.114586	0.04	0.024
Mgst3	up in 5xFAD+CSF1Ri	0.0117681	1	-3.9838	0.001	0.009
Spock1	up in 5xFAD+CSF1Ri	0.0117849	1	-1.5904	0.017	0.032
Nfam1	up in 5xFAD+CSF1Ri	0.0117863	1	-0.270032	0.078	0.052
Nop58	up in 5xFAD+CSF1Ri	0.0118856	1	-0.0762138	0.074	0.049
Ociad1	up in 5xFAD+CSF1Ri	0.0118878	1	-0.295217	0.079	0.053
Baiap2l1	up in 5xFAD+CSF1Ri	0.0119238	1	-1.15341	0.098	0.12
Rnf149	up in 5xFAD+CSF1Ri	0.0119262	1	-0.315586	0.077	0.051
Cpped1	up in 5xFAD+CSF1Ri	0.0119795	1	-0.193048	0.101	0.071
Dcp1b	up in 5xFAD+CSF1Ri	0.0119972	1	-0.23578	0.097	0.068
Zmym4	up in 5xFAD+CSF1Ri	0.0120068	1	-0.183563	0.231	0.172
Raet1e	up in 5xFAD+CSF1Ri	0.0120172	1	-0.136462	0.117	0.083
Gm37229	up in 5xFAD+CSF1Ri	0.0120559	1	-0.0733976	0.043	0.026
Trip11	up in 5xFAD+CSF1Ri	0.0121508	1	-0.161046	0.173	0.128
Msrb2	up in 5xFAD+CSF1Ri	0.0121517	1	-0.292086	0.114	0.08
Btbd10	up in 5xFAD+CSF1Ri	0.0121535	1	-0.110868	0.065	0.043
Yes1	up in 5xFAD+CSF1Ri	0.0121542	1	-0.0930967	0.089	0.061
Mblac2	up in 5xFAD+CSF1Ri	0.0121579	1	-0.0879285	0.043	0.026
Samsn1	up in 5xFAD+CSF1Ri	0.0121884	1	-0.0484898	0.458	0.35
Serpine2	up in 5xFAD+CSF1Ri	0.0122516	1	-0.110715	0.546	0.404
Dennd1c	up in 5xFAD+CSF1Ri	0.0122688	1	-0.158776	0.185	0.138
Nr3c2	up in 5xFAD+CSF1Ri	0.0122922	1	-0.290662	0.166	0.122
1600020E01Rik	up in 5xFAD+CSF1Ri	0.0123233	1	-0.040328	0.068	0.045
Tbc1d10a	up in 5xFAD+CSF1Ri	0.012346	1	-0.0331965	0.042	0.025
Sh2d3c	up in 5xFAD+CSF1Ri	0.0123606	1	-0.0784261	0.11	0.078
Tmem175	up in 5xFAD+CSF1Ri	0.0123781	1	-0.13157	0.115	0.082
Dipk1a	up in 5xFAD+CSF1Ri	0.01244	1	-0.0196934	0.045	0.028
Tmem131	up in 5xFAD+CSF1Ri	0.0124837	1	-0.221289	0.113	0.08
Mboat7	up in 5xFAD+CSF1Ri	0.0124951	1	-0.00648871	0.047	0.029
Rad21	up in 5xFAD+CSF1Ri	0.012517	1	-0.0474539	0.06	0.039
Eapp	up in 5xFAD+CSF1Ri	0.0125279	1	-0.177279	0.072	0.048
Cited2	up in 5xFAD+CSF1Ri	0.01254	1	-0.00355966	0.055	0.035
Cpne4	up in 5xFAD+CSF1Ri	0.0125453	1	-0.126654	0.082	0.056
D6Wsu163e	up in 5xFAD+CSF1Ri	0.0125658	1	-0.0777261	0.044	0.027
4930503L19Rik	up in 5xFAD+CSF1Ri	0.0125676	1	-0.0590531	0.054	0.034
Tfe3	up in 5xFAD+CSF1Ri	0.0125695	1	-0.157382	0.096	0.067
Gbf1	up in 5xFAD+CSF1Ri	0.0125726	1	-0.203855	0.185	0.137
Zcchc8	up in 5xFAD+CSF1Ri	0.0125814	1	-0.175292	0.103	0.073
Samd12	up in 5xFAD+CSF1Ri	0.0125979	1	-1.31845	0.036	0.055
Cdyl	up in 5xFAD+CSF1Ri	0.0126303	1	-0.224939	0.084	0.058
Coq5	up in 5xFAD+CSF1Ri	0.0126772	1	-0.023581	0.056	0.036
Gm48420	up in 5xFAD+CSF1Ri	0.0126877	1	-0.0272499	0.06	0.039
Rnf38	up in 5xFAD+CSF1Ri	0.0127519	1	-0.283982	0.118	0.084
Gpr146	up in 5xFAD+CSF1Ri	0.0127523	1	-0.0418649	0.055	0.035
Arfgef1	up in 5xFAD+CSF1Ri	0.0127608	1	-0.17134	0.185	0.137
Dnajc18	up in 5xFAD+CSF1Ri	0.0127608	1	-0.0382006	0.097	0.068
Ascl4	up in 5xFAD+CSF1Ri	0.0128415	1	-0.100364	0.081	0.056
Dctn1	up in 5xFAD+CSF1Ri	0.012851	1	-0.0517348	0.05	0.031
Trim34a	up in 5xFAD+CSF1Ri	0.0128961	1	-1.17039	0.065	0.088
Pde3b	up in 5xFAD+CSF1Ri	0.0129077	1	-0.0645718	0.573	0.437
Gm43154	up in 5xFAD+CSF1Ri	0.0129303	1	-6.258	0	0.006
Tcte2	up in 5xFAD+CSF1Ri	0.0129303	1	-6.19839	0	0.006
Nipal1	up in 5xFAD+CSF1Ri	0.0129303	1	-6.0604	0	0.006
4930455G09Rik	up in 5xFAD+CSF1Ri	0.0129303	1	-5.98954	0	0.006
Lcp1	up in 5xFAD+CSF1Ri	0.0129303	1	-0.177024	0.183	0.137
Rsu1	up in 5xFAD+CSF1Ri	0.0129507	1	-0.1324	0.105	0.075
Ctns	up in 5xFAD+CSF1Ri	0.0129611	1	-0.0879957	0.053	0.033
Nipbl	up in 5xFAD+CSF1Ri	0.0130192	1	-0.110293	0.471	0.345
Cnr2	up in 5xFAD+CSF1Ri	0.0130233	1	-0.127135	0.044	0.027
Ubtd1	up in 5xFAD+CSF1Ri	0.0130726	1	-0.00865847	0.052	0.032
Gm28729	up in 5xFAD+CSF1Ri	0.0131001	1	-2.02772	0.008	0.021
Anks1b	up in 5xFAD+CSF1Ri	0.0131263	1	-0.751271	0.27	0.267
Nfic	up in 5xFAD+CSF1Ri	0.0131741	1	-0.175186	0.129	0.093
Kmt5b	up in 5xFAD+CSF1Ri	0.0131908	1	-0.212169	0.171	0.125
Dmxl1	up in 5xFAD+CSF1Ri	0.0132037	1	-0.190189	0.217	0.161
Catspere2	up in 5xFAD+CSF1Ri	0.0132361	1	-0.0609971	0.095	0.067
Gm960	up in 5xFAD+CSF1Ri	0.0132395	1	-1.86146	0.008	0.021
Zbtb46	up in 5xFAD+CSF1Ri	0.0132872	1	-0.202438	0.073	0.049
Gm45554	up in 5xFAD+CSF1Ri	0.0132967	1	-0.119336	0.047	0.029
Zbtb37	up in 5xFAD+CSF1Ri	0.0133246	1	-0.115011	0.078	0.053
Il6st	up in 5xFAD+CSF1Ri	0.013362	1	-0.183872	0.238	0.178
Cog4	up in 5xFAD+CSF1Ri	0.0134199	1	-0.203633	0.132	0.096
Cbfa2t2	up in 5xFAD+CSF1Ri	0.0134343	1	-0.365019	0.12	0.085
Csk	up in 5xFAD+CSF1Ri	0.0134924	1	-0.026428	0.066	0.044
Tulp3	up in 5xFAD+CSF1Ri	0.0135111	1	-0.133474	0.083	0.057
Atg16l2	up in 5xFAD+CSF1Ri	0.0135646	1	-0.192704	0.187	0.139
Dtx3l	up in 5xFAD+CSF1Ri	0.0135721	1	-0.276722	0.046	0.028
Ankrd12	up in 5xFAD+CSF1Ri	0.0136016	1	-0.504494	0.433	0.399
Foxo3	up in 5xFAD+CSF1Ri	0.0136082	1	-0.107924	0.104	0.074
Ndufs1	up in 5xFAD+CSF1Ri	0.0136692	1	-0.00449387	0.07	0.047
Npc1	up in 5xFAD+CSF1Ri	0.0137142	1	-0.151644	0.132	0.096
Vps26a	up in 5xFAD+CSF1Ri	0.013728	1	-0.167792	0.098	0.069
Topaz1	up in 5xFAD+CSF1Ri	0.0137364	1	-2.72306	0.005	0.016
Fut10	up in 5xFAD+CSF1Ri	0.0137399	1	-0.0939254	0.035	0.02
Lrrtm3	up in 5xFAD+CSF1Ri	0.0137465	1	-0.786307	0.065	0.09
Spp1	up in 5xFAD+CSF1Ri	0.0137598	1	-0.736902	0.034	0.053
Etfa	up in 5xFAD+CSF1Ri	0.0138075	1	-0.185658	0.062	0.041
Zfp866	up in 5xFAD+CSF1Ri	0.0138311	1	-0.127315	0.077	0.052
Gramd1a	up in 5xFAD+CSF1Ri	0.013935	1	-0.201307	0.078	0.053
Sec24b	up in 5xFAD+CSF1Ri	0.0139778	1	-0.204678	0.131	0.094
Immt	up in 5xFAD+CSF1Ri	0.0139868	1	-0.110827	0.079	0.054
Nrros	up in 5xFAD+CSF1Ri	0.0140198	1	-0.237507	0.264	0.195
Zdhhc14	up in 5xFAD+CSF1Ri	0.0140288	1	-0.112041	0.117	0.084
Ankfn1	up in 5xFAD+CSF1Ri	0.0140861	1	-0.25891	0.073	0.049
Gm36431	up in 5xFAD+CSF1Ri	0.014114	1	-0.143493	0.102	0.073
Fcsk	up in 5xFAD+CSF1Ri	0.0141227	1	-0.025226	0.036	0.021
Chpf2	up in 5xFAD+CSF1Ri	0.0143027	1	-0.164497	0.22	0.167
Itgad	up in 5xFAD+CSF1Ri	0.0143106	1	-2.53681	0.002	0.011
Cmtm4	up in 5xFAD+CSF1Ri	0.0143556	1	-0.0851027	0.055	0.035
Gm16046	up in 5xFAD+CSF1Ri	0.0144041	1	-0.185067	0.237	0.179
Sox5	up in 5xFAD+CSF1Ri	0.0144696	1	-1.77168	0.019	0.034
Gm10563	up in 5xFAD+CSF1Ri	0.014503	1	-0.260523	0.096	0.067
Ptpn11	up in 5xFAD+CSF1Ri	0.0145355	1	-0.0280889	0.046	0.029
Frmd8	up in 5xFAD+CSF1Ri	0.0145507	1	-0.017688	0.039	0.023
Stard7	up in 5xFAD+CSF1Ri	0.0145742	1	-0.155274	0.271	0.202
Ddx19a	up in 5xFAD+CSF1Ri	0.0145828	1	-0.0523079	0.042	0.026
Rfc5	up in 5xFAD+CSF1Ri	0.014597	1	-3.87555	0.001	0.009
Nek7	up in 5xFAD+CSF1Ri	0.0146423	1	-0.193232	0.348	0.258
Hdac1	up in 5xFAD+CSF1Ri	0.0146795	1	-0.0687651	0.062	0.041
Usp50	up in 5xFAD+CSF1Ri	0.0147091	1	-0.576976	0.426	0.385
Kdm4c	up in 5xFAD+CSF1Ri	0.0147223	1	-0.21658	0.196	0.145
Fam160b1	up in 5xFAD+CSF1Ri	0.0147266	1	-0.278019	0.037	0.021
Hivep3	up in 5xFAD+CSF1Ri	0.0149144	1	-0.220709	0.321	0.238
Slc17a5	up in 5xFAD+CSF1Ri	0.0149697	1	-0.244585	0.123	0.089
Msh3	up in 5xFAD+CSF1Ri	0.01497	1	-0.0105323	0.052	0.033
Snrnp35	up in 5xFAD+CSF1Ri	0.0149997	1	-0.0652648	0.038	0.022
Metap1d	up in 5xFAD+CSF1Ri	0.0150115	1	-0.203705	0.163	0.121
E130307A14Rik	up in 5xFAD+CSF1Ri	0.0150401	1	-0.113834	0.097	0.068
Wdr41	up in 5xFAD+CSF1Ri	0.0150914	1	-0.256976	0.095	0.066
Hmgn3	up in 5xFAD+CSF1Ri	0.0151056	1	-0.0620011	0.057	0.037
Gnai3	up in 5xFAD+CSF1Ri	0.0151094	1	-0.182926	0.06	0.039
Vapb	up in 5xFAD+CSF1Ri	0.0151138	1	-0.0184822	0.054	0.034
Gm48617	up in 5xFAD+CSF1Ri	0.0152175	1	-0.0746732	0.03	0.016
Gm26788	up in 5xFAD+CSF1Ri	0.0152679	1	-8.90963e-05	0.03	0.016
Trmt2b	up in 5xFAD+CSF1Ri	0.0153367	1	-0.110714	0.045	0.028
Olfr99	up in 5xFAD+CSF1Ri	0.0153501	1	-2.29336	0.008	0.02
Tmem106a	up in 5xFAD+CSF1Ri	0.0153905	1	-1.57382	0.02	0.036
Agfg2	up in 5xFAD+CSF1Ri	0.0154191	1	-0.0822462	0.045	0.028
Lag3	up in 5xFAD+CSF1Ri	0.0154201	1	-0.0459904	0.099	0.071
Rsf1os2	up in 5xFAD+CSF1Ri	0.0154313	1	-1.09634	0.08	0.102
Pspc1	up in 5xFAD+CSF1Ri	0.0154489	1	-0.0750883	0.131	0.096
Gm13919	up in 5xFAD+CSF1Ri	0.0154848	1	-1.29981	0.036	0.055
Klhl5	up in 5xFAD+CSF1Ri	0.0155048	1	-0.259502	0.091	0.063
4930556M19Rik	up in 5xFAD+CSF1Ri	0.0155103	1	-1.68847	0.012	0.025
Copb1	up in 5xFAD+CSF1Ri	0.0155416	1	-0.0960947	0.086	0.06
Zfp64	up in 5xFAD+CSF1Ri	0.0155434	1	-0.0772256	0.073	0.049
Kpna3	up in 5xFAD+CSF1Ri	0.0155534	1	-0.15889	0.16	0.118
Rabgap1l	up in 5xFAD+CSF1Ri	0.0155631	1	-0.171949	0.334	0.251
Slc35a3	up in 5xFAD+CSF1Ri	0.0156019	1	-0.0684863	0.059	0.038
Cdkn1b	up in 5xFAD+CSF1Ri	0.0156039	1	-0.112503	0.043	0.026
Fbxw5	up in 5xFAD+CSF1Ri	0.0156371	1	-0.0388387	0.031	0.017
Spag17	up in 5xFAD+CSF1Ri	0.0156825	1	-0.181598	0.067	0.045
Slc10a7	up in 5xFAD+CSF1Ri	0.0156915	1	-0.252546	0.132	0.095
Fam149b	up in 5xFAD+CSF1Ri	0.0158225	1	-0.0779257	0.081	0.056
6530409C15Rik	up in 5xFAD+CSF1Ri	0.0158861	1	-1.01397	0.121	0.143
Kri1	up in 5xFAD+CSF1Ri	0.0159538	1	-0.172369	0.076	0.052
Clint1	up in 5xFAD+CSF1Ri	0.0159564	1	-0.194619	0.406	0.297
Stag1	up in 5xFAD+CSF1Ri	0.0159777	1	-0.100299	0.566	0.416
B4galt5	up in 5xFAD+CSF1Ri	0.0159897	1	-0.240893	0.047	0.03
Cep290	up in 5xFAD+CSF1Ri	0.0160271	1	-0.0308101	0.06	0.04
Ndufb9	up in 5xFAD+CSF1Ri	0.0160547	1	-0.142648	0.032	0.018
Mrps18a	up in 5xFAD+CSF1Ri	0.0160885	1	-0.00861184	0.032	0.018
Ints8	up in 5xFAD+CSF1Ri	0.0160965	1	-0.24788	0.065	0.043
H2afy	up in 5xFAD+CSF1Ri	0.0161085	1	-0.208247	0.057	0.037
Gm17546	up in 5xFAD+CSF1Ri	0.0161111	1	-5.95299	0	0.006
Gm50207	up in 5xFAD+CSF1Ri	0.0161159	1	-0.0182723	0.057	0.037
Gm49807	up in 5xFAD+CSF1Ri	0.0161962	1	-1.83126	0.011	0.023
4930586N03Rik	up in 5xFAD+CSF1Ri	0.0162678	1	-1.97905	0.011	0.023
Hint2	up in 5xFAD+CSF1Ri	0.0162783	1	-0.306389	0.045	0.028
Zfpm2	up in 5xFAD+CSF1Ri	0.016279	1	-1.35386	0.047	0.067
Gm14097	up in 5xFAD+CSF1Ri	0.0163151	1	-1.86766	0.013	0.026
Rsrc2	up in 5xFAD+CSF1Ri	0.0163709	1	-0.169169	0.358	0.267
Gm45235	up in 5xFAD+CSF1Ri	0.0164412	1	-1.8244	0.007	0.019
Pard3b	up in 5xFAD+CSF1Ri	0.0165339	1	-0.245889	0.253	0.188
0610010F05Rik	up in 5xFAD+CSF1Ri	0.0165543	1	-0.0457925	0.068	0.046
Glp2r	up in 5xFAD+CSF1Ri	0.0167291	1	-1.30169	0.017	0.032
Ltn1	up in 5xFAD+CSF1Ri	0.0167293	1	-0.0341559	0.059	0.039
Ralgps1	up in 5xFAD+CSF1Ri	0.0167301	1	-0.975669	0.131	0.15
Klhl2	up in 5xFAD+CSF1Ri	0.0167302	1	-0.0520196	0.066	0.045
Kitl	up in 5xFAD+CSF1Ri	0.0168498	1	-0.183715	0.065	0.044
Phactr4	up in 5xFAD+CSF1Ri	0.016907	1	-0.113742	0.112	0.081
Gm38973	up in 5xFAD+CSF1Ri	0.0170331	1	-1.39412	0.032	0.049
Iqce	up in 5xFAD+CSF1Ri	0.0170606	1	-1.09937	0.071	0.092
Armh3	up in 5xFAD+CSF1Ri	0.0170813	1	-0.30044	0.128	0.092
Diaph2	up in 5xFAD+CSF1Ri	0.0172068	1	-0.0176099	0.645	0.503
4930557K07Rik	up in 5xFAD+CSF1Ri	0.0172673	1	-0.923275	0.126	0.147
Gm49797	up in 5xFAD+CSF1Ri	0.0173293	1	-0.227209	0.072	0.049
Sp1	up in 5xFAD+CSF1Ri	0.0173575	1	-0.188253	0.061	0.041
Ptprq	up in 5xFAD+CSF1Ri	0.0173656	1	-0.0888123	0.067	0.045
Clstn1	up in 5xFAD+CSF1Ri	0.0174534	1	-0.148214	0.073	0.049
Rprd2	up in 5xFAD+CSF1Ri	0.017463	1	-0.255633	0.125	0.091
Bin1	up in 5xFAD+CSF1Ri	0.0174755	1	-0.212878	0.246	0.184
Aknaos	up in 5xFAD+CSF1Ri	0.0174756	1	-0.123992	0.078	0.054
Ro60	up in 5xFAD+CSF1Ri	0.0174972	1	-0.0503052	0.043	0.027
Snrpa	up in 5xFAD+CSF1Ri	0.0175294	1	-0.0570961	0.037	0.022
C78334	up in 5xFAD+CSF1Ri	0.0176431	1	-1.68703	0.009	0.021
Rc3h1	up in 5xFAD+CSF1Ri	0.017665	1	-0.202976	0.216	0.161
Slc1a1	up in 5xFAD+CSF1Ri	0.0176747	1	-1.72236	0.014	0.027
Kifap3	up in 5xFAD+CSF1Ri	0.0177177	1	-0.0836294	0.09	0.063
Scly	up in 5xFAD+CSF1Ri	0.017761	1	-0.14268	0.052	0.033
Tasor	up in 5xFAD+CSF1Ri	0.0177691	1	-0.24102	0.226	0.17
9430041J12Rik	up in 5xFAD+CSF1Ri	0.0177715	1	-1.73401	0.009	0.021
Sos1	up in 5xFAD+CSF1Ri	0.0178043	1	-0.314401	0.114	0.081
Tmem116	up in 5xFAD+CSF1Ri	0.0179224	1	-1.35088	0.019	0.034
Zdhhc2	up in 5xFAD+CSF1Ri	0.0179961	1	-1.44635	0.037	0.055
Skap2	up in 5xFAD+CSF1Ri	0.0180283	1	-0.402085	0.531	0.47
Gm45589	up in 5xFAD+CSF1Ri	0.0180765	1	-4.06814	0.001	0.008
Mis12	up in 5xFAD+CSF1Ri	0.0180854	1	-0.0331826	0.048	0.031
Anxa4	up in 5xFAD+CSF1Ri	0.0180967	1	-0.10163	0.055	0.036
Gm17571	up in 5xFAD+CSF1Ri	0.0181044	1	-3.51844	0.001	0.008
Gpr89	up in 5xFAD+CSF1Ri	0.0181089	1	-0.0354335	0.048	0.031
Nbn	up in 5xFAD+CSF1Ri	0.0181343	1	-0.0863015	0.039	0.024
Mboat1	up in 5xFAD+CSF1Ri	0.018251	1	-0.078646	0.039	0.024
Slc9a1	up in 5xFAD+CSF1Ri	0.0182616	1	-0.227796	0.065	0.044
Nap1l4	up in 5xFAD+CSF1Ri	0.018325	1	-0.139577	0.051	0.032
Klhdc2	up in 5xFAD+CSF1Ri	0.018423	1	-0.198066	0.038	0.023
Adprhl2	up in 5xFAD+CSF1Ri	0.0184324	1	-0.0775655	0.039	0.024
Ttc12	up in 5xFAD+CSF1Ri	0.0184461	1	-0.125257	0.052	0.033
Hps1	up in 5xFAD+CSF1Ri	0.0184887	1	-0.024949	0.046	0.029
Pde7a	up in 5xFAD+CSF1Ri	0.0185749	1	-0.123834	0.072	0.049
Gm20663	up in 5xFAD+CSF1Ri	0.018597	1	-1.3332	0.026	0.043
Tbck	up in 5xFAD+CSF1Ri	0.0186209	1	-0.254115	0.173	0.128
Drg1	up in 5xFAD+CSF1Ri	0.0186891	1	-0.225658	0.29	0.222
Wdr59	up in 5xFAD+CSF1Ri	0.0187286	1	-0.0578754	0.027	0.015
Ghitm	up in 5xFAD+CSF1Ri	0.0187559	1	-0.207526	0.04	0.024
Mmadhc	up in 5xFAD+CSF1Ri	0.0187677	1	-0.0918393	0.042	0.026
4930551O13Rik	up in 5xFAD+CSF1Ri	0.0188111	1	-2.03195	0.011	0.023
Gabrb1	up in 5xFAD+CSF1Ri	0.0188535	1	-0.0710184	0.055	0.036
Wipf1	up in 5xFAD+CSF1Ri	0.0188611	1	-0.253791	0.633	0.551
St13	up in 5xFAD+CSF1Ri	0.0189685	1	-0.242222	0.11	0.079
Tmem260	up in 5xFAD+CSF1Ri	0.0189695	1	-0.294336	0.085	0.06
Smarcd2	up in 5xFAD+CSF1Ri	0.0189852	1	-0.11535	0.045	0.028
Ptcd3	up in 5xFAD+CSF1Ri	0.0191083	1	-0.19279	0.086	0.06
Zkscan3	up in 5xFAD+CSF1Ri	0.0191486	1	-0.911185	0.125	0.145
Ncoa6	up in 5xFAD+CSF1Ri	0.0191508	1	-0.248874	0.112	0.08
4930405A10Rik	up in 5xFAD+CSF1Ri	0.0191721	1	-1.01996	0.089	0.11
Stat6	up in 5xFAD+CSF1Ri	0.0192184	1	-0.374341	0.092	0.064
Pcdhga3	up in 5xFAD+CSF1Ri	0.0192309	1	-2.74197	0.003	0.012
Rp2	up in 5xFAD+CSF1Ri	0.0193279	1	-0.191163	0.124	0.091
Dlgap5	up in 5xFAD+CSF1Ri	0.0194127	1	-1.08396	0.063	0.084
Gm10135	up in 5xFAD+CSF1Ri	0.0194698	1	-1.21784	0.059	0.079
Mettl15	up in 5xFAD+CSF1Ri	0.019553	1	-0.238637	0.082	0.057
Tapbp	up in 5xFAD+CSF1Ri	0.0195837	1	-0.185189	0.094	0.066
Chchd3	up in 5xFAD+CSF1Ri	0.0196888	1	-0.235355	0.169	0.125
Xndc1	up in 5xFAD+CSF1Ri	0.0197204	1	-0.0681188	0.072	0.049
Tshz2	up in 5xFAD+CSF1Ri	0.0197269	1	-0.27306	0.235	0.177
Efr3a	up in 5xFAD+CSF1Ri	0.0198744	1	-0.319731	0.101	0.072
Fam49b	up in 5xFAD+CSF1Ri	0.0200059	1	-0.0954868	0.408	0.309
Ccdc122	up in 5xFAD+CSF1Ri	0.0200338	1	-0.0494066	0.063	0.043
Agl	up in 5xFAD+CSF1Ri	0.0201021	1	-0.0513912	0.089	0.063
Snrpe	up in 5xFAD+CSF1Ri	0.0201099	1	-0.16761	0.022	0.011
Trim65	up in 5xFAD+CSF1Ri	0.0201182	1	-0.0901276	0.03	0.017
Atm	up in 5xFAD+CSF1Ri	0.0201275	1	-0.236057	0.106	0.077
Zc3h13	up in 5xFAD+CSF1Ri	0.0201716	1	-0.320121	0.122	0.089
Rbbp4	up in 5xFAD+CSF1Ri	0.0201894	1	-0.172665	0.075	0.051
Rev3l	up in 5xFAD+CSF1Ri	0.0202	1	-0.179132	0.096	0.068
BC002059	up in 5xFAD+CSF1Ri	0.0202141	1	-0.0525364	0.031	0.017
Slc39a2	up in 5xFAD+CSF1Ri	0.0202511	1	-1.43581	0.026	0.043
Gpat4	up in 5xFAD+CSF1Ri	0.0203077	1	-0.000448046	0.033	0.019
Pola1	up in 5xFAD+CSF1Ri	0.0203571	1	-0.140104	0.08	0.056
Cep112	up in 5xFAD+CSF1Ri	0.0203809	1	-0.185452	0.118	0.086
Dcbld2	up in 5xFAD+CSF1Ri	0.0204496	1	-0.13405	0.102	0.074
Gm12264	up in 5xFAD+CSF1Ri	0.0204573	1	-1.12562	0.005	0.015
Fance	up in 5xFAD+CSF1Ri	0.0205422	1	-0.141861	0.089	0.063
Nbas	up in 5xFAD+CSF1Ri	0.0205637	1	-0.215138	0.111	0.08
Aftph	up in 5xFAD+CSF1Ri	0.0206301	1	-0.225833	0.242	0.182
Dclre1c	up in 5xFAD+CSF1Ri	0.0206538	1	-0.186785	0.13	0.095
Plekhf2	up in 5xFAD+CSF1Ri	0.0207676	1	-0.0901488	0.058	0.038
Snx9	up in 5xFAD+CSF1Ri	0.0208026	1	-0.279829	0.093	0.066
Uggt1	up in 5xFAD+CSF1Ri	0.0208443	1	-0.237829	0.148	0.109
Ophn1	up in 5xFAD+CSF1Ri	0.0210065	1	-0.154167	0.372	0.283
Dhrs3	up in 5xFAD+CSF1Ri	0.0210353	1	-0.871903	0.222	0.226
Arsg	up in 5xFAD+CSF1Ri	0.0210483	1	-0.248707	0.096	0.068
2310010J17Rik	up in 5xFAD+CSF1Ri	0.0210621	1	-0.17071	0.032	0.018
Mtmr4	up in 5xFAD+CSF1Ri	0.0210804	1	-0.100105	0.023	0.012
Skint5	up in 5xFAD+CSF1Ri	0.0211095	1	-1.35093	0.032	0.049
Cyp20a1	up in 5xFAD+CSF1Ri	0.0212119	1	-0.044481	0.038	0.023
Tpd52	up in 5xFAD+CSF1Ri	0.0212386	1	-0.202164	0.227	0.171
Usp6nl	up in 5xFAD+CSF1Ri	0.0212575	1	-5.32399e-05	0.036	0.021
Zfp715	up in 5xFAD+CSF1Ri	0.021444	1	-0.144169	0.076	0.053
Phkg1	up in 5xFAD+CSF1Ri	0.0214567	1	-1.31512	0.05	0.068
Mga	up in 5xFAD+CSF1Ri	0.0214608	1	-0.175417	0.184	0.138
Ccdc62	up in 5xFAD+CSF1Ri	0.0214728	1	-0.0649314	0.067	0.046
Ttc7	up in 5xFAD+CSF1Ri	0.0214837	1	-0.087965	0.08	0.056
Plxna2	up in 5xFAD+CSF1Ri	0.0214848	1	-0.620563	0.02	0.035
Vps45	up in 5xFAD+CSF1Ri	0.0216512	1	-0.0306271	0.043	0.027
Mcmbp	up in 5xFAD+CSF1Ri	0.0216773	1	-0.17002	0.086	0.061
Ccdc6	up in 5xFAD+CSF1Ri	0.0217477	1	-0.222571	0.054	0.035
Fbxo9	up in 5xFAD+CSF1Ri	0.021788	1	-0.221071	0.059	0.039
Tasor2	up in 5xFAD+CSF1Ri	0.0218181	1	-0.354179	0.142	0.105
Copb2	up in 5xFAD+CSF1Ri	0.0218782	1	-0.0916058	0.044	0.028
Cnih4	up in 5xFAD+CSF1Ri	0.0219022	1	-0.247229	0.058	0.038
Ddx43	up in 5xFAD+CSF1Ri	0.0219299	1	-0.159865	0.073	0.05
Slc8a1	up in 5xFAD+CSF1Ri	0.0219347	1	-0.00540286	0.787	0.643
Igsf8	up in 5xFAD+CSF1Ri	0.0219966	1	-0.072106	0.043	0.027
Apopt1	up in 5xFAD+CSF1Ri	0.0220141	1	-0.130018	0.05	0.032
Socs7	up in 5xFAD+CSF1Ri	0.0220196	1	-0.0580266	0.042	0.026
Shisa5	up in 5xFAD+CSF1Ri	0.0220201	1	-0.134484	0.052	0.034
Ddx49	up in 5xFAD+CSF1Ri	0.0220484	1	-0.115685	0.037	0.022
Zfp386	up in 5xFAD+CSF1Ri	0.0221475	1	-0.102136	0.042	0.026
A930016O22Rik	up in 5xFAD+CSF1Ri	0.0221846	1	-1.28041	0.071	0.09
Gm39326	up in 5xFAD+CSF1Ri	0.0221876	1	-1.92674	0.011	0.022
Hpgds	up in 5xFAD+CSF1Ri	0.0221912	1	-0.267798	0.682	0.589
Sncaip	up in 5xFAD+CSF1Ri	0.022214	1	-0.252641	0.125	0.092
Rps6kc1	up in 5xFAD+CSF1Ri	0.0222611	1	-0.254464	0.085	0.06
Kdsr	up in 5xFAD+CSF1Ri	0.0222769	1	-0.0703063	0.039	0.024
Arpc1b	up in 5xFAD+CSF1Ri	0.0223175	1	-0.177379	0.201	0.152
Arf3	up in 5xFAD+CSF1Ri	0.0223505	1	-0.233563	0.054	0.035
Acap1	up in 5xFAD+CSF1Ri	0.0224374	1	-4.05167	0.001	0.008
Tspan9	up in 5xFAD+CSF1Ri	0.0225968	1	-0.372534	0.056	0.037
Cyfip2	up in 5xFAD+CSF1Ri	0.0226746	1	-0.25799	0.219	0.165
Phrf1	up in 5xFAD+CSF1Ri	0.0227862	1	-0.207103	0.091	0.064
Gm46224	up in 5xFAD+CSF1Ri	0.022816	1	-0.213715	0.158	0.118
Pcmt1	up in 5xFAD+CSF1Ri	0.0229179	1	-0.44835	0.104	0.075
Foxk1	up in 5xFAD+CSF1Ri	0.0229306	1	-0.0387173	0.059	0.04
Gm20404	up in 5xFAD+CSF1Ri	0.0230378	1	-1.18923	0.044	0.063
Arhgef2	up in 5xFAD+CSF1Ri	0.0230787	1	-0.253228	0.197	0.149
Zfp472	up in 5xFAD+CSF1Ri	0.0230805	1	-0.147078	0.04	0.025
Slc4a2	up in 5xFAD+CSF1Ri	0.0230958	1	-0.0516828	0.06	0.041
Mvb12b	up in 5xFAD+CSF1Ri	0.0231093	1	-0.254173	0.232	0.173
Smc6	up in 5xFAD+CSF1Ri	0.0231162	1	-0.191674	0.142	0.106
Minar1	up in 5xFAD+CSF1Ri	0.023214	1	-1.67108	0.016	0.029
Dgkb	up in 5xFAD+CSF1Ri	0.0232555	1	-0.326284	0.106	0.077
Zfp523	up in 5xFAD+CSF1Ri	0.0232819	1	-0.18652	0.045	0.029
Gm2117	up in 5xFAD+CSF1Ri	0.0233618	1	-0.0221748	0.026	0.015
Camsap1	up in 5xFAD+CSF1Ri	0.0233747	1	-0.335443	0.11	0.079
Aup1	up in 5xFAD+CSF1Ri	0.0234664	1	-0.175103	0.21	0.161
Itga4	up in 5xFAD+CSF1Ri	0.0234709	1	-2.41072	0.003	0.011
Cntnap5a	up in 5xFAD+CSF1Ri	0.0235479	1	-0.121658	0.026	0.015
Lox	up in 5xFAD+CSF1Ri	0.0235983	1	-2.23126	0.006	0.016
Ppp2r5c	up in 5xFAD+CSF1Ri	0.0236259	1	-0.313348	0.209	0.157
Tasp1	up in 5xFAD+CSF1Ri	0.0236731	1	-0.217053	0.08	0.056
Iqcg	up in 5xFAD+CSF1Ri	0.023694	1	-2.15677	0.006	0.016
Rpgrip1l	up in 5xFAD+CSF1Ri	0.0236986	1	-0.0250463	0.027	0.015
Hmgxb4	up in 5xFAD+CSF1Ri	0.0237868	1	-0.19663	0.09	0.064
Galntl6	up in 5xFAD+CSF1Ri	0.0238122	1	-0.248405	0.055	0.036
Uap1	up in 5xFAD+CSF1Ri	0.0240072	1	-0.0353557	0.056	0.037
Ext2	up in 5xFAD+CSF1Ri	0.0241771	1	-0.296226	0.09	0.064
Ccdc7a	up in 5xFAD+CSF1Ri	0.0242116	1	-2.45729	0.004	0.013
Top3b	up in 5xFAD+CSF1Ri	0.0242282	1	-0.378935	0.056	0.037
Hsd17b4	up in 5xFAD+CSF1Ri	0.0242483	1	-0.181545	0.081	0.057
Mtln	up in 5xFAD+CSF1Ri	0.0243096	1	-0.0700221	0.028	0.016
Pard3bos1	up in 5xFAD+CSF1Ri	0.0243498	1	-0.344278	0.122	0.09
Zfp385a	up in 5xFAD+CSF1Ri	0.0243927	1	-0.153616	0.079	0.056
Parvb	up in 5xFAD+CSF1Ri	0.0244066	1	-0.128384	0.074	0.051
Agtpbp1	up in 5xFAD+CSF1Ri	0.0245693	1	-0.208987	0.093	0.066
Snapc3	up in 5xFAD+CSF1Ri	0.0246845	1	-0.274046	0.125	0.092
Gabpb1	up in 5xFAD+CSF1Ri	0.0247028	1	-0.109786	0.08	0.056
Ajm1	up in 5xFAD+CSF1Ri	0.0247406	1	-0.0772492	0.028	0.016
Gm21057	up in 5xFAD+CSF1Ri	0.0248219	1	-1.07194	0.039	0.057
Sh3rf1	up in 5xFAD+CSF1Ri	0.0248404	1	-1.5769	0.023	0.038
Cenpc1	up in 5xFAD+CSF1Ri	0.0248464	1	-0.188286	0.083	0.059
Mcm7	up in 5xFAD+CSF1Ri	0.0249348	1	-0.0486235	0.03	0.017
Clasp1	up in 5xFAD+CSF1Ri	0.0249682	1	-0.298103	0.102	0.074
Zfp451	up in 5xFAD+CSF1Ri	0.0250787	1	-0.223738	0.092	0.066
Nek1	up in 5xFAD+CSF1Ri	0.0251686	1	-0.220016	0.058	0.039
Cnst	up in 5xFAD+CSF1Ri	0.0251951	1	-0.204016	0.059	0.04
Hdgfl3	up in 5xFAD+CSF1Ri	0.0254032	1	-0.0694265	0.021	0.011
Atxn10	up in 5xFAD+CSF1Ri	0.025421	1	-0.290246	0.231	0.174
Map4k3	up in 5xFAD+CSF1Ri	0.0255078	1	-0.271193	0.248	0.188
Kansl2	up in 5xFAD+CSF1Ri	0.0255926	1	-0.124336	0.052	0.034
Dstyk	up in 5xFAD+CSF1Ri	0.0256146	1	-0.141217	0.098	0.071
Sfswap	up in 5xFAD+CSF1Ri	0.0256174	1	-0.233357	0.124	0.092
Mecp2	up in 5xFAD+CSF1Ri	0.0256574	1	-0.223172	0.165	0.124
Cog3	up in 5xFAD+CSF1Ri	0.0256575	1	-0.132124	0.058	0.039
Psmd2	up in 5xFAD+CSF1Ri	0.0257414	1	-0.0841162	0.047	0.031
Dhdh	up in 5xFAD+CSF1Ri	0.0258013	1	-0.0258957	0.041	0.026
Ldlrad4	up in 5xFAD+CSF1Ri	0.0258255	1	-0.37174	0.596	0.52
Smarcal1	up in 5xFAD+CSF1Ri	0.0258785	1	-0.0972296	0.035	0.021
Cadm2	up in 5xFAD+CSF1Ri	0.0259488	1	-0.380905	0.111	0.08
Gm12905	up in 5xFAD+CSF1Ri	0.0259491	1	-0.182089	0.056	0.037
Gm50035	up in 5xFAD+CSF1Ri	0.02608	1	-0.5436	0.318	0.312
Limk2	up in 5xFAD+CSF1Ri	0.0260935	1	-0.0301302	0.044	0.028
Abhd17c	up in 5xFAD+CSF1Ri	0.0261011	1	-0.244438	0.073	0.051
2610035D17Rik	up in 5xFAD+CSF1Ri	0.0261377	1	-0.239817	0.075	0.052
Pdss2	up in 5xFAD+CSF1Ri	0.0261596	1	-0.176309	0.14	0.105
Gpr162	up in 5xFAD+CSF1Ri	0.0262339	1	-1.39457	0.019	0.033
Ube2l3	up in 5xFAD+CSF1Ri	0.0262361	1	-0.123539	0.066	0.046
2610008E11Rik	up in 5xFAD+CSF1Ri	0.0263003	1	-0.108649	0.047	0.031
Tbc1d8b	up in 5xFAD+CSF1Ri	0.0263481	1	-0.129182	0.056	0.037
Polg2	up in 5xFAD+CSF1Ri	0.0263555	1	-0.0772963	0.045	0.029
Eif3l	up in 5xFAD+CSF1Ri	0.0263862	1	-0.0685771	0.033	0.019
Vps35l	up in 5xFAD+CSF1Ri	0.0263902	1	-0.256378	0.154	0.115
Yme1l1	up in 5xFAD+CSF1Ri	0.0264077	1	-0.270103	0.208	0.156
Rnf121	up in 5xFAD+CSF1Ri	0.0264999	1	-0.12945	0.048	0.032
Ttll5	up in 5xFAD+CSF1Ri	0.0265088	1	-1.17421	0.04	0.058
Gm27241	up in 5xFAD+CSF1Ri	0.0265512	1	-0.265379	0.034	0.02
Grik4	up in 5xFAD+CSF1Ri	0.0265538	1	-0.0701824	0.032	0.019
Vsig10	up in 5xFAD+CSF1Ri	0.026576	1	-1.71644	0.013	0.025
Uba5	up in 5xFAD+CSF1Ri	0.0267173	1	-0.0892037	0.066	0.046
Hmcn2	up in 5xFAD+CSF1Ri	0.0267575	1	-2.27034	0.002	0.009
Myzap	up in 5xFAD+CSF1Ri	0.0267673	1	-2.27724	0.007	0.017
Zfp330	up in 5xFAD+CSF1Ri	0.0267938	1	-0.0716019	0.037	0.023
Zfp120	up in 5xFAD+CSF1Ri	0.0268103	1	-0.214233	0.06	0.041
Msantd2	up in 5xFAD+CSF1Ri	0.026827	1	-0.15781	0.048	0.032
1500004A13Rik	up in 5xFAD+CSF1Ri	0.0268434	1	-0.214808	0.191	0.145
Pomt1	up in 5xFAD+CSF1Ri	0.0268488	1	-0.116579	0.044	0.028
Eif2ak2	up in 5xFAD+CSF1Ri	0.0269499	1	-0.379764	0.116	0.085
Gm26917	up in 5xFAD+CSF1Ri	0.0269522	1	-0.189148	0.299	0.228
Sh3pxd2b	up in 5xFAD+CSF1Ri	0.0270224	1	-1.36455	0.042	0.06
Robo2	up in 5xFAD+CSF1Ri	0.0270384	1	-1.28026	0.028	0.044
Eri1	up in 5xFAD+CSF1Ri	0.027124	1	-0.1568	0.034	0.02
Rps6kb1	up in 5xFAD+CSF1Ri	0.0271452	1	-0.299425	0.191	0.143
Ism1	up in 5xFAD+CSF1Ri	0.0271454	1	-1.33742	0.013	0.025
Tma16	up in 5xFAD+CSF1Ri	0.0272311	1	-0.123288	0.036	0.022
Nkap	up in 5xFAD+CSF1Ri	0.0272348	1	-0.0412083	0.038	0.024
Sgpp1	up in 5xFAD+CSF1Ri	0.0273444	1	-0.112496	0.036	0.022
Wars2	up in 5xFAD+CSF1Ri	0.0273674	1	-0.0125856	0.084	0.061
Ubn2	up in 5xFAD+CSF1Ri	0.0273694	1	-0.179096	0.369	0.276
Scara5	up in 5xFAD+CSF1Ri	0.0273755	1	-1.49409	0.022	0.036
Atp6v1e1	up in 5xFAD+CSF1Ri	0.0273944	1	-0.155381	0.092	0.066
Hip1	up in 5xFAD+CSF1Ri	0.0274777	1	-0.257213	0.082	0.058
5830416I19Rik	up in 5xFAD+CSF1Ri	0.027588	1	-0.688028	0.293	0.285
Cfdp1	up in 5xFAD+CSF1Ri	0.0276084	1	-0.0825973	0.073	0.051
Samm50	up in 5xFAD+CSF1Ri	0.0276151	1	-0.132393	0.082	0.059
Zdhhc9	up in 5xFAD+CSF1Ri	0.027698	1	-0.151411	0.045	0.029
Vcl	up in 5xFAD+CSF1Ri	0.0277434	1	-0.098567	0.07	0.049
Tbc1d5	up in 5xFAD+CSF1Ri	0.0277693	1	-0.345386	0.619	0.526
Ccl25	up in 5xFAD+CSF1Ri	0.0278531	1	-0.168609	0.07	0.048
H2-K1	up in 5xFAD+CSF1Ri	0.0278616	1	-0.232818	0.248	0.19
Dgke	up in 5xFAD+CSF1Ri	0.0279004	1	-0.264253	0.037	0.023
Dnajc11	up in 5xFAD+CSF1Ri	0.0279066	1	-0.0422491	0.086	0.062
Abraxas1	up in 5xFAD+CSF1Ri	0.0280881	1	-0.28779	0.036	0.022
Gba	up in 5xFAD+CSF1Ri	0.028193	1	-0.0161331	0.054	0.036
Hmgxb3	up in 5xFAD+CSF1Ri	0.0281939	1	-0.366537	0.093	0.066
Ddx55	up in 5xFAD+CSF1Ri	0.028254	1	-0.112881	0.061	0.042
Kiz	up in 5xFAD+CSF1Ri	0.028265	1	-0.231427	0.091	0.065
Rdm1	up in 5xFAD+CSF1Ri	0.0282974	1	-0.00172709	0.024	0.013
Gm37165	up in 5xFAD+CSF1Ri	0.0283574	1	-2.12697	0.006	0.016
Antxr2	up in 5xFAD+CSF1Ri	0.0283728	1	-0.208365	0.278	0.209
Gm47376	up in 5xFAD+CSF1Ri	0.0284246	1	-2.92827	0.003	0.011
Ppil4	up in 5xFAD+CSF1Ri	0.0285776	1	-0.15683	0.063	0.043
Zc3h12c	up in 5xFAD+CSF1Ri	0.0285899	1	-0.129034	0.08	0.057
Ap3d1	up in 5xFAD+CSF1Ri	0.0287691	1	-0.204867	0.136	0.102
Fip1l1	up in 5xFAD+CSF1Ri	0.0287982	1	-0.112757	0.102	0.075
Ifi204	up in 5xFAD+CSF1Ri	0.0290058	1	-1.03531	0.07	0.089
Gm38335	up in 5xFAD+CSF1Ri	0.0292045	1	-2.23614	0.004	0.013
Gart	up in 5xFAD+CSF1Ri	0.0292683	1	-0.196696	0.121	0.09
Gm26590	up in 5xFAD+CSF1Ri	0.0293428	1	-0.153881	0.06	0.041
Cetn3	up in 5xFAD+CSF1Ri	0.0296918	1	-0.115696	0.074	0.052
Mre11a	up in 5xFAD+CSF1Ri	0.0296977	1	-0.182256	0.058	0.039
Rfwd3	up in 5xFAD+CSF1Ri	0.0297866	1	-0.0194306	0.05	0.033
Utp6	up in 5xFAD+CSF1Ri	0.029789	1	-0.0543416	0.063	0.044
Clk1	up in 5xFAD+CSF1Ri	0.0298126	1	-0.0599334	0.604	0.46
4930599N23Rik	up in 5xFAD+CSF1Ri	0.0299075	1	-0.303166	0.18	0.136
Fbxo28	up in 5xFAD+CSF1Ri	0.0299598	1	-0.111342	0.05	0.033
Pias2	up in 5xFAD+CSF1Ri	0.0299673	1	-0.302734	0.192	0.144
Mfsd12	up in 5xFAD+CSF1Ri	0.0300442	1	-0.226654	0.229	0.177
Renbp	up in 5xFAD+CSF1Ri	0.0300536	1	-0.174891	0.131	0.098
Elp1	up in 5xFAD+CSF1Ri	0.030206	1	-0.237518	0.058	0.039
Jmy	up in 5xFAD+CSF1Ri	0.0303448	1	-0.130776	0.054	0.036
Taf2	up in 5xFAD+CSF1Ri	0.0304527	1	-0.193598	0.057	0.038
Dlgap2	up in 5xFAD+CSF1Ri	0.0304733	1	-1.29885	0.026	0.041
Fggy	up in 5xFAD+CSF1Ri	0.0305534	1	-0.210027	0.087	0.063
Ftx	up in 5xFAD+CSF1Ri	0.030671	1	-0.0937886	0.061	0.042
Efr3b	up in 5xFAD+CSF1Ri	0.030673	1	-1.1084	0.058	0.077
Rnf180	up in 5xFAD+CSF1Ri	0.0307545	1	-0.253682	0.299	0.226
Snupn	up in 5xFAD+CSF1Ri	0.0308044	1	-0.014469	0.03	0.017
Exoc1	up in 5xFAD+CSF1Ri	0.0310133	1	-0.185738	0.078	0.056
Nr1h2	up in 5xFAD+CSF1Ri	0.0310602	1	-0.0144204	0.03	0.017
Cd72	up in 5xFAD+CSF1Ri	0.031211	1	-0.0177888	0.08	0.058
Ccdc73	up in 5xFAD+CSF1Ri	0.0312353	1	-0.120013	0.138	0.105
Mdp1	up in 5xFAD+CSF1Ri	0.0313687	1	-0.0852446	0.043	0.028
Gm12841	up in 5xFAD+CSF1Ri	0.031448	1	-5.53939	0	0.005
Olfr1417	up in 5xFAD+CSF1Ri	0.031448	1	-5.7635	0	0.005
Plac1	up in 5xFAD+CSF1Ri	0.031448	1	-5.73653	0	0.005
4930589L23Rik	up in 5xFAD+CSF1Ri	0.031448	1	-5.63196	0	0.005
Dpep2.1	up in 5xFAD+CSF1Ri	0.0315873	1	-0.153885	0.046	0.03
D10Wsu102e	up in 5xFAD+CSF1Ri	0.0316645	1	-0.0660996	0.032	0.019
mt-Nd4l	up in 5xFAD+CSF1Ri	0.0316645	1	-0.291278	0.046	0.03
Gpn2	up in 5xFAD+CSF1Ri	0.0316976	1	-0.148369	0.028	0.017
Plce1	up in 5xFAD+CSF1Ri	0.0317966	1	-0.200694	0.052	0.034
Lekr1	up in 5xFAD+CSF1Ri	0.0318436	1	-0.133784	0.04	0.026
Ndufaf2	up in 5xFAD+CSF1Ri	0.0318599	1	-0.208643	0.103	0.076
Gm12216	up in 5xFAD+CSF1Ri	0.0319684	1	-0.511744	0.413	0.381
Pi4k2a	up in 5xFAD+CSF1Ri	0.0320553	1	-0.0943969	0.057	0.039
Cox16	up in 5xFAD+CSF1Ri	0.0321426	1	-0.240431	0.249	0.191
Nudt4	up in 5xFAD+CSF1Ri	0.0321538	1	-0.107055	0.037	0.023
Alkbh6	up in 5xFAD+CSF1Ri	0.032165	1	-0.0238887	0.037	0.023
Vmp1	up in 5xFAD+CSF1Ri	0.0321954	1	-0.195171	0.181	0.138
AW146154	up in 5xFAD+CSF1Ri	0.0322809	1	-0.124355	0.044	0.029
Dglucy	up in 5xFAD+CSF1Ri	0.0323925	1	-0.244751	0.122	0.092
Ankhd1	up in 5xFAD+CSF1Ri	0.0324354	1	-0.245394	0.335	0.249
Trim43c	up in 5xFAD+CSF1Ri	0.0324474	1	-0.29772	0.045	0.03
Helb	up in 5xFAD+CSF1Ri	0.0324717	1	-0.0317351	0.034	0.021
Eif2s1	up in 5xFAD+CSF1Ri	0.0324762	1	-0.13123	0.061	0.042
Gm15404	up in 5xFAD+CSF1Ri	0.0325907	1	-0.102288	0.042	0.027
Gm17036	up in 5xFAD+CSF1Ri	0.0326077	1	-0.23562	0.101	0.074
Pskh1	up in 5xFAD+CSF1Ri	0.0326172	1	-0.060223	0.039	0.025
Klhl28	up in 5xFAD+CSF1Ri	0.0326294	1	-0.026753	0.041	0.026
Lyrm1	up in 5xFAD+CSF1Ri	0.0327271	1	-0.0664696	0.04	0.026
Serpinb6a	up in 5xFAD+CSF1Ri	0.0328561	1	-0.275791	0.095	0.069
Crtc3	up in 5xFAD+CSF1Ri	0.03293	1	-0.37102	0.141	0.105
Tfb2m	up in 5xFAD+CSF1Ri	0.0329597	1	-0.0598568	0.038	0.024
Psmc2	up in 5xFAD+CSF1Ri	0.0329683	1	-0.226371	0.046	0.03
Rbm6	up in 5xFAD+CSF1Ri	0.0329745	1	-0.222903	0.319	0.244
Braf	up in 5xFAD+CSF1Ri	0.0330423	1	-0.186485	0.152	0.115
Pigq	up in 5xFAD+CSF1Ri	0.0330543	1	-0.172317	0.033	0.02
Cdk10	up in 5xFAD+CSF1Ri	0.0330607	1	-0.266652	0.043	0.028
Proser1	up in 5xFAD+CSF1Ri	0.033073	1	-0.84077	0.12	0.138
Ammecr1	up in 5xFAD+CSF1Ri	0.0330791	1	-0.181215	0.079	0.057
Zbtb43	up in 5xFAD+CSF1Ri	0.0331388	1	-0.0896267	0.032	0.019
Dars	up in 5xFAD+CSF1Ri	0.0332348	1	-0.117138	0.079	0.057
Dcc	up in 5xFAD+CSF1Ri	0.0332374	1	-0.248166	0.115	0.085
Nup133	up in 5xFAD+CSF1Ri	0.0332398	1	-0.276861	0.038	0.024
Irf2	up in 5xFAD+CSF1Ri	0.0333758	1	-0.190556	0.392	0.295
Wdr91	up in 5xFAD+CSF1Ri	0.0334525	1	-0.168296	0.035	0.021
Htr4	up in 5xFAD+CSF1Ri	0.0334643	1	-0.224327	0.035	0.021
Aak1	up in 5xFAD+CSF1Ri	0.0336049	1	-0.290476	0.145	0.11
H2-T24	up in 5xFAD+CSF1Ri	0.0336438	1	-0.0339382	0.054	0.036
Ccser2	up in 5xFAD+CSF1Ri	0.0336563	1	-0.0310157	0.052	0.035
Gm16124	up in 5xFAD+CSF1Ri	0.0336809	1	-0.410632	0.093	0.067
Crybg3	up in 5xFAD+CSF1Ri	0.0337213	1	-0.237274	0.099	0.073
Eps15	up in 5xFAD+CSF1Ri	0.0337651	1	-0.339246	0.148	0.111
Plod3	up in 5xFAD+CSF1Ri	0.0337772	1	-0.242464	0.104	0.077
Dapk1	up in 5xFAD+CSF1Ri	0.0338158	1	-0.195495	0.103	0.077
Washc5	up in 5xFAD+CSF1Ri	0.033823	1	-0.0600055	0.056	0.038
Wwox	up in 5xFAD+CSF1Ri	0.0338687	1	-0.149334	0.45	0.349
Tmem120b	up in 5xFAD+CSF1Ri	0.0338691	1	-0.162296	0.071	0.05
Xylt1	up in 5xFAD+CSF1Ri	0.0341694	1	-0.520815	0.334	0.329
B3galt2	up in 5xFAD+CSF1Ri	0.0341703	1	-0.302948	0.089	0.064
Rnh1	up in 5xFAD+CSF1Ri	0.0341747	1	-0.0844498	0.053	0.036
Mapk10	up in 5xFAD+CSF1Ri	0.0345316	1	-0.245387	0.043	0.028
Immp2l	up in 5xFAD+CSF1Ri	0.0346297	1	-0.265153	0.291	0.224
Snx24	up in 5xFAD+CSF1Ri	0.0346657	1	-0.433147	0.404	0.378
Cdh11	up in 5xFAD+CSF1Ri	0.0346865	1	-2.31615	0.005	0.014
Capn11	up in 5xFAD+CSF1Ri	0.0346865	1	-3.58319	0.001	0.007
Wdr90	up in 5xFAD+CSF1Ri	0.0346865	1	-3.51997	0.001	0.007
Gm47566	up in 5xFAD+CSF1Ri	0.0348593	1	-0.154694	0.051	0.034
Cyb5b	up in 5xFAD+CSF1Ri	0.0349327	1	-0.278064	0.06	0.041
Pds5b	up in 5xFAD+CSF1Ri	0.0350214	1	-0.347524	0.113	0.083
Ahctf1	up in 5xFAD+CSF1Ri	0.0351379	1	-0.0616473	0.053	0.036
Dse	up in 5xFAD+CSF1Ri	0.0352012	1	-0.244752	0.057	0.039
Lsamp	up in 5xFAD+CSF1Ri	0.0352145	1	-0.277996	0.275	0.208
Cspp1	up in 5xFAD+CSF1Ri	0.0352795	1	-0.647883	0.28	0.274
Padi2	up in 5xFAD+CSF1Ri	0.0353051	1	-0.171885	0.114	0.085
Ss18l1	up in 5xFAD+CSF1Ri	0.0356572	1	-0.0440019	0.023	0.013
Afg3l2	up in 5xFAD+CSF1Ri	0.0356809	1	-0.0763539	0.05	0.033
Aste1	up in 5xFAD+CSF1Ri	0.0357191	1	-1.38587	0.037	0.053
Wdpcp	up in 5xFAD+CSF1Ri	0.0358316	1	-0.325065	0.122	0.091
Pstk	up in 5xFAD+CSF1Ri	0.0358971	1	-0.355942	0.104	0.077
Sdhaf3	up in 5xFAD+CSF1Ri	0.0359377	1	-1.82222	0.011	0.021
Eaf2	up in 5xFAD+CSF1Ri	0.036003	1	-0.0067526	0.063	0.045
Cpeb3	up in 5xFAD+CSF1Ri	0.0363435	1	-0.261421	0.104	0.077
P2rx7	up in 5xFAD+CSF1Ri	0.0363874	1	-0.295033	0.241	0.184
Noc3l	up in 5xFAD+CSF1Ri	0.0363971	1	-0.123285	0.054	0.036
Adcy9	up in 5xFAD+CSF1Ri	0.0364596	1	-0.18853	0.15	0.114
Riok1	up in 5xFAD+CSF1Ri	0.0368825	1	-0.18066	0.05	0.033
Pi4ka	up in 5xFAD+CSF1Ri	0.0369551	1	-0.243365	0.163	0.124
Gatc	up in 5xFAD+CSF1Ri	0.0370181	1	-0.0214887	0.024	0.014
Prr14l	up in 5xFAD+CSF1Ri	0.0370236	1	-0.166248	0.226	0.174
Eya4	up in 5xFAD+CSF1Ri	0.0370922	1	-0.207498	0.235	0.181
Tex2	up in 5xFAD+CSF1Ri	0.0371029	1	-0.000171137	0.057	0.039
Dpp7	up in 5xFAD+CSF1Ri	0.0372811	1	-0.10446	0.057	0.039
Grid2	up in 5xFAD+CSF1Ri	0.0373183	1	-0.091911	0.544	0.419
Fes	up in 5xFAD+CSF1Ri	0.0374286	1	-0.184277	0.148	0.113
Cd44	up in 5xFAD+CSF1Ri	0.0374462	1	-1.53624	0.014	0.025
Acad10	up in 5xFAD+CSF1Ri	0.0376459	1	-0.0647805	0.027	0.016
Prpf18	up in 5xFAD+CSF1Ri	0.0376586	1	-0.25191	0.077	0.055
Sidt1	up in 5xFAD+CSF1Ri	0.0377528	1	-1.13153	0.038	0.054
Zmym6	up in 5xFAD+CSF1Ri	0.0377831	1	-0.194604	0.082	0.06
Pcbp2	up in 5xFAD+CSF1Ri	0.0378425	1	-0.312124	0.191	0.145
Abhd14b	up in 5xFAD+CSF1Ri	0.0378488	1	-0.0396762	0.026	0.015
Kdelr2	up in 5xFAD+CSF1Ri	0.0378743	1	-0.178768	0.043	0.028
Rxrg	up in 5xFAD+CSF1Ri	0.0379062	1	-1.54913	0.018	0.03
Gm15243	up in 5xFAD+CSF1Ri	0.0380642	1	-0.189805	0.166	0.129
Arl6ip6	up in 5xFAD+CSF1Ri	0.0380797	1	-0.068422	0.026	0.015
Rnf181	up in 5xFAD+CSF1Ri	0.0381992	1	-0.119435	0.025	0.015
Nol8	up in 5xFAD+CSF1Ri	0.0383076	1	-0.177848	0.043	0.028
Swi5	up in 5xFAD+CSF1Ri	0.0384268	1	-0.0713314	0.04	0.026
Slc8b1	up in 5xFAD+CSF1Ri	0.0384384	1	-0.244564	0.086	0.063
Plcb2	up in 5xFAD+CSF1Ri	0.0384818	1	-0.0932785	0.07	0.049
Sox7	up in 5xFAD+CSF1Ri	0.0384906	1	-1.71868	0.007	0.017
Naa15	up in 5xFAD+CSF1Ri	0.0385295	1	-0.194903	0.281	0.218
Gtf2ird2	up in 5xFAD+CSF1Ri	0.038693	1	-0.200217	0.317	0.245
Mcm3ap	up in 5xFAD+CSF1Ri	0.0387209	1	-0.0838532	0.054	0.037
Irf1	up in 5xFAD+CSF1Ri	0.0387619	1	-0.0958763	0.041	0.027
Stim1	up in 5xFAD+CSF1Ri	0.0387968	1	-0.153315	0.093	0.068
Uchl4	up in 5xFAD+CSF1Ri	0.0388161	1	-1.06302	0.041	0.058
Xpnpep1	up in 5xFAD+CSF1Ri	0.0388551	1	-0.0805003	0.053	0.036
Spint2	up in 5xFAD+CSF1Ri	0.0390582	1	-1.4735	0.015	0.026
Trap1	up in 5xFAD+CSF1Ri	0.0390601	1	-0.199442	0.05	0.033
Angptl2	up in 5xFAD+CSF1Ri	0.0390879	1	-0.0997749	0.027	0.016
Fyn	up in 5xFAD+CSF1Ri	0.0391238	1	-0.18227	0.092	0.068
Gm30541	up in 5xFAD+CSF1Ri	0.0391636	1	-0.010451	0.018	0.009
Bcar3	up in 5xFAD+CSF1Ri	0.0391887	1	-1.12267	0.056	0.073
Plpbp	up in 5xFAD+CSF1Ri	0.0392211	1	-0.381628	0.047	0.032
Cdc42ep3	up in 5xFAD+CSF1Ri	0.0392837	1	-0.323437	0.026	0.015
Gyg	up in 5xFAD+CSF1Ri	0.0393271	1	-1.58421	0.015	0.026
Ctu2	up in 5xFAD+CSF1Ri	0.0393818	1	-0.22905	0.027	0.016
Gm27153	up in 5xFAD+CSF1Ri	0.0394512	1	-5.34092	0	0.004
Gm38033	up in 5xFAD+CSF1Ri	0.0394512	1	-5.79834	0	0.004
G630064G18Rik	up in 5xFAD+CSF1Ri	0.0394512	1	-5.76009	0	0.004
Alpk2	up in 5xFAD+CSF1Ri	0.0394512	1	-5.57973	0	0.004
Gm29266	up in 5xFAD+CSF1Ri	0.0394512	1	-5.42414	0	0.004
Gm15555	up in 5xFAD+CSF1Ri	0.0394512	1	-5.34663	0	0.004
Pnpla6	up in 5xFAD+CSF1Ri	0.0395895	1	-0.0685523	0.033	0.02
Pramel7	up in 5xFAD+CSF1Ri	0.0399049	1	-0.0747574	0.038	0.024
Nploc4	up in 5xFAD+CSF1Ri	0.0399209	1	-0.203065	0.06	0.042
Bnipl	up in 5xFAD+CSF1Ri	0.0399616	1	-2.5997	0.002	0.009
Dus1l	up in 5xFAD+CSF1Ri	0.0399812	1	-0.0580818	0.018	0.009
Dnajb6	up in 5xFAD+CSF1Ri	0.0400461	1	-0.290419	0.242	0.185
B4galt6	up in 5xFAD+CSF1Ri	0.0402551	1	-0.112817	0.07	0.05
Exoc6b	up in 5xFAD+CSF1Ri	0.0402669	1	-0.211653	0.272	0.208
Cox6b1	up in 5xFAD+CSF1Ri	0.0404222	1	-0.222383	0.036	0.023
Il17c	up in 5xFAD+CSF1Ri	0.0405261	1	-1.8417	0.006	0.015
Etv5	up in 5xFAD+CSF1Ri	0.0405302	1	-0.320838	0.083	0.06
Arid1a	up in 5xFAD+CSF1Ri	0.0406618	1	-0.257735	0.149	0.113
Fam120c	up in 5xFAD+CSF1Ri	0.0406686	1	-0.192414	0.081	0.059
Wdr20	up in 5xFAD+CSF1Ri	0.0408399	1	-0.217382	0.112	0.083
Ipo5	up in 5xFAD+CSF1Ri	0.0412603	1	-0.0102656	0.048	0.033
Platr25	up in 5xFAD+CSF1Ri	0.0413209	1	-0.0711274	0.052	0.035
Polr3b	up in 5xFAD+CSF1Ri	0.0413906	1	-0.219475	0.054	0.037
Cep162	up in 5xFAD+CSF1Ri	0.0414183	1	-0.06833	0.05	0.034
Dop1b	up in 5xFAD+CSF1Ri	0.0414281	1	-0.257602	0.152	0.115
Sema4d	up in 5xFAD+CSF1Ri	0.0414945	1	-0.28423	0.233	0.179
Utp20	up in 5xFAD+CSF1Ri	0.0416199	1	-0.280428	0.054	0.037
Vmn1r12	up in 5xFAD+CSF1Ri	0.0417739	1	-0.0111568	0.014	0.006
Wdr3	up in 5xFAD+CSF1Ri	0.0418872	1	-0.317283	0.035	0.022
Usp30	up in 5xFAD+CSF1Ri	0.0418912	1	-1.10166	0.048	0.065
Cdc16	up in 5xFAD+CSF1Ri	0.0419912	1	-0.181576	0.062	0.044
Fam160b2	up in 5xFAD+CSF1Ri	0.0419913	1	-0.227372	0.051	0.034
Psd3	up in 5xFAD+CSF1Ri	0.0420215	1	-0.291526	0.077	0.056
Rere	up in 5xFAD+CSF1Ri	0.0420353	1	-0.497352	0.364	0.338
Ist1	up in 5xFAD+CSF1Ri	0.0420944	1	-0.2188	0.118	0.089
Tbcd	up in 5xFAD+CSF1Ri	0.0421382	1	-0.193357	0.075	0.054
Rabep1	up in 5xFAD+CSF1Ri	0.0421847	1	-0.20151	0.286	0.219
Gm43824	up in 5xFAD+CSF1Ri	0.0422886	1	-0.115896	0.082	0.06
Guf1	up in 5xFAD+CSF1Ri	0.0423326	1	-0.203564	0.052	0.035
Ubac2	up in 5xFAD+CSF1Ri	0.0424888	1	-0.282816	0.22	0.169
Zfp874a	up in 5xFAD+CSF1Ri	0.0426504	1	-2.48249	0.004	0.012
Tubb6	up in 5xFAD+CSF1Ri	0.0427045	1	-0.0580837	0.02	0.011
Neb	up in 5xFAD+CSF1Ri	0.0427547	1	-0.0147305	0.057	0.04
Pdgfb	up in 5xFAD+CSF1Ri	0.0427717	1	-0.682846	0.264	0.26
Galnt9	up in 5xFAD+CSF1Ri	0.0429316	1	-1.91287	0.004	0.012
Scrib	up in 5xFAD+CSF1Ri	0.0429632	1	-0.0715688	0.02	0.011
Rprd1b	up in 5xFAD+CSF1Ri	0.0430176	1	-0.126028	0.048	0.033
Entpd1	up in 5xFAD+CSF1Ri	0.043036	1	-0.106156	0.599	0.458
Gm38134	up in 5xFAD+CSF1Ri	0.043037	1	-0.0934332	0.132	0.101
Mink1	up in 5xFAD+CSF1Ri	0.0431378	1	-0.288912	0.091	0.066
Rb1	up in 5xFAD+CSF1Ri	0.043143	1	-0.30023	0.252	0.193
D030025E07Rik	up in 5xFAD+CSF1Ri	0.0431432	1	-3.55092	0.001	0.006
Atr	up in 5xFAD+CSF1Ri	0.0432452	1	-0.0667038	0.107	0.081
Evl	up in 5xFAD+CSF1Ri	0.0432847	1	-0.289575	0.209	0.16
Chst9	up in 5xFAD+CSF1Ri	0.0432884	1	-0.135558	0.044	0.03
Slc25a12	up in 5xFAD+CSF1Ri	0.0433883	1	-0.203526	0.061	0.043
Mtss1	up in 5xFAD+CSF1Ri	0.0434068	1	-0.260657	0.047	0.032
Fbxw11	up in 5xFAD+CSF1Ri	0.0435707	1	-0.182395	0.22	0.171
Map2k6	up in 5xFAD+CSF1Ri	0.0437453	1	-0.232587	0.07	0.05
Nfxl1	up in 5xFAD+CSF1Ri	0.0438175	1	-0.224457	0.073	0.052
Alg8	up in 5xFAD+CSF1Ri	0.0438606	1	-0.196463	0.06	0.042
Zfp951	up in 5xFAD+CSF1Ri	0.0438804	1	-0.0989111	0.067	0.048
Gm16168	up in 5xFAD+CSF1Ri	0.0442363	1	-1.22341	0.008	0.018
Zfp131	up in 5xFAD+CSF1Ri	0.0443275	1	-0.180866	0.065	0.047
Cct4	up in 5xFAD+CSF1Ri	0.0444234	1	-0.147553	0.065	0.047
Gm42418	up in 5xFAD+CSF1Ri	0.0444511	1	-0.120592	0.985	0.945
Tmem204	up in 5xFAD+CSF1Ri	0.0447074	1	-0.288968	0.021	0.012
Myo1h	up in 5xFAD+CSF1Ri	0.0447732	1	-0.307896	0.097	0.072
Tyw1	up in 5xFAD+CSF1Ri	0.044797	1	-0.294719	0.053	0.036
Atp6v1h	up in 5xFAD+CSF1Ri	0.0449047	1	-0.320339	0.083	0.061
Ern1	up in 5xFAD+CSF1Ri	0.0449991	1	-0.216961	0.087	0.064
Kat6b	up in 5xFAD+CSF1Ri	0.0450261	1	-0.207059	0.122	0.092
Msr1	up in 5xFAD+CSF1Ri	0.0451558	1	-0.970469	0.038	0.053
Cysltr1	up in 5xFAD+CSF1Ri	0.0452568	1	-0.170778	0.065	0.047
Abca3	up in 5xFAD+CSF1Ri	0.0453607	1	-0.223722	0.239	0.186
A730063M14Rik	up in 5xFAD+CSF1Ri	0.0454504	1	-0.0759376	0.053	0.036
Btbd9	up in 5xFAD+CSF1Ri	0.0454942	1	-0.149438	0.399	0.305
Psmb1	up in 5xFAD+CSF1Ri	0.0455233	1	-0.0974151	0.04	0.026
Yipf1	up in 5xFAD+CSF1Ri	0.0456654	1	-0.19014	0.064	0.046
Pigb	up in 5xFAD+CSF1Ri	0.0458067	1	-0.239456	0.08	0.059
Gm43774	up in 5xFAD+CSF1Ri	0.0458291	1	-0.225014	0.022	0.013
Carnmt1	up in 5xFAD+CSF1Ri	0.0459061	1	-0.0069578	0.051	0.035
Ofd1	up in 5xFAD+CSF1Ri	0.0459079	1	-0.19414	0.057	0.04
Gm15601	up in 5xFAD+CSF1Ri	0.0459665	1	-1.58888	0.016	0.027
Kctd13	up in 5xFAD+CSF1Ri	0.0460837	1	-0.064351	0.037	0.024
Gm36198	up in 5xFAD+CSF1Ri	0.046324	1	-1.32855	0.034	0.048
Cfap65	up in 5xFAD+CSF1Ri	0.0464965	1	-1.49544	0.009	0.019
Cbfa2t3	up in 5xFAD+CSF1Ri	0.0465165	1	-0.0307067	0.075	0.055
Zzz3	up in 5xFAD+CSF1Ri	0.0465607	1	-0.184269	0.149	0.115
Myo18a	up in 5xFAD+CSF1Ri	0.046563	1	-0.210626	0.13	0.099
Ankfy1	up in 5xFAD+CSF1Ri	0.0466069	1	-0.390135	0.157	0.119
Odf2l	up in 5xFAD+CSF1Ri	0.046695	1	-0.0601779	0.035	0.022
Ppme1	up in 5xFAD+CSF1Ri	0.0467472	1	-0.14705	0.056	0.039
Ccdc66	up in 5xFAD+CSF1Ri	0.0467695	1	-0.295006	0.081	0.059
Il10rb	up in 5xFAD+CSF1Ri	0.0467901	1	-0.29674	0.138	0.105
Nipa1	up in 5xFAD+CSF1Ri	0.0468293	1	-0.0457939	0.025	0.015
Ift172	up in 5xFAD+CSF1Ri	0.0468565	1	-0.140211	0.091	0.067
Gys1	up in 5xFAD+CSF1Ri	0.0470005	1	-0.146047	0.039	0.026
Gpc5	up in 5xFAD+CSF1Ri	0.0471742	1	-0.00799898	0.066	0.048
Cdh6	up in 5xFAD+CSF1Ri	0.0471809	1	-0.150737	0.042	0.028
Flacc1	up in 5xFAD+CSF1Ri	0.0472587	1	-0.073026	0.024	0.014
Phf5a	up in 5xFAD+CSF1Ri	0.0473205	1	-0.0524245	0.034	0.021
Esyt1	up in 5xFAD+CSF1Ri	0.0473321	1	-0.0699555	0.031	0.019
Zc3h4	up in 5xFAD+CSF1Ri	0.0473851	1	-0.273259	0.076	0.055
Ankrd28	up in 5xFAD+CSF1Ri	0.0474303	1	-0.223404	0.055	0.038
Setd5	up in 5xFAD+CSF1Ri	0.0476153	1	-0.160488	0.297	0.229
Prdx1	up in 5xFAD+CSF1Ri	0.0476408	1	-0.256632	0.055	0.038
Wdr13	up in 5xFAD+CSF1Ri	0.0476718	1	-0.0704089	0.052	0.036
Pus3	up in 5xFAD+CSF1Ri	0.0477028	1	-0.164206	0.067	0.049
Dhx29	up in 5xFAD+CSF1Ri	0.0477567	1	-0.0687127	0.031	0.019
Gm4356	up in 5xFAD+CSF1Ri	0.0477772	1	-0.123325	0.006	0.002
Dld	up in 5xFAD+CSF1Ri	0.0478111	1	-0.0962825	0.034	0.021
Ambra1	up in 5xFAD+CSF1Ri	0.0478292	1	-0.274836	0.3	0.227
Rubcn	up in 5xFAD+CSF1Ri	0.0479382	1	-0.239258	0.053	0.036
Nomo1	up in 5xFAD+CSF1Ri	0.0481483	1	-0.0330828	0.033	0.021
Trp53	up in 5xFAD+CSF1Ri	0.0482045	1	-0.235837	0.054	0.037
Supt5	up in 5xFAD+CSF1Ri	0.0483162	1	-0.372436	0.118	0.089
Egln3	up in 5xFAD+CSF1Ri	0.0484011	1	-0.31032	0.038	0.025
Stx18	up in 5xFAD+CSF1Ri	0.0485128	1	-0.26484	0.092	0.068
Dnajc13	up in 5xFAD+CSF1Ri	0.0485237	1	-0.227069	0.274	0.212
Armc7	up in 5xFAD+CSF1Ri	0.048538	1	-0.103681	0.026	0.016
Rlf	up in 5xFAD+CSF1Ri	0.0486179	1	-0.375122	0.149	0.113
N4bp2	up in 5xFAD+CSF1Ri	0.0486674	1	-0.0947777	0.031	0.019
Ttc19	up in 5xFAD+CSF1Ri	0.0487021	1	-0.23282	0.095	0.071
Hspa14	up in 5xFAD+CSF1Ri	0.0490022	1	-0.136649	0.103	0.078
Acad8	up in 5xFAD+CSF1Ri	0.049105	1	-0.0905895	0.035	0.022
Il1b	up in 5xFAD+CSF1Ri	0.0491381	1	-3.36093	0.002	0.008
Fam227b	up in 5xFAD+CSF1Ri	0.0491381	1	-3.21397	0.002	0.008
4732471J01Rik	up in 5xFAD+CSF1Ri	0.0493029	1	-0.198546	0.105	0.079
Phykpl	up in 5xFAD+CSF1Ri	0.0493251	1	-0.222892	0.116	0.088
Mrps16	up in 5xFAD+CSF1Ri	0.0493305	1	-0.194195	0.03	0.018
Ctsl	up in 5xFAD+CSF1Ri	0.0493642	1	-0.204287	0.385	0.295
Dyrk2	up in 5xFAD+CSF1Ri	0.0493974	1	-0.396269	0.055	0.038
Gm5127	up in 5xFAD+CSF1Ri	0.0494058	1	-1.39339	0.033	0.047
Rsf1os1	up in 5xFAD+CSF1Ri	0.0494107	1	-1.09402	0.087	0.104
Inpp5a	up in 5xFAD+CSF1Ri	0.0494375	1	-0.0379101	0.045	0.031
4930525G20Rik	up in 5xFAD+CSF1Ri	0.0494736	1	-1.57492	0.014	0.024
Card11	up in 5xFAD+CSF1Ri	0.0494777	1	-1.04879	0.05	0.066
Trrap	up in 5xFAD+CSF1Ri	0.0495876	1	-0.29499	0.106	0.08
Csmd1	up in 5xFAD+CSF1Ri	0.0496097	1	-1.39174	0.034	0.048
Serpinb6b	up in 5xFAD+CSF1Ri	0.0496111	1	-5.52322	0	0.004
4930555F03Rik	up in 5xFAD+CSF1Ri	0.0496111	1	-5.34304	0	0.004
Mcoln3	up in 5xFAD+CSF1Ri	0.0496111	1	-5.32881	0	0.004
Gm37679	up in 5xFAD+CSF1Ri	0.0496111	1	-5.31903	0	0.004
Gm36529	up in 5xFAD+CSF1Ri	0.0496111	1	-5.2838	0	0.004
Npas2	up in 5xFAD+CSF1Ri	0.0496111	1	-5.19701	0	0.004
Scml4	up in 5xFAD+CSF1Ri	0.0496111	1	-5.14898	0	0.004
Gm20650	up in 5xFAD+CSF1Ri	0.0497344	1	-1.22612	0.05	0.065
Glg1	up in 5xFAD+CSF1Ri	0.0498582	1	-0.325696	0.182	0.139
Sardhos	up in 5xFAD+CSF1Ri	0.0499548	1	-2.47425	0.005	0.013
Tsix	up in 5xFAD	0	0	4.69848	0.865	0.064
Xist	up in 5xFAD	0	0	16.1551	0.924	0
Cst3	up in 5xFAD	3.71837e-272	6.92435e-268	1.7026	0.998	0.837
AC149090.1	up in 5xFAD	2.03421e-180	3.78811e-176	1.33245	0.968	0.665
Gm11867	up in 5xFAD	8.79877e-178	1.63851e-173	0.733366	1	0.996
Fkbp5	up in 5xFAD	1.72441e-160	3.21119e-156	1.80111	0.75	0.241
Malat1	up in 5xFAD	1.54861e-125	2.88382e-121	0.580538	1	1
C1qb	up in 5xFAD	1.97036e-103	3.66921e-99	1.21401	0.863	0.457
Ltc4s	up in 5xFAD	2.50277e-90	4.66066e-86	2.48134	0.294	0.045
Fcrls	up in 5xFAD	1.24854e-79	2.32503e-75	1.38742	0.541	0.187
Cd81	up in 5xFAD	8.22049e-76	1.53082e-71	1.34106	0.57	0.218
Sparc	up in 5xFAD	4.81224e-75	8.96135e-71	1.33822	0.521	0.182
Tm6sf1	up in 5xFAD	2.80395e-74	5.22151e-70	2.49841	0.234	0.033
C1qa	up in 5xFAD	1.78461e-72	3.3233e-68	0.882664	0.927	0.614
Cobll1	up in 5xFAD	2.4214e-72	4.50913e-68	0.997521	0.772	0.376
Sfi1	up in 5xFAD	1.38922e-68	2.58701e-64	1.23577	0.497	0.174
P2ry12	up in 5xFAD	7.70732e-67	1.43526e-62	1.19852	0.554	0.217
Rbm26	up in 5xFAD	1.89443e-63	3.52781e-59	1.09546	0.568	0.226
Ptgs1	up in 5xFAD	7.72454e-63	1.43846e-58	1.35147	0.395	0.121
Siglech	up in 5xFAD	1.95695e-61	3.64423e-57	1.13066	0.605	0.275
Itm2b	up in 5xFAD	2.97954e-61	5.54849e-57	0.885715	0.82	0.473
Hpgd	up in 5xFAD	9.44444e-61	1.75874e-56	2.32256	0.187	0.024
Mir142hg	up in 5xFAD	1.15239e-59	2.14598e-55	1.04622	0.572	0.238
BC018473	up in 5xFAD	2.34605e-57	4.36881e-53	0.95184	0.648	0.303
Tmem119	up in 5xFAD	1.53446e-55	2.85747e-51	2.04952	0.195	0.032
Rnf169	up in 5xFAD	3.26323e-55	6.07678e-51	1.14777	0.496	0.197
Ccdc80	up in 5xFAD	5.45161e-55	1.0152e-50	4.04954	0.116	0.005
Fcer1g	up in 5xFAD	2.13206e-52	3.97032e-48	1.02951	0.536	0.227
Olfml3	up in 5xFAD	5.07543e-50	9.45147e-46	1.33746	0.322	0.1
Rbm39	up in 5xFAD	1.03929e-48	1.93536e-44	0.736819	0.801	0.483
7530416G11Rik	up in 5xFAD	9.35083e-48	1.74131e-43	0.857362	0.606	0.28
Hexb	up in 5xFAD	1.42716e-46	2.65765e-42	0.503035	0.979	0.862
Son	up in 5xFAD	8.78432e-45	1.63582e-40	0.684493	0.855	0.552
Gpr34	up in 5xFAD	9.71505e-45	1.80914e-40	0.83281	0.662	0.345
C1qc	up in 5xFAD	2.85632e-44	5.31904e-40	0.594344	0.954	0.795
Serinc3	up in 5xFAD	1.03875e-43	1.93436e-39	0.76872	0.633	0.321
Dst	up in 5xFAD	1.86743e-43	3.47754e-39	0.711808	0.761	0.459
Cd37	up in 5xFAD	2.86701e-43	5.33894e-39	0.793903	0.476	0.199
St3gal5	up in 5xFAD	6.26523e-43	1.16671e-38	1.13763	0.337	0.12
Pik3r1	up in 5xFAD	7.34253e-43	1.36733e-38	0.804339	0.516	0.23
Gpr183	up in 5xFAD	1.38817e-42	2.58505e-38	0.837379	0.438	0.175
Stab1	up in 5xFAD	6.38452e-42	1.18893e-37	1.67736	0.204	0.05
Ccl6	up in 5xFAD	8.2288e-42	1.53237e-37	1.52498	0.236	0.066
Senp1	up in 5xFAD	1.78091e-40	3.31641e-36	0.807176	0.512	0.231
Ccdc30	up in 5xFAD	8.04609e-40	1.49834e-35	0.698574	0.591	0.288
Gcnt2	up in 5xFAD	1.79951e-39	3.35105e-35	1.07031	0.333	0.122
E230001N04Rik	up in 5xFAD	1.23001e-38	2.29053e-34	2.44426	0.114	0.014
Ivns1abp	up in 5xFAD	1.68529e-38	3.13834e-34	0.826785	0.581	0.299
Golm1	up in 5xFAD	2.70527e-38	5.03775e-34	0.801651	0.462	0.205
Slc3a2	up in 5xFAD	2.44117e-37	4.54594e-33	1.04262	0.333	0.127
Rpl10a	up in 5xFAD	9.03326e-37	1.68217e-32	0.732024	0.646	0.353
Pts	up in 5xFAD	3.93232e-36	7.32276e-32	1.07656	0.257	0.083
Rnase4	up in 5xFAD	1.76578e-35	3.28824e-31	1.34847	0.199	0.054
Gm49980	up in 5xFAD	2.17879e-35	4.05734e-31	2.68331	0.097	0.01
Ppp1r21	up in 5xFAD	1.65195e-34	3.07627e-30	0.978623	0.301	0.111
Ncf1	up in 5xFAD	2.80255e-34	5.21891e-30	0.922468	0.332	0.132
Gm13166	up in 5xFAD	3.43246e-34	6.39193e-30	1.72497	0.15	0.032
Gm33525	up in 5xFAD	3.44195e-33	6.40959e-29	0.904927	0.309	0.117
Ifngr1	up in 5xFAD	4.77012e-33	8.88293e-29	1.06887	0.251	0.085
Rnaset2b	up in 5xFAD	5.00492e-33	9.32017e-29	1.30622	0.163	0.04
Cd14	up in 5xFAD	8.51362e-33	1.58541e-28	1.12327	0.261	0.093
Abhd15	up in 5xFAD	1.59362e-32	2.96764e-28	1.60666	0.142	0.031
Smad7	up in 5xFAD	2.57219e-32	4.78994e-28	1.00038	0.26	0.092
Naaladl2	up in 5xFAD	2.94599e-32	5.48602e-28	0.605746	0.565	0.286
Syngr2	up in 5xFAD	8.07586e-32	1.50389e-27	1.4427	0.154	0.037
Selplg	up in 5xFAD	9.0279e-32	1.68117e-27	0.668622	0.614	0.334
Lpcat2	up in 5xFAD	1.48863e-31	2.77213e-27	0.622994	0.458	0.215
B4galt1	up in 5xFAD	1.76486e-31	3.28653e-27	0.848868	0.34	0.143
Cd300c2	up in 5xFAD	1.02152e-30	1.90227e-26	0.884161	0.287	0.11
Tmcc1	up in 5xFAD	1.92666e-30	3.58782e-26	0.560785	0.723	0.428
Inpp5d	up in 5xFAD	5.02573e-30	9.35892e-26	0.472746	0.868	0.629
Tmem59	up in 5xFAD	5.78613e-30	1.07749e-25	0.984122	0.261	0.097
Anapc16	up in 5xFAD	6.27181e-30	1.16794e-25	1.28693	0.173	0.049
Cd164	up in 5xFAD	8.79976e-30	1.63869e-25	1.78381	0.122	0.025
B230219D22Rik	up in 5xFAD	9.42548e-30	1.75521e-25	1.08636	0.195	0.06
Mlph	up in 5xFAD	1.35545e-29	2.52412e-25	0.883873	0.303	0.124
Ppcdc	up in 5xFAD	3.3666e-29	6.26927e-25	0.75759	0.315	0.129
St3gal6	up in 5xFAD	3.60525e-29	6.71369e-25	0.634791	0.613	0.354
Zranb2	up in 5xFAD	3.67687e-29	6.84707e-25	0.940098	0.257	0.096
Cep152	up in 5xFAD	5.16542e-29	9.61904e-25	1.07165	0.205	0.067
Gpr65	up in 5xFAD	6.10065e-29	1.13606e-24	1.24953	0.182	0.055
Havcr2	up in 5xFAD	1.30047e-28	2.42174e-24	0.615625	0.468	0.231
Rrbp1	up in 5xFAD	1.73942e-28	3.23915e-24	0.580233	0.672	0.391
Ecscr	up in 5xFAD	4.32104e-28	8.04664e-24	2.98902	0.071	0.006
Ctss	up in 5xFAD	6.88001e-28	1.2812e-23	0.46015	0.92	0.755
Rpl6	up in 5xFAD	8.43016e-28	1.56986e-23	0.809527	0.278	0.11
Taf1d	up in 5xFAD	8.95894e-28	1.66833e-23	0.737965	0.337	0.147
Afap1l1	up in 5xFAD	9.06451e-28	1.68799e-23	2.12685	0.085	0.011
Srsf11	up in 5xFAD	9.30405e-28	1.7326e-23	0.63225	0.4	0.186
Srsf7	up in 5xFAD	1.10525e-27	2.0582e-23	0.645811	0.362	0.16
Il6	up in 5xFAD	1.10665e-27	2.0608e-23	2.98234	0.068	0.006
Lyzl4	up in 5xFAD	2.37495e-27	4.42264e-23	0.868341	0.244	0.092
H3f3b	up in 5xFAD	4.56901e-27	8.50841e-23	0.580608	0.351	0.157
Heatr5a	up in 5xFAD	6.56894e-27	1.22327e-22	0.560576	0.371	0.168
Lamp1	up in 5xFAD	7.34778e-27	1.3683e-22	0.549488	0.414	0.193
Mfhas1	up in 5xFAD	9.2379e-27	1.72028e-22	0.813213	0.266	0.106
P2ry6	up in 5xFAD	1.07721e-26	2.00598e-22	0.706903	0.354	0.16
2210408F21Rik	up in 5xFAD	1.32964e-26	2.47605e-22	0.717728	0.312	0.134
Csf1r	up in 5xFAD	1.45095e-26	2.70196e-22	0.547981	0.663	0.396
Rpl23	up in 5xFAD	2.04258e-26	3.8037e-22	0.977507	0.227	0.083
Anxa3	up in 5xFAD	2.23922e-26	4.16988e-22	0.543696	0.575	0.313
Slc11a1	up in 5xFAD	2.6897e-26	5.00876e-22	0.619293	0.58	0.332
Gm28307	up in 5xFAD	1.14494e-25	2.1321e-21	0.559329	0.465	0.235
Rps9	up in 5xFAD	1.20811e-25	2.24974e-21	1.14475	0.179	0.058
Tcn2	up in 5xFAD	1.33153e-25	2.47957e-21	0.885004	0.223	0.083
Srek1	up in 5xFAD	1.42493e-25	2.65351e-21	0.596383	0.365	0.167
Ywhah	up in 5xFAD	1.44481e-25	2.69052e-21	0.781834	0.266	0.107
Clk4	up in 5xFAD	1.99598e-25	3.71691e-21	0.613519	0.357	0.165
Plaur	up in 5xFAD	2.32548e-25	4.3305e-21	0.996297	0.212	0.077
Rpl37	up in 5xFAD	2.50289e-25	4.66088e-21	0.762602	0.266	0.108
Dhx36	up in 5xFAD	2.99658e-25	5.58023e-21	0.920344	0.211	0.077
Pnisr	up in 5xFAD	3.59958e-25	6.70313e-21	0.5733	0.428	0.213
Palb2	up in 5xFAD	4.53633e-25	8.44756e-21	0.67935	0.26	0.103
Ube2h	up in 5xFAD	8.12942e-25	1.51386e-20	0.655378	0.364	0.171
Tmsb4x	up in 5xFAD	8.70464e-25	1.62098e-20	0.606462	0.442	0.222
Gm26532	up in 5xFAD	1.66238e-24	3.09569e-20	1.21368	0.137	0.038
Saraf	up in 5xFAD	1.89196e-24	3.52321e-20	0.760439	0.276	0.118
Rplp1	up in 5xFAD	1.92762e-24	3.58961e-20	0.925145	0.205	0.075
Pura	up in 5xFAD	2.32563e-24	4.3308e-20	0.759844	0.241	0.095
Sh2b3	up in 5xFAD	2.83721e-24	5.28345e-20	0.942646	0.2	0.072
Srsf10	up in 5xFAD	3.60849e-24	6.71973e-20	0.80428	0.214	0.08
Tcf25	up in 5xFAD	5.54722e-24	1.033e-19	0.586652	0.391	0.192
Eef1a1	up in 5xFAD	5.84375e-24	1.08822e-19	0.625562	0.318	0.143
Tbk1	up in 5xFAD	6.21762e-24	1.15784e-19	0.666138	0.276	0.117
Zbtb16	up in 5xFAD	8.19469e-24	1.52602e-19	1.44872	0.117	0.029
Plekho1	up in 5xFAD	8.67752e-24	1.61593e-19	0.527721	0.405	0.195
Ppib	up in 5xFAD	8.68652e-24	1.6176e-19	1.08917	0.188	0.067
Trem2	up in 5xFAD	8.81913e-24	1.6423e-19	0.541801	0.749	0.482
Ucp2	up in 5xFAD	1.00659e-23	1.87446e-19	1.05172	0.169	0.056
Rab11a	up in 5xFAD	1.08414e-23	2.01889e-19	1.18155	0.145	0.043
Rpl41	up in 5xFAD	1.13946e-23	2.12191e-19	0.957995	0.18	0.062
Arglu1	up in 5xFAD	1.14876e-23	2.13921e-19	0.465901	0.647	0.373
Rhob	up in 5xFAD	1.1891e-23	2.21433e-19	1.26173	0.117	0.029
Tcf7l2	up in 5xFAD	1.58181e-23	2.94565e-19	1.14156	0.187	0.067
Fam102b	up in 5xFAD	1.59895e-23	2.97757e-19	0.613564	0.488	0.269
Sft2d1	up in 5xFAD	2.56747e-23	4.78114e-19	0.590765	0.323	0.148
Arhgap5	up in 5xFAD	2.99816e-23	5.58316e-19	0.469506	0.611	0.359
Hnrnpu	up in 5xFAD	3.62183e-23	6.74456e-19	0.611776	0.328	0.152
Mlxipl	up in 5xFAD	4.00538e-23	7.45881e-19	0.447472	0.648	0.389
[truncated: 16,624 more rows]
