# Supplementary material for: Lymphoid gene expression supports neuroprotective microglia function
Source: Nature. 2025 Nov 5;648(8092):157–65. doi: 10.1038/s41586-025-09662-z (PMC12675299; doi:10.1038/s41586-025-09662-z)
Supplement: Supplementary file 3 — Supplementary Table 1. Single-cell sequencing from wild-type and 5xFAD mice.Supplementary Table 2. Human demographics data. Supplementary Table 3. Single-nucleus sequencing from 5xFAD and 5xFAD+CSF1Ri microglia. Supplementary Table 4. MERFISH from 5xFAD–PU.1-low–wt–high microglia. Supplementary Table 5. TRAP sequencing from 5xFAD and 5xFAD+CSF1Ri microglia. Supplementary Table 6. TRAP sequencing from PU.1-low–wt–high microglia. Supplementary Table 7. ATAC sequencing from PU.1-low–wt–high microglia and T cells. Supplementary Table 8. Proteomics from PU.1-low–wt–high BV2 cells. Supplementary Table 9. RNA sequencing from PU.1-low iMgls. Supplementary Table 10. Single-nucleus sequencing from 5xFADPU.1-low–wt–high microglia. Supplementary Table 11. TRAP-seq from 5xFADPU.1-low–wt–high microglia. Supplementary Table 12. Single-cell sequencing from 5xFAD–CD28KO microglia. Supplementary Table 13. Single-nucleus sequencing from 5xFAD–TIM-3-KO microglia from Kimura et al.49. [file 41586_2025_9662_MOESM3_ESM.zip › 2024-08-16775C-s3/Supplementary_Table_4_-_MERFISH_from_5xFAD-PU.1-low-wt-high_microglia.xlsx]

## Sheet: Export Summary
	This document was exported from Numbers. Each table was converted to an Excel worksheet. All other objects on each Numbers sheet were placed on separate worksheets. Please be aware that formula calculations may differ in Excel.
	Numbers Sheet Name	Numbers Table Name	Excel Worksheet Name
	Cell type markers
		Cell type markers identified by MERFISH (pval < 0.01)	Cell type markers - Cell type m
	Microglia subset markers
		Microglia markers identified by MERFISH (pval < 0.01)	Microglia subset markers - Micr
	DEGs between plaque-associated and distal microglia by MERFISH
		DEGs between plaque-associated (nuclei < 15 um to plaque) and distal (nuclei > 15 um to plaque) microglia in 5xFAD by MERFISH (pval < 0.05)	DEGs between plaque-associated
	Genes used in the MERFISH panel
		Panel of genes used for MERFISH	Genes used in the MERFISH panel

## Sheet: Cell type markers - Cell type m
Cell type markers identified by MERFISH (pval < 0.01)
Gene	avg_log2FC	Regulation	p_val	p_val_adj	pct.1	pct.2	cluster
Cd74	8.12511	up in cluster	0	0	0.993	0.041	Antigen Presenting Cells
H2.Eb1	7.51115	up in cluster	0	0	0.902	0.033	Antigen Presenting Cells
H2.Aa	6.6615	up in cluster	0	0	0.799	0.03	Antigen Presenting Cells
Dock8	3.74538	up in cluster	0	0	0.655	0.068	Antigen Presenting Cells
H2.Ab1	7.10929	up in cluster	0	0	0.597	0.011	Antigen Presenting Cells
Syk	4.47771	up in cluster	0	0	0.491	0.054	Antigen Presenting Cells
Il10ra	2.91437	up in cluster	0	0	0.524	0.089	Antigen Presenting Cells
Lsp1	3.6764	up in cluster	0	0	0.469	0.062	Antigen Presenting Cells
Plcg2	2.99397	up in cluster	0	0	0.472	0.072	Antigen Presenting Cells
Mrc1	5.4001	up in cluster	0	0	0.418	0.022	Antigen Presenting Cells
Stab1	3.92442	up in cluster	0	0	0.45	0.061	Antigen Presenting Cells
Slfn2	3.79043	up in cluster	0	0	0.355	0.035	Antigen Presenting Cells
F13a1	4.52974	up in cluster	0	0	0.342	0.036	Antigen Presenting Cells
Ptprc	3.82102	up in cluster	0	0	0.326	0.034	Antigen Presenting Cells
Lyz2	4.15803	up in cluster	0	0	0.306	0.032	Antigen Presenting Cells
Cd19	6.50737	up in cluster	0	0	0.208	0.012	Antigen Presenting Cells
Cd163	4.97598	up in cluster	0	0	0.212	0.017	Antigen Presenting Cells
Irf4	4.72433	up in cluster	0	0	0.193	0.011	Antigen Presenting Cells
Sp100	2.27328	up in cluster	4.62869e-276	1.84222e-273	0.42	0.07	Antigen Presenting Cells
Ctss	2.36305	up in cluster	4.87115e-275	1.93872e-272	0.411	0.069	Antigen Presenting Cells
Csf1r	2.36845	up in cluster	4.20101e-247	1.672e-244	0.346	0.054	Antigen Presenting Cells
H2.K1	2.46808	up in cluster	6.49948e-247	2.58679e-244	0.494	0.105	Antigen Presenting Cells
C1qb	2.26118	up in cluster	1.4067e-216	5.59866e-214	0.462	0.103	Antigen Presenting Cells
Inpp5d	2.39668	up in cluster	2.09839e-215	8.3516e-213	0.418	0.086	Antigen Presenting Cells
C3ar1	3.22075	up in cluster	1.10675e-206	4.40485e-204	0.179	0.019	Antigen Presenting Cells
Cd79a	4.49126	up in cluster	1.06704e-181	4.24682e-179	0.211	0.029	Antigen Presenting Cells
Vim	1.54081	up in cluster	5.37327e-154	2.13856e-151	0.623	0.216	Antigen Presenting Cells
Vsir	1.17123	up in cluster	1.34288e-153	5.34467e-151	0.547	0.164	Antigen Presenting Cells
Slfn5	1.9797	up in cluster	3.12042e-146	1.24193e-143	0.304	0.063	Antigen Presenting Cells
Ltb	4.43454	up in cluster	2.50803e-144	9.98196e-142	0.16	0.021	Antigen Presenting Cells
Cx3cr1	1.72498	up in cluster	1.62689e-143	6.475e-141	0.274	0.053	Antigen Presenting Cells
C1qa	2.18568	up in cluster	3.76074e-140	1.49677e-137	0.258	0.049	Antigen Presenting Cells
Col1a2	1.8604	up in cluster	3.59544e-137	1.43098e-134	0.387	0.102	Antigen Presenting Cells
C1qc	1.90981	up in cluster	2.20705e-125	8.78407e-123	0.356	0.094	Antigen Presenting Cells
Ccr5	2.72757	up in cluster	1.01423e-122	4.03665e-120	0.196	0.034	Antigen Presenting Cells
Klf2	1.25576	up in cluster	4.46863e-120	1.77852e-117	0.431	0.133	Antigen Presenting Cells
Tgfbr2	1.58389	up in cluster	2.30422e-113	9.17078e-111	0.443	0.142	Antigen Presenting Cells
Cd84	2.40703	up in cluster	4.90236e-110	1.95114e-107	0.289	0.073	Antigen Presenting Cells
Axl	1.62125	up in cluster	4.89033e-108	1.94635e-105	0.45	0.152	Antigen Presenting Cells
Cd33	2.91667	up in cluster	6.86028e-107	2.73039e-104	0.131	0.019	Antigen Presenting Cells
Col1a1	2.12059	up in cluster	3.11289e-106	1.23893e-103	0.372	0.116	Antigen Presenting Cells
Tgfb1	2.49676	up in cluster	1.59682e-105	6.35533e-103	0.176	0.031	Antigen Presenting Cells
Parp14	1.99257	up in cluster	1.12457e-104	4.47578e-102	0.294	0.076	Antigen Presenting Cells
Icam1	1.89021	up in cluster	8.15395e-100	3.24527e-97	0.182	0.034	Antigen Presenting Cells
Tgm2	1.54324	up in cluster	2.08939e-97	8.31575e-95	0.304	0.082	Antigen Presenting Cells
P2ry6	2.29279	up in cluster	5.14225e-97	2.04662e-94	0.201	0.042	Antigen Presenting Cells
Stat6	1.63654	up in cluster	4.22989e-92	1.6835e-89	0.504	0.207	Antigen Presenting Cells
Pecam1	1.24433	up in cluster	7.04386e-92	2.80346e-89	0.404	0.137	Antigen Presenting Cells
Irf8	2.05785	up in cluster	8.38646e-87	3.33781e-84	0.229	0.056	Antigen Presenting Cells
Cd53	2.75021	up in cluster	3.83827e-85	1.52763e-82	0.146	0.026	Antigen Presenting Cells
Fcgr3	1.85949	up in cluster	6.28474e-85	2.50133e-82	0.195	0.043	Antigen Presenting Cells
Ptgds	2.00213	up in cluster	2.64183e-84	1.05145e-81	0.664	0.424	Antigen Presenting Cells
Fcgr2b	2.85226	up in cluster	1.21842e-82	4.84932e-80	0.123	0.02	Antigen Presenting Cells
Selplg	0.422092	up in cluster	1.7017e-79	6.77276e-77	0.3	0.088	Antigen Presenting Cells
B2m	1.80106	up in cluster	3.51547e-78	1.39916e-75	0.319	0.104	Antigen Presenting Cells
Bst2	1.58295	up in cluster	2.04115e-75	8.12377e-73	0.229	0.061	Antigen Presenting Cells
Fcgrt	0.990851	up in cluster	3.53119e-74	1.40541e-71	0.335	0.109	Antigen Presenting Cells
Ms4a14	3.43327	up in cluster	6.21936e-72	2.47531e-69	0.089	0.013	Antigen Presenting Cells
Ccr2	3.90055	up in cluster	1.31243e-71	5.22348e-69	0.114	0.02	Antigen Presenting Cells
Tnfrsf1b	2.11221	up in cluster	2.66623e-68	1.06116e-65	0.17	0.04	Antigen Presenting Cells
Gpr65	2.55462	up in cluster	2.25425e-66	8.9719e-64	0.128	0.026	Antigen Presenting Cells
Cd28	2.20325	up in cluster	2.19731e-60	8.74528e-58	0.17	0.044	Antigen Presenting Cells
Piezo1	1.56803	up in cluster	5.1754e-60	2.05981e-57	0.208	0.059	Antigen Presenting Cells
Cldn5	0.538062	up in cluster	2.93982e-59	1.17005e-56	0.329	0.12	Antigen Presenting Cells
Tmem176b	1.85488	up in cluster	3.30818e-58	1.31666e-55	0.202	0.058	Antigen Presenting Cells
Blnk	2.35749	up in cluster	1.12413e-57	4.47403e-55	0.166	0.043	Antigen Presenting Cells
Col3a1	2.19521	up in cluster	1.57715e-53	6.27704e-51	0.214	0.069	Antigen Presenting Cells
Itgam	1.77573	up in cluster	1.07681e-51	4.28572e-49	0.165	0.045	Antigen Presenting Cells
Cd52	3.11581	up in cluster	3.92282e-51	1.56128e-48	0.102	0.021	Antigen Presenting Cells
Tnfsf10	1.64746	up in cluster	3.9494e-51	1.57186e-48	0.237	0.082	Antigen Presenting Cells
Apoe	0.800621	up in cluster	4.81327e-51	1.91568e-48	0.823	0.645	Antigen Presenting Cells
Fcrls	1.26399	up in cluster	1.1555e-50	4.5989e-48	0.201	0.062	Antigen Presenting Cells
Ifi213	2.99987	up in cluster	7.0861e-50	2.82027e-47	0.078	0.013	Antigen Presenting Cells
Il4ra	2.15811	up in cluster	7.40453e-50	2.947e-47	0.195	0.062	Antigen Presenting Cells
Ly6e	1.23191	up in cluster	5.7318e-49	2.28125e-46	0.639	0.418	Antigen Presenting Cells
Cd86	2.34758	up in cluster	5.11131e-48	2.0343e-45	0.082	0.015	Antigen Presenting Cells
Nfkb2	2.045	up in cluster	2.94056e-46	1.17034e-43	0.165	0.048	Antigen Presenting Cells
Klf4	0.859266	up in cluster	5.65376e-44	2.2502e-41	0.237	0.086	Antigen Presenting Cells
Cd36	2.50211	up in cluster	4.2656e-42	1.69771e-39	0.081	0.016	Antigen Presenting Cells
H2.D1	1.64863	up in cluster	2.20288e-41	8.76745e-39	0.196	0.068	Antigen Presenting Cells
Csf2rb	2.62191	up in cluster	4.26433e-41	1.6972e-38	0.059	0.009	Antigen Presenting Cells
Ifi209	3.28807	up in cluster	7.74546e-39	3.08269e-36	0.062	0.011	Antigen Presenting Cells
Il15	1.77199	up in cluster	1.69014e-38	6.72675e-36	0.137	0.04	Antigen Presenting Cells
Clec7a	1.796	up in cluster	9.87701e-38	3.93105e-35	0.101	0.025	Antigen Presenting Cells
Fcgr1	1.71443	up in cluster	2.04103e-37	8.12332e-35	0.131	0.038	Antigen Presenting Cells
Itgax	2.14823	up in cluster	1.45972e-36	5.80968e-34	0.095	0.023	Antigen Presenting Cells
Fcer1g	1.68815	up in cluster	9.99859e-35	3.97944e-32	0.115	0.032	Antigen Presenting Cells
Capg	1.58059	up in cluster	7.71136e-34	3.06912e-31	0.175	0.063	Antigen Presenting Cells
Ifngr1	1.47297	up in cluster	7.39015e-32	2.94128e-29	0.271	0.128	Antigen Presenting Cells
Ifi203	2.0317	up in cluster	4.78177e-31	1.90314e-28	0.202	0.084	Antigen Presenting Cells
Tnfrsf1a	1.1316	up in cluster	3.83075e-29	1.52464e-26	0.271	0.128	Antigen Presenting Cells
Cd40	1.95346	up in cluster	4.67548e-28	1.86084e-25	0.159	0.061	Antigen Presenting Cells
Irgm2	1.28945	up in cluster	3.76878e-27	1.49997e-24	0.221	0.1	Antigen Presenting Cells
Macf1	0.546589	up in cluster	1.48642e-26	5.91594e-24	0.75	0.61	Antigen Presenting Cells
Tap1	1.94529	up in cluster	4.11267e-26	1.63684e-23	0.092	0.027	Antigen Presenting Cells
Irf1	0.997924	up in cluster	1.30404e-24	5.19007e-22	0.242	0.117	Antigen Presenting Cells
Nlrp3	1.45132	up in cluster	2.58034e-24	1.02698e-21	0.229	0.112	Antigen Presenting Cells
Parp9	1.76005	up in cluster	2.21942e-23	8.83328e-21	0.104	0.035	Antigen Presenting Cells
Ifnar2	1.02206	up in cluster	1.02149e-21	4.06553e-19	0.201	0.094	Antigen Presenting Cells
Cd72	1.6273	up in cluster	2.0829e-21	8.28992e-19	0.317	0.191	Antigen Presenting Cells
Cd68	1.85398	up in cluster	4.43602e-21	1.76553e-18	0.105	0.037	Antigen Presenting Cells
Sparc	0.501223	up in cluster	1.08226e-20	4.30739e-18	0.675	0.524	Antigen Presenting Cells
Tlr7	2.06901	up in cluster	1.87388e-20	7.45803e-18	0.046	0.01	Antigen Presenting Cells
Tyrobp	1.17796	up in cluster	2.02602e-20	8.06357e-18	0.094	0.032	Antigen Presenting Cells
Tmem119	0.461254	up in cluster	1.1438e-19	4.55234e-17	0.179	0.082	Antigen Presenting Cells
Tlr4	1.55961	up in cluster	3.19202e-19	1.27042e-16	0.061	0.017	Antigen Presenting Cells
Pdgfrb	0.257557	up in cluster	3.97833e-19	1.58338e-16	0.203	0.099	Antigen Presenting Cells
Sult1a1	1.08035	up in cluster	9.51853e-19	3.78838e-16	0.152	0.067	Antigen Presenting Cells
Tgfbr1	1.242	up in cluster	2.20858e-17	8.79013e-15	0.167	0.08	Antigen Presenting Cells
Top2a	2.15547	up in cluster	9.62656e-17	3.83137e-14	0.063	0.02	Antigen Presenting Cells
Siglech	1.09966	up in cluster	1.04424e-16	4.15606e-14	0.108	0.043	Antigen Presenting Cells
Trem2	0.612595	up in cluster	1.74112e-16	6.92966e-14	0.104	0.041	Antigen Presenting Cells
Lgals3	1.88962	up in cluster	2.085e-14	8.29831e-12	0.066	0.023	Antigen Presenting Cells
Psmb9	2.26021	up in cluster	7.00386e-14	2.78753e-11	0.042	0.012	Antigen Presenting Cells
Ms4a4a	2.06803	up in cluster	4.03312e-13	1.60518e-10	0.04	0.011	Antigen Presenting Cells
Btk	1.98473	up in cluster	1.11124e-12	4.42274e-10	0.058	0.02	Antigen Presenting Cells
Irf7	1.42275	up in cluster	3.37103e-12	1.34167e-09	0.068	0.026	Antigen Presenting Cells
Cd14	1.65189	up in cluster	4.87673e-12	1.94094e-09	0.074	0.029	Antigen Presenting Cells
P2ry12	0.83585	up in cluster	6.30816e-12	2.51065e-09	0.079	0.033	Antigen Presenting Cells
Ms4a1	2.26078	up in cluster	1.33106e-11	5.29762e-09	0.045	0.014	Antigen Presenting Cells
Ifi204	1.14895	up in cluster	2.74296e-11	1.0917e-08	0.104	0.049	Antigen Presenting Cells
Aif1	1.13859	up in cluster	5.07173e-11	2.01855e-08	0.101	0.048	Antigen Presenting Cells
Ccl9	1.44853	up in cluster	2.46248e-10	9.80067e-08	0.026	0.007	Antigen Presenting Cells
Mx1	2.0096	up in cluster	4.59016e-10	1.82688e-07	0.075	0.033	Antigen Presenting Cells
Rel	1.45012	up in cluster	4.74994e-10	1.89048e-07	0.097	0.047	Antigen Presenting Cells
Spi1	0.970127	up in cluster	4.7866e-10	1.90507e-07	0.167	0.098	Antigen Presenting Cells
Csf2ra	1.34296	up in cluster	5.86356e-10	2.3337e-07	0.219	0.145	Antigen Presenting Cells
Nfkbia	0.381181	up in cluster	1.86671e-09	7.42951e-07	0.303	0.211	Antigen Presenting Cells
Hexb	0.192723	up in cluster	3.2607e-09	1.29776e-06	0.349	0.259	Antigen Presenting Cells
Nfkb1	0.580743	up in cluster	1.01751e-08	4.04968e-06	0.408	0.319	Antigen Presenting Cells
Emilin1	0.674063	up in cluster	9.67266e-08	3.84972e-05	0.104	0.057	Antigen Presenting Cells
Spp1	0.461484	up in cluster	1.50359e-07	5.98428e-05	0.126	0.073	Antigen Presenting Cells
Cav1	0.501374	up in cluster	3.59278e-07	0.000142992	0.111	0.063	Antigen Presenting Cells
Cd274	1.25561	up in cluster	4.33256e-06	0.00172436	0.063	0.033	Antigen Presenting Cells
Folr2	0.67655	up in cluster	4.64064e-06	0.00184698	0.094	0.054	Antigen Presenting Cells
Cd3e	1.02397	up in cluster	6.33012e-06	0.00251939	0.039	0.017	Antigen Presenting Cells
Mki67	1.58937	up in cluster	9.51034e-06	0.00378512	0.052	0.026	Antigen Presenting Cells
Oasl1	1.15591	up in cluster	3.28218e-05	0.0130631	0.066	0.037	Antigen Presenting Cells
Entpd1	0.821269	up in cluster	3.54096e-05	0.014093	0.092	0.056	Antigen Presenting Cells
Plac8	0.828945	up in cluster	3.69264e-05	0.0146967	0.071	0.04	Antigen Presenting Cells
Rtp4	0.956883	up in cluster	3.76521e-05	0.0149855	0.068	0.038	Antigen Presenting Cells
S100a9	1.44179	up in cluster	3.96804e-05	0.0157928	0.033	0.015	Antigen Presenting Cells
Lgals3bp	0.825372	up in cluster	5.78254e-05	0.0230145	0.098	0.062	Antigen Presenting Cells
Myd88	0.636754	up in cluster	0.000128602	0.0511836	0.136	0.094	Antigen Presenting Cells
Itpr2	0.137061	up in cluster	0.000256504	0.102088	0.134	0.092	Antigen Presenting Cells
Il1b	0.764945	up in cluster	0.000319329	0.127093	0.066	0.04	Antigen Presenting Cells
Fn1	0.353447	up in cluster	0.000487779	0.194136	0.055	0.031	Antigen Presenting Cells
Lyve1	1.46434	up in cluster	0.000580219	0.230927	0.043	0.024	Antigen Presenting Cells
Usp18	0.73887	up in cluster	0.0013054	0.519547	0.058	0.035	Antigen Presenting Cells
Ctla4	0.669964	up in cluster	0.00186394	0.741849	0.051	0.03	Antigen Presenting Cells
Il2ra	1.25106	up in cluster	0.0032893	1	0.02	0.009	Antigen Presenting Cells
Irf9	0.626556	up in cluster	0.00427203	1	0.188	0.153	Antigen Presenting Cells
Bub1	0.107372	up in cluster	0.00481705	1	0.023	0.012	Antigen Presenting Cells
Msr1	1.12714	up in cluster	0.00511194	1	0.032	0.018	Antigen Presenting Cells
Abca1	0.229496	up in cluster	0.00526325	1	0.276	0.23	Antigen Presenting Cells
Ncr1	0.948611	up in cluster	0.007114	1	0.053	0.035	Antigen Presenting Cells
Ier2	0.399377	up in cluster	0.00727856	1	0.179	0.144	Antigen Presenting Cells
Mcm6	0.487605	up in cluster	0.00751284	1	0.12	0.092	Antigen Presenting Cells
Stat5a	0.663246	up in cluster	0.00817671	1	0.061	0.041	Antigen Presenting Cells
Dst	-2.18733	down in cluster	1.40737e-184	5.60133e-182	0.431	0.855	Antigen Presenting Cells
Meg3	-5.64001	down in cluster	7.84338e-155	3.12167e-152	0.146	0.635	Antigen Presenting Cells
Bin1	-2.41088	down in cluster	1.01e-139	4.01979e-137	0.364	0.752	Antigen Presenting Cells
Tubb3	-3.52243	down in cluster	1.15784e-123	4.6082e-121	0.105	0.576	Antigen Presenting Cells
Abcg1	-2.36354	down in cluster	1.03699e-93	4.12723e-91	0.167	0.578	Antigen Presenting Cells
Rtn1	-2.94266	down in cluster	7.02018e-89	2.79403e-86	0.152	0.527	Antigen Presenting Cells
Atp1a1	-2.5438	down in cluster	9.1805e-82	3.65384e-79	0.291	0.619	Antigen Presenting Cells
Jund	-1.11959	down in cluster	1.67945e-72	6.6842e-70	0.609	0.85	Antigen Presenting Cells
Nav3	-4.04215	down in cluster	2.88279e-71	1.14735e-68	0.046	0.381	Antigen Presenting Cells
Cd47	-1.97083	down in cluster	4.21613e-68	1.67802e-65	0.339	0.613	Antigen Presenting Cells
Mbp	-1.50543	down in cluster	8.03299e-68	3.19713e-65	0.361	0.706	Antigen Presenting Cells
Psap	-1.00277	down in cluster	6.88295e-66	2.73941e-63	0.811	0.893	Antigen Presenting Cells
Sirpa	-1.81012	down in cluster	5.26571e-63	2.09575e-60	0.371	0.614	Antigen Presenting Cells
Egr1	-2.79746	down in cluster	3.00778e-53	1.1971e-50	0.071	0.349	Antigen Presenting Cells
Ctsb	-0.868502	down in cluster	4.54034e-50	1.80706e-47	0.688	0.838	Antigen Presenting Cells
Hsp90ab1	-1.37303	down in cluster	7.08147e-47	2.81842e-44	0.309	0.571	Antigen Presenting Cells
Lrp1	-1.04936	down in cluster	2.16628e-46	8.62181e-44	0.642	0.779	Antigen Presenting Cells
Bcas1	-1.56331	down in cluster	2.79682e-45	1.11314e-42	0.198	0.478	Antigen Presenting Cells
Sqle	-2.38597	down in cluster	7.24888e-43	2.88505e-40	0.126	0.371	Antigen Presenting Cells
Acly	-1.51498	down in cluster	4.39844e-42	1.75058e-39	0.225	0.477	Antigen Presenting Cells
Cux2	-3.08849	down in cluster	9.01435e-41	3.58771e-38	0.049	0.278	Antigen Presenting Cells
Dhcr24	-2.08358	down in cluster	1.39141e-40	5.53782e-38	0.118	0.362	Antigen Presenting Cells
Gad1	-3.46993	down in cluster	2.57967e-40	1.02671e-37	0.069	0.296	Antigen Presenting Cells
Wfs1	-2.90152	down in cluster	2.14927e-39	8.5541e-37	0.13	0.356	Antigen Presenting Cells
Hmgcs1	-1.60016	down in cluster	5.14565e-38	2.04797e-35	0.18	0.419	Antigen Presenting Cells
Vldlr	-2.7815	down in cluster	1.36707e-33	5.44092e-31	0.04	0.238	Antigen Presenting Cells
Arc	-3.05454	down in cluster	5.40409e-32	2.15083e-29	0.055	0.248	Antigen Presenting Cells
Mag	-3.91373	down in cluster	1.16056e-31	4.61902e-29	0.069	0.257	Antigen Presenting Cells
Hif1a	-1.42153	down in cluster	2.38349e-31	9.48629e-29	0.234	0.445	Antigen Presenting Cells
Fdft1	-2.31065	down in cluster	2.48007e-31	9.87069e-29	0.081	0.276	Antigen Presenting Cells
Hspa5	-1.24383	down in cluster	8.09534e-31	3.22195e-28	0.253	0.457	Antigen Presenting Cells
Grm4	-2.57259	down in cluster	1.37324e-30	5.4655e-28	0.118	0.314	Antigen Presenting Cells
Gad2	-3.61668	down in cluster	2.246e-29	8.93909e-27	0.046	0.22	Antigen Presenting Cells
Adrb1	-2.17783	down in cluster	1.30678e-28	5.201e-26	0.079	0.265	Antigen Presenting Cells
Sox10	-3.69466	down in cluster	2.098e-28	8.35003e-26	0.045	0.214	Antigen Presenting Cells
Bcl11b	-2.93198	down in cluster	3.26913e-28	1.30111e-25	0.062	0.237	Antigen Presenting Cells
Sox2	-2.48767	down in cluster	7.81898e-28	3.11196e-25	0.085	0.263	Antigen Presenting Cells
Bhlhe41	-1.49042	down in cluster	2.51071e-27	9.99263e-25	0.176	0.369	Antigen Presenting Cells
Ugt8a	-2.61221	down in cluster	1.32457e-26	5.2718e-24	0.051	0.218	Antigen Presenting Cells
Slc39a10	-1.8831	down in cluster	3.34288e-22	1.33047e-19	0.098	0.258	Antigen Presenting Cells
Clu	-0.784251	down in cluster	5.51592e-22	2.19534e-19	0.506	0.719	Antigen Presenting Cells
Ezh1	-0.744152	down in cluster	2.13369e-20	8.4921e-18	0.391	0.56	Antigen Presenting Cells
Ctps	-1.66763	down in cluster	6.23353e-19	2.48095e-16	0.062	0.197	Antigen Presenting Cells
Car2	-2.88764	down in cluster	7.97258e-19	3.17308e-16	0.062	0.189	Antigen Presenting Cells
Rorb	-2.54453	down in cluster	1.01235e-18	4.02915e-16	0.059	0.187	Antigen Presenting Cells
Slc17a6	-3.17912	down in cluster	7.3106e-18	2.90962e-15	0.025	0.137	Antigen Presenting Cells
Scarb2	-0.695265	down in cluster	1.68896e-17	6.72207e-15	0.326	0.495	Antigen Presenting Cells
Nucb2	-1.08169	down in cluster	2.02245e-17	8.04935e-15	0.115	0.259	Antigen Presenting Cells
Mog	-2.62784	down in cluster	2.50607e-17	9.97415e-15	0.059	0.179	Antigen Presenting Cells
Ikbkg	-0.837846	down in cluster	8.97176e-17	3.57076e-14	0.149	0.296	Antigen Presenting Cells
Plp1	-2.68639	down in cluster	5.93006e-16	2.36016e-13	0.063	0.178	Antigen Presenting Cells
Suz12	-1.25353	down in cluster	1.09071e-15	4.34102e-13	0.144	0.278	Antigen Presenting Cells
Olig2	-3.11586	down in cluster	4.1429e-15	1.64887e-12	0.022	0.118	Antigen Presenting Cells
Jak2	-0.73295	down in cluster	7.57761e-15	3.01589e-12	0.201	0.342	Antigen Presenting Cells
Akt2	-1.54605	down in cluster	1.13653e-13	4.52337e-11	0.105	0.22	Antigen Presenting Cells
Ptk2b	-2.42165	down in cluster	1.94529e-13	7.74225e-11	0.351	0.407	Antigen Presenting Cells
Ptprz1	-2.07563	down in cluster	2.94187e-13	1.17086e-10	0.074	0.177	Antigen Presenting Cells
Hmgcr	-1.36897	down in cluster	1.18383e-12	4.71165e-10	0.062	0.162	Antigen Presenting Cells
Pvalb	-2.35061	down in cluster	2.01344e-12	8.0135e-10	0.078	0.177	Antigen Presenting Cells
Il33	-2.57312	down in cluster	3.39463e-12	1.35106e-09	0.036	0.121	Antigen Presenting Cells
Fcer1a	-2.02432	down in cluster	6.20665e-12	2.47025e-09	0.051	0.14	Antigen Presenting Cells
Jak1	-0.518707	down in cluster	7.08117e-12	2.8183e-09	0.407	0.526	Antigen Presenting Cells
Ctsd	-0.767614	down in cluster	7.80313e-12	3.10564e-09	0.371	0.505	Antigen Presenting Cells
Sall1	-2.29655	down in cluster	3.15734e-11	1.25662e-08	0.084	0.173	Antigen Presenting Cells
Serpina3n	-1.59156	down in cluster	6.30386e-11	2.50894e-08	0.043	0.127	Antigen Presenting Cells
Me2	-1.0733	down in cluster	1.79025e-10	7.12519e-08	0.068	0.156	Antigen Presenting Cells
Plin4	-2.17496	down in cluster	3.23199e-10	1.28633e-07	0.117	0.206	Antigen Presenting Cells
Cmtm5	-1.49407	down in cluster	3.80018e-10	1.51247e-07	0.026	0.096	Antigen Presenting Cells
Nos2	-1.48709	down in cluster	9.12137e-10	3.6303e-07	0.04	0.115	Antigen Presenting Cells
Csf1	-1.40961	down in cluster	1.13156e-09	4.50361e-07	0.105	0.192	Antigen Presenting Cells
S100b	-0.720924	down in cluster	2.33579e-09	9.29644e-07	0.302	0.408	Antigen Presenting Cells
Sik2	-1.45799	down in cluster	1.03808e-08	4.13155e-06	0.035	0.101	Antigen Presenting Cells
Il16	-2.82318	down in cluster	1.39472e-08	5.55099e-06	0.074	0.143	Antigen Presenting Cells
Aldh1l1	-1.59419	down in cluster	1.86672e-08	7.42955e-06	0.127	0.205	Antigen Presenting Cells
Flt3	-1.12422	down in cluster	2.92167e-08	1.16282e-05	0.048	0.115	Antigen Presenting Cells
Gabra2	-4.21303	down in cluster	4.08464e-08	1.62569e-05	0.006	0.052	Antigen Presenting Cells
Fos	-0.856226	down in cluster	5.53429e-08	2.20265e-05	0.144	0.229	Antigen Presenting Cells
Cd163l1	-2.41332	down in cluster	6.11871e-08	2.43525e-05	0.012	0.061	Antigen Presenting Cells
Cd4	-2.1935	down in cluster	7.16838e-08	2.85301e-05	0.022	0.076	Antigen Presenting Cells
Ezh2	-0.939281	down in cluster	2.44583e-07	9.7344e-05	0.069	0.137	Antigen Presenting Cells
Cemip2	-0.655109	down in cluster	4.60401e-07	0.00018324	0.212	0.299	Antigen Presenting Cells
Rock1	-1.49695	down in cluster	7.3595e-07	0.000292908	0.048	0.104	Antigen Presenting Cells
Ldlr	-0.720371	down in cluster	1.10805e-06	0.000441005	0.101	0.173	Antigen Presenting Cells
Dusp1	-0.611358	down in cluster	1.16771e-06	0.000464747	0.25	0.334	Antigen Presenting Cells
Kcnk13	-1.34461	down in cluster	1.43046e-06	0.000569324	0.062	0.12	Antigen Presenting Cells
Pdgfa	-0.833906	down in cluster	2.07351e-06	0.000825257	0.071	0.133	Antigen Presenting Cells
Kdm6b	-0.441503	down in cluster	4.77638e-06	0.001901	0.359	0.439	Antigen Presenting Cells
Pparg	-0.816409	down in cluster	9.10911e-06	0.00362543	0.038	0.085	Antigen Presenting Cells
Tubb2b	-1.42425	down in cluster	9.66535e-06	0.00384681	0.033	0.078	Antigen Presenting Cells
Slc1a3	-1.47753	down in cluster	9.89053e-06	0.00393643	0.143	0.205	Antigen Presenting Cells
Pimreg	-1.62542	down in cluster	1.43016e-05	0.00569203	0.019	0.057	Antigen Presenting Cells
Kdm6a	-0.894455	down in cluster	1.71266e-05	0.00681641	0.074	0.129	Antigen Presenting Cells
Enpp6	-1.90506	down in cluster	2.11711e-05	0.00842611	0.025	0.064	Antigen Presenting Cells
Lag3	-0.704794	down in cluster	2.902e-05	0.01155	0.062	0.112	Antigen Presenting Cells
Ccl3	-2.34221	down in cluster	5.41049e-05	0.0215337	0.012	0.042	Antigen Presenting Cells
Aqp4	-0.83454	down in cluster	7.00376e-05	0.027875	0.157	0.216	Antigen Presenting Cells
Zbtb46	-1.14897	down in cluster	8.21699e-05	0.0327036	0.082	0.131	Antigen Presenting Cells
Mcm7	-2.38011	down in cluster	0.000111983	0.0445693	0.004	0.029	Antigen Presenting Cells
Lig1	-0.56353	down in cluster	0.000128189	0.0510194	0.058	0.102	Antigen Presenting Cells
Il34	-0.406129	down in cluster	0.00013479	0.0536464	0.153	0.213	Antigen Presenting Cells
Klrb1c	-1.18073	down in cluster	0.000206708	0.0822696	0.017	0.047	Antigen Presenting Cells
Hp	-1.63191	down in cluster	0.000321647	0.128016	0.019	0.048	Antigen Presenting Cells
Lpl	-0.952596	down in cluster	0.000348695	0.138781	0.056	0.096	Antigen Presenting Cells
Chrdl1	-2.06185	down in cluster	0.000459158	0.182745	0.01	0.034	Antigen Presenting Cells
Agt	-1.684	down in cluster	0.000886719	0.352914	0.087	0.126	Antigen Presenting Cells
Trf	-1.81915	down in cluster	0.000952129	0.378947	0.545	0.417	Antigen Presenting Cells
Gtpbp3	-1.07319	down in cluster	0.0015419	0.613677	0.02	0.045	Antigen Presenting Cells
Vip	-1.83901	down in cluster	0.00192344	0.765528	0.022	0.046	Antigen Presenting Cells
Birc5	-1.33614	down in cluster	0.00206383	0.821405	0.022	0.046	Antigen Presenting Cells
Oasl2	-1.21041	down in cluster	0.00307687	1	0.019	0.041	Antigen Presenting Cells
Ccl11	-0.919814	down in cluster	0.00319546	1	0.029	0.055	Antigen Presenting Cells
Kcnj13	-0.568856	down in cluster	0.00324847	1	0.036	0.02	Antigen Presenting Cells
Il17a	-1.18002	down in cluster	0.00390506	1	0.013	0.032	Antigen Presenting Cells
Sst	-2.76887	down in cluster	0.00399111	1	0.051	0.079	Antigen Presenting Cells
Ptn	-0.41102	down in cluster	0.00429602	1	0.447	0.514	Antigen Presenting Cells
Lcn2	-0.656309	down in cluster	0.0046715	1	0.02	0.042	Antigen Presenting Cells
Ifnb1	-1.35779	down in cluster	0.00480734	1	0.013	0.032	Antigen Presenting Cells
Drd1	-1.85401	down in cluster	0.00491455	1	0.121	0.155	Antigen Presenting Cells
Stat3	-0.139609	down in cluster	0.00543506	1	0.401	0.461	Antigen Presenting Cells
Abca7	-0.448326	down in cluster	0.00592084	1	0.069	0.102	Antigen Presenting Cells
Gata3	-1.30256	down in cluster	0.00596049	1	0.02	0.041	Antigen Presenting Cells
Mcm5	-0.520346	down in cluster	0.00740852	1	0.053	0.082	Antigen Presenting Cells
Stat2	-0.281913	down in cluster	0.00835978	1	0.113	0.15	Antigen Presenting Cells
Sox9	-1.25738	down in cluster	0.00957291	1	0.235	0.264	Antigen Presenting Cells
Sox9	3.99224	up in cluster	0	0	0.9	0.193	Astrocytes
Aldh1l1	3.93438	up in cluster	0	0	0.78	0.141	Astrocytes
Aqp4	3.81647	up in cluster	0	0	0.765	0.154	Astrocytes
Mertk	3.07767	up in cluster	0	0	0.673	0.172	Astrocytes
Agt	4.75611	up in cluster	0	0	0.549	0.078	Astrocytes
Slc1a3	3.64498	up in cluster	0	0	0.601	0.16	Astrocytes
Lcat	4.46468	up in cluster	0	0	0.478	0.048	Astrocytes
Sox2	2.32544	up in cluster	0	0	0.633	0.221	Astrocytes
Rorb	2.24168	up in cluster	0	0	0.531	0.148	Astrocytes
Apoe	2.60725	up in cluster	0	0	0.989	0.607	Astrocytes
Ptprz1	2.43264	up in cluster	0	0	0.519	0.138	Astrocytes
Abca1	2.30027	up in cluster	0	0	0.532	0.196	Astrocytes
Clu	2.66162	up in cluster	0	0	0.978	0.689	Astrocytes
Macf1	1.87657	up in cluster	0	0	0.868	0.581	Astrocytes
Hif3a	4.4461	up in cluster	0	0	0.316	0.034	Astrocytes
Tcf7l2	0.722084	up in cluster	0	0	0.418	0.152	Astrocytes
Axl	1.56203	up in cluster	0	0	0.38	0.127	Astrocytes
Pdgfrb	0.864044	up in cluster	0	0	0.312	0.076	Astrocytes
Sparc	1.31964	up in cluster	0	0	0.7	0.505	Astrocytes
Gfap	2.46967	up in cluster	0	0	0.671	0.482	Astrocytes
Itpr2	2.17617	up in cluster	0	0	0.251	0.075	Astrocytes
Tubb2b	2.53891	up in cluster	0	0	0.226	0.062	Astrocytes
Lrp1	0.922319	up in cluster	0	0	0.926	0.763	Astrocytes
Tnfrsf1a	1.73532	up in cluster	0	0	0.268	0.113	Astrocytes
S100b	0.85687	up in cluster	0	0	0.546	0.393	Astrocytes
Cmtm5	1.88533	up in cluster	0	0	0.234	0.081	Astrocytes
Vsir	0.470937	up in cluster	0	0	0.291	0.15	Astrocytes
Vim	0.557361	up in cluster	0	0	0.335	0.204	Astrocytes
Ptn	0.877741	up in cluster	0	0	0.631	0.501	Astrocytes
Wfs1	0.267027	up in cluster	0	0	0.471	0.343	Astrocytes
Tmem176b	2.04594	up in cluster	0	0	0.152	0.048	Astrocytes
Sall1	0.549047	up in cluster	0	0	0.244	0.165	Astrocytes
Fcgrt	0.374215	up in cluster	0	0	0.176	0.102	Astrocytes
Csf1	0.786501	up in cluster	0	0	0.252	0.185	Astrocytes
Il18	1.93242	up in cluster	0	0	0.099	0.036	Astrocytes
Ikbke	1.97021	up in cluster	0	0	0.109	0.048	Astrocytes
Lifr	0.864186	up in cluster	0	0	0.324	0.264	Astrocytes
Serpina3n	1.73241	up in cluster	0	0	0.18	0.121	Astrocytes
Akt2	1.07014	up in cluster	0	0	0.271	0.214	Astrocytes
Irf3	0.743654	up in cluster	0	0	0.422	0.366	Astrocytes
Psap	0.194496	up in cluster	0	0	0.928	0.889	Astrocytes
Lgals3bp	1.37222	up in cluster	2.30906e-304	9.19004e-302	0.1	0.058	Astrocytes
Col1a2	0.13718	up in cluster	1.45317e-283	5.78362e-281	0.151	0.097	Astrocytes
Stat5a	1.35571	up in cluster	1.25406e-244	4.99117e-242	0.069	0.038	Astrocytes
H2.K1	0.282243	up in cluster	1.01619e-131	4.04443e-129	0.139	0.102	Astrocytes
Col1a1	0.136597	up in cluster	6.89915e-127	2.74586e-124	0.148	0.113	Astrocytes
Entpd1	0.907716	up in cluster	1.14225e-98	4.54615e-96	0.077	0.054	Astrocytes
Fdft1	0.111592	up in cluster	2.64688e-79	1.05346e-76	0.224	0.282	Astrocytes
Fcgr1	0.817966	up in cluster	1.76725e-77	7.03364e-75	0.054	0.036	Astrocytes
Cd63	1.3627	up in cluster	2.34552e-74	9.33515e-72	0.025	0.014	Astrocytes
Nfkb2	0.720231	up in cluster	1.25417e-60	4.99158e-58	0.064	0.047	Astrocytes
Stat3	0.453547	up in cluster	1.1749e-54	4.67609e-52	0.448	0.463	Astrocytes
Cd9	0.214874	up in cluster	1.35705e-50	5.40104e-48	0.15	0.125	Astrocytes
Cd80	1.30763	up in cluster	6.00013e-50	2.38805e-47	0.025	0.016	Astrocytes
Dst	0.133962	up in cluster	8.51782e-45	3.39009e-42	0.831	0.857	Astrocytes
Irgm1	0.169489	up in cluster	1.93325e-44	7.69432e-42	0.208	0.252	Astrocytes
Adrb1	0.427341	up in cluster	7.57681e-39	3.01557e-36	0.277	0.263	Astrocytes
Irf9	0.10317	up in cluster	1.69949e-36	6.76397e-34	0.129	0.156	Astrocytes
Klrb1c	0.103688	up in cluster	1.03512e-34	4.11978e-32	0.035	0.049	Astrocytes
Osmr	0.475724	up in cluster	9.08752e-32	3.61683e-29	0.044	0.034	Astrocytes
Rps4x	0.23448	up in cluster	5.99114e-31	2.38447e-28	0.044	0.058	Astrocytes
Gtpbp3	1.02248	up in cluster	4.91524e-30	1.95626e-27	0.055	0.044	Astrocytes
Foxp3	1.12097	up in cluster	5.75827e-30	2.29179e-27	0.015	0.009	Astrocytes
Lcn2	0.157198	up in cluster	3.94233e-28	1.56905e-25	0.032	0.043	Astrocytes
Sult1a1	0.126756	up in cluster	9.8159e-27	3.90673e-24	0.055	0.069	Astrocytes
Cxcl10	0.952581	up in cluster	1.31501e-26	5.23372e-24	0.036	0.028	Astrocytes
Chrdl1	1.3359	up in cluster	2.82342e-26	1.12372e-23	0.042	0.033	Astrocytes
Socs3	0.874529	up in cluster	7.81994e-26	3.11234e-23	0.059	0.049	Astrocytes
Uba52	0.144547	up in cluster	3.2825e-25	1.30643e-22	0.028	0.038	Astrocytes
Tlr4	0.641676	up in cluster	2.30736e-22	9.1833e-20	0.022	0.016	Astrocytes
Ptgs1	0.644772	up in cluster	1.45434e-20	5.78827e-18	0.097	0.087	Astrocytes
Eed	0.105933	up in cluster	5.04976e-20	2.0098e-17	0.046	0.057	Astrocytes
Ccl11	0.349393	up in cluster	1.82379e-17	7.25867e-15	0.045	0.056	Astrocytes
Il1b	0.590556	up in cluster	5.95506e-13	2.37011e-10	0.046	0.039	Astrocytes
Ctla4	0.783347	up in cluster	1.10953e-12	4.41594e-10	0.035	0.03	Astrocytes
Ldlr	0.336779	up in cluster	3.4215e-12	1.36176e-09	0.154	0.175	Astrocytes
Oasl1	0.609526	up in cluster	8.02195e-11	3.19274e-08	0.042	0.036	Astrocytes
Lyve1	0.531524	up in cluster	1.26927e-10	5.05169e-08	0.028	0.023	Astrocytes
Il10	0.176625	up in cluster	3.67151e-06	0.00146126	0.008	0.01	Astrocytes
Socs1	0.351568	up in cluster	1.22271e-05	0.00486638	0.032	0.036	Astrocytes
Tgfb2	0.259494	up in cluster	3.14807e-05	0.0125293	0.075	0.071	Astrocytes
Ifng	0.423179	up in cluster	8.04512e-05	0.0320196	0.015	0.018	Astrocytes
Dtl	0.442911	up in cluster	0.000522196	0.207834	0.022	0.024	Astrocytes
Ptger2	0.725442	up in cluster	0.000526106	0.20939	0.029	0.027	Astrocytes
Cd44	0.657516	up in cluster	0.00143613	0.571579	0.024	0.022	Astrocytes
Ifngr1	0.263598	up in cluster	0.00144279	0.57423	0.121	0.129	Astrocytes
Tap1	0.277334	up in cluster	0.00151505	0.602991	0.025	0.027	Astrocytes
Il15	0.494137	up in cluster	0.00522083	1	0.042	0.04	Astrocytes
Abcg1	-2.01312	down in cluster	0	0	0.185	0.621	Astrocytes
Bin1	-1.99835	down in cluster	0	0	0.366	0.795	Astrocytes
Meg3	-3.54074	down in cluster	0	0	0.301	0.671	Astrocytes
Tubb3	-1.79171	down in cluster	0	0	0.261	0.61	Astrocytes
Atp1a1	-1.57574	down in cluster	0	0	0.312	0.653	Astrocytes
Ly6e	-2.57733	down in cluster	0	0	0.117	0.452	Astrocytes
Hsp90ab1	-1.08632	down in cluster	0	0	0.308	0.6	Astrocytes
Ptk2b	-2.82947	down in cluster	0	0	0.173	0.433	Astrocytes
Jund	-1.02875	down in cluster	0	0	0.629	0.874	Astrocytes
Egr1	-2.59811	down in cluster	0	0	0.128	0.373	Astrocytes
Rtn1	-1.18395	down in cluster	0	0	0.312	0.551	Astrocytes
Cd47	-0.979593	down in cluster	0	0	0.399	0.637	Astrocytes
Fkbp5	-1.71211	down in cluster	0	0	0.077	0.289	Astrocytes
Ezh1	-0.510107	down in cluster	0	0	0.378	0.58	Astrocytes
Jak2	-0.987382	down in cluster	0	0	0.165	0.362	Astrocytes
Il34	-2.73351	down in cluster	0	0	0.037	0.232	Astrocytes
Ptgds	-2.0683	down in cluster	0	0	0.256	0.443	Astrocytes
Sox10	-3.56646	down in cluster	0	0	0.049	0.232	Astrocytes
Bcl11b	-2.39245	down in cluster	0	0	0.075	0.255	Astrocytes
Mag	-3.78106	down in cluster	0	0	0.101	0.275	Astrocytes
Arc	-1.59392	down in cluster	0	0	0.094	0.265	Astrocytes
Nav3	-1.01161	down in cluster	0	0	0.228	0.397	Astrocytes
Grm4	-1.0405	down in cluster	0	0	0.167	0.33	Astrocytes
Cemip2	-0.968302	down in cluster	0	0	0.153	0.315	Astrocytes
Ugt8a	-2.13874	down in cluster	0	0	0.074	0.233	Astrocytes
Stat6	-1.95757	down in cluster	0	0	0.064	0.223	Astrocytes
Hspa5	-0.516845	down in cluster	0	0	0.314	0.473	Astrocytes
Slc39a10	-1.40028	down in cluster	0	0	0.118	0.273	Astrocytes
Mog	-3.09591	down in cluster	0	0	0.041	0.195	Astrocytes
Cux2	-1.50693	down in cluster	0	0	0.139	0.293	Astrocytes
Cd34	-2.56581	down in cluster	0	0	0.043	0.194	Astrocytes
Acly	-0.4866	down in cluster	0	0	0.341	0.491	Astrocytes
Vldlr	-1.15166	down in cluster	0	0	0.104	0.253	Astrocytes
Ctps	-1.41593	down in cluster	0	0	0.064	0.212	Astrocytes
Nucb2	-0.737245	down in cluster	0	0	0.128	0.273	Astrocytes
Ikbkg	-0.472409	down in cluster	0	0	0.173	0.31	Astrocytes
Cd72	-1.19455	down in cluster	0	0	0.068	0.205	Astrocytes
Hmgcs1	-0.443222	down in cluster	0	0	0.302	0.432	Astrocytes
Gad2	-1.83974	down in cluster	0	0	0.108	0.232	Astrocytes
Dusp1	-0.771086	down in cluster	0	0	0.224	0.346	Astrocytes
Drd1	-2.94883	down in cluster	0	0	0.049	0.167	Astrocytes
Fos	-0.65734	down in cluster	0	0	0.125	0.241	Astrocytes
Ikbkb	-0.194134	down in cluster	0	0	0.259	0.373	Astrocytes
Gad1	-1.80585	down in cluster	0	0	0.193	0.307	Astrocytes
Klf2	-3.41757	down in cluster	0	0	0.033	0.145	Astrocytes
Tgfbr2	-2.0244	down in cluster	0	0	0.047	0.154	Astrocytes
Me2	-1.03598	down in cluster	0	0	0.064	0.166	Astrocytes
Kcnk13	-2.20889	down in cluster	0	0	0.029	0.131	Astrocytes
Pecam1	-2.94636	down in cluster	0	0	0.046	0.148	Astrocytes
Slc40a1	-1.95646	down in cluster	0	0	0.037	0.138	Astrocytes
Trf	-2.42674	down in cluster	0	0	0.326	0.427	Astrocytes
Suz12	-0.3161	down in cluster	0	0	0.192	0.288	Astrocytes
Ier2	-1.43157	down in cluster	0	0	0.06	0.153	Astrocytes
Plp1	-1.70428	down in cluster	0	0	0.099	0.187	Astrocytes
Cldn5	-3.94281	down in cluster	0	0	0.044	0.129	Astrocytes
Pdgfa	-0.820362	down in cluster	0	0	0.056	0.141	Astrocytes
Ace	-1.97008	down in cluster	0	0	0.029	0.11	Astrocytes
Gpr84	-1.47073	down in cluster	0	0	0.033	0.114	Astrocytes
Esam	-3.72784	down in cluster	0	0	0.015	0.094	Astrocytes
Flt3	-1.2593	down in cluster	0	0	0.044	0.123	Astrocytes
Fcer1a	-0.563056	down in cluster	0	0	0.071	0.147	Astrocytes
Slc17a6	-1.35907	down in cluster	0	0	0.068	0.144	Astrocytes
Cd4	-3.64826	down in cluster	0	0	0.008	0.083	Astrocytes
Il10ra	-2.52161	down in cluster	0	0	0.024	0.097	Astrocytes
Nlrp3	-0.851476	down in cluster	0	0	0.049	0.119	Astrocytes
Ctsb	-0.482408	down in cluster	0	0	0.776	0.845	Astrocytes
Selplg	-3.02805	down in cluster	0	0	0.029	0.095	Astrocytes
Klf4	-2.3665	down in cluster	0	0	0.028	0.092	Astrocytes
Sik2	-0.952032	down in cluster	0	0	0.043	0.107	Astrocytes
Lpl	-1.21477	down in cluster	0	0	0.039	0.102	Astrocytes
Nos2	-0.531314	down in cluster	0	0	0.058	0.121	Astrocytes
C1qb	-1.92554	down in cluster	0	0	0.047	0.11	Astrocytes
C1qc	-1.82402	down in cluster	0	0	0.038	0.1	Astrocytes
Rock1	-0.81407	down in cluster	0	0	0.048	0.11	Astrocytes
Scarb1	-1.02545	down in cluster	0	0	0.04	0.101	Astrocytes
Ifi203	-1.26065	down in cluster	0	0	0.029	0.09	Astrocytes
Sp100	-2.87582	down in cluster	0	0	0.017	0.077	Astrocytes
Lig1	-0.693076	down in cluster	0	0	0.05	0.108	Astrocytes
Dock8	-2.29234	down in cluster	0	0	0.021	0.075	Astrocytes
Tgm2	-2.11815	down in cluster	0	0	0.035	0.088	Astrocytes
Slfn5	-2.53242	down in cluster	0	0	0.017	0.069	Astrocytes
Cd84	-1.46145	down in cluster	0	0	0.026	0.078	Astrocytes
Stab1	-2.72586	down in cluster	0	0	0.016	0.067	Astrocytes
Sst	-2.27317	down in cluster	0	0	0.034	0.084	Astrocytes
Cav1	-2.03653	down in cluster	0	0	0.019	0.069	Astrocytes
Pimreg	-1.99999	down in cluster	0	0	0.012	0.062	Astrocytes
Tnfaip3	-1.38668	down in cluster	0	0	0.022	0.072	Astrocytes
Ms4a7	-1.21587	down in cluster	0	0	0.018	0.067	Astrocytes
Cd163l1	-1.39764	down in cluster	0	0	0.016	0.065	Astrocytes
Plcg2	-1.47793	down in cluster	0	0	0.029	0.077	Astrocytes
Pdgfra	-2.88974	down in cluster	0	0	0.021	0.066	Astrocytes
Syk	-2.21401	down in cluster	0	0	0.014	0.059	Astrocytes
Csf1r	-2.66566	down in cluster	0	0	0.015	0.059	Astrocytes
Ptgs2	-2.11041	down in cluster	0	0	0.01	0.054	Astrocytes
Klk6	-2.13367	down in cluster	0	0	0.015	0.059	Astrocytes
Cx3cr1	-2.69167	down in cluster	0	0	0.015	0.058	Astrocytes
Hp	-2.4352	down in cluster	0	0	0.009	0.052	Astrocytes
Blnk	-2.18684	down in cluster	0	0	0.009	0.047	Astrocytes
Fcrls	-2.06673	down in cluster	2.25329e-304	8.96809e-302	0.022	0.067	Astrocytes
C1qa	-2.14128	down in cluster	3.57862e-303	1.42429e-300	0.014	0.054	Astrocytes
Mcm6	-0.978923	down in cluster	1.60488e-299	6.38744e-297	0.044	0.097	Astrocytes
Enpp6	-1.22004	down in cluster	1.30407e-296	5.19019e-294	0.024	0.069	Astrocytes
Cspg4	-2.65524	down in cluster	1.94607e-291	7.74537e-289	0.016	0.055	Astrocytes
Tyk2	-0.138444	down in cluster	1.93556e-287	7.70352e-285	0.213	0.311	Astrocytes
Col3a1	-1.68796	down in cluster	7.44485e-284	2.96305e-281	0.028	0.073	Astrocytes
Mcm5	-0.995569	down in cluster	1.04943e-281	4.17672e-279	0.038	0.087	Astrocytes
Spi1	-0.636679	down in cluster	1.27001e-273	5.05464e-271	0.051	0.104	Astrocytes
Ctss	-1.52904	down in cluster	1.46473e-273	5.82963e-271	0.03	0.074	Astrocytes
Tnfrsf1b	-2.15352	down in cluster	1.06934e-270	4.25597e-268	0.01	0.044	Astrocytes
Trem2	-2.63392	down in cluster	1.15555e-270	4.59911e-268	0.01	0.044	Astrocytes
Abca7	-0.726005	down in cluster	7.07366e-265	2.81532e-262	0.054	0.107	Astrocytes
Relb	-0.501069	down in cluster	6.03705e-250	2.40274e-247	0.049	0.099	Astrocytes
Irf8	-1.44334	down in cluster	5.3529e-248	2.13045e-245	0.022	0.061	Astrocytes
Ptprc	-2.26293	down in cluster	6.45189e-240	2.56785e-237	0.008	0.037	Astrocytes
Hexb	-0.970067	down in cluster	7.14547e-238	2.8439e-235	0.191	0.267	Astrocytes
Aif1	-1.2027	down in cluster	1.459e-235	5.80682e-233	0.017	0.051	Astrocytes
Tnf	-1.82341	down in cluster	5.33035e-231	2.12148e-228	0.01	0.04	Astrocytes
Ccl3	-1.33954	down in cluster	9.81623e-231	3.90686e-228	0.013	0.046	Astrocytes
Fcgr3	-1.664	down in cluster	1.05994e-228	4.21857e-226	0.014	0.046	Astrocytes
Siglech	-1.87743	down in cluster	2.74891e-216	1.09407e-213	0.015	0.047	Astrocytes
Il4ra	-0.983627	down in cluster	2.69742e-213	1.07357e-210	0.028	0.066	Astrocytes
Apod	-0.942584	down in cluster	1.87897e-209	7.47831e-207	0.025	0.06	Astrocytes
Igf1	-0.555388	down in cluster	9.02192e-209	3.59072e-206	0.041	0.083	Astrocytes
Cd74	-2.02219	down in cluster	2.49939e-206	9.94757e-204	0.015	0.045	Astrocytes
Slfn2	-1.74449	down in cluster	1.04162e-202	4.14563e-200	0.011	0.039	Astrocytes
Tmem119	-1.21334	down in cluster	3.13423e-193	1.24742e-190	0.046	0.086	Astrocytes
Ifnar1	-0.20415	down in cluster	6.55717e-193	2.60975e-190	0.204	0.282	Astrocytes
H2.D1	-0.999868	down in cluster	4.80616e-192	1.91285e-189	0.035	0.072	Astrocytes
Piezo1	-1.32707	down in cluster	7.44068e-192	2.96139e-189	0.029	0.063	Astrocytes
Kdm6a	-0.445939	down in cluster	7.98348e-191	3.17742e-188	0.083	0.134	Astrocytes
H2.Eb1	-1.59084	down in cluster	5.21451e-183	2.07537e-180	0.011	0.037	Astrocytes
F13a1	-1.87736	down in cluster	3.93416e-182	1.56579e-179	0.013	0.039	Astrocytes
Birc5	-0.92856	down in cluster	1.58343e-181	6.30204e-179	0.019	0.049	Astrocytes
Tgfb1	-1.9737	down in cluster	2.81513e-181	1.12042e-178	0.009	0.034	Astrocytes
Ifi204	-0.792321	down in cluster	2.20895e-178	8.79161e-176	0.022	0.053	Astrocytes
Picalm	-0.36087	down in cluster	2.4938e-178	9.92534e-176	0.072	0.118	Astrocytes
Spp1	-1.03053	down in cluster	8.15915e-171	3.24734e-168	0.041	0.077	Astrocytes
Il16	-1.03348	down in cluster	8.69822e-171	3.46189e-168	0.102	0.148	Astrocytes
Il6	-1.04741	down in cluster	1.21107e-170	4.82004e-168	0.011	0.036	Astrocytes
Ccl24	-1.03509	down in cluster	4.19254e-168	1.66863e-165	0.01	0.034	Astrocytes
Itgam	-1.32012	down in cluster	1.27538e-167	5.07601e-165	0.02	0.048	Astrocytes
Kdm6b	-0.139289	down in cluster	2.2554e-165	8.97648e-163	0.354	0.448	Astrocytes
Ifnb1	-1.26085	down in cluster	2.23776e-164	8.9063e-162	0.01	0.034	Astrocytes
Isg15	-0.625073	down in cluster	1.48469e-163	5.90908e-161	0.029	0.06	Astrocytes
Zbtb46	-0.669443	down in cluster	2.25302e-163	8.967e-161	0.09	0.136	Astrocytes
Usp18	-1.08762	down in cluster	1.0594e-162	4.2164e-160	0.013	0.038	Astrocytes
H2.Aa	-1.60265	down in cluster	2.02989e-161	8.07898e-159	0.01	0.034	Astrocytes
Jak1	-0.126237	down in cluster	8.399e-159	3.3428e-156	0.437	0.535	Astrocytes
Inpp5d	-1.01815	down in cluster	9.54517e-159	3.79898e-156	0.053	0.09	Astrocytes
Ccr5	-1.32891	down in cluster	1.4033e-157	5.58512e-155	0.013	0.037	Astrocytes
Pparg	-0.343731	down in cluster	1.0957e-156	4.36087e-154	0.051	0.089	Astrocytes
Rel	-0.755492	down in cluster	1.59214e-156	6.33673e-154	0.022	0.05	Astrocytes
Lag3	-0.520916	down in cluster	1.17551e-155	4.67852e-153	0.073	0.116	Astrocytes
Lum	-0.520862	down in cluster	1.39813e-154	5.56456e-152	0.029	0.059	Astrocytes
Tgfbr1	-0.643076	down in cluster	1.1677e-150	4.64745e-148	0.048	0.084	Astrocytes
Ifitm3	-1.23588	down in cluster	3.41554e-150	1.35938e-147	0.01	0.032	Astrocytes
Zfp36	-1.07366	down in cluster	2.25746e-148	8.98467e-146	0.008	0.029	Astrocytes
Mx1	-0.816704	down in cluster	2.02857e-146	8.07372e-144	0.013	0.036	Astrocytes
Cxcl9	-0.466576	down in cluster	3.38405e-145	1.34685e-142	0.026	0.054	Astrocytes
P2ry6	-1.07358	down in cluster	1.72495e-144	6.86529e-142	0.019	0.044	Astrocytes
Tnfsf10	-0.600153	down in cluster	2.5224e-141	1.00392e-138	0.051	0.086	Astrocytes
Pf4	-0.65152	down in cluster	1.99422e-138	7.93701e-136	0.015	0.038	Astrocytes
Tyrobp	-1.08392	down in cluster	4.48366e-138	1.7845e-135	0.012	0.034	Astrocytes
Cd28	-0.912854	down in cluster	5.02417e-138	1.99962e-135	0.021	0.046	Astrocytes
Stat1	-0.305409	down in cluster	7.83456e-131	3.11816e-128	0.07	0.108	Astrocytes
B2m	-0.57522	down in cluster	7.24411e-129	2.88316e-126	0.071	0.108	Astrocytes
Il12rb1	-1.4507	down in cluster	1.51511e-128	6.03015e-126	0.008	0.026	Astrocytes
Tmpo	-0.773455	down in cluster	3.09269e-128	1.23089e-125	0.028	0.054	Astrocytes
Aqp1	-1.63845	down in cluster	1.46722e-124	5.83952e-122	0.015	0.036	Astrocytes
Mrc1	-2.12804	down in cluster	1.97904e-122	7.87656e-120	0.007	0.024	Astrocytes
Mki67	-1.43998	down in cluster	2.51747e-120	1.00195e-117	0.009	0.027	Astrocytes
Itgax	-1.84503	down in cluster	5.86628e-118	2.33478e-115	0.008	0.025	Astrocytes
Sirpa	-0.227788	down in cluster	1.4668e-115	5.83785e-113	0.572	0.618	Astrocytes
Car2	-0.658066	down in cluster	1.76445e-115	7.02251e-113	0.151	0.193	Astrocytes
Cd33	-1.68631	down in cluster	2.11051e-115	8.39984e-113	0.005	0.02	Astrocytes
Ifi208	-0.759934	down in cluster	2.52396e-115	1.00454e-112	0.01	0.029	Astrocytes
Cd68	-0.880983	down in cluster	1.97878e-112	7.87553e-110	0.019	0.04	Astrocytes
Cd3g	-0.888465	down in cluster	2.57759e-111	1.02588e-108	0.012	0.031	Astrocytes
Rgs1	-0.64128	down in cluster	2.5228e-110	1.00408e-107	0.018	0.039	Astrocytes
Lsp1	-0.64984	down in cluster	3.0287e-108	1.20542e-105	0.039	0.065	Astrocytes
Gpr65	-0.867373	down in cluster	5.53495e-106	2.20291e-103	0.01	0.027	Astrocytes
Cd163	-2.73803	down in cluster	6.91299e-106	2.75137e-103	0.004	0.018	Astrocytes
Capg	-0.69999	down in cluster	8.72011e-104	3.4706e-101	0.04	0.066	Astrocytes
Plac8	-0.588304	down in cluster	2.58242e-103	1.0278e-100	0.021	0.042	Astrocytes
Cd40	-0.24944	down in cluster	4.11393e-102	1.63734e-99	0.038	0.064	Astrocytes
Pilra	-1.52683	down in cluster	3.02632e-97	1.20447e-94	0.005	0.018	Astrocytes
Vip	-1.97055	down in cluster	5.67481e-97	2.25857e-94	0.027	0.049	Astrocytes
C3ar1	-1.53543	down in cluster	1.84412e-96	7.33958e-94	0.007	0.021	Astrocytes
Cd53	-0.958121	down in cluster	2.22908e-96	8.87174e-94	0.012	0.028	Astrocytes
Lyz2	-0.822807	down in cluster	1.74517e-95	6.94578e-93	0.016	0.035	Astrocytes
Gata3	-0.561602	down in cluster	3.01641e-94	1.20053e-91	0.023	0.043	Astrocytes
Cd19	-1.78634	down in cluster	2.67853e-90	1.06605e-87	0.003	0.014	Astrocytes
Ccr2	-0.935575	down in cluster	9.24404e-89	3.67913e-86	0.008	0.021	Astrocytes
Cdkn2a	-0.676661	down in cluster	1.30304e-88	5.1861e-86	0.013	0.029	Astrocytes
Kcnj13	-2.00532	down in cluster	2.28643e-87	9.1e-85	0.008	0.022	Astrocytes
Stat2	-0.106446	down in cluster	8.00631e-87	3.18651e-84	0.116	0.154	Astrocytes
Nfkbia	-0.312131	down in cluster	3.62942e-83	1.44451e-80	0.172	0.216	Astrocytes
Gzmb	-0.73993	down in cluster	9.88313e-83	3.93348e-80	0.009	0.023	Astrocytes
Myd88	-0.147282	down in cluster	1.3202e-82	5.25441e-80	0.068	0.097	Astrocytes
Cd14	-0.919384	down in cluster	4.28857e-82	1.70685e-79	0.015	0.031	Astrocytes
Sdc1	-0.799064	down in cluster	1.72543e-81	6.8672e-79	0.009	0.023	Astrocytes
Ly6c2	-1.15134	down in cluster	3.67875e-81	1.46414e-78	0.03	0.05	Astrocytes
Jchain	-0.701743	down in cluster	4.90553e-81	1.9524e-78	0.009	0.022	Astrocytes
Nme5	-0.4879	down in cluster	7.5898e-80	3.02074e-77	0.013	0.028	Astrocytes
Ccl12	-1.2539	down in cluster	3.02355e-79	1.20337e-76	0.007	0.02	Astrocytes
Klk8	-0.499194	down in cluster	1.17463e-78	4.67501e-76	0.011	0.025	Astrocytes
Btk	-0.82637	down in cluster	3.69296e-78	1.4698e-75	0.008	0.021	Astrocytes
Irf7	-0.882839	down in cluster	6.14085e-78	2.44406e-75	0.013	0.027	Astrocytes
Pdcd1	-0.758467	down in cluster	9.28813e-78	3.69668e-75	0.015	0.031	Astrocytes
PR8-NS1-NS2	-0.281178	down in cluster	8.15412e-77	3.24534e-74	0.018	0.035	Astrocytes
Ms4a1	-1.17433	down in cluster	2.5254e-75	1.00511e-72	0.005	0.016	Astrocytes
Mcm7	-0.364854	down in cluster	3.03218e-75	1.20681e-72	0.015	0.03	Astrocytes
Ifnar2	-0.241736	down in cluster	2.05566e-74	8.18153e-72	0.069	0.097	Astrocytes
Oasl2	-0.290129	down in cluster	6.27397e-73	2.49704e-70	0.025	0.043	Astrocytes
Il33	-0.452664	down in cluster	1.18037e-72	4.69787e-70	0.094	0.124	Astrocytes
Tnfsf13b	-0.841977	down in cluster	1.1051e-71	4.39829e-69	0.008	0.02	Astrocytes
Cd3e	-0.920417	down in cluster	1.64541e-71	6.54874e-69	0.007	0.018	Astrocytes
Cdkn2b	-1.10128	down in cluster	6.57327e-71	2.61616e-68	0.007	0.018	Astrocytes
S100a8	-0.986082	down in cluster	7.98456e-70	3.17785e-67	0.006	0.017	Astrocytes
Ccl4	-1.175	down in cluster	7.1728e-67	2.85478e-64	0.005	0.014	Astrocytes
Cst7	-1.20652	down in cluster	4.03018e-64	1.60401e-61	0.006	0.017	Astrocytes
Cd209a	-0.79552	down in cluster	1.87708e-63	7.47076e-61	0.006	0.016	Astrocytes
Xcr1	-0.674301	down in cluster	1.58032e-61	6.28967e-59	0.009	0.02	Astrocytes
Ccl5	-0.26219	down in cluster	5.22325e-61	2.07885e-58	0.013	0.026	Astrocytes
Parp14	-0.394491	down in cluster	8.84878e-61	3.52182e-58	0.057	0.079	Astrocytes
Fcgr4	-0.13858	down in cluster	8.99563e-59	3.58026e-56	0.022	0.036	Astrocytes
Cd52	-0.484991	down in cluster	4.94588e-58	1.96846e-55	0.011	0.022	Astrocytes
Piezo2	-0.727655	down in cluster	7.9641e-58	3.16971e-55	0.012	0.024	Astrocytes
Foxp2	-0.378073	down in cluster	2.24421e-57	8.93196e-55	0.018	0.031	Astrocytes
Psmb9	-1.24915	down in cluster	2.97834e-57	1.18538e-54	0.004	0.012	Astrocytes
Cd36	-0.657808	down in cluster	1.30614e-54	5.19843e-52	0.007	0.017	Astrocytes
Ms4a6d	-0.42446	down in cluster	5.64166e-53	2.24538e-50	0.012	0.024	Astrocytes
H2.Ab1	-1.05803	down in cluster	1.97827e-51	7.87352e-49	0.005	0.013	Astrocytes
Bub1	-1.12776	down in cluster	1.76304e-49	7.0169e-47	0.005	0.012	Astrocytes
Lgals3	-0.622224	down in cluster	2.11143e-49	8.40349e-47	0.013	0.024	Astrocytes
Ncr1	-0.225883	down in cluster	4.45491e-49	1.77305e-46	0.023	0.036	Astrocytes
Top2a	-0.396886	down in cluster	3.64297e-47	1.4499e-44	0.011	0.021	Astrocytes
Ccl2	-0.59112	down in cluster	2.39125e-46	9.51719e-44	0.007	0.016	Astrocytes
S100a9	-0.593954	down in cluster	2.74472e-46	1.0924e-43	0.007	0.015	Astrocytes
Bst2	-0.299408	down in cluster	2.15215e-45	8.56557e-43	0.046	0.063	Astrocytes
Msr1	-0.405953	down in cluster	3.86279e-45	1.53739e-42	0.009	0.019	Astrocytes
Arg1	-0.335479	down in cluster	9.13863e-45	3.63718e-42	0.01	0.02	Astrocytes
Csf2rb	-1.24705	down in cluster	1.18294e-44	4.70811e-42	0.004	0.01	Astrocytes
Il12a	-0.132455	down in cluster	2.25328e-43	8.96805e-41	0.02	0.032	Astrocytes
Ltb	-0.344145	down in cluster	7.47413e-43	2.9747e-40	0.013	0.022	Astrocytes
C1ql1	-1.06255	down in cluster	1.557e-42	6.19686e-40	0.052	0.069	Astrocytes
Fcer1g	-0.320241	down in cluster	3.65912e-41	1.45633e-38	0.022	0.034	Astrocytes
Clec7a	-0.769411	down in cluster	2.91502e-40	1.16018e-37	0.016	0.026	Astrocytes
C3	-0.799106	down in cluster	4.9409e-40	1.96648e-37	0.01	0.018	Astrocytes
Fn1	-0.420443	down in cluster	1.43868e-39	5.72593e-37	0.021	0.033	Astrocytes
Ccl7	-0.584503	down in cluster	5.63406e-38	2.24236e-35	0.007	0.014	Astrocytes
Cenpa	-0.316336	down in cluster	1.84374e-36	7.33807e-34	0.008	0.016	Astrocytes
Cd86	-0.583318	down in cluster	9.19047e-36	3.65781e-33	0.008	0.016	Astrocytes
Ifi213	-0.514105	down in cluster	1.04819e-35	4.17182e-33	0.007	0.014	Astrocytes
PR8-M1-M2-M42	-0.723994	down in cluster	4.20424e-35	1.67329e-32	0.004	0.01	Astrocytes
Tlr7	-0.513094	down in cluster	7.27971e-34	2.89732e-31	0.005	0.011	Astrocytes
Ms4a4a	-0.369498	down in cluster	3.52232e-31	1.40188e-28	0.006	0.012	Astrocytes
Ifi209	-0.712636	down in cluster	1.03248e-30	4.10928e-28	0.006	0.011	Astrocytes
Ifngr2	-0.117903	down in cluster	1.63109e-29	6.49174e-27	0.01	0.017	Astrocytes
Il23a	-0.65653	down in cluster	2.2422e-29	8.92397e-27	0.006	0.012	Astrocytes
Ms4a14	-0.283694	down in cluster	2.60939e-29	1.03854e-26	0.007	0.014	Astrocytes
Ccl6	-0.104033	down in cluster	9.36219e-28	3.72615e-25	0.012	0.02	Astrocytes
Ptger1	-0.377493	down in cluster	5.99242e-27	2.38498e-24	0.006	0.011	Astrocytes
Il2ra	-0.543346	down in cluster	3.16533e-24	1.2598e-21	0.005	0.01	Astrocytes
P2ry12	-0.466546	down in cluster	2.2808e-23	9.07757e-21	0.025	0.033	Astrocytes
Olig2	-0.442997	down in cluster	1.2232e-21	4.86832e-19	0.104	0.119	Astrocytes
Irf4	-0.140417	down in cluster	3.92679e-18	1.56286e-15	0.007	0.012	Astrocytes
Il4	-0.109196	down in cluster	2.94107e-14	1.17055e-11	0.011	0.016	Astrocytes
Ctsd	-0.277472	down in cluster	2.85289e-11	1.13545e-08	0.487	0.507	Astrocytes
Icam1	-0.400189	down in cluster	2.92692e-11	1.16492e-08	0.029	0.035	Astrocytes
Krt18	-0.138197	down in cluster	1.00157e-06	0.000398625	0.04	0.046	Astrocytes
Pvalb	-0.742589	down in cluster	1.20027e-06	0.000477706	0.169	0.178	Astrocytes
Stab1	5.80008	up in cluster	0	0	0.746	0.058	Border-Associated Macrophages
F13a1	6.34424	up in cluster	0	0	0.674	0.033	Border-Associated Macrophages
Cd163	7.65558	up in cluster	0	0	0.634	0.013	Border-Associated Macrophages
Mrc1	7.17395	up in cluster	0	0	0.636	0.019	Border-Associated Macrophages
Col1a2	3.16212	up in cluster	0	0	0.652	0.099	Border-Associated Macrophages
C1qb	2.36628	up in cluster	0	0	0.575	0.101	Border-Associated Macrophages
Col1a1	3.17725	up in cluster	0	0	0.586	0.114	Border-Associated Macrophages
Ptgds	3.21589	up in cluster	0	0	0.859	0.422	Border-Associated Macrophages
Vim	1.38104	up in cluster	0	0	0.622	0.214	Border-Associated Macrophages
C1qc	2.46723	up in cluster	0	0	0.474	0.092	Border-Associated Macrophages
Csf1r	2.74248	up in cluster	0	0	0.43	0.052	Border-Associated Macrophages
Fcgrt	1.67368	up in cluster	0	0	0.483	0.107	Border-Associated Macrophages
Fcrls	2.75515	up in cluster	0	0	0.431	0.06	Border-Associated Macrophages
Dock8	2.60468	up in cluster	0	0	0.431	0.067	Border-Associated Macrophages
Axl	1.5027	up in cluster	0	0	0.477	0.151	Border-Associated Macrophages
Mertk	0.895678	up in cluster	0	0	0.544	0.22	Border-Associated Macrophages
Tgfbr2	1.34318	up in cluster	0	0	0.453	0.141	Border-Associated Macrophages
Apoe	1.36147	up in cluster	0	0	0.954	0.644	Border-Associated Macrophages
Stat6	1.37008	up in cluster	0	0	0.51	0.205	Border-Associated Macrophages
C1qa	2.59055	up in cluster	0	0	0.34	0.048	Border-Associated Macrophages
Pdgfrb	1.28212	up in cluster	0	0	0.388	0.098	Border-Associated Macrophages
Lyz2	3.90123	up in cluster	0	0	0.32	0.031	Border-Associated Macrophages
Vsir	0.672551	up in cluster	0	0	0.44	0.163	Border-Associated Macrophages
Col3a1	2.75277	up in cluster	0	0	0.326	0.067	Border-Associated Macrophages
Tgm2	1.44242	up in cluster	0	0	0.338	0.081	Border-Associated Macrophages
Pdgfra	1.04564	up in cluster	0	0	0.3	0.06	Border-Associated Macrophages
Lyve1	4.49679	up in cluster	0	0	0.261	0.022	Border-Associated Macrophages
Bst2	2.16337	up in cluster	0	0	0.299	0.06	Border-Associated Macrophages
Tmem119	1.22813	up in cluster	0	0	0.297	0.081	Border-Associated Macrophages
Folr2	2.63588	up in cluster	0	0	0.265	0.053	Border-Associated Macrophages
Parp14	1.59459	up in cluster	0	0	0.287	0.075	Border-Associated Macrophages
Sp100	1.20775	up in cluster	0	0	0.28	0.07	Border-Associated Macrophages
Fcgr3	2.30126	up in cluster	0	0	0.247	0.042	Border-Associated Macrophages
Il10ra	1.7018	up in cluster	0	0	0.289	0.088	Border-Associated Macrophages
Syk	2.30705	up in cluster	0	0	0.248	0.053	Border-Associated Macrophages
P2ry6	2.43367	up in cluster	0	0	0.236	0.041	Border-Associated Macrophages
Ms4a14	4.58443	up in cluster	0	0	0.178	0.012	Border-Associated Macrophages
Fcgr2b	3.08441	up in cluster	0	0	0.15	0.019	Border-Associated Macrophages
C3ar1	2.67297	up in cluster	0	0	0.122	0.019	Border-Associated Macrophages
Cd33	2.68842	up in cluster	0	0	0.116	0.018	Border-Associated Macrophages
Tnfrsf1a	1.25522	up in cluster	2.29128e-270	9.11927e-268	0.352	0.127	Border-Associated Macrophages
Abca1	1.15371	up in cluster	2.53445e-228	1.00871e-225	0.483	0.228	Border-Associated Macrophages
Icam1	1.37075	up in cluster	3.10282e-207	1.23492e-204	0.14	0.034	Border-Associated Macrophages
Ptprc	1.93395	up in cluster	3.63194e-205	1.44551e-202	0.138	0.034	Border-Associated Macrophages
Inpp5d	1.20254	up in cluster	1.52678e-196	6.07659e-194	0.246	0.085	Border-Associated Macrophages
Cd86	2.47707	up in cluster	1.43195e-192	5.69915e-190	0.082	0.015	Border-Associated Macrophages
Cd68	1.97452	up in cluster	6.33668e-191	2.522e-188	0.142	0.037	Border-Associated Macrophages
Tlr4	2.03388	up in cluster	3.17748e-188	1.26464e-185	0.087	0.016	Border-Associated Macrophages
Ctss	1.0562	up in cluster	2.53805e-187	1.01015e-184	0.21	0.068	Border-Associated Macrophages
Fcgr1	1.71666	up in cluster	2.96481e-181	1.17999e-178	0.141	0.038	Border-Associated Macrophages
Cd84	1.65031	up in cluster	8.64895e-175	3.44228e-172	0.209	0.072	Border-Associated Macrophages
Irf4	2.65683	up in cluster	7.24304e-172	2.88273e-169	0.067	0.011	Border-Associated Macrophages
Slfn2	1.75286	up in cluster	3.27483e-160	1.30338e-157	0.129	0.035	Border-Associated Macrophages
Fcer1g	1.58557	up in cluster	6.35674e-156	2.52998e-153	0.121	0.032	Border-Associated Macrophages
Cx3cr1	0.761955	up in cluster	1.20144e-154	4.78172e-152	0.167	0.053	Border-Associated Macrophages
Slfn5	0.93744	up in cluster	1.25448e-154	4.99283e-152	0.187	0.063	Border-Associated Macrophages
Emilin1	1.55863	up in cluster	4.01237e-153	1.59692e-150	0.17	0.056	Border-Associated Macrophages
Tlr7	2.48247	up in cluster	6.0095e-152	2.39178e-149	0.06	0.01	Border-Associated Macrophages
Sult1a1	1.38831	up in cluster	8.20288e-152	3.26475e-149	0.19	0.067	Border-Associated Macrophages
Tgfb1	1.41344	up in cluster	4.03055e-147	1.60416e-144	0.116	0.031	Border-Associated Macrophages
Ms4a4a	2.60503	up in cluster	8.47806e-145	3.37427e-142	0.062	0.011	Border-Associated Macrophages
Cd36	2.55127	up in cluster	2.30928e-139	9.19095e-137	0.075	0.016	Border-Associated Macrophages
Plcg2	0.899014	up in cluster	7.35939e-133	2.92904e-130	0.194	0.072	Border-Associated Macrophages
H2.K1	0.703178	up in cluster	2.113e-122	8.40975e-120	0.247	0.105	Border-Associated Macrophages
Il1b	1.41297	up in cluster	3.91338e-117	1.55752e-114	0.124	0.039	Border-Associated Macrophages
Tnfrsf1b	1.41687	up in cluster	3.79495e-109	1.51039e-106	0.122	0.04	Border-Associated Macrophages
Kcnj13	0.932138	up in cluster	5.0584e-109	2.01324e-106	0.079	0.02	Border-Associated Macrophages
Il4ra	1.57657	up in cluster	4.44403e-106	1.76872e-103	0.16	0.061	Border-Associated Macrophages
Spp1	0.94863	up in cluster	7.24849e-104	2.8849e-101	0.178	0.072	Border-Associated Macrophages
Ifi213	2.2377	up in cluster	7.8731e-104	3.13349e-101	0.06	0.013	Border-Associated Macrophages
Irgm2	1.01838	up in cluster	1.2131e-99	4.82812e-97	0.22	0.099	Border-Associated Macrophages
Tmem176b	0.934126	up in cluster	3.00291e-96	1.19516e-93	0.152	0.058	Border-Associated Macrophages
Trem2	0.724968	up in cluster	3.65995e-95	1.45666e-92	0.119	0.04	Border-Associated Macrophages
Il15	1.24569	up in cluster	1.62526e-91	6.46855e-89	0.115	0.04	Border-Associated Macrophages
Irf1	0.874624	up in cluster	1.29616e-88	5.1587e-86	0.239	0.116	Border-Associated Macrophages
Sparc	0.358781	up in cluster	1.59097e-84	6.33208e-82	0.714	0.523	Border-Associated Macrophages
Gfap	0.874345	up in cluster	4.56895e-79	1.81844e-76	0.629	0.5	Border-Associated Macrophages
Ifngr1	0.866783	up in cluster	5.02731e-77	2.00087e-74	0.244	0.128	Border-Associated Macrophages
Ms4a7	1.54492	up in cluster	1.28882e-73	5.1295e-71	0.142	0.061	Border-Associated Macrophages
Cd53	1.51287	up in cluster	1.0462e-70	4.16386e-68	0.08	0.026	Border-Associated Macrophages
Klf4	0.328198	up in cluster	2.69678e-70	1.07332e-67	0.182	0.085	Border-Associated Macrophages
Itgam	0.797307	up in cluster	5.16409e-68	2.05531e-65	0.114	0.045	Border-Associated Macrophages
Ptn	0.57553	up in cluster	3.19193e-60	1.27039e-57	0.645	0.513	Border-Associated Macrophages
Apod	1.32471	up in cluster	1.10921e-58	4.41466e-56	0.126	0.056	Border-Associated Macrophages
Piezo1	0.577063	up in cluster	1.76835e-56	7.03805e-54	0.131	0.059	Border-Associated Macrophages
Irf8	0.822476	up in cluster	1.22724e-55	4.88443e-53	0.125	0.056	Border-Associated Macrophages
Parp9	1.16864	up in cluster	5.59494e-55	2.22679e-52	0.088	0.034	Border-Associated Macrophages
Pf4	1.49211	up in cluster	2.76537e-53	1.10062e-50	0.088	0.035	Border-Associated Macrophages
Cd28	1.1093	up in cluster	1.59162e-52	6.33465e-50	0.102	0.044	Border-Associated Macrophages
Cd74	0.987324	up in cluster	2.24537e-52	8.93657e-50	0.099	0.042	Border-Associated Macrophages
Csf2rb	1.94146	up in cluster	1.46974e-50	5.84956e-48	0.037	0.009	Border-Associated Macrophages
Ifnar2	0.573682	up in cluster	2.36548e-49	9.41463e-47	0.176	0.094	Border-Associated Macrophages
Siglech	0.862611	up in cluster	1.35142e-48	5.37864e-46	0.1	0.043	Border-Associated Macrophages
Slc40a1	0.838712	up in cluster	1.32829e-47	5.28659e-45	0.216	0.127	Border-Associated Macrophages
B2m	0.476752	up in cluster	5.00259e-47	1.99103e-44	0.189	0.104	Border-Associated Macrophages
Osmr	0.70544	up in cluster	2.09894e-45	8.35379e-43	0.084	0.035	Border-Associated Macrophages
Plac8	1.03801	up in cluster	1.38209e-44	5.50072e-42	0.092	0.04	Border-Associated Macrophages
Nfkb2	0.807522	up in cluster	4.81072e-44	1.91467e-41	0.105	0.048	Border-Associated Macrophages
Ifi203	1.13715	up in cluster	1.20634e-39	4.80123e-37	0.15	0.084	Border-Associated Macrophages
Ccl24	1.38783	up in cluster	1.73443e-38	6.90303e-36	0.074	0.032	Border-Associated Macrophages
Ms4a6d	1.43346	up in cluster	2.61228e-37	1.03969e-34	0.058	0.022	Border-Associated Macrophages
Il34	0.850077	up in cluster	1.49678e-36	5.95719e-34	0.303	0.212	Border-Associated Macrophages
Gpr65	1.33826	up in cluster	6.27485e-36	2.49739e-33	0.063	0.025	Border-Associated Macrophages
Tgfbr1	0.473816	up in cluster	2.28852e-32	9.1083e-30	0.142	0.08	Border-Associated Macrophages
Cxcl10	1.12131	up in cluster	2.40651e-30	9.5779e-28	0.064	0.028	Border-Associated Macrophages
Tyrobp	0.918751	up in cluster	3.82629e-28	1.52286e-25	0.068	0.031	Border-Associated Macrophages
Ifit2	0.554856	up in cluster	1.64714e-27	6.55562e-25	0.163	0.101	Border-Associated Macrophages
Aif1	0.849658	up in cluster	6.31642e-26	2.51393e-23	0.09	0.048	Border-Associated Macrophages
Lgals3bp	0.576249	up in cluster	1.18907e-25	4.73251e-23	0.11	0.062	Border-Associated Macrophages
Ptgs1	0.665731	up in cluster	2.32559e-25	9.25584e-23	0.143	0.087	Border-Associated Macrophages
Ace	0.251298	up in cluster	7.74664e-25	3.08316e-22	0.162	0.102	Border-Associated Macrophages
Msr1	1.63938	up in cluster	8.82661e-25	3.51299e-22	0.043	0.018	Border-Associated Macrophages
Myd88	0.611826	up in cluster	7.77635e-24	3.09499e-21	0.15	0.094	Border-Associated Macrophages
Lsp1	0.451474	up in cluster	2.62882e-23	1.04627e-20	0.109	0.062	Border-Associated Macrophages
Fn1	0.507182	up in cluster	1.84814e-22	7.35562e-20	0.064	0.031	Border-Associated Macrophages
Irf7	0.709963	up in cluster	7.57433e-22	3.01458e-19	0.054	0.026	Border-Associated Macrophages
Ccr5	0.818482	up in cluster	2.58222e-21	1.02772e-18	0.066	0.034	Border-Associated Macrophages
Nlrp3	0.708235	up in cluster	3.84793e-21	1.53148e-18	0.166	0.112	Border-Associated Macrophages
Entpd1	0.542126	up in cluster	5.96585e-21	2.37441e-18	0.097	0.056	Border-Associated Macrophages
Clec7a	0.805317	up in cluster	9.70297e-21	3.86178e-18	0.052	0.025	Border-Associated Macrophages
Ctla4	0.967804	up in cluster	9.54623e-20	3.7994e-17	0.059	0.03	Border-Associated Macrophages
Socs3	0.5284	up in cluster	1.21096e-19	4.81961e-17	0.087	0.05	Border-Associated Macrophages
Cav1	0.424341	up in cluster	3.04799e-19	1.2131e-16	0.105	0.063	Border-Associated Macrophages
Cspg4	0.372135	up in cluster	1.24227e-18	4.94422e-16	0.087	0.051	Border-Associated Macrophages
Pdcd1	0.366832	up in cluster	2.11594e-17	8.42143e-15	0.057	0.029	Border-Associated Macrophages
Ccl9	1.56526	up in cluster	3.90638e-17	1.55474e-14	0.019	0.006	Border-Associated Macrophages
Cd14	0.606739	up in cluster	5.75179e-16	2.28921e-13	0.055	0.029	Border-Associated Macrophages
Il4	1.23343	up in cluster	6.71103e-16	2.67099e-13	0.034	0.015	Border-Associated Macrophages
Cd80	0.806707	up in cluster	1.52471e-15	6.06835e-13	0.036	0.017	Border-Associated Macrophages
Tnf	0.364114	up in cluster	5.91487e-15	2.35412e-12	0.065	0.037	Border-Associated Macrophages
Mki67	0.76253	up in cluster	8.49512e-15	3.38106e-12	0.049	0.025	Border-Associated Macrophages
P2ry12	0.261375	up in cluster	1.16818e-13	4.64934e-11	0.058	0.032	Border-Associated Macrophages
Spi1	0.451574	up in cluster	3.19677e-13	1.27231e-10	0.139	0.098	Border-Associated Macrophages
Rtp4	0.518821	up in cluster	2.84916e-12	1.13397e-09	0.063	0.038	Border-Associated Macrophages
Ifi204	0.757796	up in cluster	7.36008e-12	2.92931e-09	0.077	0.049	Border-Associated Macrophages
Capg	0.164476	up in cluster	8.30167e-12	3.30406e-09	0.095	0.063	Border-Associated Macrophages
Ccl2	1.18909	up in cluster	2.04902e-11	8.15511e-09	0.03	0.015	Border-Associated Macrophages
Blnk	0.370508	up in cluster	3.08931e-11	1.22955e-08	0.069	0.043	Border-Associated Macrophages
Ccl8	0.957981	up in cluster	4.09708e-10	1.63064e-07	0.032	0.017	Border-Associated Macrophages
Aqp4	0.324296	up in cluster	1.4101e-09	5.61219e-07	0.264	0.215	Border-Associated Macrophages
Igf1	0.403591	up in cluster	2.40738e-09	9.58139e-07	0.109	0.078	Border-Associated Macrophages
Ccl12	0.631024	up in cluster	5.69311e-09	2.26586e-06	0.033	0.018	Border-Associated Macrophages
Piezo2	0.766034	up in cluster	9.03454e-09	3.59575e-06	0.039	0.023	Border-Associated Macrophages
Tap1	0.476905	up in cluster	3.82818e-08	1.52362e-05	0.044	0.027	Border-Associated Macrophages
Nfkb1	0.139142	up in cluster	8.61973e-08	3.43065e-05	0.37	0.319	Border-Associated Macrophages
Ccl7	1.33117	up in cluster	1.66126e-07	6.6118e-05	0.025	0.014	Border-Associated Macrophages
Btk	0.744098	up in cluster	5.3415e-07	0.000212592	0.033	0.02	Border-Associated Macrophages
Cd209a	0.826197	up in cluster	9.61924e-07	0.000382846	0.026	0.015	Border-Associated Macrophages
Ikbke	0.200673	up in cluster	2.06041e-05	0.00820044	0.073	0.054	Border-Associated Macrophages
Ifi209	0.885135	up in cluster	7.80637e-05	0.0310694	0.019	0.011	Border-Associated Macrophages
Oasl1	0.325858	up in cluster	0.000126123	0.0501968	0.051	0.037	Border-Associated Macrophages
Rps4x	0.247025	up in cluster	0.00048277	0.192142	0.072	0.056	Border-Associated Macrophages
PR8-PB2	0.788183	up in cluster	0.000495568	0.197236	0.011	0.006	Border-Associated Macrophages
Bub1	0.442821	up in cluster	0.00176354	0.70189	0.018	0.012	Border-Associated Macrophages
Picalm	0.210752	up in cluster	0.00363876	1	0.131	0.113	Border-Associated Macrophages
Ifitm3	0.115802	up in cluster	0.00442677	1	0.038	0.029	Border-Associated Macrophages
Krt18	0.10187	up in cluster	0.00482011	1	0.056	0.045	Border-Associated Macrophages
Psmb9	0.29752	up in cluster	0.00575171	1	0.017	0.012	Border-Associated Macrophages
Relb	0.216298	up in cluster	0.00987059	1	0.108	0.094	Border-Associated Macrophages
Tubb3	-4.26353	down in cluster	0	0	0.07	0.578	Border-Associated Macrophages
Abcg1	-3.06455	down in cluster	0	0	0.114	0.58	Border-Associated Macrophages
Meg3	-5.08534	down in cluster	0	0	0.181	0.637	Border-Associated Macrophages
Rtn1	-3.26249	down in cluster	0	0	0.134	0.529	Border-Associated Macrophages
Mbp	-2.2521	down in cluster	0	0	0.321	0.708	Border-Associated Macrophages
Bin1	-2.60477	down in cluster	0	0	0.372	0.754	Border-Associated Macrophages
Atp1a1	-3.07945	down in cluster	0	0	0.258	0.621	Border-Associated Macrophages
Dst	-1.87839	down in cluster	0	0	0.553	0.856	Border-Associated Macrophages
Cd47	-2.2374	down in cluster	0	0	0.324	0.614	Border-Associated Macrophages
Jund	-1.40207	down in cluster	0	0	0.629	0.851	Border-Associated Macrophages
Psap	-1.3133	down in cluster	0	0	0.803	0.893	Border-Associated Macrophages
Nav3	-4.09057	down in cluster	4.70068e-298	1.87087e-295	0.039	0.382	Border-Associated Macrophages
Bcas1	-2.32975	down in cluster	1.13398e-261	4.51323e-259	0.148	0.48	Border-Associated Macrophages
Ptk2b	-4.25508	down in cluster	5.3657e-242	2.13555e-239	0.124	0.409	Border-Associated Macrophages
Hsp90ab1	-1.61843	down in cluster	1.44656e-223	5.75733e-221	0.302	0.572	Border-Associated Macrophages
Acly	-1.99672	down in cluster	1.0831e-209	4.31074e-207	0.203	0.478	Border-Associated Macrophages
Egr1	-2.99962	down in cluster	5.86485e-203	2.33421e-200	0.079	0.35	Border-Associated Macrophages
Sirpa	-1.59533	down in cluster	4.32015e-190	1.71942e-187	0.445	0.615	Border-Associated Macrophages
Gad1	-4.10321	down in cluster	9.62093e-169	3.82913e-166	0.066	0.297	Border-Associated Macrophages
Cux2	-3.36479	down in cluster	4.69186e-158	1.86736e-155	0.057	0.279	Border-Associated Macrophages
Arc	-3.99608	down in cluster	1.50794e-152	6.00159e-150	0.037	0.249	Border-Associated Macrophages
Sqle	-1.95792	down in cluster	3.35125e-145	1.3338e-142	0.15	0.372	Border-Associated Macrophages
Hmgcs1	-1.75862	down in cluster	4.91491e-142	1.95613e-139	0.202	0.42	Border-Associated Macrophages
Dhcr24	-1.7185	down in cluster	1.71347e-131	6.81961e-129	0.149	0.363	Border-Associated Macrophages
Hif1a	-1.61046	down in cluster	4.82893e-129	1.92191e-126	0.236	0.446	Border-Associated Macrophages
Grm4	-3.23849	down in cluster	2.84462e-128	1.13216e-125	0.118	0.314	Border-Associated Macrophages
Vldlr	-2.89891	down in cluster	3.16007e-126	1.25771e-123	0.05	0.239	Border-Associated Macrophages
Sox10	-4.15274	down in cluster	1.09761e-125	4.3685e-123	0.034	0.215	Border-Associated Macrophages
Mag	-4.185	down in cluster	7.28888e-124	2.90098e-121	0.072	0.258	Border-Associated Macrophages
Adrb1	-2.39583	down in cluster	5.31845e-122	2.11674e-119	0.074	0.266	Border-Associated Macrophages
Gad2	-3.55409	down in cluster	7.73362e-117	3.07798e-114	0.045	0.221	Border-Associated Macrophages
Fdft1	-2.19895	down in cluster	3.59337e-115	1.43016e-112	0.088	0.277	Border-Associated Macrophages
Cldn5	-0.349254	down in cluster	2.92797e-111	1.16533e-108	0.268	0.12	Border-Associated Macrophages
Ugt8a	-3.03555	down in cluster	1.30531e-110	5.19515e-108	0.048	0.218	Border-Associated Macrophages
Trf	-1.31842	down in cluster	6.19414e-99	2.46527e-96	0.692	0.415	Border-Associated Macrophages
Bcl11b	-2.96979	down in cluster	4.68611e-95	1.86507e-92	0.08	0.238	Border-Associated Macrophages
Wfs1	-2.26104	down in cluster	5.57254e-93	2.21787e-90	0.194	0.357	Border-Associated Macrophages
Jak2	-1.42572	down in cluster	7.49664e-92	2.98366e-89	0.168	0.343	Border-Associated Macrophages
Slc39a10	-2.06176	down in cluster	2.62248e-85	1.04375e-82	0.104	0.258	Border-Associated Macrophages
Jak1	-0.976165	down in cluster	9.82475e-85	3.91025e-82	0.389	0.526	Border-Associated Macrophages
Car2	-2.65501	down in cluster	9.58709e-79	3.81566e-76	0.054	0.19	Border-Associated Macrophages
Ctps	-1.92742	down in cluster	1.94093e-77	7.72489e-75	0.06	0.198	Border-Associated Macrophages
Mog	-3.13216	down in cluster	8.35701e-76	3.32609e-73	0.051	0.18	Border-Associated Macrophages
Ikbkg	-1.41748	down in cluster	3.89373e-75	1.54971e-72	0.146	0.297	Border-Associated Macrophages
Pvalb	-3.47118	down in cluster	8.82302e-70	3.51156e-67	0.054	0.178	Border-Associated Macrophages
Suz12	-1.4344	down in cluster	1.43429e-65	5.70848e-63	0.14	0.279	Border-Associated Macrophages
Scarb2	-0.850401	down in cluster	1.82738e-65	7.27297e-63	0.357	0.496	Border-Associated Macrophages
Flt3	-2.95983	down in cluster	7.70203e-63	3.06541e-60	0.015	0.116	Border-Associated Macrophages
Nucb2	-1.34269	down in cluster	1.29462e-60	5.15258e-58	0.128	0.259	Border-Associated Macrophages
Slc17a6	-2.7841	down in cluster	1.0991e-59	4.37443e-57	0.033	0.137	Border-Associated Macrophages
Hspa5	-1.02044	down in cluster	2.00985e-59	7.99919e-57	0.338	0.457	Border-Associated Macrophages
Olig2	-3.46548	down in cluster	3.80171e-58	1.51308e-55	0.022	0.118	Border-Associated Macrophages
Bhlhe41	-1.04352	down in cluster	8.19667e-56	3.26228e-53	0.244	0.37	Border-Associated Macrophages
Plp1	-2.50586	down in cluster	5.96833e-53	2.3754e-50	0.073	0.179	Border-Associated Macrophages
Hmgcr	-1.74884	down in cluster	7.82777e-52	3.11545e-49	0.059	0.163	Border-Associated Macrophages
S100b	-1.11221	down in cluster	4.72153e-50	1.87917e-47	0.298	0.409	Border-Associated Macrophages
Fos	-1.59125	down in cluster	7.61356e-49	3.0302e-46	0.119	0.23	Border-Associated Macrophages
Kdm6b	-0.794985	down in cluster	1.34135e-47	5.33858e-45	0.325	0.439	Border-Associated Macrophages
Sox2	-1.35361	down in cluster	1.06022e-45	4.21966e-43	0.155	0.263	Border-Associated Macrophages
Ezh1	-0.620907	down in cluster	1.45427e-44	5.78798e-42	0.462	0.561	Border-Associated Macrophages
Dusp1	-1.11073	down in cluster	2.73848e-44	1.08991e-41	0.218	0.334	Border-Associated Macrophages
Pecam1	-0.261201	down in cluster	6.91067e-40	2.75045e-37	0.231	0.137	Border-Associated Macrophages
Nos2	-1.79045	down in cluster	1.88966e-37	7.52086e-35	0.039	0.116	Border-Associated Macrophages
Cd34	-1.65232	down in cluster	2.19448e-34	8.73401e-32	0.096	0.18	Border-Associated Macrophages
Il33	-1.95986	down in cluster	2.37055e-34	9.43477e-32	0.048	0.121	Border-Associated Macrophages
Ccr7	-1.12393	down in cluster	6.39032e-33	2.54335e-30	0.099	0.184	Border-Associated Macrophages
Rorb	-1.54816	down in cluster	1.10621e-31	4.40271e-29	0.106	0.187	Border-Associated Macrophages
Abca7	-1.93803	down in cluster	1.37976e-31	5.49146e-29	0.036	0.102	Border-Associated Macrophages
Sst	-3.90449	down in cluster	2.2791e-31	9.07082e-29	0.021	0.08	Border-Associated Macrophages
Me2	-1.35309	down in cluster	2.33454e-31	9.29146e-29	0.079	0.156	Border-Associated Macrophages
Fcer1a	-1.29195	down in cluster	1.13367e-30	4.51201e-28	0.066	0.14	Border-Associated Macrophages
Cd163l1	-2.87514	down in cluster	3.8694e-30	1.54002e-27	0.01	0.061	Border-Associated Macrophages
Kcnk13	-1.62824	down in cluster	2.14364e-25	8.53169e-23	0.059	0.121	Border-Associated Macrophages
Lag3	-1.39893	down in cluster	1.0486e-23	4.17342e-21	0.053	0.112	Border-Associated Macrophages
Ptprz1	-1.49313	down in cluster	2.38675e-23	9.49926e-21	0.11	0.177	Border-Associated Macrophages
Ezh2	-1.23252	down in cluster	6.97138e-23	2.77461e-20	0.076	0.138	Border-Associated Macrophages
Pparg	-1.43124	down in cluster	1.60271e-22	6.3788e-20	0.035	0.086	Border-Associated Macrophages
Gabra2	-1.8892	down in cluster	1.72151e-22	6.8516e-20	0.012	0.052	Border-Associated Macrophages
Tubb2b	-1.52931	down in cluster	4.03715e-20	1.60678e-17	0.032	0.079	Border-Associated Macrophages
Ldlr	-0.819619	down in cluster	4.46555e-20	1.77729e-17	0.109	0.173	Border-Associated Macrophages
Enpp6	-1.52434	down in cluster	2.13386e-19	8.49278e-17	0.023	0.064	Border-Associated Macrophages
Tcf7l2	-1.02046	down in cluster	3.92598e-19	1.56254e-16	0.261	0.178	Border-Associated Macrophages
Cmtm5	-1.63661	down in cluster	1.60864e-18	6.4024e-16	0.049	0.096	Border-Associated Macrophages
Clu	-0.31382	down in cluster	1.81859e-18	7.23799e-16	0.614	0.719	Border-Associated Macrophages
Cd72	-0.780506	down in cluster	3.15352e-18	1.2551e-15	0.129	0.191	Border-Associated Macrophages
Zbtb46	-1.16568	down in cluster	6.08437e-18	2.42158e-15	0.079	0.132	Border-Associated Macrophages
Sik2	-1.11695	down in cluster	1.39739e-17	5.56162e-15	0.053	0.101	Border-Associated Macrophages
Serpina3n	-1.08815	down in cluster	2.83301e-17	1.12754e-14	0.075	0.127	Border-Associated Macrophages
Mcm5	-1.34432	down in cluster	2.99677e-17	1.19271e-14	0.039	0.082	Border-Associated Macrophages
Pdgfa	-0.608274	down in cluster	1.21305e-16	4.82793e-14	0.079	0.133	Border-Associated Macrophages
Akt2	-0.751326	down in cluster	1.59638e-15	6.35359e-13	0.162	0.22	Border-Associated Macrophages
Rock1	-0.86704	down in cluster	1.78274e-14	7.0953e-12	0.061	0.104	Border-Associated Macrophages
Scarb1	-1.12542	down in cluster	3.26091e-14	1.29784e-11	0.054	0.095	Border-Associated Macrophages
Ier2	-0.951455	down in cluster	3.37769e-14	1.34432e-11	0.096	0.144	Border-Associated Macrophages
Selplg	-1.21478	down in cluster	6.21289e-14	2.47273e-11	0.133	0.088	Border-Associated Macrophages
Vip	-3.34628	down in cluster	6.70637e-14	2.66914e-11	0.017	0.047	Border-Associated Macrophages
Ikbkb	-0.400826	down in cluster	1.74105e-13	6.92938e-11	0.305	0.362	Border-Associated Macrophages
Pimreg	-0.958421	down in cluster	1.02729e-12	4.0886e-10	0.026	0.057	Border-Associated Macrophages
Ccl3	-1.23051	down in cluster	1.29174e-12	5.14114e-10	0.016	0.043	Border-Associated Macrophages
Birc5	-1.15075	down in cluster	2.16346e-12	8.61057e-10	0.019	0.046	Border-Associated Macrophages
Tyk2	-0.314905	down in cluster	4.49646e-12	1.78959e-09	0.244	0.302	Border-Associated Macrophages
Lpl	-0.881285	down in cluster	1.11129e-11	4.42292e-09	0.059	0.096	Border-Associated Macrophages
Klrb1c	-1.32451	down in cluster	1.27956e-11	5.09264e-09	0.021	0.047	Border-Associated Macrophages
Cdkn1a	-0.998677	down in cluster	1.61311e-11	6.42017e-09	0.085	0.125	Border-Associated Macrophages
Lcn2	-1.19907	down in cluster	1.78983e-11	7.12354e-09	0.017	0.042	Border-Associated Macrophages
Ccl11	-1.19926	down in cluster	1.88078e-11	7.4855e-09	0.026	0.055	Border-Associated Macrophages
Lig1	-0.725418	down in cluster	1.99078e-11	7.92331e-09	0.065	0.103	Border-Associated Macrophages
Kdm6a	-0.89681	down in cluster	4.57851e-11	1.82225e-08	0.089	0.129	Border-Associated Macrophages
Stat3	-0.323091	down in cluster	1.79944e-10	7.16176e-08	0.418	0.462	Border-Associated Macrophages
Il6	-1.44748	down in cluster	2.23469e-10	8.89408e-08	0.012	0.034	Border-Associated Macrophages
Chrdl1	-1.19358	down in cluster	5.0091e-10	1.99362e-07	0.013	0.034	Border-Associated Macrophages
Lrp1	-0.196675	down in cluster	6.12804e-10	2.43896e-07	0.815	0.779	Border-Associated Macrophages
Gata3	-1.17511	down in cluster	7.31006e-09	2.9094e-06	0.02	0.041	Border-Associated Macrophages
Klk6	-1.85115	down in cluster	7.75891e-09	3.08805e-06	0.031	0.055	Border-Associated Macrophages
Lcat	-0.146253	down in cluster	9.18147e-09	3.65423e-06	0.125	0.091	Border-Associated Macrophages
Zfp36	-0.938919	down in cluster	1.84828e-08	7.35617e-06	0.01	0.027	Border-Associated Macrophages
Il12a	-1.73135	down in cluster	2.54717e-08	1.01378e-05	0.013	0.03	Border-Associated Macrophages
Ctsb	-0.125576	down in cluster	4.17784e-08	1.66278e-05	0.863	0.838	Border-Associated Macrophages
Sdc1	-1.88403	down in cluster	5.33574e-08	2.12362e-05	0.007	0.021	Border-Associated Macrophages
Esam	-0.28951	down in cluster	1.36997e-07	5.45247e-05	0.116	0.086	Border-Associated Macrophages
Stat2	-0.731109	down in cluster	1.49443e-07	5.94784e-05	0.118	0.15	Border-Associated Macrophages
Ly6g	-1.44662	down in cluster	3.39938e-07	0.000135295	0.019	0.037	Border-Associated Macrophages
Gzmb	-1.49297	down in cluster	5.10701e-07	0.000203259	0.008	0.022	Border-Associated Macrophages
Tnfaip3	-0.579583	down in cluster	5.25282e-07	0.000209062	0.044	0.067	Border-Associated Macrophages
Rgs1	-0.647533	down in cluster	7.21265e-07	0.000287063	0.019	0.037	Border-Associated Macrophages
Ifi208	-1.14098	down in cluster	1.25205e-06	0.000498318	0.012	0.027	Border-Associated Macrophages
Nme5	-0.845231	down in cluster	1.62155e-06	0.000645375	0.012	0.027	Border-Associated Macrophages
Oasl2	-0.624793	down in cluster	2.62985e-06	0.00104668	0.024	0.041	Border-Associated Macrophages
Hp	-1.1708	down in cluster	3.66511e-06	0.00145871	0.03	0.048	Border-Associated Macrophages
Cd3g	-0.822065	down in cluster	3.73179e-06	0.00148525	0.015	0.029	Border-Associated Macrophages
Ccr2	-1.21818	down in cluster	8.17624e-06	0.00325414	0.008	0.02	Border-Associated Macrophages
Ltb	-1.26281	down in cluster	8.18661e-06	0.00325827	0.009	0.022	Border-Associated Macrophages
Ifnb1	-1.40516	down in cluster	1.77721e-05	0.0070733	0.018	0.032	Border-Associated Macrophages
Rrm2	-1.00189	down in cluster	1.91327e-05	0.00761482	0.008	0.018	Border-Associated Macrophages
Cemip2	-0.327091	down in cluster	2.48789e-05	0.00990179	0.268	0.299	Border-Associated Macrophages
Cdkn2a	-1.16703	down in cluster	2.86059e-05	0.0113851	0.014	0.027	Border-Associated Macrophages
Il17a	-0.699937	down in cluster	4.1439e-05	0.0164927	0.019	0.033	Border-Associated Macrophages
Fcgr4	-0.725951	down in cluster	5.15234e-05	0.0205063	0.021	0.035	Border-Associated Macrophages
Plin4	-0.570775	down in cluster	5.46533e-05	0.021752	0.247	0.206	Border-Associated Macrophages
Clec9a	-0.687677	down in cluster	5.74409e-05	0.0228615	0.013	0.024	Border-Associated Macrophages
Socs1	-1.09866	down in cluster	6.64953e-05	0.0264651	0.022	0.036	Border-Associated Macrophages
Ccl5	-0.802713	down in cluster	7.74203e-05	0.0308133	0.013	0.024	Border-Associated Macrophages
Mcm7	-0.542403	down in cluster	9.27545e-05	0.0369163	0.017	0.029	Border-Associated Macrophages
Foxp2	-0.99956	down in cluster	0.000117201	0.0466461	0.017	0.03	Border-Associated Macrophages
Cd19	-1.41906	down in cluster	0.000211057	0.0840008	0.005	0.013	Border-Associated Macrophages
Jchain	-1.05629	down in cluster	0.000240625	0.0957689	0.011	0.021	Border-Associated Macrophages
Xcr1	-1.06526	down in cluster	0.000331391	0.131894	0.01	0.019	Border-Associated Macrophages
Aldh1l1	-0.381759	down in cluster	0.000344194	0.136989	0.244	0.205	Border-Associated Macrophages
Il7r	-1.09511	down in cluster	0.000613648	0.244232	0.007	0.015	Border-Associated Macrophages
Csf2ra	-0.185955	down in cluster	0.00069956	0.278425	0.122	0.145	Border-Associated Macrophages
Hif3a	-0.450567	down in cluster	0.000759975	0.30247	0.079	0.062	Border-Associated Macrophages
Klk8	-0.709022	down in cluster	0.00081145	0.322957	0.014	0.024	Border-Associated Macrophages
Arg1	-1.42563	down in cluster	0.00127074	0.505756	0.011	0.019	Border-Associated Macrophages
Cd4	-1.14785	down in cluster	0.0013023	0.518314	0.061	0.076	Border-Associated Macrophages
Ifng	-0.333013	down in cluster	0.00140414	0.558847	0.01	0.018	Border-Associated Macrophages
Cxcl9	-0.499083	down in cluster	0.00148271	0.590119	0.038	0.051	Border-Associated Macrophages
Gzma	-0.645152	down in cluster	0.00192706	0.76697	0.017	0.026	Border-Associated Macrophages
Cd9	-0.399556	down in cluster	0.00201103	0.800389	0.153	0.128	Border-Associated Macrophages
Gtpbp3	-0.329887	down in cluster	0.00208594	0.830205	0.033	0.045	Border-Associated Macrophages
Macf1	-0.21231	down in cluster	0.00279443	1	0.671	0.61	Border-Associated Macrophages
Ptgs2	-0.238135	down in cluster	0.00350019	1	0.038	0.05	Border-Associated Macrophages
Ly6e	-0.153887	down in cluster	0.00524803	1	0.453	0.418	Border-Associated Macrophages
Cst7	-1.0265	down in cluster	0.00697688	1	0.009	0.016	Border-Associated Macrophages
Tnfsf13b	-0.928772	down in cluster	0.00726526	1	0.012	0.019	Border-Associated Macrophages
Drd1	-1.75126	down in cluster	0.0087684	1	0.145	0.155	Border-Associated Macrophages
PR8-NS1-NS2	-0.525471	down in cluster	0.0092322	1	0.024	0.033	Border-Associated Macrophages
Ifngr2	-0.538944	down in cluster	0.00927115	1	0.01	0.016	Border-Associated Macrophages
Aqp1	7.51991	up in cluster	0	0	0.951	0.03	Choroid Plexus
Ace	6.14099	up in cluster	0	0	0.971	0.098	Choroid Plexus
Kcnj13	8.02941	up in cluster	0	0	0.879	0.016	Choroid Plexus
Krt18	5.97934	up in cluster	0	0	0.892	0.041	Choroid Plexus
Sox9	2.18829	up in cluster	0	0	0.915	0.262	Choroid Plexus
Ptgds	0.544142	up in cluster	0	0	0.966	0.422	Choroid Plexus
Tgfb2	3.45772	up in cluster	0	0	0.573	0.069	Choroid Plexus
Trf	0.255028	up in cluster	0	0	0.904	0.415	Choroid Plexus
Ctsd	2.10999	up in cluster	0	0	0.954	0.503	Choroid Plexus
Bst2	3.43562	up in cluster	0	0	0.496	0.059	Choroid Plexus
Folr2	3.87247	up in cluster	0	0	0.487	0.052	Choroid Plexus
Cd9	2.10546	up in cluster	0	0	0.556	0.126	Choroid Plexus
Piezo1	2.92824	up in cluster	0	0	0.485	0.058	Choroid Plexus
Tgfbr2	1.70444	up in cluster	0	0	0.546	0.141	Choroid Plexus
Aldh1l1	0.948876	up in cluster	0	0	0.568	0.204	Choroid Plexus
Stat6	1.53137	up in cluster	0	0	0.55	0.206	Choroid Plexus
Tnfrsf1a	1.71034	up in cluster	0	0	0.459	0.127	Choroid Plexus
Col1a2	1.8472	up in cluster	0	0	0.419	0.101	Choroid Plexus
Apoe	0.655905	up in cluster	0	0	0.952	0.644	Choroid Plexus
Tmem176b	2.44048	up in cluster	0	0	0.359	0.057	Choroid Plexus
Clu	2.25279	up in cluster	0	0	0.993	0.717	Choroid Plexus
Pdgfra	1.12442	up in cluster	0	0	0.299	0.061	Choroid Plexus
Psap	1.48828	up in cluster	0	0	0.995	0.892	Choroid Plexus
Car2	1.0973	up in cluster	2.5853e-248	1.02895e-245	0.498	0.188	Choroid Plexus
Plin4	0.417599	up in cluster	6.29828e-245	2.50671e-242	0.531	0.205	Choroid Plexus
Fcgrt	0.815295	up in cluster	1.22167e-233	4.86223e-231	0.355	0.109	Choroid Plexus
Lgals3bp	1.97006	up in cluster	6.47787e-228	2.57819e-225	0.238	0.061	Choroid Plexus
Sparc	0.742866	up in cluster	1.5431e-219	6.14153e-217	0.839	0.523	Choroid Plexus
Lgals3	2.31459	up in cluster	1.28623e-199	5.11919e-197	0.126	0.023	Choroid Plexus
Pdgfa	1.69319	up in cluster	5.33759e-183	2.12436e-180	0.347	0.132	Choroid Plexus
Slfn5	1.60474	up in cluster	1.27335e-174	5.06795e-172	0.221	0.063	Choroid Plexus
Emilin1	1.90964	up in cluster	6.3888e-169	2.54274e-166	0.201	0.056	Choroid Plexus
Ctsb	0.618095	up in cluster	6.24981e-165	2.48742e-162	0.969	0.838	Choroid Plexus
Hspa5	1.32661	up in cluster	4.34102e-163	1.72773e-160	0.67	0.456	Choroid Plexus
Nme5	2.4222	up in cluster	1.2638e-161	5.02994e-159	0.125	0.026	Choroid Plexus
Stat5a	1.68398	up in cluster	3.5572e-146	1.41577e-143	0.157	0.04	Choroid Plexus
Col1a1	1.60621	up in cluster	1.81423e-144	7.22062e-142	0.298	0.116	Choroid Plexus
Atp1a1	0.235481	up in cluster	1.78303e-124	7.09647e-122	0.892	0.617	Choroid Plexus
Icam1	1.25089	up in cluster	6.69777e-124	2.66571e-121	0.133	0.034	Choroid Plexus
Klk8	2.63623	up in cluster	2.75265e-123	1.09555e-120	0.105	0.024	Choroid Plexus
Nfkb1	0.961681	up in cluster	4.47555e-119	1.78127e-116	0.547	0.318	Choroid Plexus
Irf1	1.33907	up in cluster	2.77532e-117	1.10458e-114	0.285	0.116	Choroid Plexus
Irgm2	1.27504	up in cluster	4.82762e-107	1.92139e-104	0.249	0.099	Choroid Plexus
Abca1	0.715699	up in cluster	2.70156e-96	1.07522e-93	0.438	0.229	Choroid Plexus
Sult1a1	1.39684	up in cluster	9.30161e-90	3.70204e-87	0.182	0.067	Choroid Plexus
Hif1a	0.521784	up in cluster	3.76917e-85	1.50013e-82	0.666	0.444	Choroid Plexus
Il15	1.5158	up in cluster	9.30824e-82	3.70468e-79	0.126	0.04	Choroid Plexus
Irf3	0.676825	up in cluster	5.31356e-80	2.1148e-77	0.572	0.371	Choroid Plexus
Kdm6b	0.653672	up in cluster	6.47688e-80	2.5778e-77	0.645	0.438	Choroid Plexus
Parp9	1.49805	up in cluster	1.90793e-77	7.59355e-75	0.112	0.034	Choroid Plexus
Cd74	2.13905	up in cluster	1.28659e-69	5.12063e-67	0.121	0.042	Choroid Plexus
Socs3	1.17679	up in cluster	2.45288e-68	9.76245e-66	0.137	0.05	Choroid Plexus
B2m	1.04441	up in cluster	1.39976e-67	5.57103e-65	0.226	0.104	Choroid Plexus
Plac8	1.48672	up in cluster	8.16815e-65	3.25092e-62	0.116	0.04	Choroid Plexus
Cdkn2b	1.85865	up in cluster	1.32395e-64	5.26932e-62	0.066	0.017	Choroid Plexus
Ikbke	1.33974	up in cluster	1.9662e-64	7.82547e-62	0.142	0.054	Choroid Plexus
Akt2	0.679389	up in cluster	3.1836e-63	1.26707e-60	0.381	0.219	Choroid Plexus
Col3a1	1.05708	up in cluster	7.67422e-63	3.05434e-60	0.164	0.068	Choroid Plexus
Ifnar2	0.905141	up in cluster	3.97374e-61	1.58155e-58	0.204	0.094	Choroid Plexus
Cd79a	1.51933	up in cluster	4.16729e-59	1.65858e-56	0.092	0.029	Choroid Plexus
H2.K1	0.614569	up in cluster	8.37157e-55	3.33188e-52	0.218	0.105	Choroid Plexus
Me2	0.933623	up in cluster	2.05531e-48	8.18014e-46	0.273	0.155	Choroid Plexus
Cd63	1.50259	up in cluster	1.32731e-42	5.28271e-40	0.053	0.015	Choroid Plexus
Vldlr	0.729348	up in cluster	4.02962e-40	1.60379e-37	0.36	0.238	Choroid Plexus
Ptger1	2.01133	up in cluster	6.87332e-40	2.73558e-37	0.041	0.011	Choroid Plexus
Ly6c2	0.436567	up in cluster	2.11166e-39	8.40441e-37	0.114	0.048	Choroid Plexus
Irf9	0.749447	up in cluster	2.72268e-39	1.08363e-36	0.261	0.153	Choroid Plexus
Axl	0.165669	up in cluster	5.02178e-38	1.99867e-35	0.268	0.152	Choroid Plexus
Suz12	0.526428	up in cluster	7.76549e-35	3.09066e-32	0.402	0.278	Choroid Plexus
Klrb1c	1.63212	up in cluster	1.1484e-34	4.57065e-32	0.106	0.047	Choroid Plexus
Dtl	1.53854	up in cluster	7.00107e-33	2.78643e-30	0.066	0.024	Choroid Plexus
Pdgfrb	0.166951	up in cluster	6.74793e-32	2.68568e-29	0.181	0.099	Choroid Plexus
Pecam1	0.638611	up in cluster	1.17612e-30	4.68097e-28	0.229	0.137	Choroid Plexus
Tgfbr1	0.654391	up in cluster	1.90657e-30	7.58816e-28	0.152	0.08	Choroid Plexus
Sqle	0.219431	up in cluster	1.28844e-27	5.128e-25	0.514	0.37	Choroid Plexus
Rps4x	1.26629	up in cluster	1.62209e-26	6.45591e-24	0.111	0.056	Choroid Plexus
Osmr	0.767266	up in cluster	8.42248e-26	3.35215e-23	0.079	0.035	Choroid Plexus
Myd88	0.686528	up in cluster	7.90214e-25	3.14505e-22	0.163	0.094	Choroid Plexus
Nfkb2	0.575259	up in cluster	1.45384e-24	5.7863e-22	0.1	0.048	Choroid Plexus
Sik2	0.885615	up in cluster	1.79435e-22	7.1415e-20	0.165	0.1	Choroid Plexus
Lum	1.29764	up in cluster	2.52667e-22	1.00561e-19	0.106	0.056	Choroid Plexus
Ezh1	0.268909	up in cluster	9.00405e-22	3.58361e-19	0.673	0.56	Choroid Plexus
Cxcl10	0.841698	up in cluster	7.74927e-21	3.08421e-18	0.064	0.028	Choroid Plexus
Parp14	0.514508	up in cluster	2.01145e-20	8.00557e-18	0.133	0.076	Choroid Plexus
H2.Eb1	1.66766	up in cluster	2.07723e-20	8.26739e-18	0.072	0.034	Choroid Plexus
Tgm2	0.189405	up in cluster	2.70154e-19	1.07521e-16	0.142	0.082	Choroid Plexus
Capg	0.505391	up in cluster	8.76499e-19	3.48847e-16	0.113	0.063	Choroid Plexus
Tlr4	1.00692	up in cluster	1.39289e-18	5.54371e-16	0.043	0.017	Choroid Plexus
Il4	1.05498	up in cluster	1.47569e-18	5.87326e-16	0.04	0.015	Choroid Plexus
Ptger2	1.10549	up in cluster	2.92729e-18	1.16506e-15	0.059	0.027	Choroid Plexus
Il1b	0.894271	up in cluster	1.42908e-17	5.68775e-15	0.078	0.04	Choroid Plexus
Il17a	1.21296	up in cluster	1.21266e-15	4.8264e-13	0.064	0.032	Choroid Plexus
Cd68	0.665603	up in cluster	2.19187e-15	8.72362e-13	0.072	0.037	Choroid Plexus
Piezo2	1.03981	up in cluster	4.30519e-15	1.71346e-12	0.05	0.023	Choroid Plexus
Mcm6	0.56859	up in cluster	4.80581e-15	1.91271e-12	0.143	0.091	Choroid Plexus
Sp100	0.117874	up in cluster	8.47898e-15	3.37463e-12	0.118	0.071	Choroid Plexus
H2.Aa	1.19608	up in cluster	8.62602e-15	3.43316e-12	0.062	0.031	Choroid Plexus
Tnfsf10	0.756429	up in cluster	7.10164e-14	2.82645e-11	0.129	0.082	Choroid Plexus
Gzma	1.31029	up in cluster	1.3375e-13	5.32326e-11	0.052	0.026	Choroid Plexus
Klf4	0.282982	up in cluster	1.85182e-12	7.37024e-10	0.132	0.086	Choroid Plexus
Ifngr1	0.397773	up in cluster	1.93435e-12	7.69872e-10	0.184	0.128	Choroid Plexus
Cd80	1.13906	up in cluster	2.09957e-12	8.35629e-10	0.037	0.017	Choroid Plexus
Ms4a6d	1.17634	up in cluster	8.31375e-12	3.30887e-09	0.046	0.023	Choroid Plexus
H2.Ab1	1.25667	up in cluster	9.87135e-12	3.9288e-09	0.029	0.012	Choroid Plexus
Abca7	0.526483	up in cluster	2.15135e-11	8.56239e-09	0.147	0.102	Choroid Plexus
Cemip2	0.155627	up in cluster	4.75679e-11	1.8932e-08	0.374	0.298	Choroid Plexus
Ly6g	0.932586	up in cluster	2.91696e-10	1.16095e-07	0.064	0.037	Choroid Plexus
Ccl11	0.77716	up in cluster	3.0788e-09	1.22536e-06	0.084	0.054	Choroid Plexus
Ccr5	0.206613	up in cluster	3.3551e-09	1.33533e-06	0.059	0.034	Choroid Plexus
Ms4a14	1.27518	up in cluster	3.44893e-09	1.37268e-06	0.028	0.013	Choroid Plexus
Sdc1	0.812541	up in cluster	4.38368e-09	1.7447e-06	0.04	0.021	Choroid Plexus
Ccl6	0.74452	up in cluster	1.96119e-08	7.80553e-06	0.036	0.019	Choroid Plexus
Cd28	0.547936	up in cluster	2.27937e-08	9.07188e-06	0.07	0.044	Choroid Plexus
Lpl	0.381971	up in cluster	2.45705e-08	9.77907e-06	0.134	0.095	Choroid Plexus
Mrc1	0.223258	up in cluster	5.40827e-08	2.15249e-05	0.041	0.022	Choroid Plexus
Cd40	0.477119	up in cluster	1.02042e-07	4.06127e-05	0.09	0.061	Choroid Plexus
Stat3	0.104664	up in cluster	1.44843e-07	5.76475e-05	0.532	0.461	Choroid Plexus
Fcgr2b	0.529494	up in cluster	2.2695e-07	9.03263e-05	0.037	0.02	Choroid Plexus
Tap1	0.270728	up in cluster	8.99067e-07	0.000357828	0.046	0.027	Choroid Plexus
Clec9a	0.947695	up in cluster	1.23178e-06	0.000490247	0.041	0.024	Choroid Plexus
Ctla4	0.460478	up in cluster	1.27437e-06	0.0005072	0.049	0.03	Choroid Plexus
Ifi204	0.58695	up in cluster	1.38336e-06	0.000550576	0.073	0.049	Choroid Plexus
Il4ra	0.297235	up in cluster	1.99373e-06	0.000793503	0.088	0.062	Choroid Plexus
Rtp4	0.455253	up in cluster	2.19734e-06	0.000874541	0.059	0.038	Choroid Plexus
Ccl9	1.35261	up in cluster	3.60299e-06	0.00143399	0.015	0.007	Choroid Plexus
Ifi213	0.829951	up in cluster	4.39902e-06	0.00175081	0.025	0.013	Choroid Plexus
Lyz2	0.358492	up in cluster	5.22072e-06	0.00207785	0.051	0.033	Choroid Plexus
Fcer1g	0.248201	up in cluster	6.78136e-06	0.00269898	0.051	0.032	Choroid Plexus
Cd274	0.207552	up in cluster	1.0864e-05	0.00432389	0.051	0.033	Choroid Plexus
Eed	0.15198	up in cluster	1.73751e-05	0.00691529	0.079	0.056	Choroid Plexus
Relb	0.446644	up in cluster	2.16927e-05	0.00863368	0.122	0.094	Choroid Plexus
S100a8	0.699597	up in cluster	3.60657e-05	0.0143541	0.027	0.016	Choroid Plexus
Scarb1	0.345368	up in cluster	4.49364e-05	0.0178847	0.122	0.095	Choroid Plexus
Oasl1	0.419405	up in cluster	5.46708e-05	0.021759	0.054	0.037	Choroid Plexus
Ifng	0.444011	up in cluster	6.74203e-05	0.0268333	0.03	0.018	Choroid Plexus
Il10	0.662693	up in cluster	8.67645e-05	0.0345323	0.019	0.01	Choroid Plexus
Irgm1	0.132566	up in cluster	0.000102896	0.0409528	0.286	0.248	Choroid Plexus
Ifi203	0.751734	up in cluster	0.000167337	0.0666	0.106	0.084	Choroid Plexus
Msr1	0.459745	up in cluster	0.000361219	0.143765	0.029	0.018	Choroid Plexus
Picalm	0.273222	up in cluster	0.000515662	0.205233	0.138	0.113	Choroid Plexus
Enpp6	0.135608	up in cluster	0.000705076	0.28062	0.083	0.064	Choroid Plexus
Rela	0.369391	up in cluster	0.000847489	0.337301	0.102	0.081	Choroid Plexus
Gtpbp3	0.296917	up in cluster	0.00104369	0.41539	0.061	0.045	Choroid Plexus
Il2ra	0.383086	up in cluster	0.00119052	0.473826	0.017	0.009	Choroid Plexus
Fcgr1	0.182926	up in cluster	0.00145152	0.577704	0.052	0.038	Choroid Plexus
Cd36	0.542107	up in cluster	0.00356629	1	0.024	0.016	Choroid Plexus
Psmb9	0.2444	up in cluster	0.00368878	1	0.019	0.012	Choroid Plexus
Cd52	0.26893	up in cluster	0.00373768	1	0.031	0.021	Choroid Plexus
Ikbkg	0.119987	up in cluster	0.0051391	1	0.323	0.296	Choroid Plexus
Ncr1	0.450226	up in cluster	0.00640025	1	0.046	0.035	Choroid Plexus
PR8-PB2	0.758763	up in cluster	0.00699337	1	0.011	0.006	Choroid Plexus
Arg1	0.53907	up in cluster	0.00968403	1	0.027	0.019	Choroid Plexus
Tubb3	-6.01694	down in cluster	0	0	0.032	0.577	Choroid Plexus
Meg3	-5.40407	down in cluster	0	0	0.198	0.636	Choroid Plexus
Sirpa	-3.4143	down in cluster	0	0	0.193	0.615	Choroid Plexus
Bin1	-2.61917	down in cluster	0	0	0.407	0.753	Choroid Plexus
Dst	-1.61645	down in cluster	0	0	0.658	0.855	Choroid Plexus
Mbp	-3.09354	down in cluster	8.00316e-297	3.18526e-294	0.367	0.707	Choroid Plexus
Ptn	-2.63089	down in cluster	1.44651e-230	5.75711e-228	0.135	0.516	Choroid Plexus
Bcas1	-2.9255	down in cluster	4.68774e-183	1.86572e-180	0.161	0.479	Choroid Plexus
Nav3	-3.7936	down in cluster	7.74318e-183	3.08179e-180	0.061	0.382	Choroid Plexus
S100b	-3.33034	down in cluster	1.06641e-180	4.24431e-178	0.087	0.41	Choroid Plexus
Gfap	-3.16578	down in cluster	1.35111e-167	5.37744e-165	0.207	0.502	Choroid Plexus
Egr1	-3.71255	down in cluster	1.30693e-151	5.20157e-149	0.067	0.35	Choroid Plexus
Gad1	-6.15695	down in cluster	2.11388e-142	8.41326e-140	0.034	0.297	Choroid Plexus
Cd47	-1.62977	down in cluster	2.85029e-128	1.13442e-125	0.439	0.613	Choroid Plexus
Grm4	-3.85637	down in cluster	1.97928e-120	7.87753e-118	0.071	0.314	Choroid Plexus
Arc	-4.7965	down in cluster	2.54289e-114	1.01207e-111	0.024	0.248	Choroid Plexus
Adrb1	-3.35844	down in cluster	6.02457e-105	2.39778e-102	0.048	0.265	Choroid Plexus
Rtn1	-1.661	down in cluster	8.90213e-99	3.54305e-96	0.36	0.527	Choroid Plexus
Sox10	-5.65591	down in cluster	1.79655e-98	7.15028e-96	0.018	0.214	Choroid Plexus
Mag	-5.54182	down in cluster	3.57053e-91	1.42107e-88	0.065	0.258	Choroid Plexus
Ugt8a	-3.84238	down in cluster	9.38194e-87	3.73401e-84	0.034	0.218	Choroid Plexus
Gad2	-4.24829	down in cluster	1.63848e-86	6.52114e-84	0.037	0.221	Choroid Plexus
Aqp4	-3.54954	down in cluster	6.15897e-80	2.45127e-77	0.04	0.216	Choroid Plexus
Rorb	-4.1434	down in cluster	1.52894e-78	6.08516e-76	0.021	0.187	Choroid Plexus
Pvalb	-5.90089	down in cluster	6.45088e-77	2.56745e-74	0.017	0.178	Choroid Plexus
Slc39a10	-2.47594	down in cluster	5.89492e-74	2.34618e-71	0.081	0.258	Choroid Plexus
Macf1	-1.26946	down in cluster	8.73503e-74	3.47654e-71	0.458	0.611	Choroid Plexus
Bhlhe41	-1.55962	down in cluster	1.55981e-67	6.20805e-65	0.194	0.37	Choroid Plexus
Ptprz1	-3.92532	down in cluster	2.78091e-67	1.1068e-64	0.027	0.177	Choroid Plexus
Slc1a3	-3.13361	down in cluster	1.99198e-65	7.92809e-63	0.05	0.205	Choroid Plexus
Mog	-3.88757	down in cluster	7.80215e-59	3.10526e-56	0.042	0.18	Choroid Plexus
Il34	-1.94124	down in cluster	7.6188e-57	3.03228e-54	0.064	0.213	Choroid Plexus
Il16	-5.31574	down in cluster	3.63852e-55	1.44813e-52	0.02	0.144	Choroid Plexus
Abcg1	-0.899753	down in cluster	4.14493e-49	1.64968e-46	0.467	0.578	Choroid Plexus
Olig2	-4.28581	down in cluster	4.17169e-49	1.66033e-46	0.01	0.118	Choroid Plexus
Bcl11b	-2.66512	down in cluster	1.04499e-48	4.15905e-46	0.105	0.237	Choroid Plexus
Slc17a6	-3.5966	down in cluster	5.49226e-45	2.18592e-42	0.028	0.137	Choroid Plexus
Agt	-4.42686	down in cluster	2.4972e-43	9.93884e-41	0.023	0.126	Choroid Plexus
Flt3	-2.95359	down in cluster	5.65211e-43	2.24954e-40	0.015	0.116	Choroid Plexus
Sall1	-2.54316	down in cluster	7.33458e-42	2.91916e-39	0.06	0.173	Choroid Plexus
Tcf7l2	-0.706918	down in cluster	3.55537e-41	1.41504e-38	0.317	0.178	Choroid Plexus
Mertk	-0.167455	down in cluster	4.40879e-40	1.7547e-37	0.371	0.221	Choroid Plexus
Serpina3n	-2.73674	down in cluster	8.11642e-39	3.23033e-36	0.029	0.127	Choroid Plexus
Kcnk13	-2.50767	down in cluster	5.44458e-38	2.16694e-35	0.025	0.121	Choroid Plexus
Tubb2b	-5.44076	down in cluster	1.7895e-34	7.12221e-32	0.004	0.079	Choroid Plexus
Fkbp5	-0.928552	down in cluster	4.60577e-31	1.8331e-28	0.152	0.268	Choroid Plexus
Slc40a1	-1.93532	down in cluster	6.71175e-30	2.67128e-27	0.041	0.128	Choroid Plexus
Jak2	-0.944484	down in cluster	1.23712e-28	4.92372e-26	0.232	0.342	Choroid Plexus
Plp1	-2.65324	down in cluster	3.49212e-28	1.38986e-25	0.09	0.179	Choroid Plexus
Lifr	-0.730265	down in cluster	3.79798e-28	1.5116e-25	0.157	0.271	Choroid Plexus
Csf1	-1.46782	down in cluster	7.34419e-27	2.92299e-24	0.099	0.192	Choroid Plexus
Sst	-4.95571	down in cluster	6.19574e-26	2.46591e-23	0.015	0.08	Choroid Plexus
Cldn5	-3.97784	down in cluster	6.48963e-26	2.58287e-23	0.046	0.121	Choroid Plexus
Ctps	-1.1283	down in cluster	1.29888e-24	5.16956e-22	0.105	0.198	Choroid Plexus
Acly	-0.851651	down in cluster	1.58411e-24	6.30476e-22	0.4	0.477	Choroid Plexus
Hexb	-0.280372	down in cluster	2.43368e-23	9.68603e-21	0.368	0.259	Choroid Plexus
Gabra2	-3.632	down in cluster	1.62598e-22	6.47142e-20	0.003	0.052	Choroid Plexus
Cmtm5	-2.32143	down in cluster	3.77434e-22	1.50219e-19	0.032	0.096	Choroid Plexus
Fos	-1.2938	down in cluster	1.12677e-20	4.48455e-18	0.144	0.23	Choroid Plexus
Cd4	-3.05155	down in cluster	5.556e-20	2.21129e-17	0.021	0.076	Choroid Plexus
Sox2	-0.159252	down in cluster	2.08766e-19	8.30888e-17	0.382	0.262	Choroid Plexus
Cd34	-1.24104	down in cluster	7.0527e-19	2.80697e-16	0.104	0.179	Choroid Plexus
Hmgcr	-1.08182	down in cluster	9.92985e-19	3.95208e-16	0.089	0.162	Choroid Plexus
Cd163l1	-2.39113	down in cluster	9.09606e-17	3.62023e-14	0.016	0.061	Choroid Plexus
Vsir	-1.87074	down in cluster	5.15705e-16	2.05251e-13	0.102	0.165	Choroid Plexus
Jund	-0.360072	down in cluster	5.30463e-16	2.11124e-13	0.888	0.849	Choroid Plexus
Selplg	-3.23522	down in cluster	5.49909e-16	2.18864e-13	0.038	0.089	Choroid Plexus
Il10ra	-1.90578	down in cluster	8.22173e-16	3.27225e-13	0.038	0.09	Choroid Plexus
Jak1	-0.515712	down in cluster	1.10761e-14	4.40827e-12	0.478	0.526	Choroid Plexus
Nlrp3	-1.15062	down in cluster	2.08571e-13	8.30114e-11	0.06	0.112	Choroid Plexus
Ier2	-1.14629	down in cluster	5.74399e-13	2.28611e-10	0.088	0.144	Choroid Plexus
Pimreg	-1.30508	down in cluster	1.38316e-12	5.50499e-10	0.02	0.057	Choroid Plexus
Cd72	-0.622655	down in cluster	1.64013e-12	6.52772e-10	0.128	0.191	Choroid Plexus
Tmem119	-0.15468	down in cluster	2.83963e-12	1.13017e-09	0.128	0.082	Choroid Plexus
Fcer1a	-0.83599	down in cluster	3.39948e-12	1.35299e-09	0.085	0.14	Choroid Plexus
Blnk	-2.38387	down in cluster	4.02785e-12	1.60308e-09	0.011	0.044	Choroid Plexus
Vim	-0.235233	down in cluster	1.16332e-10	4.63002e-08	0.293	0.216	Choroid Plexus
Trem2	-2.70925	down in cluster	2.33036e-10	9.27484e-08	0.012	0.041	Choroid Plexus
Il33	-1.5335	down in cluster	4.54391e-10	1.80848e-07	0.077	0.121	Choroid Plexus
Csf2ra	-0.70034	down in cluster	5.60521e-10	2.23087e-07	0.095	0.145	Choroid Plexus
Siglech	-2.16508	down in cluster	6.29346e-10	2.5048e-07	0.015	0.044	Choroid Plexus
Gpr84	-0.642384	down in cluster	1.89998e-09	7.56192e-07	0.063	0.106	Choroid Plexus
Ifit2	-0.976704	down in cluster	4.69566e-09	1.86887e-06	0.061	0.101	Choroid Plexus
Hif3a	-1.90862	down in cluster	5.72685e-09	2.27929e-06	0.031	0.062	Choroid Plexus
Cx3cr1	-2.49117	down in cluster	1.13102e-08	4.50147e-06	0.025	0.054	Choroid Plexus
Itpr2	-1.29399	down in cluster	1.42309e-08	5.66388e-06	0.056	0.092	Choroid Plexus
Fcrls	-1.97411	down in cluster	2.17819e-08	8.66918e-06	0.032	0.062	Choroid Plexus
Ptgs2	-1.2034	down in cluster	2.52835e-08	1.00629e-05	0.022	0.05	Choroid Plexus
Tnfaip3	-0.924852	down in cluster	3.40009e-08	1.35324e-05	0.036	0.067	Choroid Plexus
C1qa	-1.89223	down in cluster	3.75006e-08	1.49252e-05	0.023	0.05	Choroid Plexus
Chrdl1	-1.15001	down in cluster	6.41259e-08	2.55221e-05	0.012	0.034	Choroid Plexus
Apod	-1.42786	down in cluster	6.94291e-08	2.76328e-05	0.029	0.057	Choroid Plexus
Mcm5	-0.892976	down in cluster	1.28841e-07	5.12786e-05	0.049	0.082	Choroid Plexus
Mx1	-1.7472	down in cluster	3.15063e-07	0.000125395	0.012	0.033	Choroid Plexus
Il12a	-1.98954	down in cluster	5.45446e-07	0.000217088	0.011	0.03	Choroid Plexus
Birc5	-1.39436	down in cluster	6.21749e-07	0.000247456	0.022	0.046	Choroid Plexus
Ccl3	-1.06242	down in cluster	7.68864e-07	0.000306008	0.02	0.042	Choroid Plexus
C1ql1	-0.909151	down in cluster	7.9311e-07	0.000315658	0.097	0.067	Choroid Plexus
Ctss	-1.88974	down in cluster	9.29396e-07	0.0003699	0.042	0.069	Choroid Plexus
Stab1	-0.121266	down in cluster	2.15523e-06	0.000857781	0.089	0.062	Choroid Plexus
Plcg2	-1.64147	down in cluster	2.70829e-06	0.0010779	0.046	0.073	Choroid Plexus
Zbtb46	-0.525607	down in cluster	4.43553e-06	0.00176534	0.096	0.131	Choroid Plexus
Cd53	-0.953576	down in cluster	9.3813e-06	0.00373376	0.01	0.027	Choroid Plexus
Emp3	-1.05932	down in cluster	2.08072e-05	0.00828128	0.033	0.055	Choroid Plexus
Aif1	-1.28965	down in cluster	3.54237e-05	0.0140986	0.028	0.048	Choroid Plexus
Csf1r	-2.16505	down in cluster	3.67861e-05	0.0146409	0.034	0.055	Choroid Plexus
Ikbkb	-0.362333	down in cluster	4.00457e-05	0.0159382	0.325	0.361	Choroid Plexus
Ms4a7	-0.733445	down in cluster	4.28611e-05	0.0170587	0.039	0.062	Choroid Plexus
Nos2	-0.589606	down in cluster	4.49946e-05	0.0179079	0.086	0.115	Choroid Plexus
Itgam	-1.8247	down in cluster	5.42681e-05	0.0215987	0.026	0.045	Choroid Plexus
Syk	-1.0867	down in cluster	6.89981e-05	0.0274613	0.034	0.054	Choroid Plexus
Cspg4	-1.90032	down in cluster	7.09979e-05	0.0282572	0.032	0.051	Choroid Plexus
C1qb	-1.543	down in cluster	8.4496e-05	0.0336294	0.079	0.104	Choroid Plexus
Il18	-0.756009	down in cluster	9.07138e-05	0.0361041	0.024	0.042	Choroid Plexus
Ifnar1	-0.419172	down in cluster	9.43622e-05	0.0375562	0.236	0.274	Choroid Plexus
Ly6e	-0.131825	down in cluster	0.000133657	0.0531956	0.48	0.418	Choroid Plexus
Isg15	-0.652352	down in cluster	0.000145403	0.0578703	0.037	0.057	Choroid Plexus
Klk6	-1.32437	down in cluster	0.000207111	0.0824302	0.036	0.055	Choroid Plexus
Klf2	-0.36282	down in cluster	0.000236395	0.0940852	0.165	0.134	Choroid Plexus
Stat2	-0.551822	down in cluster	0.000296657	0.11807	0.122	0.15	Choroid Plexus
Cd19	-1.57889	down in cluster	0.000404543	0.161008	0.004	0.013	Choroid Plexus
Cd84	-0.756556	down in cluster	0.000529503	0.210742	0.053	0.073	Choroid Plexus
C1qc	-1.50709	down in cluster	0.000779531	0.310253	0.074	0.094	Choroid Plexus
Lcn2	-0.801467	down in cluster	0.0015168	0.603687	0.027	0.042	Choroid Plexus
Dhcr24	-0.107623	down in cluster	0.00156324	0.62217	0.419	0.361	Choroid Plexus
Tyrobp	-1.16353	down in cluster	0.00157679	0.627564	0.019	0.032	Choroid Plexus
Jchain	-0.822467	down in cluster	0.00168903	0.672234	0.01	0.021	Choroid Plexus
Tyk2	-0.354818	down in cluster	0.00181906	0.723985	0.276	0.301	Choroid Plexus
Hp	-1.09514	down in cluster	0.001998	0.795206	0.033	0.048	Choroid Plexus
Ccl24	-0.597418	down in cluster	0.00217205	0.864477	0.02	0.032	Choroid Plexus
Wfs1	-1.19444	down in cluster	0.00271363	1	0.359	0.356	Choroid Plexus
Hsp90ab1	-0.283005	down in cluster	0.00274307	1	0.584	0.57	Choroid Plexus
Dock8	-0.236648	down in cluster	0.00334436	1	0.088	0.069	Choroid Plexus
Inpp5d	-1.03273	down in cluster	0.00346491	1	0.069	0.086	Choroid Plexus
Ccl4	-0.782204	down in cluster	0.00346897	1	0.006	0.013	Choroid Plexus
Lig1	-0.475469	down in cluster	0.00537728	1	0.083	0.102	Choroid Plexus
Usp18	-1.11452	down in cluster	0.00566475	1	0.024	0.035	Choroid Plexus
Fcgr3	-1.32183	down in cluster	0.00724616	1	0.031	0.043	Choroid Plexus
Ccl5	-0.717413	down in cluster	0.00837598	1	0.015	0.024	Choroid Plexus
Cldn5	6.6856	up in cluster	0	0	0.959	0.054	Endothelial Cells
Pecam1	5.60997	up in cluster	0	0	0.878	0.079	Endothelial Cells
Klf2	5.49963	up in cluster	0	0	0.745	0.086	Endothelial Cells
Vim	3.73076	up in cluster	0	0	0.81	0.17	Endothelial Cells
Esam	5.25646	up in cluster	0	0	0.657	0.041	Endothelial Cells
Tgm2	4.86499	up in cluster	0	0	0.56	0.045	Endothelial Cells
Klf4	4.95979	up in cluster	0	0	0.522	0.051	Endothelial Cells
Ly6e	2.92391	up in cluster	0	0	0.853	0.384	Endothelial Cells
Fcgrt	3.78386	up in cluster	0	0	0.542	0.076	Endothelial Cells
Sp100	4.79772	up in cluster	0	0	0.484	0.038	Endothelial Cells
Cd34	3.1446	up in cluster	0	0	0.585	0.147	Endothelial Cells
Slfn5	4.74001	up in cluster	0	0	0.441	0.034	Endothelial Cells
H2.K1	3.65787	up in cluster	0	0	0.478	0.076	Endothelial Cells
Nfkbia	3.18941	up in cluster	0	0	0.579	0.183	Endothelial Cells
Tgfbr2	2.98706	up in cluster	0	0	0.508	0.114	Endothelial Cells
Sparc	1.88534	up in cluster	0	0	0.851	0.498	Endothelial Cells
Ly6c2	5.36767	up in cluster	0	0	0.359	0.024	Endothelial Cells
Piezo1	4.38551	up in cluster	0	0	0.364	0.036	Endothelial Cells
Cav1	3.85788	up in cluster	0	0	0.311	0.044	Endothelial Cells
Slc40a1	3.38353	up in cluster	0	0	0.373	0.109	Endothelial Cells
B2m	3.01523	up in cluster	0	0	0.338	0.086	Endothelial Cells
Macf1	1.5755	up in cluster	0	0	0.818	0.594	Endothelial Cells
Stab1	2.50355	up in cluster	0	0	0.265	0.046	Endothelial Cells
Stat6	1.84003	up in cluster	0	0	0.396	0.192	Endothelial Cells
Irf1	2.46195	up in cluster	0	0	0.301	0.103	Endothelial Cells
Vsir	0.800136	up in cluster	0	0	0.345	0.15	Endothelial Cells
Tnfsf10	3.1334	up in cluster	0	0	0.256	0.069	Endothelial Cells
Ifnar1	1.97186	up in cluster	0	0	0.441	0.261	Endothelial Cells
Cdkn1a	2.49968	up in cluster	0	0	0.292	0.112	Endothelial Cells
Ier2	2.22803	up in cluster	0	0	0.304	0.131	Endothelial Cells
Apoe	0.54003	up in cluster	0	0	0.805	0.633	Endothelial Cells
Irgm2	2.59579	up in cluster	0	0	0.254	0.088	Endothelial Cells
Parp14	2.47543	up in cluster	0	0	0.227	0.064	Endothelial Cells
Bst2	2.76186	up in cluster	0	0	0.203	0.05	Endothelial Cells
Dusp1	1.6997	up in cluster	0	0	0.476	0.323	Endothelial Cells
Ifnar2	2.50985	up in cluster	0	0	0.231	0.083	Endothelial Cells
Osmr	3.43469	up in cluster	0	0	0.17	0.024	Endothelial Cells
H2.D1	2.72051	up in cluster	0	0	0.201	0.058	Endothelial Cells
Capg	2.29851	up in cluster	0	0	0.183	0.054	Endothelial Cells
Mertk	0.432174	up in cluster	0	0	0.339	0.213	Endothelial Cells
Tnfrsf1a	1.4141	up in cluster	0	0	0.233	0.12	Endothelial Cells
Tgfb1	2.95415	up in cluster	0	0	0.133	0.023	Endothelial Cells
Tgfb2	2.35495	up in cluster	0	0	0.17	0.063	Endothelial Cells
Icam1	3.10409	up in cluster	0	0	0.125	0.027	Endothelial Cells
Axl	1.02203	up in cluster	0	0	0.241	0.146	Endothelial Cells
Scarb1	2.08953	up in cluster	0	0	0.182	0.088	Endothelial Cells
Col1a2	1.44693	up in cluster	0	0	0.187	0.096	Endothelial Cells
Sult1a1	2.23062	up in cluster	0	0	0.15	0.061	Endothelial Cells
Ptn	0.895474	up in cluster	0	0	0.596	0.508	Endothelial Cells
Tnfrsf1b	2.45912	up in cluster	0	0	0.121	0.034	Endothelial Cells
Plcg2	1.70111	up in cluster	0	0	0.152	0.066	Endothelial Cells
Pdgfrb	0.750413	up in cluster	0	0	0.171	0.094	Endothelial Cells
Slfn2	2.65595	up in cluster	0	0	0.106	0.03	Endothelial Cells
Zbtb46	1.22023	up in cluster	0	0	0.2	0.126	Endothelial Cells
Entpd1	1.82473	up in cluster	0	0	0.121	0.051	Endothelial Cells
Irf7	3.00597	up in cluster	0	0	0.091	0.021	Endothelial Cells
Slc39a10	1.18374	up in cluster	0	0	0.32	0.252	Endothelial Cells
Nfkb2	2.0324	up in cluster	0	0	0.112	0.044	Endothelial Cells
Fn1	2.42756	up in cluster	0	0	0.087	0.027	Endothelial Cells
Usp18	2.49634	up in cluster	0	0	0.086	0.031	Endothelial Cells
Col3a1	1.94197	up in cluster	0	0	0.116	0.065	Endothelial Cells
Rtp4	2.02598	up in cluster	0	0	0.083	0.034	Endothelial Cells
Isg15	2.03415	up in cluster	0	0	0.102	0.053	Endothelial Cells
Parp9	1.96952	up in cluster	0	0	0.077	0.031	Endothelial Cells
Cdkn2b	2.59987	up in cluster	0	0	0.045	0.015	Endothelial Cells
Bub1	2.75556	up in cluster	0	0	0.035	0.01	Endothelial Cells
Cd40	2.00723	up in cluster	8.18471e-297	3.25752e-294	0.105	0.058	Endothelial Cells
Irf9	1.40877	up in cluster	8.76543e-279	3.48864e-276	0.208	0.149	Endothelial Cells
Clu	0.207791	up in cluster	9.60887e-258	3.82433e-255	0.702	0.72	Endothelial Cells
Il15	1.59352	up in cluster	4.7493e-227	1.89022e-224	0.073	0.038	Endothelial Cells
Nfkb1	0.918862	up in cluster	1.59401e-224	6.34416e-222	0.357	0.316	Endothelial Cells
Cd274	1.84147	up in cluster	9.39403e-222	3.73883e-219	0.062	0.031	Endothelial Cells
Stat3	0.729078	up in cluster	4.62757e-207	1.84177e-204	0.471	0.461	Endothelial Cells
Tyk2	0.100176	up in cluster	1.90719e-194	7.59062e-192	0.206	0.309	Endothelial Cells
Ifitm3	1.80951	up in cluster	9.9158e-162	3.94649e-159	0.053	0.028	Endothelial Cells
Tap1	1.53891	up in cluster	4.76649e-154	1.89706e-151	0.049	0.025	Endothelial Cells
Mcm6	1.18456	up in cluster	9.07582e-115	3.61218e-112	0.122	0.089	Endothelial Cells
Psmb9	1.99801	up in cluster	4.60026e-112	1.83091e-109	0.024	0.011	Endothelial Cells
Oasl1	1.67063	up in cluster	8.70046e-99	3.46278e-96	0.057	0.035	Endothelial Cells
Col1a1	1.03328	up in cluster	4.33918e-96	1.727e-93	0.146	0.115	Endothelial Cells
Tnf	1.59423	up in cluster	1.58349e-89	6.30228e-87	0.056	0.035	Endothelial Cells
Itpr2	0.77671	up in cluster	1.98425e-82	7.8973e-80	0.119	0.09	Endothelial Cells
Inpp5d	0.493488	up in cluster	1.104e-71	4.39393e-69	0.111	0.084	Endothelial Cells
Tmem176b	0.782969	up in cluster	9.11751e-71	3.62877e-68	0.08	0.057	Endothelial Cells
Ace	0.927862	up in cluster	2.45433e-67	9.76822e-65	0.125	0.1	Endothelial Cells
Cspg4	0.526229	up in cluster	3.30932e-63	1.31711e-60	0.07	0.049	Endothelial Cells
Ptgds	0.18193	up in cluster	2.48842e-52	9.90393e-50	0.345	0.431	Endothelial Cells
Lgals3bp	0.98465	up in cluster	4.85331e-51	1.93162e-48	0.079	0.06	Endothelial Cells
Picalm	0.304583	up in cluster	1.04427e-40	4.15618e-38	0.087	0.115	Endothelial Cells
Emilin1	1.04623	up in cluster	3.06461e-40	1.21971e-37	0.071	0.055	Endothelial Cells
Irgm1	0.986778	up in cluster	2.84906e-38	1.13392e-35	0.25	0.248	Endothelial Cells
Rela	1.05438	up in cluster	5.18712e-38	2.06448e-35	0.097	0.08	Endothelial Cells
Oasl2	0.18576	up in cluster	2.84155e-37	1.13094e-34	0.027	0.042	Endothelial Cells
Il4ra	1.06544	up in cluster	9.82566e-36	3.91061e-33	0.076	0.061	Endothelial Cells
Gfap	0.315156	up in cluster	7.06606e-31	2.81229e-28	0.467	0.503	Endothelial Cells
Ikbkb	0.366606	up in cluster	7.28868e-30	2.9009e-27	0.295	0.366	Endothelial Cells
Apod	0.161221	up in cluster	1.70282e-24	6.77722e-22	0.044	0.058	Endothelial Cells
Socs3	1.04906	up in cluster	1.44701e-23	5.75911e-21	0.06	0.049	Endothelial Cells
Ptgs2	1.1765	up in cluster	1.28757e-22	5.12455e-20	0.06	0.049	Endothelial Cells
Ezh1	0.437386	up in cluster	1.58371e-21	6.30316e-19	0.507	0.564	Endothelial Cells
Ifit2	1.01586	up in cluster	2.52719e-19	1.00582e-16	0.111	0.1	Endothelial Cells
Cd53	0.167578	up in cluster	1.10353e-18	4.39206e-16	0.019	0.027	Endothelial Cells
Lifr	0.614245	up in cluster	1.46082e-18	5.81407e-16	0.267	0.27	Endothelial Cells
Ccl7	0.255362	up in cluster	1.24683e-15	4.96237e-13	0.009	0.014	Endothelial Cells
Stat2	0.47261	up in cluster	2.54118e-14	1.01139e-11	0.128	0.152	Endothelial Cells
Tmpo	0.380262	up in cluster	2.59383e-14	1.03234e-11	0.042	0.052	Endothelial Cells
Stat1	0.92155	up in cluster	4.17749e-12	1.66264e-09	0.11	0.103	Endothelial Cells
Irf3	0.529432	up in cluster	5.41748e-11	2.15616e-08	0.346	0.374	Endothelial Cells
Ifngr1	0.653586	up in cluster	9.89893e-09	3.93977e-06	0.133	0.128	Endothelial Cells
Ccl8	0.393411	up in cluster	4.63907e-08	1.84635e-05	0.013	0.017	Endothelial Cells
Cd28	0.491457	up in cluster	1.50696e-07	5.9977e-05	0.038	0.044	Endothelial Cells
Ptger1	0.312147	up in cluster	6.59408e-06	0.00262445	0.008	0.011	Endothelial Cells
Ifi213	1.11063	up in cluster	1.77833e-05	0.00707777	0.016	0.013	Endothelial Cells
Stat5a	0.720503	up in cluster	0.00113943	0.453493	0.044	0.041	Endothelial Cells
Ifi209	1.28737	up in cluster	0.00293532	1	0.012	0.011	Endothelial Cells
Myd88	0.711094	up in cluster	0.00479714	1	0.096	0.094	Endothelial Cells
Relb	0.772813	up in cluster	0.00557839	1	0.086	0.095	Endothelial Cells
Ifi203	0.993893	up in cluster	0.00566782	1	0.085	0.084	Endothelial Cells
Bin1	-2.43504	down in cluster	0	0	0.262	0.79	Endothelial Cells
Meg3	-4.96052	down in cluster	0	0	0.179	0.67	Endothelial Cells
Sirpa	-2.65695	down in cluster	0	0	0.165	0.649	Endothelial Cells
Abcg1	-2.1353	down in cluster	0	0	0.15	0.611	Endothelial Cells
Tubb3	-2.31397	down in cluster	0	0	0.158	0.608	Endothelial Cells
Rtn1	-2.74101	down in cluster	0	0	0.114	0.559	Endothelial Cells
Nav3	-2.99566	down in cluster	0	0	0.053	0.406	Endothelial Cells
Ctsb	-1.48223	down in cluster	0	0	0.541	0.861	Endothelial Cells
Bhlhe41	-2.00604	down in cluster	0	0	0.084	0.391	Endothelial Cells
Cd47	-1.46304	down in cluster	0	0	0.332	0.635	Endothelial Cells
Sqle	-1.74365	down in cluster	0	0	0.108	0.391	Endothelial Cells
Dst	-1.14556	down in cluster	0	0	0.596	0.874	Endothelial Cells
Acly	-1.09966	down in cluster	0	0	0.219	0.497	Endothelial Cells
Hmgcs1	-1.36567	down in cluster	0	0	0.164	0.439	Endothelial Cells
Ptk2b	-2.86395	down in cluster	0	0	0.154	0.427	Endothelial Cells
Atp1a1	-1.79687	down in cluster	0	0	0.375	0.638	Endothelial Cells
Lrp1	-1.0556	down in cluster	0	0	0.535	0.798	Endothelial Cells
Grm4	-3.01234	down in cluster	0	0	0.075	0.332	Endothelial Cells
Egr1	-2.05547	down in cluster	0	0	0.116	0.367	Endothelial Cells
Jak1	-0.736956	down in cluster	0	0	0.297	0.543	Endothelial Cells
Hspa5	-0.994872	down in cluster	0	0	0.231	0.475	Endothelial Cells
Cux2	-2.33232	down in cluster	0	0	0.06	0.295	Endothelial Cells
Dhcr24	-1.14826	down in cluster	0	0	0.148	0.379	Endothelial Cells
Adrb1	-2.26325	down in cluster	0	0	0.051	0.281	Endothelial Cells
Vldlr	-2.46405	down in cluster	0	0	0.035	0.254	Endothelial Cells
Wfs1	-1.71807	down in cluster	0	0	0.155	0.372	Endothelial Cells
Fdft1	-1.54695	down in cluster	0	0	0.076	0.292	Endothelial Cells
Hsp90ab1	-0.518544	down in cluster	0	0	0.376	0.585	Endothelial Cells
Scarb2	-0.432761	down in cluster	0	0	0.306	0.51	Endothelial Cells
Ctsd	-0.903505	down in cluster	0	0	0.319	0.52	Endothelial Cells
Bcl11b	-2.62637	down in cluster	0	0	0.053	0.251	Endothelial Cells
Hif1a	-0.721679	down in cluster	0	0	0.263	0.46	Endothelial Cells
Gad1	-2.75344	down in cluster	0	0	0.117	0.31	Endothelial Cells
Mag	-3.88716	down in cluster	0	0	0.082	0.271	Endothelial Cells
Nucb2	-1.09761	down in cluster	0	0	0.085	0.272	Endothelial Cells
Fos	-1.60835	down in cluster	0	0	0.057	0.243	Endothelial Cells
Ugt8a	-2.53987	down in cluster	0	0	0.046	0.231	Endothelial Cells
Kdm6b	-0.422553	down in cluster	0	0	0.267	0.452	Endothelial Cells
Sox10	-3.51035	down in cluster	0	0	0.042	0.227	Endothelial Cells
Psap	-1.09977	down in cluster	0	0	0.724	0.906	Endothelial Cells
Arc	-1.61876	down in cluster	0	0	0.079	0.261	Endothelial Cells
Fkbp5	-0.941728	down in cluster	0	0	0.101	0.28	Endothelial Cells
Sox2	-1.64948	down in cluster	0	0	0.097	0.276	Endothelial Cells
Gad2	-2.574	down in cluster	0	0	0.055	0.233	Endothelial Cells
Ikbkg	-0.534974	down in cluster	0	0	0.14	0.308	Endothelial Cells
Jak2	-0.38851	down in cluster	0	0	0.186	0.354	Endothelial Cells
Mog	-3.15827	down in cluster	0	0	0.033	0.191	Endothelial Cells
Trf	-2.77308	down in cluster	0	0	0.272	0.429	Endothelial Cells
Suz12	-0.665581	down in cluster	0	0	0.133	0.29	Endothelial Cells
Hexb	-1.4658	down in cluster	0	0	0.116	0.271	Endothelial Cells
Ccr7	-1.32566	down in cluster	0	0	0.049	0.194	Endothelial Cells
Cd72	-1.15425	down in cluster	0	0	0.057	0.201	Endothelial Cells
Hmgcr	-1.77934	down in cluster	0	0	0.034	0.172	Endothelial Cells
Il16	-4.29485	down in cluster	0	0	0.022	0.153	Endothelial Cells
Ctps	-0.643516	down in cluster	0	0	0.078	0.207	Endothelial Cells
Sall1	-1.97814	down in cluster	0	0	0.055	0.182	Endothelial Cells
Ptprz1	-1.8887	down in cluster	0	0	0.059	0.186	Endothelial Cells
Jund	-0.254712	down in cluster	0	0	0.734	0.859	Endothelial Cells
Csf2ra	-1.68692	down in cluster	0	0	0.031	0.154	Endothelial Cells
Rorb	-1.60919	down in cluster	0	0	0.074	0.195	Endothelial Cells
Me2	-1.08195	down in cluster	0	0	0.046	0.164	Endothelial Cells
Kcnk13	-3.19682	down in cluster	0	0	0.013	0.129	Endothelial Cells
Plp1	-1.99925	down in cluster	0	0	0.072	0.187	Endothelial Cells
Akt2	-0.530304	down in cluster	0	0	0.114	0.228	Endothelial Cells
Car2	-1.34082	down in cluster	0	0	0.084	0.197	Endothelial Cells
Fcer1a	-1.30939	down in cluster	0	0	0.037	0.148	Endothelial Cells
Flt3	-2.33404	down in cluster	0	0	0.016	0.123	Endothelial Cells
Il34	-0.212027	down in cluster	0	0	0.114	0.221	Endothelial Cells
Olig2	-2.89998	down in cluster	0	0	0.021	0.125	Endothelial Cells
Plin4	-0.503263	down in cluster	0	0	0.111	0.214	Endothelial Cells
Nlrp3	-1.80769	down in cluster	0	0	0.02	0.119	Endothelial Cells
Abca1	-0.592423	down in cluster	0	0	0.141	0.237	Endothelial Cells
Slc17a6	-1.7154	down in cluster	0	0	0.048	0.144	Endothelial Cells
Ezh2	-0.888512	down in cluster	0	0	0.053	0.144	Endothelial Cells
Il33	-1.81633	down in cluster	0	0	0.038	0.127	Endothelial Cells
Serpina3n	-1.05715	down in cluster	0	0	0.047	0.133	Endothelial Cells
Gpr84	-1.45654	down in cluster	0	0	0.028	0.112	Endothelial Cells
Nos2	-0.805499	down in cluster	0	0	0.04	0.121	Endothelial Cells
Pparg	-1.84074	down in cluster	0	0	0.014	0.091	Endothelial Cells
Cmtm5	-1.76557	down in cluster	0	0	0.025	0.102	Endothelial Cells
Il10ra	-2.30909	down in cluster	0	0	0.019	0.095	Endothelial Cells
Kdm6a	-0.656041	down in cluster	0	0	0.059	0.134	Endothelial Cells
Cd4	-3.13634	down in cluster	0	0	0.008	0.081	Endothelial Cells
Spi1	-0.952699	down in cluster	0	0	0.033	0.103	Endothelial Cells
Lag3	-0.899963	down in cluster	0	0	0.048	0.117	Endothelial Cells
C1qc	-1.6749	down in cluster	0	0	0.032	0.099	Endothelial Cells
Selplg	-2.70882	down in cluster	0	0	0.028	0.094	Endothelial Cells
Mcm5	-1.24248	down in cluster	0	0	0.022	0.087	Endothelial Cells
Cd84	-1.96853	down in cluster	0	0	0.014	0.078	Endothelial Cells
Sst	-2.57044	down in cluster	0	0	0.025	0.084	Endothelial Cells
Ms4a7	-1.87879	down in cluster	0	0	0.009	0.066	Endothelial Cells
Cd163l1	-2.09999	down in cluster	0	0	0.008	0.065	Endothelial Cells
Pimreg	-2.41823	down in cluster	0	0	0.008	0.061	Endothelial Cells
Gabra2	-1.9967	down in cluster	0	0	0.007	0.055	Endothelial Cells
Igf1	-0.928185	down in cluster	2.88873e-300	1.14972e-297	0.025	0.083	Endothelial Cells
Ldlr	-0.354952	down in cluster	7.14307e-300	2.84294e-297	0.093	0.179	Endothelial Cells
Irf8	-2.34727	down in cluster	1.74839e-299	6.9586e-297	0.012	0.06	Endothelial Cells
Drd1	-1.7272	down in cluster	5.08256e-299	2.02286e-296	0.084	0.161	Endothelial Cells
Enpp6	-1.41514	down in cluster	2.44703e-289	9.73919e-287	0.017	0.068	Endothelial Cells
Lpl	-1.03676	down in cluster	7.11978e-284	2.83367e-281	0.039	0.1	Endothelial Cells
Sik2	-0.482303	down in cluster	4.51111e-282	1.79542e-279	0.042	0.105	Endothelial Cells
Lig1	-0.56683	down in cluster	7.41654e-282	2.95178e-279	0.043	0.107	Endothelial Cells
Aldh1l1	-0.930895	down in cluster	1.4418e-268	5.73838e-266	0.129	0.211	Endothelial Cells
Hp	-2.10024	down in cluster	7.14762e-255	2.84475e-252	0.009	0.051	Endothelial Cells
Ccl3	-2.06977	down in cluster	1.93849e-254	7.71521e-252	0.006	0.045	Endothelial Cells
Cx3cr1	-2.66537	down in cluster	2.96595e-252	1.18045e-249	0.013	0.057	Endothelial Cells
Blnk	-2.02034	down in cluster	1.81753e-249	7.23376e-247	0.007	0.046	Endothelial Cells
Pvalb	-1.5568	down in cluster	1.69623e-243	6.75098e-241	0.11	0.182	Endothelial Cells
Fcrls	-1.87252	down in cluster	7.69906e-238	3.06422e-235	0.02	0.065	Endothelial Cells
Ctss	-1.48678	down in cluster	5.47408e-235	2.17868e-232	0.025	0.073	Endothelial Cells
Ptgs1	-0.718596	down in cluster	1.07945e-234	4.2962e-232	0.038	0.092	Endothelial Cells
Birc5	-1.59412	down in cluster	1.62416e-226	6.46414e-224	0.01	0.049	Endothelial Cells
Ccl11	-1.19808	down in cluster	6.20931e-225	2.4713e-222	0.016	0.058	Endothelial Cells
Siglech	-2.26509	down in cluster	1.6413e-223	6.53237e-221	0.009	0.046	Endothelial Cells
Rock1	-0.2937	down in cluster	2.17186e-222	8.64399e-220	0.051	0.108	Endothelial Cells
Trem2	-2.777	down in cluster	6.42395e-219	2.55673e-216	0.008	0.043	Endothelial Cells
C1ql1	-1.90699	down in cluster	5.19245e-215	2.06659e-212	0.026	0.07	Endothelial Cells
C1qb	-1.46607	down in cluster	5.12996e-213	2.04172e-210	0.054	0.108	Endothelial Cells
Csf1r	-2.19996	down in cluster	6.8226e-213	2.71539e-210	0.017	0.057	Endothelial Cells
Ptprc	-2.54868	down in cluster	4.83467e-200	1.9242e-197	0.005	0.037	Endothelial Cells
Rgs1	-1.70717	down in cluster	3.70179e-194	1.47331e-191	0.007	0.039	Endothelial Cells
Ikbke	-0.888825	down in cluster	6.32815e-182	2.5186e-179	0.02	0.057	Endothelial Cells
Cxcl9	-0.73144	down in cluster	2.59082e-180	1.03114e-177	0.017	0.054	Endothelial Cells
C1qa	-1.64148	down in cluster	7.71696e-177	3.07135e-174	0.017	0.052	Endothelial Cells
Csf1	-0.212407	down in cluster	1.79978e-171	7.16311e-169	0.128	0.197	Endothelial Cells
Klrb1c	-0.893462	down in cluster	4.90808e-170	1.95342e-167	0.016	0.05	Endothelial Cells
Ifi204	-0.859838	down in cluster	2.04669e-169	8.14583e-167	0.017	0.052	Endothelial Cells
Il18	-1.40535	down in cluster	1.04021e-167	4.14005e-165	0.013	0.045	Endothelial Cells
Krt18	-1.27743	down in cluster	4.52342e-167	1.80032e-164	0.015	0.047	Endothelial Cells
Vip	-2.2747	down in cluster	7.00076e-165	2.7863e-162	0.016	0.049	Endothelial Cells
Chrdl1	-1.34866	down in cluster	1.34639e-164	5.35863e-162	0.008	0.036	Endothelial Cells
Gata3	-1.18069	down in cluster	2.64444e-162	1.05249e-159	0.012	0.043	Endothelial Cells
Fcgr4	-1.15636	down in cluster	1.54469e-160	6.14786e-158	0.009	0.037	Endothelial Cells
Fcgr3	-1.4443	down in cluster	4.66686e-160	1.85741e-157	0.014	0.045	Endothelial Cells
Foxp2	-1.72268	down in cluster	1.16225e-158	4.62577e-156	0.006	0.031	Endothelial Cells
Il6	-1.21696	down in cluster	2.81136e-157	1.11892e-154	0.008	0.036	Endothelial Cells
Ncr1	-1.40584	down in cluster	3.37122e-154	1.34175e-151	0.009	0.037	Endothelial Cells
Lsp1	-0.893015	down in cluster	9.14706e-153	3.64053e-150	0.029	0.065	Endothelial Cells
Tubb2b	-0.566615	down in cluster	1.75117e-152	6.96968e-150	0.04	0.081	Endothelial Cells
Aif1	-0.770288	down in cluster	2.4514e-151	9.75657e-149	0.018	0.05	Endothelial Cells
Hif3a	-1.22864	down in cluster	2.93513e-144	1.16818e-141	0.029	0.065	Endothelial Cells
Nme5	-1.54505	down in cluster	9.53615e-144	3.79539e-141	0.005	0.028	Endothelial Cells
Zfp36	-1.43461	down in cluster	3.79708e-143	1.51124e-140	0.005	0.029	Endothelial Cells
Il17a	-1.09454	down in cluster	9.10639e-143	3.62434e-140	0.009	0.034	Endothelial Cells
Aqp4	-0.854898	down in cluster	1.59618e-141	6.3528e-139	0.16	0.22	Endothelial Cells
Ccr5	-1.47478	down in cluster	1.6463e-140	6.55228e-138	0.01	0.036	Endothelial Cells
H2.Eb1	-1.31603	down in cluster	1.90645e-137	7.58768e-135	0.01	0.036	Endothelial Cells
Cd74	-1.38777	down in cluster	3.54562e-134	1.41116e-131	0.016	0.044	Endothelial Cells
Ccl5	-1.65262	down in cluster	1.0581e-128	4.21122e-126	0.005	0.026	Endothelial Cells
Cd79a	-1.06001	down in cluster	1.72238e-127	6.85505e-125	0.008	0.031	Endothelial Cells
Ms4a6d	-1.86141	down in cluster	1.80366e-126	7.17858e-124	0.004	0.024	Endothelial Cells
Mx1	-0.790907	down in cluster	3.40812e-124	1.35643e-121	0.011	0.035	Endothelial Cells
Ifnb1	-0.965947	down in cluster	4.93944e-121	1.9659e-118	0.01	0.033	Endothelial Cells
Cd3g	-1.02847	down in cluster	4.62788e-119	1.8419e-116	0.008	0.031	Endothelial Cells
P2ry12	-1.53336	down in cluster	6.1097e-118	2.43166e-115	0.011	0.034	Endothelial Cells
Klk6	-0.889175	down in cluster	7.97522e-116	3.17414e-113	0.027	0.057	Endothelial Cells
Cd68	-0.907625	down in cluster	2.72308e-115	1.08378e-112	0.015	0.039	Endothelial Cells
Fcgr1	-1.07288	down in cluster	2.09886e-113	8.35348e-111	0.015	0.04	Endothelial Cells
Rps4x	-0.264417	down in cluster	1.50682e-111	5.99714e-109	0.028	0.059	Endothelial Cells
Tmem119	-0.979261	down in cluster	2.61935e-111	1.0425e-108	0.049	0.085	Endothelial Cells
Aqp1	-1.37973	down in cluster	2.5512e-110	1.01538e-107	0.013	0.036	Endothelial Cells
Ltb	-1.54016	down in cluster	1.44857e-109	5.76532e-107	0.004	0.023	Endothelial Cells
Itgam	-0.918962	down in cluster	1.59642e-108	6.35374e-106	0.021	0.047	Endothelial Cells
Cd8a	-1.25421	down in cluster	4.27719e-107	1.70232e-104	0.007	0.027	Endothelial Cells
Clec7a	-1.56379	down in cluster	7.33378e-107	2.91885e-104	0.007	0.026	Endothelial Cells
Syk	-0.742601	down in cluster	3.40306e-105	1.35442e-102	0.028	0.056	Endothelial Cells
Ifi208	-0.881789	down in cluster	8.3391e-104	3.31896e-101	0.008	0.028	Endothelial Cells
Slc1a3	-0.542087	down in cluster	7.09339e-103	2.82317e-100	0.154	0.208	Endothelial Cells
Cd52	-1.33868	down in cluster	3.36083e-102	1.33761e-99	0.005	0.022	Endothelial Cells
PR8-NS1-NS2	-0.558504	down in cluster	1.10076e-101	4.38104e-99	0.013	0.035	Endothelial Cells
Pdcd1	-1.12934	down in cluster	2.25119e-101	8.95974e-99	0.01	0.031	Endothelial Cells
Cd44	-1.30504	down in cluster	9.32989e-101	3.7133e-98	0.006	0.024	Endothelial Cells
Tyrobp	-0.856729	down in cluster	2.25411e-100	8.97134e-98	0.012	0.033	Endothelial Cells
Btk	-1.59957	down in cluster	6.95002e-99	2.76611e-96	0.004	0.021	Endothelial Cells
Dtl	-0.926402	down in cluster	5.98983e-98	2.38395e-95	0.007	0.026	Endothelial Cells
Pf4	-0.480606	down in cluster	2.43502e-96	9.69136e-94	0.015	0.037	Endothelial Cells
Lcn2	-0.213566	down in cluster	3.67582e-94	1.46298e-91	0.02	0.044	Endothelial Cells
Sdc1	-1.07268	down in cluster	8.96264e-94	3.56713e-91	0.006	0.022	Endothelial Cells
Agt	-1.13844	down in cluster	7.19677e-91	2.86432e-88	0.09	0.128	Endothelial Cells
Ccl24	-0.394845	down in cluster	2.52375e-90	1.00445e-87	0.013	0.034	Endothelial Cells
Lum	-0.287931	down in cluster	3.02373e-90	1.20345e-87	0.031	0.058	Endothelial Cells
Rel	-0.11345	down in cluster	1.52693e-89	6.07717e-87	0.024	0.049	Endothelial Cells
Tgfbr1	-0.340115	down in cluster	7.50722e-89	2.98787e-86	0.051	0.083	Endothelial Cells
Lcat	-0.840717	down in cluster	3.81065e-88	1.51664e-85	0.061	0.094	Endothelial Cells
C3ar1	-1.98075	down in cluster	2.72192e-86	1.08333e-83	0.005	0.02	Endothelial Cells
Ccl12	-1.68999	down in cluster	3.37887e-86	1.34479e-83	0.004	0.019	Endothelial Cells
Jchain	-0.952133	down in cluster	6.60267e-86	2.62786e-83	0.006	0.022	Endothelial Cells
Ccr2	-0.850161	down in cluster	3.12854e-85	1.24516e-82	0.006	0.021	Endothelial Cells
Mcm7	-0.480787	down in cluster	5.30019e-84	2.10948e-81	0.012	0.03	Endothelial Cells
Fcer1g	-0.859163	down in cluster	2.56736e-83	1.02181e-80	0.014	0.034	Endothelial Cells
Kcnj13	-2.2039	down in cluster	3.67553e-83	1.46286e-80	0.006	0.021	Endothelial Cells
Clec9a	-0.88354	down in cluster	4.46826e-83	1.77837e-80	0.008	0.025	Endothelial Cells
Gtpbp3	-0.225389	down in cluster	7.13914e-82	2.84138e-79	0.024	0.047	Endothelial Cells
Eed	-0.134814	down in cluster	8.24342e-82	3.28088e-79	0.032	0.058	Endothelial Cells
Ccl6	-0.906516	down in cluster	1.06804e-80	4.25082e-78	0.005	0.02	Endothelial Cells
Mbp	-0.262086	down in cluster	1.09919e-80	4.37477e-78	0.606	0.714	Endothelial Cells
F13a1	-1.18341	down in cluster	9.15716e-80	3.64455e-77	0.018	0.038	Endothelial Cells
P2ry6	-0.617062	down in cluster	1.95234e-78	7.77033e-76	0.022	0.043	Endothelial Cells
Gzmb	-0.634142	down in cluster	3.9261e-78	1.56259e-75	0.007	0.023	Endothelial Cells
Ctla4	-0.628056	down in cluster	2.66479e-76	1.06059e-73	0.013	0.032	Endothelial Cells
Msr1	-1.01765	down in cluster	1.78375e-74	7.09934e-72	0.005	0.019	Endothelial Cells
Socs1	-0.356077	down in cluster	1.05563e-73	4.20139e-71	0.018	0.037	Endothelial Cells
Cd33	-1.35884	down in cluster	1.09836e-73	4.37147e-71	0.006	0.02	Endothelial Cells
Fcgr2b	-1.09622	down in cluster	3.47104e-71	1.38147e-68	0.007	0.021	Endothelial Cells
H2.Aa	-0.553355	down in cluster	3.33309e-70	1.32657e-67	0.015	0.033	Endothelial Cells
Ly6g	-0.13643	down in cluster	5.78437e-70	2.30218e-67	0.019	0.038	Endothelial Cells
Il7r	-1.25299	down in cluster	3.30934e-69	1.31712e-66	0.004	0.016	Endothelial Cells
Gpr65	-0.388351	down in cluster	2.95369e-68	1.17557e-65	0.011	0.027	Endothelial Cells
Il12a	-0.273478	down in cluster	7.81221e-67	3.10926e-64	0.015	0.032	Endothelial Cells
Cd3e	-0.949889	down in cluster	1.59113e-66	6.3327e-64	0.005	0.018	Endothelial Cells
Cd14	-0.649704	down in cluster	2.07032e-66	8.23986e-64	0.014	0.031	Endothelial Cells
Lyz2	-0.470331	down in cluster	2.45862e-66	9.78532e-64	0.017	0.034	Endothelial Cells
Ptger2	-0.413623	down in cluster	1.65912e-64	6.6033e-62	0.012	0.028	Endothelial Cells
Folr2	-0.121629	down in cluster	2.88208e-64	1.14707e-61	0.034	0.056	Endothelial Cells
Rrm2	-0.971233	down in cluster	1.73497e-63	6.90517e-61	0.006	0.019	Endothelial Cells
Mrc1	-1.53111	down in cluster	9.87699e-63	3.93104e-60	0.009	0.024	Endothelial Cells
Pilra	-0.82809	down in cluster	9.12116e-62	3.63022e-59	0.005	0.017	Endothelial Cells
Mki67	-0.539711	down in cluster	8.75791e-60	3.48565e-57	0.012	0.027	Endothelial Cells
Il12rb1	-0.503471	down in cluster	3.04611e-59	1.21235e-56	0.011	0.025	Endothelial Cells
Cdkn2a	-0.102116	down in cluster	1.43788e-58	5.72278e-56	0.013	0.028	Endothelial Cells
Ccl4	-1.10057	down in cluster	2.15509e-58	8.57726e-56	0.004	0.014	Endothelial Cells
Il4	-0.998679	down in cluster	5.03379e-58	2.00345e-55	0.005	0.016	Endothelial Cells
Cst7	-1.18175	down in cluster	6.88296e-57	2.73942e-54	0.005	0.016	Endothelial Cells
Ms4a1	-0.956701	down in cluster	1.12283e-56	4.46885e-54	0.004	0.015	Endothelial Cells
Arg1	-0.632387	down in cluster	2.81029e-54	1.1185e-51	0.008	0.02	Endothelial Cells
Cd86	-0.980329	down in cluster	8.31296e-53	3.30856e-50	0.005	0.016	Endothelial Cells
Il1b	-0.276931	down in cluster	3.7944e-52	1.51017e-49	0.024	0.041	Endothelial Cells
Dock8	-0.726013	down in cluster	8.70703e-52	3.4654e-49	0.049	0.071	Endothelial Cells
S100a9	-0.698806	down in cluster	1.91409e-51	7.61806e-49	0.005	0.015	Endothelial Cells
Cd80	-0.685758	down in cluster	7.23009e-51	2.87758e-48	0.007	0.018	Endothelial Cells
Tlr7	-1.44088	down in cluster	8.11621e-51	3.23025e-48	0.002	0.011	Endothelial Cells
H2.Ab1	-1.25896	down in cluster	2.05229e-50	8.16813e-48	0.004	0.013	Endothelial Cells
C3	-0.679885	down in cluster	2.89684e-50	1.15294e-47	0.007	0.018	Endothelial Cells
S100a8	-0.628902	down in cluster	7.03016e-49	2.798e-46	0.006	0.017	Endothelial Cells
Lyve1	-0.49251	down in cluster	5.28903e-45	2.10504e-42	0.012	0.024	Endothelial Cells
Pdgfra	-0.692661	down in cluster	9.84796e-45	3.91949e-42	0.08	0.06	Endothelial Cells
Lgals3	-0.537603	down in cluster	2.23322e-44	8.88821e-42	0.012	0.024	Endothelial Cells
Top2a	-0.164175	down in cluster	4.87388e-44	1.9398e-41	0.01	0.021	Endothelial Cells
Gzma	-0.106039	down in cluster	6.91784e-44	2.7533e-41	0.014	0.027	Endothelial Cells
Cd36	-0.443065	down in cluster	7.25276e-44	2.8866e-41	0.007	0.017	Endothelial Cells
Cd209a	-0.426193	down in cluster	1.10742e-43	4.40754e-41	0.006	0.016	Endothelial Cells
Sox9	-0.687786	down in cluster	1.5569e-42	6.19645e-40	0.233	0.267	Endothelial Cells
Ms4a14	-0.737515	down in cluster	1.93511e-42	7.70175e-40	0.005	0.014	Endothelial Cells
Xcr1	-0.247163	down in cluster	3.80352e-42	1.5138e-39	0.009	0.02	Endothelial Cells
Cd19	-0.554554	down in cluster	6.47695e-39	2.57783e-36	0.005	0.013	Endothelial Cells
PR8-M1-M2-M42	-0.804657	down in cluster	6.47055e-38	2.57528e-35	0.003	0.01	Endothelial Cells
Ifng	-0.160329	down in cluster	2.399e-37	9.54802e-35	0.009	0.018	Endothelial Cells
Ccl2	-0.332323	down in cluster	2.02886e-36	8.07485e-34	0.007	0.015	Endothelial Cells
Cd63	-0.537911	down in cluster	5.27057e-36	2.09769e-33	0.007	0.016	Endothelial Cells
Tnfsf13b	-0.140446	down in cluster	2.8246e-32	1.12419e-29	0.01	0.02	Endothelial Cells
Itgax	-0.44406	down in cluster	2.07637e-30	8.26394e-28	0.014	0.024	Endothelial Cells
Il10	-0.827251	down in cluster	2.80716e-30	1.11725e-27	0.004	0.01	Endothelial Cells
Ms4a4a	-0.567418	down in cluster	6.31595e-29	2.51375e-26	0.005	0.012	Endothelial Cells
Cenpa	-0.249336	down in cluster	8.72785e-29	3.47369e-26	0.008	0.016	Endothelial Cells
Spp1	-0.237304	down in cluster	3.97074e-27	1.58035e-24	0.057	0.074	Endothelial Cells
Foxp3	-0.501245	down in cluster	8.34808e-26	3.32253e-23	0.004	0.01	Endothelial Cells
Ifngr2	-0.119887	down in cluster	8.43074e-26	3.35543e-23	0.009	0.016	Endothelial Cells
Il23a	-0.118593	down in cluster	9.81476e-25	3.90627e-22	0.006	0.012	Endothelial Cells
Csf2rb	-0.661697	down in cluster	5.22315e-24	2.07881e-21	0.004	0.01	Endothelial Cells
Irf4	-0.255569	down in cluster	4.75821e-21	1.89377e-18	0.006	0.012	Endothelial Cells
Cd163	-0.624343	down in cluster	9.69714e-11	3.85946e-08	0.013	0.017	Endothelial Cells
Tcf7l2	-0.575371	down in cluster	1.9886e-08	7.91461e-06	0.191	0.178	Endothelial Cells
Sox9	3.23038	up in cluster	0	0	0.902	0.261	Ependymal Cells
Vim	2.88466	up in cluster	0	0	0.792	0.214	Ependymal Cells
Aqp4	2.98482	up in cluster	0	0	0.759	0.213	Ependymal Cells
C3	6.39019	up in cluster	0	0	0.46	0.015	Ependymal Cells
Sox2	2.06477	up in cluster	0	0	0.679	0.261	Ependymal Cells
Gfap	2.92468	up in cluster	0	0	0.884	0.499	Ependymal Cells
Plin4	1.09272	up in cluster	0	0	0.547	0.205	Ependymal Cells
Apoe	1.81133	up in cluster	0	0	0.975	0.644	Ependymal Cells
Agt	2.10737	up in cluster	0	0	0.413	0.124	Ependymal Cells
Clu	2.08494	up in cluster	0	0	0.965	0.717	Ependymal Cells
Krt18	3.3076	up in cluster	0	0	0.239	0.044	Ependymal Cells
Lgals3	3.52694	up in cluster	0	0	0.163	0.022	Ependymal Cells
Cd44	3.56521	up in cluster	0	0	0.141	0.022	Ependymal Cells
Cd9	1.78336	up in cluster	1.5656e-254	6.2311e-252	0.362	0.127	Ependymal Cells
Macf1	1.18221	up in cluster	2.32546e-235	9.25533e-233	0.8	0.609	Ependymal Cells
Abca1	1.49908	up in cluster	9.73973e-192	3.87641e-189	0.468	0.228	Ependymal Cells
S100b	1.1195	up in cluster	3.12529e-187	1.24386e-184	0.656	0.407	Ependymal Cells
Aldh1l1	1.22891	up in cluster	1.41107e-180	5.61608e-178	0.441	0.204	Ependymal Cells
Capg	1.96958	up in cluster	7.70386e-167	3.06614e-164	0.203	0.062	Ependymal Cells
Lcat	1.483	up in cluster	5.21003e-164	2.07359e-161	0.256	0.091	Ependymal Cells
Ikbke	2.24413	up in cluster	7.77421e-123	3.09413e-120	0.164	0.054	Ependymal Cells
Sparc	0.721202	up in cluster	5.16551e-117	2.05587e-114	0.712	0.523	Ependymal Cells
Ptprz1	0.921457	up in cluster	2.12716e-105	8.46611e-103	0.35	0.176	Ependymal Cells
Serpina3n	1.62697	up in cluster	2.61487e-78	1.04072e-75	0.249	0.126	Ependymal Cells
Dock8	1.29794	up in cluster	8.20039e-78	3.26376e-75	0.168	0.069	Ependymal Cells
Nfkb2	1.73664	up in cluster	2.04122e-76	8.12407e-74	0.132	0.048	Ependymal Cells
Slc1a3	0.788512	up in cluster	4.33029e-70	1.72346e-67	0.347	0.204	Ependymal Cells
Tgm2	0.789539	up in cluster	3.13447e-69	1.24752e-66	0.187	0.082	Ependymal Cells
Mbp	0.266858	up in cluster	1.52957e-47	6.08768e-45	0.794	0.705	Ependymal Cells
Tnfrsf1a	0.942065	up in cluster	4.37045e-43	1.73944e-40	0.223	0.128	Ependymal Cells
Cd80	2.0248	up in cluster	3.96456e-38	1.57789e-35	0.052	0.017	Ependymal Cells
Entpd1	1.3195	up in cluster	3.92974e-37	1.56403e-34	0.117	0.056	Ependymal Cells
Tmem176b	1.11971	up in cluster	1.08e-35	4.29842e-33	0.12	0.058	Ependymal Cells
Sall1	0.518016	up in cluster	1.24901e-33	4.97104e-31	0.271	0.173	Ependymal Cells
Col1a2	0.423703	up in cluster	1.95259e-32	7.77131e-30	0.178	0.102	Ependymal Cells
Folr2	1.71873	up in cluster	1.1746e-30	4.67492e-28	0.107	0.054	Ependymal Cells
Rorb	0.307343	up in cluster	3.6698e-28	1.46058e-25	0.279	0.186	Ependymal Cells
Aqp1	1.66737	up in cluster	1.65042e-27	6.56865e-25	0.075	0.034	Ependymal Cells
Tgfbr2	0.930074	up in cluster	4.07118e-26	1.62033e-23	0.215	0.143	Ependymal Cells
Socs3	1.31024	up in cluster	1.15028e-24	4.57811e-22	0.096	0.05	Ependymal Cells
Tgfb2	1.03397	up in cluster	6.45221e-23	2.56798e-20	0.123	0.071	Ependymal Cells
Icam1	0.684573	up in cluster	2.77162e-22	1.1031e-19	0.072	0.034	Ependymal Cells
Csf1	0.636911	up in cluster	5.40661e-22	2.15183e-19	0.266	0.192	Ependymal Cells
Kcnj13	1.68345	up in cluster	3.14203e-20	1.25053e-17	0.047	0.02	Ependymal Cells
Axl	0.333981	up in cluster	3.14586e-20	1.25205e-17	0.225	0.152	Ependymal Cells
Ccr7	0.971385	up in cluster	2.46982e-18	9.8299e-16	0.242	0.183	Ependymal Cells
Cxcl10	1.82453	up in cluster	7.78325e-17	3.09773e-14	0.057	0.029	Ependymal Cells
Fcgr1	0.92557	up in cluster	9.1375e-15	3.63673e-12	0.07	0.038	Ependymal Cells
Nme5	1.73969	up in cluster	6.54183e-14	2.60365e-11	0.052	0.027	Ependymal Cells
Cd274	1.22542	up in cluster	8.51096e-13	3.38736e-10	0.059	0.033	Ependymal Cells
Gzma	1.42477	up in cluster	2.89708e-12	1.15304e-09	0.049	0.026	Ependymal Cells
Ifng	1.52954	up in cluster	1.99368e-09	7.93485e-07	0.034	0.018	Ependymal Cells
Cmtm5	0.403375	up in cluster	1.86733e-08	7.43199e-06	0.131	0.096	Ependymal Cells
Nfkb1	0.543381	up in cluster	2.80321e-08	1.11568e-05	0.351	0.319	Ependymal Cells
H2.K1	0.161385	up in cluster	5.35956e-07	0.000213311	0.139	0.105	Ependymal Cells
Ifit2	0.608355	up in cluster	4.2491e-06	0.00169114	0.128	0.101	Ependymal Cells
Fcgr2b	0.887579	up in cluster	9.48125e-06	0.00377354	0.033	0.02	Ependymal Cells
Irf1	0.388909	up in cluster	1.83445e-05	0.0073011	0.144	0.117	Ependymal Cells
Osmr	0.369935	up in cluster	4.92911e-05	0.0196178	0.051	0.035	Ependymal Cells
Clec9a	1.31343	up in cluster	5.12651e-05	0.0204035	0.037	0.024	Ependymal Cells
Cd63	1.04218	up in cluster	0.000123248	0.0490528	0.025	0.015	Ependymal Cells
Oasl1	0.78898	up in cluster	0.000165644	0.0659261	0.052	0.037	Ependymal Cells
Cd79a	1.24357	up in cluster	0.000316067	0.125795	0.042	0.03	Ependymal Cells
Il1b	0.977654	up in cluster	0.000566979	0.225658	0.053	0.04	Ependymal Cells
Rps4x	0.865143	up in cluster	0.000650171	0.258768	0.072	0.056	Ependymal Cells
Foxp3	0.677753	up in cluster	0.0016833	0.669951	0.016	0.01	Ependymal Cells
Irgm2	0.579442	up in cluster	0.00174087	0.692865	0.118	0.1	Ependymal Cells
Sdc1	0.127437	up in cluster	0.00318096	1	0.012	0.021	Ependymal Cells
Ccl2	0.267994	up in cluster	0.00341435	1	0.007	0.015	Ependymal Cells
Ccl6	1.09125	up in cluster	0.00451623	1	0.027	0.019	Ependymal Cells
Tlr4	0.901921	up in cluster	0.00522916	1	0.024	0.017	Ependymal Cells
Ptger2	1.09911	up in cluster	0.00527152	1	0.036	0.027	Ependymal Cells
Ctla4	0.516857	up in cluster	0.00954704	1	0.04	0.03	Ependymal Cells
Tubb3	-3.5267	down in cluster	0	0	0.094	0.577	Ependymal Cells
Bin1	-2.27261	down in cluster	0	0	0.273	0.754	Ependymal Cells
Cd47	-2.41196	down in cluster	0	0	0.215	0.615	Ependymal Cells
Meg3	-3.30413	down in cluster	1.56692e-286	6.23634e-284	0.389	0.635	Ependymal Cells
Abcg1	-2.03276	down in cluster	2.69906e-271	1.07422e-268	0.179	0.579	Ependymal Cells
Ly6e	-3.10629	down in cluster	1.66827e-223	6.63973e-221	0.072	0.42	Ependymal Cells
Ptk2b	-4.13747	down in cluster	5.53275e-212	2.20203e-209	0.09	0.408	Ependymal Cells
Acly	-1.81212	down in cluster	1.59803e-175	6.36016e-173	0.164	0.478	Ependymal Cells
Egr1	-3.36335	down in cluster	3.75415e-169	1.49415e-166	0.066	0.35	Ependymal Cells
Rtn1	-1.75315	down in cluster	1.3075e-162	5.20387e-160	0.255	0.528	Ependymal Cells
Fkbp5	-3.22568	down in cluster	1.07942e-136	4.29608e-134	0.03	0.268	Ependymal Cells
Sirpa	-1.35038	down in cluster	1.06307e-134	4.23103e-132	0.405	0.614	Ependymal Cells
Gad1	-3.86971	down in cluster	2.93941e-127	1.16989e-124	0.068	0.297	Ependymal Cells
Jak1	-1.19245	down in cluster	2.71693e-123	1.08134e-120	0.266	0.527	Ependymal Cells
Hmgcs1	-1.46931	down in cluster	3.59386e-115	1.43036e-112	0.176	0.42	Ependymal Cells
Ezh1	-1.03345	down in cluster	4.85391e-115	1.93186e-112	0.305	0.561	Ependymal Cells
Arc	-3.08443	down in cluster	4.57485e-114	1.82079e-111	0.037	0.249	Ependymal Cells
Ctsb	-0.776983	down in cluster	1.01483e-110	4.03901e-108	0.736	0.839	Ependymal Cells
Grm4	-2.84922	down in cluster	4.92661e-102	1.96079e-99	0.106	0.314	Ependymal Cells
Dhcr24	-1.49312	down in cluster	2.68811e-101	1.06987e-98	0.138	0.363	Ependymal Cells
Cux2	-2.39252	down in cluster	7.20848e-101	2.86897e-98	0.075	0.279	Ependymal Cells
Il34	-2.83936	down in cluster	4.36435e-98	1.73701e-95	0.028	0.214	Ependymal Cells
Ptn	-0.92646	down in cluster	6.04408e-98	2.40555e-95	0.271	0.515	Ependymal Cells
Gad2	-3.01842	down in cluster	9.92763e-95	3.95119e-92	0.039	0.221	Ependymal Cells
Bcl11b	-2.91867	down in cluster	4.2311e-90	1.68398e-87	0.057	0.237	Ependymal Cells
Slc39a10	-2.13228	down in cluster	6.27373e-86	2.49694e-83	0.075	0.258	Ependymal Cells
Nav3	-1.20273	down in cluster	3.65506e-80	1.45471e-77	0.179	0.381	Ependymal Cells
Jak2	-1.09789	down in cluster	5.73093e-80	2.28091e-77	0.14	0.343	Ependymal Cells
Fdft1	-1.40486	down in cluster	2.78576e-74	1.10873e-71	0.099	0.277	Ependymal Cells
Suz12	-1.30466	down in cluster	1.22471e-73	4.87437e-71	0.1	0.279	Ependymal Cells
Cd34	-2.88288	down in cluster	1.35147e-72	5.37886e-70	0.033	0.18	Ependymal Cells
Ctps	-1.14559	down in cluster	4.60301e-69	1.832e-66	0.045	0.198	Ependymal Cells
Vldlr	-1.26259	down in cluster	5.02148e-68	1.99855e-65	0.075	0.239	Ependymal Cells
Hif1a	-0.902678	down in cluster	2.46397e-59	9.80661e-57	0.265	0.446	Ependymal Cells
Il16	-4.08521	down in cluster	2.50619e-57	9.97465e-55	0.026	0.144	Ependymal Cells
Flt3	-2.8119	down in cluster	3.27706e-51	1.30427e-48	0.013	0.116	Ependymal Cells
Cd72	-1.19565	down in cluster	1.58495e-50	6.30811e-48	0.063	0.192	Ependymal Cells
Ikbkb	-0.645818	down in cluster	1.84802e-50	7.3551e-48	0.194	0.362	Ependymal Cells
Hsp90ab1	-0.332622	down in cluster	3.23328e-48	1.28685e-45	0.37	0.571	Ependymal Cells
Drd1	-2.8851	down in cluster	2.77728e-47	1.10536e-44	0.045	0.156	Ependymal Cells
Hmgcr	-1.42154	down in cluster	8.64432e-47	3.44044e-44	0.048	0.163	Ependymal Cells
Ikbkg	-0.624572	down in cluster	1.44861e-43	5.76546e-41	0.151	0.297	Ependymal Cells
Slc17a6	-2.47888	down in cluster	8.29161e-42	3.30006e-39	0.039	0.137	Ependymal Cells
Cemip2	-0.593547	down in cluster	2.54396e-41	1.0125e-38	0.156	0.299	Ependymal Cells
Zbtb46	-1.70586	down in cluster	2.12809e-40	8.46979e-38	0.035	0.132	Ependymal Cells
Ier2	-1.58352	down in cluster	2.66992e-40	1.06263e-37	0.044	0.144	Ependymal Cells
Slc40a1	-1.93096	down in cluster	1.10665e-39	4.40448e-37	0.034	0.128	Ependymal Cells
Ldlr	-1.11917	down in cluster	1.37969e-38	5.49116e-36	0.066	0.173	Ependymal Cells
Pecam1	-3.00408	down in cluster	1.53907e-38	6.12549e-36	0.044	0.138	Ependymal Cells
Abca7	-1.95176	down in cluster	7.7082e-38	3.06786e-35	0.019	0.102	Ependymal Cells
Esam	-4.23013	down in cluster	1.2869e-37	5.12187e-35	0.01	0.086	Ependymal Cells
Sox10	-1.65178	down in cluster	1.63772e-36	6.51812e-34	0.109	0.214	Ependymal Cells
Cd4	-3.70085	down in cluster	1.10124e-35	4.38294e-33	0.006	0.076	Ependymal Cells
Gpr84	-1.62401	down in cluster	2.50708e-35	9.97816e-33	0.024	0.106	Ependymal Cells
Stat2	-1.37135	down in cluster	3.96304e-34	1.57729e-31	0.057	0.151	Ependymal Cells
Il10ra	-3.11473	down in cluster	5.25238e-34	2.09045e-31	0.016	0.09	Ependymal Cells
Lifr	-0.864026	down in cluster	1.15836e-33	4.61026e-31	0.152	0.271	Ependymal Cells
Sik2	-1.52247	down in cluster	1.81065e-32	7.2064e-30	0.024	0.101	Ependymal Cells
Klf2	-2.24983	down in cluster	1.79686e-31	7.15151e-29	0.05	0.134	Ependymal Cells
Nucb2	-0.490646	down in cluster	2.20057e-31	8.75827e-29	0.14	0.259	Ependymal Cells
Sst	-3.58648	down in cluster	1.38195e-30	5.50017e-28	0.013	0.08	Ependymal Cells
Olig2	-1.88143	down in cluster	1.85824e-29	7.39581e-27	0.041	0.118	Ependymal Cells
Cldn5	-3.36584	down in cluster	2.68078e-29	1.06695e-26	0.045	0.121	Ependymal Cells
Car2	-1.082	down in cluster	4.88045e-29	1.94242e-26	0.096	0.19	Ependymal Cells
Hexb	-1.08791	down in cluster	3.0682e-28	1.22114e-25	0.151	0.26	Ependymal Cells
Rock1	-0.909395	down in cluster	6.09527e-27	2.42592e-24	0.033	0.105	Ependymal Cells
Fcer1a	-0.668344	down in cluster	1.87454e-26	7.46067e-24	0.059	0.14	Ependymal Cells
Fos	-0.585603	down in cluster	4.524e-26	1.80055e-23	0.128	0.23	Ependymal Cells
Pvalb	-2.30647	down in cluster	4.47163e-25	1.77971e-22	0.096	0.177	Ependymal Cells
Ugt8a	-1.01092	down in cluster	7.99715e-25	3.18287e-22	0.129	0.218	Ependymal Cells
Nos2	-0.877495	down in cluster	1.4401e-24	5.73159e-22	0.044	0.115	Ependymal Cells
Mog	-1.40784	down in cluster	3.89211e-24	1.54906e-21	0.101	0.18	Ependymal Cells
Ifi203	-1.17504	down in cluster	1.09969e-23	4.37675e-21	0.024	0.084	Ependymal Cells
Ifnar1	-0.331326	down in cluster	1.32601e-23	5.27751e-21	0.168	0.274	Ependymal Cells
Pimreg	-2.04682	down in cluster	2.74382e-23	1.09204e-20	0.008	0.057	Ependymal Cells
Tyk2	-0.327506	down in cluster	2.06169e-22	8.20552e-20	0.195	0.302	Ependymal Cells
Sp100	-2.57398	down in cluster	2.35183e-22	9.36027e-20	0.018	0.071	Ependymal Cells
Stat1	-1.00669	down in cluster	4.48695e-22	1.78581e-19	0.04	0.104	Ependymal Cells
Fcrls	-2.76379	down in cluster	1.33266e-21	5.30398e-19	0.013	0.062	Ependymal Cells
Ifnar2	-1.12611	down in cluster	6.94783e-21	2.76524e-18	0.035	0.094	Ependymal Cells
Ptgs2	-2.89809	down in cluster	7.25899e-21	2.88908e-18	0.007	0.05	Ependymal Cells
Pdgfrb	-0.230053	down in cluster	8.84015e-21	3.51838e-18	0.161	0.099	Ependymal Cells
Picalm	-0.718645	down in cluster	2.64553e-20	1.05292e-17	0.05	0.114	Ependymal Cells
Csf2ra	-0.453666	down in cluster	2.87426e-20	1.14395e-17	0.073	0.145	Ependymal Cells
Bhlhe41	-0.253411	down in cluster	4.78798e-19	1.90562e-16	0.264	0.37	Ependymal Cells
Plcg2	-1.85555	down in cluster	1.19686e-18	4.76351e-16	0.024	0.073	Ependymal Cells
Pdgfra	-2.98141	down in cluster	1.2159e-18	4.83927e-16	0.017	0.062	Ependymal Cells
Kdm6a	-0.507837	down in cluster	1.28004e-18	5.09456e-16	0.064	0.129	Ependymal Cells
Slfn5	-2.37204	down in cluster	1.35765e-18	5.40346e-16	0.018	0.064	Ependymal Cells
Lag3	-0.982774	down in cluster	2.33743e-18	9.30296e-16	0.053	0.112	Ependymal Cells
Csf1r	-3.33556	down in cluster	3.04222e-18	1.2108e-15	0.013	0.055	Ependymal Cells
Selplg	-2.77528	down in cluster	3.09445e-18	1.23159e-15	0.037	0.089	Ependymal Cells
Syk	-2.06125	down in cluster	3.45945e-18	1.37686e-15	0.013	0.055	Ependymal Cells
Sult1a1	-1.07214	down in cluster	4.38774e-18	1.74632e-15	0.021	0.068	Ependymal Cells
Me2	-0.232475	down in cluster	1.13206e-17	4.50561e-15	0.085	0.156	Ependymal Cells
Ms4a7	-0.999831	down in cluster	3.16434e-17	1.25941e-14	0.018	0.062	Ependymal Cells
Cx3cr1	-2.86568	down in cluster	3.31739e-17	1.32032e-14	0.013	0.054	Ependymal Cells
Blnk	-2.46797	down in cluster	2.37185e-16	9.43996e-14	0.008	0.044	Ependymal Cells
Kcnk13	-0.572758	down in cluster	9.52234e-16	3.78989e-13	0.063	0.121	Ependymal Cells
Dusp1	-0.377479	down in cluster	1.20474e-15	4.79486e-13	0.239	0.334	Ependymal Cells
Gabra2	-1.48779	down in cluster	1.98836e-15	7.91367e-13	0.014	0.052	Ependymal Cells
Lig1	-0.431543	down in cluster	2.43379e-15	9.68648e-13	0.05	0.103	Ependymal Cells
Cd84	-0.92607	down in cluster	2.73051e-15	1.08674e-12	0.029	0.073	Ependymal Cells
Mcm5	-0.8858	down in cluster	5.36053e-15	2.13349e-12	0.036	0.082	Ependymal Cells
Cspg4	-2.54454	down in cluster	7.39824e-15	2.9445e-12	0.015	0.051	Ependymal Cells
Stab1	-2.08466	down in cluster	9.04902e-15	3.60151e-12	0.022	0.062	Ependymal Cells
Atp1a1	-0.645742	down in cluster	1.18086e-14	4.69982e-12	0.564	0.619	Ependymal Cells
Akt2	-0.123888	down in cluster	1.41712e-14	5.64014e-12	0.143	0.22	Ependymal Cells
Psap	-0.229723	down in cluster	3.06016e-14	1.21795e-11	0.888	0.893	Ependymal Cells
Tnf	-2.08259	down in cluster	4.70566e-14	1.87285e-11	0.007	0.037	Ependymal Cells
Tgfbr1	-0.912963	down in cluster	6.72789e-14	2.6777e-11	0.037	0.081	Ependymal Cells
Scarb1	-0.648527	down in cluster	1.00467e-13	3.99857e-11	0.048	0.095	Ependymal Cells
Ptgs1	-0.471705	down in cluster	1.07235e-13	4.26796e-11	0.042	0.088	Ependymal Cells
Ccl3	-1.34839	down in cluster	1.44677e-13	5.75816e-11	0.011	0.043	Ependymal Cells
Ptgds	-0.856538	down in cluster	1.65658e-13	6.59318e-11	0.341	0.425	Ependymal Cells
Cav1	-0.945373	down in cluster	4.07569e-13	1.62213e-10	0.026	0.064	Ependymal Cells
H2.Eb1	-2.4332	down in cluster	4.17368e-13	1.66112e-10	0.006	0.034	Ependymal Cells
Ezh2	-0.319915	down in cluster	6.07824e-13	2.41914e-10	0.082	0.138	Ependymal Cells
Adrb1	-0.189284	down in cluster	1.22261e-12	4.866e-10	0.188	0.265	Ependymal Cells
Itgam	-2.12866	down in cluster	1.30024e-12	5.17496e-10	0.014	0.045	Ependymal Cells
Ctss	-1.4476	down in cluster	1.92725e-12	7.67047e-10	0.031	0.069	Ependymal Cells
Chrdl1	-1.35964	down in cluster	2.16713e-12	8.62517e-10	0.007	0.034	Ependymal Cells
Igf1	-0.57334	down in cluster	2.43905e-12	9.70741e-10	0.038	0.079	Ependymal Cells
Cd68	-1.90255	down in cluster	2.79593e-12	1.11278e-09	0.009	0.038	Ependymal Cells
Tnfaip3	-0.919799	down in cluster	3.30145e-12	1.31398e-09	0.03	0.067	Ependymal Cells
C1qa	-1.64443	down in cluster	3.39972e-12	1.35309e-09	0.018	0.05	Ependymal Cells
Fcgr3	-1.66455	down in cluster	5.84672e-12	2.327e-09	0.013	0.043	Ependymal Cells
C1qc	-1.21758	down in cluster	7.22583e-12	2.87588e-09	0.052	0.094	Ependymal Cells
Mag	-1.42509	down in cluster	7.60303e-12	3.02601e-09	0.212	0.257	Ependymal Cells
Tmpo	-1.01257	down in cluster	1.0787e-11	4.29323e-09	0.019	0.051	Ependymal Cells
Nlrp3	-0.211822	down in cluster	2.04209e-11	8.1275e-09	0.065	0.112	Ependymal Cells
Pparg	-0.494767	down in cluster	2.3301e-11	9.27382e-09	0.045	0.086	Ependymal Cells
Isg15	-0.611816	down in cluster	2.53429e-11	1.00865e-08	0.024	0.057	Ependymal Cells
Ace	-0.468656	down in cluster	3.8278e-11	1.52347e-08	0.058	0.102	Ependymal Cells
Irgm1	-0.190582	down in cluster	4.83423e-11	1.92402e-08	0.178	0.248	Ependymal Cells
Il33	-0.824092	down in cluster	7.90139e-11	3.14475e-08	0.076	0.121	Ependymal Cells
Aif1	-1.26573	down in cluster	8.96476e-11	3.56797e-08	0.018	0.048	Ependymal Cells
Tgfb1	-1.82789	down in cluster	1.05063e-10	4.18151e-08	0.008	0.032	Ependymal Cells
Zfp36	-1.37149	down in cluster	1.05701e-10	4.20689e-08	0.005	0.027	Ependymal Cells
Tnfrsf1b	-1.7894	down in cluster	1.17837e-10	4.68991e-08	0.013	0.04	Ependymal Cells
B2m	-0.815441	down in cluster	1.32054e-10	5.25574e-08	0.062	0.105	Ependymal Cells
Il6	-1.28572	down in cluster	1.42803e-10	5.68358e-08	0.009	0.034	Ependymal Cells
Spi1	-0.365249	down in cluster	2.70393e-10	1.07616e-07	0.057	0.098	Ependymal Cells
Ccl24	-1.73189	down in cluster	6.39498e-10	2.5452e-07	0.009	0.032	Ependymal Cells
Cd28	-0.936705	down in cluster	7.27076e-10	2.89376e-07	0.017	0.044	Ependymal Cells
Trem2	-2.15946	down in cluster	1.65661e-09	6.59331e-07	0.016	0.041	Ependymal Cells
Klf4	-1.42007	down in cluster	1.73332e-09	6.89862e-07	0.051	0.086	Ependymal Cells
Slfn2	-1.2877	down in cluster	1.85489e-09	7.38248e-07	0.012	0.036	Ependymal Cells
C1qb	-1.44212	down in cluster	1.95131e-09	7.76621e-07	0.066	0.104	Ependymal Cells
Enpp6	-0.534167	down in cluster	2.3139e-09	9.20932e-07	0.032	0.064	Ependymal Cells
Ptprc	-1.38641	down in cluster	4.93222e-09	1.96302e-06	0.012	0.034	Ependymal Cells
H2.D1	-0.559184	down in cluster	6.02014e-09	2.39602e-06	0.037	0.069	Ependymal Cells
H2.Aa	-1.22791	down in cluster	6.98659e-09	2.78066e-06	0.01	0.031	Ependymal Cells
Mx1	-1.15244	down in cluster	7.24114e-09	2.88197e-06	0.011	0.033	Ependymal Cells
Col3a1	-1.21227	down in cluster	8.50754e-09	3.386e-06	0.038	0.069	Ependymal Cells
Nfkbia	-0.450312	down in cluster	1.12787e-08	4.48893e-06	0.159	0.212	Ependymal Cells
Usp18	-1.05615	down in cluster	1.26049e-08	5.01675e-06	0.013	0.035	Ependymal Cells
Tnfsf13b	-2.41933	down in cluster	1.54971e-08	6.16784e-06	0.003	0.019	Ependymal Cells
Irf9	-0.28886	down in cluster	1.6143e-08	6.4249e-06	0.107	0.154	Ependymal Cells
Cd33	-2.816	down in cluster	2.35914e-08	9.3894e-06	0.003	0.019	Ependymal Cells
Cd163l1	-0.401914	down in cluster	2.59819e-08	1.03408e-05	0.032	0.061	Ependymal Cells
Apod	-0.537106	down in cluster	3.50385e-08	1.39453e-05	0.029	0.057	Ependymal Cells
Mki67	-1.97372	down in cluster	3.60277e-08	1.4339e-05	0.007	0.026	Ependymal Cells
C1ql1	-0.337163	down in cluster	1.03046e-07	4.10122e-05	0.096	0.067	Ependymal Cells
Spp1	-0.977178	down in cluster	1.19719e-07	4.76484e-05	0.044	0.073	Ependymal Cells
Ifnb1	-1.08305	down in cluster	1.32471e-07	5.27235e-05	0.012	0.032	Ependymal Cells
Rel	-0.644024	down in cluster	1.32542e-07	5.27516e-05	0.023	0.047	Ependymal Cells
F13a1	-1.60738	down in cluster	1.43114e-07	5.69596e-05	0.016	0.037	Ependymal Cells
Vip	-2.00918	down in cluster	1.7148e-07	6.82491e-05	0.023	0.047	Ependymal Cells
C3ar1	-1.99962	down in cluster	1.73918e-07	6.92195e-05	0.004	0.019	Ependymal Cells
Cd74	-1.74833	down in cluster	2.98924e-07	0.000118972	0.02	0.042	Ependymal Cells
Rgs1	-1.12044	down in cluster	3.03913e-07	0.000120957	0.016	0.037	Ependymal Cells
Ccr2	-1.47836	down in cluster	3.69541e-07	0.000147077	0.005	0.02	Ependymal Cells
Ccr5	-1.29231	down in cluster	4.52071e-07	0.000179924	0.015	0.034	Ependymal Cells
Pf4	-0.267008	down in cluster	4.98735e-07	0.000198497	0.016	0.036	Ependymal Cells
Cd3g	-0.584157	down in cluster	5.64155e-07	0.000224534	0.011	0.029	Ependymal Cells
Lum	-0.228305	down in cluster	6.25191e-07	0.000248826	0.031	0.056	Ependymal Cells
Foxp2	-0.75589	down in cluster	6.73717e-07	0.00026814	0.012	0.03	Ependymal Cells
Emp3	-0.334869	down in cluster	6.78478e-07	0.000270034	0.031	0.055	Ependymal Cells
Il12rb1	-1.42084	down in cluster	7.78787e-07	0.000309957	0.008	0.024	Ependymal Cells
Ifi208	-0.830502	down in cluster	7.80549e-07	0.000310659	0.01	0.027	Ependymal Cells
Itgax	-1.93815	down in cluster	9.81412e-07	0.000390602	0.008	0.023	Ependymal Cells
Jchain	-0.776395	down in cluster	1.01844e-06	0.000405338	0.006	0.021	Ependymal Cells
Cdkn2a	-1.13803	down in cluster	1.42208e-06	0.000565987	0.01	0.027	Ependymal Cells
Cxcl9	-0.624977	down in cluster	1.44967e-06	0.000576968	0.028	0.051	Ependymal Cells
Cd19	-3.18301	down in cluster	1.83005e-06	0.00072836	0.001	0.013	Ependymal Cells
Eed	-0.270377	down in cluster	1.9492e-06	0.000775783	0.032	0.056	Ependymal Cells
Ccl12	-1.75268	down in cluster	2.59237e-06	0.00103176	0.005	0.018	Ependymal Cells
Fcgr4	-0.662074	down in cluster	3.34819e-06	0.00133258	0.017	0.035	Ependymal Cells
Birc5	-0.27115	down in cluster	3.49549e-06	0.00139121	0.025	0.046	Ependymal Cells
Mrc1	-2.12735	down in cluster	4.06036e-06	0.00161602	0.008	0.023	Ependymal Cells
Top2a	-1.18284	down in cluster	4.57326e-06	0.00182016	0.006	0.02	Ependymal Cells
Ncr1	-0.616372	down in cluster	4.98823e-06	0.00198532	0.017	0.035	Ependymal Cells
Tyrobp	-1.44135	down in cluster	5.20267e-06	0.00207066	0.015	0.032	Ependymal Cells
Uba52	-0.576893	down in cluster	5.87515e-06	0.00233831	0.019	0.037	Ependymal Cells
Siglech	-1.22168	down in cluster	6.86692e-06	0.00273303	0.024	0.044	Ependymal Cells
Mcm7	-0.563218	down in cluster	8.34085e-06	0.00331966	0.013	0.029	Ependymal Cells
Irf8	-0.785017	down in cluster	1.4303e-05	0.00569261	0.035	0.057	Ependymal Cells
Sqle	-0.202461	down in cluster	1.69931e-05	0.00676326	0.317	0.371	Ependymal Cells
Lpl	-0.239369	down in cluster	2.07397e-05	0.00825441	0.068	0.096	Ependymal Cells
Klk6	-0.714992	down in cluster	2.43681e-05	0.00969849	0.035	0.055	Ependymal Cells
Cd3e	-0.714237	down in cluster	2.59766e-05	0.0103387	0.005	0.017	Ependymal Cells
Cenpa	-1.3883	down in cluster	3.84206e-05	0.0152914	0.004	0.015	Ependymal Cells
Btk	-0.859187	down in cluster	5.51587e-05	0.0219531	0.008	0.02	Ependymal Cells
Ccl4	-2.15333	down in cluster	5.83402e-05	0.0232194	0.004	0.013	Ependymal Cells
Cd36	-1.96809	down in cluster	6.07327e-05	0.0241716	0.005	0.016	Ependymal Cells
Irf7	-1.09686	down in cluster	7.42282e-05	0.0295428	0.013	0.026	Ependymal Cells
Piezo1	-0.635981	down in cluster	9.45532e-05	0.0376322	0.04	0.06	Ependymal Cells
Wfs1	-0.725974	down in cluster	0.000142512	0.0567197	0.32	0.356	Ependymal Cells
Pilra	-0.853196	down in cluster	0.000189155	0.0752836	0.006	0.016	Ependymal Cells
Ly6g	-0.457284	down in cluster	0.000199266	0.0793078	0.022	0.037	Ependymal Cells
Cd14	-0.742238	down in cluster	0.000201501	0.0801973	0.016	0.03	Ependymal Cells
Ifi213	-1.4817	down in cluster	0.00025602	0.101896	0.004	0.013	Ependymal Cells
Il4ra	-0.174044	down in cluster	0.000256989	0.102282	0.043	0.062	Ependymal Cells
Gpr65	-0.181603	down in cluster	0.000306799	0.122106	0.013	0.026	Ependymal Cells
Arg1	-0.800202	down in cluster	0.000314274	0.125081	0.009	0.019	Ependymal Cells
Ms4a6d	-0.508439	down in cluster	0.000316595	0.126005	0.011	0.023	Ependymal Cells
Ccl5	-0.727082	down in cluster	0.000332932	0.132507	0.013	0.024	Ependymal Cells
Ifi209	-1.75128	down in cluster	0.000416838	0.165902	0.003	0.011	Ependymal Cells
Myd88	-0.135636	down in cluster	0.000992457	0.394998	0.073	0.094	Ependymal Cells
Gata3	-0.666052	down in cluster	0.00103373	0.411426	0.027	0.041	Ependymal Cells
Il18	-0.48192	down in cluster	0.00116814	0.464921	0.028	0.042	Ependymal Cells
Cd163	-1.99162	down in cluster	0.00117041	0.465824	0.008	0.017	Ependymal Cells
Tcf7l2	-0.732064	down in cluster	0.00119109	0.474056	0.21	0.179	Ependymal Cells
Lrp1	-0.137244	down in cluster	0.00124491	0.495474	0.773	0.779	Ependymal Cells
Cst7	-0.971131	down in cluster	0.00130458	0.519225	0.007	0.016	Ependymal Cells
Csf2rb	-1.17808	down in cluster	0.00184368	0.733785	0.003	0.01	Ependymal Cells
S100a8	-0.819448	down in cluster	0.00204647	0.814495	0.008	0.016	Ependymal Cells
Gzmb	-0.396178	down in cluster	0.00216016	0.859744	0.012	0.022	Ependymal Cells
Fn1	-0.961287	down in cluster	0.00238489	0.949185	0.02	0.031	Ependymal Cells
Tmem119	-0.794123	down in cluster	0.00242489	0.965105	0.065	0.082	Ependymal Cells
Itpr2	-0.305101	down in cluster	0.00294064	1	0.074	0.092	Ependymal Cells
Hif3a	-0.776841	down in cluster	0.00295273	1	0.047	0.062	Ependymal Cells
Msr1	-0.544015	down in cluster	0.00295568	1	0.009	0.018	Ependymal Cells
Ms4a1	-0.853649	down in cluster	0.00427386	1	0.007	0.014	Ependymal Cells
Il23a	-1.37309	down in cluster	0.00484788	1	0.005	0.012	Ependymal Cells
Tnfsf10	-0.346827	down in cluster	0.00548363	1	0.066	0.082	Ependymal Cells
Xcr1	-0.30386	down in cluster	0.00566863	1	0.011	0.019	Ependymal Cells
Il15	-0.374403	down in cluster	0.00880505	1	0.029	0.04	Ependymal Cells
Meg3	1.50173	up in cluster	0	0	0.995	0.446	Excitatory Neurons
Rtn1	1.31035	up in cluster	0	0	0.842	0.362	Excitatory Neurons
Sirpa	1.53458	up in cluster	0	0	0.908	0.46	Excitatory Neurons
Tubb3	1.38433	up in cluster	0	0	0.861	0.426	Excitatory Neurons
Atp1a1	2.42882	up in cluster	0	0	0.894	0.475	Excitatory Neurons
Cd47	1.44169	up in cluster	0	0	0.882	0.472	Excitatory Neurons
Egr1	1.98466	up in cluster	0	0	0.617	0.208	Excitatory Neurons
Nav3	1.30998	up in cluster	0	0	0.633	0.249	Excitatory Neurons
Jak1	0.989639	up in cluster	0	0	0.748	0.41	Excitatory Neurons
Hsp90ab1	0.909407	up in cluster	0	0	0.782	0.46	Excitatory Neurons
Hmgcs1	1.37004	up in cluster	0	0	0.63	0.309	Excitatory Neurons
Grm4	2.66824	up in cluster	0	0	0.523	0.204	Excitatory Neurons
Ptk2b	1.5594	up in cluster	0	0	0.607	0.302	Excitatory Neurons
Sqle	1.31833	up in cluster	0	0	0.567	0.268	Excitatory Neurons
Ly6e	0.164184	up in cluster	0	0	0.611	0.318	Excitatory Neurons
Abcg1	0.526864	up in cluster	0	0	0.766	0.479	Excitatory Neurons
Dhcr24	1.2161	up in cluster	0	0	0.55	0.264	Excitatory Neurons
Il16	4.31236	up in cluster	0	0	0.329	0.046	Excitatory Neurons
Hif1a	1.07399	up in cluster	0	0	0.63	0.349	Excitatory Neurons
Cemip2	1.15947	up in cluster	0	0	0.483	0.203	Excitatory Neurons
Bin1	0.615872	up in cluster	0	0	0.931	0.658	Excitatory Neurons
Acly	0.618882	up in cluster	0	0	0.656	0.383	Excitatory Neurons
Ezh1	0.673439	up in cluster	0	0	0.734	0.469	Excitatory Neurons
Hspa5	0.813348	up in cluster	0	0	0.63	0.366	Excitatory Neurons
Slc39a10	1.40894	up in cluster	0	0	0.425	0.17	Excitatory Neurons
Fdft1	1.1487	up in cluster	0	0	0.443	0.189	Excitatory Neurons
Adrb1	1.27792	up in cluster	0	0	0.428	0.179	Excitatory Neurons
Lrp1	0.342516	up in cluster	0	0	0.942	0.694	Excitatory Neurons
Kdm6b	0.768987	up in cluster	0	0	0.596	0.356	Excitatory Neurons
Suz12	1.18913	up in cluster	0	0	0.433	0.198	Excitatory Neurons
Arc	1.78366	up in cluster	0	0	0.401	0.168	Excitatory Neurons
Slc17a6	3.03821	up in cluster	0	0	0.285	0.059	Excitatory Neurons
Cux2	1.58351	up in cluster	0	0	0.418	0.204	Excitatory Neurons
Ikbkg	0.733894	up in cluster	0	0	0.435	0.224	Excitatory Neurons
Ctps	1.214	up in cluster	0	0	0.333	0.127	Excitatory Neurons
Nucb2	0.743026	up in cluster	0	0	0.393	0.188	Excitatory Neurons
Jak2	0.576167	up in cluster	0	0	0.475	0.272	Excitatory Neurons
Dusp1	0.784356	up in cluster	0	0	0.463	0.267	Excitatory Neurons
Ikbkb	0.473763	up in cluster	0	0	0.49	0.294	Excitatory Neurons
Ctsb	0.814982	up in cluster	0	0	0.966	0.771	Excitatory Neurons
Fos	1.22059	up in cluster	0	0	0.353	0.165	Excitatory Neurons
Vldlr	0.848329	up in cluster	0	0	0.36	0.175	Excitatory Neurons
Scarb2	0.335689	up in cluster	0	0	0.615	0.432	Excitatory Neurons
Tyk2	0.542221	up in cluster	0	0	0.421	0.239	Excitatory Neurons
Hmgcr	1.2762	up in cluster	0	0	0.276	0.103	Excitatory Neurons
Ldlr	1.00254	up in cluster	0	0	0.283	0.115	Excitatory Neurons
[truncated: 2,628 more rows]

## Sheet: Microglia subset markers - Micr
Microglia markers identified by MERFISH (pval < 0.01)
Gene	avg_log2FC	Regulation	p_val	p_val_adj	pct.1	pct.2	cluster
Apoe	1.565	up in cluster	0	0	0.948	0.786	DAM
Ctsd	0.597825	up in cluster	4.06464e-200	1.61773e-197	0.955	0.938	DAM
Gfap	1.059	up in cluster	2.83898e-180	1.12991e-177	0.714	0.585	DAM
Ctsb	0.451111	up in cluster	3.78e-93	1.50444e-90	0.882	0.865	DAM
Mbp	0.662755	up in cluster	4.70671e-54	1.87327e-51	0.701	0.686	DAM
Bcas1	0.829788	up in cluster	2.21557e-31	8.81798e-29	0.465	0.445	DAM
Ifnar2	0.131681	up in cluster	1.15361e-22	4.59138e-20	0.096	0.16	DAM
Trem2	0.643957	up in cluster	1.41939e-21	5.64916e-19	0.511	0.543	DAM
Cd72	0.143794	up in cluster	7.47271e-20	2.97414e-17	0.106	0.169	DAM
Hmgcs1	0.165986	up in cluster	1.03755e-18	4.12945e-16	0.055	0.099	DAM
Axl	0.769916	up in cluster	2.40657e-18	9.57813e-16	0.335	0.311	DAM
Atp1a1	0.173834	up in cluster	1.03875e-17	4.13424e-15	0.124	0.189	DAM
Ccl12	0.138529	up in cluster	4.60484e-16	1.83273e-13	0.055	0.095	DAM
Bst2	0.207414	up in cluster	9.54059e-16	3.79715e-13	0.099	0.152	DAM
Cd14	0.119322	up in cluster	1.20037e-15	4.77746e-13	0.107	0.162	DAM
Aqp4	0.144975	up in cluster	3.14814e-15	1.25296e-12	0.065	0.107	DAM
Lsp1	0.203706	up in cluster	8.91366e-15	3.54764e-12	0.199	0.28	DAM
Grm4	0.17472	up in cluster	8.54831e-14	3.40223e-11	0.047	0.081	DAM
Ptgds	0.428193	up in cluster	3.23333e-13	1.28686e-10	0.122	0.176	DAM
Mag	0.101002	up in cluster	4.13217e-13	1.6446e-10	0.105	0.153	DAM
Tmem176b	0.250978	up in cluster	1.36365e-12	5.42731e-10	0.058	0.093	DAM
H2.D1	0.222275	up in cluster	3.26838e-11	1.30082e-08	0.044	0.072	DAM
Cd68	0.337791	up in cluster	5.11268e-11	2.03485e-08	0.149	0.207	DAM
Ccr7	0.109687	up in cluster	2.28688e-10	9.10178e-08	0.032	0.055	DAM
Cd274	0.223323	up in cluster	2.86222e-10	1.13916e-07	0.049	0.078	DAM
Sox2	0.271216	up in cluster	4.41047e-10	1.75537e-07	0.042	0.068	DAM
Ugt8a	0.110363	up in cluster	1.16518e-09	4.63741e-07	0.026	0.046	DAM
Cd9	0.323857	up in cluster	2.74335e-09	1.09185e-06	0.236	0.317	DAM
Piezo2	0.113588	up in cluster	2.39011e-08	9.51263e-06	0.018	0.034	DAM
Plp1	0.156657	up in cluster	4.21698e-08	1.67836e-05	0.067	0.095	DAM
Pdcd1	0.420637	up in cluster	4.6323e-08	1.84366e-05	0.118	0.159	DAM
Sqle	0.349391	up in cluster	6.29585e-08	2.50575e-05	0.048	0.072	DAM
Col1a1	0.266888	up in cluster	9.77884e-08	3.89198e-05	0.089	0.121	DAM
Dhcr24	0.261827	up in cluster	1.13663e-07	4.52379e-05	0.05	0.074	DAM
Csf1	0.61922	up in cluster	1.49654e-07	5.95622e-05	0.292	0.282	DAM
Mog	0.391266	up in cluster	2.47807e-07	9.86271e-05	0.056	0.08	DAM
Capg	0.367259	up in cluster	2.71324e-07	0.000107987	0.157	0.206	DAM
Abca7	0.315097	up in cluster	3.13131e-07	0.000124626	0.025	0.042	DAM
Hif1a	0.132187	up in cluster	3.4052e-07	0.000135527	0.318	0.401	DAM
Lig1	0.170299	up in cluster	3.40724e-07	0.000135608	0.031	0.049	DAM
Clec7a	0.379035	up in cluster	3.67207e-07	0.000146148	0.124	0.164	DAM
Itgax	0.118605	up in cluster	4.2312e-07	0.000168402	0.131	0.169	DAM
Lyve1	0.183094	up in cluster	1.88508e-06	0.000750263	0.028	0.044	DAM
Cst7	0.368546	up in cluster	2.33027e-06	0.000927447	0.075	0.102	DAM
Cdkn1a	0.273266	up in cluster	8.96674e-06	0.00356876	0.031	0.046	DAM
Ccl4	0.274341	up in cluster	9.75043e-06	0.00388067	0.019	0.032	DAM
Eed	0.321292	up in cluster	1.1271e-05	0.00448584	0.041	0.058	DAM
Socs1	0.178139	up in cluster	1.56437e-05	0.00622618	0.009	0.018	DAM
Rock1	0.245192	up in cluster	2.21409e-05	0.0088121	0.013	0.023	DAM
Clu	0.311978	up in cluster	2.39474e-05	0.00953108	0.389	0.495	DAM
Ier2	0.478812	up in cluster	3.85321e-05	0.0153358	0.037	0.052	DAM
Il12a	0.326327	up in cluster	6.58401e-05	0.0262043	0.018	0.029	DAM
Ifnb1	0.333027	up in cluster	8.35641e-05	0.0332585	0.01	0.019	DAM
Lum	0.174383	up in cluster	0.000146187	0.0581822	0.01	0.018	DAM
Vldlr	0.486154	up in cluster	0.000220274	0.0876691	0.021	0.032	DAM
Il6	0.206454	up in cluster	0.000375345	0.149387	0.007	0.014	DAM
Ikbke	0.433068	up in cluster	0.000436784	0.17384	0.025	0.036	DAM
Ptger2	0.184781	up in cluster	0.000454468	0.180878	0.018	0.027	DAM
Cmtm5	0.298452	up in cluster	0.000492447	0.195994	0.013	0.02	DAM
Emilin1	0.35179	up in cluster	0.00065661	0.261331	0.013	0.02	DAM
Sox9	0.507476	up in cluster	0.000693413	0.275978	0.105	0.131	DAM
PR8-NS1-NS2	0.586889	up in cluster	0.00073308	0.291766	0.034	0.046	DAM
S100b	0.428688	up in cluster	0.000751478	0.299088	0.244	0.303	DAM
Meg3	0.32603	up in cluster	0.000796244	0.316905	0.105	0.129	DAM
Cspg4	0.400405	up in cluster	0.000827501	0.329346	0.043	0.056	DAM
Il23a	0.254734	up in cluster	0.00113163	0.450389	0.01	0.016	DAM
Ldlr	0.476511	up in cluster	0.00188	0.74824	0.034	0.046	DAM
Cux2	0.541069	up in cluster	0.00229903	0.915016	0.059	0.074	DAM
Lcn2	0.24394	up in cluster	0.00270345	1	0.007	0.012	DAM
Serpina3n	0.571806	up in cluster	0.00295179	1	0.052	0.065	DAM
Emp3	0.392467	up in cluster	0.0035023	1	0.011	0.017	DAM
Relb	0.482634	up in cluster	0.00619403	1	0.1	0.12	DAM
Ptprz1	0.612564	up in cluster	0.00637335	1	0.031	0.041	DAM
Osmr	0.134017	up in cluster	0.00995386	1	0.006	0.01	DAM
Csf1r	-1.11579	down in cluster	0	0	0.328	0.725	DAM
Tmem119	-1.49349	down in cluster	0	0	0.203	0.574	DAM
Siglech	-1.34186	down in cluster	9.15503e-298	3.6437e-295	0.154	0.478	DAM
Inpp5d	-0.818982	down in cluster	4.86562e-271	1.93652e-268	0.313	0.681	DAM
Stab1	-1.81904	down in cluster	1.3452e-266	5.35388e-264	0.083	0.35	DAM
P2ry12	-1.87224	down in cluster	8.99043e-251	3.57819e-248	0.065	0.313	DAM
Sall1	-0.769513	down in cluster	1.31228e-245	5.22287e-243	0.4	0.737	DAM
Selplg	-0.763604	down in cluster	1.1427e-244	4.54795e-242	0.695	0.916	DAM
Hexb	-0.654712	down in cluster	1.32299e-244	5.26551e-242	0.725	0.938	DAM
Il10ra	-0.790752	down in cluster	1.91664e-234	7.62823e-232	0.356	0.692	DAM
Mertk	-0.649332	down in cluster	3.0366e-222	1.20857e-219	0.468	0.795	DAM
Ccr5	-1.68087	down in cluster	2.05341e-192	8.17256e-190	0.058	0.261	DAM
Psap	-0.535649	down in cluster	4.13617e-175	1.64619e-172	0.486	0.793	DAM
Itgam	-0.67698	down in cluster	3.0325e-161	1.20693e-158	0.188	0.441	DAM
Dst	-0.561045	down in cluster	5.17912e-161	2.06129e-158	0.412	0.707	DAM
Ifngr1	-1.135	down in cluster	3.20374e-158	1.27509e-155	0.084	0.28	DAM
Cx3cr1	-0.627425	down in cluster	4.04898e-155	1.61149e-152	0.405	0.682	DAM
Dock8	-0.472015	down in cluster	1.09927e-153	4.37509e-151	0.396	0.699	DAM
Tgfbr1	-0.823224	down in cluster	2.87998e-151	1.14623e-148	0.145	0.365	DAM
Ptgs1	-0.823133	down in cluster	6.07572e-151	2.41813e-148	0.139	0.358	DAM
P2ry6	-0.905749	down in cluster	1.7813e-149	7.08956e-147	0.093	0.289	DAM
C1qc	-0.481763	down in cluster	2.26105e-146	8.99898e-144	0.486	0.784	DAM
Bin1	-0.443692	down in cluster	1.22576e-129	4.87853e-127	0.37	0.648	DAM
Fcgr3	-0.564954	down in cluster	3.92436e-129	1.5619e-126	0.191	0.418	DAM
Abca1	-0.820191	down in cluster	8.26591e-119	3.28983e-116	0.114	0.292	DAM
Lag3	-0.459749	down in cluster	6.64762e-117	2.64575e-114	0.276	0.516	DAM
Ly6e	-0.395842	down in cluster	9.385e-115	3.73523e-112	0.232	0.462	DAM
Cd33	-1.58104	down in cluster	8.17655e-111	3.25427e-108	0.03	0.15	DAM
Plcg2	-0.377038	down in cluster	1.07556e-109	4.28073e-107	0.304	0.556	DAM
Sparc	-0.408863	down in cluster	9.81847e-107	3.90775e-104	0.5	0.747	DAM
Irgm2	-1.043	down in cluster	3.85243e-100	1.53327e-97	0.048	0.172	DAM
Jak1	-0.521522	down in cluster	2.29056e-95	9.11644e-93	0.129	0.294	DAM
Scarb2	-0.495169	down in cluster	4.95064e-95	1.97035e-92	0.122	0.286	DAM
Fkbp5	-0.669449	down in cluster	7.54985e-95	3.00484e-92	0.095	0.243	DAM
Nlrp3	-0.369752	down in cluster	9.85891e-93	3.92385e-90	0.168	0.351	DAM
Aif1	-0.544843	down in cluster	1.37033e-89	5.45393e-87	0.1	0.246	DAM
Cd84	-0.332962	down in cluster	7.88095e-88	3.13662e-85	0.195	0.383	DAM
Syk	-0.28656	down in cluster	3.65617e-87	1.45516e-84	0.207	0.403	DAM
Cd86	-1.31582	down in cluster	1.14519e-83	4.55787e-81	0.029	0.126	DAM
Fcgr1	-0.620179	down in cluster	9.05103e-83	3.60231e-80	0.117	0.262	DAM
Rtn1	-0.881693	down in cluster	9.50169e-80	3.78167e-77	0.052	0.161	DAM
Icam1	-0.721755	down in cluster	1.9635e-79	7.81475e-77	0.072	0.192	DAM
Tcf7l2	-0.776419	down in cluster	4.15477e-77	1.6536e-74	0.06	0.171	DAM
Tnfrsf1b	-0.54092	down in cluster	3.18412e-76	1.26728e-73	0.084	0.209	DAM
Irf8	-0.212913	down in cluster	4.31469e-75	1.71725e-72	0.271	0.477	DAM
Il4ra	-0.575022	down in cluster	2.70318e-73	1.07586e-70	0.08	0.199	DAM
Ptk2b	-0.269316	down in cluster	4.79567e-73	1.90868e-70	0.28	0.482	DAM
Irf1	-0.79525	down in cluster	5.24982e-72	2.08943e-69	0.067	0.176	DAM
Slc40a1	-1.12423	down in cluster	2.45058e-70	9.7533e-68	0.034	0.123	DAM
Nfkb1	-0.176037	down in cluster	1.96849e-68	7.83458e-66	0.176	0.337	DAM
Picalm	-0.831629	down in cluster	5.81295e-68	2.31355e-65	0.042	0.135	DAM
Sirpa	-0.232846	down in cluster	1.96247e-65	7.81062e-63	0.532	0.763	DAM
Blnk	-0.551095	down in cluster	7.46852e-65	2.97247e-62	0.078	0.186	DAM
Adrb1	-0.472398	down in cluster	1.58844e-64	6.32199e-62	0.101	0.222	DAM
Irgm1	-0.516834	down in cluster	4.42093e-63	1.75953e-60	0.093	0.207	DAM
Lifr	-1.11747	down in cluster	9.37475e-63	3.73115e-60	0.025	0.101	DAM
Ptprc	-0.321212	down in cluster	4.95885e-61	1.97362e-58	0.111	0.233	DAM
Acly	-0.309955	down in cluster	1.33579e-60	5.31643e-58	0.108	0.228	DAM
Ezh1	-0.276263	down in cluster	2.27185e-58	9.04197e-56	0.114	0.234	DAM
Nav3	-0.154297	down in cluster	5.16188e-58	2.05443e-55	0.499	0.719	DAM
B2m	-0.320771	down in cluster	1.38258e-57	5.50268e-55	0.092	0.2	DAM
C1qa	-0.145897	down in cluster	2.2024e-57	8.76556e-55	0.351	0.554	DAM
Macf1	-0.22454	down in cluster	6.19628e-57	2.46612e-54	0.645	0.844	DAM
Abcg1	-0.38148	down in cluster	3.02133e-56	1.20249e-53	0.115	0.231	DAM
Tgm2	-1.45772	down in cluster	5.06495e-56	2.01585e-53	0.021	0.087	DAM
Tnfrsf1a	-0.251962	down in cluster	6.75931e-56	2.6902e-53	0.111	0.227	DAM
Ifnar1	-0.459707	down in cluster	1.28413e-55	5.11084e-53	0.073	0.169	DAM
Parp14	-0.19497	down in cluster	2.66553e-55	1.06088e-52	0.139	0.264	DAM
H2.K1	-0.379895	down in cluster	2.78022e-54	1.10653e-51	0.1	0.208	DAM
Cd34	-0.323748	down in cluster	1.91793e-53	7.63337e-51	0.101	0.208	DAM
Entpd1	-0.806213	down in cluster	5.15304e-52	2.05091e-49	0.032	0.103	DAM
Gpr84	-0.143923	down in cluster	9.63973e-52	3.83661e-49	0.11	0.22	DAM
Cd47	-0.368313	down in cluster	1.66054e-51	6.60893e-49	0.062	0.149	DAM
Il15	-0.557704	down in cluster	3.22197e-50	1.28234e-47	0.049	0.128	DAM
Stat3	-0.118708	down in cluster	3.34498e-50	1.3313e-47	0.177	0.313	DAM
Tgfb1	-0.225826	down in cluster	2.09798e-49	8.34995e-47	0.088	0.185	DAM
Ctss	-0.207304	down in cluster	3.47614e-49	1.3835e-46	0.409	0.611	DAM
C1qb	-0.154401	down in cluster	4.54011e-46	1.80696e-43	0.709	0.892	DAM
Slc1a3	-0.500834	down in cluster	8.15656e-46	3.24631e-43	0.043	0.114	DAM
Sp100	-0.280407	down in cluster	8.39798e-46	3.3424e-43	0.072	0.158	DAM
Slfn2	-0.86542	down in cluster	2.18763e-45	8.70676e-43	0.03	0.093	DAM
Cd53	-0.650287	down in cluster	7.06653e-45	2.81248e-42	0.034	0.099	DAM
Kdm6b	-0.331046	down in cluster	1.01272e-44	4.03061e-42	0.063	0.143	DAM
Nfkbia	-0.635825	down in cluster	8.08021e-44	3.21593e-41	0.039	0.106	DAM
Csf2ra	-0.124864	down in cluster	9.96869e-44	3.96754e-41	0.158	0.275	DAM
Jak2	-0.501038	down in cluster	9.85398e-42	3.92188e-39	0.039	0.103	DAM
Tubb3	-0.516688	down in cluster	2.09014e-41	8.31877e-39	0.065	0.142	DAM
Lgals3bp	-0.503299	down in cluster	4.15614e-40	1.65415e-37	0.053	0.122	DAM
Tlr7	-1.08028	down in cluster	7.23548e-40	2.87972e-37	0.016	0.065	DAM
Tnfaip3	-0.4033	down in cluster	1.17362e-39	4.67102e-37	0.057	0.128	DAM
Stat1	-0.809035	down in cluster	2.08048e-39	8.28032e-37	0.023	0.075	DAM
Ikbkb	-0.132454	down in cluster	6.30519e-39	2.50946e-36	0.12	0.217	DAM
Itpr2	-0.447816	down in cluster	6.79037e-38	2.70257e-35	0.055	0.123	DAM
Ifit2	-1.0155	down in cluster	8.77848e-38	3.49384e-35	0.023	0.073	DAM
Krt18	-0.79222	down in cluster	4.22773e-37	1.68264e-34	0.036	0.094	DAM
Hspa5	-0.113317	down in cluster	8.69361e-37	3.46006e-34	0.076	0.153	DAM
Rgs1	-0.952475	down in cluster	8.79628e-37	3.50092e-34	0.021	0.07	DAM
Mx1	-1.23245	down in cluster	1.12539e-34	4.47905e-32	0.016	0.059	DAM
Pecam1	-1.06206	down in cluster	6.35126e-34	2.5278e-31	0.015	0.057	DAM
Parp9	-0.555297	down in cluster	4.06034e-32	1.61601e-29	0.025	0.072	DAM
H2.Eb1	-2.1504	down in cluster	4.19581e-32	1.66993e-29	0.007	0.041	DAM
Mki67	-4.17141	down in cluster	4.27266e-32	1.70052e-29	0.003	0.032	DAM
Fcgrt	-0.363397	down in cluster	1.27105e-30	5.05879e-28	0.042	0.096	DAM
Rel	-0.684123	down in cluster	2.63054e-30	1.04696e-27	0.02	0.061	DAM
H2.Aa	-2.55534	down in cluster	3.16791e-30	1.26083e-27	0.003	0.032	DAM
Top2a	-3.56166	down in cluster	4.57932e-30	1.82257e-27	0.002	0.03	DAM
Irf9	-0.14022	down in cluster	5.51336e-30	2.19432e-27	0.05	0.107	DAM
Cemip2	-0.717999	down in cluster	9.57357e-30	3.81028e-27	0.027	0.072	DAM
Gad1	-0.385485	down in cluster	2.21884e-29	8.831e-27	0.044	0.097	DAM
Col3a1	-1.12534	down in cluster	2.67023e-29	1.06275e-26	0.013	0.049	DAM
Sult1a1	-0.964923	down in cluster	4.61414e-29	1.83643e-26	0.015	0.052	DAM
Ptn	-0.102931	down in cluster	6.59686e-28	2.62555e-25	0.073	0.136	DAM
Scarb1	-0.536752	down in cluster	5.7498e-27	2.28842e-24	0.024	0.064	DAM
Pvalb	-0.296196	down in cluster	1.31096e-25	5.21761e-23	0.048	0.099	DAM
Il1a	-2.04642	down in cluster	1.58962e-25	6.32668e-23	0.005	0.031	DAM
Ifi204	-0.478937	down in cluster	1.84548e-25	7.34502e-23	0.028	0.069	DAM
Pilra	-0.68532	down in cluster	4.9553e-25	1.97221e-22	0.017	0.052	DAM
Nfkb2	-0.265691	down in cluster	1.53454e-24	6.10748e-22	0.042	0.088	DAM
Csf2rb	-0.319437	down in cluster	2.28542e-23	9.09596e-21	0.026	0.064	DAM
Ikbkg	-0.160978	down in cluster	4.7506e-23	1.89074e-20	0.058	0.109	DAM
Gad2	-0.315417	down in cluster	6.12535e-23	2.43789e-20	0.023	0.059	DAM
Klf2	-1.28464	down in cluster	1.41631e-22	5.63691e-20	0.01	0.038	DAM
Klk8	-0.964537	down in cluster	1.81555e-22	7.2259e-20	0.009	0.036	DAM
Wfs1	-0.272331	down in cluster	2.2769e-22	9.06205e-20	0.044	0.088	DAM
Drd1	-0.552058	down in cluster	2.83648e-22	1.12892e-19	0.033	0.072	DAM
Tnfsf13b	-1.15285	down in cluster	3.09755e-22	1.23282e-19	0.008	0.034	DAM
Btk	-0.328719	down in cluster	5.64687e-22	2.24746e-19	0.03	0.068	DAM
Egr1	-0.41771	down in cluster	1.26425e-21	5.0317e-19	0.034	0.073	DAM
Kcnk13	-0.105502	down in cluster	1.52263e-20	6.06007e-18	0.059	0.106	DAM
Ezh2	-0.741138	down in cluster	4.76209e-20	1.89531e-17	0.017	0.046	DAM
Plac8	-0.437846	down in cluster	4.98013e-20	1.98209e-17	0.032	0.067	DAM
Il7r	-1.39556	down in cluster	1.41863e-19	5.64617e-17	0.005	0.026	DAM
Slc17a6	-0.718642	down in cluster	2.20446e-19	8.77374e-17	0.013	0.04	DAM
Mcm6	-0.474541	down in cluster	5.43155e-19	2.16176e-16	0.025	0.057	DAM
Cd74	-0.365231	down in cluster	2.72292e-18	1.08372e-15	0.082	0.131	DAM
Dusp1	-0.400192	down in cluster	6.35183e-18	2.52803e-15	0.022	0.052	DAM
Agt	-0.428147	down in cluster	6.48177e-18	2.57974e-15	0.024	0.054	DAM
Slfn5	-0.474801	down in cluster	1.13015e-17	4.498e-15	0.034	0.067	DAM
Tubb2b	-0.733776	down in cluster	1.30275e-17	5.18495e-15	0.013	0.037	DAM
Il4	-0.188285	down in cluster	1.79524e-17	7.14504e-15	0.06	0.103	DAM
Foxp2	-0.331754	down in cluster	7.12039e-17	2.83391e-14	0.021	0.049	DAM
Fcgr4	-0.606902	down in cluster	3.97099e-16	1.58046e-13	0.015	0.039	DAM
Isg15	-1.23472	down in cluster	4.10379e-16	1.63331e-13	0.008	0.028	DAM
Mcm5	-0.868963	down in cluster	6.67614e-16	2.6571e-13	0.008	0.028	DAM
Klrb1c	-0.734663	down in cluster	7.67224e-16	3.05355e-13	0.014	0.036	DAM
Tap1	-0.189288	down in cluster	1.09671e-15	4.36491e-13	0.024	0.051	DAM
Fdft1	-0.181627	down in cluster	1.75306e-15	6.97717e-13	0.029	0.059	DAM
Bub1	-1.29234	down in cluster	2.31197e-15	9.20163e-13	0.005	0.023	DAM
Ncr1	-0.232163	down in cluster	2.98064e-15	1.1863e-12	0.036	0.067	DAM
Socs3	-0.120726	down in cluster	3.67138e-15	1.46121e-12	0.028	0.057	DAM
Kdm6a	-0.408623	down in cluster	4.11489e-15	1.63773e-12	0.019	0.044	DAM
Rrm2	-0.762781	down in cluster	4.83216e-15	1.9232e-12	0.01	0.031	DAM
Sik2	-0.403752	down in cluster	8.67585e-15	3.45299e-12	0.013	0.034	DAM
Ace	-0.244533	down in cluster	1.24354e-14	4.94929e-12	0.022	0.047	DAM
Col1a2	-0.466691	down in cluster	3.67389e-14	1.46221e-11	0.014	0.035	DAM
Usp18	-0.657364	down in cluster	3.82154e-14	1.52097e-11	0.012	0.032	DAM
Uba52	-0.586287	down in cluster	4.08864e-14	1.62728e-11	0.01	0.029	DAM
Pimreg	-2.47648	down in cluster	5.07341e-14	2.01922e-11	0.001	0.014	DAM
Irf4	-0.880782	down in cluster	5.65181e-14	2.24942e-11	0.009	0.027	DAM
Xcr1	-0.806872	down in cluster	1.33515e-13	5.31389e-11	0.008	0.025	DAM
Slc39a10	-0.150755	down in cluster	1.53564e-13	6.11183e-11	0.022	0.046	DAM
Rtp4	-0.324289	down in cluster	1.75713e-13	6.99336e-11	0.021	0.044	DAM
Tnf	-0.33542	down in cluster	2.11631e-13	8.42289e-11	0.019	0.042	DAM
Il17a	-0.463425	down in cluster	3.08972e-13	1.22971e-10	0.019	0.041	DAM
Gtpbp3	-0.500965	down in cluster	3.14092e-13	1.25009e-10	0.016	0.038	DAM
Birc5	-1.64913	down in cluster	3.51191e-13	1.39774e-10	0.005	0.02	DAM
Klf4	-0.312714	down in cluster	4.43916e-13	1.76678e-10	0.016	0.037	DAM
Folr2	-0.308256	down in cluster	4.51926e-13	1.79867e-10	0.025	0.049	DAM
Mcm7	-0.373198	down in cluster	5.80486e-13	2.31034e-10	0.018	0.04	DAM
Zbtb46	-0.518574	down in cluster	7.95371e-13	3.16557e-10	0.012	0.031	DAM
C1ql1	-0.963123	down in cluster	1.15748e-12	4.60677e-10	0.007	0.023	DAM
Ifi203	-0.335256	down in cluster	1.24349e-12	4.94909e-10	0.011	0.029	DAM
Ifi213	-0.952996	down in cluster	1.98461e-12	7.89874e-10	0.006	0.02	DAM
Stat5a	-0.267523	down in cluster	2.97304e-12	1.18327e-09	0.016	0.036	DAM
Ccl9	-0.895008	down in cluster	3.11027e-12	1.23789e-09	0.006	0.021	DAM
Pdgfrb	-0.348093	down in cluster	4.8163e-12	1.91689e-09	0.016	0.036	DAM
Arc	-0.137196	down in cluster	9.66065e-12	3.84494e-09	0.036	0.063	DAM
Ms4a7	-0.134642	down in cluster	9.96135e-12	3.96462e-09	0.021	0.042	DAM
H2.Ab1	-0.817128	down in cluster	1.36192e-11	5.42044e-09	0.01	0.026	DAM
Cd163	-0.223714	down in cluster	1.87996e-11	7.48226e-09	0.012	0.029	DAM
Dtl	-0.651298	down in cluster	2.4656e-11	9.81309e-09	0.009	0.024	DAM
PR8-M1-M2-M42	-1.18539	down in cluster	3.45278e-11	1.37421e-08	0.005	0.018	DAM
S100a8	-0.173677	down in cluster	7.07457e-11	2.81568e-08	0.022	0.042	DAM
Lcat	-0.854106	down in cluster	9.49235e-11	3.77795e-08	0.006	0.02	DAM
Cd3g	-0.555422	down in cluster	1.05793e-10	4.21057e-08	0.011	0.026	DAM
Cd3e	-0.451271	down in cluster	1.52248e-10	6.05947e-08	0.008	0.022	DAM
Oasl1	-0.561767	down in cluster	1.79635e-10	7.14946e-08	0.01	0.025	DAM
Cd80	-0.47095	down in cluster	2.37927e-10	9.46951e-08	0.007	0.021	DAM
Cd40	-0.40946	down in cluster	2.76176e-10	1.09918e-07	0.008	0.022	DAM
Cd79a	-0.135631	down in cluster	4.53226e-10	1.80384e-07	0.016	0.033	DAM
Cxcl9	-0.123162	down in cluster	4.99692e-10	1.98878e-07	0.012	0.028	DAM
Tgfb2	-0.652849	down in cluster	7.88491e-10	3.13819e-07	0.007	0.019	DAM
Oasl2	-0.563067	down in cluster	1.48936e-09	5.92766e-07	0.01	0.024	DAM
Irf7	-0.25496	down in cluster	1.69394e-09	6.74188e-07	0.016	0.033	DAM
Ctps	-0.227628	down in cluster	2.4839e-09	9.88592e-07	0.01	0.024	DAM
Aqp1	-1.00252	down in cluster	2.93961e-09	1.16996e-06	0.004	0.015	DAM
Clec9a	-0.407955	down in cluster	2.97296e-09	1.18324e-06	0.012	0.027	DAM
Tmpo	-0.267405	down in cluster	3.03335e-09	1.20727e-06	0.007	0.019	DAM
Hp	-0.369339	down in cluster	6.76653e-09	2.69308e-06	0.009	0.022	DAM
Ifngr2	-0.664326	down in cluster	1.00998e-08	4.01972e-06	0.006	0.017	DAM
Fcer1a	-0.121524	down in cluster	1.47905e-08	5.88661e-06	0.019	0.035	DAM
Ccl6	-0.136104	down in cluster	3.1356e-08	1.24797e-05	0.019	0.035	DAM
Ly6c2	-1.15314	down in cluster	3.2987e-08	1.31288e-05	0.004	0.013	DAM
Vip	-0.405065	down in cluster	3.52162e-08	1.40161e-05	0.009	0.02	DAM
Ifi209	-0.282679	down in cluster	3.82969e-08	1.52422e-05	0.004	0.014	DAM
Ifi208	-0.260404	down in cluster	5.04828e-08	2.00922e-05	0.01	0.022	DAM
Zfp36	-0.990349	down in cluster	2.77817e-07	0.000110571	0.005	0.014	DAM
Ifitm3	-0.229898	down in cluster	3.32206e-07	0.000132218	0.007	0.017	DAM
Cenpa	-0.586669	down in cluster	4.54225e-07	0.000180781	0.004	0.011	DAM
Il18	-0.369509	down in cluster	5.86653e-07	0.000233488	0.007	0.017	DAM
Cdkn2a	-0.24789	down in cluster	6.31304e-07	0.000251259	0.006	0.015	DAM
Pdgfra	-0.812258	down in cluster	6.77242e-07	0.000269542	0.006	0.015	DAM
Ltb	-0.172141	down in cluster	1.00966e-06	0.000401844	0.005	0.014	DAM
Psmb9	-0.245889	down in cluster	2.28928e-06	0.000911135	0.006	0.015	DAM
Cd8a	-0.350529	down in cluster	3.83969e-06	0.0015282	0.004	0.012	DAM
Cav1	-0.250565	down in cluster	4.00044e-06	0.00159217	0.006	0.014	DAM
Hif3a	-0.496175	down in cluster	4.57196e-06	0.00181964	0.006	0.014	DAM
Ccl24	-0.288368	down in cluster	4.63521e-06	0.00184481	0.006	0.014	DAM
Ifng	-0.341179	down in cluster	7.73171e-06	0.00307722	0.011	0.02	DAM
Pf4	-0.202763	down in cluster	1.2278e-05	0.00488665	0.008	0.017	DAM
Ccl2	-0.360404	down in cluster	1.91265e-05	0.00761235	0.004	0.011	DAM
Chrdl1	-0.287464	down in cluster	4.20097e-05	0.0167199	0.005	0.011	DAM
Ly6g	-0.271313	down in cluster	5.21311e-05	0.0207482	0.012	0.022	DAM
Cd63	-0.342887	down in cluster	9.9527e-05	0.0396117	0.007	0.014	DAM
Ccl5	-0.214191	down in cluster	0.0001136	0.0452126	0.005	0.012	DAM
Il12rb1	-0.109399	down in cluster	0.00038836	0.154567	0.008	0.014	DAM
F13a1	-0.274107	down in cluster	0.00108919	0.433498	0.005	0.01	DAM
Tmem119	1.29715	up in cluster	0	0	0.69	0.409	Homeostatic
Selplg	1.18393	up in cluster	0	0	0.975	0.82	Homeostatic
P2ry12	1.74123	up in cluster	0	0	0.713	0.18	Homeostatic
Tmem119	1.32279	up in cluster	0	0	0.941	0.408	Homeostatic
Stab1	1.30906	up in cluster	0	0	0.697	0.218	Homeostatic
Ccr5	1.99035	up in cluster	0	0	0.613	0.148	Homeostatic
Siglech	1.05203	up in cluster	0	0	0.793	0.334	Homeostatic
Tgfbr1	1.35801	up in cluster	0	0	0.702	0.249	Homeostatic
Ifngr1	1.35793	up in cluster	0	0	0.603	0.173	Homeostatic
Ptgs1	1.15059	up in cluster	0	0	0.67	0.246	Homeostatic
Cx3cr1	0.971732	up in cluster	0	0	0.95	0.559	Homeostatic
Cd33	2.01717	up in cluster	0	0	0.408	0.076	Homeostatic
Abca1	1.1552	up in cluster	2.21373e-288	8.81064e-286	0.568	0.197	Homeostatic
Csf1r	0.809583	up in cluster	6.46915e-258	2.57472e-255	0.947	0.572	Homeostatic
Tgm2	1.65995	up in cluster	6.57448e-253	2.61664e-250	0.236	0.045	Homeostatic
Entpd1	1.44212	up in cluster	2.27202e-222	9.04264e-220	0.255	0.059	Homeostatic
Sparc	0.692985	up in cluster	1.9673e-215	7.82986e-213	0.963	0.641	Homeostatic
Sall1	0.831511	up in cluster	1.07149e-205	4.26451e-203	0.774	0.608	Homeostatic
Slc1a3	1.29799	up in cluster	6.10029e-202	2.42792e-199	0.269	0.07	Homeostatic
Hexb	0.64723	up in cluster	3.42433e-199	1.36288e-196	0.996	0.865	Homeostatic
Tlr7	1.93413	up in cluster	5.04724e-196	2.0088e-193	0.178	0.034	Homeostatic
Stab1	1.53449	up in cluster	4.03553e-183	1.60614e-180	0.42	0.235	Homeostatic
Cx3cr1	0.855803	up in cluster	1.07326e-179	4.27159e-177	0.734	0.57	Homeostatic
Hspa5	0.987671	up in cluster	3.558e-179	1.41609e-176	0.326	0.105	Homeostatic
Lifr	1.32145	up in cluster	9.7568e-176	3.88321e-173	0.23	0.059	Homeostatic
Itgam	0.647225	up in cluster	7.21562e-175	2.87182e-172	0.686	0.328	Homeostatic
Bin1	0.6048	up in cluster	8.80416e-168	3.50406e-165	0.893	0.528	Homeostatic
Irgm2	0.946396	up in cluster	2.01275e-157	8.01073e-155	0.325	0.112	Homeostatic
Tnfrsf1b	0.765114	up in cluster	1.03586e-156	4.12273e-154	0.386	0.145	Homeostatic
Sall1	0.562151	up in cluster	5.2876e-156	2.10447e-153	0.941	0.605	Homeostatic
Csf1r	0.821292	up in cluster	1.27227e-155	5.06363e-153	0.728	0.586	Homeostatic
Cd86	1.11886	up in cluster	3.42294e-153	1.36233e-150	0.256	0.078	Homeostatic
P2ry6	0.650143	up in cluster	2.29513e-152	9.13462e-150	0.477	0.202	Homeostatic
Selplg	0.427462	up in cluster	3.02069e-147	1.20223e-144	0.995	0.837	Homeostatic
Dst	0.540504	up in cluster	1.26107e-145	5.01907e-143	0.915	0.587	Homeostatic
Macf1	0.548146	up in cluster	8.48633e-145	3.37756e-142	0.987	0.763	Homeostatic
Ctss	0.623357	up in cluster	2.56983e-143	1.02279e-140	0.861	0.513	Homeostatic
Scarb2	0.651537	up in cluster	1.83703e-137	7.3114e-135	0.472	0.209	Homeostatic
Syk	0.467811	up in cluster	4.65078e-134	1.85101e-131	0.631	0.31	Homeostatic
Mertk	0.554575	up in cluster	1.40731e-133	5.60108e-131	0.955	0.672	Homeostatic
Rtn1	0.719776	up in cluster	7.90913e-133	3.14783e-130	0.302	0.108	Homeostatic
Fcgr1	0.564253	up in cluster	1.7236e-131	6.85994e-129	0.445	0.192	Homeostatic
Ptprc	0.67362	up in cluster	8.676e-130	3.45305e-127	0.404	0.171	Homeostatic
Fkbp5	0.66606	up in cluster	4.43353e-123	1.76455e-120	0.405	0.175	Homeostatic
Il10ra	0.776706	up in cluster	1.36897e-119	5.44849e-117	0.685	0.577	Homeostatic
Pecam1	1.3981	up in cluster	7.96985e-118	3.172e-115	0.138	0.032	Homeostatic
Sparc	0.671992	up in cluster	1.46105e-117	5.815e-115	0.76	0.658	Homeostatic
Il10ra	0.437281	up in cluster	3.70046e-116	1.47278e-113	0.887	0.561	Homeostatic
Cd53	1.01643	up in cluster	6.80519e-109	2.70847e-106	0.2	0.065	Homeostatic
Slc40a1	0.838623	up in cluster	1.18229e-108	4.7055e-106	0.231	0.08	Homeostatic
Aif1	0.361429	up in cluster	3.11302e-104	1.23898e-101	0.401	0.179	Homeostatic
Cd47	0.692621	up in cluster	6.47098e-103	2.57545e-100	0.269	0.105	Homeostatic
Icam1	0.583844	up in cluster	1.4808e-100	5.89359e-98	0.322	0.137	Homeostatic
Sult1a1	1.25392	up in cluster	3.26649e-96	1.30006e-93	0.122	0.03	Homeostatic
Nlrp3	0.328857	up in cluster	4.51101e-93	1.79538e-90	0.523	0.27	Homeostatic
Jak1	0.388771	up in cluster	3.95841e-90	1.57545e-87	0.447	0.222	Homeostatic
Dock8	0.364376	up in cluster	7.3308e-88	2.91766e-85	0.886	0.58	Homeostatic
Picalm	0.575447	up in cluster	1.92694e-82	7.66923e-80	0.231	0.093	Homeostatic
Il1a	1.6901	up in cluster	2.24754e-78	8.94522e-76	0.079	0.016	Homeostatic
Adrb1	0.419088	up in cluster	2.54452e-78	1.01272e-75	0.349	0.167	Homeostatic
Tcf7l2	0.323747	up in cluster	1.14271e-76	4.54801e-74	0.276	0.122	Homeostatic
C1qa	0.223126	up in cluster	1.80052e-72	7.16605e-70	0.771	0.461	Homeostatic
Itpr2	0.586798	up in cluster	4.80685e-72	1.91313e-69	0.215	0.089	Homeostatic
Fcrls	0.473668	up in cluster	6.91382e-72	2.7517e-69	0.775	0.527	Homeostatic
Psap	0.471367	up in cluster	2.19538e-69	8.73763e-67	0.756	0.698	Homeostatic
Psap	0.333796	up in cluster	1.61351e-68	6.42179e-66	0.934	0.679	Homeostatic
Nfkbia	0.540008	up in cluster	1.17085e-67	4.65997e-65	0.187	0.074	Homeostatic
Blnk	0.447848	up in cluster	1.49642e-66	5.95576e-64	0.288	0.138	Homeostatic
Bhlhe41	0.222201	up in cluster	4.79752e-63	1.90941e-60	0.493	0.273	Homeostatic
Rel	0.900604	up in cluster	2.24739e-62	8.9446e-60	0.121	0.04	Homeostatic
Vsir	0.335807	up in cluster	6.53738e-62	2.60188e-59	0.921	0.905	Homeostatic
Tgfb1	0.303803	up in cluster	1.46592e-60	5.83438e-58	0.288	0.141	Homeostatic
Jak2	0.589741	up in cluster	1.20688e-59	4.80337e-57	0.176	0.073	Homeostatic
Ifnar2	0.248112	up in cluster	5.45765e-58	2.17215e-55	0.261	0.126	Homeostatic
Bin1	0.599828	up in cluster	3.04999e-57	1.21389e-54	0.625	0.559	Homeostatic
Gad1	0.448956	up in cluster	3.71416e-56	1.47823e-53	0.17	0.071	Homeostatic
Siglech	0.735367	up in cluster	7.67399e-53	3.05425e-50	0.459	0.372	Homeostatic
Kdm6b	0.254453	up in cluster	1.09329e-52	4.35128e-50	0.226	0.107	Homeostatic
Il7r	1.10643	up in cluster	1.2254e-49	4.87708e-47	0.061	0.015	Homeostatic
Ptn	0.272125	up in cluster	2.84828e-49	1.13362e-46	0.218	0.105	Homeostatic
Piezo1	0.385843	up in cluster	2.88619e-49	1.1487e-46	0.188	0.087	Homeostatic
Tnfrsf1a	0.108806	up in cluster	1.51398e-48	6.02565e-46	0.328	0.177	Homeostatic
Rorb	0.735353	up in cluster	9.154e-48	3.64329e-45	0.096	0.033	Homeostatic
Ugt8a	0.783313	up in cluster	4.90035e-47	1.95034e-44	0.096	0.033	Homeostatic
Ezh1	0.160591	up in cluster	1.56043e-46	6.21052e-44	0.333	0.183	Homeostatic
Inpp5d	0.125134	up in cluster	3.4788e-45	1.38456e-42	0.829	0.547	Homeostatic
Hsp90ab1	0.282084	up in cluster	2.25843e-44	8.98857e-42	0.275	0.148	Homeostatic
Lrp1	0.395918	up in cluster	6.15697e-44	2.45047e-41	0.797	0.787	Homeostatic
Arc	0.639831	up in cluster	2.03899e-42	8.11519e-40	0.117	0.047	Homeostatic
C1qb	0.294889	up in cluster	2.53109e-42	1.00737e-39	0.867	0.836	Homeostatic
Lag3	0.536527	up in cluster	3.8234e-42	1.52171e-39	0.51	0.434	Homeostatic
Plcg2	0.109673	up in cluster	6.49508e-42	2.58504e-39	0.718	0.456	Homeostatic
Akt2	0.442908	up in cluster	6.84569e-42	2.72458e-39	0.113	0.045	Homeostatic
P2ry12	0.950936	up in cluster	1.01326e-41	4.03276e-39	0.307	0.229	Homeostatic
Nav3	0.160455	up in cluster	4.81081e-41	1.9147e-38	0.87	0.63	Homeostatic
Myd88	0.227879	up in cluster	2.42145e-40	9.63738e-38	0.174	0.083	Homeostatic
Tnfaip3	0.23119	up in cluster	7.0901e-40	2.82186e-37	0.194	0.097	Homeostatic
Klf2	0.84374	up in cluster	1.16872e-38	4.6515e-36	0.073	0.024	Homeostatic
S100b	0.176396	up in cluster	2.12044e-37	8.43933e-35	0.428	0.267	Homeostatic
Slc39a10	0.766042	up in cluster	2.98823e-37	1.18931e-34	0.087	0.033	Homeostatic
Sirpa	0.165261	up in cluster	3.17508e-36	1.26368e-33	0.908	0.672	Homeostatic
Sox2	0.391786	up in cluster	4.39546e-36	1.74939e-33	0.12	0.052	Homeostatic
Hmgcs1	0.22404	up in cluster	6.01828e-36	2.39528e-33	0.158	0.077	Homeostatic
Hexb	0.274862	up in cluster	6.8888e-35	2.74174e-32	0.916	0.871	Homeostatic
Aqp4	0.34144	up in cluster	1.65943e-34	6.60452e-32	0.168	0.085	Homeostatic
C1qc	0.377375	up in cluster	6.16018e-34	2.45175e-31	0.722	0.7	Homeostatic
Parp9	0.503845	up in cluster	8.40398e-34	3.34478e-31	0.116	0.052	Homeostatic
Suz12	0.414746	up in cluster	7.57167e-32	3.01353e-29	0.122	0.057	Homeostatic
Ikbkb	0.11248	up in cluster	3.76419e-31	1.49815e-28	0.294	0.176	Homeostatic
Plp1	0.321983	up in cluster	4.37049e-31	1.73946e-28	0.153	0.078	Homeostatic
Csf2rb	0.329476	up in cluster	1.40677e-30	5.59895e-28	0.105	0.047	Homeostatic
Gad2	0.396792	up in cluster	9.77652e-30	3.89105e-27	0.097	0.042	Homeostatic
Btk	0.366333	up in cluster	1.9465e-29	7.74707e-27	0.11	0.051	Homeostatic
Dst	0.432414	up in cluster	4.84011e-29	1.92636e-26	0.647	0.623	Homeostatic
Cd80	1.01818	up in cluster	4.62577e-28	1.84106e-25	0.044	0.013	Homeostatic
Inpp5d	0.458492	up in cluster	8.88051e-27	3.53444e-24	0.598	0.579	Homeostatic
Agt	0.373209	up in cluster	2.55732e-26	1.01782e-23	0.089	0.04	Homeostatic
Ccl9	0.929799	up in cluster	5.55353e-25	2.2103e-22	0.043	0.013	Homeostatic
Nfkb2	0.119002	up in cluster	7.70456e-25	3.06641e-22	0.131	0.068	Homeostatic
Sik2	0.526807	up in cluster	1.33265e-24	5.30394e-22	0.061	0.023	Homeostatic
Tnfsf13b	0.447496	up in cluster	1.23823e-23	4.92814e-21	0.059	0.023	Homeostatic
Cldn5	0.449448	up in cluster	1.43612e-23	5.71575e-21	0.066	0.027	Homeostatic
C1qa	0.439025	up in cluster	1.55522e-23	6.18976e-21	0.525	0.493	Homeostatic
Nucb2	0.104347	up in cluster	8.83446e-23	3.51612e-20	0.11	0.056	Homeostatic
Irf9	0.113831	up in cluster	2.5851e-22	1.02887e-19	0.149	0.083	Homeostatic
Vldlr	0.438198	up in cluster	2.9657e-22	1.18035e-19	0.06	0.024	Homeostatic
Car2	0.35768	up in cluster	1.51131e-19	6.01502e-17	0.068	0.031	Homeostatic
Fcgr2b	0.115069	up in cluster	4.05673e-19	1.61458e-16	0.124	0.069	Homeostatic
Socs3	0.253396	up in cluster	1.69798e-18	6.75796e-16	0.086	0.044	Homeostatic
Klk8	0.3659	up in cluster	1.7768e-18	7.07165e-16	0.057	0.025	Homeostatic
Cd8a	0.807615	up in cluster	3.46022e-18	1.37717e-15	0.026	0.007	Homeostatic
Stat5a	0.419468	up in cluster	6.24345e-17	2.48489e-14	0.059	0.027	Homeostatic
Col3a1	0.287584	up in cluster	2.85807e-16	1.13751e-13	0.07	0.035	Homeostatic
Itgam	0.537328	up in cluster	1.92812e-14	7.6739e-12	0.393	0.368	Homeostatic
Ltb	0.314666	up in cluster	7.2393e-14	2.88124e-11	0.027	0.009	Homeostatic
Rps4x	0.24815	up in cluster	9.3613e-14	3.7258e-11	0.045	0.02	Homeostatic
Tubb2b	0.232987	up in cluster	2.40029e-13	9.55313e-11	0.055	0.027	Homeostatic
Ifngr1	0.76138	up in cluster	3.48937e-13	1.38877e-10	0.253	0.22	Homeostatic
Emp3	0.481617	up in cluster	6.59249e-13	2.62381e-10	0.033	0.013	Homeostatic
Irf4	0.152985	up in cluster	1.09153e-12	4.34431e-10	0.043	0.019	Homeostatic
Olig2	0.235778	up in cluster	2.35035e-12	9.35441e-10	0.033	0.014	Homeostatic
Fcer1a	0.147569	up in cluster	6.0652e-12	2.41395e-09	0.054	0.028	Homeostatic
Ccl5	0.464611	up in cluster	7.07543e-12	2.81602e-09	0.023	0.008	Homeostatic
Xcr1	0.359441	up in cluster	7.5024e-12	2.98596e-09	0.039	0.018	Homeostatic
Dock8	0.331252	up in cluster	4.50146e-11	1.79158e-08	0.603	0.624	Homeostatic
Pdgfra	0.515281	up in cluster	5.8114e-10	2.31294e-07	0.026	0.011	Homeostatic
Fcgr3	0.460364	up in cluster	6.51228e-10	2.59189e-07	0.372	0.353	Homeostatic
Il33	0.321524	up in cluster	8.84043e-10	3.51849e-07	0.032	0.015	Homeostatic
Mrc1	0.629964	up in cluster	5.66827e-09	2.25597e-06	0.012	0.003	Homeostatic
Il18	0.320616	up in cluster	6.47203e-09	2.57587e-06	0.028	0.013	Homeostatic
Nav3	0.264222	up in cluster	4.4308e-08	1.76346e-05	0.65	0.664	Homeostatic
Cd33	0.201319	up in cluster	1.21482e-07	4.83497e-05	0.092	0.127	Homeostatic
Slc17a6	0.162165	up in cluster	2.73331e-07	0.000108786	0.05	0.03	Homeostatic
Mertk	0.185433	up in cluster	3.28312e-07	0.000130668	0.704	0.71	Homeostatic
Hp	0.135107	up in cluster	6.44602e-07	0.000256552	0.031	0.016	Homeostatic
Trf	0.302468	up in cluster	7.90129e-07	0.000314471	0.563	0.582	Homeostatic
Cav1	0.136808	up in cluster	1.16405e-06	0.000463293	0.022	0.01	Homeostatic
Rrm2	1.13583	up in cluster	1.25316e-06	0.000498756	0.035	0.022	Homeostatic
Cxcl9	0.180756	up in cluster	1.93446e-06	0.000769915	0.038	0.022	Homeostatic
Ifi213	0.11664	up in cluster	1.96822e-06	0.000783351	0.028	0.015	Homeostatic
Ptgs1	0.510428	up in cluster	3.27692e-06	0.00130422	0.307	0.298	Homeostatic
Icam1	0.74168	up in cluster	3.51683e-06	0.0013997	0.175	0.156	Homeostatic
Vip	0.334433	up in cluster	3.60396e-06	0.00143438	0.029	0.016	Homeostatic
Irgm2	0.217037	up in cluster	3.94549e-06	0.00157031	0.114	0.148	Homeostatic
Scarb2	0.166627	up in cluster	4.45342e-06	0.00177246	0.203	0.255	Homeostatic
Tnfrsf1a	0.181617	up in cluster	4.82742e-06	0.00192131	0.163	0.206	Homeostatic
Tgm2	1.03029	up in cluster	3.03342e-05	0.012073	0.081	0.066	Homeostatic
Itpr2	0.206726	up in cluster	3.52472e-05	0.0140284	0.086	0.111	Homeostatic
Tnfrsf1b	0.640326	up in cluster	4.93086e-05	0.0196248	0.187	0.172	Homeostatic
Ccl24	0.114904	up in cluster	8.22257e-05	0.0327258	0.02	0.011	Homeostatic
Fcer1a	0.174484	up in cluster	8.70765e-05	0.0346564	0.022	0.034	Homeostatic
Plcg2	0.324346	up in cluster	0.000106195	0.0422655	0.474	0.494	Homeostatic
Lifr	0.280588	up in cluster	0.000127125	0.0505958	0.066	0.086	Homeostatic
P2ry6	0.612366	up in cluster	0.000147491	0.0587014	0.242	0.236	Homeostatic
Nfkb2	0.171432	up in cluster	0.000164888	0.0656255	0.061	0.08	Homeostatic
Ctps	0.210751	up in cluster	0.000196192	0.0780846	0.031	0.019	Homeostatic
Blnk	0.186445	up in cluster	0.00021733	0.0864975	0.134	0.165	Homeostatic
Mag	0.580045	up in cluster	0.000262692	0.104552	0.153	0.137	Homeostatic
Cemip2	0.110657	up in cluster	0.000411206	0.16366	0.048	0.063	Homeostatic
Rela	0.107811	up in cluster	0.000485039	0.193045	0.033	0.045	Homeostatic
Rtn1	0.658802	up in cluster	0.000645901	0.257069	0.142	0.129	Homeostatic
Cenpa	0.346038	up in cluster	0.000880916	0.350604	0.015	0.008	Homeostatic
Ccr5	0.542923	up in cluster	0.00100538	0.40014	0.214	0.206	Homeostatic
Mbp	0.214514	up in cluster	0.00153068	0.609209	0.668	0.697	Homeostatic
Ccl7	0.310772	up in cluster	0.00153378	0.610446	0.011	0.005	Homeostatic
Esam	0.331797	up in cluster	0.00215176	0.856399	0.013	0.007	Homeostatic
Tnfsf13b	0.259978	up in cluster	0.00220908	0.879215	0.021	0.029	Homeostatic
Slfn2	0.194483	up in cluster	0.00230866	0.918847	0.065	0.08	Homeostatic
Slc1a3	0.315384	up in cluster	0.00235151	0.9359	0.081	0.1	Homeostatic
Fcgr1	0.341486	up in cluster	0.00398618	1	0.196	0.233	Homeostatic
Il10	0.209936	up in cluster	0.00530817	1	0.01	0.005	Homeostatic
Arc	0.301665	up in cluster	0.00584606	1	0.047	0.059	Homeostatic
Il4ra	0.272831	up in cluster	0.00591058	1	0.147	0.173	Homeostatic
Oasl2	0.147674	up in cluster	0.00604945	1	0.015	0.022	Homeostatic
Piezo1	0.211143	up in cluster	0.00681315	1	0.087	0.104	Homeostatic
Apoe	-1.84096	down in cluster	0	0	0.598	0.901	Homeostatic
Ctsb	-1.10948	down in cluster	0	0	0.702	0.922	Homeostatic
Ctsd	-1.15537	down in cluster	0	0	0.848	0.972	Homeostatic
Apoe	-2.04906	down in cluster	5.52053e-297	2.19717e-294	0.801	0.833	Homeostatic
Csf1	-2.57932	down in cluster	3.34627e-285	1.33181e-282	0.072	0.351	Homeostatic
Gfap	-1.25621	down in cluster	5.3991e-278	2.14884e-275	0.392	0.69	Homeostatic
Ctsd	-1.09386	down in cluster	3.69442e-225	1.47038e-222	0.98	0.937	Homeostatic
Gfap	-1.92476	down in cluster	1.77489e-219	7.06407e-217	0.394	0.652	Homeostatic
Axl	-1.62999	down in cluster	4.75757e-217	1.89351e-214	0.122	0.378	Homeostatic
Ctsb	-1.12373	down in cluster	1.10803e-203	4.40995e-201	0.898	0.865	Homeostatic
Hif1a	-1.42852	down in cluster	3.68316e-199	1.4659e-196	0.184	0.44	Homeostatic
Lpl	-2.64436	down in cluster	5.36375e-151	2.13477e-148	0.031	0.191	Homeostatic
Itgax	-2.6452	down in cluster	5.79013e-148	2.30447e-145	0.037	0.197	Homeostatic
Capg	-1.72125	down in cluster	9.12313e-134	3.631e-131	0.065	0.233	Homeostatic
Csf1	-3.2059	down in cluster	6.91132e-127	2.75071e-124	0.093	0.312	Homeostatic
Clec7a	-2.01909	down in cluster	5.00009e-124	1.99003e-121	0.042	0.188	Homeostatic
Cd74	-2.90944	down in cluster	8.1538e-106	3.24521e-103	0.027	0.146	Homeostatic
Cst7	-3.10207	down in cluster	1.71649e-104	6.83165e-102	0.012	0.12	Homeostatic
Col1a1	-2.30166	down in cluster	3.76469e-98	1.49835e-95	0.026	0.139	Homeostatic
Ptprc	-0.943297	down in cluster	1.53094e-93	6.09314e-91	0.089	0.235	Homeostatic
Axl	-2.13722	down in cluster	4.4909e-86	1.78738e-83	0.167	0.339	Homeostatic
Igf1	-2.05655	down in cluster	1.68394e-85	6.70207e-83	0.026	0.128	Homeostatic
Pdcd1	-1.30983	down in cluster	1.41666e-79	5.63832e-77	0.059	0.176	Homeostatic
Vim	-1.49683	down in cluster	1.20566e-77	4.79853e-75	0.054	0.164	Homeostatic
Spp1	-3.11867	down in cluster	2.33629e-75	9.29845e-73	0.015	0.1	Homeostatic
Lyz2	-1.57108	down in cluster	6.20062e-70	2.46785e-67	0.04	0.136	Homeostatic
Cspg4	-3.95554	down in cluster	9.65034e-65	3.84083e-62	0.004	0.068	Homeostatic
Itgax	-3.23172	down in cluster	1.00002e-64	3.98008e-62	0.046	0.176	Homeostatic
Ccl3	-1.69381	down in cluster	3.73994e-61	1.48849e-58	0.03	0.112	Homeostatic
Lsp1	-0.61262	down in cluster	1.68275e-57	6.69736e-55	0.161	0.289	Homeostatic
Tyrobp	-0.775695	down in cluster	1.34296e-54	5.34499e-52	0.115	0.226	Homeostatic
Tgfbr2	-0.371028	down in cluster	2.8927e-53	1.15129e-50	0.356	0.52	Homeostatic
Bhlhe41	-0.448049	down in cluster	6.25386e-53	2.48904e-50	0.197	0.334	Homeostatic
Cd9	-0.471479	down in cluster	3.09702e-51	1.23262e-48	0.195	0.327	Homeostatic
Lpl	-2.62422	down in cluster	1.03463e-50	4.11782e-48	0.055	0.167	Homeostatic
Sp100	-0.84889	down in cluster	2.85215e-50	1.13516e-47	0.067	0.156	Homeostatic
Il4	-1.22512	down in cluster	2.38209e-48	9.48073e-46	0.036	0.109	Homeostatic
Trem2	-0.378629	down in cluster	2.38893e-48	9.50793e-46	0.413	0.573	Homeostatic
Cd274	-1.61601	down in cluster	3.12308e-47	1.24299e-44	0.022	0.085	Homeostatic
Cst7	-3.69534	down in cluster	6.24711e-47	2.48635e-44	0.016	0.106	Homeostatic
Irf8	-0.434467	down in cluster	5.53747e-45	2.20391e-42	0.313	0.457	Homeostatic
Nfkb1	-0.392661	down in cluster	1.15965e-43	4.6154e-41	0.199	0.324	Homeostatic
Cd68	-0.619844	down in cluster	2.1853e-43	8.69749e-41	0.118	0.215	Homeostatic
Csf2ra	-0.497086	down in cluster	2.37247e-42	9.44242e-40	0.161	0.27	Homeostatic
C3ar1	-0.697722	down in cluster	2.24451e-40	8.93315e-38	0.086	0.17	Homeostatic
Hif1a	-1.45753	down in cluster	6.91308e-40	2.75141e-37	0.314	0.389	Homeostatic
Serpina3n	-1.78473	down in cluster	2.26506e-39	9.01494e-37	0.021	0.075	Homeostatic
Cd74	-2.89376	down in cluster	1.42844e-38	5.68518e-36	0.041	0.129	Homeostatic
Clec7a	-1.91156	down in cluster	5.8159e-36	2.31473e-33	0.072	0.165	Homeostatic
Pdgfa	-1.19849	down in cluster	2.9622e-34	1.17896e-31	0.039	0.096	Homeostatic
Slfn5	-1.11741	down in cluster	4.97313e-33	1.9793e-30	0.022	0.07	Homeostatic
Cxcl10	-1.81585	down in cluster	3.31574e-32	1.31966e-29	0.012	0.053	Homeostatic
Krt18	-0.971636	down in cluster	5.95508e-32	2.37012e-29	0.037	0.092	Homeostatic
Tlr7	-0.845693	down in cluster	1.00913e-30	4.01635e-28	0.018	0.062	Homeostatic
Ccl3	-2.61553	down in cluster	1.2333e-30	4.90854e-28	0.031	0.102	Homeostatic
Igf1	-2.57217	down in cluster	2.58198e-30	1.02763e-27	0.04	0.113	Homeostatic
Gpr65	-1.28229	down in cluster	9.59336e-30	3.81816e-27	0.021	0.064	Homeostatic
Tlr4	-0.924482	down in cluster	2.29603e-29	9.13821e-27	0.03	0.078	Homeostatic
Fcer1g	-0.445695	down in cluster	1.07169e-28	4.26533e-26	0.116	0.192	Homeostatic
Parp14	-0.403635	down in cluster	1.25417e-28	4.9916e-26	0.163	0.252	Homeostatic
Col1a1	-2.28964	down in cluster	2.17767e-28	8.66713e-26	0.049	0.122	Homeostatic
Fcgr2b	-0.874159	down in cluster	3.40649e-28	1.35578e-25	0.038	0.088	Homeostatic
Capg	-1.7472	down in cluster	9.75206e-28	3.88132e-25	0.122	0.203	Homeostatic
Cd72	-0.618223	down in cluster	1.14327e-27	4.5502e-25	0.099	0.169	Homeostatic
Lgals3	-0.880626	down in cluster	5.40146e-27	2.14978e-24	0.049	0.102	Homeostatic
Mog	-0.791155	down in cluster	1.44843e-26	5.76477e-24	0.037	0.085	Homeostatic
Cd53	-0.414755	down in cluster	2.19658e-26	8.74239e-24	0.043	0.094	Homeostatic
Lgals3bp	-0.723193	down in cluster	1.13764e-25	4.52781e-23	0.062	0.117	Homeostatic
Mki67	-4.13417	down in cluster	1.9312e-25	7.68616e-23	0.004	0.031	Homeostatic
H2.K1	-0.203856	down in cluster	2.07427e-25	8.25558e-23	0.122	0.197	Homeostatic
Ncr1	-1.18616	down in cluster	2.35913e-25	9.38934e-23	0.027	0.069	Homeostatic
H2.Eb1	-2.30892	down in cluster	2.51651e-25	1.00157e-22	0.008	0.039	Homeostatic
Relb	-0.531534	down in cluster	1.24851e-24	4.96909e-22	0.071	0.129	Homeostatic
Cspg4	-3.4468	down in cluster	1.45808e-24	5.80316e-22	0.01	0.059	Homeostatic
Lyve1	-1.64609	down in cluster	2.38593e-24	9.496e-22	0.014	0.048	Homeostatic
Picalm	-0.288498	down in cluster	8.57911e-24	3.41449e-21	0.067	0.124	Homeostatic
Atp1a1	-0.229487	down in cluster	1.05427e-23	4.19598e-21	0.118	0.189	Homeostatic
Tmem176b	-0.614591	down in cluster	2.3482e-23	9.34583e-21	0.047	0.096	Homeostatic
H2.Aa	-2.7324	down in cluster	2.61066e-23	1.03904e-20	0.005	0.031	Homeostatic
Ikbke	-1.57419	down in cluster	4.45007e-23	1.77113e-20	0.01	0.04	Homeostatic
Ctla4	-1.97705	down in cluster	4.70672e-23	1.87327e-20	0.008	0.037	Homeostatic
Kdm6a	-1.09067	down in cluster	5.46577e-23	2.17538e-20	0.013	0.045	Homeostatic
Bst2	-0.467364	down in cluster	5.92222e-23	2.35704e-20	0.092	0.153	Homeostatic
Ccl12	-0.633058	down in cluster	6.12091e-23	2.43612e-20	0.048	0.096	Homeostatic
Top2a	-3.05435	down in cluster	2.94888e-22	1.17365e-19	0.004	0.029	Homeostatic
Ldlr	-1.15473	down in cluster	6.79978e-22	2.70631e-19	0.017	0.051	Homeostatic
B2m	-0.202471	down in cluster	8.91653e-22	3.54878e-19	0.119	0.188	Homeostatic
Stat2	-0.801664	down in cluster	1.36258e-21	5.42307e-19	0.036	0.077	Homeostatic
Cd84	-0.175681	down in cluster	2.0422e-21	8.12794e-19	0.258	0.356	Homeostatic
Ccl4	-1.66631	down in cluster	3.86437e-21	1.53802e-18	0.008	0.035	Homeostatic
Hsp90ab1	-0.214552	down in cluster	5.3103e-21	2.1135e-18	0.114	0.179	Homeostatic
Stat6	-0.149544	down in cluster	1.51366e-20	6.02436e-18	0.534	0.358	Homeostatic
Mx1	-1.16176	down in cluster	1.6259e-20	6.47109e-18	0.022	0.056	Homeostatic
Parp9	-0.493644	down in cluster	2.88014e-20	1.1463e-17	0.031	0.069	Homeostatic
Lyz2	-1.91547	down in cluster	8.86792e-20	3.52943e-17	0.062	0.121	Homeostatic
PR8-NS1-NS2	-1.19562	down in cluster	1.21041e-19	4.81743e-17	0.019	0.051	Homeostatic
Irgm1	-0.218925	down in cluster	2.87692e-19	1.14502e-16	0.128	0.193	Homeostatic
Ifi204	-0.591572	down in cluster	2.98014e-19	1.1861e-16	0.031	0.067	Homeostatic
Suz12	-0.691753	down in cluster	3.03527e-19	1.20804e-16	0.036	0.074	Homeostatic
Lig1	-1.03982	down in cluster	8.17774e-19	3.25474e-16	0.02	0.051	Homeostatic
Eed	-0.844578	down in cluster	2.0649e-18	8.21831e-16	0.028	0.062	Homeostatic
Gpr84	-0.128395	down in cluster	2.37354e-18	9.44669e-16	0.274	0.179	Homeostatic
Abcg1	-0.144323	down in cluster	2.5169e-18	1.00173e-15	0.287	0.188	Homeostatic
Il15	-0.33878	down in cluster	4.40668e-18	1.75386e-15	0.07	0.118	Homeostatic
Ccl6	-1.48882	down in cluster	6.6962e-18	2.66509e-15	0.012	0.037	Homeostatic
Cd28	-0.638609	down in cluster	7.0517e-18	2.80658e-15	0.033	0.068	Homeostatic
Irf9	-0.306162	down in cluster	7.45364e-18	2.96655e-15	0.058	0.102	Homeostatic
Foxp2	-1.13989	down in cluster	7.58043e-18	3.01701e-15	0.019	0.048	Homeostatic
Sqle	-0.714162	down in cluster	9.09294e-18	3.61899e-15	0.038	0.074	Homeostatic
Cd79a	-1.48967	down in cluster	1.35879e-17	5.408e-15	0.01	0.034	Homeostatic
Ptger2	-1.58572	down in cluster	2.08758e-17	8.30855e-15	0.008	0.03	Homeostatic
Cux2	-0.616754	down in cluster	5.34632e-17	2.12784e-14	0.042	0.079	Homeostatic
Apod	-1.26627	down in cluster	5.39461e-17	2.14706e-14	0.012	0.036	Homeostatic
S100a8	-1.09402	down in cluster	7.70131e-17	3.06512e-14	0.016	0.043	Homeostatic
Fn1	-1.30254	down in cluster	7.80881e-17	3.10791e-14	0.013	0.038	Homeostatic
Rgs1	-0.930898	down in cluster	1.05171e-16	4.1858e-14	0.032	0.065	Homeostatic
Plac8	-0.688041	down in cluster	1.94513e-16	7.74163e-14	0.033	0.066	Homeostatic
Cdkn1a	-1.00146	down in cluster	2.17425e-16	8.6535e-14	0.021	0.049	Homeostatic
Fos	-0.848787	down in cluster	2.4812e-16	9.87517e-14	0.034	0.067	Homeostatic
Scarb1	-0.826721	down in cluster	2.82338e-16	1.1237e-13	0.029	0.061	Homeostatic
Cd14	-0.24113	down in cluster	2.88829e-16	1.14954e-13	0.107	0.16	Homeostatic
Lgals3	-2.07405	down in cluster	2.95101e-16	1.1745e-13	0.047	0.095	Homeostatic
Irf7	-1.25536	down in cluster	5.61439e-16	2.23453e-13	0.011	0.034	Homeostatic
Ifit2	-0.69502	down in cluster	5.89097e-16	2.3446e-13	0.035	0.068	Homeostatic
H2.K1	-0.197137	down in cluster	7.76992e-16	3.09243e-13	0.253	0.169	Homeostatic
Jak2	-0.18554	down in cluster	1.66928e-15	6.64374e-13	0.056	0.096	Homeostatic
Entpd1	-0.155986	down in cluster	2.20125e-15	8.76098e-13	0.054	0.094	Homeostatic
C3	-1.34917	down in cluster	8.03154e-15	3.19655e-12	0.009	0.029	Homeostatic
Slc39a10	-0.449139	down in cluster	1.31305e-14	5.22594e-12	0.02	0.046	Homeostatic
Grm4	-0.487324	down in cluster	1.34995e-14	5.37281e-12	0.045	0.08	Homeostatic
Il1b	-1.09136	down in cluster	1.60931e-14	6.40507e-12	0.015	0.039	Homeostatic
Stat3	-0.223861	down in cluster	1.63012e-14	6.48787e-12	0.378	0.262	Homeostatic
Sox9	-0.22831	down in cluster	3.88733e-14	1.54716e-11	0.089	0.135	Homeostatic
Ms4a7	-0.873824	down in cluster	4.14405e-14	1.64933e-11	0.018	0.042	Homeostatic
Stat1	-0.442405	down in cluster	5.64198e-14	2.24551e-11	0.038	0.069	Homeostatic
Csf2ra	-1.27369	down in cluster	6.53646e-14	2.60151e-11	0.204	0.25	Homeostatic
Irf3	-0.327256	down in cluster	6.77896e-14	2.69803e-11	0.37	0.255	Homeostatic
Ier2	-0.598339	down in cluster	9.93457e-14	3.95396e-11	0.027	0.055	Homeostatic
Spp1	-2.60914	down in cluster	1.17109e-13	4.66093e-11	0.044	0.085	Homeostatic
Dhcr24	-0.403206	down in cluster	1.18563e-13	4.71881e-11	0.043	0.075	Homeostatic
Tnfaip3	-0.200072	down in cluster	1.32502e-13	5.27358e-11	0.077	0.12	Homeostatic
Kcnk13	-0.121944	down in cluster	1.46188e-13	5.81829e-11	0.139	0.087	Homeostatic
H2.D1	-0.445306	down in cluster	6.16265e-13	2.45273e-10	0.041	0.072	Homeostatic
Pdcd1	-1.36013	down in cluster	6.30078e-13	2.50771e-10	0.106	0.154	Homeostatic
Acly	-0.128856	down in cluster	8.99483e-13	3.57994e-10	0.153	0.21	Homeostatic
Cd34	-0.165062	down in cluster	9.03168e-13	3.59461e-10	0.245	0.17	Homeostatic
Cxcl10	-2.3397	down in cluster	1.08646e-12	4.3241e-10	0.016	0.047	Homeostatic
Hmgcs1	-0.145681	down in cluster	1.14308e-12	4.54946e-10	0.059	0.096	Homeostatic
Myd88	-0.171317	down in cluster	1.25241e-12	4.98458e-10	0.066	0.104	Homeostatic
Cd52	-0.642048	down in cluster	2.63148e-12	1.04733e-09	0.026	0.051	Homeostatic
Rtp4	-0.631227	down in cluster	3.16549e-12	1.25987e-09	0.021	0.043	Homeostatic
Il17a	-0.648685	down in cluster	1.15533e-11	4.59819e-09	0.019	0.041	Homeostatic
Il4	-1.76636	down in cluster	1.26516e-11	5.03535e-09	0.057	0.096	Homeostatic
Irf3	-0.110847	down in cluster	1.32103e-11	5.25771e-09	0.218	0.285	Homeostatic
Pimreg	-3.28385	down in cluster	1.38972e-11	5.53109e-09	0.002	0.013	Homeostatic
Hmgcr	-0.915121	down in cluster	1.4032e-11	5.58475e-09	0.012	0.031	Homeostatic
Ccr7	-0.433049	down in cluster	1.61498e-11	6.42763e-09	0.03	0.055	Homeostatic
Flt3	-1.56856	down in cluster	1.74797e-11	6.95693e-09	0.007	0.022	Homeostatic
Birc5	-1.77014	down in cluster	1.84441e-11	7.34077e-09	0.005	0.019	Homeostatic
Ms4a6d	-0.59094	down in cluster	2.787e-11	1.10923e-08	0.021	0.043	Homeostatic
Mcm7	-0.718725	down in cluster	3.06734e-11	1.2208e-08	0.019	0.039	Homeostatic
Trem2	-0.811346	down in cluster	3.9864e-11	1.58659e-08	0.606	0.524	Homeostatic
Serpina3n	-1.89255	down in cluster	6.0328e-11	2.40106e-08	0.033	0.066	Homeostatic
Folr2	-0.440126	down in cluster	6.51813e-11	2.59422e-08	0.025	0.048	Homeostatic
Aqp4	-0.277956	down in cluster	7.51982e-11	2.99289e-08	0.069	0.104	Homeostatic
Mcm5	-0.723245	down in cluster	8.37041e-11	3.33142e-08	0.01	0.026	Homeostatic
Tnf	-0.666057	down in cluster	8.87384e-11	3.53179e-08	0.02	0.041	Homeostatic
Ugt8a	-0.181382	down in cluster	9.047e-11	3.60071e-08	0.024	0.046	Homeostatic
Clu	-0.113496	down in cluster	9.803e-11	3.9016e-08	0.404	0.486	Homeostatic
Oasl1	-1.19274	down in cluster	1.06548e-10	4.24063e-08	0.009	0.025	Homeostatic
Arg1	-0.856709	down in cluster	1.26126e-10	5.0198e-08	0.01	0.026	Homeostatic
Tap1	-0.369828	down in cluster	1.8357e-10	7.3061e-08	0.027	0.049	Homeostatic
Ezh2	-0.458519	down in cluster	3.19028e-10	1.26973e-07	0.023	0.043	Homeostatic
Ptprz1	-0.557735	down in cluster	3.20094e-10	1.27397e-07	0.022	0.043	Homeostatic
Ifnar1	-0.318872	down in cluster	3.26785e-10	1.3006e-07	0.196	0.136	Homeostatic
Kcnk13	-0.134479	down in cluster	4.88386e-10	1.94378e-07	0.068	0.101	Homeostatic
Parp14	-0.446435	down in cluster	5.0602e-10	2.01396e-07	0.308	0.219	Homeostatic
H2.Ab1	-0.80886	down in cluster	1.11339e-09	4.43129e-07	0.01	0.026	Homeostatic
Btk	-0.128607	down in cluster	1.22353e-09	4.86967e-07	0.039	0.064	Homeostatic
Ifnar1	-0.112873	down in cluster	1.48686e-09	5.91771e-07	0.113	0.153	Homeostatic
Cd40	-1.25139	down in cluster	1.53748e-09	6.11916e-07	0.008	0.021	Homeostatic
Pparg	-1.18623	down in cluster	2.10588e-09	8.3814e-07	0.006	0.018	Homeostatic
Ms4a14	-1.68682	down in cluster	2.43623e-09	9.69621e-07	0.003	0.013	Homeostatic
Mcm6	-0.140637	down in cluster	2.49008e-09	9.91052e-07	0.032	0.054	Homeostatic
Meg3	-0.417419	down in cluster	2.90902e-09	1.15779e-06	0.167	0.116	Homeostatic
Irf8	-0.254625	down in cluster	3.40702e-09	1.35599e-06	0.558	0.403	Homeostatic
Sox2	-0.118373	down in cluster	3.60883e-09	1.43631e-06	0.042	0.067	Homeostatic
Ms4a1	-0.83404	down in cluster	4.04872e-09	1.61139e-06	0.009	0.022	Homeostatic
Usp18	-0.730858	down in cluster	6.00796e-09	2.39117e-06	0.015	0.031	Homeostatic
Rorb	-0.333429	down in cluster	6.5505e-09	2.6071e-06	0.025	0.045	Homeostatic
Ccl8	-1.69319	down in cluster	7.62248e-09	3.03375e-06	0.003	0.013	Homeostatic
Nos2	-0.443236	down in cluster	9.23677e-09	3.67623e-06	0.02	0.038	Homeostatic
Rela	-0.102861	down in cluster	1.05349e-08	4.19289e-06	0.065	0.039	Homeostatic
Slfn5	-1.57543	down in cluster	1.11123e-08	4.42269e-06	0.034	0.062	Homeostatic
Ccl11	-1.02193	down in cluster	1.26637e-08	5.04016e-06	0.008	0.02	Homeostatic
Vim	-1.3324	down in cluster	1.28807e-08	5.12653e-06	0.107	0.143	Homeostatic
Ccl12	-0.188934	down in cluster	1.44447e-08	5.74901e-06	0.118	0.08	Homeostatic
Wfs1	-0.215379	down in cluster	1.66023e-08	6.60773e-06	0.107	0.072	Homeostatic
Cemip2	-0.174469	down in cluster	2.14575e-08	8.5401e-06	0.087	0.056	Homeostatic
Gata3	-0.696716	down in cluster	4.15859e-08	1.65512e-05	0.011	0.025	Homeostatic
H2.Eb1	-2.60277	down in cluster	4.77647e-08	1.90103e-05	0.014	0.035	Homeostatic
Gtpbp3	-0.269267	down in cluster	5.45794e-08	2.17226e-05	0.02	0.036	Homeostatic
Tnf	-0.104794	down in cluster	5.48587e-08	2.18337e-05	0.056	0.033	Homeostatic
Tyrobp	-1.15576	down in cluster	5.89637e-08	2.34675e-05	0.173	0.203	Homeostatic
Il15	-0.331579	down in cluster	6.19568e-08	2.46588e-05	0.144	0.101	Homeostatic
Vldlr	-0.626128	down in cluster	7.55227e-08	3.0058e-05	0.017	0.033	Homeostatic
Rock1	-0.552608	down in cluster	9.65781e-08	3.84381e-05	0.011	0.024	Homeostatic
Cd3g	-1.0092	down in cluster	9.716e-08	3.86697e-05	0.012	0.025	Homeostatic
Cd80	-0.589628	down in cluster	1.08499e-07	4.31827e-05	0.008	0.02	Homeostatic
Slfn2	-0.255808	down in cluster	1.12238e-07	4.46708e-05	0.106	0.072	Homeostatic
Cdkn2b	-1.55121	down in cluster	1.6659e-07	6.63029e-05	0.004	0.014	Homeostatic
Drd1	-0.289485	down in cluster	1.8764e-07	7.46807e-05	0.045	0.067	Homeostatic
Hmgcr	-0.276692	down in cluster	1.92296e-07	7.65337e-05	0.042	0.024	Homeostatic
Rps4x	-0.631744	down in cluster	2.019e-07	8.03562e-05	0.013	0.026	Homeostatic
Emilin1	-0.798549	down in cluster	2.20988e-07	8.79533e-05	0.009	0.021	Homeostatic
Ctla4	-2.12299	down in cluster	2.24635e-07	8.94048e-05	0.014	0.033	Homeostatic
Ptprz1	-0.198248	down in cluster	2.30626e-07	9.17893e-05	0.058	0.035	Homeostatic
Pdgfa	-1.62768	down in cluster	2.52963e-07	0.000100679	0.058	0.085	Homeostatic
Klf4	-0.441719	down in cluster	2.78091e-07	0.00011068	0.02	0.035	Homeostatic
Nucb2	-0.242239	down in cluster	2.78099e-07	0.000110683	0.046	0.068	Homeostatic
Slc17a6	-0.376223	down in cluster	3.59285e-07	0.000142995	0.021	0.036	Homeostatic
Rrm2	-0.183807	down in cluster	4.23594e-07	0.000168591	0.041	0.023	Homeostatic
Cldn5	-0.694499	down in cluster	4.3193e-07	0.000171908	0.02	0.036	Homeostatic
Zbtb46	-0.511251	down in cluster	6.74043e-07	0.000268269	0.016	0.029	Homeostatic
Car2	-0.157708	down in cluster	7.35559e-07	0.000292752	0.024	0.039	Homeostatic
Abca7	-0.206961	down in cluster	7.59074e-07	0.000302111	0.025	0.042	Homeostatic
C1ql1	-0.859638	down in cluster	7.69725e-07	0.00030635	0.01	0.022	Homeostatic
Lsp1	-0.955091	down in cluster	7.95324e-07	0.000316539	0.241	0.261	Homeostatic
Lgals3bp	-1.38029	down in cluster	8.5777e-07	0.000341392	0.079	0.108	Homeostatic
Rgs1	-1.63128	down in cluster	8.89314e-07	0.000353947	0.036	0.06	Homeostatic
Ldlr	-1.7032	down in cluster	9.27085e-07	0.00036898	0.024	0.045	Homeostatic
Tnfsf10	-0.203909	down in cluster	1.06474e-06	0.000423765	0.041	0.061	Homeostatic
Ifi208	-0.903476	down in cluster	1.07558e-06	0.000428079	0.01	0.021	Homeostatic
Lum	-0.876141	down in cluster	1.10871e-06	0.000441268	0.008	0.019	Homeostatic
Ptk2b	-0.30795	down in cluster	1.16997e-06	0.000465648	0.553	0.41	Homeostatic
Foxp2	-1.69009	down in cluster	1.25423e-06	0.000499186	0.024	0.044	Homeostatic
Me2	-0.23877	down in cluster	1.32299e-06	0.00052655	0.017	0.03	Homeostatic
Tmpo	-0.100985	down in cluster	3.27039e-06	0.00130162	0.027	0.014	Homeostatic
Pdgfra	-1.01982	down in cluster	3.74787e-06	0.00149165	0.006	0.015	Homeostatic
Fdft1	-0.150752	down in cluster	3.95427e-06	0.0015738	0.038	0.055	Homeostatic
Msr1	-0.78465	down in cluster	4.7279e-06	0.00188171	0.01	0.02	Homeostatic
Piezo2	-0.325372	down in cluster	5.13869e-06	0.0020452	0.019	0.033	Homeostatic
Zfp36	-0.983607	down in cluster	5.44642e-06	0.00216767	0.005	0.014	Homeostatic
Tmpo	-0.256326	down in cluster	6.43803e-06	0.00256234	0.009	0.018	Homeostatic
Bcl11b	-0.262367	down in cluster	7.16031e-06	0.0028498	0.071	0.048	Homeostatic
Ifnb1	-1.15324	down in cluster	7.64517e-06	0.00304278	0.009	0.019	Homeostatic
Il6	-0.734284	down in cluster	7.90798e-06	0.00314738	0.006	0.014	Homeostatic
Ifitm3	-0.791722	down in cluster	1.03558e-05	0.00412161	0.008	0.017	Homeostatic
Tap1	-0.203642	down in cluster	1.04816e-05	0.00417169	0.062	0.041	Homeostatic
Uba52	-0.306226	down in cluster	1.06826e-05	0.00425166	0.015	0.026	Homeostatic
Col1a2	-0.44187	down in cluster	1.0916e-05	0.00434455	0.019	0.032	Homeostatic
Cd36	-0.609788	down in cluster	1.16442e-05	0.00463438	0.007	0.016	Homeostatic
Scarb1	-1.63025	down in cluster	1.19503e-05	0.00475623	0.036	0.056	Homeostatic
Il12a	-0.22716	down in cluster	1.61621e-05	0.00643253	0.039	0.024	Homeostatic
Irf7	-1.96968	down in cluster	1.72535e-05	0.0068669	0.015	0.03	Homeostatic
Stat5a	-0.283274	down in cluster	1.88845e-05	0.00751603	0.021	0.034	Homeostatic
Sox10	-0.26585	down in cluster	1.94575e-05	0.0077441	0.059	0.04	Homeostatic
Cenpa	-1.05116	down in cluster	2.49406e-05	0.00992635	0.004	0.011	Homeostatic
Kdm6a	-0.124425	down in cluster	2.93762e-05	0.0116917	0.053	0.035	Homeostatic
Cxcl9	-0.673316	down in cluster	3.22171e-05	0.0128224	0.016	0.026	Homeostatic
Dusp1	-0.196756	down in cluster	3.39659e-05	0.0135184	0.061	0.042	Homeostatic
Apod	-1.80486	down in cluster	3.65176e-05	0.014534	0.017	0.033	Homeostatic
Ptger2	-1.65901	down in cluster	4.14476e-05	0.0164962	0.013	0.027	Homeostatic
Krt18	-1.21973	down in cluster	4.3232e-05	0.0172063	0.06	0.081	Homeostatic
Pilra	-0.180882	down in cluster	4.58159e-05	0.0182347	0.032	0.046	Homeostatic
Enpp6	-0.210813	down in cluster	5.1969e-05	0.0206837	0.035	0.021	Homeostatic
Piezo2	-0.205475	down in cluster	5.81096e-05	0.0231276	0.043	0.028	Homeostatic
Dtl	-0.374732	down in cluster	6.25135e-05	0.0248804	0.013	0.022	Homeostatic
Ifi209	-0.755987	down in cluster	6.70016e-05	0.0266666	0.006	0.013	Homeostatic
Aqp1	-0.407207	down in cluster	7.56462e-05	0.0301072	0.007	0.014	Homeostatic
Emilin1	-0.108493	down in cluster	8.74275e-05	0.0347962	0.028	0.017	Homeostatic
Ccl4	-1.85695	down in cluster	9.1423e-05	0.0363863	0.016	0.03	Homeostatic
Clu	-0.392174	down in cluster	9.32102e-05	0.0370976	0.588	0.449	Homeostatic
Emp3	-0.373242	down in cluster	0.000103743	0.0412896	0.009	0.018	Homeostatic
Sqle	-0.440234	down in cluster	0.000111232	0.0442703	0.086	0.063	Homeostatic
Zbtb46	-0.174381	down in cluster	0.000115706	0.0460509	0.038	0.024	Homeostatic
Fn1	-1.3337	down in cluster	0.000124846	0.0496889	0.02	0.034	Homeostatic
Lyve1	-1.66013	down in cluster	0.000142361	0.0566595	0.026	0.042	Homeostatic
Plac8	-1.25866	down in cluster	0.000147268	0.0586126	0.042	0.06	Homeostatic
Klk6	-0.403286	down in cluster	0.000151899	0.0604556	0.03	0.018	Homeostatic
Ccr2	-0.613554	down in cluster	0.000156017	0.0620948	0.006	0.012	Homeostatic
Psmb9	-0.276235	down in cluster	0.000165961	0.0660525	0.007	0.015	Homeostatic
Cd163l1	-0.651573	down in cluster	0.000167152	0.0665265	0.004	0.01	Homeostatic
Olig2	-0.133072	down in cluster	0.000189044	0.0752397	0.01	0.018	Homeostatic
Klrb1c	-0.270799	down in cluster	0.000214801	0.0854906	0.022	0.033	Homeostatic
PR8-M1-M2-M42	-0.276571	down in cluster	0.000226688	0.090222	0.024	0.014	Homeostatic
Mki67	-0.896089	down in cluster	0.000267592	0.106501	0.035	0.023	Homeostatic
Il12rb1	-0.597834	down in cluster	0.000270498	0.107658	0.007	0.014	Homeostatic
Stat1	-0.202497	down in cluster	0.000307014	0.122191	0.079	0.059	Homeostatic
Ms4a14	-2.41038	down in cluster	0.000397444	0.158183	0.004	0.011	Homeostatic
Cd68	-1.0286	down in cluster	0.000465499	0.185269	0.18	0.193	Homeostatic
Il6	-0.179708	down in cluster	0.000508358	0.202326	0.019	0.011	Homeostatic
Bub1	-0.314475	down in cluster	0.000514638	0.204826	0.012	0.02	Homeostatic
H2.Aa	-1.47454	down in cluster	0.000543234	0.216207	0.015	0.026	Homeostatic
Cd79a	-1.69372	down in cluster	0.000649512	0.258506	0.018	0.03	Homeostatic
Pdgfrb	-0.132527	down in cluster	0.000700792	0.278915	0.023	0.033	Homeostatic
Cux2	-0.50555	down in cluster	0.000708475	0.281973	0.089	0.068	Homeostatic
Ccl5	-0.590788	down in cluster	0.000914861	0.364115	0.006	0.011	Homeostatic
Ifi204	-0.322879	down in cluster	0.000926727	0.368837	0.074	0.056	Homeostatic
Isg15	-0.259935	down in cluster	0.00107021	0.425943	0.032	0.021	Homeostatic
Il33	-0.278982	down in cluster	0.00114686	0.456451	0.011	0.018	Homeostatic
Lag3	-0.458242	down in cluster	0.00115306	0.458918	0.582	0.433	Homeostatic
Uba52	-0.215456	down in cluster	0.00117819	0.46892	0.033	0.022	Homeostatic
Cd274	-1.17685	down in cluster	0.0013878	0.552346	0.057	0.073	Homeostatic
Tubb3	-0.634389	down in cluster	0.00145287	0.578242	0.149	0.117	Homeostatic
Ifngr2	-0.311391	down in cluster	0.00152628	0.607461	0.021	0.013	Homeostatic
Ifi208	-1.65195	down in cluster	0.00160822	0.640071	0.011	0.02	Homeostatic
F13a1	-0.180462	down in cluster	0.00174149	0.693112	0.015	0.008	Homeostatic
F13a1	-0.872834	down in cluster	0.00187296	0.745436	0.005	0.01	Homeostatic
Ccl2	-0.545522	down in cluster	0.00209756	0.83483	0.005	0.01	Homeostatic
Ccr2	-0.233145	down in cluster	0.00221904	0.883176	0.017	0.01	Homeostatic
Il23a	-0.579917	down in cluster	0.00224725	0.894406	0.01	0.016	Homeostatic
Ly6g	-0.134572	down in cluster	0.00250909	0.998619	0.014	0.021	Homeostatic
Ifng	-0.295165	down in cluster	0.00286323	1	0.013	0.019	Homeostatic
Cd163	-0.311562	down in cluster	0.00287987	1	0.033	0.023	Homeostatic
Cd28	-1.36939	down in cluster	0.00304512	1	0.048	0.062	Homeostatic
Usp18	-1.19311	down in cluster	0.00305087	1	0.018	0.028	Homeostatic
Gpr65	-1.10099	down in cluster	0.00338985	1	0.042	0.056	Homeostatic
Ctps	-0.233341	down in cluster	0.00350068	1	0.015	0.022	Homeostatic
Ncr1	-1.24052	down in cluster	0.00400772	1	0.047	0.06	Homeostatic
Cd63	-0.392858	down in cluster	0.00454551	1	0.018	0.011	Homeostatic
Ifi209	-0.270879	down in cluster	0.00474266	1	0.017	0.01	Homeostatic
Il16	-0.34926	down in cluster	0.00528845	1	0.02	0.013	Homeostatic
Ccl6	-1.40849	down in cluster	0.00749645	1	0.022	0.032	Homeostatic
Tgfb2	-0.446297	down in cluster	0.00815452	1	0.022	0.015	Homeostatic
Pf4	-0.169433	down in cluster	0.00821773	1	0.01	0.016	Homeostatic
Cd63	-0.318538	down in cluster	0.00851061	1	0.008	0.013	Homeostatic
Ifit2	-1.22813	down in cluster	0.00873789	1	0.049	0.061	Homeostatic
Clec9a	-0.188286	down in cluster	0.00962385	1	0.018	0.025	Homeostatic
Mx1	2.95364	up in cluster	1.03905e-189	4.13541e-187	0.205	0.035	IFN-responsive
Bst2	1.61319	up in cluster	3.61176e-162	1.43748e-159	0.376	0.119	IFN-responsive
Axl	1.07865	up in cluster	2.09565e-151	8.34069e-149	0.644	0.291	IFN-responsive
Usp18	2.60922	up in cluster	1.39083e-114	5.53549e-112	0.12	0.019	IFN-responsive
Irf7	2.4897	up in cluster	5.83923e-113	2.32401e-110	0.123	0.021	IFN-responsive
Ifit2	2.28511	up in cluster	1.61037e-111	6.40926e-109	0.193	0.049	IFN-responsive
Slfn5	2.09063	up in cluster	2.63635e-110	1.04927e-107	0.19	0.048	IFN-responsive
Csf1	0.818389	up in cluster	1.94773e-95	7.75195e-93	0.537	0.264	IFN-responsive
Parp14	0.954222	up in cluster	1.27186e-71	5.06199e-69	0.426	0.215	IFN-responsive
Trem2	0.552958	up in cluster	9.7572e-70	3.88336e-67	0.767	0.516	IFN-responsive
Ly6e	0.718075	up in cluster	2.36786e-69	9.42406e-67	0.625	0.383	IFN-responsive
Csf2ra	0.730741	up in cluster	2.5263e-63	1.00547e-60	0.439	0.228	IFN-responsive
Cd79a	1.616	up in cluster	2.91484e-58	1.16011e-55	0.096	0.023	IFN-responsive
Irgm1	0.994384	up in cluster	1.1423e-56	4.54636e-54	0.331	0.165	IFN-responsive
Stat2	1.40335	up in cluster	7.53371e-56	2.99842e-53	0.167	0.059	IFN-responsive
Oasl1	2.36028	up in cluster	2.37468e-55	9.45123e-53	0.078	0.016	IFN-responsive
Tyrobp	0.666231	up in cluster	1.67908e-54	6.68274e-52	0.367	0.186	IFN-responsive
Ccl3	0.904869	up in cluster	3.85809e-50	1.53552e-47	0.205	0.084	IFN-responsive
Itgax	0.606362	up in cluster	2.357e-45	9.38085e-43	0.298	0.148	IFN-responsive
Cd68	0.68659	up in cluster	2.49468e-45	9.92882e-43	0.34	0.18	IFN-responsive
Ctsb	0.338285	up in cluster	1.44381e-44	5.74638e-42	0.97	0.861	IFN-responsive
Fcgr3	0.467248	up in cluster	2.98616e-43	1.18849e-40	0.545	0.343	IFN-responsive
Isg15	2.07161	up in cluster	2.43265e-42	9.68194e-40	0.073	0.018	IFN-responsive
Pdcd1	0.678876	up in cluster	2.32838e-40	9.26694e-38	0.272	0.138	IFN-responsive
Cd9	0.4392	up in cluster	5.18239e-39	2.06259e-36	0.463	0.282	IFN-responsive
Stat1	1.15467	up in cluster	5.67903e-37	2.26025e-34	0.139	0.055	IFN-responsive
Fos	0.866352	up in cluster	3.03103e-35	1.20635e-32	0.134	0.053	IFN-responsive
Cd72	0.665475	up in cluster	3.35256e-33	1.33432e-30	0.267	0.143	IFN-responsive
Lag3	0.364606	up in cluster	9.37472e-33	3.73114e-30	0.629	0.438	IFN-responsive
Fkbp5	0.497329	up in cluster	3.56742e-31	1.41983e-28	0.329	0.194	IFN-responsive
Sp100	0.99643	up in cluster	3.96172e-31	1.57676e-28	0.235	0.127	IFN-responsive
C1qb	0.247104	up in cluster	4.10452e-31	1.6336e-28	0.956	0.834	IFN-responsive
Mog	0.670197	up in cluster	2.18242e-28	8.68605e-26	0.149	0.068	IFN-responsive
Rtp4	1.30695	up in cluster	5.13155e-28	2.04236e-25	0.091	0.034	IFN-responsive
Lsp1	0.428662	up in cluster	7.21706e-28	2.87239e-25	0.392	0.248	IFN-responsive
Inpp5d	0.288343	up in cluster	2.36866e-27	9.42727e-25	0.762	0.569	IFN-responsive
Relb	0.598944	up in cluster	7.76638e-26	3.09102e-23	0.203	0.108	IFN-responsive
Tap1	0.930003	up in cluster	1.61877e-24	6.44271e-22	0.098	0.04	IFN-responsive
Slfn2	1.04945	up in cluster	1.12486e-23	4.47694e-21	0.144	0.071	IFN-responsive
Ms4a1	1.25987	up in cluster	1.46629e-23	5.83583e-21	0.054	0.016	IFN-responsive
Gpr84	0.392091	up in cluster	2.34627e-23	9.33816e-21	0.297	0.182	IFN-responsive
Cxcl10	1.05393	up in cluster	3.83984e-22	1.52826e-19	0.093	0.039	IFN-responsive
Adrb1	0.357706	up in cluster	1.53862e-21	6.1237e-19	0.293	0.182	IFN-responsive
Tgfbr2	0.276975	up in cluster	1.55751e-21	6.1989e-19	0.633	0.469	IFN-responsive
Klrb1c	0.936386	up in cluster	1.73907e-21	6.92151e-19	0.072	0.027	IFN-responsive
Capg	0.437376	up in cluster	2.65478e-21	1.0566e-18	0.294	0.185	IFN-responsive
Ldlr	0.900708	up in cluster	3.70862e-21	1.47603e-18	0.091	0.039	IFN-responsive
Lyz2	0.427652	up in cluster	1.78102e-20	7.08845e-18	0.192	0.107	IFN-responsive
Cd34	0.291292	up in cluster	2.54644e-20	1.01348e-17	0.278	0.172	IFN-responsive
Il10ra	0.228255	up in cluster	3.27627e-20	1.30396e-17	0.768	0.589	IFN-responsive
Ifi208	1.02343	up in cluster	8.15161e-20	3.24434e-17	0.05	0.016	IFN-responsive
Cd163	1.10313	up in cluster	8.47162e-20	3.3717e-17	0.06	0.021	IFN-responsive
Zfp36	1.65622	up in cluster	8.72055e-20	3.47078e-17	0.037	0.01	IFN-responsive
Blnk	0.461388	up in cluster	3.36919e-19	1.34094e-16	0.244	0.15	IFN-responsive
Trf	0.210047	up in cluster	3.77326e-19	1.50176e-16	0.718	0.566	IFN-responsive
Lyve1	0.992744	up in cluster	4.66037e-19	1.85483e-16	0.084	0.036	IFN-responsive
Ifi213	1.44877	up in cluster	1.09102e-18	4.34226e-16	0.045	0.014	IFN-responsive
Ezh1	0.366851	up in cluster	5.96897e-18	2.37565e-15	0.297	0.195	IFN-responsive
Clec7a	0.32865	up in cluster	1.02966e-17	4.09804e-15	0.238	0.147	IFN-responsive
Plin4	0.847333	up in cluster	1.37132e-17	5.45787e-15	0.106	0.051	IFN-responsive
Plac8	0.583038	up in cluster	2.70653e-17	1.0772e-14	0.109	0.054	IFN-responsive
C1qa	0.183155	up in cluster	3.48992e-17	1.38899e-14	0.639	0.489	IFN-responsive
Foxp2	0.772792	up in cluster	4.28209e-17	1.70427e-14	0.084	0.038	IFN-responsive
Plcg2	0.220451	up in cluster	5.3002e-17	2.10948e-14	0.629	0.478	IFN-responsive
Piezo2	0.866529	up in cluster	1.39743e-16	5.56176e-14	0.065	0.027	IFN-responsive
S100a8	0.701993	up in cluster	2.38762e-16	9.50273e-14	0.076	0.033	IFN-responsive
Irgm2	0.438194	up in cluster	4.46371e-16	1.77655e-13	0.212	0.134	IFN-responsive
Cst7	0.559865	up in cluster	7.51402e-16	2.99058e-13	0.156	0.09	IFN-responsive
Klk6	1.03391	up in cluster	1.04161e-15	4.1456e-13	0.048	0.017	IFN-responsive
Cd274	0.636461	up in cluster	1.16851e-15	4.65068e-13	0.123	0.066	IFN-responsive
Stat3	0.260315	up in cluster	3.001e-15	1.1944e-12	0.379	0.269	IFN-responsive
Mcm7	0.863012	up in cluster	3.05393e-15	1.21546e-12	0.071	0.032	IFN-responsive
Enpp6	0.910521	up in cluster	3.83508e-15	1.52636e-12	0.053	0.021	IFN-responsive
Ccr2	1.15808	up in cluster	4.47795e-15	1.78222e-12	0.031	0.009	IFN-responsive
Ccl4	0.959929	up in cluster	8.56046e-15	3.40706e-12	0.061	0.026	IFN-responsive
Ifng	1.22872	up in cluster	1.14847e-14	4.57092e-12	0.044	0.016	IFN-responsive
Tyk2	0.245613	up in cluster	2.31717e-14	9.22232e-12	0.342	0.241	IFN-responsive
Ccl6	0.855828	up in cluster	2.44912e-14	9.7475e-12	0.064	0.028	IFN-responsive
Ifi204	0.86717	up in cluster	5.01333e-14	1.99531e-11	0.103	0.055	IFN-responsive
PR8-M1-M2-M42	1.32715	up in cluster	7.2436e-14	2.88295e-11	0.038	0.013	IFN-responsive
H2.D1	0.685545	up in cluster	7.53455e-14	2.99875e-11	0.111	0.061	IFN-responsive
Ccl12	0.336885	up in cluster	8.32601e-13	3.31375e-10	0.137	0.08	IFN-responsive
Tnfrsf1a	0.287459	up in cluster	9.44951e-13	3.76091e-10	0.274	0.19	IFN-responsive
Stat6	0.151229	up in cluster	1.18612e-12	4.72078e-10	0.494	0.371	IFN-responsive
Sirpa	0.185104	up in cluster	3.38909e-12	1.34886e-09	0.827	0.692	IFN-responsive
Cd3e	1.10852	up in cluster	3.7195e-12	1.48036e-09	0.042	0.017	IFN-responsive
Dtl	1.1303	up in cluster	3.8614e-12	1.53684e-09	0.045	0.018	IFN-responsive
Pvalb	0.430109	up in cluster	5.13064e-12	2.042e-09	0.136	0.081	IFN-responsive
Ier2	0.586425	up in cluster	8.91081e-12	3.5465e-09	0.086	0.045	IFN-responsive
H2.K1	0.252021	up in cluster	1.31554e-11	5.23584e-09	0.251	0.174	IFN-responsive
Uba52	0.958163	up in cluster	1.36527e-11	5.43377e-09	0.05	0.022	IFN-responsive
Fcer1g	0.168861	up in cluster	2.97231e-11	1.18298e-08	0.244	0.168	IFN-responsive
Irf8	0.182165	up in cluster	3.07833e-11	1.22518e-08	0.533	0.414	IFN-responsive
Il15	0.333386	up in cluster	3.80605e-11	1.51481e-08	0.161	0.102	IFN-responsive
Apod	0.556397	up in cluster	6.5034e-11	2.58835e-08	0.06	0.028	IFN-responsive
Irf9	0.374252	up in cluster	7.04266e-11	2.80298e-08	0.141	0.088	IFN-responsive
Il4	0.201073	up in cluster	2.00849e-10	7.99381e-08	0.14	0.087	IFN-responsive
Dhcr24	0.205782	up in cluster	2.37304e-10	9.44468e-08	0.109	0.064	IFN-responsive
Col1a2	0.691756	up in cluster	2.58615e-10	1.02929e-07	0.056	0.027	IFN-responsive
Ccl9	0.965801	up in cluster	2.91441e-10	1.15994e-07	0.038	0.016	IFN-responsive
Acly	0.207241	up in cluster	3.56903e-10	1.42047e-07	0.265	0.191	IFN-responsive
Ly6g	1.0196	up in cluster	3.99933e-10	1.59173e-07	0.041	0.017	IFN-responsive
Il17a	0.585533	up in cluster	5.00635e-10	1.99253e-07	0.065	0.033	IFN-responsive
Oasl2	0.798056	up in cluster	5.57284e-10	2.21799e-07	0.042	0.018	IFN-responsive
Ikbkb	0.103485	up in cluster	8.32868e-10	3.31482e-07	0.261	0.185	IFN-responsive
Tlr4	0.570392	up in cluster	1.38763e-09	5.52278e-07	0.105	0.063	IFN-responsive
Aif1	0.16355	up in cluster	1.41897e-09	5.64751e-07	0.275	0.202	IFN-responsive
Ctla4	0.604471	up in cluster	1.77854e-09	7.07859e-07	0.057	0.028	IFN-responsive
Ccr7	0.325879	up in cluster	1.95858e-09	7.79515e-07	0.082	0.046	IFN-responsive
Spp1	0.195529	up in cluster	2.78733e-09	1.10936e-06	0.122	0.076	IFN-responsive
Spi1	0.105445	up in cluster	4.40699e-09	1.75398e-06	0.221	0.156	IFN-responsive
Il23a	0.870405	up in cluster	7.18115e-09	2.8581e-06	0.033	0.013	IFN-responsive
Myd88	0.345747	up in cluster	7.38778e-09	2.94034e-06	0.138	0.091	IFN-responsive
Mag	0.209138	up in cluster	2.27719e-08	9.06323e-06	0.194	0.136	IFN-responsive
Emilin1	0.687941	up in cluster	2.50714e-08	9.97843e-06	0.037	0.017	IFN-responsive
Foxp3	1.1429	up in cluster	2.75123e-08	1.09499e-05	0.02	0.007	IFN-responsive
Cd52	0.419482	up in cluster	4.49238e-08	1.78797e-05	0.074	0.042	IFN-responsive
H2.Ab1	0.523952	up in cluster	6.59584e-08	2.62515e-05	0.042	0.02	IFN-responsive
Tcf7l2	0.272704	up in cluster	7.20696e-08	2.86837e-05	0.19	0.137	IFN-responsive
Il4ra	0.123376	up in cluster	1.64685e-07	6.55446e-05	0.221	0.163	IFN-responsive
Flt3	0.590251	up in cluster	1.97867e-07	7.87512e-05	0.037	0.017	IFN-responsive
Serpina3n	0.192419	up in cluster	2.25019e-07	8.95577e-05	0.094	0.059	IFN-responsive
Klf2	0.584315	up in cluster	2.7302e-07	0.000108662	0.053	0.028	IFN-responsive
Icam1	0.10572	up in cluster	6.12358e-07	0.000243719	0.21	0.156	IFN-responsive
Parp9	0.416947	up in cluster	7.44485e-07	0.000296305	0.09	0.057	IFN-responsive
Ccl2	1.04164	up in cluster	8.13579e-07	0.000323804	0.021	0.008	IFN-responsive
Gata3	0.55634	up in cluster	9.50786e-07	0.000378413	0.039	0.02	IFN-responsive
Eed	0.286922	up in cluster	1.66494e-06	0.000662644	0.082	0.051	IFN-responsive
Pf4	0.551036	up in cluster	1.9913e-06	0.000792537	0.029	0.013	IFN-responsive
Gpr65	0.25613	up in cluster	2.20365e-06	0.000877053	0.082	0.052	IFN-responsive
Cdkn1a	0.281501	up in cluster	2.73243e-06	0.00108751	0.066	0.04	IFN-responsive
Fcgr2b	0.2016	up in cluster	3.15926e-06	0.00125738	0.109	0.073	IFN-responsive
Pilra	0.378908	up in cluster	3.44553e-06	0.00137132	0.067	0.041	IFN-responsive
Ccl24	0.842883	up in cluster	4.21741e-06	0.00167853	0.025	0.011	IFN-responsive
Aldh1l1	0.158878	up in cluster	4.6166e-06	0.00183741	0.133	0.094	IFN-responsive
Rock1	0.460924	up in cluster	4.7001e-06	0.00187064	0.037	0.019	IFN-responsive
Lcat	0.649492	up in cluster	4.89661e-06	0.00194885	0.031	0.015	IFN-responsive
Bub1	0.578694	up in cluster	1.09862e-05	0.0043725	0.033	0.017	IFN-responsive
Abca7	0.398301	up in cluster	1.46089e-05	0.00581436	0.059	0.036	IFN-responsive
Tubb3	0.103387	up in cluster	1.4867e-05	0.00591708	0.16	0.118	IFN-responsive
Tnfsf10	0.161515	up in cluster	2.06234e-05	0.00820812	0.082	0.054	IFN-responsive
PR8-PB2	0.681728	up in cluster	2.10099e-05	0.00836194	0.016	0.006	IFN-responsive
Mcm6	0.402934	up in cluster	2.21358e-05	0.00881006	0.072	0.047	IFN-responsive
Btk	0.25446	up in cluster	2.79266e-05	0.0111148	0.084	0.056	IFN-responsive
Wfs1	0.185402	up in cluster	3.06805e-05	0.0122108	0.105	0.074	IFN-responsive
Clec9a	0.565376	up in cluster	3.178e-05	0.0126484	0.039	0.022	IFN-responsive
Sst	0.139957	up in cluster	3.75866e-05	0.0149595	0.046	0.027	IFN-responsive
PR8-NS1-NS2	0.165969	up in cluster	5.13163e-05	0.0204239	0.064	0.041	IFN-responsive
Chrdl1	0.675117	up in cluster	5.89632e-05	0.0234674	0.019	0.009	IFN-responsive
Cxcl9	0.28366	up in cluster	6.99978e-05	0.0278591	0.039	0.023	IFN-responsive
Nme5	0.576833	up in cluster	7.39003e-05	0.0294123	0.015	0.006	IFN-responsive
Kcnk13	0.207264	up in cluster	7.47209e-05	0.0297389	0.124	0.091	IFN-responsive
Mcm5	0.725938	up in cluster	8.01475e-05	0.0318987	0.037	0.021	IFN-responsive
Grm4	0.182734	up in cluster	0.00019889	0.0791582	0.097	0.07	IFN-responsive
Ikbkg	0.120764	up in cluster	0.000202122	0.0804446	0.125	0.093	IFN-responsive
Pparg	0.295946	up in cluster	0.000230263	0.0916445	0.027	0.014	IFN-responsive
Ifi209	1.17391	up in cluster	0.000231355	0.0920793	0.021	0.01	IFN-responsive
Socs1	0.482113	up in cluster	0.000385336	0.153364	0.026	0.014	IFN-responsive
Ctps	0.388893	up in cluster	0.000390116	0.155266	0.033	0.019	IFN-responsive
Ptger1	0.599403	up in cluster	0.000430465	0.171325	0.015	0.006	IFN-responsive
Psmb9	0.788679	up in cluster	0.000508329	0.202315	0.023	0.012	IFN-responsive
Hp	0.367866	up in cluster	0.000696114	0.277053	0.03	0.017	IFN-responsive
Cd28	0.130303	up in cluster	0.000937422	0.373094	0.08	0.058	IFN-responsive
Cav1	0.535935	up in cluster	0.00131884	0.524897	0.021	0.011	IFN-responsive
Tmpo	0.210799	up in cluster	0.00140018	0.557272	0.026	0.015	IFN-responsive
C1ql1	0.337042	up in cluster	0.00141422	0.56286	0.03	0.018	IFN-responsive
Fn1	0.113074	up in cluster	0.00165702	0.659495	0.046	0.031	IFN-responsive
Ace	0.100913	up in cluster	0.00166103	0.661088	0.057	0.039	IFN-responsive
Cd209a	0.672629	up in cluster	0.00175452	0.698298	0.012	0.006	IFN-responsive
Msr1	0.238719	up in cluster	0.00272283	1	0.028	0.017	IFN-responsive
Cdkn2a	0.172616	up in cluster	0.00281276	1	0.021	0.012	IFN-responsive
Car2	0.224126	up in cluster	0.00293259	1	0.05	0.034	IFN-responsive
Cd63	0.380424	up in cluster	0.00346223	1	0.02	0.011	IFN-responsive
Osmr	0.168483	up in cluster	0.00445372	1	0.015	0.008	IFN-responsive
Ms4a6d	0.165876	up in cluster	0.00448038	1	0.051	0.036	IFN-responsive
Sdc1	0.774781	up in cluster	0.00681653	1	0.012	0.006	IFN-responsive
Slc17a6	0.179922	up in cluster	0.00767134	1	0.045	0.032	IFN-responsive
Cd40	0.449328	up in cluster	0.00770451	1	0.027	0.017	IFN-responsive
Tnf	0.290203	up in cluster	0.008385	1	0.048	0.035	IFN-responsive
Gzmb	0.499896	up in cluster	0.00993329	1	0.011	0.006	IFN-responsive
Tmem119	-0.985566	down in cluster	8.86166e-22	3.52694e-19	0.409	0.481	IFN-responsive
Ptprc	-1.26113	down in cluster	1.4326e-19	5.70176e-17	0.112	0.208	IFN-responsive
Hexb	-0.39138	down in cluster	3.25237e-17	1.29444e-14	0.929	0.878	IFN-responsive
P2ry12	-1.22019	down in cluster	8.28592e-15	3.2978e-12	0.175	0.254	IFN-responsive
Cd33	-1.26095	down in cluster	2.59559e-13	1.03305e-10	0.059	0.123	IFN-responsive
Stab1	-1.12827	down in cluster	6.22493e-12	2.47752e-09	0.219	0.284	IFN-responsive
Cx3cr1	-0.606458	down in cluster	3.13696e-11	1.24851e-08	0.624	0.608	IFN-responsive
Ccr5	-1.08173	down in cluster	9.41104e-10	3.74559e-07	0.153	0.212	IFN-responsive
Sparc	-0.468632	down in cluster	4.16574e-09	1.65797e-06	0.713	0.679	IFN-responsive
Cd53	-1.09016	down in cluster	3.19806e-08	1.27283e-05	0.044	0.085	IFN-responsive
Ifngr1	-0.835592	down in cluster	3.87617e-08	1.54272e-05	0.176	0.232	IFN-responsive
Macf1	-0.323357	down in cluster	4.16842e-07	0.000165903	0.858	0.786	IFN-responsive
S100b	-0.836526	down in cluster	8.31354e-07	0.000330879	0.248	0.291	IFN-responsive
Slc1a3	-0.958331	down in cluster	6.54686e-06	0.00260565	0.062	0.098	IFN-responsive
Hsp90ab1	-0.943403	down in cluster	9.18986e-06	0.00365756	0.127	0.167	IFN-responsive
Mbp	-0.625153	down in cluster	1.02266e-05	0.00407017	0.731	0.687	IFN-responsive
Slc39a10	-1.16576	down in cluster	2.50397e-05	0.00996579	0.019	0.041	IFN-responsive
Entpd1	-0.852497	down in cluster	4.77676e-05	0.0190115	0.056	0.086	IFN-responsive
Krt18	-1.28017	down in cluster	5.85948e-05	0.0233207	0.053	0.081	IFN-responsive
H2.Aa	-2.40807	down in cluster	0.000124292	0.0494681	0.01	0.026	IFN-responsive
Tgfbr1	-0.589351	down in cluster	0.00032953	0.131153	0.281	0.309	IFN-responsive
Apoe	-0.192167	down in cluster	0.000382407	0.152198	0.913	0.822	IFN-responsive
Ptk2b	-0.115025	down in cluster	0.000418474	0.166553	0.509	0.422	IFN-responsive
Sox2	-0.949921	down in cluster	0.00050547	0.201177	0.04	0.063	IFN-responsive
Picalm	-0.751123	down in cluster	0.000769795	0.306378	0.085	0.112	IFN-responsive
Tgm2	-0.896418	down in cluster	0.000965474	0.384259	0.048	0.071	IFN-responsive
Cux2	-1.06706	down in cluster	0.000983531	0.391445	0.05	0.072	IFN-responsive
Hif1a	-0.602987	down in cluster	0.00176417	0.70214	0.376	0.379	IFN-responsive
Akt2	-0.94014	down in cluster	0.0019253	0.76627	0.036	0.055	IFN-responsive
Irf3	-0.116372	down in cluster	0.00211996	0.843743	0.319	0.265	IFN-responsive
Selplg	-0.29788	down in cluster	0.00397977	1	0.94	0.85	IFN-responsive
Scarb1	-0.127018	down in cluster	0.00429284	1	0.071	0.052	IFN-responsive
Tlr7	-0.820162	down in cluster	0.00554236	1	0.037	0.053	IFN-responsive
Cd14	-0.165948	down in cluster	0.00655113	1	0.176	0.145	IFN-responsive
H2.Eb1	-1.74355	down in cluster	0.00902012	1	0.021	0.033	IFN-responsive
Rgs1	2.75305	up in cluster	2.24792e-221	8.94673e-219	0.212	0.039	Inflamm DAM
Krt18	2.43386	up in cluster	2.08892e-206	8.3139e-204	0.251	0.059	Inflamm DAM
Col1a1	2.08468	up in cluster	7.38343e-200	2.93861e-197	0.311	0.09	Inflamm DAM
Lgals3bp	2.20295	up in cluster	5.69962e-191	2.26845e-188	0.291	0.083	Inflamm DAM
Hif1a	1.35817	up in cluster	5.46877e-185	2.17657e-182	0.64	0.349	Inflamm DAM
Il4	2.21309	up in cluster	9.8113e-164	3.9049e-161	0.255	0.073	Inflamm DAM
Ncr1	2.30676	up in cluster	1.40572e-140	5.59478e-138	0.184	0.044	Inflamm DAM
Itgax	1.62606	up in cluster	7.83734e-136	3.11926e-133	0.347	0.138	Inflamm DAM
Ctsb	0.548751	up in cluster	7.39143e-97	2.94179e-94	0.955	0.86	Inflamm DAM
Ctsd	0.453276	up in cluster	1.65017e-95	6.56767e-93	0.982	0.938	Inflamm DAM
Csf2ra	1.10818	up in cluster	2.21289e-83	8.80731e-81	0.406	0.225	Inflamm DAM
C1qc	0.639647	up in cluster	9.12259e-79	3.63079e-76	0.825	0.691	Inflamm DAM
Drd1	2.03106	up in cluster	1.07997e-74	4.29827e-72	0.154	0.051	Inflamm DAM
Foxp2	2.07856	up in cluster	3.84657e-72	1.53094e-69	0.117	0.033	Inflamm DAM
Lgals3	1.62691	up in cluster	3.15464e-69	1.25555e-66	0.193	0.077	Inflamm DAM
Plac8	1.79993	up in cluster	2.01302e-63	8.01182e-61	0.14	0.049	Inflamm DAM
Lag3	0.701607	up in cluster	6.56486e-63	2.61281e-60	0.607	0.435	Inflamm DAM
Inpp5d	0.623718	up in cluster	3.7184e-61	1.47992e-58	0.713	0.569	Inflamm DAM
Gfap	0.487402	up in cluster	3.16673e-56	1.26036e-53	0.756	0.603	Inflamm DAM
Scarb1	1.84648	up in cluster	5.02004e-56	1.99798e-53	0.128	0.045	Inflamm DAM
Tyrobp	1.06205	up in cluster	1.91326e-54	7.61479e-52	0.323	0.185	Inflamm DAM
Fcer1g	1.17358	up in cluster	1.33709e-51	5.32162e-49	0.287	0.161	Inflamm DAM
Il17a	1.92935	up in cluster	2.06908e-49	8.23495e-47	0.093	0.029	Inflamm DAM
Pdgfrb	1.81619	up in cluster	2.35841e-45	9.38646e-43	0.083	0.025	Inflamm DAM
Ptger2	1.95445	up in cluster	5.26593e-43	2.09584e-40	0.07	0.02	Inflamm DAM
Klrb1c	1.97512	up in cluster	5.89217e-42	2.34508e-39	0.08	0.025	Inflamm DAM
Ifnar1	1.22127	up in cluster	6.8051e-40	2.70843e-37	0.235	0.133	Inflamm DAM
Ccl3	1.29206	up in cluster	2.93428e-37	1.16784e-34	0.169	0.084	Inflamm DAM
Cst7	1.14903	up in cluster	1.99851e-35	7.95407e-33	0.17	0.086	Inflamm DAM
Il15	1.14856	up in cluster	8.53799e-35	3.39812e-32	0.184	0.098	Inflamm DAM
Ccl6	1.89955	up in cluster	1.56839e-34	6.2422e-32	0.076	0.026	Inflamm DAM
Gtpbp3	1.67686	up in cluster	1.00867e-32	4.0145e-30	0.077	0.027	Inflamm DAM
Ptk2b	0.649504	up in cluster	1.173e-31	4.66855e-29	0.52	0.418	Inflamm DAM
Lyz2	0.881592	up in cluster	7.50472e-30	2.98688e-27	0.189	0.105	Inflamm DAM
Col3a1	1.62928	up in cluster	1.00708e-27	4.00818e-25	0.084	0.034	Inflamm DAM
Col1a2	1.69087	up in cluster	2.74011e-27	1.09056e-24	0.067	0.025	Inflamm DAM
Lyve1	1.38596	up in cluster	3.55976e-27	1.41679e-24	0.085	0.035	Inflamm DAM
Tubb3	1.18977	up in cluster	9.72146e-26	3.86914e-23	0.19	0.114	Inflamm DAM
Ms4a7	1.65213	up in cluster	3.64755e-24	1.45172e-21	0.076	0.032	Inflamm DAM
Cemip2	1.34412	up in cluster	7.74878e-24	3.08401e-21	0.109	0.054	Inflamm DAM
Mcm7	1.55426	up in cluster	1.14739e-23	4.56661e-21	0.073	0.03	Inflamm DAM
Folr2	1.35545	up in cluster	2.46657e-23	9.81694e-21	0.085	0.038	Inflamm DAM
Irf8	0.566167	up in cluster	4.38501e-23	1.74523e-20	0.501	0.414	Inflamm DAM
Cd52	1.2459	up in cluster	2.92561e-22	1.16439e-19	0.087	0.04	Inflamm DAM
Cd3g	1.88809	up in cluster	3.23504e-22	1.28755e-19	0.052	0.019	Inflamm DAM
S100a8	1.62519	up in cluster	6.92862e-22	2.75759e-19	0.075	0.032	Inflamm DAM
Picalm	1.03686	up in cluster	8.08313e-22	3.21709e-19	0.17	0.103	Inflamm DAM
Fos	1.11003	up in cluster	7.20677e-20	2.86829e-17	0.104	0.054	Inflamm DAM
Irf3	0.632705	up in cluster	2.52524e-19	1.00505e-16	0.341	0.261	Inflamm DAM
Parp14	0.64593	up in cluster	4.06427e-19	1.61758e-16	0.301	0.223	Inflamm DAM
Clec9a	1.76731	up in cluster	1.54195e-18	6.13696e-16	0.051	0.02	Inflamm DAM
Ifi208	1.76164	up in cluster	1.75948e-18	7.00272e-16	0.044	0.016	Inflamm DAM
Aqp1	1.80078	up in cluster	1.87603e-17	7.46659e-15	0.032	0.01	Inflamm DAM
Ifi203	1.38057	up in cluster	3.03321e-17	1.20722e-14	0.052	0.021	Inflamm DAM
Pilra	1.29397	up in cluster	4.42495e-17	1.76113e-14	0.079	0.039	Inflamm DAM
Cdkn2b	1.8266	up in cluster	1.26658e-16	5.04097e-14	0.03	0.009	Inflamm DAM
Cd79a	1.39768	up in cluster	1.58187e-16	6.29583e-14	0.057	0.025	Inflamm DAM
Zbtb46	1.38353	up in cluster	4.92132e-16	1.95869e-13	0.054	0.023	Inflamm DAM
Cd84	0.522481	up in cluster	1.03442e-15	4.11699e-13	0.397	0.326	Inflamm DAM
Mog	0.805084	up in cluster	1.5002e-15	5.97078e-13	0.118	0.069	Inflamm DAM
Mertk	0.22567	up in cluster	1.31699e-14	5.24164e-12	0.792	0.699	Inflamm DAM
Serpina3n	1.05783	up in cluster	2.08622e-14	8.30317e-12	0.1	0.057	Inflamm DAM
Zfp36	1.84662	up in cluster	8.14261e-14	3.24076e-11	0.029	0.01	Inflamm DAM
Fcgr3	0.531469	up in cluster	1.31785e-13	5.24506e-11	0.413	0.352	Inflamm DAM
Msr1	1.46616	up in cluster	2.38574e-13	9.49524e-11	0.038	0.015	Inflamm DAM
Capg	0.53838	up in cluster	3.80412e-13	1.51404e-10	0.249	0.187	Inflamm DAM
Egr1	1.02659	up in cluster	4.76743e-13	1.89744e-10	0.099	0.058	Inflamm DAM
Bub1	1.75337	up in cluster	2.75556e-12	1.09671e-09	0.038	0.016	Inflamm DAM
Slc40a1	0.858268	up in cluster	4.21096e-12	1.67596e-09	0.141	0.095	Inflamm DAM
Ly6c2	1.72292	up in cluster	6.94846e-12	2.76549e-09	0.026	0.009	Inflamm DAM
Clec7a	0.505237	up in cluster	7.84448e-12	3.1221e-09	0.204	0.148	Inflamm DAM
Il4ra	0.571704	up in cluster	8.07719e-11	3.21472e-08	0.213	0.162	Inflamm DAM
Ifitm3	1.47317	up in cluster	2.82526e-10	1.12445e-07	0.03	0.013	Inflamm DAM
Irf1	0.728681	up in cluster	3.1331e-10	1.24698e-07	0.19	0.143	Inflamm DAM
Pvalb	0.803379	up in cluster	4.9982e-10	1.98928e-07	0.121	0.081	Inflamm DAM
Il12rb1	1.71952	up in cluster	7.1696e-10	2.8535e-07	0.027	0.011	Inflamm DAM
Dhcr24	0.741501	up in cluster	1.95165e-09	7.76758e-07	0.099	0.064	Inflamm DAM
Fn1	1.22912	up in cluster	2.30852e-09	9.18789e-07	0.054	0.03	Inflamm DAM
Top2a	0.947799	up in cluster	3.1226e-09	1.2428e-06	0.042	0.021	Inflamm DAM
Spp1	0.664355	up in cluster	3.44781e-09	1.37223e-06	0.113	0.076	Inflamm DAM
Lig1	1.01206	up in cluster	5.60421e-09	2.23047e-06	0.069	0.041	Inflamm DAM
Fdft1	0.978088	up in cluster	1.25317e-08	4.98761e-06	0.077	0.048	Inflamm DAM
Cd34	0.487314	up in cluster	1.77677e-08	7.07153e-06	0.22	0.175	Inflamm DAM
Ccl12	0.754091	up in cluster	2.19312e-08	8.72861e-06	0.116	0.081	Inflamm DAM
PR8-NS1-NS2	0.71163	up in cluster	2.67165e-08	1.06332e-05	0.067	0.04	Inflamm DAM
Ifnb1	1.32374	up in cluster	8.92536e-08	3.55229e-05	0.031	0.015	Inflamm DAM
Clu	0.283028	up in cluster	1.14392e-07	4.55281e-05	0.507	0.462	Inflamm DAM
Ace	0.762271	up in cluster	1.8888e-07	7.51743e-05	0.062	0.038	Inflamm DAM
Tgfb2	1.39148	up in cluster	1.0972e-06	0.000436685	0.029	0.014	Inflamm DAM
Ms4a6d	0.970995	up in cluster	1.83471e-06	0.000730213	0.056	0.035	Inflamm DAM
Ifit2	0.6404	up in cluster	2.33691e-06	0.000930089	0.083	0.057	Inflamm DAM
Kdm6a	1.09522	up in cluster	4.3922e-06	0.0017481	0.056	0.036	Inflamm DAM
Fcgrt	0.659603	up in cluster	1.48422e-05	0.0059072	0.105	0.079	Inflamm DAM
Tnfsf10	0.4346	up in cluster	2.80272e-05	0.0111548	0.077	0.054	Inflamm DAM
Irf4	0.857202	up in cluster	3.05433e-05	0.0121562	0.035	0.021	Inflamm DAM
Nfkb1	0.353005	up in cluster	7.03142e-05	0.027985	0.319	0.291	Inflamm DAM
Flt3	0.767017	up in cluster	0.000103044	0.0410115	0.03	0.017	Inflamm DAM
Apod	0.646177	up in cluster	0.000140391	0.0558757	0.045	0.029	Inflamm DAM
Abcg1	0.302997	up in cluster	0.000156186	0.0621621	0.229	0.198	Inflamm DAM
Socs3	0.474347	up in cluster	0.000156956	0.0624686	0.066	0.047	Inflamm DAM
Acly	0.62846	up in cluster	0.000211861	0.0843207	0.22	0.194	Inflamm DAM
Fcgr4	0.789015	up in cluster	0.000234139	0.0931873	0.046	0.031	Inflamm DAM
Hif3a	1.2243	up in cluster	0.000257835	0.102618	0.02	0.011	Inflamm DAM
Tcf7l2	0.88452	up in cluster	0.000440108	0.175163	0.162	0.139	Inflamm DAM
Ly6g	0.832681	up in cluster	0.000704084	0.280226	0.029	0.018	Inflamm DAM
Aldh1l1	0.485931	up in cluster	0.00101612	0.404414	0.116	0.095	Inflamm DAM
Ifng	0.990303	up in cluster	0.00104065	0.41418	0.027	0.017	Inflamm DAM
Pdgfa	0.302756	up in cluster	0.00119261	0.474659	0.1	0.08	Inflamm DAM
Csf1	0.155533	up in cluster	0.00125763	0.500535	0.312	0.281	Inflamm DAM
Il6	1.02271	up in cluster	0.00142839	0.568497	0.019	0.011	Inflamm DAM
Il23a	0.837013	up in cluster	0.00174775	0.695603	0.023	0.014	Inflamm DAM
Gzma	1.02417	up in cluster	0.00174803	0.695714	0.02	0.012	Inflamm DAM
Cd36	1.12069	up in cluster	0.00234887	0.934851	0.021	0.013	Inflamm DAM
Cd40	1.09815	up in cluster	0.00276652	1	0.026	0.017	Inflamm DAM
Sst	0.423351	up in cluster	0.00390027	1	0.039	0.028	Inflamm DAM
Dusp1	1.00096	up in cluster	0.0044568	1	0.056	0.043	Inflamm DAM
Arg1	1.00575	up in cluster	0.00658703	1	0.03	0.021	Inflamm DAM
Cdkn2a	0.907884	up in cluster	0.00704059	1	0.019	0.012	Inflamm DAM
Grm4	0.552001	up in cluster	0.00830743	1	0.085	0.07	Inflamm DAM
Slfn2	0.467041	up in cluster	0.00873803	1	0.09	0.075	Inflamm DAM
B2m	0.427004	up in cluster	0.00925433	1	0.187	0.17	Inflamm DAM
Ptger1	0.984432	up in cluster	0.00975083	1	0.012	0.007	Inflamm DAM
Cx3cr1	-1.59262	down in cluster	1.67739e-168	6.67603e-166	0.33	0.641	Inflamm DAM
Tmem119	-1.24588	down in cluster	1.48916e-81	5.92686e-79	0.28	0.498	Inflamm DAM
Mbp	-1.10152	down in cluster	1.11084e-71	4.42114e-69	0.558	0.705	Inflamm DAM
Lrp1	-0.6584	down in cluster	1.36129e-66	5.41794e-64	0.658	0.804	Inflamm DAM
Macf1	-0.620678	down in cluster	4.26443e-62	1.69724e-59	0.711	0.8	Inflamm DAM
Tgfbr1	-1.27545	down in cluster	4.02429e-56	1.60167e-53	0.149	0.325	Inflamm DAM
Trem2	-0.74979	down in cluster	1.22742e-52	4.88514e-50	0.365	0.554	Inflamm DAM
Bcas1	-1.10187	down in cluster	4.73104e-51	1.88296e-48	0.299	0.467	Inflamm DAM
Sparc	-0.639535	down in cluster	8.25631e-49	3.28601e-46	0.553	0.697	Inflamm DAM
Dst	-0.637568	down in cluster	2.82927e-46	1.12605e-43	0.499	0.644	Inflamm DAM
Bin1	-0.704697	down in cluster	3.65292e-44	1.45386e-41	0.434	0.59	Inflamm DAM
Ctss	-0.684644	down in cluster	7.21669e-44	2.87224e-41	0.417	0.573	Inflamm DAM
Nav3	-0.648616	down in cluster	1.25865e-42	5.00944e-40	0.55	0.673	Inflamm DAM
Hspa5	-1.76861	down in cluster	1.52661e-36	6.07589e-34	0.041	0.144	Inflamm DAM
Stab1	-1.07017	down in cluster	3.18525e-35	1.26773e-32	0.161	0.293	Inflamm DAM
Syk	-0.716797	down in cluster	1.60565e-33	6.39049e-31	0.223	0.366	Inflamm DAM
Ccr5	-1.16031	down in cluster	3.67818e-33	1.46392e-30	0.102	0.22	Inflamm DAM
Ptgs1	-0.769101	down in cluster	2.02713e-29	8.06798e-27	0.186	0.313	Inflamm DAM
Ptprc	-0.895736	down in cluster	2.9843e-29	1.18775e-26	0.101	0.212	Inflamm DAM
Ifnar2	-1.3555	down in cluster	1.46836e-28	5.84409e-26	0.059	0.153	Inflamm DAM
Ifngr1	-0.779169	down in cluster	2.04434e-28	8.13648e-26	0.124	0.24	Inflamm DAM
Tgfbr2	-0.584337	down in cluster	4.48721e-28	1.78591e-25	0.36	0.495	Inflamm DAM
Selplg	-0.445872	down in cluster	7.28877e-28	2.90093e-25	0.835	0.86	Inflamm DAM
P2ry12	-0.746191	down in cluster	7.04321e-25	2.8032e-22	0.149	0.259	Inflamm DAM
Tnfrsf1b	-0.931721	down in cluster	1.40905e-24	5.60801e-22	0.09	0.186	Inflamm DAM
Trf	-0.429584	down in cluster	2.36836e-24	9.42607e-22	0.466	0.59	Inflamm DAM
Bhlhe41	-0.59372	down in cluster	4.11645e-23	1.63835e-20	0.2	0.313	Inflamm DAM
Sp100	-1.1903	down in cluster	4.74727e-23	1.88941e-20	0.062	0.143	Inflamm DAM
Tyk2	-0.710366	down in cluster	2.13171e-20	8.48419e-18	0.158	0.259	Inflamm DAM
Icam1	-0.992612	down in cluster	2.10534e-19	8.37924e-17	0.089	0.169	Inflamm DAM
Tmem176b	-1.39919	down in cluster	2.70981e-18	1.0785e-15	0.032	0.09	Inflamm DAM
Tgm2	-1.21834	down in cluster	3.45025e-18	1.3732e-15	0.022	0.075	Inflamm DAM
Tlr7	-2.07397	down in cluster	3.63439e-18	1.44649e-15	0.011	0.057	Inflamm DAM
Atp1a1	-0.841229	down in cluster	3.13527e-17	1.24784e-14	0.102	0.18	Inflamm DAM
Piezo1	-1.07294	down in cluster	8.35645e-17	3.32587e-14	0.046	0.106	Inflamm DAM
Stat6	-0.468797	down in cluster	1.35292e-16	5.38462e-14	0.287	0.391	Inflamm DAM
Plcg2	-0.362762	down in cluster	4.02319e-16	1.60123e-13	0.391	0.501	Inflamm DAM
Ptgds	-0.19769	down in cluster	4.55396e-16	1.81248e-13	0.096	0.17	Inflamm DAM
Vsir	-0.241865	down in cluster	7.90595e-16	3.14657e-13	0.887	0.911	Inflamm DAM
Il10ra	-0.409853	down in cluster	1.22293e-15	4.86725e-13	0.53	0.611	Inflamm DAM
Apoe	-0.630909	down in cluster	1.78614e-15	7.10883e-13	0.819	0.83	Inflamm DAM
Cspg4	-1.88572	down in cluster	1.93168e-15	7.68809e-13	0.015	0.057	Inflamm DAM
Parp9	-1.21328	down in cluster	4.45681e-15	1.77381e-12	0.02	0.064	Inflamm DAM
Cd33	-0.858522	down in cluster	2.65872e-14	1.05817e-11	0.065	0.125	Inflamm DAM
Ly6e	-0.321842	down in cluster	1.13509e-11	4.51766e-09	0.318	0.411	Inflamm DAM
Mag	-0.710644	down in cluster	1.72904e-11	6.8816e-09	0.09	0.146	Inflamm DAM
Slc39a10	-1.55729	down in cluster	1.35589e-10	5.39645e-08	0.013	0.043	Inflamm DAM
Tgfb1	-0.449647	down in cluster	1.85534e-10	7.38424e-08	0.107	0.165	Inflamm DAM
Sall1	-0.308382	down in cluster	5.75305e-10	2.28971e-07	0.598	0.653	Inflamm DAM
Slc1a3	-0.674034	down in cluster	8.52613e-10	3.3934e-07	0.056	0.1	Inflamm DAM
Mki67	-3.33822	down in cluster	1.65299e-09	6.57891e-07	0.005	0.027	Inflamm DAM
Abca7	-1.36312	down in cluster	1.84379e-09	7.33828e-07	0.013	0.04	Inflamm DAM
Stat2	-0.950508	down in cluster	2.91901e-09	1.16177e-06	0.035	0.071	Inflamm DAM
Abca1	-0.379715	down in cluster	4.2324e-09	1.6845e-06	0.186	0.251	Inflamm DAM
C3ar1	-0.456127	down in cluster	6.10952e-09	2.43159e-06	0.103	0.155	Inflamm DAM
Ikbkg	-0.641756	down in cluster	9.73266e-09	3.8736e-06	0.059	0.1	Inflamm DAM
Csf2rb	-0.965014	down in cluster	1.05492e-08	4.19858e-06	0.026	0.058	Inflamm DAM
Cd47	-0.369537	down in cluster	1.07564e-08	4.28105e-06	0.083	0.13	Inflamm DAM
Pecam1	-1.17308	down in cluster	1.38504e-08	5.51244e-06	0.02	0.049	Inflamm DAM
Lifr	-0.552625	down in cluster	3.88901e-08	1.54783e-05	0.048	0.085	Inflamm DAM
Fcgr1	-0.265521	down in cluster	5.33841e-08	2.12469e-05	0.17	0.23	Inflamm DAM
S100b	-0.437598	down in cluster	6.08086e-08	2.42018e-05	0.234	0.294	Inflamm DAM
Suz12	-0.486674	down in cluster	1.15461e-07	4.59533e-05	0.036	0.068	Inflamm DAM
Blnk	-0.2918	down in cluster	1.15505e-07	4.59708e-05	0.113	0.162	Inflamm DAM
Fkbp5	-0.28612	down in cluster	1.20683e-07	4.80316e-05	0.155	0.21	Inflamm DAM
Cux2	-0.846106	down in cluster	6.45892e-07	0.000257065	0.043	0.073	Inflamm DAM
Fcer1a	-1.16993	down in cluster	7.60725e-07	0.000302769	0.013	0.033	Inflamm DAM
Rel	-0.641499	down in cluster	2.03031e-06	0.000808062	0.028	0.053	Inflamm DAM
Bst2	-0.460394	down in cluster	2.34451e-06	0.000933114	0.102	0.142	Inflamm DAM
Aqp4	-0.570563	down in cluster	2.50273e-06	0.000996087	0.065	0.099	Inflamm DAM
Ptprz1	-1.04378	down in cluster	4.00034e-06	0.00159214	0.019	0.04	Inflamm DAM
Ikbkb	-0.244251	down in cluster	4.17518e-06	0.00166172	0.148	0.196	Inflamm DAM
H2.Aa	-1.37482	down in cluster	5.73262e-06	0.00228158	0.01	0.026	Inflamm DAM
Ezh1	-0.236899	down in cluster	7.96543e-06	0.00317024	0.16	0.207	Inflamm DAM
Sox2	-0.695394	down in cluster	8.44349e-06	0.00336051	0.038	0.064	Inflamm DAM
Irf9	-0.409139	down in cluster	1.84199e-05	0.00733111	0.064	0.095	Inflamm DAM
Cdkn1a	-0.942941	down in cluster	2.10314e-05	0.00837049	0.024	0.044	Inflamm DAM
Hsp90ab1	-0.194922	down in cluster	2.1486e-05	0.00855145	0.127	0.168	Inflamm DAM
Itgam	-0.245284	down in cluster	2.72526e-05	0.0108466	0.325	0.379	Inflamm DAM
Btk	-0.53945	down in cluster	2.99648e-05	0.011926	0.037	0.061	Inflamm DAM
Relb	-0.322732	down in cluster	3.68941e-05	0.0146838	0.086	0.118	Inflamm DAM
Sult1a1	-0.730619	down in cluster	4.22744e-05	0.0168252	0.024	0.044	Inflamm DAM
Scarb2	-0.188473	down in cluster	4.33402e-05	0.0172494	0.199	0.247	Inflamm DAM
Il12a	-0.935649	down in cluster	4.72197e-05	0.0187935	0.012	0.028	Inflamm DAM
C1qa	-0.181409	down in cluster	4.73095e-05	0.0188292	0.443	0.507	Inflamm DAM
Rorb	-0.634097	down in cluster	5.32906e-05	0.0212096	0.023	0.043	Inflamm DAM
Cd274	-0.207114	down in cluster	6.00405e-05	0.0238961	0.048	0.073	Inflamm DAM
Klf2	-0.910484	down in cluster	7.9293e-05	0.0315586	0.016	0.032	Inflamm DAM
Hmgcs1	-0.296264	down in cluster	7.95434e-05	0.0316583	0.062	0.09	Inflamm DAM
H2.Ab1	-1.43974	down in cluster	7.9719e-05	0.0317282	0.01	0.023	Inflamm DAM
H2.D1	-0.386084	down in cluster	8.85022e-05	0.0352239	0.044	0.067	Inflamm DAM
Nfkbia	-0.482971	down in cluster	0.000126828	0.0504774	0.064	0.091	Inflamm DAM
Ikbke	-0.768702	down in cluster	0.000128294	0.0510609	0.018	0.034	Inflamm DAM
C3	-0.759746	down in cluster	0.000163461	0.0650577	0.012	0.025	Inflamm DAM
Myd88	-0.349086	down in cluster	0.000179956	0.0716226	0.07	0.097	Inflamm DAM
Ugt8a	-0.796721	down in cluster	0.000256569	0.102114	0.025	0.043	Inflamm DAM
Ier2	-0.567404	down in cluster	0.000273181	0.108726	0.031	0.05	Inflamm DAM
Akt2	-0.397212	down in cluster	0.000362186	0.14415	0.036	0.055	Inflamm DAM
Sox9	-0.372834	down in cluster	0.000439069	0.174749	0.098	0.127	Inflamm DAM
Vldlr	-0.71646	down in cluster	0.000677251	0.269546	0.017	0.03	Inflamm DAM
Ldlr	-0.524346	down in cluster	0.000685296	0.272748	0.028	0.044	Inflamm DAM
Gad2	-0.453415	down in cluster	0.00127057	0.505685	0.034	0.051	Inflamm DAM
Itpr2	-0.237729	down in cluster	0.00198333	0.789366	0.083	0.107	Inflamm DAM
Tlr4	-0.309892	down in cluster	0.00207814	0.827102	0.05	0.069	Inflamm DAM
Hp	-0.622134	down in cluster	0.00282027	1	0.01	0.019	Inflamm DAM
H2.Eb1	-1.3163	down in cluster	0.00345858	1	0.021	0.033	Inflamm DAM
Vim	-0.277146	down in cluster	0.00470973	1	0.117	0.141	Inflamm DAM
Tap1	-0.277972	down in cluster	0.00500647	1	0.031	0.045	Inflamm DAM
Ptprc	1.52131	up in cluster	0	0	0.52	0.151	Lymphoid-enriched DAM
Lpl	1.84241	up in cluster	0	0	0.47	0.104	Lymphoid-enriched DAM
Cspg4	2.6117	up in cluster	0	0	0.227	0.026	Lymphoid-enriched DAM
Igf1	1.56786	up in cluster	1.57855e-289	6.28264e-287	0.313	0.071	Lymphoid-enriched DAM
Clec7a	1.33064	up in cluster	3.17924e-272	1.26534e-269	0.398	0.116	Lymphoid-enriched DAM
Hif1a	0.894065	up in cluster	1.13741e-245	4.52689e-243	0.713	0.327	Lymphoid-enriched DAM
Csf1	0.943871	up in cluster	3.42007e-243	1.36119e-240	0.593	0.237	Lymphoid-enriched DAM
Capg	1.00824	up in cluster	1.82891e-227	7.27908e-225	0.445	0.154	Lymphoid-enriched DAM
Sp100	1.20967	up in cluster	1.43808e-192	5.72354e-190	0.327	0.105	Lymphoid-enriched DAM
Bhlhe41	0.825864	up in cluster	1.85831e-188	7.39609e-186	0.573	0.259	Lymphoid-enriched DAM
C3ar1	1.19521	up in cluster	4.98623e-173	1.98452e-170	0.34	0.12	Lymphoid-enriched DAM
Vim	1.17424	up in cluster	3.4272e-172	1.36403e-169	0.323	0.11	Lymphoid-enriched DAM
Ctsd	0.555951	up in cluster	1.84599e-168	7.34702e-166	0.995	0.934	Lymphoid-enriched DAM
Lsp1	0.630014	up in cluster	3.32666e-143	1.32401e-140	0.493	0.222	Lymphoid-enriched DAM
Apoe	0.405158	up in cluster	1.29445e-141	5.15191e-139	0.976	0.806	Lymphoid-enriched DAM
Ctsb	0.505951	up in cluster	1.81696e-139	7.2315e-137	0.986	0.851	Lymphoid-enriched DAM
Cst7	0.91056	up in cluster	1.28924e-130	5.13116e-128	0.231	0.073	Lymphoid-enriched DAM
Nfkb1	0.60515	up in cluster	9.78733e-130	3.89536e-127	0.528	0.258	Lymphoid-enriched DAM
Cd274	1.17926	up in cluster	1.00394e-129	3.99569e-127	0.187	0.052	Lymphoid-enriched DAM
Tgfbr1	0.600515	up in cluster	2.81647e-114	1.12095e-111	0.531	0.272	Lymphoid-enriched DAM
Ikbke	1.63665	up in cluster	8.45974e-113	3.36698e-110	0.107	0.021	Lymphoid-enriched DAM
Gpr65	1.37677	up in cluster	1.45171e-106	5.77782e-104	0.147	0.04	Lymphoid-enriched DAM
Gfap	0.332315	up in cluster	2.029e-105	8.07544e-103	0.863	0.581	Lymphoid-enriched DAM
Pdcd1	0.630227	up in cluster	3.27562e-105	1.3037e-102	0.302	0.124	Lymphoid-enriched DAM
Axl	0.389497	up in cluster	1.03819e-103	4.13198e-101	0.546	0.282	Lymphoid-enriched DAM
Tgfbr2	0.469042	up in cluster	3.84434e-102	1.53005e-99	0.737	0.441	Lymphoid-enriched DAM
Tmem176b	1.01722	up in cluster	1.03635e-96	4.12467e-94	0.193	0.067	Lymphoid-enriched DAM
Irf8	0.436487	up in cluster	4.70656e-91	1.87321e-88	0.659	0.386	Lymphoid-enriched DAM
Hsp90ab1	0.555383	up in cluster	5.6733e-90	2.25797e-87	0.313	0.141	Lymphoid-enriched DAM
Cd53	0.896146	up in cluster	4.37867e-89	1.74271e-86	0.186	0.066	Lymphoid-enriched DAM
Cux2	1.08783	up in cluster	9.89107e-83	3.93665e-80	0.163	0.056	Lymphoid-enriched DAM
Parp9	1.18025	up in cluster	2.11417e-81	8.41441e-79	0.144	0.047	Lymphoid-enriched DAM
Cd28	0.902772	up in cluster	3.86572e-78	1.53856e-75	0.144	0.047	Lymphoid-enriched DAM
Tyk2	0.39422	up in cluster	5.44652e-77	2.16772e-74	0.422	0.222	Lymphoid-enriched DAM
Cd14	0.646268	up in cluster	1.49888e-69	5.96554e-67	0.271	0.129	Lymphoid-enriched DAM
Macf1	0.322953	up in cluster	2.40353e-69	9.56604e-67	0.966	0.764	Lymphoid-enriched DAM
Spp1	1.54017	up in cluster	1.70197e-68	6.77385e-66	0.167	0.066	Lymphoid-enriched DAM
Slfn5	0.809789	up in cluster	1.17914e-67	4.69297e-65	0.135	0.046	Lymphoid-enriched DAM
B2m	0.416979	up in cluster	2.1309e-66	8.48097e-64	0.303	0.151	Lymphoid-enriched DAM
Atp1a1	0.412247	up in cluster	9.74338e-66	3.87787e-63	0.305	0.152	Lymphoid-enriched DAM
Ccl3	0.613101	up in cluster	7.44792e-62	2.96427e-59	0.186	0.078	Lymphoid-enriched DAM
H2.K1	0.42635	up in cluster	2.23542e-61	8.89699e-59	0.309	0.159	Lymphoid-enriched DAM
Stat2	0.890777	up in cluster	5.52942e-59	2.20071e-56	0.143	0.055	Lymphoid-enriched DAM
Slc39a10	1.00365	up in cluster	1.81406e-58	7.21997e-56	0.098	0.03	Lymphoid-enriched DAM
Ifi204	0.779958	up in cluster	2.40159e-58	9.55833e-56	0.13	0.047	Lymphoid-enriched DAM
Suz12	0.87468	up in cluster	1.37089e-57	5.45613e-55	0.139	0.053	Lymphoid-enriched DAM
Ldlr	0.969739	up in cluster	1.21271e-56	4.82657e-54	0.103	0.033	Lymphoid-enriched DAM
Kdm6a	0.966885	up in cluster	3.94657e-56	1.57074e-53	0.094	0.029	Lymphoid-enriched DAM
Cd68	0.288877	up in cluster	5.43324e-56	2.16243e-53	0.322	0.172	Lymphoid-enriched DAM
Nlrp3	0.275184	up in cluster	5.67593e-55	2.25902e-52	0.468	0.277	Lymphoid-enriched DAM
Scarb2	0.249697	up in cluster	2.03046e-54	8.08125e-52	0.389	0.22	Lymphoid-enriched DAM
Serpina3n	0.592981	up in cluster	2.13814e-54	8.50981e-52	0.133	0.051	Lymphoid-enriched DAM
Ccl4	1.14576	up in cluster	3.58703e-54	1.42764e-51	0.076	0.021	Lymphoid-enriched DAM
Cd9	0.282316	up in cluster	7.82757e-53	3.11537e-50	0.456	0.271	Lymphoid-enriched DAM
Cd84	0.285597	up in cluster	1.09644e-52	4.36385e-50	0.499	0.307	Lymphoid-enriched DAM
Col1a1	0.194997	up in cluster	1.04863e-51	4.17354e-49	0.209	0.098	Lymphoid-enriched DAM
Stat6	0.199969	up in cluster	2.70546e-51	1.07677e-48	0.564	0.352	Lymphoid-enriched DAM
Ms4a14	2.08194	up in cluster	1.25157e-50	4.98125e-48	0.038	0.006	Lymphoid-enriched DAM
Ikbkb	0.27738	up in cluster	1.41494e-48	5.63144e-46	0.312	0.172	Lymphoid-enriched DAM
Cd72	0.49294	up in cluster	1.79012e-48	7.12466e-46	0.258	0.136	Lymphoid-enriched DAM
Irf9	0.547193	up in cluster	1.27686e-47	5.08191e-45	0.172	0.079	Lymphoid-enriched DAM
C3	1.13675	up in cluster	1.93644e-46	7.70704e-44	0.065	0.018	Lymphoid-enriched DAM
Tlr7	1.04032	up in cluster	1.13261e-45	4.5078e-43	0.11	0.043	Lymphoid-enriched DAM
Ctss	0.196343	up in cluster	3.20482e-44	1.27552e-41	0.757	0.526	Lymphoid-enriched DAM
Pdgfa	0.420812	up in cluster	1.92462e-43	7.66e-41	0.155	0.071	Lymphoid-enriched DAM
Hmgcs1	0.354706	up in cluster	7.29817e-43	2.90467e-40	0.162	0.075	Lymphoid-enriched DAM
Ptk2b	0.119043	up in cluster	1.24627e-42	4.96015e-40	0.614	0.399	Lymphoid-enriched DAM
Nav3	0.198887	up in cluster	5.23501e-41	2.08353e-38	0.85	0.632	Lymphoid-enriched DAM
Fcgr2b	0.590321	up in cluster	8.2509e-40	3.28386e-37	0.142	0.066	Lymphoid-enriched DAM
Jak2	0.460593	up in cluster	1.47357e-38	5.86481e-36	0.156	0.075	Lymphoid-enriched DAM
Ifnar2	0.256023	up in cluster	1.54168e-38	6.13589e-36	0.234	0.129	Lymphoid-enriched DAM
Hspa5	0.322705	up in cluster	2.12466e-38	8.45614e-36	0.221	0.119	Lymphoid-enriched DAM
Lgals3	0.461522	up in cluster	1.14699e-37	4.56502e-35	0.16	0.078	Lymphoid-enriched DAM
Aqp4	0.516383	up in cluster	6.46177e-36	2.57178e-33	0.166	0.085	Lymphoid-enriched DAM
Lyz2	0.27934	up in cluster	3.63016e-35	1.4448e-32	0.192	0.101	Lymphoid-enriched DAM
Ezh1	0.154862	up in cluster	4.57863e-35	1.82229e-32	0.309	0.186	Lymphoid-enriched DAM
Cd86	0.449248	up in cluster	7.50534e-35	2.98712e-32	0.173	0.09	Lymphoid-enriched DAM
Cxcl10	0.486064	up in cluster	1.00328e-34	3.99307e-32	0.091	0.036	Lymphoid-enriched DAM
Jak1	0.106118	up in cluster	7.36447e-33	2.93106e-30	0.368	0.232	Lymphoid-enriched DAM
Cd47	0.233196	up in cluster	2.33049e-31	9.27537e-29	0.202	0.114	Lymphoid-enriched DAM
Picalm	0.270651	up in cluster	2.23806e-30	8.90749e-28	0.181	0.099	Lymphoid-enriched DAM
Krt18	0.281626	up in cluster	5.30774e-29	2.11248e-26	0.137	0.07	Lymphoid-enriched DAM
Ikbkg	0.267454	up in cluster	5.76586e-29	2.29481e-26	0.16	0.086	Lymphoid-enriched DAM
Hexb	0.188565	up in cluster	6.25839e-29	2.49084e-26	0.979	0.867	Lymphoid-enriched DAM
Fdft1	0.393154	up in cluster	1.30919e-28	5.21058e-26	0.097	0.044	Lymphoid-enriched DAM
Tnfaip3	0.326812	up in cluster	1.53329e-27	6.10248e-25	0.176	0.099	Lymphoid-enriched DAM
Sox2	0.260391	up in cluster	5.257e-27	2.09229e-24	0.11	0.053	Lymphoid-enriched DAM
Ier2	0.420735	up in cluster	9.00674e-27	3.58468e-24	0.092	0.042	Lymphoid-enriched DAM
Stat1	0.391656	up in cluster	1.70136e-26	6.7714e-24	0.11	0.054	Lymphoid-enriched DAM
Ctla4	0.495574	up in cluster	1.72308e-25	6.85785e-23	0.064	0.025	Lymphoid-enriched DAM
Eed	0.432289	up in cluster	2.51029e-25	9.99096e-23	0.098	0.047	Lymphoid-enriched DAM
Rtp4	0.658588	up in cluster	3.17198e-25	1.26245e-22	0.075	0.032	Lymphoid-enriched DAM
Scarb1	0.384225	up in cluster	4.71491e-25	1.87653e-22	0.097	0.047	Lymphoid-enriched DAM
Kcnk13	0.226714	up in cluster	2.43293e-24	9.68306e-22	0.151	0.084	Lymphoid-enriched DAM
Arg1	0.574161	up in cluster	2.54463e-23	1.01276e-20	0.049	0.018	Lymphoid-enriched DAM
Slc17a6	0.55788	up in cluster	2.69113e-23	1.07107e-20	0.066	0.028	Lymphoid-enriched DAM
Mx1	0.450958	up in cluster	3.79223e-23	1.50931e-20	0.087	0.041	Lymphoid-enriched DAM
Cdkn1a	0.49985	up in cluster	4.55171e-23	1.81158e-20	0.079	0.036	Lymphoid-enriched DAM
Ifit2	0.32201	up in cluster	5.7922e-23	2.3053e-20	0.104	0.053	Lymphoid-enriched DAM
C1ql1	1.22477	up in cluster	3.1579e-22	1.25684e-19	0.044	0.015	Lymphoid-enriched DAM
Tnf	0.843645	up in cluster	4.59184e-22	1.82755e-19	0.069	0.031	Lymphoid-enriched DAM
Fn1	0.422195	up in cluster	4.95654e-22	1.9727e-19	0.064	0.027	Lymphoid-enriched DAM
Relb	0.111798	up in cluster	8.62352e-22	3.43216e-19	0.177	0.105	Lymphoid-enriched DAM
Rel	0.455461	up in cluster	1.05009e-21	4.17934e-19	0.09	0.044	Lymphoid-enriched DAM
Me2	0.55309	up in cluster	1.41378e-21	5.62686e-19	0.055	0.022	Lymphoid-enriched DAM
Tlr4	0.17472	up in cluster	1.71888e-20	6.84114e-18	0.111	0.06	Lymphoid-enriched DAM
Btk	0.333088	up in cluster	4.41197e-20	1.75596e-17	0.099	0.052	Lymphoid-enriched DAM
Fcer1a	0.495682	up in cluster	3.6422e-19	1.44959e-16	0.06	0.027	Lymphoid-enriched DAM
Mcm6	0.197118	up in cluster	4.11237e-19	1.63672e-16	0.085	0.043	Lymphoid-enriched DAM
Klf4	0.369044	up in cluster	1.09882e-18	4.3733e-16	0.06	0.027	Lymphoid-enriched DAM
Bcl11b	0.136588	up in cluster	3.74698e-18	1.4913e-15	0.088	0.046	Lymphoid-enriched DAM
Cd44	1.29323	up in cluster	4.12443e-18	1.64152e-15	0.021	0.005	Lymphoid-enriched DAM
Nfkb2	0.211601	up in cluster	4.14804e-18	1.65092e-15	0.12	0.069	Lymphoid-enriched DAM
Akt2	0.199785	up in cluster	9.11081e-18	3.6261e-15	0.09	0.048	Lymphoid-enriched DAM
Piezo1	0.129408	up in cluster	1.53503e-17	6.10943e-15	0.15	0.092	Lymphoid-enriched DAM
Il1b	0.210489	up in cluster	5.20859e-17	2.07302e-14	0.062	0.029	Lymphoid-enriched DAM
Ms4a7	0.276203	up in cluster	1.853e-16	7.37495e-14	0.065	0.032	Lymphoid-enriched DAM
Rela	0.177812	up in cluster	4.97011e-16	1.9781e-13	0.073	0.037	Lymphoid-enriched DAM
Nos2	0.307079	up in cluster	1.56842e-15	6.24231e-13	0.06	0.029	Lymphoid-enriched DAM
Nucb2	0.233029	up in cluster	1.82076e-15	7.24662e-13	0.1	0.057	Lymphoid-enriched DAM
Ifi209	0.885836	up in cluster	1.92196e-15	7.64941e-13	0.026	0.009	Lymphoid-enriched DAM
Csf2rb	0.25948	up in cluster	3.64467e-15	1.45058e-12	0.088	0.049	Lymphoid-enriched DAM
Ptprz1	0.270745	up in cluster	4.2678e-15	1.69859e-12	0.067	0.034	Lymphoid-enriched DAM
Ptger2	0.244481	up in cluster	7.60779e-15	3.0279e-12	0.048	0.021	Lymphoid-enriched DAM
Ccl8	0.660274	up in cluster	1.17856e-14	4.69068e-12	0.025	0.008	Lymphoid-enriched DAM
Tubb2b	0.347311	up in cluster	9.11055e-14	3.626e-11	0.055	0.027	Lymphoid-enriched DAM
Ugt8a	0.201567	up in cluster	1.2442e-13	4.9519e-11	0.068	0.037	Lymphoid-enriched DAM
Entpd1	0.144438	up in cluster	4.63815e-13	1.84598e-10	0.123	0.078	Lymphoid-enriched DAM
Ccr7	0.184151	up in cluster	7.5163e-13	2.99149e-10	0.078	0.044	Lymphoid-enriched DAM
Tap1	0.192646	up in cluster	3.99796e-12	1.59119e-09	0.071	0.04	Lymphoid-enriched DAM
Lum	0.438126	up in cluster	1.09749e-11	4.36802e-09	0.032	0.014	Lymphoid-enriched DAM
Pdgfra	1.10424	up in cluster	5.78595e-11	2.30281e-08	0.026	0.011	Lymphoid-enriched DAM
Cd40	0.56723	up in cluster	6.22157e-11	2.47618e-08	0.034	0.016	Lymphoid-enriched DAM
Rorb	0.146927	up in cluster	9.07524e-11	3.61195e-08	0.065	0.037	Lymphoid-enriched DAM
Mcm5	0.5535	up in cluster	9.65776e-11	3.84379e-08	0.04	0.02	Lymphoid-enriched DAM
Tnfsf13b	0.301274	up in cluster	7.11805e-10	2.83298e-07	0.046	0.024	Lymphoid-enriched DAM
Uba52	0.26458	up in cluster	1.15453e-09	4.59505e-07	0.041	0.021	Lymphoid-enriched DAM
Cd80	0.631807	up in cluster	1.47018e-09	5.85132e-07	0.032	0.015	Lymphoid-enriched DAM
Gad1	0.237811	up in cluster	2.98175e-09	1.18674e-06	0.115	0.078	Lymphoid-enriched DAM
Stat5a	0.247782	up in cluster	3.24007e-09	1.28955e-06	0.05	0.028	Lymphoid-enriched DAM
Tmpo	0.367467	up in cluster	3.41363e-09	1.35863e-06	0.03	0.014	Lymphoid-enriched DAM
Rock1	0.166869	up in cluster	3.6737e-09	1.46213e-06	0.036	0.018	Lymphoid-enriched DAM
Egr1	0.272072	up in cluster	1.26059e-08	5.01716e-06	0.089	0.058	Lymphoid-enriched DAM
Ctps	0.205776	up in cluster	1.92748e-08	7.67138e-06	0.035	0.018	Lymphoid-enriched DAM
Oasl1	0.12208	up in cluster	2.885e-08	1.14823e-05	0.036	0.019	Lymphoid-enriched DAM
Vip	0.193696	up in cluster	9.97312e-08	3.9693e-05	0.03	0.015	Lymphoid-enriched DAM
Zbtb46	0.223408	up in cluster	3.85852e-07	0.000153569	0.041	0.024	Lymphoid-enriched DAM
Emp3	0.194678	up in cluster	5.64906e-07	0.000224832	0.027	0.014	Lymphoid-enriched DAM
Vldlr	0.117075	up in cluster	1.30301e-06	0.000518597	0.044	0.027	Lymphoid-enriched DAM
Cdkn2b	0.397339	up in cluster	2.24148e-06	0.000892108	0.021	0.01	Lymphoid-enriched DAM
Ptgs2	0.804912	up in cluster	1.19309e-05	0.00474849	0.01	0.004	Lymphoid-enriched DAM
Ifnb1	0.113077	up in cluster	3.25082e-05	0.0129383	0.026	0.015	Lymphoid-enriched DAM
Cldn5	0.208801	up in cluster	3.53419e-05	0.0140661	0.046	0.03	Lymphoid-enriched DAM
Esam	0.337357	up in cluster	6.75031e-05	0.0268662	0.014	0.007	Lymphoid-enriched DAM
Socs1	0.106435	up in cluster	0.000120112	0.0478047	0.024	0.014	Lymphoid-enriched DAM
Il18	0.310046	up in cluster	0.000152558	0.0607182	0.023	0.013	Lymphoid-enriched DAM
Pf4	0.16025	up in cluster	0.00019441	0.0773751	0.023	0.013	Lymphoid-enriched DAM
Birc5	0.206187	up in cluster	0.000213815	0.0850983	0.024	0.014	Lymphoid-enriched DAM
Lcn2	0.187758	up in cluster	0.000289892	0.115377	0.017	0.01	Lymphoid-enriched DAM
Ms4a4a	0.19892	up in cluster	0.000787304	0.313347	0.01	0.005	Lymphoid-enriched DAM
Ccl2	0.140288	up in cluster	0.000970618	0.386306	0.015	0.008	Lymphoid-enriched DAM
Cenpa	0.376337	up in cluster	0.00131301	0.522577	0.015	0.009	Lymphoid-enriched DAM
Chrdl1	0.376735	up in cluster	0.00350078	1	0.015	0.009	Lymphoid-enriched DAM
Cd8a	0.13919	up in cluster	0.00354294	1	0.015	0.009	Lymphoid-enriched DAM
Selplg	-1.32306	down in cluster	8.59701e-261	3.42161e-258	0.822	0.863	Lymphoid-enriched DAM
Lag3	-1.46379	down in cluster	7.28355e-81	2.89885e-78	0.328	0.472	Lymphoid-enriched DAM
C1qb	-0.608391	down in cluster	1.59198e-77	6.3361e-75	0.862	0.841	Lymphoid-enriched DAM
Tmem119	-1.32247	down in cluster	5.23133e-51	2.08207e-48	0.427	0.483	Lymphoid-enriched DAM
Sall1	-0.785534	down in cluster	1.0571e-48	4.20726e-46	0.639	0.649	Lymphoid-enriched DAM
C1qc	-0.670533	down in cluster	6.72761e-45	2.67759e-42	0.732	0.701	Lymphoid-enriched DAM
Vsir	-0.370716	down in cluster	9.14755e-40	3.64072e-37	0.95	0.902	Lymphoid-enriched DAM
Stab1	-1.55315	down in cluster	5.97562e-39	2.3783e-36	0.193	0.292	Lymphoid-enriched DAM
C1qa	-0.852683	down in cluster	5.00135e-31	1.99054e-28	0.47	0.505	Lymphoid-enriched DAM
Syk	-0.102682	down in cluster	2.34991e-20	9.35264e-18	0.479	0.331	Lymphoid-enriched DAM
Ly6e	-0.113022	down in cluster	4.40424e-16	1.75289e-13	0.528	0.382	Lymphoid-enriched DAM
Sparc	-0.537397	down in cluster	1.41874e-13	5.64657e-11	0.761	0.67	Lymphoid-enriched DAM
Csf1r	-0.607758	down in cluster	2.14718e-13	8.54579e-11	0.694	0.608	Lymphoid-enriched DAM
Irf3	-0.232635	down in cluster	6.65261e-13	2.64774e-10	0.358	0.256	Lymphoid-enriched DAM
Tnfrsf1a	-0.139185	down in cluster	2.47343e-12	9.84426e-10	0.262	0.186	Lymphoid-enriched DAM
Fcrls	-0.621171	down in cluster	4.28678e-12	1.70614e-09	0.59	0.553	Lymphoid-enriched DAM
Ccl12	-0.137022	down in cluster	1.01334e-11	4.03309e-09	0.123	0.079	Lymphoid-enriched DAM
Fcgr3	-0.887634	down in cluster	1.38583e-11	5.51562e-09	0.341	0.361	Lymphoid-enriched DAM
Gpr84	-0.123158	down in cluster	1.39819e-11	5.5648e-09	0.252	0.182	Lymphoid-enriched DAM
Lgals3bp	-0.234312	down in cluster	2.81682e-11	1.12109e-08	0.147	0.097	Lymphoid-enriched DAM
Il10ra	-0.532466	down in cluster	7.87397e-11	3.13384e-08	0.66	0.594	Lymphoid-enriched DAM
Adrb1	-1.00162	down in cluster	2.64258e-10	1.05175e-07	0.154	0.196	Lymphoid-enriched DAM
Mog	-0.189939	down in cluster	4.70203e-10	1.87141e-07	0.106	0.069	Lymphoid-enriched DAM
Meg3	-0.238288	down in cluster	4.94386e-10	1.96766e-07	0.167	0.116	Lymphoid-enriched DAM
Il4	-0.3011	down in cluster	2.2049e-09	8.77549e-07	0.127	0.086	Lymphoid-enriched DAM
Slfn2	-0.197447	down in cluster	7.70171e-09	3.06528e-06	0.108	0.072	Lymphoid-enriched DAM
Grm4	-0.155067	down in cluster	8.04478e-09	3.20182e-06	0.101	0.067	Lymphoid-enriched DAM
Cemip2	-0.164412	down in cluster	8.83004e-09	3.51436e-06	0.087	0.056	Lymphoid-enriched DAM
P2ry12	-0.921828	down in cluster	1.35145e-08	5.37877e-06	0.22	0.252	Lymphoid-enriched DAM
Ncr1	-0.206952	down in cluster	1.49647e-07	5.95597e-05	0.083	0.055	Lymphoid-enriched DAM
Fcgrt	-0.15187	down in cluster	1.99094e-07	7.92395e-05	0.11	0.077	Lymphoid-enriched DAM
Apod	-0.128301	down in cluster	2.01842e-07	8.03332e-05	0.048	0.028	Lymphoid-enriched DAM
Lyve1	-0.124022	down in cluster	3.01456e-07	0.00011998	0.059	0.037	Lymphoid-enriched DAM
Parp14	-0.254847	down in cluster	4.79932e-07	0.000191013	0.289	0.222	Lymphoid-enriched DAM
Mag	-1.07321	down in cluster	6.24509e-07	0.000248555	0.114	0.144	Lymphoid-enriched DAM
P2ry6	-0.293141	down in cluster	6.58717e-07	0.000262169	0.297	0.228	Lymphoid-enriched DAM
Cd52	-0.169246	down in cluster	7.84221e-07	0.00031212	0.065	0.042	Lymphoid-enriched DAM
Tgm2	-1.25071	down in cluster	3.77325e-06	0.00150176	0.049	0.072	Lymphoid-enriched DAM
Car2	-0.28913	down in cluster	4.63466e-06	0.00184459	0.052	0.033	Lymphoid-enriched DAM
Pilra	-0.134547	down in cluster	4.815e-06	0.00191637	0.061	0.04	Lymphoid-enriched DAM
Dhcr24	-0.228652	down in cluster	1.31741e-05	0.00524328	0.089	0.064	Lymphoid-enriched DAM
Psap	-0.297586	down in cluster	2.87868e-05	0.0114572	0.809	0.696	Lymphoid-enriched DAM
Cd3g	-0.289511	down in cluster	5.35195e-05	0.0213007	0.033	0.02	Lymphoid-enriched DAM
Bst2	-0.425905	down in cluster	7.94932e-05	0.0316383	0.171	0.133	Lymphoid-enriched DAM
Folr2	-0.176779	down in cluster	8.35268e-05	0.0332437	0.058	0.04	Lymphoid-enriched DAM
Cdkn2a	-0.180591	down in cluster	0.000122508	0.0487584	0.021	0.012	Lymphoid-enriched DAM
Gad2	-0.12695	down in cluster	0.00014664	0.0583629	0.065	0.047	Lymphoid-enriched DAM
Sik2	-0.186294	down in cluster	0.000177897	0.0708031	0.04	0.026	Lymphoid-enriched DAM
Wfs1	-0.439335	down in cluster	0.000179415	0.0714074	0.097	0.073	Lymphoid-enriched DAM
Plac8	-0.248734	down in cluster	0.000231483	0.0921302	0.075	0.055	Lymphoid-enriched DAM
Gtpbp3	-0.234865	down in cluster	0.000234781	0.0934428	0.044	0.03	Lymphoid-enriched DAM
Bin1	-0.440161	down in cluster	0.000263266	0.10478	0.65	0.563	Lymphoid-enriched DAM
Cx3cr1	-0.517606	down in cluster	0.000309583	0.123214	0.712	0.593	Lymphoid-enriched DAM
Ms4a1	-0.134403	down in cluster	0.000374545	0.149069	0.028	0.018	Lymphoid-enriched DAM
Ifi203	-0.203204	down in cluster	0.000412435	0.164149	0.034	0.023	Lymphoid-enriched DAM
Mbp	-0.447215	down in cluster	0.0005316	0.211577	0.747	0.681	Lymphoid-enriched DAM
S100a8	-0.404893	down in cluster	0.000608625	0.242233	0.049	0.035	Lymphoid-enriched DAM
PR8-M1-M2-M42	-2.09636	down in cluster	0.00102329	0.407267	0.008	0.016	Lymphoid-enriched DAM
Spi1	-0.915303	down in cluster	0.00103427	0.411641	0.147	0.163	Lymphoid-enriched DAM
Bcas1	-0.688038	down in cluster	0.00133656	0.53195	0.483	0.445	Lymphoid-enriched DAM
Col3a1	-0.168721	down in cluster	0.00139881	0.556726	0.051	0.038	Lymphoid-enriched DAM
Aldh1l1	-0.336299	down in cluster	0.00167728	0.667558	0.117	0.094	Lymphoid-enriched DAM
Socs3	-0.446245	down in cluster	0.00168407	0.670258	0.063	0.047	Lymphoid-enriched DAM
Lrp1	-0.273929	down in cluster	0.00169822	0.675891	0.901	0.772	Lymphoid-enriched DAM
Ccl6	-0.187255	down in cluster	0.00180283	0.717528	0.041	0.029	Lymphoid-enriched DAM
Oasl2	-0.1591	down in cluster	0.00181627	0.722877	0.028	0.019	Lymphoid-enriched DAM
Pdgfrb	-0.353577	down in cluster	0.00186735	0.743205	0.041	0.029	Lymphoid-enriched DAM
Tgfb2	-0.245193	down in cluster	0.00194292	0.773281	0.023	0.015	Lymphoid-enriched DAM
Icam1	-0.331313	down in cluster	0.0020246	0.80579	0.19	0.156	Lymphoid-enriched DAM
Irf7	-0.382529	down in cluster	0.00236804	0.942481	0.038	0.027	Lymphoid-enriched DAM
Slc1a3	-0.38864	down in cluster	0.0026327	1	0.115	0.092	Lymphoid-enriched DAM
Ccr5	-0.480768	down in cluster	0.00267815	1	0.248	0.201	Lymphoid-enriched DAM
Usp18	-0.25627	down in cluster	0.00271702	1	0.036	0.025	Lymphoid-enriched DAM
Piezo2	-0.459406	down in cluster	0.00301255	1	0.039	0.028	Lymphoid-enriched DAM
Sox10	-0.259134	down in cluster	0.00310405	1	0.054	0.04	Lymphoid-enriched DAM
Tnfsf10	-0.477264	down in cluster	0.00311685	1	0.07	0.054	Lymphoid-enriched DAM
Rrm2	-1.32866	down in cluster	0.00354137	1	0.017	0.027	Lymphoid-enriched DAM
Tnfrsf1b	-0.416784	down in cluster	0.00368285	1	0.207	0.171	Lymphoid-enriched DAM
Irgm2	-0.325441	down in cluster	0.0037596	1	0.164	0.136	Lymphoid-enriched DAM
Il7r	-1.3839	down in cluster	0.00383968	1	0.013	0.022	Lymphoid-enriched DAM
Top2a	-1.62842	down in cluster	0.00412458	1	0.015	0.024	Lymphoid-enriched DAM
Fos	-0.30363	down in cluster	0.0050011	1	0.072	0.057	Lymphoid-enriched DAM
Sult1a1	-1.06784	down in cluster	0.00545781	1	0.032	0.043	Lymphoid-enriched DAM
Ptn	-0.503809	down in cluster	0.00571675	1	0.142	0.116	Lymphoid-enriched DAM
Rgs1	-0.497977	down in cluster	0.0095899	1	0.069	0.055	Lymphoid-enriched DAM
Cd74	4.03915	up in cluster	0	0	0.764	0.093	MHCII+ DAM
H2.Eb1	5.91382	up in cluster	0	0	0.506	0.014	MHCII+ DAM
H2.Aa	5.93253	up in cluster	0	0	0.408	0.01	MHCII+ DAM
H2.Ab1	4.04922	up in cluster	3.99241e-211	1.58898e-208	0.188	0.016	MHCII+ DAM
Itgax	2.0079	up in cluster	7.72297e-102	3.07374e-99	0.435	0.149	MHCII+ DAM
Csf1	1.50191	up in cluster	3.72444e-81	1.48233e-78	0.572	0.273	MHCII+ DAM
Spp1	1.74921	up in cluster	8.27524e-36	3.29354e-33	0.203	0.075	MHCII+ DAM
Apoe	0.437508	up in cluster	4.63121e-34	1.84322e-31	0.923	0.825	MHCII+ DAM
Lag3	0.81043	up in cluster	8.99203e-27	3.57883e-24	0.61	0.446	MHCII+ DAM
Cst7	1.31321	up in cluster	2.84335e-25	1.13165e-22	0.204	0.09	MHCII+ DAM
Ctsd	0.27377	up in cluster	1.61413e-16	6.42424e-14	0.969	0.941	MHCII+ DAM
Ctsb	0.214132	up in cluster	1.8282e-10	7.27623e-08	0.91	0.868	MHCII+ DAM
Pdcd1	0.86708	up in cluster	5.18219e-10	2.06251e-07	0.225	0.145	MHCII+ DAM
Gfap	0.212709	up in cluster	3.70225e-09	1.47349e-06	0.737	0.614	MHCII+ DAM
Cxcl10	0.945743	up in cluster	4.6158e-09	1.83709e-06	0.087	0.042	MHCII+ DAM
Tnfsf10	1.45564	up in cluster	1.63843e-08	6.52093e-06	0.103	0.054	MHCII+ DAM
Cd28	1.15352	up in cluster	4.45482e-08	1.77302e-05	0.107	0.058	MHCII+ DAM
Trem2	0.400343	up in cluster	4.86352e-08	1.93568e-05	0.603	0.532	MHCII+ DAM
Axl	0.467518	up in cluster	9.07102e-08	3.61027e-05	0.405	0.314	MHCII+ DAM
Cd274	0.954438	up in cluster	2.87683e-07	0.000114498	0.118	0.069	MHCII+ DAM
Lyz2	0.581595	up in cluster	6.81429e-07	0.000271209	0.172	0.111	MHCII+ DAM
Sirpa	0.246592	up in cluster	1.12613e-05	0.00448198	0.747	0.7	MHCII+ DAM
Psmb9	1.36306	up in cluster	1.35361e-05	0.00538735	0.031	0.012	MHCII+ DAM
Pdgfa	0.763438	up in cluster	2.67411e-05	0.0106429	0.122	0.08	MHCII+ DAM
S100a8	1.04142	up in cluster	8.53116e-05	0.033954	0.063	0.036	MHCII+ DAM
Cd34	0.505422	up in cluster	0.000114472	0.0455599	0.229	0.178	MHCII+ DAM
Hif1a	0.36556	up in cluster	0.000341052	0.135739	0.432	0.377	MHCII+ DAM
Cspg4	0.910157	up in cluster	0.000657323	0.261614	0.08	0.052	MHCII+ DAM
Atp1a1	0.437857	up in cluster	0.00110945	0.441561	0.214	0.171	MHCII+ DAM
Il15	0.793607	up in cluster	0.00117652	0.468256	0.141	0.106	MHCII+ DAM
Lpl	0.307201	up in cluster	0.00179743	0.715377	0.194	0.151	MHCII+ DAM
H2.K1	0.406459	up in cluster	0.0022279	0.886706	0.218	0.178	MHCII+ DAM
Foxp2	0.609459	up in cluster	0.00266772	1	0.063	0.041	MHCII+ DAM
Cd4	1.20062	up in cluster	0.00321667	1	0.017	0.007	MHCII+ DAM
Oasl2	0.903008	up in cluster	0.00334877	1	0.035	0.019	MHCII+ DAM
Il1b	0.793694	up in cluster	0.00382062	1	0.052	0.033	MHCII+ DAM
Tyrobp	0.250218	up in cluster	0.00458439	1	0.238	0.198	MHCII+ DAM
Uba52	0.85582	up in cluster	0.00475913	1	0.039	0.023	MHCII+ DAM
Ctla4	1.12851	up in cluster	0.00495072	1	0.048	0.03	MHCII+ DAM
Ccl11	0.998822	up in cluster	0.00517506	1	0.031	0.017	MHCII+ DAM
Scarb1	0.646459	up in cluster	0.00599866	1	0.076	0.053	MHCII+ DAM
Capg	0.425221	up in cluster	0.00641717	1	0.231	0.192	MHCII+ DAM
Ccl2	1.69606	up in cluster	0.00689779	1	0.018	0.009	MHCII+ DAM
Ms4a1	0.401797	up in cluster	0.00930703	1	0.032	0.019	MHCII+ DAM
Hexb	-0.715094	down in cluster	7.14173e-38	2.84241e-35	0.828	0.884	MHCII+ DAM
Sparc	-0.887755	down in cluster	2.44988e-36	9.75051e-34	0.477	0.69	MHCII+ DAM
Tmem119	-1.31465	down in cluster	3.4636e-35	1.37851e-32	0.252	0.484	MHCII+ DAM
Selplg	-0.730976	down in cluster	3.15291e-33	1.25486e-30	0.769	0.86	MHCII+ DAM
Siglech	-1.06949	down in cluster	1.08043e-23	4.3001e-21	0.207	0.4	MHCII+ DAM
Stab1	-1.452	down in cluster	1.73337e-19	6.89882e-17	0.131	0.285	MHCII+ DAM
P2ry12	-1.27644	down in cluster	8.50084e-18	3.38333e-15	0.108	0.253	MHCII+ DAM
Csf1r	-0.69184	down in cluster	1.60992e-17	6.40749e-15	0.487	0.625	MHCII+ DAM
Cx3cr1	-0.696392	down in cluster	1.8466e-17	7.34947e-15	0.481	0.614	MHCII+ DAM
Sall1	-0.469001	down in cluster	1.48189e-13	5.89792e-11	0.523	0.652	MHCII+ DAM
Psap	-0.476096	down in cluster	5.81519e-13	2.31445e-10	0.615	0.715	MHCII+ DAM
Abca1	-0.884642	down in cluster	2.07436e-11	8.25595e-09	0.138	0.249	MHCII+ DAM
Tgfbr1	-0.711392	down in cluster	8.74394e-11	3.48009e-08	0.194	0.311	MHCII+ DAM
Scarb2	-0.88259	down in cluster	3.03891e-10	1.20949e-07	0.141	0.246	MHCII+ DAM
Ccr5	-1.14476	down in cluster	5.94526e-10	2.36621e-07	0.117	0.211	MHCII+ DAM
Jak1	-0.647004	down in cluster	9.3522e-10	3.72218e-07	0.149	0.254	MHCII+ DAM
Dst	-0.378631	down in cluster	2.91806e-08	1.16139e-05	0.546	0.632	MHCII+ DAM
Mbp	-0.447856	down in cluster	6.35461e-08	2.52913e-05	0.616	0.693	MHCII+ DAM
Dock8	-0.47036	down in cluster	7.02621e-08	2.79643e-05	0.544	0.622	MHCII+ DAM
Ifngr1	-0.64724	down in cluster	2.29807e-07	9.1463e-05	0.143	0.231	MHCII+ DAM
Syk	-0.441978	down in cluster	8.16145e-07	0.000324826	0.26	0.355	MHCII+ DAM
Cd33	-0.84418	down in cluster	1.09372e-06	0.000435302	0.059	0.121	MHCII+ DAM
S100b	-0.728699	down in cluster	1.58581e-06	0.000631154	0.21	0.29	MHCII+ DAM
Entpd1	-1.05883	down in cluster	2.0916e-06	0.000832456	0.035	0.086	MHCII+ DAM
Aif1	-0.724746	down in cluster	2.664e-06	0.00106027	0.136	0.21	MHCII+ DAM
Il4ra	-0.567003	down in cluster	3.06251e-06	0.00121888	0.1	0.17	MHCII+ DAM
Ptgs1	-0.473336	down in cluster	4.17385e-06	0.00166119	0.218	0.303	MHCII+ DAM
Slc40a1	-1.11481	down in cluster	6.37912e-06	0.00253889	0.049	0.102	MHCII+ DAM
Cd53	-1.08064	down in cluster	9.36536e-06	0.00372741	0.037	0.084	MHCII+ DAM
Hspa5	-0.60934	down in cluster	2.71937e-05	0.0108231	0.079	0.135	MHCII+ DAM
Bin1	-0.386843	down in cluster	4.07026e-05	0.0161996	0.511	0.577	MHCII+ DAM
Pecam1	-1.31134	down in cluster	8.97284e-05	0.0357119	0.015	0.047	MHCII+ DAM
Aqp4	-0.592749	down in cluster	0.000140135	0.0557739	0.053	0.097	MHCII+ DAM
Pvalb	-0.978481	down in cluster	0.000188823	0.0751516	0.046	0.087	MHCII+ DAM
Tgm2	-0.883171	down in cluster	0.000192692	0.0766913	0.034	0.071	MHCII+ DAM
Bcas1	-0.465402	down in cluster	0.000208042	0.0828008	0.392	0.452	MHCII+ DAM
Il10ra	-0.176435	down in cluster	0.000257127	0.102336	0.529	0.605	MHCII+ DAM
Tnfrsf1b	-0.481705	down in cluster	0.00026222	0.104364	0.122	0.178	MHCII+ DAM
Rrm2	-2.93049	down in cluster	0.000271283	0.107971	0.004	0.026	MHCII+ DAM
Ctss	-0.234646	down in cluster	0.000351133	0.139751	0.495	0.56	MHCII+ DAM
Ifit2	-1.22428	down in cluster	0.000522486	0.207949	0.03	0.061	MHCII+ DAM
Piezo1	-0.946635	down in cluster	0.000599577	0.238632	0.062	0.101	MHCII+ DAM
Akt2	-0.759811	down in cluster	0.000800596	0.318637	0.025	0.055	MHCII+ DAM
Inpp5d	-0.291458	down in cluster	0.000883323	0.351563	0.513	0.586	MHCII+ DAM
Jak2	-0.656242	down in cluster	0.00107442	0.427618	0.052	0.087	MHCII+ DAM
Suz12	-0.897992	down in cluster	0.00113497	0.451716	0.035	0.066	MHCII+ DAM
Nlrp3	-0.403465	down in cluster	0.00113614	0.452182	0.243	0.305	MHCII+ DAM
Plcg2	-0.189206	down in cluster	0.00113862	0.45317	0.411	0.493	MHCII+ DAM
Il7r	-2.5404	down in cluster	0.00174942	0.696269	0.004	0.021	MHCII+ DAM
Nfkbia	-0.456034	down in cluster	0.00188998	0.752211	0.055	0.089	MHCII+ DAM
Bhlhe41	-0.288835	down in cluster	0.0019131	0.761415	0.243	0.303	MHCII+ DAM
Sox2	-0.803798	down in cluster	0.00196533	0.782202	0.034	0.062	MHCII+ DAM
Itgam	-0.141275	down in cluster	0.00205362	0.817341	0.305	0.377	MHCII+ DAM
Tlr7	-0.968093	down in cluster	0.00216899	0.86326	0.027	0.053	MHCII+ DAM
Blnk	-0.447129	down in cluster	0.00234403	0.932925	0.115	0.159	MHCII+ DAM
Gpr84	-0.342236	down in cluster	0.00261305	1	0.145	0.193	MHCII+ DAM
C3ar1	-0.282352	down in cluster	0.0026321	1	0.107	0.151	MHCII+ DAM
P2ry6	-0.266656	down in cluster	0.00318531	1	0.186	0.239	MHCII+ DAM
Tnfsf13b	-1.953	down in cluster	0.00351553	1	0.01	0.028	MHCII+ DAM
Cd86	-0.332739	down in cluster	0.00367542	1	0.068	0.102	MHCII+ DAM
Kcnk13	-0.511892	down in cluster	0.00404121	1	0.062	0.094	MHCII+ DAM
Ptn	-0.398098	down in cluster	0.0049472	1	0.084	0.121	MHCII+ DAM
Fcgr1	-0.288387	down in cluster	0.00500908	1	0.176	0.226	MHCII+ DAM
Rtn1	-0.313068	down in cluster	0.00503733	1	0.096	0.134	MHCII+ DAM
Il1a	-1.2212	down in cluster	0.00550929	1	0.008	0.025	MHCII+ DAM
Ifnar2	-0.46747	down in cluster	0.00607096	1	0.107	0.145	MHCII+ DAM
Slc1a3	-0.689366	down in cluster	0.00765695	1	0.066	0.096	MHCII+ DAM
Hsp90ab1	-0.436783	down in cluster	0.00827876	1	0.127	0.165	MHCII+ DAM
Mcm5	-1.95072	down in cluster	0.00984725	1	0.008	0.023	MHCII+ DAM
Itpr2	-0.169833	down in cluster	0.00994954	1	0.075	0.106	MHCII+ DAM
Mki67	7.37547	up in cluster	0	0	0.606	0.012	Proliferating
Top2a	5.88734	up in cluster	0	0	0.454	0.013	Proliferating
Pimreg	6.11531	up in cluster	0	0	0.244	0.005	Proliferating
Birc5	4.78275	up in cluster	3.80036e-279	1.51254e-276	0.232	0.011	Proliferating
Mcm5	3.34104	up in cluster	2.11273e-127	8.40865e-125	0.196	0.019	Proliferating
Ezh2	3.05386	up in cluster	4.36016e-82	1.73534e-79	0.217	0.035	Proliferating
Cdkn1a	2.66788	up in cluster	1.39785e-43	5.56345e-41	0.176	0.039	Proliferating
Cenpa	2.90993	up in cluster	2.34372e-35	9.32801e-33	0.068	0.008	Proliferating
Dtl	2.73702	up in cluster	8.8706e-31	3.5305e-28	0.099	0.018	Proliferating
Mcm6	1.68543	up in cluster	2.60753e-18	1.0378e-15	0.14	0.047	Proliferating
Lig1	1.32821	up in cluster	1.14733e-13	4.56637e-11	0.118	0.042	Proliferating
Tmpo	1.31496	up in cluster	1.6497e-08	6.56582e-06	0.051	0.015	Proliferating
Selplg	0.260846	up in cluster	4.51445e-08	1.79675e-05	0.915	0.856	Proliferating
Ly6e	0.605112	up in cluster	2.20171e-06	0.000876281	0.493	0.399	Proliferating
Suz12	0.899935	up in cluster	7.80556e-06	0.00310661	0.118	0.064	Proliferating
Slfn2	0.697219	up in cluster	2.29592e-05	0.00913777	0.133	0.075	Proliferating
Pf4	1.19801	up in cluster	3.83021e-05	0.0152443	0.039	0.014	Proliferating
Me2	0.854689	up in cluster	7.73624e-05	0.0307902	0.058	0.026	Proliferating
Bub1	1.01739	up in cluster	0.000119337	0.0474962	0.043	0.018	Proliferating
Cdkn2a	1.30934	up in cluster	0.000132391	0.0526916	0.034	0.012	Proliferating
Bst2	0.293049	up in cluster	0.000170199	0.0677394	0.205	0.137	Proliferating
Abca7	0.988016	up in cluster	0.000177728	0.0707357	0.072	0.037	Proliferating
Ifi209	1.26097	up in cluster	0.000419446	0.166939	0.029	0.011	Proliferating
Dusp1	0.420255	up in cluster	0.000458382	0.182436	0.08	0.043	Proliferating
Ifi208	0.766806	up in cluster	0.000630093	0.250777	0.041	0.018	Proliferating
Jchain	0.681351	up in cluster	0.000965849	0.384408	0.014	0.004	Proliferating
Tmem119	0.271957	up in cluster	0.00127065	0.50572	0.556	0.474	Proliferating
Meg3	0.941495	up in cluster	0.00177499	0.706445	0.169	0.122	Proliferating
Cd9	0.319211	up in cluster	0.00248571	0.989313	0.365	0.294	Proliferating
Irf9	0.375004	up in cluster	0.00290214	1	0.135	0.091	Proliferating
Sall1	0.244034	up in cluster	0.00301182	1	0.681	0.647	Proliferating
Ccl7	1.15166	up in cluster	0.00355527	1	0.017	0.006	Proliferating
Tnf	0.32908	up in cluster	0.00359526	1	0.063	0.035	Proliferating
Csf2ra	0.297941	up in cluster	0.00439102	1	0.304	0.243	Proliferating
Il1b	0.588397	up in cluster	0.00478075	1	0.058	0.033	Proliferating
C1qb	0.165767	up in cluster	0.00563749	1	0.85	0.843	Proliferating
Cd79a	0.713199	up in cluster	0.00567476	1	0.051	0.028	Proliferating
Cd72	0.424174	up in cluster	0.0059997	1	0.2	0.152	Proliferating
Emilin1	1.03783	up in cluster	0.0061894	1	0.036	0.018	Proliferating
Sdc1	0.673896	up in cluster	0.00628677	1	0.017	0.006	Proliferating
Piezo1	0.34682	up in cluster	0.00662315	1	0.14	0.099	Proliferating
Spi1	0.586236	up in cluster	0.00702335	1	0.208	0.16	Proliferating
Fcrls	0.304166	up in cluster	0.0081242	1	0.601	0.557	Proliferating
Piezo2	1.23801	up in cluster	0.00912549	1	0.051	0.029	Proliferating
Ptprz1	0.580845	up in cluster	0.00935439	1	0.063	0.038	Proliferating
Vim	0.191687	up in cluster	0.00979509	1	0.186	0.137	Proliferating
Sirpa	-0.466755	down in cluster	1.97126e-07	7.84561e-05	0.604	0.704	Proliferating
Apoe	-0.45393	down in cluster	1.97359e-07	7.85488e-05	0.749	0.83	Proliferating
Vsir	-0.221185	down in cluster	1.98337e-06	0.00078938	0.862	0.909	Proliferating
Mertk	-0.302033	down in cluster	3.56519e-06	0.00141894	0.633	0.71	Proliferating
Macf1	-0.265984	down in cluster	5.5385e-06	0.00220432	0.713	0.793	Proliferating
Hif1a	-0.486833	down in cluster	0.000108424	0.0431529	0.287	0.381	Proliferating
Abca1	-0.479392	down in cluster	0.000173351	0.0689937	0.164	0.246	Proliferating
Fcgr3	-0.436142	down in cluster	0.000507738	0.20208	0.283	0.36	Proliferating
Ptprc	-0.724063	down in cluster	0.000636804	0.253448	0.14	0.202	Proliferating
Lag3	-0.297371	down in cluster	0.000898713	0.357688	0.37	0.454	Proliferating
Stab1	-0.512211	down in cluster	0.0022726	0.904494	0.217	0.28	Proliferating
Trem2	-0.229943	down in cluster	0.00478086	1	0.466	0.536	Proliferating
Clec9a	-0.189845	down in cluster	0.00602408	1	0.043	0.022	Proliferating
Clu	-0.39072	down in cluster	0.0067616	1	0.403	0.468	Proliferating

## Sheet: DEGs between plaque-associated 
DEGs between plaque-associated (nuclei < 15 um to plaque) and distal (nuclei > 15 um to plaque) microglia in 5xFAD by MERFISH (pval < 0.05)
Gene	avg_log2FC	Regulation	p_val	p_val_adj	pct.1	pct.2
Abca1	-1.33744	up in distal	1.263e-06	0.000502673	0.089	0.198
Abca7	0.0565303		0.710943	1	0.047	0.042
Abcg1	0.237173		0.501264	1	0.163	0.184
Ace	-0.249073		0.760356	1	0.044	0.04
Acly	0.0601267		0.635094	1	0.217	0.227
Adrb1	-0.495051		0.0689057	1	0.247	0.292
Agt	-0.302512		0.482402	1	0.012	0.017
Aif1	-0.0882799		0.249951	1	0.2	0.232
Akt2	-0.471799		0.102457	1	0.028	0.048
Aldh1l1	-0.0379143		0.617708	1	0.082	0.091
Apod	0.16385		0.710182	1	0.035	0.031
Apoe	1.03736	up in plaque-associated	2.25523e-30	8.9758e-28	0.895	0.666
Aqp1	-0.134852		0.317651	1	0.014	0.008
Aqp4	-0.0355229		0.750078	1	0.061	0.065
Arc	0.00244829		0.439836	1	0.07	0.083
Arg1	1.36683		0.109982	1	0.021	0.009
Atp1a1	-0.456461		0.0708423	1	0.175	0.223
Axl	1.01244	up in plaque-associated	1.24492e-15	4.95479e-13	0.531	0.291
B2m	-0.220348		0.680414	1	0.138	0.144
Bcas1	0.0386278		0.760699	1	0.277	0.263
Bcl11b	-0.225775		0.0549063	1	0.03	0.056
Bhlhe41	0.396171	up in plaque-associated	0.0276203	1	0.235	0.179
Bin1	-0.212492	up in distal	0.00836303	1	0.573	0.643
Birc5	-0.985648		0.223176	1	0.012	0.022
Blnk	-0.323761		0.123331	1	0.14	0.173
Bst2	0.572464	up in plaque-associated	0.0223103	1	0.24	0.19
Btk	0.282158		0.577892	1	0.072	0.063
Bub1	-0.928586		0.797855	1	0.021	0.023
C1qa	-0.0288968		0.710271	1	0.517	0.544
C1qb	-0.0172479		0.830369	1	0.872	0.9
C1qc	-0.216211		0.108304	1	0.681	0.736
C1ql1	1.32895		0.249937	1	0.023	0.014
C3	1.9258		0.243489	1	0.023	0.014
C3ar1	0.13443		0.928556	1	0.117	0.116
Capg	1.11686	up in plaque-associated	2.94927e-07	0.000117381	0.245	0.125
Car2	0.960457		0.156775	1	0.028	0.015
Cav1	-0.530141		0.652725	1	0.014	0.011
Ccl11	0.569962		0.681873	1	0.019	0.015
Ccl12	0.386132		0.173918	1	0.11	0.085
Ccl2	-0.381883		0.889692	1	0.007	0.008
Ccl24	-0.559201		0.310436	1	0.016	0.009
Ccl3	1.00127	up in plaque-associated	6.62093e-05	0.0263513	0.147	0.071
Ccl4	0.0645684		0.763786	1	0.033	0.029
Ccl5	0.251152		0.281452	1	0.005	0.011
Ccl6	0.471326		0.384382	1	0.044	0.034
Ccl7	1.47753		0.868577	1	0.007	0.006
Ccl8	2.4711	up in plaque-associated	0.0197038	1	0.016	0.003
Ccl9	-2.93263	up in distal	0.00145093	0.57747	0.005	0.034
Ccr2	0.0568584		0.380684	1	0.021	0.014
Ccr5	-1.15655	up in distal	0.000108298	0.0431027	0.11	0.195
Ccr7	-0.101708		0.801214	1	0.047	0.043
Cd14	-0.0563051		0.949127	1	0.135	0.134
Cd163	0.562902		0.74688	1	0.04	0.036
Cd163l1	-5.61419		0.41657	1	0	0.002
Cd19	-7.73968		0.158363	1	0	0.005
Cd209a	-0.575434		0.921673	1	0.016	0.015
Cd274	0.771813	up in plaque-associated	0.00152016	0.605025	0.117	0.062
Cd28	0.0622624		0.666512	1	0.061	0.054
Cd33	-0.396396		0.257669	1	0.026	0.039
Cd34	-0.0316907		0.749453	1	0.205	0.193
Cd36	0.823811		0.284418	1	0.019	0.011
Cd3e	0.14045		0.935756	1	0.035	0.034
Cd3g	0.930801		0.530012	1	0.019	0.014
Cd4	2.45517	up in plaque-associated	0.0253105	1	0.019	0.005
Cd40	0.809053		0.179038	1	0.021	0.011
Cd44	-6.47202		0.158363	1	0	0.005
Cd47	-0.801873	up in distal	0.015236	1	0.082	0.128
Cd52	0.533045		0.158527	1	0.061	0.042
Cd53	-0.0712132		0.196849	1	0.035	0.022
Cd63	1.29536		0.181668	1	0.019	0.009
Cd68	0.199781		0.214649	1	0.275	0.235
Cd72	0.234811		0.641884	1	0.17	0.162
Cd74	0.923731	up in plaque-associated	1.03972e-06	0.000413808	0.233	0.121
Cd79a	1.58541	up in plaque-associated	0.0017183	0.683883	0.063	0.025
Cd80	0.346687		0.690964	1	0.007	0.009
Cd84	0.17194		0.385851	1	0.301	0.283
Cd86	-0.00809471		0.421633	1	0.051	0.063
Cd8a	0.625159		0.993215	1	0.005	0.005
Cd9	0.474195	up in plaque-associated	0.00432994	1	0.403	0.315
Cdkn1a	0.51353		0.733667	1	0.044	0.04
Cdkn2a	-0.550882		0.8992	1	0.012	0.011
Cdkn2b	-2.80405		0.36284	1	0.002	0.006
Cemip2	-0.0362436		0.709258	1	0.047	0.042
Cenpa	-0.972523		0.520527	1	0.007	0.011
Chrdl1	1.64267		0.979535	1	0.014	0.014
Cldn5	-0.660532		0.745454	1	0.023	0.026
Clec7a	0.972903	up in plaque-associated	4.65508e-06	0.00185272	0.184	0.088
Clec9a	1.0773		0.145157	1	0.03	0.017
Clu	-0.42643	up in distal	0.002766	1	0.387	0.498
Cmtm5	-0.336971		0.620014	1	0.019	0.023
Col1a1	1.86094	up in plaque-associated	6.02419e-07	0.000239763	0.103	0.029
Col1a2	0.153229		0.516998	1	0.035	0.028
Col3a1	-0.135454		0.992036	1	0.023	0.023
Csf1	0.992438	up in plaque-associated	1.48383e-10	5.90566e-08	0.485	0.311
Csf1r	-0.73269	up in distal	1.17231e-09	4.66581e-07	0.564	0.703
Csf2ra	0.584342	up in plaque-associated	0.000927365	0.369091	0.312	0.219
Csf2rb	-0.0913635		0.473376	1	0.047	0.057
Cspg4	0.711569		0.427121	1	0.026	0.019
Cst7	1.18832	up in plaque-associated	1.53351e-05	0.00610338	0.138	0.06
Ctla4	0.605074		0.107244	1	0.026	0.012
Ctps	-0.896509		0.556208	1	0.014	0.019
Ctsb	0.761612	up in plaque-associated	2.30013e-27	9.15453e-25	0.951	0.811
Ctsd	0.71792	up in plaque-associated	5.66236e-28	2.25362e-25	0.965	0.873
Ctss	-0.112476		0.414412	1	0.466	0.488
Cux2	-0.758576	up in distal	0.0161138	1	0.028	0.06
Cx3cr1	-0.893539	up in distal	1.44304e-13	5.74329e-11	0.492	0.675
Cxcl10	1.01076	up in plaque-associated	0.00199554	0.794227	0.072	0.031
Cxcl9	0.621107		0.307602	1	0.037	0.026
Dhcr24	0.739812	up in plaque-associated	0.0160338	1	0.119	0.076
Dock8	-0.364481	up in distal	0.000158479	0.0630746	0.513	0.626
Drd1	0.611015		0.20933	1	0.065	0.048
Dst	-0.52423	up in distal	3.93747e-07	0.000156711	0.58	0.717
Dtl	-0.518654		0.92957	1	0.016	0.017
Dusp1	-0.390663		0.132167	1	0.028	0.046
Eed	0.631153		0.0851577	1	0.068	0.043
Egr1	-0.400516		0.28199	1	0.084	0.104
Emilin1	1.87656		0.0581747	1	0.035	0.017
Emp3	-0.329027		0.334399	1	0.012	0.006
Enpp6	0.556088		0.295357	1	0.056	0.042
Entpd1	-0.300547		0.602305	1	0.04	0.046
Esam	-0.753474		0.786748	1	0.009	0.008
Ezh1	-0.0765642		0.18226	1	0.184	0.218
Ezh2	-1.3966		0.230355	1	0.026	0.039
F13a1	2.84602		0.186517	1	0.012	0.005
Fcer1a	-0.567049		0.382131	1	0.023	0.032
Fcer1g	0.390838		0.0533664	1	0.191	0.148
Fcgr1	-0.849293	up in distal	0.00137488	0.547201	0.142	0.218
Fcgr2b	0.610793		0.0601973	1	0.082	0.053
Fcgr3	-0.0397357		0.88487	1	0.478	0.487
Fcgr4	0.786173		0.320083	1	0.035	0.025
Fcgrt	-0.319343		0.29919	1	0.061	0.077
Fcrls	0.0318477		0.741745	1	0.627	0.62
Fdft1	-0.346978		0.394119	1	0.047	0.059
Fkbp5	-0.251935		0.292335	1	0.275	0.304
Flt3	0.546546		0.0628171	1	0.035	0.017
Fn1	-0.608097		0.872832	1	0.023	0.025
Folr2	-0.906766		0.778584	1	0.033	0.036
Fos	0.761496	up in plaque-associated	0.0113971	1	0.114	0.07
Foxp2	1.16161	up in plaque-associated	0.0443462	1	0.051	0.028
Foxp3	-1.49847		0.389704	1	0.007	0.012
Gabra2	-0.132596		0.647188	1	0.009	0.012
Gad1	-0.442524		0.798752	1	0.063	0.066
Gad2	0.160222		0.54712	1	0.023	0.029
Gata3	2.19273	up in plaque-associated	0.00618146	1	0.023	0.005
Gfap	0.0743164	up in plaque-associated	0.027681	1	0.51	0.442
Gpr65	0.498318		0.205855	1	0.044	0.029
Gpr84	0.265827		0.716369	1	0.212	0.207
Grm4	-0.302923		0.950153	1	0.049	0.049
Gtpbp3	1.02616		0.193842	1	0.033	0.02
Gzma	0.180274		0.543261	1	0.016	0.022
Gzmb	0.894531		0.318208	1	0.014	0.008
H2.Aa	1.23299	up in plaque-associated	0.0130681	1	0.054	0.025
H2.Ab1	0.0581356		0.0531149	1	0.063	0.037
H2.D1	-0.274012		0.548432	1	0.063	0.073
H2.Eb1	0.521308		0.163128	1	0.068	0.048
H2.K1	0.0446336		0.343921	1	0.189	0.165
Hexb	-0.352761	up in distal	3.79512e-06	0.00151046	0.793	0.878
Hif1a	0.582114	up in plaque-associated	0.0165607	1	0.252	0.195
Hif3a	0.539265		0.403287	1	0.019	0.012
Hmgcr	0.600942		0.429452	1	0.026	0.019
Hmgcs1	-1.17593	up in distal	0.00135903	0.540896	0.051	0.107
Hp	-0.383162		0.407853	1	0.028	0.02
Hsp90ab1	0.218403		0.793063	1	0.093	0.09
Hspa5	0.0112237		0.801511	1	0.084	0.09
Icam1	-0.670871		0.0662037	1	0.142	0.181
Ier2	-0.106891		0.765951	1	0.049	0.053
Ifi203	0.0802238		0.505035	1	0.021	0.015
Ifi204	1.35482		0.285939	1	0.051	0.039
Ifi208	0.092735		0.549778	1	0.033	0.026
Ifi209	-0.789654		0.200247	1	0.005	0.012
Ifi213	-0.264882		0.503913	1	0.021	0.015
Ifit2	-0.0962527		0.917888	1	0.056	0.054
Ifitm3	-8.00648		0.158363	1	0	0.005
Ifnar1	0.0243157		0.947507	1	0.096	0.094
Ifnar2	-0.158753		0.401819	1	0.112	0.13
Ifnb1	-1.17901		0.737774	1	0.012	0.014
Ifng	0.544001		0.575032	1	0.03	0.025
Ifngr1	-1.07235	up in distal	4.91655e-05	0.0195679	0.105	0.196
Ifngr2	-1.01914		0.835334	1	0.014	0.015
Igf1	1.46481	up in plaque-associated	0.00160739	0.639741	0.072	0.031
Ikbkb	0.0983951		0.300404	1	0.2	0.175
Ikbke	1.47811		0.109162	1	0.023	0.011
Ikbkg	0.460481		0.0511583	1	0.152	0.111
Il10	-0.121747		0.871975	1	0.007	0.006
Il10ra	-0.180017	up in distal	0.0268107	1	0.69	0.728
Il12a	-0.301303		0.650436	1	0.014	0.011
Il12rb1	1.04777		0.0887276	1	0.012	0.003
Il15	-0.927791		0.245704	1	0.103	0.122
Il16	0.48353		0.904017	1	0.016	0.015
Il17a	0.235209		0.434549	1	0.054	0.043
Il18	-1.47494		0.827879	1	0.014	0.015
Il1a	-0.814342		0.88077	1	0.023	0.022
Il1b	0.260882		0.301368	1	0.028	0.019
Il23a	1.3919		0.419249	1	0.026	0.019
Il2ra	-8.34484		0.0682523	1	0	0.008
Il33	0.510356		0.702625	1	0.012	0.009
Il34	-0.41316		0.671123	1	0.028	0.032
Il4	0.647329	up in plaque-associated	0.0213437	1	0.1	0.062
Il4ra	-0.0495427		0.898279	1	0.166	0.159
Il6	-0.620136		0.293395	1	0.012	0.02
Il7r	-2.65367	up in distal	0.0120036	1	0.002	0.02
Inpp5d	-0.323422	up in distal	6.68842e-05	0.0266199	0.583	0.703
Irf1	0.0747572		0.971719	1	0.163	0.167
Irf3	0.426827		0.095734	1	0.303	0.26
Irf4	-0.652941		0.348615	1	0.016	0.025
Irf7	0.92663	up in plaque-associated	0.0376774	1	0.061	0.034
Irf8	0.190199		0.205076	1	0.417	0.383
Irf9	0.238565		0.573456	1	0.1	0.091
Irgm1	0.0115573		0.353926	1	0.217	0.244
Irgm2	-0.0236188		0.968202	1	0.159	0.156
Isg15	-0.839176		0.134092	1	0.019	0.034
Itgam	-0.334814	up in distal	0.016942	1	0.368	0.428
Itgax	1.44859	up in plaque-associated	2.79635e-08	1.11295e-05	0.252	0.125
Itpr2	-0.297299		0.276153	1	0.093	0.114
Jak1	-0.471891		0.191044	1	0.249	0.278
Jak2	0.814174		0.164042	1	0.068	0.048
Jchain	-8.02178		0.0682523	1	0	0.008
Jund	-0.0647355		0.658528	1	0.48	0.491
Kcnj13	-0.656715		0.81096	1	0.009	0.011
Kcnk13	0.469953		0.505506	1	0.098	0.085
Kdm6a	1.77379	up in plaque-associated	0.0353145	1	0.026	0.009
Kdm6b	-0.785276	up in distal	0.000207899	0.0827436	0.072	0.148
Klf2	-1.03929		0.181143	1	0.035	0.053
Klf4	-0.478426		0.378751	1	0.023	0.032
Klk6	-0.334506		0.79846	1	0.021	0.023
Klk8	0.697345		0.523499	1	0.019	0.025
Klrb1c	0.44705		0.319747	1	0.035	0.025
Krt18	-0.503021		0.534974	1	0.016	0.022
Lag3	-0.0931436		0.255264	1	0.597	0.631
Lcat	-0.993524		0.685211	1	0.014	0.017
Lcn2	-0.297905		0.890757	1	0.007	0.008
Ldlr	0.603756		0.14095	1	0.068	0.046
Lgals3	0.484216		0.403626	1	0.075	0.062
Lgals3bp	0.641903		0.415871	1	0.082	0.07
Lifr	-0.495394	up in distal	0.0187535	1	0.063	0.105
Lig1	-0.294521		0.812449	1	0.026	0.023
Lpl	1.00358	up in plaque-associated	0.000793713	0.315898	0.112	0.056
Lrp1	-0.129786	up in distal	0.00768734	1	0.807	0.869
Lsp1	0.336258	up in plaque-associated	0.040415	1	0.317	0.26
Ltb	-1.73123		0.468218	1	0.012	0.017
Lum	1.38375		0.315428	1	0.014	0.008
Ly6c2	-4.33232		0.0762141	1	0.002	0.012
Ly6e	0.0265441		0.907306	1	0.485	0.488
Ly6g	1.26223		0.317118	1	0.026	0.017
Lyve1	0.37031		0.423213	1	0.049	0.039
Lyz2	1.15495	up in plaque-associated	1.04265e-05	0.00414975	0.175	0.087
Macf1	-0.231468	up in distal	0.00491093	1	0.702	0.776
Mag	0.000934032		0.53947	1	0.11	0.124
Mbp	-0.150619		0.664479	1	0.497	0.461
Mcm5	-0.177008		0.819776	1	0.026	0.028
Mcm6	-0.990933		0.163541	1	0.035	0.053
Mcm7	0.616335	up in plaque-associated	0.0397881	1	0.061	0.034
Me2	-0.0460433		0.227882	1	0.012	0.022
Meg3	0.185537		0.500258	1	0.096	0.108
Mertk	-0.0954302	up in distal	0.00793837	1	0.669	0.754
Mki67	-0.929221		0.219561	1	0.016	0.028
Mog	1.41116	up in plaque-associated	9.15883e-05	0.0364521	0.112	0.048
Mrc1	-0.21183		0.873109	1	0.007	0.006
Ms4a1	0.309826		0.335114	1	0.035	0.025
Ms4a14	-0.397916		0.61366	1	0.007	0.005
Ms4a4a	2.05932		0.178797	1	0.009	0.003
Ms4a6d	0.401289		0.0506612	1	0.054	0.029
Ms4a7	0.426682		0.938176	1	0.016	0.017
Msr1	0.670576		0.914022	1	0.026	0.025
Mx1	-0.0874267		0.891739	1	0.056	0.054
Myd88	0.242801		0.700382	1	0.096	0.09
Nav3	-0.266702		0.057009	1	0.611	0.651
Ncr1	0.90392		0.140725	1	0.044	0.028
Nfkb1	-0.0694582		0.881698	1	0.186	0.19
Nfkb2	-0.121598		0.942284	1	0.07	0.071
Nfkbia	-0.0561762		0.106151	1	0.07	0.099
Nlrp3	-0.0824817	up in distal	0.031011	1	0.207	0.274
Nme5	1.2739	up in plaque-associated	0.0302107	1	0.021	0.006
Nos2	-0.355376		0.225676	1	0.016	0.028
Nucb2	0.585961		0.671419	1	0.054	0.048
Oasl1	-0.253984		0.677306	1	0.026	0.022
Oasl2	0.283306		0.640557	1	0.014	0.011
Olig2	0.216629		0.112194	1	0.021	0.009
Osmr	0.378291		0.514287	1	0.012	0.008
P2ry12	-0.694599	up in distal	0.000226591	0.0901831	0.131	0.216
P2ry6	-0.416017	up in distal	0.0225458	1	0.177	0.235
Parp14	0.536346	up in plaque-associated	0.00148304	0.590248	0.34	0.261
Parp9	0.0320211		0.615368	1	0.047	0.054
Pdcd1	0.61752	up in plaque-associated	7.88798e-05	0.0313942	0.193	0.105
Pdgfa	1.00626	up in plaque-associated	0.002916	1	0.098	0.051
Pdgfra	0.17735		0.645109	1	0.014	0.011
Pdgfrb	-0.0571956		0.591565	1	0.023	0.019
Pecam1	-2.19174	up in distal	0.0229381	1	0.014	0.037
Pf4	-0.624334		0.761921	1	0.016	0.014
Picalm	0.0332394		0.553275	1	0.063	0.054
Piezo1	1.00606		0.148074	1	0.112	0.088
Piezo2	1.13234	up in plaque-associated	0.0210337	1	0.07	0.039
Pilra	0.377205		0.561379	1	0.044	0.053
Pimreg	-0.97444		0.540864	1	0.005	0.008
Plac8	0.806636	up in plaque-associated	0.0344101	1	0.089	0.056
Plcg2	-0.443047	up in distal	2.36181e-06	0.000940002	0.452	0.586
Plin4	-0.162431		0.322018	1	0.063	0.079
Plp1	0.578697		0.0764121	1	0.07	0.045
Pparg	0.0507119		0.593519	1	0.016	0.012
PR8-M1-M2-M42	-0.125022		0.736625	1	0.019	0.022
PR8-NS1-NS2	0.541291		0.550625	1	0.054	0.046
PR8-PB2	0.93336		0.302424	1	0.016	0.009
Psap	-0.188109	up in distal	0.00803109	1	0.741	0.79
Psmb9	-0.356745		0.994487	1	0.023	0.023
Ptgds	-0.463241	up in distal	0.0358982	1	0.124	0.17
Ptger1	3.08272		0.0976738	1	0.014	0.005
Ptger2	2.9435	up in plaque-associated	0.000933837	0.371667	0.026	0.003
Ptgs1	-0.42194	up in distal	0.00688066	1	0.247	0.32
Ptgs2	-0.438791		0.817822	1	0.002	0.003
Ptk2b	-0.198313		0.219178	1	0.431	0.468
Ptn	-0.619136	up in distal	0.00336984	1	0.096	0.158
Ptprc	-0.0745375		0.970595	1	0.054	0.054
Ptprz1	0.807402	up in plaque-associated	0.019762	1	0.061	0.031
Pvalb	-0.0790887		0.24286	1	0.068	0.088
Rel	-0.22274		0.847949	1	0.03	0.032
Rela	-0.474313		0.68404	1	0.033	0.037
Relb	0.50603		0.524272	1	0.126	0.116
Rgs1	0.169744		0.857167	1	0.028	0.026
Rock1	0.607932		0.224448	1	0.028	0.017
Rorb	-0.256429		0.885097	1	0.028	0.029
Rps4x	0.154879		0.821129	1	0.014	0.012
Rrm2	0.366439		0.253085	1	0.047	0.032
Rtn1	-0.531775	up in distal	0.000459725	0.182971	0.086	0.161
Rtp4	-0.871877		0.116995	1	0.033	0.053
S100a8	0.676085		0.212666	1	0.065	0.048
S100a9	4.01225		0.150188	1	0.007	0.002
S100b	-0.1494		0.287953	1	0.117	0.139
Sall1	-0.325762	up in distal	0.00026925	0.107162	0.676	0.765
Scarb1	0.259544		0.108068	1	0.061	0.039
Scarb2	0.0655378		0.994548	1	0.182	0.184
Sdc1	-0.722752		0.776661	1	0.016	0.019
Selplg	-0.702766	up in distal	1.17988e-17	4.69593e-15	0.897	0.946
Serpina3n	0.0331204		0.919828	1	0.033	0.034
Siglech	-0.827386	up in distal	6.92232e-07	0.000275508	0.305	0.437
Sik2	-0.390116		0.321526	1	0.021	0.031
Sirpa	-0.0608017		0.327178	1	0.688	0.74
Slc17a6	0.570894		0.702625	1	0.012	0.009
Slc1a3	-0.93375		0.0958713	1	0.056	0.082
Slc39a10	-2.60871	up in distal	0.0347961	1	0.009	0.028
Slc40a1	-2.18642	up in distal	4.22194e-06	0.00168033	0.033	0.108
Slfn2	-0.661446		0.0963735	1	0.075	0.104
Slfn5	-0.534504		0.0817672	1	0.051	0.079
Socs1	-0.154346		0.714349	1	0.026	0.029
Socs3	-0.576727		0.326255	1	0.04	0.053
Sox10	-0.522702		0.10582	1	0.019	0.036
Sox2	0.105618		0.585643	1	0.035	0.042
Sox9	0.599702		0.482084	1	0.107	0.096
Sp100	0.206378		0.995323	1	0.096	0.097
Sparc	-0.536238	up in distal	1.16131e-07	4.62201e-05	0.51	0.655
Spi1	-0.306401	up in distal	0.0425924	1	0.161	0.213
Spp1	1.3774	up in plaque-associated	0.0124915	1	0.063	0.031
Sqle	0.451489		0.123216	1	0.105	0.077
Sst	0.866043		0.118631	1	0.04	0.023
Stab1	-2.56716	up in distal	7.33473e-25	2.91922e-22	0.112	0.389
Stat1	0.0249662		0.547463	1	0.061	0.071
Stat2	0.0249072		0.4394	1	0.1	0.087
Stat3	-0.079708		0.908105	1	0.305	0.303
Stat5a	1.18072		0.951543	1	0.028	0.028
Stat6	-0.157232		0.130174	1	0.331	0.374
Sult1a1	-0.765244	up in distal	0.0324562	1	0.033	0.062
Suz12	-0.0149069		0.944519	1	0.044	0.043
Syk	-0.0024597		0.253497	1	0.324	0.377
Tap1	-0.630511		0.473614	1	0.056	0.066
Tcf7l2	-0.228432		0.632892	1	0.126	0.134
Tgfb1	-0.133734		0.703007	1	0.147	0.155
Tgfb2	0.908889		0.304414	1	0.016	0.009
Tgfbr1	-0.231821		0.29968	1	0.205	0.233
Tgfbr2	0.436356	up in plaque-associated	0.000150883	0.0600514	0.555	0.451
Tgm2	-3.2614	up in distal	3.67356e-06	0.00146208	0.009	0.07
Tlr4	0.943085	up in plaque-associated	0.00849231	1	0.084	0.045
Tlr7	-1.51242		0.217806	1	0.009	0.019
Tmem119	-1.81355	up in distal	8.32189e-24	3.31211e-21	0.273	0.543
Tmem176b	1.01835		0.253017	1	0.068	0.051
Tmpo	0.0741127		0.645869	1	0.014	0.011
Tnf	-0.241149		0.568375	1	0.014	0.019
Tnfaip3	-0.47145		0.26988	1	0.077	0.096
Tnfrsf1a	0.0706814		0.814657	1	0.21	0.221
Tnfrsf1b	-0.95039	up in distal	0.000681911	0.2714	0.131	0.207
Tnfsf10	0.0816455		0.444476	1	0.047	0.037
Tnfsf13b	-0.142712		0.93944	1	0.021	0.022
Top2a	0.113923		0.968431	1	0.03	0.031
Trem2	0.480349	up in plaque-associated	1.94807e-08	7.75333e-06	0.767	0.632
Trf	-0.0614692		0.995585	1	0.641	0.651
Tubb2b	-1.23578		0.392169	1	0.028	0.037
Tubb3	0.227244		0.767248	1	0.14	0.15
Tyk2	-0.0223787		0.916349	1	0.27	0.274
Tyrobp	0.900303	up in plaque-associated	1.32113e-06	0.000525809	0.345	0.218
Uba52	0.494576		0.300906	1	0.047	0.034
Ugt8a	-0.461377		0.70371	1	0.014	0.017
Usp18	0.0937543		0.80461	1	0.051	0.048
Vim	0.0100691		0.333924	1	0.084	0.068
Vip	-0.640558		0.845416	1	0.019	0.017
Vldlr	0.245736		0.740943	1	0.019	0.022
Vsir	0.0739769		0.179504	1	0.951	0.944
Wfs1	-0.0411458		0.981805	1	0.061	0.06
Xcr1	-2.00647		0.0590697	1	0.007	0.022
Zbtb46	1.16684		0.0633882	1	0.023	0.009
Zfp36	0.836012		0.266452	1	0.021	0.012

## Sheet: Genes used in the MERFISH panel
Panel of genes used for MERFISH
Gene Name
Abca1
Abca7
Abcg1
Ace
Acly
Adrb1
Agt
Aif1
Akt2
Aldh1l1
Apod
Apoe
Aqp1
Aqp4
Arc
Arg1
Atp1a1
Axl
B2m
Bcas1
Bcl11b
Bhlhe41
Bin1
Birc5
Blnk
Bst2
Btk
Bub1
C1qa
C1qb
C1qc
C1ql1
C3
C3ar1
Capg
Car2
Cav1
Ccl11
Ccl12
Ccl2
Ccl24
Ccl3
Ccl4
Ccl5
Ccl6
Ccl7
Ccl8
Ccl9
Ccr2
Ccr5
Ccr7
Cd14
Cd163
Cd163l1
Cd19
Cd209a
Cd274
Cd28
Cd33
Cd34
Cd36
Cd3e
Cd3g
Cd4
Cd40
Cd44
Cd47
Cd52
Cd53
Cd63
Cd68
Cd72
Cd74
Cd79a
Cd80
Cd84
Cd86
Cd8a
Cd9
Cdkn1a
Cdkn2a
Cdkn2b
Cemip2
Cenpa
Chrdl1
Cldn5
Clec7a
Clec9a
Clu
Cmtm5
Col1a1
Col1a2
Col3a1
Csf1
Csf1r
Csf2ra
Csf2rb
Cspg4
Cst7
Ctla4
Ctps
Ctsb
Ctsd
Ctss
Cux2
Cx3cr1
Cxcl10
Cxcl9
Dhcr24
Dock8
Drd1
Dst
Dtl
Dusp1
Eed
Egr1
Emilin1
Emp3
Enpp6
Entpd1
Esam
Ezh1
Ezh2
F13a1
Fcer1a
Fcer1g
Fcgr1
Fcgr2b
Fcgr3
Fcgr4
Fcgrt
Fcrls
Fdft1
Fkbp5
Flt3
Fn1
Folr2
Fos
Foxp2
Foxp3
Gabra2
Gad1
Gad2
Gata3
Gfap
Gpr65
Gpr84
Grm4
Gtpbp3
Gzma
Gzmb
H2-Aa
H2-Ab1
H2-D1
H2-Eb1
H2-K1
Hexb
Hif1a
Hif3a
Hmgcr
Hmgcs1
Hp
Hsp90ab1
Hspa5
Icam1
Ier2
Ifi203
Ifi204
Ifi208
Ifi209
Ifi213
Ifit2
Ifitm3
Ifnar1
Ifnar2
Ifnb1
Ifng
Ifngr1
Ifngr2
Igf1
Ikbkb
Ikbke
Ikbkg
Il10
Il10ra
Il12a
Il12rb1
Il15
Il16
Il17a
Il18
Il1a
Il1b
Il23a
Il2ra
Il33
Il34
Il4
Il4ra
Il6
Il7r
Inpp5d
Irf1
Irf3
Irf4
Irf7
Irf8
Irf9
Irgm1
Irgm2
Isg15
Itgam
Itgax
Itpr2
Jak1
Jak2
Jchain
Jund
Kcnj13
Kcnk13
Kdm6a
Kdm6b
Klf2
Klf4
Klk6
Klk8
Klrb1c
Krt18
Lag3
Lcat
Lcn2
Ldlr
Lgals3
Lgals3bp
Lifr
Lig1
Lpl
Lrp1
Lsp1
Ltb
Lum
Ly6c2
Ly6e
Ly6g
Lyve1
Lyz2
Macf1
Mag
Mbp
Mcm5
Mcm6
Mcm7
Me2
Meg3
Mertk
Mki67
Mog
Mrc1
Ms4a1
Ms4a14
Ms4a4a
Ms4a6d
Ms4a7
Msr1
Mx1
Myd88
Nav3
Ncr1
Nfkb1
Nfkb2
Nfkbia
Nlrp3
Nme5
Nos2
Nucb2
Oasl1
Oasl2
Olig2
Osmr
P2ry12
P2ry6
Parp14
Parp9
Pdcd1
Pdgfa
Pdgfra
Pdgfrb
Pecam1
Pf4
Picalm
Piezo1
Piezo2
Pilra
Pimreg
Plac8
Plcg2
Plin4
Plp1
Pparg
PR8_M1_M2_M42
PR8_NS1_NS2
PR8_PB2
Psap
Psmb9
Ptgds
Ptger1
Ptger2
Ptgs1
Ptgs2
Ptk2b
Ptn
Ptprc
Ptprz1
Pvalb
Rel
Rela
Relb
Rgs1
Rock1
Rorb
Rps4x
Rrm2
Rtn1
Rtp4
S100a8
S100a9
S100b
Sall1
Scarb1
Scarb2
Sdc1
Selplg
Serpina3n
Siglech
Sik2
Sirpa
Slc17a6
Slc1a3
Slc39a10
Slc40a1
Slfn2
Slfn5
Socs1
Socs3
Sox10
Sox2
Sox9
Sp100
Sparc
Spi1
Spp1
Sqle
Sst
Stab1
Stat1
Stat2
Stat3
Stat5a
Stat6
Sult1a1
Suz12
Syk
Tap1
Tcf7l2
Tgfb1
Tgfb2
Tgfbr1
Tgfbr2
Tgm2
Tlr4
Tlr7
Tmem119
Tmem176b
Tmpo
Tnf
Tnfaip3
Tnfrsf1a
Tnfrsf1b
Tnfsf10
Tnfsf13b
Top2a
Trem2
Trf
Tubb2b
Tubb3
Tyk2
Tyrobp
Uba52
Ugt8a
Usp18
Vim
Vip
Vldlr
Vsir
Wfs1
Xcr1
Zbtb46
Zfp36
