# Supplementary material for: Lymphoid gene expression supports neuroprotective microglia function
Source: Nature. 2025 Nov 5;648(8092):157–65. doi: 10.1038/s41586-025-09662-z (PMC12675299; doi:10.1038/s41586-025-09662-z)
Supplement: Supplementary file 3 — Supplementary Table 1. Single-cell sequencing from wild-type and 5xFAD mice.Supplementary Table 2. Human demographics data. Supplementary Table 3. Single-nucleus sequencing from 5xFAD and 5xFAD+CSF1Ri microglia. Supplementary Table 4. MERFISH from 5xFAD–PU.1-low–wt–high microglia. Supplementary Table 5. TRAP sequencing from 5xFAD and 5xFAD+CSF1Ri microglia. Supplementary Table 6. TRAP sequencing from PU.1-low–wt–high microglia. Supplementary Table 7. ATAC sequencing from PU.1-low–wt–high microglia and T cells. Supplementary Table 8. Proteomics from PU.1-low–wt–high BV2 cells. Supplementary Table 9. RNA sequencing from PU.1-low iMgls. Supplementary Table 10. Single-nucleus sequencing from 5xFADPU.1-low–wt–high microglia. Supplementary Table 11. TRAP-seq from 5xFADPU.1-low–wt–high microglia. Supplementary Table 12. Single-cell sequencing from 5xFAD–CD28KO microglia. Supplementary Table 13. Single-nucleus sequencing from 5xFAD–TIM-3-KO microglia from Kimura et al.49. [file 41586_2025_9662_MOESM3_ESM.zip › 2024-08-16775C-s3/Supplementary_Table_5_-_TRAP_sequencing_from_5xFAD,_5xFAD+CSF1Ri_microglia.xlsx]

## Sheet: Export Summary
	This document was exported from Numbers. Each table was converted to an Excel worksheet. All other objects on each Numbers sheet were placed on separate worksheets. Please be aware that formula calculations may differ in Excel.
	Numbers Sheet Name	Numbers Table Name	Excel Worksheet Name
	5xFAD vs. Control
		DEG between 5xFAD and Control from microglia TRAP sequencing (padj <0.1, baseMean >10)	5xFAD vs. Control - DEG between
	5xFAD+CSF1Ri vs. Control
		DEG between 5xFAD+CSF1Ri vs. Control from microglia TRAP sequencing (padj <0.1, baseMean >10)	5xFAD+CSF1Ri vs. Control - DEG
	5xFAD+CSF1Ri vs. 5xFAD
		DEG between 5xFAD+CSF1Ri vs. 5xFAD from microglia TRAP sequencing (padj <0.1, baseMean >10)	5xFAD+CSF1Ri vs. 5xFAD - DEG be
	lymphoid genes
		Z-scored VSTs for lymphoid lineage-associated genes	lymphoid genes - Z-scored VSTs
	CSF1R-dependent/independent clusters
		Z-scored VSTs for CSF1Ri-independent/dependent and homeostatic genes	CSF1R-dependent_independent clu
	GOs for CSF1R-independent cluster
		GOs associated with CSF1Ri-independent genes (pval < 0.05)	GOs for CSF1R-independent clust
	GOs for CSF1R-dependent cluster
		GOs associated with CSF1Ri-dependent genes (pval < 0.05)	GOs for CSF1R-dependent cluster

## Sheet: 5xFAD vs. Control - DEG between
DEG between 5xFAD and Control from microglia TRAP sequencing (padj <0.1, baseMean >10)
gene_name.x	Regulation	baseMean	log2FoldChange	lfcSE	stat	pvalue	padj
Cst7	up in 5xFAD	13320.8	5.91774	0.205459	28.8025	1.99628e-182	4.50821e-178
Capg	up in 5xFAD	1621.32	2.8477	0.132308	21.5233	9.43071e-103	1.06487e-98
Itgax	up in 5xFAD	1218.66	4.45562	0.21288	20.9301	2.84608e-97	2.14243e-93
Ccl3	up in 5xFAD	1721.82	3.71941	0.214153	17.368	1.44137e-67	8.13763e-64
Clec7a	up in 5xFAD	2573.33	4.35588	0.259959	16.7561	5.11443e-63	2.30998e-59
Ccl6	up in 5xFAD	3512.11	1.88909	0.136163	13.8737	9.14056e-44	3.44036e-40
Ctse	up in 5xFAD	414.179	3.97269	0.296713	13.389	7.01512e-41	2.26318e-37
Ly9	up in 5xFAD	479.347	2.34093	0.178231	13.1342	2.09645e-39	5.918e-36
Anxa5	up in 5xFAD	3635.56	1.9715	0.151249	13.0348	7.75475e-39	1.94584e-35
Gas2l3	up in 5xFAD	916.944	2.38598	0.18416	12.956	2.17265e-38	4.90649e-35
St8sia6	up in 5xFAD	1435.99	2.89849	0.224704	12.8991	4.55253e-38	9.34635e-35
Myo1e	up in 5xFAD	4205.91	2.92483	0.229825	12.7264	4.22054e-37	7.9427e-34
Lox	up in 5xFAD	280.054	4.32329	0.35227	12.2727	1.26998e-34	2.04857e-31
Anxa2	up in 5xFAD	489.258	3.4171	0.283747	12.0428	2.11743e-33	3.18786e-30
Tnfsf8	up in 5xFAD	346.417	3.24564	0.27302	11.8879	1.36826e-32	1.93122e-29
Plau	up in 5xFAD	459.732	1.70195	0.143318	11.8753	1.5897e-32	2.11178e-29
Hif1a	up in 5xFAD	7485.46	2.16899	0.18454	11.7535	6.77742e-32	8.50302e-29
Rab7b	up in 5xFAD	920.455	4.18324	0.36018	11.6143	3.48605e-31	4.14344e-28
Tns3	up in 5xFAD	9835.45	0.937686	0.0810866	11.564	6.27136e-31	7.0813e-28
Csf1	up in 5xFAD	1737.97	3.07065	0.266974	11.5017	1.29403e-30	1.39158e-27
Cybb	up in 5xFAD	715.672	2.33586	0.203244	11.4929	1.43279e-30	1.47076e-27
Tkt	up in 5xFAD	2465.15	1.08904	0.0950514	11.4573	2.16041e-30	2.03286e-27
Pkm	up in 5xFAD	14144.8	1.40862	0.123285	11.4257	3.11098e-30	2.81021e-27
Plxdc2	up in 5xFAD	16971.9	1.07572	0.0950851	11.3132	1.12873e-29	9.80385e-27
Ctsa	up in 5xFAD	7472.9	1.43444	0.126998	11.295	1.38925e-29	1.16198e-26
Gusb	up in 5xFAD	2589.7	1.5375	0.136937	11.2277	2.98019e-29	2.40363e-26
Lgals3bp	up in 5xFAD	6765.19	2.77954	0.25222	11.0203	3.04953e-28	2.30934e-25
Ctnnb1	up in 5xFAD	5672.58	0.963898	0.0874698	11.0198	3.0678e-28	2.30934e-25
Axl	up in 5xFAD	2581.4	2.84233	0.259231	10.9644	5.66455e-28	4.12653e-25
Lpl	up in 5xFAD	3375.75	3.86968	0.354489	10.9162	9.64253e-28	6.80491e-25
Ifi207	up in 5xFAD	1265.07	2.95415	0.270919	10.9042	1.10077e-27	7.53295e-25
Ctsb	up in 5xFAD	44105.1	1.69112	0.15543	10.8802	1.43201e-27	9.51147e-25
Cd9	up in 5xFAD	6284.16	1.81778	0.169682	10.7129	8.8589e-27	5.71602e-24
Ldlr	up in 5xFAD	493.761	2.31917	0.2176	10.6579	1.60103e-26	1.00433e-23
Ldha	up in 5xFAD	18266.5	1.27145	0.119349	10.6532	1.68518e-26	1.02855e-23
Mrc2	up in 5xFAD	334.165	2.4831	0.233313	10.6428	1.88342e-26	1.11929e-23
Usp18	up in 5xFAD	339.508	2.89479	0.272165	10.6362	2.02305e-26	1.17145e-23
Plin2	up in 5xFAD	968.557	1.83323	0.172647	10.6184	2.44811e-26	1.38214e-23
Gtf3c4	up in 5xFAD	2459.81	1.24422	0.117279	10.6091	2.70426e-26	1.48952e-23
Arhgap24	up in 5xFAD	1129.29	2.12317	0.201186	10.5533	4.90534e-26	2.63755e-23
Slfn5	up in 5xFAD	1574.1	3.03265	0.290098	10.4539	1.40646e-25	7.38656e-23
Ctsd	up in 5xFAD	64197.3	1.79503	0.172102	10.43	1.80824e-25	9.28079e-23
Fgr	up in 5xFAD	314.638	2.12211	0.208897	10.1586	3.03301e-24	1.48901e-21
Cltc	up in 5xFAD	25596.8	1.19782	0.11901	10.0648	7.90138e-24	3.71743e-21
Fasn	up in 5xFAD	6370.8	1.8115	0.180403	10.0414	1.00205e-23	4.61823e-21
Cd68	up in 5xFAD	10287.7	1.43641	0.144966	9.90866	3.81728e-23	1.72411e-20
Gpi1	up in 5xFAD	7911.04	1.1088	0.112376	9.86692	5.79131e-23	2.56442e-20
Hcar2	up in 5xFAD	170.203	2.88056	0.292795	9.83814	7.71257e-23	3.34948e-20
Naglu	up in 5xFAD	450.963	1.66935	0.169786	9.83209	8.19036e-23	3.48987e-20
Serpine2	up in 5xFAD	6775.68	1.58771	0.161695	9.8192	9.30781e-23	3.89256e-20
Gapdh	up in 5xFAD	1817.7	1.09505	0.113495	9.64852	4.98692e-22	1.97578e-19
Lgals3	up in 5xFAD	373.076	2.88887	0.300382	9.61732	6.75691e-22	2.63089e-19
Cd72	up in 5xFAD	150.846	3.03312	0.316169	9.59335	8.52715e-22	3.26388e-19
Cd274	up in 5xFAD	851.106	1.7247	0.180465	9.55701	1.21206e-21	4.56199e-19
Eno1	up in 5xFAD	6645.15	1.12855	0.11903	9.48127	2.512e-21	9.14977e-19
Ifi204	up in 5xFAD	1167.96	2.85759	0.303339	9.42044	4.49198e-21	1.60462e-18
Slc11a1	up in 5xFAD	1102.19	1.15601	0.12273	9.41915	4.54748e-21	1.60462e-18
Ctsz	up in 5xFAD	14414	1.52959	0.164122	9.31982	1.16537e-20	3.92801e-18
Cd63	up in 5xFAD	3389.12	1.55641	0.168283	9.24876	2.27109e-20	7.32688e-18
Cpd	up in 5xFAD	2838	1.63668	0.178354	9.17658	4.44984e-20	1.3957e-17
H2-D1	up in 5xFAD	11795.3	1.71928	0.188214	9.13466	6.56106e-20	2.00228e-17
Psat1	up in 5xFAD	7001.2	1.93784	0.214122	9.05016	1.42758e-19	4.29853e-17
Stat2	up in 5xFAD	1119.78	1.51399	0.169601	8.92675	4.38714e-19	1.25607e-16
Kcnj2	up in 5xFAD	3143.59	1.82723	0.204811	8.92154	4.59863e-19	1.29814e-16
Tent5c	up in 5xFAD	7281.2	1.67348	0.1891	8.8497	8.77582e-19	2.38776e-16
Alas1	up in 5xFAD	1523.27	0.980258	0.110819	8.84557	9.10637e-19	2.44821e-16
Adssl1	up in 5xFAD	726.239	1.55513	0.176013	8.83536	9.97787e-19	2.65094e-16
Milr1	up in 5xFAD	574.521	1.57726	0.179502	8.78686	1.53796e-18	4.03857e-16
Abcf2	up in 5xFAD	1887.36	0.929581	0.10589	8.77872	1.65349e-18	4.29204e-16
Gba	up in 5xFAD	1231.35	1.09252	0.126849	8.61276	7.13239e-18	1.80978e-15
Calr	up in 5xFAD	5728.28	0.83129	0.0966491	8.60111	7.89473e-18	1.98096e-15
Cspg4	up in 5xFAD	595.599	2.07401	0.241477	8.58886	8.78397e-18	2.17987e-15
Ctsl	up in 5xFAD	13523.4	1.58494	0.185445	8.54667	1.26688e-17	3.10978e-15
Hmox1	up in 5xFAD	889.919	1.42264	0.166806	8.52876	1.47926e-17	3.57166e-15
Nrp1	up in 5xFAD	1140.69	1.31237	0.153886	8.52818	1.48668e-17	3.57166e-15
Baiap2l2	up in 5xFAD	410.985	5.51774	0.648049	8.51439	1.67476e-17	3.93969e-15
Ifit2	up in 5xFAD	1067.58	2.00986	0.23614	8.5113	1.7199e-17	4.00418e-15
Acaca	up in 5xFAD	1783.49	1.81319	0.213076	8.50958	1.74561e-17	4.02256e-15
Hsp90ab1	up in 5xFAD	63835.7	1.10178	0.130351	8.45237	2.85447e-17	6.38242e-15
Oasl2	up in 5xFAD	2653.63	2.9673	0.352237	8.42417	3.63326e-17	7.96601e-15
Smchd1	up in 5xFAD	3482.83	1.02623	0.121861	8.42131	3.72308e-17	8.08446e-15
Ctnna1	up in 5xFAD	3459.42	0.794087	0.0943392	8.41736	3.85057e-17	8.20352e-15
Fgl2	up in 5xFAD	345.762	1.87053	0.2241	8.34689	7.00857e-17	1.4792e-14
Nrp2	up in 5xFAD	2255.38	1.07848	0.129354	8.33738	7.59521e-17	1.58817e-14
Fcgr2b	up in 5xFAD	3723.78	1.00454	0.120505	8.33607	7.6799e-17	1.59115e-14
Trem2	up in 5xFAD	8567.71	1.02186	0.122621	8.33351	7.84832e-17	1.61126e-14
Man2b2	up in 5xFAD	1411.43	0.782518	0.0940133	8.32349	8.54124e-17	1.73772e-14
Sec31a	up in 5xFAD	6576.04	0.745367	0.0897685	8.30321	1.01333e-16	2.04323e-14
Aldh2	up in 5xFAD	784.746	1.34381	0.161863	8.30213	1.02262e-16	2.04369e-14
Soat1	up in 5xFAD	2069.07	1.10606	0.133343	8.29483	1.08743e-16	2.15417e-14
Ifih1	up in 5xFAD	1470.49	1.16708	0.141048	8.27431	1.29197e-16	2.48116e-14
Eif4g1	up in 5xFAD	4610.33	0.891292	0.107723	8.2739	1.29645e-16	2.48116e-14
Grn	up in 5xFAD	15186.5	1.12426	0.135964	8.2688	1.35316e-16	2.56794e-14
Aplp2	up in 5xFAD	9594.73	1.49328	0.180694	8.26415	1.40697e-16	2.64781e-14
St14	up in 5xFAD	422.532	1.95841	0.23701	8.26298	1.42075e-16	2.65164e-14
Atf3	up in 5xFAD	543.564	2.57399	0.311568	8.2614	1.43969e-16	2.66312e-14
Ccl4	up in 5xFAD	242.509	2.7828	0.337684	8.24083	1.71016e-16	3.06512e-14
Pfkl	up in 5xFAD	2991.99	1.30264	0.15837	8.22533	1.9466e-16	3.46142e-14
Ifit1	up in 5xFAD	299.522	2.47519	0.301421	8.21174	2.18e-16	3.84618e-14
Glb1	up in 5xFAD	846.891	1.26684	0.154458	8.20188	2.36665e-16	4.14311e-14
Hspa8	up in 5xFAD	33493.9	1.17259	0.143064	8.19625	2.47995e-16	4.30805e-14
Ptprc	up in 5xFAD	2145.14	1.16329	0.142876	8.142	3.888e-16	6.5971e-14
Crip1	up in 5xFAD	213.773	1.99618	0.245195	8.14118	3.9145e-16	6.5971e-14
Ddb1	up in 5xFAD	5114.65	1.04527	0.129003	8.10271	5.37496e-16	8.92519e-14
Minar1	up in 5xFAD	663.889	2.42816	0.300224	8.08781	6.07461e-16	1.00133e-13
Wars	up in 5xFAD	2104.27	0.80844	0.100297	8.06044	7.60221e-16	1.24406e-13
Acly	up in 5xFAD	5890.1	0.997267	0.123914	8.04805	8.41228e-16	1.35696e-13
Pdcd6ip	up in 5xFAD	7288.75	0.84312	0.10516	8.01749	1.07928e-15	1.70444e-13
Vac14	up in 5xFAD	1513.61	0.626913	0.0784121	7.99511	1.29462e-15	2.03031e-13
Copb2	up in 5xFAD	5118.78	0.850378	0.106417	7.99099	1.33858e-15	2.08477e-13
Fnip1	up in 5xFAD	3283.82	0.77076	0.0971163	7.93646	2.08039e-15	3.17442e-13
Tbc1d4	up in 5xFAD	478.507	0.956546	0.120569	7.93359	2.12895e-15	3.22672e-13
Trim25	up in 5xFAD	3633.46	1.13947	0.144027	7.91147	2.5436e-15	3.77909e-13
Cd14	up in 5xFAD	997.811	0.804469	0.101695	7.91062	2.5612e-15	3.78036e-13
Hpse	up in 5xFAD	210.681	3.42334	0.432999	7.90611	2.65558e-15	3.89422e-13
Wfdc17	up in 5xFAD	1145.51	2.18172	0.276662	7.88586	3.12386e-15	4.52219e-13
Atp6v0d2	up in 5xFAD	568.802	5.26281	0.668744	7.86969	3.55527e-15	5.08155e-13
Cd200r4	up in 5xFAD	206.877	3.5468	0.453893	7.81419	5.53192e-15	7.85707e-13
Eya4	up in 5xFAD	1333.02	1.11453	0.142967	7.79573	6.40361e-15	8.95533e-13
Phf11d	up in 5xFAD	629.791	1.48367	0.19133	7.75452	8.86794e-15	1.21373e-12
Rpn2	up in 5xFAD	2180.25	0.757533	0.0978609	7.74091	9.87061e-15	1.34282e-12
Atp1a1	up in 5xFAD	6263.49	1.34062	0.173959	7.70654	1.29276e-14	1.74817e-12
Hadha	up in 5xFAD	2510.09	0.848113	0.111079	7.63524	2.25402e-14	2.94234e-12
Dpp7	up in 5xFAD	467.717	1.57082	0.206254	7.61593	2.61799e-14	3.3784e-12
Stat3	up in 5xFAD	2971.25	0.726667	0.0955286	7.6068	2.80958e-14	3.60504e-12
Mpeg1	up in 5xFAD	21250.7	1.24524	0.164101	7.58825	3.2426e-14	4.13715e-12
Eif3c	up in 5xFAD	9327.85	0.90003	0.118736	7.58007	3.45364e-14	4.38166e-12
Manba	up in 5xFAD	325.43	1.15535	0.152437	7.57921	3.47663e-14	4.38619e-12
Abcb1b	up in 5xFAD	231.708	0.969681	0.128006	7.57529	3.5832e-14	4.49552e-12
Pgd	up in 5xFAD	1821.69	1.02607	0.135986	7.54538	4.50976e-14	5.62674e-12
Tlr2	up in 5xFAD	890.714	1.26161	0.167632	7.52605	5.22996e-14	6.41893e-12
Mospd2	up in 5xFAD	942.188	0.93972	0.124935	7.52167	5.40793e-14	6.60147e-12
H2-M3	up in 5xFAD	532.142	1.13456	0.151012	7.51302	5.77774e-14	7.01499e-12
Gpnmb	up in 5xFAD	2968.1	4.46799	0.595934	7.49746	6.50642e-14	7.85746e-12
Olfr111	up in 5xFAD	36.657	3.66057	0.488383	7.49528	6.61549e-14	7.94668e-12
Mpp1	up in 5xFAD	1997.46	0.999412	0.133968	7.46008	8.64707e-14	1.02777e-11
Gak	up in 5xFAD	4472.54	0.669883	0.0898866	7.45254	9.156e-14	1.08256e-11
Slamf7	up in 5xFAD	97.5021	3.12161	0.419797	7.43601	1.03775e-13	1.2206e-11
Cd300lf	up in 5xFAD	61.0477	3.05778	0.413598	7.39313	1.43411e-13	1.64398e-11
Anxa7	up in 5xFAD	2417.48	0.84296	0.114183	7.38251	1.55331e-13	1.77163e-11
Hgs	up in 5xFAD	1383.96	0.826981	0.113287	7.29988	2.88024e-13	3.22003e-11
Sf3b3	up in 5xFAD	2191.99	0.824781	0.1131	7.29247	3.0432e-13	3.38544e-11
Uba6	up in 5xFAD	2991.85	0.822149	0.113012	7.27488	3.46741e-13	3.81973e-11
Ifit3	up in 5xFAD	812.169	1.82965	0.253416	7.21994	5.20106e-13	5.61988e-11
H2-K1	up in 5xFAD	4997.9	1.55949	0.216056	7.218	5.27576e-13	5.67345e-11
Cse1l	up in 5xFAD	2390.03	0.911616	0.126642	7.19835	6.09457e-13	6.46168e-11
G6pdx	up in 5xFAD	2723.56	0.855523	0.118938	7.19304	6.33633e-13	6.68661e-11
Igf1	up in 5xFAD	2987.15	3.25464	0.453353	7.17904	7.02034e-13	7.33983e-11
Plek	up in 5xFAD	31577.7	1.09154	0.152344	7.16495	7.78151e-13	8.06644e-11
Tpp2	up in 5xFAD	4654.53	0.912366	0.127339	7.16486	7.78676e-13	8.06644e-11
Smcr8	up in 5xFAD	2974.47	0.569203	0.0796532	7.14601	8.93346e-13	9.17019e-11
Tfg	up in 5xFAD	3667.63	0.6275	0.0880473	7.12685	1.0269e-12	1.04462e-10
Sec24c	up in 5xFAD	3728.27	0.600413	0.084502	7.10531	1.20056e-12	1.21036e-10
Cadm1	up in 5xFAD	3898.24	1.13216	0.159383	7.10335	1.21764e-12	1.22213e-10
Jup	up in 5xFAD	2032.66	0.911045	0.128368	7.09711	1.27392e-12	1.27159e-10
Lamp2	up in 5xFAD	8553.84	0.926727	0.130586	7.09665	1.27818e-12	1.27159e-10
Asb10	up in 5xFAD	423.249	1.82185	0.257199	7.08342	1.40639e-12	1.38692e-10
Upf1	up in 5xFAD	977.776	0.684845	0.096987	7.0612	1.65065e-12	1.60675e-10
Slc25a5	up in 5xFAD	7925.44	0.469048	0.0664759	7.05591	1.71475e-12	1.66198e-10
Smc1a	up in 5xFAD	10914.3	0.972915	0.137941	7.05313	1.74933e-12	1.68107e-10
Larp1	up in 5xFAD	5892.59	0.631563	0.0896175	7.04732	1.82392e-12	1.73065e-10
Hspa4	up in 5xFAD	20505	1.04493	0.148562	7.03359	2.01291e-12	1.89406e-10
Hexa	up in 5xFAD	10248.8	1.07684	0.15352	7.01434	2.31032e-12	2.16489e-10
Hspa2	up in 5xFAD	963.164	1.68137	0.24013	7.00193	2.52464e-12	2.3271e-10
Os9	up in 5xFAD	1896.51	1.08124	0.155099	6.97131	3.13999e-12	2.85929e-10
Cd74	up in 5xFAD	3916.07	2.00954	0.289728	6.93595	4.03498e-12	3.64487e-10
Exoc2	up in 5xFAD	3097.63	0.772866	0.111489	6.93222	4.14282e-12	3.72738e-10
Clint1	up in 5xFAD	5591.09	0.809259	0.116802	6.92846	4.25454e-12	3.81271e-10
Stat1	up in 5xFAD	1736.86	1.71469	0.247997	6.91415	4.70678e-12	4.18477e-10
Xpnpep1	up in 5xFAD	772.531	0.668856	0.0972717	6.87616	6.14888e-12	5.32327e-10
Pfkfb3	up in 5xFAD	3079.32	0.819688	0.119209	6.87608	6.1523e-12	5.32327e-10
Cast	up in 5xFAD	1080.84	0.778544	0.11343	6.86367	6.71127e-12	5.74093e-10
Scpep1	up in 5xFAD	1137.97	1.12223	0.163827	6.85012	7.37902e-12	6.26467e-10
Tex10	up in 5xFAD	507.612	0.86251	0.125966	6.84717	7.53273e-12	6.34745e-10
Smarca5	up in 5xFAD	5047.27	0.768289	0.112316	6.84045	7.89434e-12	6.60288e-10
Tcn2	up in 5xFAD	2820.09	0.825364	0.121321	6.80313	1.02369e-11	8.43718e-10
Cytip	up in 5xFAD	288.958	2.32777	0.342789	6.79067	1.11612e-11	9.09943e-10
Mybbp1a	up in 5xFAD	1658.75	0.899071	0.132522	6.78432	1.16634e-11	9.44067e-10
Uap1l1	up in 5xFAD	1703.63	0.986236	0.145418	6.78207	1.18465e-11	9.55264e-10
Cited2	up in 5xFAD	971.864	0.930464	0.137624	6.76094	1.37102e-11	1.08637e-09
Lrpprc	up in 5xFAD	4872.07	0.929913	0.137575	6.75931	1.38652e-11	1.09482e-09
Gtpbp4	up in 5xFAD	2861.85	0.688112	0.101896	6.75307	1.44749e-11	1.13502e-09
Il1b	up in 5xFAD	152.117	3.28524	0.486565	6.75191	1.45914e-11	1.1402e-09
Srrm2	up in 5xFAD	26879.1	0.538187	0.0799133	6.73464	1.6434e-11	1.27099e-09
Pgm1	up in 5xFAD	833.498	0.990122	0.147182	6.72719	1.7297e-11	1.32864e-09
Tm9sf2	up in 5xFAD	2759.77	0.964806	0.143622	6.71769	1.84629e-11	1.40531e-09
Rttn	up in 5xFAD	283.817	1.16004	0.172712	6.7166	1.86009e-11	1.40961e-09
Actg1	up in 5xFAD	1689.63	0.719291	0.107279	6.70484	2.01621e-11	1.52281e-09
Thbs1	up in 5xFAD	95.2494	2.07661	0.309883	6.70127	2.06614e-11	1.55532e-09
Usp5	up in 5xFAD	2268.52	1.09887	0.16426	6.68985	2.23405e-11	1.67058e-09
Vps35	up in 5xFAD	4997.27	0.71503	0.107019	6.68131	2.36816e-11	1.75922e-09
Aldh18a1	up in 5xFAD	606.431	0.824186	0.123551	6.6708	2.54419e-11	1.87763e-09
Siglecf	up in 5xFAD	370.672	1.70266	0.255551	6.66271	2.6882e-11	1.9712e-09
Dnmt1	up in 5xFAD	1906.56	0.722822	0.108488	6.6627	2.68844e-11	1.9712e-09
Parp9	up in 5xFAD	911.263	1.19138	0.179267	6.64585	3.01474e-11	2.19036e-09
Atic	up in 5xFAD	1146.32	0.817226	0.123179	6.63446	3.25697e-11	2.34991e-09
Egln3	up in 5xFAD	810.337	3.32561	0.502048	6.62409	3.49395e-11	2.49696e-09
Tbc1d15	up in 5xFAD	1906.51	0.568955	0.0862493	6.59663	4.20597e-11	2.97208e-09
Mx1	up in 5xFAD	87.0766	2.1643	0.329063	6.57716	4.79514e-11	3.363e-09
Gvin1	up in 5xFAD	65.8616	2.12644	0.323527	6.57267	4.94224e-11	3.44477e-09
Ncstn	up in 5xFAD	1383.78	0.796098	0.121155	6.57089	5.00161e-11	3.47543e-09
Idh1	up in 5xFAD	1738.13	0.6867	0.104524	6.5698	5.03829e-11	3.49018e-09
Crlf2	up in 5xFAD	233.322	1.55893	0.23735	6.56808	5.09673e-11	3.51986e-09
Cd22	up in 5xFAD	292.459	1.50606	0.229385	6.56561	5.18187e-11	3.53541e-09
H2-Q7	up in 5xFAD	90.518	2.02043	0.307971	6.56043	5.36526e-11	3.62765e-09
Aqr	up in 5xFAD	1631.94	0.835084	0.127427	6.55343	5.62294e-11	3.75689e-09
Gnl2	up in 5xFAD	2361.28	0.72814	0.111477	6.53177	6.49977e-11	4.29498e-09
Creb3l2	up in 5xFAD	2490.29	0.952396	0.146119	6.51797	7.12665e-11	4.67852e-09
Ifi206	up in 5xFAD	165.607	2.58202	0.396167	6.5175	7.14907e-11	4.67963e-09
Hdlbp	up in 5xFAD	9273.69	0.557812	0.0856843	6.51009	7.51074e-11	4.88804e-09
Samsn1	up in 5xFAD	3117.79	0.936826	0.144003	6.5056	7.73816e-11	5.00719e-09
Trpm1	up in 5xFAD	220.936	4.35397	0.669846	6.49995	8.03446e-11	5.18407e-09
Ddx31	up in 5xFAD	561.32	1.3542	0.208831	6.48465	8.89372e-11	5.71981e-09
Flii	up in 5xFAD	2873.67	0.664264	0.102554	6.47719	9.34487e-11	5.97833e-09
Nucb1	up in 5xFAD	2292.72	0.970662	0.150051	6.46887	9.87388e-11	6.29892e-09
Coro7	up in 5xFAD	1758.26	1.00147	0.15527	6.44988	1.1194e-10	7.06131e-09
Csf2ra	up in 5xFAD	1425.86	1.33794	0.207658	6.44296	1.17165e-10	7.36592e-09
Abcf3	up in 5xFAD	1816.8	0.654348	0.101601	6.44037	1.1918e-10	7.43492e-09
C4b	up in 5xFAD	603.354	2.48263	0.386096	6.43009	1.27531e-10	7.89052e-09
Tgfbr2	up in 5xFAD	5670.7	0.851767	0.13255	6.42602	1.30989e-10	8.08231e-09
Ddx46	up in 5xFAD	5531.28	0.808698	0.126091	6.41362	1.42109e-10	8.69712e-09
Pld3	up in 5xFAD	7059.48	1.25409	0.195732	6.40718	1.48238e-10	8.97498e-09
Irak2	up in 5xFAD	1624.48	0.654906	0.102258	6.40445	1.50913e-10	9.0794e-09
Dna2	up in 5xFAD	86.7226	2.52475	0.395513	6.38348	1.73108e-10	1.02606e-08
Plaur	up in 5xFAD	146.482	2.22511	0.34862	6.38264	1.7406e-10	1.029e-08
Gm4070	up in 5xFAD	76.9468	1.79936	0.282127	6.37785	1.79595e-10	1.05895e-08
Smc2	up in 5xFAD	1067.79	1.03769	0.162939	6.3686	1.90764e-10	1.12188e-08
Aco1	up in 5xFAD	815.06	0.887222	0.139698	6.35099	2.1394e-10	1.24842e-08
Aacs	up in 5xFAD	489.063	1.30182	0.205196	6.3443	2.2344e-10	1.3005e-08
Gart	up in 5xFAD	662.266	0.967364	0.152728	6.33392	2.39013e-10	1.38047e-08
Bhlhe41	up in 5xFAD	10875.5	0.64475	0.101849	6.33046	2.44426e-10	1.40813e-08
Lonp1	up in 5xFAD	1552.98	0.537934	0.0852017	6.31365	2.72534e-10	1.55813e-08
Rab11fip5	up in 5xFAD	4074.26	0.535886	0.0849868	6.30552	2.87223e-10	1.63384e-08
Serpinb1c	up in 5xFAD	28.5554	5.12232	0.812587	6.30372	2.90591e-10	1.64885e-08
Ptger4	up in 5xFAD	120.543	2.75705	0.437707	6.29885	2.99856e-10	1.69716e-08
Lsp1	up in 5xFAD	1944.09	1.10557	0.176029	6.28061	3.37249e-10	1.89455e-08
Hnrnpk	up in 5xFAD	11547.4	0.569312	0.0909941	6.25658	3.93516e-10	2.17813e-08
Nup214	up in 5xFAD	2175.46	0.563695	0.0901993	6.24944	4.11924e-10	2.26337e-08
Agl	up in 5xFAD	1611.01	0.74673	0.119644	6.24129	4.33977e-10	2.36727e-08
Pgk1	up in 5xFAD	2954.43	1.33525	0.214199	6.23366	4.55668e-10	2.4796e-08
Cd5	up in 5xFAD	35.9649	2.89292	0.46415	6.23272	4.58413e-10	2.48692e-08
Trpc4ap	up in 5xFAD	2960.25	0.597329	0.0958534	6.23169	4.61427e-10	2.49147e-08
Vat1	up in 5xFAD	759.741	1.79533	0.288337	6.22651	4.76933e-10	2.56442e-08
Cd83	up in 5xFAD	1203.17	1.0314	0.165872	6.21802	5.03478e-10	2.69432e-08
Copa	up in 5xFAD	10681.8	0.688023	0.110698	6.2153	5.12272e-10	2.73491e-08
Tyrobp	up in 5xFAD	48962.8	0.817748	0.13161	6.21342	5.18441e-10	2.74482e-08
Pygl	up in 5xFAD	358.603	1.5124	0.243456	6.21221	5.22453e-10	2.75667e-08
Synrg	up in 5xFAD	4040.25	0.574195	0.0925542	6.20388	5.50876e-10	2.89312e-08
Stip1	up in 5xFAD	3447.18	0.958316	0.154585	6.19927	5.67248e-10	2.97219e-08
B2m	up in 5xFAD	90668.5	0.712285	0.115526	6.16557	7.02291e-10	3.64594e-08
Phf11b	up in 5xFAD	715.377	1.42049	0.23116	6.14508	7.99251e-10	4.0652e-08
Anxa4	up in 5xFAD	1005.47	1.05302	0.171437	6.14229	8.13419e-10	4.12121e-08
Dcstamp	up in 5xFAD	54.9234	3.92166	0.639035	6.13685	8.41727e-10	4.24465e-08
Rftn1	up in 5xFAD	718.302	1.65825	0.270215	6.13679	8.42052e-10	4.24465e-08
Fabp5	up in 5xFAD	789.148	2.01434	0.32897	6.12317	9.17313e-10	4.59407e-08
Ankle2	up in 5xFAD	1586.23	0.563102	0.091963	6.12314	9.17472e-10	4.59407e-08
Hat1	up in 5xFAD	860.375	0.754486	0.123331	6.11757	9.50115e-10	4.747e-08
Tpd52	up in 5xFAD	3546.26	0.806898	0.132063	6.10993	9.96747e-10	4.96899e-08
Oat	up in 5xFAD	2396.36	0.835234	0.136727	6.10878	1.00395e-09	4.99386e-08
Sqstm1	up in 5xFAD	6976.58	0.778137	0.127442	6.10581	1.0228e-09	5.06535e-08
Oas1a	up in 5xFAD	267.518	2.09685	0.343495	6.10445	1.03157e-09	5.09757e-08
Slfn9	up in 5xFAD	691.696	1.25172	0.205096	6.10309	1.04038e-09	5.12991e-08
Ptpn6	up in 5xFAD	2414.39	0.92248	0.151188	6.10154	1.0505e-09	5.1685e-08
Cd34	up in 5xFAD	2324.68	0.656876	0.107678	6.10037	1.05821e-09	5.17262e-08
Wdr6	up in 5xFAD	860.432	1.36181	0.223334	6.09766	1.07631e-09	5.24973e-08
Oas1g	up in 5xFAD	35.8502	3.51707	0.57693	6.09619	1.08625e-09	5.26425e-08
Hspa5	up in 5xFAD	8060.34	1.23741	0.203395	6.08377	1.17388e-09	5.63466e-08
Copb1	up in 5xFAD	2320.28	0.845171	0.138926	6.08359	1.17519e-09	5.63466e-08
Ank	up in 5xFAD	4125.99	1.76605	0.290534	6.07864	1.21208e-09	5.79922e-08
Trappc9	up in 5xFAD	1317.41	0.772487	0.127189	6.07353	1.25129e-09	5.97417e-08
Pdcd1	up in 5xFAD	188.834	2.08102	0.342786	6.07092	1.27182e-09	6.05939e-08
Otud1	up in 5xFAD	1132.28	1.2561	0.206966	6.0691	1.2863e-09	6.11548e-08
Btla	up in 5xFAD	47.8644	4.70445	0.775496	6.06638	1.30826e-09	6.2068e-08
Sdc3	up in 5xFAD	2428.52	1.27734	0.210618	6.06472	1.32187e-09	6.25822e-08
Arsb	up in 5xFAD	8277.12	0.544341	0.0899459	6.05187	1.43176e-09	6.71046e-08
Tubb6	up in 5xFAD	539.211	0.899409	0.14895	6.03834	1.55712e-09	7.2355e-08
Trappc8	up in 5xFAD	3343.47	0.700674	0.116124	6.03383	1.60123e-09	7.42517e-08
Card11	up in 5xFAD	140.724	1.61522	0.267755	6.03244	1.61499e-09	7.45837e-08
Sp100	up in 5xFAD	1092.6	1.66563	0.276233	6.02981	1.64149e-09	7.56525e-08
Mcoln3	up in 5xFAD	18.2375	4.49708	0.748809	6.00564	1.9058e-09	8.7123e-08
Rtp4	up in 5xFAD	761.393	1.83344	0.305614	5.99922	1.98265e-09	9.00891e-08
Gars	up in 5xFAD	3861.52	0.866457	0.14445	5.9983	1.99388e-09	9.04173e-08
Gcnt2	up in 5xFAD	1067.95	1.36217	0.227218	5.99498	2.03516e-09	9.21044e-08
Mre11a	up in 5xFAD	786.477	0.692382	0.115769	5.98071	2.22165e-09	1.00083e-07
Pcna	up in 5xFAD	2072.55	0.780976	0.130996	5.96183	2.4943e-09	1.11322e-07
Got1	up in 5xFAD	12096.8	1.10803	0.18614	5.95266	2.63826e-09	1.17175e-07
Trap1	up in 5xFAD	1405.99	0.86763	0.145759	5.95249	2.64101e-09	1.17175e-07
Elp1	up in 5xFAD	2435.03	1.10335	0.185602	5.94473	2.7692e-09	1.22621e-07
Cdk1	up in 5xFAD	183.342	1.70141	0.286478	5.93906	2.86653e-09	1.26435e-07
Snrnp35	up in 5xFAD	418.364	0.790882	0.133403	5.92853	3.05654e-09	1.33771e-07
Cyfip1	up in 5xFAD	11212.3	0.628369	0.106048	5.92531	3.11706e-09	1.36156e-07
Fxyd5	up in 5xFAD	1104.13	1.72941	0.292397	5.91459	3.32704e-09	1.44212e-07
Hspa9	up in 5xFAD	7050.61	0.935726	0.158425	5.90642	3.49614e-09	1.50711e-07
Eif2ak2	up in 5xFAD	2390.41	1.12328	0.190181	5.90638	3.497e-09	1.50711e-07
Mamdc2	up in 5xFAD	355.492	5.90432	0.99987	5.90508	3.52469e-09	1.51616e-07
Klhl25	up in 5xFAD	809.436	0.801661	0.135846	5.90125	3.60767e-09	1.5489e-07
Cd52	up in 5xFAD	4334.46	1.26426	0.214627	5.89051	3.85002e-09	1.64668e-07
Ifnar2	up in 5xFAD	1054.48	0.652451	0.11104	5.87582	4.20759e-09	1.77608e-07
Ipo4	up in 5xFAD	968.162	1.01259	0.172483	5.87068	4.34012e-09	1.82519e-07
Klhl6	up in 5xFAD	2103.69	1.18062	0.201628	5.85543	4.75771e-09	1.98969e-07
Ifi213	up in 5xFAD	65.7193	2.59058	0.443149	5.84586	5.03965e-09	2.09982e-07
Shisa5	up in 5xFAD	1942.85	0.836756	0.143162	5.84484	5.07066e-09	2.10885e-07
Anapc2	up in 5xFAD	1631.01	0.617811	0.105778	5.84064	5.20006e-09	2.15473e-07
Ephx1	up in 5xFAD	340.063	1.29294	0.221799	5.82931	5.56572e-09	2.29782e-07
Sec24b	up in 5xFAD	6323.77	0.647809	0.111204	5.82538	5.69816e-09	2.34763e-07
Atp6ap1	up in 5xFAD	6920.66	0.753113	0.129439	5.8183	5.94476e-09	2.42768e-07
Vps18	up in 5xFAD	1631.07	0.768853	0.132167	5.81728	5.98138e-09	2.43822e-07
Galns	up in 5xFAD	211.112	1.55888	0.268055	5.81553	6.04431e-09	2.45943e-07
Sh3bp2	up in 5xFAD	1180.54	0.899664	0.154913	5.80755	6.33922e-09	2.56556e-07
Hsp90b1	up in 5xFAD	11863.1	0.986924	0.169961	5.80676	6.3694e-09	2.56952e-07
Ifi211	up in 5xFAD	75.2217	2.70157	0.465616	5.80215	6.54711e-09	2.63084e-07
Polr2a	up in 5xFAD	6259.95	0.745764	0.128705	5.79436	6.85803e-09	2.74115e-07
Aars	up in 5xFAD	4496	0.963436	0.166383	5.79047	7.01888e-09	2.80048e-07
Pdia4	up in 5xFAD	740.327	0.945328	0.16346	5.78325	7.32725e-09	2.90811e-07
Enpp1	up in 5xFAD	281.941	0.947635	0.164466	5.7619	8.31746e-09	3.26099e-07
Vps11	up in 5xFAD	1717.39	0.688733	0.119592	5.75904	8.45932e-09	3.30018e-07
Nab2	up in 5xFAD	1720.43	1.1634	0.202322	5.75027	8.91009e-09	3.45733e-07
Rsad2	up in 5xFAD	129.548	2.58399	0.449743	5.74548	9.16623e-09	3.55004e-07
Abcd3	up in 5xFAD	3429.17	0.788009	0.13718	5.74434	9.22808e-09	3.56235e-07
Hacd2	up in 5xFAD	1030.15	1.10296	0.192092	5.74187	9.36369e-09	3.60853e-07
Washc5	up in 5xFAD	2821.66	0.51101	0.0890532	5.73825	9.56596e-09	3.67395e-07
Nlrc5	up in 5xFAD	222.008	1.76894	0.308644	5.73134	9.96431e-09	3.80751e-07
Scimp	up in 5xFAD	28.2854	2.62514	0.458606	5.72418	1.03936e-08	3.95816e-07
Gaa	up in 5xFAD	2658.84	1.23562	0.215916	5.72267	1.04862e-08	3.98671e-07
Lilr4b	up in 5xFAD	97.9105	1.99381	0.348534	5.72056	1.06174e-08	4.02978e-07
Bag6	up in 5xFAD	2189	0.677647	0.118469	5.72001	1.06516e-08	4.0325e-07
Pdia3	up in 5xFAD	4431.99	0.760574	0.133056	5.71619	1.08941e-08	4.09148e-07
Caprin1	up in 5xFAD	12120.1	0.570968	0.0998942	5.71573	1.09235e-08	4.09148e-07
Gbf1	up in 5xFAD	2934.15	0.552681	0.0967992	5.70955	1.13272e-08	4.22116e-07
Scaf11	up in 5xFAD	9157.46	0.571889	0.100404	5.6959	1.22725e-08	4.55089e-07
Hadhb	up in 5xFAD	1286.71	0.649174	0.113997	5.69467	1.23614e-08	4.56887e-07
Ifi209	up in 5xFAD	523.2	1.7558	0.309455	5.67383	1.3964e-08	5.10274e-07
Hspa1a	up in 5xFAD	205.76	1.72964	0.304909	5.67263	1.40621e-08	5.13026e-07
Zbp1	up in 5xFAD	271.039	1.86987	0.330969	5.64967	1.60761e-08	5.81804e-07
Sec24a	up in 5xFAD	1790.89	0.609967	0.108028	5.64639	1.63854e-08	5.91103e-07
Rai14	up in 5xFAD	650.121	1.35947	0.240806	5.64551	1.64688e-08	5.93167e-07
Haus8	up in 5xFAD	215.022	0.98434	0.17459	5.63801	1.72023e-08	6.17616e-07
Nfe2l2	up in 5xFAD	9242.03	0.818127	0.1452	5.6345	1.75565e-08	6.27499e-07
Aldh3b1	up in 5xFAD	205.935	0.884112	0.157172	5.62511	1.85387e-08	6.59307e-07
Cnot1	up in 5xFAD	8599.56	0.567715	0.100949	5.62379	1.86815e-08	6.63341e-07
Helb	up in 5xFAD	267.136	0.935058	0.166374	5.62022	1.90716e-08	6.75796e-07
Nup133	up in 5xFAD	1142.54	0.970234	0.17302	5.60763	2.05115e-08	7.1927e-07
Myo9b	up in 5xFAD	3000.82	0.813925	0.145231	5.60435	2.09032e-08	7.31873e-07
Coro1c	up in 5xFAD	3234.57	0.811718	0.144863	5.60335	2.10246e-08	7.34981e-07
Serpinb6b	up in 5xFAD	53.2051	3.48146	0.622774	5.59025	2.26741e-08	7.86558e-07
Prr15	up in 5xFAD	104.309	1.80328	0.322849	5.58552	2.33004e-08	8.0581e-07
Vim	up in 5xFAD	682.645	1.57081	0.281388	5.58238	2.37255e-08	8.18869e-07
Masp1	up in 5xFAD	379.104	1.78494	0.319756	5.58219	2.37506e-08	8.18869e-07
Dhx9	up in 5xFAD	6411.22	0.860255	0.154459	5.56949	2.55486e-08	8.72958e-07
Npc1	up in 5xFAD	1339.45	0.846817	0.152247	5.56213	2.665e-08	9.06382e-07
Dhx15	up in 5xFAD	4430.61	0.63046	0.113481	5.55565	2.76579e-08	9.37835e-07
Ddx39b	up in 5xFAD	2335.4	0.518165	0.0933121	5.55304	2.8075e-08	9.4771e-07
Mical1	up in 5xFAD	98.4848	2.23728	0.402981	5.55182	2.82707e-08	9.52893e-07
Dars	up in 5xFAD	1545.97	0.647171	0.116614	5.5497	2.86166e-08	9.60251e-07
H2-T23	up in 5xFAD	1542.16	0.873152	0.157601	5.54028	3.01987e-08	1.01184e-06
Oasl1	up in 5xFAD	32.5074	3.46135	0.624833	5.53965	3.0308e-08	1.01399e-06
Tuba1c	up in 5xFAD	878.309	0.94863	0.171393	5.53482	3.11556e-08	1.04081e-06
Mthfd1	up in 5xFAD	789.128	0.958272	0.173192	5.53301	3.14785e-08	1.04849e-06
Spp1	up in 5xFAD	3854.56	4.65726	0.844045	5.51779	3.43297e-08	1.13178e-06
Rpa1	up in 5xFAD	1081.92	0.625115	0.113384	5.51323	3.52305e-08	1.15641e-06
Man2b1	up in 5xFAD	7382.63	1.01745	0.184966	5.50074	3.782e-08	1.23065e-06
Echs1	up in 5xFAD	1320.51	0.70568	0.128294	5.50049	3.78738e-08	1.23065e-06
Vps8	up in 5xFAD	1244.94	0.751224	0.13658	5.50023	3.79288e-08	1.23067e-06
Eif4a1	up in 5xFAD	6192.99	0.433007	0.0787471	5.49871	3.82581e-08	1.23957e-06
Irf7	up in 5xFAD	94.0564	1.93335	0.351658	5.49782	3.84516e-08	1.24406e-06
Pitrm1	up in 5xFAD	893.246	0.624803	0.113706	5.4949	3.90936e-08	1.26302e-06
Ifitm3	up in 5xFAD	1869.41	1.80849	0.329729	5.48479	4.13953e-08	1.32412e-06
Cct5	up in 5xFAD	4260.22	0.628148	0.114607	5.48091	4.23146e-08	1.3478e-06
Itgb2	up in 5xFAD	4364.83	0.908963	0.165908	5.47872	4.28423e-08	1.36077e-06
Ruvbl1	up in 5xFAD	1163.17	0.619513	0.113137	5.4758	4.35536e-08	1.38142e-06
Capn1	up in 5xFAD	288.62	0.893859	0.163305	5.47357	4.41057e-08	1.39541e-06
Ifi27	up in 5xFAD	1211.15	0.784888	0.143446	5.47164	4.45879e-08	1.40829e-06
Gla	up in 5xFAD	394.328	1.55629	0.284666	5.46708	4.57517e-08	1.44303e-06
Ascl4	up in 5xFAD	50.2112	2.58236	0.473292	5.45617	4.86526e-08	1.526e-06
Asap1	up in 5xFAD	6382.04	0.624536	0.114492	5.45483	4.90204e-08	1.53116e-06
Ubb	up in 5xFAD	5442.85	0.436639	0.0802175	5.44319	5.23359e-08	1.62572e-06
Khsrp	up in 5xFAD	1880.05	0.725225	0.133361	5.43808	5.38583e-08	1.66843e-06
Gns	up in 5xFAD	10928.7	0.681398	0.125516	5.42877	5.67427e-08	1.74343e-06
Gnl3	up in 5xFAD	864.37	0.578616	0.106723	5.42167	5.90455e-08	1.80852e-06
Ehd4	up in 5xFAD	6122.13	0.752819	0.138858	5.4215	5.91014e-08	1.80852e-06
Rasa3	up in 5xFAD	2889.99	0.5279	0.0974794	5.41551	6.11141e-08	1.85883e-06
Ctr9	up in 5xFAD	1427.76	0.600375	0.110865	5.41538	6.11572e-08	1.85883e-06
Ifit3b	up in 5xFAD	234.663	1.80826	0.333954	5.41471	6.13884e-08	1.86335e-06
Lta4h	up in 5xFAD	831.423	0.682931	0.126334	5.40577	6.45309e-08	1.94826e-06
Xrn2	up in 5xFAD	2936.59	0.693928	0.128528	5.39905	6.69936e-08	2.01454e-06
Vcp	up in 5xFAD	3834.1	0.747339	0.138433	5.39858	6.71716e-08	2.01659e-06
Phf11a	up in 5xFAD	81.352	2.36165	0.437473	5.39839	6.72406e-08	2.01659e-06
Cd84	up in 5xFAD	3318.2	0.797247	0.147829	5.39302	6.92829e-08	2.0696e-06
Ch25h	up in 5xFAD	157.767	4.92559	0.914407	5.38665	7.17823e-08	2.13437e-06
Vps39	up in 5xFAD	3560.77	0.547778	0.101751	5.38354	7.30334e-08	2.1673e-06
Fndc3b	up in 5xFAD	2042.42	0.767325	0.142616	5.38034	7.43438e-08	2.20329e-06
Cap1	up in 5xFAD	9125.9	0.733052	0.136404	5.37411	7.6961e-08	2.26894e-06
Anxa6	up in 5xFAD	2105.56	0.963439	0.179348	5.37191	7.79059e-08	2.29381e-06
Apbb2	up in 5xFAD	7121.5	1.25559	0.234327	5.35826	8.40265e-08	2.46758e-06
Ogdh	up in 5xFAD	6526.72	0.683763	0.127654	5.35637	8.49119e-08	2.48711e-06
Ifi27l2a	up in 5xFAD	1150.47	2.48101	0.46336	5.35438	8.58486e-08	2.51129e-06
Hnrnph2	up in 5xFAD	2579.56	0.783632	0.146682	5.34237	9.17408e-08	2.67327e-06
Clec1a	up in 5xFAD	60.2753	2.29326	0.429282	5.34207	9.18902e-08	2.67417e-06
Blm	up in 5xFAD	182.221	0.790963	0.148219	5.33643	9.47934e-08	2.74804e-06
Aspm	up in 5xFAD	96.3861	1.8203	0.341186	5.33521	9.54349e-08	2.76308e-06
Cox6a2	up in 5xFAD	458.479	1.91831	0.360515	5.32102	1.03185e-07	2.95714e-06
Klrb1b	up in 5xFAD	37.2878	3.92815	0.738287	5.32062	1.03413e-07	2.95992e-06
Sil1	up in 5xFAD	310.156	0.862824	0.16236	5.31426	1.0709e-07	3.04971e-06
Sirpa	up in 5xFAD	18046.4	0.455929	0.0859119	5.30694	1.1148e-07	3.16276e-06
H2-Q6	up in 5xFAD	240.674	1.73184	0.326362	5.30649	1.11757e-07	3.16664e-06
Gm4951	up in 5xFAD	209.862	1.97246	0.37222	5.29918	1.16322e-07	3.28362e-06
Tubb4b	up in 5xFAD	3603.87	1.06879	0.201877	5.29427	1.19491e-07	3.35214e-06
Gga2	up in 5xFAD	489.994	0.652221	0.123242	5.29218	1.20869e-07	3.37819e-06
Iars	up in 5xFAD	3858.94	0.608249	0.115307	5.27505	1.32719e-07	3.66536e-06
Knl1	up in 5xFAD	123.825	1.59016	0.301693	5.27078	1.35848e-07	3.7413e-06
Lyz2	up in 5xFAD	19271.9	0.951134	0.180598	5.26659	1.38984e-07	3.81833e-06
Kdm4a	up in 5xFAD	636.467	0.621242	0.11811	5.25987	1.4416e-07	3.94135e-06
Gbe1	up in 5xFAD	585.145	0.5842	0.111156	5.25569	1.47467e-07	4.02205e-06
Ddi2	up in 5xFAD	2903.51	0.601948	0.114828	5.24219	1.58683e-07	4.31231e-06
Lmnb1	up in 5xFAD	289.06	1.30056	0.248345	5.23693	1.6327e-07	4.40518e-06
Atp5a1	up in 5xFAD	24997.4	0.702412	0.134142	5.23632	1.63809e-07	4.41443e-06
Polr3b	up in 5xFAD	1273.63	0.599346	0.114504	5.2343	1.6561e-07	4.44869e-06
Fnip2	up in 5xFAD	1950.99	0.878423	0.167823	5.23423	1.65671e-07	4.44869e-06
Isyna1	up in 5xFAD	1079.84	0.795493	0.152032	5.23242	1.67303e-07	4.47654e-06
Skiv2l	up in 5xFAD	1667.91	0.872014	0.167023	5.22093	1.78028e-07	4.73547e-06
Kynu	up in 5xFAD	138.187	2.26262	0.43403	5.21305	1.85761e-07	4.93535e-06
Glmp	up in 5xFAD	1373.86	0.843818	0.161878	5.21269	1.86119e-07	4.93903e-06
Prkcsh	up in 5xFAD	537.194	0.755384	0.144999	5.20957	1.89278e-07	5.01697e-06
Cd48	up in 5xFAD	843.902	1.01613	0.195409	5.20002	1.99267e-07	5.25092e-06
Gmppb	up in 5xFAD	114.846	0.977317	0.188373	5.18819	2.1235e-07	5.54487e-06
Ckap2	up in 5xFAD	65.9598	1.42512	0.275023	5.18182	2.19731e-07	5.72301e-06
Ints3	up in 5xFAD	1632.34	0.601617	0.116141	5.18006	2.2182e-07	5.76452e-06
Serpine1	up in 5xFAD	100.32	1.90714	0.368235	5.17914	2.22916e-07	5.7797e-06
Pccb	up in 5xFAD	1346.81	0.577454	0.111576	5.17543	2.2739e-07	5.86205e-06
Prdx1	up in 5xFAD	5119.76	0.534174	0.103404	5.16591	2.39276e-07	6.1474e-06
Sf3b2	up in 5xFAD	4873.77	0.53096	0.102846	5.16268	2.43443e-07	6.24027e-06
Adamts1	up in 5xFAD	316.302	1.34483	0.260611	5.1603	2.4655e-07	6.31273e-06
Ganab	up in 5xFAD	1574.06	0.845498	0.163917	5.15809	2.49479e-07	6.38051e-06
Flna	up in 5xFAD	928.395	0.82551	0.160406	5.14637	2.65581e-07	6.74888e-06
Hspa1b	up in 5xFAD	110.302	1.85109	0.359836	5.14425	2.68594e-07	6.8077e-06
Smc3	up in 5xFAD	10109.9	0.765465	0.148813	5.14379	2.69253e-07	6.81674e-06
Chd4	up in 5xFAD	7622.96	0.415452	0.0809374	5.133	2.85154e-07	7.16311e-06
Ppm1d	up in 5xFAD	874.761	0.515023	0.100343	5.13261	2.85755e-07	7.17024e-06
Cad	up in 5xFAD	525.364	0.997219	0.194505	5.12696	2.94459e-07	7.36408e-06
Tgtp2	up in 5xFAD	47.8824	2.50512	0.488833	5.1247	2.98012e-07	7.44469e-06
Apobec1	up in 5xFAD	2724.15	0.615805	0.120176	5.12419	2.98826e-07	7.45679e-06
Rsl1d1	up in 5xFAD	3001.4	0.529454	0.103417	5.11959	3.06203e-07	7.62401e-06
Rnh1	up in 5xFAD	1881.09	0.643291	0.125824	5.11261	3.17739e-07	7.88516e-06
P4hb	up in 5xFAD	2650.28	0.589695	0.115587	5.10175	3.36529e-07	8.31493e-06
Rnf213	up in 5xFAD	1908.72	1.12792	0.221489	5.09244	3.53482e-07	8.64862e-06
Plscr1	up in 5xFAD	27.9096	2.63545	0.517965	5.08808	3.61701e-07	8.82106e-06
Irgm1	up in 5xFAD	704.139	1.03597	0.203688	5.08605	3.65602e-07	8.90658e-06
Ssrp1	up in 5xFAD	4236.44	0.573378	0.112787	5.08374	3.70066e-07	8.9959e-06
Chst3	up in 5xFAD	108.453	2.30005	0.452518	5.08277	3.71963e-07	9.02909e-06
Kdm3a	up in 5xFAD	2408.37	0.677421	0.133414	5.07758	3.82268e-07	9.2527e-06
Lamp1	up in 5xFAD	16240.6	0.634741	0.125134	5.07248	3.92658e-07	9.48384e-06
Sowahc	up in 5xFAD	7310.1	0.880947	0.17455	5.04697	4.48878e-07	1.07157e-05
Wls	up in 5xFAD	576.607	0.678014	0.134415	5.04418	4.5547e-07	1.08615e-05
Ssb	up in 5xFAD	3822.51	0.573213	0.113713	5.04088	4.63398e-07	1.10157e-05
Radx	up in 5xFAD	109.957	1.21607	0.241914	5.02685	4.98594e-07	1.16893e-05
Asl	up in 5xFAD	580.387	0.887367	0.176774	5.01977	5.17323e-07	1.20565e-05
Ahnak2	up in 5xFAD	68.1117	2.53544	0.505199	5.01869	5.20237e-07	1.21119e-05
Clpx	up in 5xFAD	1954.41	0.937499	0.1869	5.01606	5.27423e-07	1.22162e-05
Spty2d1	up in 5xFAD	1354.4	0.615977	0.122807	5.0158	5.28128e-07	1.222e-05
Sin3b	up in 5xFAD	1562.63	0.39004	0.0778356	5.01108	5.41265e-07	1.24601e-05
Dhx58	up in 5xFAD	272.437	1.40719	0.281033	5.00721	5.52244e-07	1.2687e-05
Canx	up in 5xFAD	11450.8	0.711528	0.142417	4.99607	5.85097e-07	1.3293e-05
Hsd17b12	up in 5xFAD	409	0.926213	0.185461	4.99412	5.91032e-07	1.34081e-05
Fcgr4	up in 5xFAD	87.7965	1.60436	0.321257	4.994	5.91422e-07	1.34081e-05
Fam20c	up in 5xFAD	483.677	1.58857	0.318106	4.99383	5.91946e-07	1.34081e-05
Socs6	up in 5xFAD	1145.04	0.942273	0.188819	4.99034	6.02729e-07	1.3625e-05
Hnrnpa2b1	up in 5xFAD	28096.5	0.592139	0.118666	4.98997	6.0389e-07	1.3627e-05
Mtrex	up in 5xFAD	3988.22	0.693558	0.139002	4.98956	6.05159e-07	1.3639e-05
Parvb	up in 5xFAD	618.742	0.772443	0.154894	4.98691	6.13518e-07	1.38136e-05
Ints12	up in 5xFAD	951.825	0.476591	0.0956414	4.9831	6.2572e-07	1.40324e-05
Tpp1	up in 5xFAD	6587.58	0.628181	0.126266	4.97507	6.5225e-07	1.45624e-05
Dpy19l4	up in 5xFAD	3850.78	0.838276	0.168739	4.9679	6.76816e-07	1.49848e-05
Atp13a1	up in 5xFAD	445.039	0.864549	0.174039	4.96757	6.77977e-07	1.49958e-05
Chst11	up in 5xFAD	1534.04	0.985508	0.198434	4.96643	6.81977e-07	1.50696e-05
Tut1	up in 5xFAD	271.355	0.633891	0.127664	4.9653	6.85949e-07	1.51425e-05
C3ar1	up in 5xFAD	4570.34	0.943641	0.190136	4.96298	6.9421e-07	1.52801e-05
Rnf144b	up in 5xFAD	1580.91	0.836864	0.16909	4.94922	7.45124e-07	1.62738e-05
Cdc5l	up in 5xFAD	2227.82	0.648487	0.131277	4.93983	7.81918e-07	1.70116e-05
Uggt1	up in 5xFAD	1785.66	0.84885	0.171914	4.93765	7.90709e-07	1.71698e-05
Myo1f	up in 5xFAD	4072.28	0.74714	0.151479	4.93232	8.12594e-07	1.75774e-05
Optn	up in 5xFAD	473.396	1.10932	0.225055	4.92912	8.26018e-07	1.78336e-05
C3	up in 5xFAD	195.171	1.77272	0.359799	4.92698	8.35101e-07	1.79439e-05
Cdk6	up in 5xFAD	3593.22	0.974392	0.197779	4.92668	8.36396e-07	1.79547e-05
Fuca1	up in 5xFAD	1425.86	0.64796	0.131539	4.92598	8.39376e-07	1.80015e-05
Itprip	up in 5xFAD	31.5111	1.94047	0.394118	4.92358	8.49748e-07	1.81722e-05
Usp30	up in 5xFAD	884.746	0.588721	0.119693	4.9186	8.71658e-07	1.85704e-05
Smc4	up in 5xFAD	1003.8	0.897002	0.182427	4.91705	8.78573e-07	1.86825e-05
Aldh16a1	up in 5xFAD	291.658	0.739917	0.150623	4.91239	8.99742e-07	1.90967e-05
Dock11	up in 5xFAD	3659.41	0.520434	0.106032	4.90827	9.18812e-07	1.94648e-05
Psmd13	up in 5xFAD	807.635	0.56954	0.116055	4.9075	9.22458e-07	1.95238e-05
Erap1	up in 5xFAD	502.711	0.819571	0.167123	4.904	9.39047e-07	1.98007e-05
Olr1	up in 5xFAD	135.256	2.02947	0.414398	4.8974	9.71112e-07	2.04196e-05
Ifi44	up in 5xFAD	343.344	3.37931	0.690432	4.89448	9.85638e-07	2.07057e-05
Rad50	up in 5xFAD	2884.12	0.521483	0.106673	4.88859	1.01562e-06	2.12761e-05
Cstb	up in 5xFAD	2688.86	0.731918	0.149732	4.88819	1.01768e-06	2.12996e-05
Znfx1	up in 5xFAD	4479.38	0.725715	0.148586	4.88413	1.03884e-06	2.17022e-05
Sgpl1	up in 5xFAD	2044.13	0.623865	0.12778	4.88234	1.04833e-06	2.18803e-05
Ahcy	up in 5xFAD	115.966	0.959866	0.197122	4.86941	1.11934e-06	2.31503e-05
Fig4	up in 5xFAD	858.008	0.848355	0.174222	4.86939	1.11943e-06	2.31503e-05
Ccnb2	up in 5xFAD	99.4528	1.56217	0.320939	4.86748	1.13029e-06	2.33322e-05
Tln2	up in 5xFAD	4733.12	0.563462	0.115804	4.86566	1.14077e-06	2.35054e-05
4931406P16Rik	up in 5xFAD	735.19	0.739674	0.152054	4.86456	1.14714e-06	2.36152e-05
Gng12	up in 5xFAD	5417.85	0.87393	0.179669	4.86411	1.14974e-06	2.36472e-05
Fndc3a	up in 5xFAD	4948.51	0.55639	0.114457	4.86114	1.16714e-06	2.39832e-05
Bahd1	up in 5xFAD	777.626	0.605488	0.12467	4.85674	1.19337e-06	2.44553e-05
Cct7	up in 5xFAD	4575.9	0.595988	0.122723	4.85635	1.19569e-06	2.44808e-05
Oas3	up in 5xFAD	297.738	3.6599	0.754083	4.85345	1.21335e-06	2.47525e-05
Gab3	up in 5xFAD	205.343	0.946765	0.195109	4.85248	1.21928e-06	2.4851e-05
Parp12	up in 5xFAD	1443.95	0.960032	0.198056	4.84729	1.2516e-06	2.5441e-05
Gemin5	up in 5xFAD	926.343	0.653237	0.134803	4.84586	1.26067e-06	2.56023e-05
Glipr1	up in 5xFAD	79.5924	1.35742	0.280195	4.84456	1.26894e-06	2.57008e-05
Tyms	up in 5xFAD	238.631	1.0083	0.208395	4.83841	1.30883e-06	2.64141e-05
Tspo	up in 5xFAD	681.631	0.973618	0.201411	4.83399	1.33821e-06	2.69348e-05
Sh3pxd2b	up in 5xFAD	611.2	1.78836	0.370045	4.83281	1.34622e-06	2.70478e-05
Plekhh2	up in 5xFAD	886.347	1.22922	0.254678	4.82655	1.38918e-06	2.78614e-05
Treml2	up in 5xFAD	1084.87	1.05363	0.218318	4.82612	1.39221e-06	2.78973e-05
Cd28	up in 5xFAD	58.7287	2.85808	0.592733	4.82186	1.42222e-06	2.84231e-05
Dhx8	up in 5xFAD	1662.4	0.595987	0.123743	4.81634	1.46219e-06	2.91701e-05
Acox3	up in 5xFAD	2518.8	0.590365	0.122636	4.81397	1.47961e-06	2.94657e-05
Acadl	up in 5xFAD	965.926	0.522867	0.108843	4.80388	1.55619e-06	3.07197e-05
Ide	up in 5xFAD	3234.37	1.04456	0.21768	4.7986	1.5978e-06	3.14862e-05
Pik3c3	up in 5xFAD	2094.55	0.706489	0.147285	4.79675	1.61262e-06	3.17229e-05
Tbc1d1	up in 5xFAD	965.238	0.7675	0.16044	4.78371	1.72089e-06	3.37336e-05
Akr1b3	up in 5xFAD	1768.1	0.513234	0.107414	4.77808	1.76975e-06	3.44239e-05
Ift140	up in 5xFAD	562.214	0.796665	0.16679	4.77645	1.78418e-06	3.4645e-05
Prdx4	up in 5xFAD	627.244	0.961925	0.201839	4.76581	1.88098e-06	3.62441e-05
Mocos	up in 5xFAD	44.7918	1.77014	0.371779	4.76127	1.92376e-06	3.70012e-05
Cdk18	up in 5xFAD	651.678	1.13239	0.23786	4.76074	1.92883e-06	3.70012e-05
Arrdc4	up in 5xFAD	566.447	0.77803	0.163444	4.76024	1.93365e-06	3.70379e-05
Ppt1	up in 5xFAD	4944.47	0.580733	0.122028	4.75901	1.94546e-06	3.71695e-05
Oplah	up in 5xFAD	215.313	0.924484	0.194395	4.75569	1.9777e-06	3.76897e-05
Lonrf3	up in 5xFAD	616.507	0.928368	0.195236	4.7551	1.98344e-06	3.77674e-05
Dab2	up in 5xFAD	2532.63	0.813851	0.171334	4.75008	2.03339e-06	3.86476e-05
Trim30a	up in 5xFAD	3284.85	0.988145	0.208033	4.74994	2.03481e-06	3.86476e-05
Edc4	up in 5xFAD	967.524	0.86742	0.182798	4.74524	2.08256e-06	3.94219e-05
Amdhd2	up in 5xFAD	447.983	0.836029	0.17631	4.74182	2.1181e-06	3.99942e-05
Efl1	up in 5xFAD	481.794	0.716691	0.151171	4.74092	2.12752e-06	4.01316e-05
Ctss	up in 5xFAD	69773.7	0.610168	0.128795	4.73752	2.16353e-06	4.07158e-05
Thop1	up in 5xFAD	387.112	0.950222	0.200632	4.73615	2.17817e-06	4.08552e-05
Usp19	up in 5xFAD	1331.57	0.713183	0.150604	4.73549	2.18522e-06	4.08983e-05
Cnr2	up in 5xFAD	234.578	0.915525	0.193573	4.72961	2.24957e-06	4.18468e-05
Cand2	up in 5xFAD	427.566	0.774377	0.163782	4.72809	2.26645e-06	4.21211e-05
Ccdc86	up in 5xFAD	789.192	0.658687	0.139318	4.72794	2.26805e-06	4.21211e-05
Tjp2	up in 5xFAD	880.084	0.53213	0.112573	4.72697	2.27893e-06	4.22537e-05
Ptchd1	up in 5xFAD	540.226	1.22962	0.260297	4.72391	2.31353e-06	4.28601e-05
Mov10	up in 5xFAD	300.044	0.937319	0.198605	4.71951	2.3641e-06	4.37096e-05
Brip1	up in 5xFAD	61.82	1.76983	0.375024	4.71925	2.36713e-06	4.37096e-05
Naip6	up in 5xFAD	474.805	0.916015	0.194164	4.71775	2.38465e-06	4.39612e-05
Rnf40	up in 5xFAD	1128.96	0.530344	0.112459	4.71587	2.40682e-06	4.42976e-05
Lipa	up in 5xFAD	1747.49	0.872046	0.184932	4.7155	2.41114e-06	4.43409e-05
Lrmp	up in 5xFAD	571.44	0.610986	0.129672	4.71177	2.45571e-06	4.50872e-05
Fgf2	up in 5xFAD	318.868	1.39476	0.296307	4.70714	2.51219e-06	4.6012e-05
Iqgap1	up in 5xFAD	635.354	0.861478	0.183061	4.70596	2.52674e-06	4.61654e-05
Mdc1	up in 5xFAD	1961.09	0.475289	0.101103	4.70106	2.58817e-06	4.71543e-05
Arhgap25	up in 5xFAD	4629.69	0.754018	0.160534	4.69694	2.64089e-06	4.79414e-05
Slc16a3	up in 5xFAD	134.823	1.41242	0.300781	4.69583	2.65531e-06	4.81646e-05
Scfd1	up in 5xFAD	1131.89	0.598913	0.127644	4.69207	2.70451e-06	4.89391e-05
Prep	up in 5xFAD	1013.27	0.715269	0.1525	4.69029	2.72824e-06	4.93289e-05
Plin3	up in 5xFAD	210.285	0.854369	0.182243	4.68808	2.75777e-06	4.98231e-05
Tubb2a	up in 5xFAD	6726.24	0.958813	0.204669	4.68471	2.80358e-06	5.05293e-05
Tnfaip3	up in 5xFAD	1245.18	0.66453	0.141875	4.6839	2.81468e-06	5.06888e-05
Mitf	up in 5xFAD	1162.27	0.774131	0.165582	4.67521	2.93654e-06	5.25899e-05
Kdm5c	up in 5xFAD	1366.37	0.627552	0.134778	4.65618	3.22135e-06	5.69756e-05
Mvp	up in 5xFAD	1251.64	0.732196	0.157303	4.65467	3.24495e-06	5.72953e-05
Kars	up in 5xFAD	1235.76	0.368982	0.0793718	4.64878	3.33897e-06	5.88174e-05
Msh6	up in 5xFAD	1175.67	0.540307	0.116291	4.64616	3.38177e-06	5.94584e-05
Pbrm1	up in 5xFAD	4955.77	0.463518	0.0999064	4.63953	3.49209e-06	6.11331e-05
Parp4	up in 5xFAD	1019.72	0.764383	0.16488	4.63599	3.55239e-06	6.19488e-05
Dnase1l1	up in 5xFAD	80.3406	1.34946	0.291954	4.62217	3.79745e-06	6.58663e-05
Lrsam1	up in 5xFAD	644.47	0.652964	0.141573	4.61221	3.98409e-06	6.87864e-05
Ubap2l	up in 5xFAD	11789.2	0.4118	0.089348	4.60894	4.04723e-06	6.97699e-05
Dtx3l	up in 5xFAD	2147.31	0.745786	0.162092	4.60101	4.2045e-06	7.20321e-05
Sdf2l1	up in 5xFAD	943.346	0.883182	0.192274	4.59335	4.3619e-06	7.41195e-05
Tmem104	up in 5xFAD	1648.99	0.628268	0.136887	4.58967	4.4394e-06	7.521e-05
Nlrc3	up in 5xFAD	67.227	2.37714	0.517961	4.58941	4.44497e-06	7.5248e-05
Gpr65	up in 5xFAD	481.22	1.27719	0.278682	4.58294	4.58477e-06	7.73825e-05
Cpsf1	up in 5xFAD	1201.44	0.809035	0.176826	4.57532	4.75504e-06	7.97794e-05
Samd9l	up in 5xFAD	411.868	1.44523	0.316357	4.56835	4.9157e-06	8.17776e-05
Cog1	up in 5xFAD	562.598	0.64863	0.141986	4.56827	4.91759e-06	8.17776e-05
Pcdhga4	up in 5xFAD	62.6113	1.46203	0.320432	4.56269	5.05031e-06	8.37996e-05
Jak1	up in 5xFAD	11701.1	0.55027	0.120612	4.56232	5.05925e-06	8.38862e-05
Tars	up in 5xFAD	1168.5	0.565836	0.124093	4.55979	5.12042e-06	8.46519e-05
Ptcd1	up in 5xFAD	443.608	0.661364	0.145078	4.55869	5.14744e-06	8.50364e-05
Tmed3	up in 5xFAD	1637.47	0.758483	0.166646	4.55146	5.32758e-06	8.76916e-05
Slfn2	up in 5xFAD	362.571	1.25596	0.276582	4.54099	5.59897e-06	9.1162e-05
Gsn	up in 5xFAD	344.492	1.43782	0.316674	4.54037	5.61546e-06	9.13646e-05
Prpf6	up in 5xFAD	2404.87	0.484857	0.106808	4.5395	5.6387e-06	9.16765e-05
Mx2	up in 5xFAD	52.8056	1.38234	0.304556	4.53886	5.65582e-06	9.18227e-05
Slc38a10	up in 5xFAD	628.924	0.710942	0.156689	4.5373	5.69804e-06	9.2309e-05
Uba2	up in 5xFAD	2419.52	0.631293	0.139178	4.53586	5.73687e-06	9.28715e-05
Tmem132a	up in 5xFAD	1596.72	1.18058	0.260479	4.53236	5.83285e-06	9.43576e-05
Dock2	up in 5xFAD	4817.47	0.551869	0.121869	4.52836	5.94424e-06	9.56798e-05
Olfr110	up in 5xFAD	54.2559	2.63885	0.583119	4.52541	6.02775e-06	9.67482e-05
Zcchc8	up in 5xFAD	590.37	0.468744	0.103617	4.52381	6.07364e-06	9.74154e-05
Eprs	up in 5xFAD	6567.81	0.671825	0.148558	4.52232	6.11648e-06	9.80257e-05
Lrpap1	up in 5xFAD	2018.27	1.03547	0.228978	4.52211	6.12249e-06	9.80257e-05
Klf6	up in 5xFAD	5169.3	0.53812	0.119166	4.51571	6.31057e-06	0.000100644
Tbc1d8b	up in 5xFAD	537.371	0.667057	0.147843	4.51194	6.42369e-06	0.000102016
G3bp1	up in 5xFAD	2310.17	0.426596	0.094563	4.51123	6.44528e-06	0.000102286
Wdr36	up in 5xFAD	905.899	0.57856	0.128267	4.51058	6.46521e-06	0.000102315
Pml	up in 5xFAD	524.253	0.77128	0.171069	4.5086	6.52576e-06	0.000103023
Prr5l	up in 5xFAD	266.536	1.37175	0.304254	4.50857	6.52672e-06	0.000103023
Top2a	up in 5xFAD	829.195	1.3926	0.308892	4.50837	6.53271e-06	0.000103023
Mcm6	up in 5xFAD	585.004	1.05076	0.233283	4.50424	6.6611e-06	0.000104828
Nub1	up in 5xFAD	1407.71	0.454592	0.101041	4.49907	6.82523e-06	0.000107186
Vps52	up in 5xFAD	1166.57	0.557838	0.12464	4.47558	7.62057e-06	0.000118441
Zfp36	up in 5xFAD	1661.46	0.720391	0.161108	4.47149	7.7677e-06	0.000120479
Nop14	up in 5xFAD	1036.45	0.568648	0.127268	4.46813	7.89057e-06	0.0001222
Tcof1	up in 5xFAD	975.24	0.60119	0.134611	4.46611	7.96532e-06	0.000122869
Naip2	up in 5xFAD	1510.23	0.849369	0.190371	4.46164	8.13332e-06	0.000125204
Mgmt	up in 5xFAD	122.283	1.14297	0.256222	4.46084	8.16407e-06	0.000125592
St8sia4	up in 5xFAD	394.607	1.0558	0.237163	4.45182	8.51469e-06	0.000130541
Itga5	up in 5xFAD	289.057	1.1415	0.256475	4.45072	8.55811e-06	0.000131118
Irf9	up in 5xFAD	1260.02	0.814408	0.183042	4.4493	8.61524e-06	0.000131814
Pcdhgb2	up in 5xFAD	148.308	1.02646	0.230875	4.44596	8.74983e-06	0.000133512
Serpinb9	up in 5xFAD	901.747	0.55273	0.124426	4.44223	8.90308e-06	0.000135667
Gpr183	up in 5xFAD	1098.01	0.577614	0.130147	4.43817	9.07252e-06	0.000137877
Mroh1	up in 5xFAD	1031.41	0.838103	0.188896	4.43684	9.12898e-06	0.0001384
Klrb1a	up in 5xFAD	14.0463	4.31445	0.974166	4.42886	9.47319e-06	0.000143003
Wdr3	up in 5xFAD	615.604	0.523457	0.118238	4.42714	9.54926e-06	0.000143863
Nelfcd	up in 5xFAD	834.853	0.425624	0.0963714	4.4165	1.00312e-05	0.000150422
H2-Oa	up in 5xFAD	248.913	1.19705	0.271077	4.4159	1.00589e-05	0.000150736
Bcl2a1b	up in 5xFAD	393.18	0.924207	0.209701	4.40726	1.04686e-05	0.000156184
Cct2	up in 5xFAD	5084.27	0.515274	0.117065	4.40162	1.07445e-05	0.000159948
Abcd2	up in 5xFAD	2650.86	0.823863	0.187341	4.39768	1.09415e-05	0.00016224
Psmd6	up in 5xFAD	1871.54	0.518749	0.118077	4.3933	1.11642e-05	0.000164677
Utp6	up in 5xFAD	1993.1	0.503188	0.114733	4.38571	1.15606e-05	0.000169749
Apoc4	up in 5xFAD	21.6989	4.70264	1.07255	4.38453	1.16235e-05	0.00017034
Abcg1	up in 5xFAD	2284.03	0.524476	0.119645	4.38361	1.16727e-05	0.00017095
Colgalt1	up in 5xFAD	923.864	0.763822	0.17428	4.38273	1.172e-05	0.00017142
Ankfy1	up in 5xFAD	3711.19	0.46437	0.105996	4.38102	1.18127e-05	0.000172552
Itgb3	up in 5xFAD	1403.89	0.887131	0.203159	4.36668	1.26149e-05	0.000183558
Rnf128	up in 5xFAD	220.787	0.85986	0.19713	4.36189	1.28946e-05	0.000186905
Sf1	up in 5xFAD	3070.65	0.327479	0.0750969	4.36075	1.29617e-05	0.000187646
Il1rn	up in 5xFAD	150.979	1.64044	0.376866	4.35283	1.34389e-05	0.0001938
Rars	up in 5xFAD	2052.04	0.620154	0.142562	4.35006	1.36103e-05	0.000195772
Dact1	up in 5xFAD	307.418	1.13931	0.262159	4.34587	1.38722e-05	0.000199285
Tecpr1	up in 5xFAD	1922.42	0.835864	0.192558	4.34085	1.41933e-05	0.000203381
Lars	up in 5xFAD	2075.41	0.582627	0.134599	4.32862	1.50049e-05	0.00021433
Cxcl13	up in 5xFAD	63.0329	2.12851	0.491795	4.32804	1.50445e-05	0.000214647
Sgk1	up in 5xFAD	6343.91	0.821728	0.189913	4.32687	1.51247e-05	0.000215495
Lpp	up in 5xFAD	2517.17	0.542813	0.12565	4.32003	1.56005e-05	0.000221298
Msh2	up in 5xFAD	1206.54	0.651023	0.150974	4.31215	1.61673e-05	0.000227764
Paf1	up in 5xFAD	2345	0.53615	0.124341	4.31192	1.61846e-05	0.000227866
Phrf1	up in 5xFAD	1522.88	0.468198	0.108614	4.31064	1.62782e-05	0.000229041
Ddx5	up in 5xFAD	19557.8	0.567004	0.131552	4.31012	1.63165e-05	0.000229433
Rpn1	up in 5xFAD	1576.2	0.600978	0.139612	4.30464	1.67261e-05	0.000234321
Prps2	up in 5xFAD	2450.38	0.502388	0.116923	4.29672	1.7334e-05	0.000241937
Cars	up in 5xFAD	783.746	0.523714	0.122419	4.27803	1.88557e-05	0.000260122
Map3k4	up in 5xFAD	1431.11	0.474579	0.110961	4.277	1.89428e-05	0.000261163
Fkbp4	up in 5xFAD	2745.45	0.474663	0.11105	4.27432	1.91724e-05	0.000264007
Oxct1	up in 5xFAD	13826.9	0.42963	0.100661	4.26808	1.97165e-05	0.000271167
Pole	up in 5xFAD	126.034	1.24027	0.290601	4.26794	1.97289e-05	0.000271173
Ect2	up in 5xFAD	60.2157	1.5928	0.373511	4.26441	2.00431e-05	0.000274824
Vcl	up in 5xFAD	268.923	0.919466	0.215725	4.26221	2.02418e-05	0.00027721
Pacs1	up in 5xFAD	5372.59	0.434421	0.102105	4.25467	2.09356e-05	0.000285328
Tcim	up in 5xFAD	121.216	1.46874	0.345283	4.25372	2.10246e-05	0.000286369
Dkk2	up in 5xFAD	141.729	4.24941	0.99904	4.25349	2.10462e-05	0.000286489
9930111J21Rik2	up in 5xFAD	2000.35	0.669388	0.157405	4.25263	2.1127e-05	0.000287244
Itm2b	up in 5xFAD	25234.1	0.398162	0.0937691	4.2462	2.17428e-05	0.000294905
Abcf1	up in 5xFAD	3366.11	0.469961	0.110744	4.24368	2.19884e-05	0.000297282
Cct3	up in 5xFAD	2491.21	0.58154	0.137039	4.24359	2.1997e-05	0.000297282
Rrm1	up in 5xFAD	848.956	0.680089	0.160564	4.23563	2.27915e-05	0.000306552
Stam2	up in 5xFAD	848.529	0.510848	0.120657	4.23388	2.29698e-05	0.000308295
Bms1	up in 5xFAD	2280.52	0.561422	0.132777	4.2283	2.35466e-05	0.000315394
Champ1	up in 5xFAD	1355.8	0.52918	0.125169	4.22771	2.36077e-05	0.000315837
Rbm47	up in 5xFAD	1482.11	0.646956	0.153075	4.22639	2.37472e-05	0.000317327
Clic4	up in 5xFAD	1461.39	0.893225	0.211362	4.22604	2.37835e-05	0.000317437
Cd180	up in 5xFAD	7394.88	1.01319	0.239902	4.22336	2.4069e-05	0.000320489
Nrap	up in 5xFAD	116.853	1.31157	0.310597	4.22275	2.41336e-05	0.000321161
Pdzk1ip1	up in 5xFAD	11.4141	2.79358	0.661987	4.21999	2.44315e-05	0.00032436
Xaf1	up in 5xFAD	559.714	1.26476	0.300222	4.21276	2.52267e-05	0.000333508
Pgm3	up in 5xFAD	257.932	0.724895	0.172076	4.21265	2.52387e-05	0.000333508
Wdr11	up in 5xFAD	1670.12	0.634608	0.15076	4.20941	2.56042e-05	0.000337548
P3h3	up in 5xFAD	151.889	1.02487	0.243926	4.20155	2.6509e-05	0.000347852
Nexn	up in 5xFAD	414.484	1.23476	0.293922	4.20096	2.65785e-05	0.000348561
Tom1	up in 5xFAD	276.515	0.681672	0.16271	4.1895	2.79569e-05	0.000364311
Sdcbp	up in 5xFAD	21770.4	0.718932	0.171676	4.18773	2.81758e-05	0.000366951
Cndp2	up in 5xFAD	3625.92	0.462943	0.110667	4.1832	2.8743e-05	0.000373263
Ets2	up in 5xFAD	2389.73	0.80501	0.192452	4.18292	2.87785e-05	0.000373509
Kif20b	up in 5xFAD	161.838	1.09038	0.260785	4.18115	2.90036e-05	0.000375998
Tgif1	up in 5xFAD	910.477	0.813078	0.194674	4.1766	2.95894e-05	0.000382882
Rbm45	up in 5xFAD	477.212	0.507085	0.121476	4.17436	2.98821e-05	0.000386278
Tbxas1	up in 5xFAD	1275.6	0.500155	0.119832	4.17381	2.99544e-05	0.000386991
Snd1	up in 5xFAD	1554.91	0.661688	0.158546	4.17349	2.99969e-05	0.000387319
Mnt	up in 5xFAD	1217.03	0.561345	0.134661	4.16858	3.06502e-05	0.000394401
Runx1	up in 5xFAD	5173.7	0.665981	0.159828	4.16686	3.08829e-05	0.000396716
Apeh	up in 5xFAD	468.002	0.638433	0.15328	4.16515	3.11145e-05	0.000399465
B430306N03Rik	up in 5xFAD	117.693	1.27335	0.306433	4.15538	3.24753e-05	0.000416225
Pmp22	up in 5xFAD	8139.95	0.652943	0.15715	4.1549	3.25428e-05	0.000416618
Zc3h12d	up in 5xFAD	14.2695	2.83459	0.683622	4.14643	3.37707e-05	0.0004299
Spg11	up in 5xFAD	1020.01	0.548617	0.132394	4.14383	3.41555e-05	0.00043431
Zc3hav1	up in 5xFAD	3202.93	0.594988	0.143632	4.14245	3.43615e-05	0.000436189
Pmaip1	up in 5xFAD	284.317	0.870353	0.210119	4.14219	3.44003e-05	0.000436194
Renbp	up in 5xFAD	1309.53	0.634918	0.153412	4.13865	3.49353e-05	0.000441986
F830016B08Rik	up in 5xFAD	47.5026	1.19655	0.289134	4.13838	3.49763e-05	0.000442256
Hexb	up in 5xFAD	20958.9	0.562431	0.135915	4.1381	3.50188e-05	0.000442545
Gabpa	up in 5xFAD	2742.23	0.505752	0.122299	4.13536	3.54394e-05	0.000446861
Hmmr	up in 5xFAD	212.448	1.24387	0.300835	4.13471	3.55399e-05	0.000447629
Cxcl16	up in 5xFAD	1292.41	0.908378	0.219752	4.13366	3.57037e-05	0.00044869
Litaf	up in 5xFAD	5571.62	0.43851	0.106123	4.1321	3.59462e-05	0.000450985
Cpq	up in 5xFAD	266.505	0.940509	0.228108	4.12309	3.73819e-05	0.00046718
Ptgfrn	up in 5xFAD	1090.02	0.652368	0.158271	4.12184	3.75862e-05	0.000469474
Rrm2	up in 5xFAD	144.212	1.23863	0.300682	4.1194	3.79855e-05	0.000473938
Shmt2	up in 5xFAD	451.141	0.702795	0.170624	4.11897	3.80568e-05	0.000474564
Ifitm2	up in 5xFAD	230.907	1.08319	0.263455	4.11148	3.93138e-05	0.000488621
Ddx54	up in 5xFAD	458.402	0.688301	0.167632	4.10603	4.02523e-05	0.000498911
Isg15	up in 5xFAD	143.579	1.21597	0.296573	4.10007	4.13016e-05	0.000509959
Parp14	up in 5xFAD	1958.71	0.856933	0.209266	4.09494	4.2228e-05	0.000518844
Tubb2b	up in 5xFAD	936.386	0.667838	0.163121	4.09413	4.23748e-05	0.00052009
Tuba1b	up in 5xFAD	9394.65	0.449279	0.109773	4.09282	4.26154e-05	0.000522184
Med12	up in 5xFAD	903.664	0.674001	0.164928	4.08663	4.37682e-05	0.000535437
Snw1	up in 5xFAD	1850.06	0.428246	0.105068	4.07589	4.58387e-05	0.000555649
Maff	up in 5xFAD	187.798	2.75865	0.676912	4.07535	4.59452e-05	0.000556642
Ppm1g	up in 5xFAD	1823.73	0.474082	0.116437	4.07159	4.66928e-05	0.00056479
Npc2	up in 5xFAD	9445.88	0.624723	0.15344	4.07145	4.67215e-05	0.000564835
Ltv1	up in 5xFAD	715.71	0.513868	0.126231	4.07085	4.68428e-05	0.000565696
Chd7	up in 5xFAD	2380.92	0.444374	0.109235	4.06804	4.74105e-05	0.000571902
Dnase2a	up in 5xFAD	406.527	0.736986	0.181466	4.0613	4.88011e-05	0.000584967
Cep192	up in 5xFAD	1196.59	0.575667	0.141875	4.05756	4.95874e-05	0.000593761
Arhgap17	up in 5xFAD	2239.11	0.714074	0.176091	4.05515	5.01028e-05	0.000599296
Polr1a	up in 5xFAD	2376.54	0.443489	0.109417	4.05322	5.05182e-05	0.000603534
Eif4a3	up in 5xFAD	2055.9	0.34583	0.0854045	4.04932	5.13674e-05	0.000610863
Nhlrc2	up in 5xFAD	1345.8	0.544211	0.13453	4.04529	5.22587e-05	0.000619181
Ints4	up in 5xFAD	1425.31	0.468506	0.115854	4.04395	5.25587e-05	0.000622083
Aurka	up in 5xFAD	62.9209	1.07823	0.266792	4.04147	5.31182e-05	0.000627718
Abhd12	up in 5xFAD	6416.25	0.390735	0.0967809	4.03731	5.40675e-05	0.000637135
Cherp	up in 5xFAD	1146.49	0.59082	0.146425	4.03496	5.46111e-05	0.000641666
Sp1	up in 5xFAD	2995.64	0.417897	0.103702	4.02978	5.58281e-05	0.000653924
Thrap3	up in 5xFAD	3757.57	0.548149	0.13644	4.01752	5.8814e-05	0.00068358
Mafb	up in 5xFAD	27079.2	0.760521	0.189657	4.00998	6.07244e-05	0.000702171
Tcf24	up in 5xFAD	97.7926	1.37885	0.344607	4.00123	6.30147e-05	0.000726026
Nrbf2	up in 5xFAD	201.171	0.920827	0.230297	3.99844	6.37614e-05	0.000733159
Ptpre	up in 5xFAD	6162.32	0.447718	0.112033	3.99631	6.43382e-05	0.000738287
Golph3l	up in 5xFAD	1257.21	0.48123	0.120477	3.99438	6.4865e-05	0.000743576
Pwp2	up in 5xFAD	666.393	0.833625	0.208749	3.99342	6.51259e-05	0.000744678
Dlgap5	up in 5xFAD	79.5258	1.78461	0.447153	3.99106	6.57798e-05	0.000751501
Mif	up in 5xFAD	2195.66	0.829109	0.207949	3.98708	6.68917e-05	0.000761783
Pign	up in 5xFAD	829.53	0.574937	0.144874	3.96853	7.2316e-05	0.000815333
Cct4	up in 5xFAD	2921.27	0.448136	0.11318	3.95949	7.51097e-05	0.000840536
Atxn2l	up in 5xFAD	5457.22	0.658678	0.166852	3.94768	7.89127e-05	0.000877875
Ube2j1	up in 5xFAD	6270.24	0.501084	0.126986	3.94599	7.94708e-05	0.000882778
Mcm4	up in 5xFAD	618.172	0.697062	0.176849	3.94156	8.09526e-05	0.000896153
Tnpo1	up in 5xFAD	4929.53	0.472597	0.120021	3.93763	8.22889e-05	0.000909609
Pbxip1	up in 5xFAD	1728.06	0.643233	0.163739	3.92842	8.55067e-05	0.000941032
Pcdhgb1	up in 5xFAD	264.936	1.23196	0.313804	3.9259	8.64044e-05	0.000949523
Farsa	up in 5xFAD	343.944	0.559035	0.143169	3.90473	9.43324e-05	0.00102026
Hvcn1	up in 5xFAD	933.689	0.617885	0.158412	3.90049	9.59973e-05	0.00103586
St6gal1	up in 5xFAD	1498.12	0.600567	0.154	3.89979	9.62776e-05	0.00103782
Ccar1	up in 5xFAD	6203.31	0.600142	0.153962	3.89799	9.69953e-05	0.00104406
Stil	up in 5xFAD	73.7454	1.43213	0.367496	3.89699	9.73954e-05	0.00104787
Clip2	up in 5xFAD	1660.78	0.593279	0.152394	3.89307	9.89828e-05	0.00106379
Ddx58	up in 5xFAD	1119.38	0.65344	0.168157	3.88589	0.000101955	0.00109069
H2-Q4	up in 5xFAD	188.249	0.931828	0.24009	3.88116	0.00010396	0.00110952
Nt5dc1	up in 5xFAD	216.384	0.681692	0.175656	3.88084	0.000104095	0.0011099
Hnrnpf	up in 5xFAD	1866.74	0.445624	0.115022	3.87427	0.000106946	0.00113762
Irf8	up in 5xFAD	6370.66	0.707438	0.182662	3.87292	0.000107537	0.00114283
H2-Ab1	up in 5xFAD	1526.23	1.91162	0.493894	3.87051	0.000108609	0.00115314
BC055324	up in 5xFAD	51.6146	1.14066	0.294833	3.86882	0.000109363	0.00116005
Vps16	up in 5xFAD	1439.13	0.623445	0.161322	3.8646	0.000111271	0.00117642
Rbms1	up in 5xFAD	1154.01	0.456409	0.118259	3.85939	0.000113671	0.00119676
Mmp12	up in 5xFAD	64.6519	2.64524	0.685523	3.85872	0.000113981	0.00119863
Galk2	up in 5xFAD	673.251	0.429161	0.111495	3.84914	0.000118534	0.00124044
Aldh1l2	up in 5xFAD	183.22	1.58107	0.411248	3.84455	0.000120772	0.00126035
Mrtfa	up in 5xFAD	1570.96	0.508909	0.132435	3.8427	0.000121687	0.00126755
Sec23b	up in 5xFAD	1317.72	0.612802	0.159481	3.84247	0.000121804	0.00126818
Pgghg	up in 5xFAD	123.092	1.09236	0.284408	3.84082	0.000122622	0.00127612
Mtmr10	up in 5xFAD	896.044	0.433186	0.112823	3.83953	0.000123269	0.00128226
Cyp4v3	up in 5xFAD	822.294	0.653992	0.170424	3.83745	0.000124317	0.00129137
Wdr1	up in 5xFAD	5461.81	0.38063	0.0993154	3.83254	0.000126827	0.00131563
Helz2	up in 5xFAD	103.971	1.86034	0.485677	3.83041	0.00012793	0.00132586
Rufy1	up in 5xFAD	1271.25	0.467248	0.122132	3.82578	0.000130361	0.00134728
Ctnna3	up in 5xFAD	47.648	2.56778	0.671601	3.82337	0.000131639	0.00135931
Bop1	up in 5xFAD	470.749	0.679663	0.177826	3.82207	0.000132338	0.00136527
Elf1	up in 5xFAD	2206.95	0.460854	0.120605	3.82118	0.000132814	0.00136956
Slc12a9	up in 5xFAD	407.734	0.637472	0.166866	3.82026	0.00013331	0.00137405
Tmpo	up in 5xFAD	1393.09	0.626839	0.164108	3.81968	0.000133627	0.00137606
Aldh3a2	up in 5xFAD	3062.49	0.431503	0.113518	3.8012	0.000143999	0.00146814
Rhoc	up in 5xFAD	289.421	0.788583	0.207712	3.79652	0.000146739	0.00149069
Fkbp15	up in 5xFAD	2703.86	0.333828	0.0879727	3.79467	0.000147837	0.0015005
Tubb5	up in 5xFAD	14217.5	0.493379	0.13005	3.79377	0.000148377	0.00150463
Plod3	up in 5xFAD	877.4	0.454069	0.119727	3.79254	0.000149116	0.00150961
Siae	up in 5xFAD	801.638	0.488294	0.128807	3.79089	0.00015011	0.0015181
Cpne3	up in 5xFAD	4120.84	0.484683	0.127923	3.78887	0.000151334	0.00152685
Slc3a2	up in 5xFAD	1819.92	0.38959	0.102831	3.78863	0.000151483	0.00152685
Fus	up in 5xFAD	3842.4	0.702519	0.185463	3.78793	0.00015191	0.00153014
Cc2d1a	up in 5xFAD	441.625	0.525268	0.139005	3.77876	0.000157611	0.00158263
Tufm	up in 5xFAD	609.135	0.742167	0.196584	3.77531	0.00015981	0.00160186
Pqlc3	up in 5xFAD	97.105	1.09535	0.290202	3.77445	0.000160361	0.00160524
Aurkb	up in 5xFAD	67.0026	1.37526	0.364792	3.76998	0.000163261	0.00163042
Pdia6	up in 5xFAD	1433.78	0.559909	0.148624	3.76729	0.000165028	0.00164323
Timeless	up in 5xFAD	140.554	0.928218	0.246626	3.76366	0.000167443	0.00166433
Il2rg	up in 5xFAD	142.843	1.30412	0.346735	3.76115	0.000169135	0.00167967
Plgrkt	up in 5xFAD	592.268	0.503791	0.134047	3.7583	0.000171069	0.00169649
Yipf7	up in 5xFAD	10.9929	3.20285	0.852799	3.75569	0.000172863	0.00171143
Bst2	up in 5xFAD	900.955	1.0156	0.270511	3.75436	0.000173784	0.0017186
Eif3l	up in 5xFAD	1963.49	0.314619	0.0838745	3.75107	0.000176081	0.00173795
Nrbp1	up in 5xFAD	1790.94	0.387617	0.103361	3.75013	0.000176742	0.00174296
Lrp1	up in 5xFAD	8470.8	0.507977	0.135609	3.74589	0.000179759	0.00176709
Prag1	up in 5xFAD	1393.97	0.56014	0.149538	3.74581	0.000179816	0.00176709
Ppil2	up in 5xFAD	1073.15	0.817273	0.2182	3.74552	0.000180018	0.00176818
Sass6	up in 5xFAD	218.372	0.709047	0.189326	3.74512	0.000180308	0.00176962
Map1s	up in 5xFAD	969.322	0.521277	0.139256	3.74329	0.000181624	0.00178099
Aga	up in 5xFAD	347.877	0.706763	0.188872	3.74201	0.000182552	0.00178672
Smu1	up in 5xFAD	2250.07	0.561006	0.149928	3.74183	0.000182683	0.00178672
Svopl	up in 5xFAD	11.7518	3.82596	1.02335	3.73867	0.000184994	0.00180619
Eepd1	up in 5xFAD	438.966	1.04044	0.27846	3.7364	0.000186677	0.00181948
Cxcr4	up in 5xFAD	80.559	3.44955	0.925002	3.72924	0.000192058	0.00186388
Tbcd	up in 5xFAD	646.994	0.576068	0.154479	3.72911	0.000192158	0.00186405
Dhx37	up in 5xFAD	313.338	0.688467	0.184627	3.72895	0.000192278	0.00186441
Babam2	up in 5xFAD	910.78	0.346362	0.0929314	3.72707	0.00019372	0.00187639
Tox4	up in 5xFAD	2810.53	0.382949	0.102805	3.72499	0.00019532	0.00188985
Btd	up in 5xFAD	185.931	1.06232	0.285221	3.72454	0.000195669	0.00189242
Dph2	up in 5xFAD	213.468	0.555726	0.149218	3.72427	0.000195883	0.00189368
Cpsf3	up in 5xFAD	2497.47	0.465425	0.12518	3.71804	0.000200774	0.00193104
Slamf9	up in 5xFAD	1059.67	0.507066	0.136421	3.71693	0.00020166	0.00193709
Nono	up in 5xFAD	4111.17	0.487075	0.131059	3.71646	0.000202033	0.00193984
Sox7	up in 5xFAD	185.583	2.56726	0.691026	3.71515	0.000203085	0.00194828
Timp2	up in 5xFAD	13345.3	0.363054	0.0977602	3.71372	0.000204236	0.00195767
Atl3	up in 5xFAD	4031.79	0.40449	0.108922	3.71356	0.000204361	0.00195803
Riox1	up in 5xFAD	815.19	0.61658	0.166675	3.69929	0.000216205	0.00205494
Iigp1	up in 5xFAD	129.383	1.65951	0.451674	3.67414	0.000238653	0.00223724
Gsto1	up in 5xFAD	700.092	0.592797	0.161542	3.66962	0.000242915	0.00227154
Padi2	up in 5xFAD	4344.97	0.590926	0.161159	3.66673	0.000245676	0.00229355
Tfip11	up in 5xFAD	700.834	0.452214	0.12345	3.66312	0.000249158	0.0023165
Tpm4	up in 5xFAD	3500.93	0.63755	0.174072	3.66256	0.000249703	0.00232059
Lrrfip1	up in 5xFAD	3544.8	0.422953	0.115501	3.66189	0.000250365	0.00232484
Pdp2	up in 5xFAD	1058.28	0.436162	0.119146	3.66073	0.0002515	0.00233441
Lap3	up in 5xFAD	2892.01	0.450014	0.123058	3.65692	0.000255261	0.0023664
Bsg	up in 5xFAD	4242.09	0.457158	0.12503	3.6564	0.000255787	0.00237031
Fubp1	up in 5xFAD	2741.38	0.507859	0.138991	3.65389	0.000258297	0.0023916
Ccna2	up in 5xFAD	242.158	1.11588	0.305989	3.64681	0.00026552	0.00245045
Ubc	up in 5xFAD	3602.07	0.525146	0.144116	3.64392	0.00026852	0.00247388
Slc15a3	up in 5xFAD	1417.56	0.841958	0.231066	3.6438	0.000268638	0.00247388
Myc	up in 5xFAD	867.801	0.747796	0.205371	3.6412	0.000271375	0.00248922
Cpt2	up in 5xFAD	414.665	0.516818	0.142001	3.63954	0.000273123	0.00250017
Gyg	up in 5xFAD	2091.65	0.534025	0.146786	3.63811	0.000274647	0.00251209
Mcm10	up in 5xFAD	22.8692	2.13518	0.588365	3.629	0.000284521	0.00258564
Acsf2	up in 5xFAD	353.625	0.600613	0.165683	3.62506	0.000288889	0.00261587
Tec	up in 5xFAD	1827.18	0.640601	0.176756	3.62422	0.000289838	0.00262236
Tcp11l2	up in 5xFAD	421.738	0.434534	0.119917	3.62362	0.000290513	0.00262389
Il18bp	up in 5xFAD	131.262	1.05077	0.290364	3.6188	0.000295967	0.00266713
Ap4m1	up in 5xFAD	133.209	0.590942	0.163509	3.61412	0.000301368	0.00270716
Topors	up in 5xFAD	2597.52	0.47094	0.130455	3.60999	0.000306209	0.00273866
Crnkl1	up in 5xFAD	1231.29	0.404658	0.112277	3.60412	0.000313215	0.00278917
Ybx1	up in 5xFAD	3266.21	0.495956	0.137705	3.60158	0.000316293	0.00281436
Crot	up in 5xFAD	1958.22	0.439073	0.122009	3.59869	0.000319819	0.00283796
Egr2	up in 5xFAD	634.03	1.40272	0.39071	3.59017	0.000330467	0.00291521
Riox2	up in 5xFAD	160.606	0.548846	0.15295	3.58841	0.0003327	0.00293033
Trim28	up in 5xFAD	2663.31	0.457652	0.127586	3.58702	0.00033448	0.00294486
Vwa5a	up in 5xFAD	3542.4	0.429084	0.119851	3.58014	0.000343414	0.00301412
Tbc1d8	up in 5xFAD	1218.66	0.67274	0.188385	3.5711	0.000355488	0.00310391
Kif18b	up in 5xFAD	65.8614	1.55112	0.435056	3.56535	0.000363376	0.00316106
Cops4	up in 5xFAD	2659.01	0.424001	0.119025	3.5623	0.000367625	0.00319434
Sp110	up in 5xFAD	823.434	0.644544	0.181321	3.55471	0.000378395	0.00327532
Acbd3	up in 5xFAD	2595.75	0.409636	0.115293	3.55298	0.000380891	0.00329187
Mms19	up in 5xFAD	958.571	0.432291	0.121709	3.55184	0.000382545	0.00330364
Dgkd	up in 5xFAD	4377.59	0.616479	0.173592	3.55131	0.000383326	0.00330911
Rgs1	up in 5xFAD	851.869	1.02686	0.289569	3.54617	0.00039088	0.00336723
Apoe	up in 5xFAD	27264.1	1.99442	0.563341	3.54034	0.000399615	0.00342606
Fbxw8	up in 5xFAD	426.022	0.493035	0.139266	3.54025	0.000399755	0.00342606
Casp7	up in 5xFAD	400.625	0.57916	0.163623	3.5396	0.000400738	0.00343188
Ezh1	up in 5xFAD	2259.49	0.396576	0.112049	3.53932	0.000401163	0.00343421
Arsa	up in 5xFAD	209.456	0.567467	0.160368	3.53854	0.000402348	0.00344306
Tep1	up in 5xFAD	1073.25	0.494551	0.139902	3.53498	0.000407805	0.00348447
Emc1	up in 5xFAD	1571.68	0.607796	0.172055	3.53257	0.000411543	0.00350845
Vps26a	up in 5xFAD	4628.63	0.387365	0.109669	3.53212	0.000412244	0.0035131
Peli2	up in 5xFAD	2493.64	0.584775	0.1656	3.53125	0.000413599	0.00352331
Baiap2l1	up in 5xFAD	35.8387	2.38501	0.676324	3.52643	0.000421206	0.00357229
Ddx3x	up in 5xFAD	14799.9	0.545502	0.154776	3.52446	0.000424354	0.0035919
Tkfc	up in 5xFAD	209.044	0.69979	0.1986	3.52362	0.000425688	0.00360184
Atg7	up in 5xFAD	3521.22	0.691911	0.196484	3.52147	0.000429166	0.00362448
Herc4	up in 5xFAD	1093.51	0.469541	0.133485	3.51755	0.000435547	0.00366877
Wdfy4	up in 5xFAD	1251.02	0.515376	0.146602	3.51548	0.000438958	0.00369417
Galc	up in 5xFAD	786.761	0.75948	0.216049	3.51531	0.00043924	0.00369436
Ddx39	up in 5xFAD	373.136	0.575887	0.163938	3.51284	0.000443343	0.00372333
Ctdp1	up in 5xFAD	1158.63	0.531355	0.151362	3.51051	0.000447255	0.00374781
Ecm1	up in 5xFAD	34.1683	1.27686	0.363843	3.50936	0.000449189	0.00376006
Eif5b	up in 5xFAD	10246.6	0.496418	0.141578	3.50632	0.000454343	0.00379735
Cd244a	up in 5xFAD	65.5086	1.54163	0.440154	3.50247	0.00046096	0.0038427
Kntc1	up in 5xFAD	53.1189	1.0366	0.296012	3.50189	0.000461964	0.00384822
Blvra	up in 5xFAD	535.021	0.499917	0.142815	3.50045	0.00046448	0.0038649
Stag1	up in 5xFAD	3948.72	0.375435	0.107302	3.49887	0.000467233	0.00388495
Cenpj	up in 5xFAD	242.705	0.532786	0.152419	3.49554	0.000473109	0.00392369
Bag3	up in 5xFAD	923.575	0.587104	0.16847	3.48492	0.000492285	0.00406036
Rasgrp3	up in 5xFAD	19934.2	0.44459	0.127763	3.4798	0.000501791	0.00412221
Pwwp2b	up in 5xFAD	232.2	0.719472	0.207012	3.47551	0.000509881	0.00417403
Anapc7	up in 5xFAD	822.062	0.510265	0.146873	3.47419	0.000512407	0.00419264
Bcl2	up in 5xFAD	2138.5	0.784454	0.225983	3.4713	0.000517948	0.00423032
Skil	up in 5xFAD	10187.4	0.351562	0.101333	3.46936	0.000521693	0.00424708
Creb5	up in 5xFAD	682.214	0.705428	0.203377	3.46858	0.000523219	0.00425643
Nup153	up in 5xFAD	2551.15	0.386974	0.111628	3.46664	0.000527005	0.00428106
Ddost	up in 5xFAD	814.966	0.460581	0.132889	3.4659	0.000528451	0.00429126
Arpc1b	up in 5xFAD	4118.39	0.497734	0.143822	3.46075	0.000538664	0.00436635
Kif11	up in 5xFAD	268.96	1.17388	0.339601	3.45663	0.000546967	0.00442571
Noc3l	up in 5xFAD	626.309	0.598101	0.173186	3.45353	0.000553308	0.00446103
Exosc10	up in 5xFAD	1462.96	0.36895	0.106963	3.44934	0.000561968	0.00452117
Mogs	up in 5xFAD	322.394	0.501419	0.145409	3.44833	0.000564067	0.00453321
Baz1b	up in 5xFAD	6675.23	0.385434	0.111909	3.44418	0.000572796	0.00459519
Hsd17b4	up in 5xFAD	4872.39	0.483474	0.140447	3.44239	0.000576605	0.00462246
Thoc5	up in 5xFAD	727.566	0.468301	0.136145	3.43971	0.000582339	0.00466181
Slc25a13	up in 5xFAD	111.874	0.904364	0.263626	3.43048	0.000602519	0.00479954
Pon3	up in 5xFAD	978.437	0.502022	0.146473	3.42741	0.000609373	0.00485071
Arfgap3	up in 5xFAD	441.995	0.613445	0.179354	3.42031	0.000625497	0.00495983
Mrgpre	up in 5xFAD	409.755	0.848563	0.248103	3.4202	0.000625745	0.00496005
Dnajc13	up in 5xFAD	4561	0.368281	0.107692	3.41977	0.000626732	0.00496614
Sipa1l2	up in 5xFAD	4067.39	0.516402	0.151388	3.41113	0.000646952	0.00509063
Mki67	up in 5xFAD	1405.44	1.13842	0.334347	3.4049	0.000661895	0.00518833
Eif3a	up in 5xFAD	24239.2	0.430387	0.12649	3.40255	0.000667611	0.0052295
Retreg1	up in 5xFAD	2382.81	0.383699	0.112785	3.40205	0.000668821	0.00523535
Hnrnpm	up in 5xFAD	4278.79	0.365456	0.107474	3.40042	0.000672813	0.00525749
Fignl1	up in 5xFAD	50.4321	1.52855	0.449858	3.39785	0.000679165	0.00529613
Ttc13	up in 5xFAD	407.407	0.456346	0.134595	3.39052	0.000697598	0.0054137
Rgs16	up in 5xFAD	166.076	1.59816	0.471452	3.38988	0.000699239	0.0054227
Zc3h12a	up in 5xFAD	55.1735	0.947925	0.279759	3.38836	0.000703109	0.00544897
Bcl6	up in 5xFAD	2672.78	0.667039	0.196932	3.38716	0.000706196	0.00546727
Atp10a	up in 5xFAD	74.093	1.09179	0.322504	3.38535	0.000710873	0.00549594
Wdr43	up in 5xFAD	1545.5	0.40995	0.121235	3.38146	0.000721018	0.00555536
Aldh1b1	up in 5xFAD	80.19	1.16377	0.344333	3.3798	0.000725398	0.00558319
Rptor	up in 5xFAD	3427.89	0.440692	0.130415	3.37916	0.000727077	0.00559059
Tacc3	up in 5xFAD	191.629	0.765204	0.226508	3.37827	0.000729446	0.00560309
Naip5	up in 5xFAD	725.65	0.554161	0.164081	3.37735	0.000731868	0.00561406
Nek2	up in 5xFAD	86.5288	1.25431	0.371405	3.37721	0.000732243	0.00561502
Ppp6r3	up in 5xFAD	4037.15	0.338251	0.100197	3.37587	0.000735825	0.00563675
Ube2c	up in 5xFAD	156.791	1.42143	0.421096	3.37555	0.000736687	0.00564144
Ap3b1	up in 5xFAD	3776.89	0.537254	0.159225	3.37419	0.000740334	0.00566453
Slc44a2	up in 5xFAD	1508.28	0.454423	0.134686	3.37394	0.000741009	0.00566453
Tcap	up in 5xFAD	88.7177	1.27153	0.37687	3.37393	0.000741029	0.00566453
Xab2	up in 5xFAD	1184.71	0.448028	0.132894	3.37131	0.000748113	0.00571344
Ap5z1	up in 5xFAD	346.907	0.659668	0.195781	3.36942	0.000753255	0.00574106
Rtcb	up in 5xFAD	2401.64	0.460594	0.136748	3.36819	0.000756633	0.00575709
Tagln2	up in 5xFAD	1507.23	0.662797	0.197012	3.36426	0.000767506	0.0058163
Nup88	up in 5xFAD	2016.09	0.557831	0.165882	3.36283	0.00077149	0.00584258
Psme1	up in 5xFAD	6664.01	0.498834	0.148561	3.35777	0.000785747	0.0059267
Cdt1	up in 5xFAD	167.828	0.682181	0.203518	3.35194	0.000802467	0.00603869
Psap	up in 5xFAD	15346.4	0.446209	0.133219	3.34943	0.000809784	0.00607351
Stk11ip	up in 5xFAD	776.143	0.523079	0.156352	3.34551	0.000821316	0.00614369
Ifi208	up in 5xFAD	29.402	1.97549	0.590696	3.34434	0.000824791	0.00616151
Tonsl	up in 5xFAD	112.971	0.70709	0.212355	3.32975	0.000869245	0.00641928
Tap1	up in 5xFAD	279.135	0.878284	0.264031	3.32644	0.000879615	0.00647907
Anxa3	up in 5xFAD	7984.79	0.583333	0.175512	3.32361	0.000888612	0.00653028
Ftsj3	up in 5xFAD	1284.92	0.495374	0.14911	3.3222	0.000893107	0.00655264
Ms4a4c	up in 5xFAD	24.3366	1.58606	0.477747	3.31988	0.00090055	0.00659654
Acot9	up in 5xFAD	576.896	0.601256	0.181127	3.31953	0.000901678	0.00660051
Tbc1d10a	up in 5xFAD	283.881	0.656633	0.197957	3.31705	0.000909733	0.00664871
Dhx38	up in 5xFAD	1945.72	0.354566	0.106901	3.31678	0.000910621	0.00665109
H2-Aa	up in 5xFAD	1099.16	2.06793	0.624172	3.31308	0.000922744	0.00672638
Tapbp	up in 5xFAD	1476.35	0.558183	0.168714	3.30845	0.000938126	0.00680993
Zhx2	up in 5xFAD	686.779	0.444967	0.134532	3.30752	0.000941264	0.00682832
Plpp1	up in 5xFAD	176.797	1.12764	0.34096	3.30724	0.000942203	0.00683294
Gm1673	up in 5xFAD	155.395	1.63869	0.495573	3.30667	0.000944127	0.0068425
Map3k1	up in 5xFAD	2526.66	0.468964	0.142002	3.30252	0.000958217	0.00692905
Nefm	up in 5xFAD	31962.7	0.955633	0.289976	3.29555	0.000982278	0.00707585
Psma1	up in 5xFAD	3217.18	0.496	0.150539	3.29482	0.00098483	0.00708745
Zfyve26	up in 5xFAD	967.057	0.561078	0.170312	3.29442	0.000986258	0.00709095
Heatr1	up in 5xFAD	1242.57	0.504559	0.153268	3.292	0.000994785	0.0071461
Foxo3	up in 5xFAD	6086.79	0.236985	0.0720042	3.29127	0.00099735	0.00716158
Slc2a6	up in 5xFAD	133.227	1.31035	0.398889	3.28501	0.0010198	0.00729262
Adck5	up in 5xFAD	157.553	0.612866	0.186633	3.28381	0.00102416	0.00731221
Dhx32	up in 5xFAD	747.324	0.608677	0.185498	3.28131	0.00103328	0.00735873
Slc45a3	up in 5xFAD	16.9725	3.37907	1.03002	3.28057	0.00103596	0.00737319
Gtf3c5	up in 5xFAD	352.149	0.377261	0.115049	3.27913	0.00104129	0.00739714
Eml4	up in 5xFAD	2782.79	0.471348	0.143827	3.27718	0.00104848	0.00743884
Cbl	up in 5xFAD	9531.89	0.377588	0.115243	3.27644	0.00105124	0.00745141
Smim3	up in 5xFAD	656.994	0.75706	0.231256	3.27368	0.00106156	0.00750806
Il6st	up in 5xFAD	3853.65	0.595615	0.182202	3.26898	0.00107938	0.00761024
Mdfic	up in 5xFAD	280.098	0.93249	0.28528	3.26868	0.0010805	0.00761574
Tcirg1	up in 5xFAD	625.832	0.603866	0.184952	3.26498	0.0010947	0.00770385
Clcn7	up in 5xFAD	539.494	0.455313	0.139518	3.26347	0.00110058	0.00772833
Fam129a	up in 5xFAD	1425.53	0.662227	0.203022	3.26184	0.0011069	0.00776552
Brat1	up in 5xFAD	432.293	0.425689	0.130664	3.2579	0.00112242	0.00785305
Gm5431	up in 5xFAD	406.273	0.887382	0.272407	3.25756	0.00112376	0.00785446
Pdcd11	up in 5xFAD	1072.01	0.445895	0.136953	3.25581	0.00113068	0.00789065
Nfatc1	up in 5xFAD	2843.03	0.43494	0.133831	3.24992	0.00115438	0.00803367
Lig1	up in 5xFAD	596.457	0.581747	0.179207	3.24623	0.00116946	0.00812365
Ggh	up in 5xFAD	444.917	0.669831	0.206416	3.24506	0.00117427	0.008152
Mapkapk2	up in 5xFAD	1750	0.54107	0.166749	3.24482	0.00117525	0.00815329
Mcam	up in 5xFAD	96.1284	1.22667	0.378716	3.23903	0.00119935	0.00829048
Nol8	up in 5xFAD	2641.26	0.413842	0.127989	3.23342	0.00122319	0.00841662
Acap2	up in 5xFAD	4656.09	0.468737	0.145135	3.22966	0.00123939	0.00851689
Polr1b	up in 5xFAD	349.402	0.467586	0.144782	3.2296	0.00123965	0.00851689
Ctsc	up in 5xFAD	2231.03	0.519667	0.160954	3.22867	0.00124367	0.00853675
Cd44	up in 5xFAD	156.845	1.3773	0.426746	3.22745	0.00124901	0.00856816
Srp54c	up in 5xFAD	291.274	0.762799	0.236467	3.22582	0.00125614	0.00860922
Armc5	up in 5xFAD	535.011	0.445631	0.138281	3.22265	0.00127011	0.00868127
Xdh	up in 5xFAD	444.867	2.46051	0.763719	3.22175	0.0012741	0.00870591
Parn	up in 5xFAD	1380.93	0.285629	0.0887033	3.22006	0.00128166	0.00874961
Hnrnpr	up in 5xFAD	3364.23	0.40613	0.126241	3.2171	0.00129493	0.00882953
Osm	up in 5xFAD	125.715	0.805147	0.250406	3.21536	0.00130279	0.00886974
Tmem106a	up in 5xFAD	401.706	0.724682	0.225497	3.21371	0.00131031	0.00891286
Man2c1	up in 5xFAD	532.457	0.523503	0.163045	3.21078	0.00132374	0.00898525
Ogfod3	up in 5xFAD	162.078	0.929242	0.289561	3.20914	0.00133134	0.00902057
Mapkapk3	up in 5xFAD	357.259	1.17638	0.366663	3.20833	0.00133507	0.00904313
Myo1c	up in 5xFAD	792.579	0.468497	0.146165	3.20527	0.00134934	0.00913433
Lima1	up in 5xFAD	878.004	0.5643	0.176111	3.20424	0.00135421	0.00915908
Gm3839	up in 5xFAD	31.7651	1.1212	0.350599	3.19794	0.00138413	0.00931955
Esyt1	up in 5xFAD	388.37	0.457574	0.14353	3.18799	0.00143265	0.00959194
Mlxipl	up in 5xFAD	2427.63	0.409881	0.128674	3.18542	0.00144543	0.00966029
Efemp2	up in 5xFAD	106.527	0.655997	0.205958	3.1851	0.00144705	0.00966829
Alox15	up in 5xFAD	22.5756	1.87719	0.589902	3.18221	0.00146155	0.00974783
Cfh	up in 5xFAD	6663.5	0.454832	0.143077	3.17892	0.00147823	0.00983583
Dennd4a	up in 5xFAD	8766.13	0.409139	0.128755	3.17767	0.00148464	0.00986981
Washc4	up in 5xFAD	3355.28	0.467068	0.147015	3.17702	0.00148798	0.00988614
Atp1b3	up in 5xFAD	4474.51	0.472216	0.148704	3.17554	0.0014956	0.00992799
Cwc25	up in 5xFAD	692.598	0.471189	0.148547	3.17198	0.00151402	0.0100326
Kpna2	up in 5xFAD	557.622	0.618343	0.19495	3.1718	0.00151497	0.0100359
Adh5	up in 5xFAD	2087.56	0.435504	0.137631	3.16428	0.00155467	0.0102299
Man2a1	up in 5xFAD	684.679	0.581642	0.183924	3.16241	0.00156469	0.0102869
Eno1b	up in 5xFAD	24.3501	1.52307	0.481833	3.161	0.00157231	0.0103268
Jun	up in 5xFAD	1523.82	0.39078	0.123634	3.1608	0.00157338	0.0103268
Ncf2	up in 5xFAD	3933.75	0.441377	0.139855	3.15596	0.00159972	0.0104654
Dis3l2	up in 5xFAD	507.198	0.536937	0.17029	3.15307	0.00161565	0.0105391
Snip1	up in 5xFAD	394.565	0.590225	0.187335	3.15064	0.00162912	0.0106024
Klrb1c	up in 5xFAD	12.3097	3.78314	1.20249	3.1461	0.00165466	0.0107192
Ung	up in 5xFAD	153.535	0.767537	0.244494	3.13929	0.00169355	0.0109153
Itgal	up in 5xFAD	52.3088	1.51606	0.482931	3.13928	0.00169363	0.0109153
Gna14	up in 5xFAD	54.483	1.30571	0.416074	3.13818	0.00170002	0.010944
Psmc2	up in 5xFAD	2900.82	0.333668	0.10642	3.13538	0.00171631	0.0110331
Atp7a	up in 5xFAD	1046.7	0.343234	0.109488	3.13491	0.0017191	0.0110469
Sf3a3	up in 5xFAD	1021.43	0.402286	0.128327	3.13485	0.00171943	0.0110469
Fam50a	up in 5xFAD	910.426	0.424494	0.135522	3.13228	0.00173456	0.0111251
Exoc7	up in 5xFAD	975.995	0.47719	0.152621	3.12664	0.00176815	0.0112956
Sec13	up in 5xFAD	1559.24	0.301764	0.0965981	3.12391	0.00178465	0.0113818
Akr7a5	up in 5xFAD	234.931	0.517748	0.166152	3.11611	0.00183253	0.0116378
Cdkn1a	up in 5xFAD	2481.79	0.811736	0.260807	3.1124	0.00185576	0.0117579
Brox	up in 5xFAD	2121.24	0.342636	0.110197	3.10931	0.00187522	0.0118489
Rasa4	up in 5xFAD	308.715	0.526759	0.169471	3.10825	0.00188199	0.0118833
Cebpa	up in 5xFAD	2538.63	0.693394	0.223276	3.10554	0.0018993	0.0119643
Slc43a3	up in 5xFAD	134.603	1.05861	0.341133	3.10323	0.00191424	0.0120382
Pomt1	up in 5xFAD	118.424	0.651404	0.209971	3.10236	0.00191985	0.0120668
Slfn8	up in 5xFAD	2027.58	0.634846	0.204721	3.10103	0.0019285	0.0121043
Msr1	up in 5xFAD	212.568	1.19216	0.384646	3.09938	0.00193926	0.0121549
Eefsec	up in 5xFAD	484.918	0.37027	0.119539	3.09748	0.00195172	0.0122155
Tbc1d17	up in 5xFAD	643.975	0.434249	0.140197	3.09741	0.00195217	0.0122155
Ncapd2	up in 5xFAD	227.061	0.68099	0.219867	3.09728	0.00195307	0.0122178
Lrrc27	up in 5xFAD	231.312	0.906939	0.294222	3.0825	0.00205268	0.0126724
Fancg	up in 5xFAD	171.125	0.62459	0.203035	3.07627	0.00209608	0.012891
Dnm2	up in 5xFAD	4738.29	0.320297	0.104383	3.06849	0.00215144	0.0131562
Per1	up in 5xFAD	2637.16	0.766692	0.250182	3.06453	0.00218009	0.013299
Evi2	up in 5xFAD	30.4743	1.45344	0.476228	3.05199	0.00227332	0.0137407
Lman1	up in 5xFAD	1234.27	0.455005	0.149289	3.04781	0.00230515	0.0138819
Dhx40	up in 5xFAD	1271.18	0.411478	0.135024	3.04745	0.00230794	0.0138913
Pak2	up in 5xFAD	5631.3	0.388119	0.127482	3.0445	0.00233067	0.0140057
Rab27a	up in 5xFAD	2112.39	0.630338	0.2072	3.04217	0.00234878	0.014098
Gm9999	up in 5xFAD	29.9055	1.51261	0.497777	3.03872	0.00237582	0.0142316
Gbp2	up in 5xFAD	201.891	0.998639	0.328804	3.03719	0.00238796	0.014274
Numa1	up in 5xFAD	2273.89	0.321019	0.10574	3.03594	0.00239787	0.0143295
Ube2l6	up in 5xFAD	413.23	0.883938	0.291672	3.03059	0.00244078	0.0145513
Rcor1	up in 5xFAD	1479.06	0.379975	0.1256	3.02528	0.002484	0.0147583
Alg8	up in 5xFAD	547.845	0.470037	0.155474	3.02326	0.00250069	0.0148379
Fzd7	up in 5xFAD	261.598	0.81283	0.26906	3.02099	0.00251946	0.0149296
Wdr81	up in 5xFAD	1563.76	0.505206	0.167288	3.01998	0.00252793	0.0149759
Vps4b	up in 5xFAD	2508.59	0.375847	0.124848	3.01043	0.00260878	0.0153783
Hps5	up in 5xFAD	531.778	0.473537	0.157401	3.00848	0.00262556	0.0154489
Gtse1	up in 5xFAD	46.1045	1.13723	0.378107	3.0077	0.00263231	0.0154846
Rbpj	up in 5xFAD	2075.8	0.330538	0.110077	3.00278	0.00267522	0.0156677
Stau1	up in 5xFAD	3840.63	0.312	0.103972	3.00082	0.00269254	0.0157243
Zbtb8a	up in 5xFAD	83.424	0.852252	0.28407	3.00015	0.00269845	0.0157506
Spata13	up in 5xFAD	6934.73	0.457105	0.152543	2.99657	0.00273032	0.0159078
Isg20	up in 5xFAD	147.997	0.769183	0.256731	2.99606	0.00273491	0.0159305
Taf15	up in 5xFAD	2389.18	0.437577	0.14628	2.99136	0.00277734	0.0161153
Prpf40a	up in 5xFAD	3544.3	0.327944	0.109841	2.98564	0.00282987	0.0163906
Frmd8	up in 5xFAD	1007.73	0.490589	0.164411	2.98392	0.00284585	0.0164705
Lamb2	up in 5xFAD	176.946	0.7696	0.259435	2.96645	0.00301264	0.0172632
Snx1	up in 5xFAD	1678.96	0.29714	0.100243	2.96418	0.00303489	0.0173599
Pacc1	up in 5xFAD	1494.95	0.455596	0.153731	2.96359	0.0030407	0.0173851
Csf3r	up in 5xFAD	3014.27	0.494388	0.166901	2.96215	0.00305497	0.0174615
Prps1l3	up in 5xFAD	499.203	0.507338	0.171298	2.96173	0.00305916	0.0174722
Creb3l1	up in 5xFAD	319.431	0.856956	0.289517	2.95995	0.00307687	0.0175535
Ripk1	up in 5xFAD	844.938	0.470411	0.158985	2.95883	0.00308811	0.0175902
Lrp10	up in 5xFAD	888.407	0.387584	0.131392	2.94983	0.00317949	0.0180272
Srpk3	up in 5xFAD	187.549	0.648852	0.220027	2.94896	0.00318841	0.0180642
Srbd1	up in 5xFAD	393.4	0.529642	0.179639	2.94837	0.00319455	0.0180944
Smg9	up in 5xFAD	580.866	0.448061	0.152071	2.94639	0.00321503	0.0181876
Susd6	up in 5xFAD	1095.83	0.458381	0.156229	2.93403	0.00334589	0.0187774
Sgo1	up in 5xFAD	42.0327	1.36332	0.465429	2.92916	0.0033988	0.0190223
Gbp9	up in 5xFAD	680.488	0.711399	0.243049	2.92698	0.00342275	0.0191086
Slc9a1	up in 5xFAD	1290.63	0.501185	0.171431	2.92355	0.00346066	0.0192683
Sf3b1	up in 5xFAD	12173.1	0.275608	0.0943186	2.92209	0.00347691	0.0193444
Neil2	up in 5xFAD	48.4567	1.09248	0.374444	2.9176	0.00352741	0.0195676
Dhx29	up in 5xFAD	1087.35	0.371378	0.12746	2.91368	0.003572	0.0197519
Eif3b	up in 5xFAD	1064.92	0.364828	0.125324	2.91108	0.00360186	0.0198731
Map3k8	up in 5xFAD	140.273	0.614009	0.210948	2.91071	0.00360606	0.0198915
Mfge8	up in 5xFAD	569.937	0.488679	0.168041	2.90809	0.00363648	0.0200124
Ctla2a	up in 5xFAD	171.862	1.87916	0.646252	2.90778	0.00364004	0.0200251
Parp10	up in 5xFAD	272.805	0.534681	0.183915	2.90721	0.00364665	0.020034
Smpdl3a	up in 5xFAD	766.188	0.445534	0.153446	2.90352	0.00368988	0.0202156
Rnf2	up in 5xFAD	1823.08	0.335869	0.115682	2.90339	0.0036915	0.0202195
Elovl1	up in 5xFAD	411.08	0.370221	0.127768	2.89761	0.00376013	0.0205158
Ier2	up in 5xFAD	99.1942	0.853784	0.294915	2.89502	0.00379134	0.0206462
Stx7	up in 5xFAD	9519.51	0.343752	0.118828	2.89285	0.00381767	0.0207746
Dennd4c	up in 5xFAD	918.314	0.341245	0.11801	2.89166	0.00383208	0.0208279
Inppl1	up in 5xFAD	548.116	0.443496	0.153758	2.88437	0.00392193	0.021209
Arl11	up in 5xFAD	1099.89	0.505508	0.175504	2.88033	0.00397263	0.0214268
Pea15a	up in 5xFAD	12270.1	0.416691	0.144801	2.87769	0.00400602	0.0215627
Tbl3	up in 5xFAD	493.599	0.590066	0.205265	2.87466	0.00404467	0.0217064
Ddx56	up in 5xFAD	409.782	0.500032	0.174145	2.87136	0.00408714	0.021872
Tns1	up in 5xFAD	4156.41	0.406645	0.141693	2.8699	0.00410596	0.0219415
Yif1b	up in 5xFAD	151.382	0.58263	0.20307	2.86911	0.0041163	0.0219708
Top2b	up in 5xFAD	7684.35	0.410943	0.143287	2.86796	0.00413123	0.0220366
Ythdf2	up in 5xFAD	1307.31	0.400078	0.1395	2.86794	0.00413156	0.0220366
Casp1	up in 5xFAD	803.844	0.442247	0.15426	2.8669	0.00414514	0.0220829
Meak7	up in 5xFAD	153.086	0.587172	0.205014	2.86406	0.00418245	0.0222268
Top3b	up in 5xFAD	509.239	0.337936	0.118096	2.86153	0.00421599	0.0223707
Smg8	up in 5xFAD	809.73	0.432194	0.151416	2.85435	0.0043125	0.0228176
Nfkbiz	up in 5xFAD	229.655	0.686222	0.24058	2.85237	0.00433949	0.0229505
3830403N18Rik	up in 5xFAD	42.6736	1.54402	0.541349	2.85217	0.00434219	0.0229541
Aldh9a1	up in 5xFAD	1687.31	0.335507	0.117943	2.84465	0.00444609	0.0233774
Fbxw17	up in 5xFAD	128.792	0.437072	0.153715	2.8434	0.00446356	0.0234257
Ddx21	up in 5xFAD	1757.71	0.339805	0.119603	2.84112	0.00449559	0.0235766
Asap3	up in 5xFAD	318.918	0.636979	0.22431	2.83973	0.00451514	0.0236276
Slc6a6	up in 5xFAD	6110.18	0.385665	0.135981	2.83618	0.00456571	0.0238399
Metap2	up in 5xFAD	3219.13	0.295889	0.104336	2.83591	0.00456951	0.0238542
Tti1	up in 5xFAD	962.675	0.458934	0.161887	2.8349	0.00458393	0.0239129
Asb6	up in 5xFAD	378.101	0.397414	0.14024	2.83382	0.00459959	0.023978
Ints11	up in 5xFAD	163.895	0.537391	0.189703	2.8328	0.00461418	0.0240374
Prmt9	up in 5xFAD	469.873	0.455867	0.161245	2.82718	0.00469605	0.0243964
Cc2d1b	up in 5xFAD	414.677	0.390583	0.13824	2.8254	0.00472223	0.0245154
Cdc25a	up in 5xFAD	226.232	0.491495	0.174132	2.82255	0.00476432	0.0246706
Rnf31	up in 5xFAD	501.238	0.411812	0.145917	2.82223	0.00476909	0.0246706
Cdca5	up in 5xFAD	37.8619	1.64573	0.583237	2.82171	0.00477676	0.0246963
Wdr76	up in 5xFAD	162.045	0.909417	0.32239	2.82086	0.00478952	0.0247453
Tbrg1	up in 5xFAD	367.136	0.59636	0.211461	2.82019	0.00479956	0.0247915
Pck2	up in 5xFAD	835.233	0.336201	0.119319	2.81768	0.00483726	0.0249463
Ahrr	up in 5xFAD	26.9774	0.937353	0.333114	2.81391	0.00489423	0.0251981
Plcb3	up in 5xFAD	971.244	0.411772	0.14649	2.81093	0.00493993	0.0253853
Antxr2	up in 5xFAD	79.3528	0.888141	0.316282	2.80807	0.00498395	0.0255685
Cyb5r1	up in 5xFAD	719.476	0.576008	0.205234	2.8066	0.0050068	0.0256566
Pld2	up in 5xFAD	262.929	0.489802	0.174572	2.80573	0.0050203	0.0257082
Gpr84	up in 5xFAD	566.257	0.819796	0.292387	2.8038	0.00505039	0.0258155
Stap1	up in 5xFAD	61.8507	1.30486	0.465553	2.80281	0.00506591	0.0258714
Gdi2	up in 5xFAD	17189.6	0.317445	0.113317	2.80138	0.00508847	0.0259573
Irf2bpl	up in 5xFAD	751.297	0.394313	0.140797	2.80058	0.00510109	0.0260041
Resf1	up in 5xFAD	3583.98	0.382374	0.1369	2.79309	0.00522073	0.0265301
Trmt2a	up in 5xFAD	1068.79	0.323141	0.115888	2.78839	0.00529703	0.0267912
Mnat1	up in 5xFAD	475.147	0.521803	0.187161	2.788	0.00530353	0.0268166
Osbpl11	up in 5xFAD	2228.25	0.393569	0.141432	2.78274	0.00539018	0.0271377
Gss	up in 5xFAD	485.035	0.489	0.175852	2.78074	0.00542352	0.0272878
U2af2	up in 5xFAD	764.425	0.333995	0.120112	2.7807	0.00542422	0.0272878
Rexo5	up in 5xFAD	37.4836	1.0589	0.380836	2.78046	0.00542813	0.0272893
Srgn	up in 5xFAD	1940.29	0.438513	0.15775	2.7798	0.00543923	0.0273269
Atad2	up in 5xFAD	1542.03	0.519387	0.186884	2.7792	0.00544937	0.0273656
Lin9	up in 5xFAD	371.161	0.563791	0.203012	2.77713	0.00548409	0.027491
Ik	up in 5xFAD	12616.3	0.354227	0.127576	2.77659	0.0054933	0.027525
P2rx4	up in 5xFAD	823.54	0.555434	0.200185	2.7746	0.00552701	0.0276529
Rnf17	up in 5xFAD	75.4122	1.07261	0.386864	2.77258	0.00556133	0.027798
Gem	up in 5xFAD	69.8685	0.940672	0.339294	2.77244	0.00556375	0.0278008
Maml2	up in 5xFAD	2598.76	0.345993	0.124809	2.77218	0.0055682	0.0278139
Rest	up in 5xFAD	1743.72	0.518205	0.186999	2.77117	0.0055856	0.0278761
Coro2a	up in 5xFAD	758.1	0.460601	0.166431	2.76752	0.00564852	0.0281218
Fblim1	up in 5xFAD	2039.15	0.758606	0.274636	2.76222	0.00574093	0.0285002
Flt1	up in 5xFAD	604.352	1.34397	0.487204	2.75854	0.00580605	0.0287539
Pclaf	up in 5xFAD	82.0027	1.01929	0.369599	2.75783	0.00581857	0.0288033
Gmpr	up in 5xFAD	618.497	0.35631	0.129262	2.75649	0.00584262	0.0288781
Pkib	up in 5xFAD	3349.28	0.475829	0.172641	2.75618	0.00584804	0.0288985
Itm2c	up in 5xFAD	7101.56	0.330493	0.119954	2.75516	0.00586633	0.0289638
Sdk1	up in 5xFAD	538.729	0.676111	0.245404	2.7551	0.00586744	0.0289638
Nfya	up in 5xFAD	4042.54	0.495419	0.179826	2.75498	0.00586949	0.0289638
Ddx41	up in 5xFAD	459.952	0.470554	0.170892	2.75352	0.00589589	0.0290714
Mfsd12	up in 5xFAD	435.327	0.653609	0.237538	2.75159	0.00593059	0.0291724
Ints5	up in 5xFAD	242.081	0.43029	0.156395	2.7513	0.00593596	0.0291925
Irak3	up in 5xFAD	144.917	0.687115	0.249857	2.75003	0.00595889	0.0292588
Mcm5	up in 5xFAD	321.755	0.81975	0.298941	2.74218	0.00610324	0.0297577
Ddx60	up in 5xFAD	151.867	0.808322	0.294806	2.74188	0.00610887	0.0297705
Chn2	up in 5xFAD	2982.5	0.257942	0.0942261	2.73748	0.0061912	0.0300744
Tcf12	up in 5xFAD	2343.24	0.247904	0.0906051	2.7361	0.0062173	0.0301752
Arcn1	up in 5xFAD	5076.89	0.301214	0.110123	2.73525	0.0062333	0.0302334
Brca1	up in 5xFAD	112.407	0.928934	0.339798	2.73379	0.00626106	0.0303419
Prc1	up in 5xFAD	90.3121	1.18047	0.432038	2.73233	0.00628873	0.0304303
Clec1b	up in 5xFAD	14.7144	1.70212	0.623766	2.72878	0.00635698	0.0306751
Bfsp1	up in 5xFAD	11.0198	1.43768	0.526934	2.72839	0.00636449	0.0307048
Sp2	up in 5xFAD	800.633	0.322487	0.118294	2.72616	0.00640767	0.0308463
Bcl2a1d	up in 5xFAD	241.545	1.15615	0.424105	2.7261	0.00640883	0.0308463
Zfp319	up in 5xFAD	496.014	0.361597	0.132799	2.72289	0.00647133	0.0310742
Cabin1	up in 5xFAD	2159.13	0.31466	0.115715	2.71927	0.0065426	0.0313431
Spc25	up in 5xFAD	78.335	1.14499	0.421619	2.71569	0.00661376	0.0316158
Dcp1a	up in 5xFAD	1583.05	0.336027	0.124445	2.70022	0.00692942	0.0328203
Pik3cb	up in 5xFAD	2535.34	0.3185	0.118123	2.69635	0.00701045	0.0330584
Fam117b	up in 5xFAD	4935.11	0.238247	0.0883754	2.69585	0.00702084	0.0330798
Psmb6	up in 5xFAD	2708.54	0.361961	0.134279	2.69559	0.00702635	0.0330927
Ptbp3	up in 5xFAD	8224.21	0.32248	0.11964	2.69541	0.00703018	0.0330958
Kpnb1	up in 5xFAD	8308.23	0.279197	0.103617	2.6945	0.00704942	0.0331315
Lcp1	up in 5xFAD	14150.3	0.419077	0.155601	2.69329	0.00707516	0.0332176
Ap5b1	up in 5xFAD	205.23	0.562058	0.208862	2.69105	0.00712283	0.0333724
Slc2a1	up in 5xFAD	1204.09	0.622447	0.231374	2.69022	0.00714042	0.0334409
Gmppa	up in 5xFAD	620.902	0.276214	0.102792	2.68712	0.0072072	0.0336623
Plxdc1	up in 5xFAD	630.802	0.395335	0.14751	2.68006	0.00736096	0.0341972
Lag3	up in 5xFAD	1488.47	0.476843	0.17803	2.67844	0.00739669	0.0343349
Mtm1	up in 5xFAD	238.886	0.445463	0.16649	2.67562	0.00745921	0.0345683
H2-Ob	up in 5xFAD	627.355	0.450775	0.168507	2.67511	0.00747055	0.0346067
Ints9	up in 5xFAD	908.294	0.393314	0.147081	2.67414	0.00749221	0.0346714
Pik3c2a	up in 5xFAD	2382.41	0.239722	0.0896541	2.67385	0.00749859	0.0346923
Ssr4	up in 5xFAD	1382.8	0.346108	0.129445	2.6738	0.0074998	0.0346923
Alkbh5	up in 5xFAD	2798.44	0.382803	0.143296	2.67141	0.00755332	0.0348903
Pbk	up in 5xFAD	175.998	0.917524	0.343463	2.67139	0.00755368	0.0348903
Fhod1	up in 5xFAD	743.944	0.560721	0.209943	2.67083	0.00756647	0.0349292
Tango6	up in 5xFAD	141.479	0.586554	0.219644	2.67047	0.00757446	0.0349446
E2f8	up in 5xFAD	99.7037	1.05308	0.394605	2.6687	0.00761454	0.0350722
Pcbp1	up in 5xFAD	2543.23	0.396394	0.14854	2.6686	0.00761674	0.0350723
Parpbp	up in 5xFAD	38.5489	0.93042	0.348906	2.66668	0.00766052	0.0352409
Esco2	up in 5xFAD	30.5799	1.31739	0.494196	2.66573	0.00768207	0.0352969
Ptpn7	up in 5xFAD	51.6222	1.2729	0.477669	2.66482	0.00770287	0.0353529
Nuf2	up in 5xFAD	80.3191	0.927708	0.348263	2.66382	0.00772594	0.0354206
Trim34a	up in 5xFAD	181.188	0.791955	0.297942	2.65808	0.00785863	0.0358431
Kif20a	up in 5xFAD	39.4124	0.857661	0.322667	2.65804	0.00785967	0.0358431
Pole2	up in 5xFAD	29.1772	1.25575	0.472592	2.65715	0.00788045	0.0359161
C2cd3	up in 5xFAD	1902.88	0.290739	0.109436	2.6567	0.00789103	0.0359294
Trip13	up in 5xFAD	78.939	0.871729	0.328416	2.65434	0.00794631	0.0361287
Usp12	up in 5xFAD	1764.71	0.435449	0.164077	2.65393	0.00795607	0.0361585
Acer3	up in 5xFAD	1380.62	0.423505	0.159645	2.6528	0.00798273	0.036236
Tmem131l	up in 5xFAD	383.581	0.35974	0.135781	2.64941	0.00806336	0.0365138
Apbb1ip	up in 5xFAD	6164.27	0.453272	0.171089	2.64934	0.00806495	0.0365138
Unk	up in 5xFAD	1080.18	0.37769	0.142575	2.64906	0.00807166	0.0365368
Naga	up in 5xFAD	635.03	0.38813	0.146688	2.64596	0.00814586	0.0367536
H2bc14	up in 5xFAD	48.0134	1.05927	0.400372	2.64573	0.00815154	0.0367584
Ergic3	up in 5xFAD	2914	0.313561	0.118585	2.64418	0.00818892	0.0368828
Snx33	up in 5xFAD	202.497	0.567111	0.214566	2.64307	0.00821592	0.0369832
Iqgap3	up in 5xFAD	341.253	0.675296	0.255694	2.64104	0.00826528	0.0371674
AI661453	up in 5xFAD	233.304	0.546333	0.206939	2.64008	0.00828875	0.0372359
Fam114a1	up in 5xFAD	390.158	0.423114	0.160293	2.63964	0.0082995	0.0372694
Pcdhga9	up in 5xFAD	126.204	0.989287	0.375278	2.63614	0.00838539	0.0375279
Diaph2	up in 5xFAD	5825.65	0.320318	0.121607	2.63403	0.00843775	0.0377031
Palb2	up in 5xFAD	70.1717	0.605099	0.229748	2.63376	0.00844463	0.037726
Tmbim1	up in 5xFAD	725.002	0.448047	0.170149	2.63326	0.00845688	0.0377658
Ctnnbl1	up in 5xFAD	518.786	0.313195	0.1191	2.62968	0.00854643	0.0380904
Prim1	up in 5xFAD	199.416	0.560528	0.213424	2.62636	0.00863029	0.0383396
Rab3d	up in 5xFAD	312.642	0.526645	0.200574	2.62568	0.00864754	0.038382
Cchcr1	up in 5xFAD	77.3795	0.967225	0.369248	2.61945	0.00880729	0.0389837
Rhbdd1	up in 5xFAD	290.807	0.585956	0.223783	2.61842	0.00883387	0.0390631
H1f5	up in 5xFAD	45.2227	1.0857	0.416116	2.60914	0.00907702	0.0398286
3110082I17Rik	up in 5xFAD	1112.02	0.612095	0.234598	2.60912	0.00907753	0.0398286
Cope	up in 5xFAD	1893.68	0.316743	0.121434	2.60835	0.0090979	0.0399025
C1qbp	up in 5xFAD	1566.82	0.299573	0.115146	2.60168	0.00927682	0.040569
Zfp395	up in 5xFAD	819.971	0.531987	0.204571	2.6005	0.00930892	0.0406621
Calu	up in 5xFAD	1928.59	0.264162	0.10174	2.59644	0.0094194	0.0410495
Noc2l	up in 5xFAD	614.352	0.412428	0.158917	2.59525	0.00945228	0.0411789
Stxbp3	up in 5xFAD	890.901	0.329071	0.126798	2.59523	0.00945276	0.0411789
Ramp1	up in 5xFAD	654.28	0.609207	0.234779	2.59482	0.00946413	0.0412205
Etv6	up in 5xFAD	2290.44	0.301874	0.116398	2.59347	0.00950127	0.0413336
Fam111a	up in 5xFAD	2064.65	0.46073	0.177706	2.59265	0.00952385	0.0414008
Hk3	up in 5xFAD	714.229	0.474955	0.183326	2.59077	0.00957626	0.0415486
Dstn	up in 5xFAD	4409.53	0.3453	0.133316	2.5901	0.0095949	0.0416103
Mcm2	up in 5xFAD	267.961	0.721518	0.278731	2.58858	0.00963731	0.0417434
Rfc1	up in 5xFAD	1925.45	0.340767	0.131648	2.58847	0.00964035	0.0417465
Cd81	up in 5xFAD	19518.4	0.360385	0.139259	2.58788	0.00965693	0.0417943
Mtrr	up in 5xFAD	495.445	0.36108	0.139649	2.58562	0.00972042	0.0419805
Tardbp	up in 5xFAD	4896.33	0.340457	0.1317	2.5851	0.00973513	0.0420199
March3	up in 5xFAD	21.9966	1.1116	0.430063	2.58473	0.00974544	0.0420564
Cux1	up in 5xFAD	9447.07	0.317664	0.123046	2.58168	0.00983211	0.0423334
Dock8	up in 5xFAD	4933.95	0.406209	0.157413	2.58053	0.00986482	0.042458
Drg2	up in 5xFAD	782.239	0.350727	0.136014	2.57861	0.00991982	0.0426427
Sh2b1	up in 5xFAD	627.606	0.335451	0.130095	2.57851	0.00992285	0.0426427
Tmem154	up in 5xFAD	345.494	0.948691	0.368031	2.57775	0.00994459	0.0426956
Hs1bp3	up in 5xFAD	1313.28	0.389804	0.151489	2.57315	0.0100778	0.0431785
Incenp	up in 5xFAD	724.061	0.344875	0.134106	2.57165	0.0101214	0.043323
Eif3m	up in 5xFAD	1929.21	0.290806	0.113124	2.57069	0.0101497	0.0434028
Adprh	up in 5xFAD	1231.76	0.271465	0.105698	2.5683	0.0102197	0.043661
Gcdh	up in 5xFAD	428.962	0.540289	0.210678	2.56452	0.0103318	0.0440397
Acad11	up in 5xFAD	493.42	0.491293	0.191592	2.56427	0.0103394	0.0440555
Shpk	up in 5xFAD	74.4833	0.674263	0.262976	2.56398	0.0103481	0.0440677
Dis3	up in 5xFAD	567.178	0.396847	0.154823	2.56323	0.0103703	0.0441205
H2bc9	up in 5xFAD	15.6927	1.19813	0.469168	2.55373	0.0106575	0.0450791
Wipf1	up in 5xFAD	5640.45	0.443573	0.17377	2.55265	0.0106907	0.045199
Pa2g4	up in 5xFAD	2076.6	0.239714	0.0940415	2.54902	0.0108026	0.0455565
Afap1	up in 5xFAD	1004.63	0.31868	0.125365	2.54201	0.0110217	0.0462987
Lat2	up in 5xFAD	173.706	0.487203	0.191705	2.54143	0.0110402	0.0463677
Prpf19	up in 5xFAD	3406.72	0.315778	0.124267	2.54113	0.0110496	0.0463902
Cep131	up in 5xFAD	608.928	0.447347	0.176055	2.54094	0.0110554	0.0464016
Kif2c	up in 5xFAD	45.7151	0.908103	0.357709	2.53867	0.0111276	0.0465699
Rabep2	up in 5xFAD	208.345	0.396137	0.156067	2.53825	0.0111407	0.0465992
Tmed5	up in 5xFAD	2839.44	0.330061	0.13025	2.53406	0.0112748	0.0470342
Skap2	up in 5xFAD	4749.37	0.332536	0.131432	2.5301	0.0114031	0.0474598
Ogfr	up in 5xFAD	490.672	0.525995	0.208324	2.52488	0.0115737	0.0480634
Zup1	up in 5xFAD	488.767	0.425747	0.168783	2.52246	0.0116538	0.0483426
Dock1	up in 5xFAD	1403.13	0.292753	0.11619	2.51961	0.0117485	0.0486372
Lpcat1	up in 5xFAD	1705.22	0.384479	0.152628	2.51906	0.0117668	0.0486707
Srp68	up in 5xFAD	2337.21	0.238809	0.0948022	2.51903	0.011768	0.0486707
Cd3eap	up in 5xFAD	731.316	0.271798	0.1079	2.51898	0.0117694	0.0486707
Ifi35	up in 5xFAD	343.225	0.549382	0.218097	2.51898	0.0117695	0.0486707
Gm12185	up in 5xFAD	25.3473	1.1419	0.453716	2.51677	0.0118434	0.0489092
Nol9	up in 5xFAD	610.832	0.37747	0.150104	2.51472	0.0119128	0.0491004
Ccrl2	up in 5xFAD	235.782	0.690467	0.274703	2.5135	0.011954	0.0492042
Acsf3	up in 5xFAD	278.855	0.481682	0.191652	2.51332	0.0119601	0.0492137
Vps35l	up in 5xFAD	1778.63	0.272117	0.108408	2.51013	0.0120688	0.0495726
Ccnb1	up in 5xFAD	59.1344	0.957974	0.381729	2.50957	0.012088	0.0496241
Hps6	up in 5xFAD	222.476	0.635674	0.253314	2.50943	0.0120925	0.0496279
Actb	up in 5xFAD	81358.8	0.346459	0.138126	2.50828	0.0121319	0.0497584
Scml4	up in 5xFAD	81.0678	1.00756	0.402762	2.50164	0.0123621	0.0504653
Bard1	up in 5xFAD	50.7658	0.958499	0.383336	2.50041	0.0124049	0.0505941
Nop2	up in 5xFAD	616.602	0.374869	0.150452	2.49162	0.0127162	0.0514643
Tmod3	up in 5xFAD	2954.44	0.374091	0.150531	2.48514	0.0129501	0.0522608
B3gnt7	up in 5xFAD	35.3463	1.53226	0.617852	2.47997	0.0131392	0.0528635
H2-Q5	up in 5xFAD	11.9625	1.36599	0.551018	2.47903	0.0131739	0.0529746
Rpap1	up in 5xFAD	355.764	0.332522	0.134565	2.47109	0.0134701	0.0538875
Cd37	up in 5xFAD	1633.74	0.407406	0.165038	2.46856	0.0135657	0.0542014
Bin3	up in 5xFAD	515.626	0.376553	0.152801	2.46434	0.0137265	0.0546231
Ercc6l	up in 5xFAD	41.8388	1.29827	0.528041	2.45865	0.0139461	0.0553454
Prrc1	up in 5xFAD	1862.15	0.319067	0.129803	2.45809	0.013968	0.0554022
Lyz1	up in 5xFAD	16.8737	1.0708	0.435944	2.45628	0.0140385	0.0556197
Papss1	up in 5xFAD	2368.87	0.255059	0.104139	2.44922	0.0143165	0.0564142
Il1r1	up in 5xFAD	181.164	1.0914	0.44631	2.44538	0.01447	0.0569297
Sema4d	up in 5xFAD	2759.63	0.334344	0.136773	2.44452	0.0145044	0.0570451
Ropn1l	up in 5xFAD	55.0001	0.576139	0.235776	2.44358	0.0145422	0.0571438
5430427O19Rik	up in 5xFAD	521.175	0.454046	0.185822	2.44344	0.0145479	0.0571464
Cenpe	up in 5xFAD	327.073	0.810812	0.332221	2.44058	0.0146636	0.0575011
Prr11	up in 5xFAD	156.215	0.892542	0.365789	2.44004	0.0146855	0.0575669
Dgka	up in 5xFAD	359.463	0.464711	0.190547	2.43883	0.0147349	0.0577202
Dnaaf5	up in 5xFAD	933.222	0.352104	0.14447	2.43721	0.0148009	0.0578986
Cul7	up in 5xFAD	489.057	0.369171	0.151579	2.43551	0.014871	0.058104
Cln3	up in 5xFAD	644.094	0.453841	0.186681	2.43111	0.0150527	0.0586094
Naprt	up in 5xFAD	119.672	0.528851	0.217872	2.42734	0.0152099	0.0590444
Apobr	up in 5xFAD	686.775	0.430147	0.177312	2.42593	0.0152691	0.0592477
Nup54	up in 5xFAD	234.303	0.432301	0.178265	2.42505	0.0153065	0.0593419
Ddx20	up in 5xFAD	471.154	0.558253	0.2306	2.42087	0.0154833	0.0598733
Ctsf	up in 5xFAD	815.626	0.265638	0.109784	2.41964	0.0155359	0.0600253
Dync1h1	up in 5xFAD	11756.3	0.287502	0.118907	2.41788	0.0156113	0.0602342
Mtbp	up in 5xFAD	117.243	0.554644	0.22963	2.41538	0.0157188	0.0605763
Gm2a	up in 5xFAD	3147.92	0.301566	0.125045	2.41165	0.0158804	0.0610947
Utp14a	up in 5xFAD	790.481	0.306826	0.127473	2.40698	0.0160849	0.0616941
Stat6	up in 5xFAD	2500.93	0.318634	0.132409	2.40645	0.0161086	0.0617303
Wrn	up in 5xFAD	1505.12	0.384162	0.159683	2.40578	0.0161379	0.0618011
Ncln	up in 5xFAD	396.665	0.401813	0.167088	2.4048	0.0161812	0.0619147
Sart1	up in 5xFAD	1388.17	0.283379	0.118045	2.4006	0.0163681	0.0624922
Tmem184b	up in 5xFAD	1189.66	0.484989	0.202574	2.39413	0.0166596	0.0632736
Idua	up in 5xFAD	619.056	0.450882	0.188365	2.39366	0.0166814	0.0633456
Itpkb	up in 5xFAD	1698.41	0.422991	0.176884	2.39134	0.0167869	0.0636183
Nfil3	up in 5xFAD	356.842	0.557471	0.233618	2.38625	0.017021	0.0642573
Car9	up in 5xFAD	43.9876	0.779851	0.327225	2.38323	0.0171617	0.0646907
Cat	up in 5xFAD	8188.86	0.362316	0.152615	2.37404	0.0175945	0.065937
Etv3	up in 5xFAD	890.227	0.355111	0.149612	2.37354	0.0176183	0.0659824
Pes1	up in 5xFAD	1443.39	0.297904	0.125617	2.37152	0.0177153	0.0662577
Srebf1	up in 5xFAD	292.103	0.711655	0.300116	2.37127	0.0177271	0.0662909
9930111J21Rik1	up in 5xFAD	415.02	0.490842	0.20711	2.36996	0.0177899	0.0664734
Chek2	up in 5xFAD	172.41	0.528824	0.223137	2.36995	0.0177906	0.0664734
Cxcl10	up in 5xFAD	113.825	1.16749	0.492823	2.36898	0.017837	0.0665639
Tnip3	up in 5xFAD	10.0149	1.76576	0.746073	2.36674	0.0179457	0.0668428
Tor3a	up in 5xFAD	881.981	0.471334	0.199409	2.36366	0.0180954	0.0672394
Knstrn	up in 5xFAD	118.819	0.767805	0.325815	2.35657	0.0184447	0.06824
Tpx2	up in 5xFAD	215.541	0.800595	0.339796	2.3561	0.0184679	0.0683034
Ap1g2	up in 5xFAD	79.0001	0.587447	0.249381	2.35562	0.0184917	0.0683571
Ldah	up in 5xFAD	1768.42	0.316442	0.134355	2.35526	0.0185098	0.0684022
Zfyve21	up in 5xFAD	667.575	0.439837	0.187148	2.35021	0.0187627	0.0691446
Rnpep	up in 5xFAD	729.083	0.409538	0.174388	2.34843	0.0188526	0.069408
Lmf2	up in 5xFAD	363.206	0.373884	0.159359	2.34618	0.0189671	0.0696932
Gm4841	up in 5xFAD	84.5955	2.04089	0.870424	2.34471	0.0190421	0.0699117
Zfp994	up in 5xFAD	469.044	0.38002	0.162094	2.34444	0.0190557	0.0699391
Rbl1	up in 5xFAD	343.502	0.491986	0.209993	2.34288	0.0191358	0.0701297
Nusap1	up in 5xFAD	254.222	0.774007	0.330383	2.34276	0.0191418	0.0701297
Rnf111	up in 5xFAD	6266.29	0.28056	0.11977	2.34249	0.0191554	0.070168
Sun2	up in 5xFAD	4980.88	0.351276	0.150052	2.34103	0.0192309	0.0703305
Crtap	up in 5xFAD	170.495	0.67488	0.288521	2.3391	0.0193303	0.0705572
Dnajc3	up in 5xFAD	2623.11	0.407538	0.1744	2.3368	0.0194494	0.0708771
Gorasp1	up in 5xFAD	412.747	0.474066	0.20306	2.33461	0.0195637	0.0712017
Slc25a1	up in 5xFAD	827.689	0.340445	0.145846	2.33428	0.0195812	0.0712194
Ncapg	up in 5xFAD	37.1231	1.40946	0.604009	2.3335	0.0196217	0.0713094
Crkl	up in 5xFAD	2716.6	0.31724	0.136061	2.33161	0.0197212	0.0715675
Tbc1d5	up in 5xFAD	4887.87	0.228098	0.0978543	2.331	0.0197533	0.0716358
Plk3	up in 5xFAD	389.542	0.368334	0.158019	2.33095	0.0197559	0.0716358
Perp	up in 5xFAD	98.7545	0.806146	0.345939	2.33031	0.0197896	0.0717232
Sord	up in 5xFAD	624.656	0.295447	0.12694	2.32745	0.0199414	0.0721
Slc37a2	up in 5xFAD	2026.06	0.349695	0.151329	2.31083	0.0208424	0.0746761
Tlr7	up in 5xFAD	3925.78	0.488741	0.211803	2.30752	0.0210256	0.0751743
Cstf1	up in 5xFAD	744.772	0.264002	0.114496	2.30577	0.0211233	0.0754166
Ttc30a1	up in 5xFAD	105.614	0.611339	0.265403	2.30344	0.021254	0.0757304
Trf	up in 5xFAD	10251	0.469491	0.20391	2.30244	0.0213103	0.0758713
Tmem43	up in 5xFAD	565.902	0.371133	0.161279	2.30119	0.0213807	0.0760524
Vgll4	up in 5xFAD	972.678	0.394498	0.171611	2.29878	0.0215172	0.0763428
Trim14	up in 5xFAD	128.595	0.606919	0.26406	2.29841	0.0215384	0.0763943
Pnpla7	up in 5xFAD	931.424	0.454378	0.197732	2.29795	0.0215648	0.076476
Nudt5	up in 5xFAD	559.105	0.261488	0.113929	2.29518	0.0217228	0.0769351
Sptlc2	up in 5xFAD	1965.44	0.259885	0.113332	2.29314	0.02184	0.0772643
Slc16a8	up in 5xFAD	13.3145	1.94544	0.85005	2.28862	0.0221015	0.0779255
Lhfpl2	up in 5xFAD	3161.42	0.295512	0.129291	2.28564	0.0222756	0.0784054
Ssh3	up in 5xFAD	94.1202	0.629086	0.275641	2.28227	0.0224737	0.0789235
Npl	up in 5xFAD	1016.25	0.353229	0.154777	2.28217	0.0224792	0.0789253
Rab34	up in 5xFAD	239.811	0.404927	0.17754	2.28076	0.0225625	0.0791439
Trim30d	up in 5xFAD	1547.71	0.652743	0.286317	2.27979	0.0226203	0.0793097
Zfp207	up in 5xFAD	5153.92	0.34356	0.150878	2.27706	0.0227824	0.0797296
Ddx49	up in 5xFAD	146.256	0.567874	0.249406	2.2769	0.0227919	0.0797506
Reep4	up in 5xFAD	87.8735	0.610312	0.268411	2.2738	0.0229782	0.0800921
Prkcq	up in 5xFAD	353.8	0.405032	0.178267	2.27206	0.0230831	0.0803461
Mettl1	up in 5xFAD	102.092	0.573955	0.252685	2.27142	0.0231215	0.080455
Ndc80	up in 5xFAD	90.092	0.969694	0.427813	2.26663	0.0234126	0.0811928
Nkiras2	up in 5xFAD	279.83	0.450045	0.198586	2.26625	0.023436	0.0812268
Arnt	up in 5xFAD	1995.74	0.348152	0.153626	2.26624	0.0234368	0.0812268
Vps51	up in 5xFAD	371.973	0.406099	0.179238	2.2657	0.02347	0.0812377
Rragc	up in 5xFAD	3082.76	0.321028	0.141801	2.26394	0.023578	0.081525
Cyp20a1	up in 5xFAD	269.69	0.351971	0.155484	2.26372	0.0235914	0.081525
Racgap1	up in 5xFAD	236.479	0.685384	0.302833	2.26324	0.0236208	0.081589
Aifm2	up in 5xFAD	53.1211	0.709212	0.313456	2.26256	0.023663	0.0817099
Limd1	up in 5xFAD	465.52	0.580723	0.256933	2.26022	0.0238079	0.0821595
Klhl35	up in 5xFAD	33.7496	0.68121	0.301627	2.25845	0.0239177	0.0824001
Cep55	up in 5xFAD	47.6183	0.957884	0.424157	2.25832	0.0239255	0.0824027
Slc17a5	up in 5xFAD	566.446	0.49647	0.220123	2.25542	0.0241068	0.0829251
Mcm7	up in 5xFAD	260.625	0.422872	0.188027	2.24899	0.0245129	0.0839894
Pold1	up in 5xFAD	132.372	0.446178	0.198447	2.24835	0.0245541	0.084067
Bik	up in 5xFAD	20.7843	1.11363	0.495427	2.24782	0.0245876	0.0841307
Scyl1	up in 5xFAD	839.639	0.261604	0.116418	2.24712	0.0246326	0.0842206
Usp25	up in 5xFAD	4326.28	0.248329	0.110514	2.24703	0.024638	0.0842266
Ddx18	up in 5xFAD	543.036	0.34342	0.15301	2.24443	0.0248045	0.0846931
Rassf4	up in 5xFAD	2465.03	0.349236	0.155613	2.24426	0.0248154	0.0847173
Ctnnd1	up in 5xFAD	1718.41	0.280932	0.125255	2.24288	0.0249044	0.0849109
Psme2b	up in 5xFAD	1431.24	0.379335	0.169207	2.24184	0.0249716	0.0850194
Ctu1	up in 5xFAD	251.575	0.609037	0.27239	2.2359	0.0253583	0.0859988
Nmt1	up in 5xFAD	5045.75	0.196336	0.0878155	2.23578	0.0253663	0.0860132
Cip2a	up in 5xFAD	85.4236	0.670983	0.300169	2.23535	0.0253942	0.0860754
Lrrk1	up in 5xFAD	1079.42	0.282395	0.126368	2.2347	0.0254372	0.0861628
Btk	up in 5xFAD	834.81	0.350061	0.156657	2.23456	0.0254459	0.0861796
Sfpq	up in 5xFAD	5308.18	0.4357	0.19502	2.23413	0.0254746	0.0862378
Mis18bp1	up in 5xFAD	75.2316	0.969331	0.43432	2.23184	0.0256257	0.0866455
Kif4	up in 5xFAD	103.123	0.726217	0.325803	2.22901	0.0258134	0.0871626
Llgl2	up in 5xFAD	19.3789	1.08793	0.488121	2.22881	0.0258266	0.0871944
Coro1b	up in 5xFAD	1134.34	0.278912	0.125425	2.22373	0.0261665	0.0880391
Pepd	up in 5xFAD	1116.92	0.258732	0.116363	2.2235	0.0261823	0.0880661
Tmem189	up in 5xFAD	621.401	0.471607	0.212159	2.22289	0.0262231	0.0881397
Akirin1	up in 5xFAD	2009.88	0.242979	0.10931	2.22285	0.0262257	0.0881397
Supt3	up in 5xFAD	228.676	0.371453	0.167196	2.22166	0.026306	0.0883112
Eif3g	up in 5xFAD	2358.18	0.320177	0.144428	2.21687	0.026632	0.0892729
Spata6	up in 5xFAD	197.232	0.530743	0.239457	2.21644	0.0266614	0.0893447
Map3k20	up in 5xFAD	1790.04	0.384836	0.173737	2.21506	0.0267562	0.0895427
Bcar3	up in 5xFAD	489.367	1.25879	0.56849	2.21426	0.0268109	0.0896727
Chaf1b	up in 5xFAD	59.4335	0.894974	0.40431	2.21359	0.0268573	0.08976
C1qa	up in 5xFAD	4617.78	0.418203	0.188975	2.21301	0.0268971	0.0898281
Specc1	up in 5xFAD	9505.19	0.288799	0.130552	2.21214	0.0269567	0.0899738
Pimreg	up in 5xFAD	25.9001	1.27251	0.575271	2.21203	0.0269649	0.0899878
Cxcl9	up in 5xFAD	193.419	1.58577	0.717244	2.21092	0.0270413	0.0901763
Uhrf1	up in 5xFAD	87.6159	0.844654	0.382308	2.20936	0.0271499	0.0904182
Tsen34	up in 5xFAD	907.559	0.24731	0.111966	2.20879	0.027189	0.0905217
Cited4	up in 5xFAD	53.9836	0.96116	0.435209	2.2085	0.0272094	0.090563
Golga2	up in 5xFAD	1855.48	0.22579	0.102366	2.20571	0.0274045	0.0910112
Melk	up in 5xFAD	45.1456	0.794399	0.360943	2.2009	0.0277434	0.0918664
Snx4	up in 5xFAD	3245.38	0.245358	0.111535	2.19984	0.0278185	0.0919936
Diaph3	up in 5xFAD	82.3362	0.828561	0.376693	2.19957	0.0278377	0.0920304
Itpripl2	up in 5xFAD	2428.64	0.442472	0.201177	2.19942	0.0278484	0.0920385
Slc35f6	up in 5xFAD	314.724	0.422305	0.192308	2.19599	0.0280929	0.0926163
Uba1	up in 5xFAD	21127.5	0.453496	0.206892	2.19194	0.0283836	0.0933839
Mcmbp	up in 5xFAD	1668.53	0.330391	0.150763	2.19147	0.028418	0.0934539
Usp36	up in 5xFAD	1076.26	0.298956	0.136419	2.19145	0.0284191	0.0934539
Hacl1	up in 5xFAD	20.9786	0.857796	0.391698	2.18994	0.0285287	0.0937201
Map3k14	up in 5xFAD	403.099	0.401215	0.1833	2.18884	0.0286083	0.093877
Plcb2	up in 5xFAD	1383.03	0.366804	0.167603	2.18853	0.0286308	0.0939109
Snap29	up in 5xFAD	2572.64	0.331252	0.151458	2.18709	0.0287362	0.0942145
Rnaseh2b	up in 5xFAD	568.688	0.369995	0.169278	2.18573	0.0288353	0.0944298
Coq8b	up in 5xFAD	132.055	0.461429	0.21135	2.18325	0.0290174	0.0948885
Fcsk	up in 5xFAD	168.944	0.666291	0.305198	2.18314	0.0290254	0.0949009
Mbnl1	up in 5xFAD	25818.6	0.249667	0.114456	2.18134	0.0291581	0.0952055
Ctbs	up in 5xFAD	467.848	0.392807	0.18046	2.17669	0.0295034	0.096074
Parp1	up in 5xFAD	3664.84	0.296812	0.136364	2.17661	0.0295096	0.096074
Nfkb2	up in 5xFAD	184.104	0.585397	0.269226	2.17437	0.0296771	0.0964729
Mars	up in 5xFAD	1450.19	0.365642	0.16823	2.17346	0.0297459	0.0965666
Tchp	up in 5xFAD	522.764	0.37094	0.170959	2.16976	0.0300252	0.097171
Mtap	up in 5xFAD	713.845	0.265176	0.122227	2.16954	0.0300418	0.0972106
Jak3	up in 5xFAD	257.903	0.504294	0.232985	2.16449	0.0304266	0.0982201
Edc3	up in 5xFAD	590.134	0.224568	0.103759	2.16432	0.0304397	0.0982448
H2-Eb1	up in 5xFAD	358.312	1.21853	0.563871	2.16101	0.0306946	0.0988134
Zcchc24	down in 5xFAD	2093.64	-1.25656	0.139889	-8.98255	2.64567e-19	7.75936e-17
I830077J02Rik	down in 5xFAD	3812.96	-1.14994	0.128823	-8.92658	4.39401e-19	1.25607e-16
Serpinf1	down in 5xFAD	550.63	-1.81858	0.219387	-8.28938	1.13837e-16	2.23546e-14
Snn	down in 5xFAD	5698.83	-1.24354	0.159524	-7.79533	6.42414e-15	8.95533e-13
Onecut2	down in 5xFAD	420.31	-2.13708	0.288323	-7.41212	1.24297e-13	1.43949e-11
Prkab1	down in 5xFAD	1262.92	-1.02291	0.140551	-7.27785	3.39189e-13	3.75486e-11
1700001C19Rik	down in 5xFAD	79.0142	-1.73836	0.239045	-7.27212	3.53883e-13	3.87948e-11
Ecscr	down in 5xFAD	819.366	-1.78843	0.251329	-7.11587	1.11211e-12	1.12622e-10
Alox5ap	down in 5xFAD	1139.51	-1.43919	0.202821	-7.09584	1.28572e-12	1.27348e-10
Muc4	down in 5xFAD	32.5514	-5.80393	0.823397	-7.04876	1.80524e-12	1.72373e-10
Tmem204	down in 5xFAD	493.73	-2.09815	0.303652	-6.90971	4.85657e-12	4.30102e-10
Clec4a2	down in 5xFAD	413.009	-2.21216	0.320274	-6.90709	4.9469e-12	4.3639e-10
Lefty1	down in 5xFAD	185.989	-1.38972	0.201282	-6.90435	5.04354e-12	4.43184e-10
Lst1	down in 5xFAD	752.597	-2.03147	0.299804	-6.77598	1.23567e-11	9.8954e-10
Cass4	down in 5xFAD	193.895	-1.42831	0.212039	-6.7361	1.62698e-11	1.26261e-09
Grap	down in 5xFAD	4454.53	-1.64494	0.244873	-6.71754	1.84819e-11	1.40531e-09
Ltc4s	down in 5xFAD	448.702	-1.42355	0.214864	-6.62536	3.46397e-11	2.48339e-09
Cd209g	down in 5xFAD	26.654	-3.11207	0.469988	-6.62159	3.55364e-11	2.5316e-09
Crybb1	down in 5xFAD	1694.68	-1.67582	0.255231	-6.5659	5.17179e-11	3.53541e-09
Pecam1	down in 5xFAD	280.953	-2.01858	0.307926	-6.55543	5.54826e-11	3.71799e-09
Ccl24	down in 5xFAD	37.2862	-2.70726	0.420211	-6.44263	1.17422e-10	7.36592e-09
Abcb4	down in 5xFAD	146.97	-1.18474	0.18394	-6.44088	1.18784e-10	7.43075e-09
Clec4a3	down in 5xFAD	473.412	-1.63247	0.254205	-6.42186	1.34617e-10	8.28355e-09
Arhgap29	down in 5xFAD	591.137	-0.73633	0.114699	-6.41969	1.36552e-10	8.37979e-09
Angptl7	down in 5xFAD	99.9406	-1.40078	0.218667	-6.40598	1.49404e-10	9.02135e-09
Cbx2	down in 5xFAD	57.0601	-2.07055	0.323312	-6.40419	1.51169e-10	9.0794e-09
Siglece	down in 5xFAD	373.136	-1.51191	0.241076	-6.27149	3.57619e-10	1.99904e-08
Slc40a1	down in 5xFAD	806.459	-1.40695	0.225213	-6.24722	4.17816e-10	2.29018e-08
Ninj1	down in 5xFAD	390.584	-0.829531	0.134702	-6.15825	7.35528e-10	3.7837e-08
Ahnak	down in 5xFAD	453.552	-1.87325	0.30774	-6.08713	1.14955e-09	5.54709e-08
Duoxa1	down in 5xFAD	111.615	-2.02545	0.333998	-6.06428	1.32547e-09	6.26215e-08
Selenop	down in 5xFAD	31832.8	-0.925788	0.154088	-6.00817	1.87633e-09	8.59496e-08
Tmem134	down in 5xFAD	407.902	-0.887715	0.148555	-5.97568	2.29127e-09	1.0287e-07
Klk8	down in 5xFAD	736.186	-1.40087	0.23579	-5.94117	2.83001e-09	1.25069e-07
Pts	down in 5xFAD	1483.05	-0.717154	0.121864	-5.88486	3.98387e-09	1.69431e-07
Zbtb34	down in 5xFAD	4232.34	-0.909879	0.154815	-5.8772	4.17276e-09	1.76798e-07
Tmem52	down in 5xFAD	31.0661	-2.67216	0.455062	-5.87208	4.30365e-09	1.81323e-07
Slc13a3	down in 5xFAD	185.352	-1.28129	0.219041	-5.84955	4.92901e-09	2.05752e-07
Tspan18	down in 5xFAD	799.131	-1.77674	0.304238	-5.83997	5.22094e-09	2.15942e-07
Zcchc3	down in 5xFAD	293.892	-1.23258	0.212024	-5.8134	6.12158e-09	2.48193e-07
Emcn	down in 5xFAD	14.1194	-4.16718	0.718375	-5.80084	6.5983e-09	2.6467e-07
Pdlim4	down in 5xFAD	589.964	-1.32523	0.22948	-5.77494	7.69785e-09	3.03822e-07
Zfp72	down in 5xFAD	319.894	-0.981536	0.170564	-5.75464	8.68287e-09	3.38078e-07
Gxylt1	down in 5xFAD	2682.34	-0.972868	0.169502	-5.73956	9.49238e-09	3.6519e-07
Ntpcr	down in 5xFAD	2016.32	-1.00977	0.176538	-5.71987	1.06603e-08	4.0325e-07
Rasgrp4	down in 5xFAD	53.0319	-2.21432	0.388894	-5.69388	1.24183e-08	4.5824e-07
Apobec2	down in 5xFAD	56.7489	-3.11619	0.549068	-5.67542	1.38346e-08	5.06366e-07
Plec	down in 5xFAD	12634.1	-1.65393	0.292397	-5.65646	1.54531e-08	5.61962e-07
Sh2b3	down in 5xFAD	3364.77	-0.838659	0.148732	-5.63871	1.71329e-08	6.16102e-07
Khk	down in 5xFAD	848.411	-0.941382	0.167505	-5.62003	1.90921e-08	6.75796e-07
Kif13a	down in 5xFAD	1172.85	-0.766306	0.136545	-5.61213	1.99846e-08	7.02978e-07
Dok3	down in 5xFAD	162.78	-1.50579	0.268794	-5.60202	2.11868e-08	7.39507e-07
Mfng	down in 5xFAD	1023.08	-0.817079	0.146644	-5.57185	2.52048e-08	8.65045e-07
Qprt	down in 5xFAD	102.041	-1.74422	0.313141	-5.57009	2.54612e-08	8.7252e-07
Rnf7	down in 5xFAD	3404.74	-0.731592	0.131478	-5.56437	2.63102e-08	8.97526e-07
Tgm2	down in 5xFAD	1720.5	-1.41387	0.254743	-5.55018	2.85379e-08	9.60251e-07
Fcgrt	down in 5xFAD	361.398	-0.671473	0.121423	-5.53001	3.20208e-08	1.06499e-06
Chst7	down in 5xFAD	137.063	-1.28682	0.232883	-5.52562	3.28317e-08	1.08715e-06
Gm11168	down in 5xFAD	43.6341	-4.21135	0.762378	-5.52397	3.31432e-08	1.09586e-06
Eno3	down in 5xFAD	216.671	-1.21023	0.220384	-5.49146	3.98634e-08	1.28421e-06
Hfe	down in 5xFAD	796.136	-1.08555	0.197757	-5.48934	4.03441e-08	1.296e-06
Dmrtb1	down in 5xFAD	49.9237	-2.37133	0.432463	-5.48332	4.17408e-08	1.33329e-06
Cd209a	down in 5xFAD	127.258	-2.18292	0.398401	-5.47921	4.27237e-08	1.35891e-06
Cmtm6	down in 5xFAD	7342.29	-0.992282	0.182255	-5.44447	5.19585e-08	1.61623e-06
Cox7a2l	down in 5xFAD	3315.79	-0.829449	0.152478	-5.43981	5.33369e-08	1.65454e-06
Ptger3	down in 5xFAD	105.051	-2.00146	0.375389	-5.3317	9.72971e-08	2.81339e-06
Fez2	down in 5xFAD	5295.99	-0.794939	0.149225	-5.32711	9.97857e-08	2.867e-06
Idh2	down in 5xFAD	1384.41	-0.550889	0.103585	-5.31822	1.0479e-07	2.99367e-06
Pkig	down in 5xFAD	958.199	-1.32167	0.249005	-5.30782	1.10947e-07	3.15159e-06
Iscu	down in 5xFAD	2372.33	-0.720949	0.136446	-5.28377	1.26549e-07	3.51933e-06
Rpl35a	down in 5xFAD	3818.73	-1.13436	0.214748	-5.28229	1.27581e-07	3.53517e-06
Cd209f	down in 5xFAD	82.0732	-2.10124	0.399833	-5.25528	1.478e-07	4.02625e-06
Ndufb11	down in 5xFAD	1445.82	-0.730573	0.139433	-5.23959	1.60938e-07	4.35786e-06
Ccdc162	down in 5xFAD	178.486	-1.12316	0.214632	-5.23295	1.66826e-07	4.46908e-06
Stab1	down in 5xFAD	957.782	-0.765634	0.146539	-5.22476	1.7438e-07	4.65488e-06
Armc3	down in 5xFAD	233.566	-1.9417	0.373105	-5.20416	1.94876e-07	5.1593e-06
Cib2	down in 5xFAD	246.969	-0.823592	0.15854	-5.19484	2.04895e-07	5.38039e-06
Tpt1	down in 5xFAD	11663.5	-1.09015	0.211094	-5.16428	2.4136e-07	6.1939e-06
Cd302	down in 5xFAD	475.472	-0.772405	0.15001	-5.14904	2.61826e-07	6.66608e-06
Zdhhc4	down in 5xFAD	276.518	-0.75482	0.1467	-5.14532	2.67065e-07	6.77655e-06
Il7r	down in 5xFAD	282.181	-1.7704	0.344728	-5.13566	2.81163e-07	7.0865e-06
Nfia	down in 5xFAD	5150.09	-0.573506	0.112903	-5.07962	3.78185e-07	9.16369e-06
Stc1	down in 5xFAD	178.063	-1.29176	0.254416	-5.07735	3.82732e-07	9.25401e-06
Tlr5	down in 5xFAD	147.177	-1.35617	0.269346	-5.03504	4.77751e-07	1.12932e-05
Usf2	down in 5xFAD	1212.45	-0.702284	0.139645	-5.02906	4.92892e-07	1.16042e-05
Oaf	down in 5xFAD	108.326	-1.96054	0.389854	-5.0289	4.93294e-07	1.16042e-05
Cmtm7	down in 5xFAD	634.79	-1.30109	0.259337	-5.01701	5.24828e-07	1.21952e-05
Cdk2ap1	down in 5xFAD	874.928	-1.01297	0.202041	-5.01369	5.33963e-07	1.23297e-05
Rgs10	down in 5xFAD	17419.4	-0.969496	0.193932	-4.99916	5.75816e-07	1.3135e-05
Ptpmt1	down in 5xFAD	441.014	-0.661606	0.132568	-4.9907	6.01618e-07	1.36136e-05
Tmem128	down in 5xFAD	488.723	-0.708616	0.142436	-4.97497	6.52577e-07	1.45624e-05
Gp9	down in 5xFAD	178.882	-1.52136	0.305955	-4.9725	6.60933e-07	1.47053e-05
Hmcn1	down in 5xFAD	48.5111	-3.25208	0.654323	-4.97015	6.69024e-07	1.48414e-05
Slco4a1	down in 5xFAD	121.257	-1.30754	0.263795	-4.95665	7.17206e-07	1.57709e-05
Gimap1	down in 5xFAD	943.315	-1.37385	0.277337	-4.95374	7.28014e-07	1.59619e-05
Myl2	down in 5xFAD	266.085	-1.42039	0.287537	-4.93986	7.81778e-07	1.70116e-05
Tbc1d10c	down in 5xFAD	13.0952	-2.60789	0.531775	-4.90411	9.38504e-07	1.98007e-05
Cbr2	down in 5xFAD	302.965	-1.43198	0.292138	-4.90173	9.49981e-07	2.00125e-05
Cd164	down in 5xFAD	6878.13	-0.669034	0.136605	-4.89757	9.70292e-07	2.04196e-05
Cst3	down in 5xFAD	241218	-0.855934	0.175459	-4.87825	1.07034e-06	2.22984e-05
Dnajc19	down in 5xFAD	984.536	-0.538676	0.110451	-4.87705	1.07683e-06	2.24129e-05
Adrb2	down in 5xFAD	351.669	-1.39136	0.285341	-4.87613	1.08188e-06	2.24766e-05
Dennd5a	down in 5xFAD	5031.2	-0.60115	0.123807	-4.85554	1.20062e-06	2.45372e-05
Prr5	down in 5xFAD	165.504	-1.05995	0.218814	-4.84408	1.27201e-06	2.574e-05
Clec4a1	down in 5xFAD	56.8857	-1.85454	0.383247	-4.83901	1.30487e-06	2.63577e-05
Gmfg	down in 5xFAD	1476.04	-0.934067	0.193674	-4.82288	1.41503e-06	2.83043e-05
Tpst2	down in 5xFAD	612.257	-0.688413	0.142953	-4.81567	1.46706e-06	2.92415e-05
Mycl	down in 5xFAD	296.838	-1.35012	0.282274	-4.78301	1.72687e-06	3.37352e-05
Vamp5	down in 5xFAD	181.109	-1.45351	0.30549	-4.75796	1.95564e-06	3.73323e-05
Tmc7	down in 5xFAD	688.234	-0.738914	0.155728	-4.7449	2.08612e-06	3.94564e-05
Rps29	down in 5xFAD	10485.4	-1.19336	0.251928	-4.73691	2.16999e-06	4.07911e-05
Cflar	down in 5xFAD	5782.57	-0.779153	0.164489	-4.7368	2.17114e-06	4.07911e-05
Gm10719	down in 5xFAD	35.1138	-3.83146	0.815035	-4.70098	2.58917e-06	4.71543e-05
Gimap5	down in 5xFAD	107.291	-1.97619	0.422037	-4.68251	2.83383e-06	5.09526e-05
Ciao2a	down in 5xFAD	1350.21	-0.6488	0.139622	-4.64683	3.37073e-06	5.93306e-05
Rnf167	down in 5xFAD	724.43	-0.760732	0.16438	-4.62788	3.69419e-06	6.42133e-05
Ggta1	down in 5xFAD	801.554	-1.00389	0.217886	-4.6074	4.07731e-06	7.01813e-05
Traf3	down in 5xFAD	1334.16	-0.731739	0.15891	-4.60475	4.12965e-06	7.09741e-05
Tmem100	down in 5xFAD	413.706	-0.732222	0.159228	-4.59859	4.25369e-06	7.26635e-05
Klrd1	down in 5xFAD	18.4152	-2.33163	0.507306	-4.59611	4.30459e-06	7.34219e-05
Hsf2bp	down in 5xFAD	26.4218	-2.29261	0.499136	-4.59315	4.366e-06	7.41333e-05
Cib1	down in 5xFAD	611.911	-1.01322	0.222715	-4.54939	5.38006e-06	8.83764e-05
Sec11c	down in 5xFAD	1295.74	-0.636768	0.14006	-4.54638	5.45753e-06	8.93536e-05
BC035044	down in 5xFAD	1641.09	-1.3074	0.287714	-4.54411	5.51669e-06	9.0082e-05
Susd3	down in 5xFAD	693.309	-0.886163	0.195062	-4.54299	5.54628e-06	9.03691e-05
Pmepa1	down in 5xFAD	9715.06	-0.732784	0.161691	-4.53201	5.84253e-06	9.44466e-05
BC051142	down in 5xFAD	44.264	-1.37693	0.304033	-4.52887	5.92999e-06	9.55186e-05
Muc6	down in 5xFAD	60.8931	-2.4019	0.530757	-4.52542	6.02752e-06	9.67482e-05
Sfi1	down in 5xFAD	507.572	-0.937786	0.207901	-4.51074	6.46014e-06	0.000102315
Tm6sf1	down in 5xFAD	304.781	-0.877953	0.194663	-4.51011	6.47947e-06	0.000102469
Commd8	down in 5xFAD	4903.44	-0.768427	0.170807	-4.49882	6.8333e-06	0.000107239
Wrap73	down in 5xFAD	461.282	-0.520309	0.116769	-4.45589	8.35457e-06	0.000128348
Rps27	down in 5xFAD	7767.33	-1.07374	0.241469	-4.44671	8.71967e-06	0.000133232
Cep68	down in 5xFAD	2178.98	-0.620496	0.139966	-4.4332	9.2846e-06	0.000140532
Rps11	down in 5xFAD	3378.53	-0.831062	0.188413	-4.41086	1.02963e-05	0.000153988
Tmem242	down in 5xFAD	630.147	-0.691394	0.156893	-4.40677	1.04921e-05	0.000156398
Arid3a	down in 5xFAD	562.378	-0.581416	0.132096	-4.40148	1.07515e-05	0.000159948
Upk1b	down in 5xFAD	634.677	-1.48104	0.336775	-4.39771	1.09397e-05	0.00016224
Tinagl1	down in 5xFAD	18.9886	-3.91921	0.892913	-4.38923	1.1375e-05	0.00016735
Dnah3	down in 5xFAD	12.4159	-2.92838	0.667872	-4.38464	1.16175e-05	0.00017034
Cryba4	down in 5xFAD	632.413	-1.06411	0.243252	-4.3745	1.21711e-05	0.000177444
Fhit	down in 5xFAD	166.919	-1.09899	0.251357	-4.3722	1.22998e-05	0.000179089
Tmem60	down in 5xFAD	796.716	-0.548614	0.125808	-4.36074	1.29623e-05	0.000187646
Zhx1	down in 5xFAD	3982.02	-0.449299	0.103059	-4.35965	1.30273e-05	0.000188346
Ndufa6	down in 5xFAD	968.94	-0.771063	0.176961	-4.35725	1.31706e-05	0.000190295
Gm10718	down in 5xFAD	245.701	-4.5613	1.04798	-4.35246	1.34617e-05	0.000194005
Ddah2	down in 5xFAD	520.393	-0.962888	0.222588	-4.32588	1.51926e-05	0.000216327
Oard1	down in 5xFAD	936.047	-0.75293	0.174154	-4.32335	1.5368e-05	0.000218411
Pigyl	down in 5xFAD	302.369	-0.961091	0.222637	-4.31686	1.58265e-05	0.000223521
Rpl39	down in 5xFAD	7653.43	-0.968994	0.22455	-4.31526	1.59414e-05	0.000225004
Clec12a	down in 5xFAD	35.6598	-1.55691	0.361337	-4.30874	1.64184e-05	0.000230583
Mospd3	down in 5xFAD	672.51	-0.696532	0.161714	-4.30718	1.65347e-05	0.000231927
Prdm9	down in 5xFAD	143.196	-0.888837	0.207282	-4.28806	1.80244e-05	0.000250028
Rps12	down in 5xFAD	4938.1	-1.0223	0.238485	-4.28664	1.81398e-05	0.000251474
Slco1a4	down in 5xFAD	101.459	-2.5286	0.589989	-4.28584	1.82048e-05	0.00025222
Lrrc25	down in 5xFAD	135.893	-1.16346	0.271956	-4.27811	1.88486e-05	0.000260122
Cnih4	down in 5xFAD	976.24	-0.523554	0.122829	-4.26247	2.02182e-05	0.000277056
Rpl30	down in 5xFAD	8361.02	-0.916075	0.215003	-4.26075	2.03745e-05	0.000278859
Rpl22l1	down in 5xFAD	470.239	-0.774242	0.181918	-4.25599	2.08122e-05	0.000284155
Siglecg	down in 5xFAD	21.9127	-2.60606	0.612721	-4.25325	2.10688e-05	0.000286624
Ncaph	down in 5xFAD	435.282	-1.03853	0.245005	-4.23882	2.247e-05	0.000303131
Frat2	down in 5xFAD	297.948	-0.790674	0.187649	-4.21359	2.51344e-05	0.00033252
Ggt5	down in 5xFAD	146.396	-0.978501	0.23254	-4.20788	2.5778e-05	0.000339641
Sft2d2	down in 5xFAD	3882.42	-0.704289	0.167415	-4.20684	2.58964e-05	0.000340803
Mettl7a1	down in 5xFAD	1117.85	-0.575954	0.137028	-4.20318	2.63186e-05	0.000345956
Tmem119	down in 5xFAD	9063.68	-0.840441	0.200075	-4.20064	2.66163e-05	0.000348854
Tmem243	down in 5xFAD	1583	-0.81248	0.193454	-4.19985	2.67087e-05	0.000349863
B4galt4	down in 5xFAD	1032.27	-0.741252	0.177664	-4.17222	3.01651e-05	0.000388924
Usp21	down in 5xFAD	1198.97	-0.752126	0.180378	-4.16973	3.04966e-05	0.000392872
Pde3b	down in 5xFAD	4847.08	-0.491767	0.117958	-4.16898	3.05964e-05	0.000393933
Bag1	down in 5xFAD	4563.55	-0.557699	0.134199	-4.15575	3.24223e-05	0.000415783
1110032A03Rik	down in 5xFAD	1642.11	-0.652615	0.15718	-4.15203	3.29534e-05	0.000420681
Glis3	down in 5xFAD	612.028	-0.814836	0.196306	-4.15085	3.31242e-05	0.000422385
Irak1	down in 5xFAD	1396.54	-0.516907	0.124567	-4.14964	3.33001e-05	0.000424149
Ttc7	down in 5xFAD	1959.1	-0.692253	0.166965	-4.14611	3.38176e-05	0.000430255
Rab24	down in 5xFAD	637.177	-0.53245	0.128505	-4.14342	3.42166e-05	0.000434842
Cebpd	down in 5xFAD	380.838	-0.997242	0.240832	-4.14081	3.46077e-05	0.000438331
Klra2	down in 5xFAD	17.7425	-2.43636	0.58931	-4.13427	3.56087e-05	0.000448245
Dctpp1	down in 5xFAD	499.469	-0.836108	0.202258	-4.13387	3.56702e-05	0.000448519
Pip4k2a	down in 5xFAD	18931.9	-0.593678	0.144146	-4.11858	3.81213e-05	0.000475107
Gm7694	down in 5xFAD	316.011	-0.988777	0.240197	-4.11653	3.84623e-05	0.000479092
Pin4	down in 5xFAD	389.948	-0.570232	0.138967	-4.10338	4.07166e-05	0.00050439
Dusp27	down in 5xFAD	253.076	-1.08555	0.264577	-4.10295	4.07912e-05	0.000504761
Cdk2ap2	down in 5xFAD	651.773	-0.835129	0.203862	-4.09654	4.19371e-05	0.000516957
Fgd2	down in 5xFAD	1896.05	-0.888502	0.217018	-4.09413	4.23755e-05	0.00052009
Tbc1d9b	down in 5xFAD	4459.78	-0.401547	0.0984047	-4.08056	4.49269e-05	0.000547241
Drap1	down in 5xFAD	963.355	-0.522063	0.127986	-4.07906	4.52187e-05	0.000549784
Mrps18c	down in 5xFAD	380.672	-0.505865	0.124096	-4.07639	4.57405e-05	0.000554757
Bahcc1	down in 5xFAD	4339.18	-0.999552	0.245316	-4.07455	4.61032e-05	0.000558257
Cfap44	down in 5xFAD	46.5441	-1.82932	0.449001	-4.07421	4.61704e-05	0.00055877
Rps20	down in 5xFAD	4735.81	-0.94428	0.233171	-4.04974	5.12748e-05	0.000610084
Lsm6	down in 5xFAD	1539.4	-0.690706	0.170703	-4.04624	5.20472e-05	0.000617322
Mrpl42	down in 5xFAD	944.735	-0.64733	0.160207	-4.04059	5.33176e-05	0.000629745
Pf4	down in 5xFAD	202.693	-1.34192	0.332149	-4.04012	5.34228e-05	0.000629998
Snrpg	down in 5xFAD	1547.66	-0.701165	0.173741	-4.0357	5.44408e-05	0.000640665
Higd2a	down in 5xFAD	2270.13	-0.663548	0.165197	-4.0167	5.90196e-05	0.000685618
Tmem39a	down in 5xFAD	369.554	-0.690973	0.172082	-4.01538	5.93508e-05	0.000689111
Muc16	down in 5xFAD	11.0879	-3.34709	0.833776	-4.01437	5.96043e-05	0.000691698
Cfap74	down in 5xFAD	470.135	-0.857556	0.214198	-4.00356	6.23956e-05	0.000719653
Sptssa	down in 5xFAD	1187.79	-0.852257	0.213311	-3.99538	6.45898e-05	0.000740798
Rps17	down in 5xFAD	7287.27	-0.75718	0.189587	-3.99384	6.50129e-05	0.000743998
Stard3nl	down in 5xFAD	971.013	-0.569441	0.142581	-3.99379	6.50243e-05	0.000743998
Chsy1	down in 5xFAD	1424.34	-0.558491	0.139977	-3.98989	6.61044e-05	0.000754339
Rps27rt	down in 5xFAD	75.2199	-1.10867	0.277898	-3.98948	6.62195e-05	0.000755271
Pla2g2d	down in 5xFAD	34.4263	-1.92217	0.483305	-3.97714	6.97478e-05	0.000791515
Ppp1r15a	down in 5xFAD	178.96	-0.799484	0.201052	-3.9765	6.99375e-05	0.000793269
Ccdc34	down in 5xFAD	691.617	-0.713366	0.179428	-3.97578	7.01477e-05	0.000794854
Rapsn	down in 5xFAD	216.808	-1.099	0.276532	-3.97421	7.06141e-05	0.000799402
Ndufa8	down in 5xFAD	1262.23	-0.440073	0.110814	-3.97126	7.14946e-05	0.000807685
Rps15a	down in 5xFAD	9003.6	-0.764343	0.192514	-3.97033	7.17738e-05	0.000810433
Eef2k	down in 5xFAD	2269.58	-0.684458	0.172492	-3.96805	7.24622e-05	0.000816574
Ifitm10	down in 5xFAD	259.109	-0.583575	0.147275	-3.96248	7.4174e-05	0.000832541
Rps7	down in 5xFAD	2937.59	-0.805578	0.203373	-3.96109	7.46086e-05	0.000836587
Rpl31	down in 5xFAD	12129	-0.74082	0.187172	-3.95796	7.55928e-05	0.000845524
H2az2	down in 5xFAD	854.142	-0.671392	0.169662	-3.95722	7.58255e-05	0.000847707
Selenof	down in 5xFAD	4154.42	-0.628273	0.159089	-3.9492	7.8412e-05	0.000874351
0610040J01Rik	down in 5xFAD	1521.06	-0.917162	0.232245	-3.94911	7.84411e-05	0.000874351
Dnah11	down in 5xFAD	13.772	-3.60928	0.914547	-3.94653	7.92934e-05	0.000881242
Rpl12	down in 5xFAD	7723.72	-0.759567	0.192568	-3.94441	7.99966e-05	0.00088731
Bank1	down in 5xFAD	1328.66	-1.79517	0.455142	-3.94419	8.00694e-05	0.000887682
Arid3b	down in 5xFAD	628.586	-0.895104	0.227891	-3.92777	8.57376e-05	0.000943113
Pigc	down in 5xFAD	368.391	-0.789076	0.201023	-3.9253	8.66235e-05	0.000951468
Gm2000	down in 5xFAD	57.4399	-1.28527	0.327507	-3.92441	8.69414e-05	0.000954032
Fam107b	down in 5xFAD	1457.15	-0.487047	0.124141	-3.92333	8.73329e-05	0.000957397
Fam110a	down in 5xFAD	625.149	-0.93822	0.239229	-3.92185	8.78714e-05	0.000962367
P2ry10b	down in 5xFAD	140.407	-1.09084	0.278236	-3.92057	8.83407e-05	0.000967037
Cgrrf1	down in 5xFAD	406.3	-0.441983	0.112901	-3.91478	9.04865e-05	0.000987654
Rps15	down in 5xFAD	6074.33	-0.869725	0.222338	-3.91172	9.16426e-05	0.000998825
Ppdpf	down in 5xFAD	339.578	-0.745243	0.19054	-3.91122	9.18309e-05	0.00100007
Tnfrsf17	down in 5xFAD	158.773	-0.905292	0.231727	-3.90672	9.35556e-05	0.00101332
Tmem141	down in 5xFAD	478.359	-0.820692	0.210914	-3.89111	9.97847e-05	0.00107153
Lfng	down in 5xFAD	113.564	-0.991226	0.254957	-3.88781	0.000101153	0.00108468
Mcfd2	down in 5xFAD	2085.56	-0.502355	0.129229	-3.88731	0.000101362	0.00108637
Jund	down in 5xFAD	167.852	-0.750397	0.193204	-3.88396	0.000102768	0.00109835
Immp1l	down in 5xFAD	623.653	-0.595931	0.153554	-3.88093	0.000104056	0.0011099
Srl	down in 5xFAD	195.486	-0.932031	0.240293	-3.87873	0.000105002	0.00111852
Col27a1	down in 5xFAD	492.487	-0.945708	0.244298	-3.87112	0.000108336	0.00115078
Ccr1	down in 5xFAD	47.6195	-2.33187	0.603543	-3.86363	0.000111715	0.00117977
Rpl37	down in 5xFAD	6287.39	-0.819918	0.212494	-3.85855	0.000114062	0.00119863
Eef1b2	down in 5xFAD	7327.23	-0.763405	0.197979	-3.85598	0.000115265	0.00120903
Myom1	down in 5xFAD	297.319	-0.945529	0.245325	-3.85418	0.000116117	0.00121739
Ctdsp1	down in 5xFAD	1123.52	-0.768322	0.19944	-3.8524	0.000116964	0.00122514
Mzt2	down in 5xFAD	853.317	-0.527062	0.136959	-3.84832	0.000118931	0.00124401
Zfp619	down in 5xFAD	440.355	-0.879903	0.228826	-3.84529	0.000120409	0.00125772
Gimap9	down in 5xFAD	92.7563	-1.28104	0.334527	-3.82941	0.000128448	0.00133062
Use1	down in 5xFAD	1281.11	-0.601633	0.157155	-3.82827	0.000129049	0.00133623
Limd2	down in 5xFAD	3531.72	-0.71678	0.187283	-3.82725	0.000129581	0.00134051
Gtf3c6	down in 5xFAD	1776.83	-0.549654	0.144164	-3.81271	0.00013745	0.00140901
Smim24	down in 5xFAD	93.0719	-1.27865	0.335717	-3.80873	0.000139683	0.0014293
Mmp28	down in 5xFAD	25.2241	-1.82369	0.479591	-3.80259	0.000143189	0.00146186
Rpl38	down in 5xFAD	3960.07	-0.845661	0.223571	-3.78251	0.000155254	0.00156035
Ypel3	down in 5xFAD	3716.26	-0.554998	0.147021	-3.77496	0.00016003	0.00160336
Gm10717	down in 5xFAD	141.396	-3.82082	1.01277	-3.77265	0.000161524	0.00161618
Fcrl1	down in 5xFAD	169.106	-1.43732	0.381263	-3.76991	0.000163309	0.00163042
Sap30l	down in 5xFAD	351.72	-0.714527	0.18965	-3.76761	0.000164821	0.00164189
Otulinl	down in 5xFAD	2298.73	-0.708243	0.188495	-3.75735	0.000171722	0.00170088
Clec10a	down in 5xFAD	29.5585	-1.61327	0.42971	-3.75432	0.000173816	0.0017186
Vsig10l	down in 5xFAD	210.424	-1.12502	0.300554	-3.74317	0.000181715	0.0017811
Chp2	down in 5xFAD	47.3587	-2.11723	0.565819	-3.74189	0.000182645	0.00178672
Rap2c	down in 5xFAD	4345.2	-0.402848	0.107739	-3.7391	0.00018468	0.0018039
Tek	down in 5xFAD	40.0802	-2.16416	0.582977	-3.71226	0.000205417	0.00196648
Gm10800	down in 5xFAD	3254.75	-3.4149	0.920222	-3.71095	0.000206483	0.00197585
Trim41	down in 5xFAD	812.066	-0.534457	0.14422	-3.70585	0.000210682	0.00201177
Rps25	down in 5xFAD	12826.6	-0.699131	0.188813	-3.70277	0.000213259	0.00203294
Mbtps1	down in 5xFAD	956.593	-0.448062	0.121183	-3.69741	0.000217808	0.00206758
Inka1	down in 5xFAD	552.331	-0.803491	0.21746	-3.69489	0.000219986	0.00208474
Tg	down in 5xFAD	22.6984	-2.21447	0.599456	-3.69413	0.00022064	0.00209006
Stbd1	down in 5xFAD	46.8772	-1.21803	0.329781	-3.69344	0.000221242	0.00209401
Cyb5a	down in 5xFAD	1816.62	-0.583624	0.158023	-3.69328	0.00022138	0.00209444
Nr2f6	down in 5xFAD	70.8775	-0.823568	0.22309	-3.69163	0.000222817	0.00210715
Cd46	down in 5xFAD	36.3885	-2.09946	0.569364	-3.68738	0.000226579	0.00213557
Tma7	down in 5xFAD	810.808	-0.64433	0.174757	-3.68701	0.000226908	0.00213779
Nf2	down in 5xFAD	1834.18	-0.43176	0.117108	-3.68684	0.000227057	0.00213829
AI413582	down in 5xFAD	838.004	-0.591766	0.160588	-3.68498	0.000228718	0.00215303
1810037I17Rik	down in 5xFAD	1002.9	-0.710763	0.193535	-3.67253	0.00024016	0.0022495
Tab2	down in 5xFAD	10364.8	-0.619938	0.169016	-3.66792	0.000244532	0.00228476
Ctnnbip1	down in 5xFAD	239.283	-0.586245	0.159911	-3.66607	0.000246305	0.00229658
Commd7	down in 5xFAD	1508.8	-0.493153	0.134626	-3.66312	0.00024916	0.0023165
Cfap126	down in 5xFAD	103.109	-0.852932	0.234114	-3.64323	0.000269234	0.00247388
Malsu1	down in 5xFAD	664.784	-0.470645	0.129264	-3.64095	0.000271634	0.00249059
Cox14	down in 5xFAD	1444.3	-0.657535	0.180759	-3.63763	0.000275154	0.00251469
Abcc6	down in 5xFAD	10.1871	-3.96364	1.0922	-3.62904	0.000284479	0.00258564
Gm17535	down in 5xFAD	11.777	-3.89079	1.07259	-3.62748	0.000286203	0.00259885
Ubac2	down in 5xFAD	401.32	-0.476932	0.131551	-3.62546	0.00028845	0.00261587
Snf8	down in 5xFAD	945.273	-0.515834	0.142751	-3.61352	0.000302072	0.00271133
Dusp7	down in 5xFAD	2695.75	-0.685073	0.189666	-3.612	0.000303841	0.00272072
Rps3a1	down in 5xFAD	8915.42	-0.71371	0.197848	-3.60736	0.000309329	0.00276328
Cldn5	down in 5xFAD	12.9186	-2.90708	0.806135	-3.6062	0.000310718	0.0027724
E130309D02Rik	down in 5xFAD	399.04	-0.462425	0.128501	-3.59862	0.000319914	0.00283796
Myo18b	down in 5xFAD	276.391	-0.973085	0.27056	-3.59655	0.000322462	0.00285574
Btbd19	down in 5xFAD	320.935	-0.712667	0.198201	-3.59568	0.00032354	0.00286417
Tmem220	down in 5xFAD	91.116	-0.755295	0.210345	-3.59075	0.000329726	0.00290981
Adgrf5	down in 5xFAD	140.875	-1.63949	0.457778	-3.58142	0.000341737	0.0030029
2610528A11Rik	down in 5xFAD	440.595	-0.864709	0.241975	-3.57355	0.000352171	0.0030802
Snrpe	down in 5xFAD	639.861	-0.764521	0.214046	-3.57176	0.000354591	0.00309897
Rps27a	down in 5xFAD	3767.35	-0.789026	0.221078	-3.569	0.000358345	0.00312573
Wnk1	down in 5xFAD	44091	-0.4838	0.13564	-3.56679	0.000361377	0.00314852
Sumo3	down in 5xFAD	3190.39	-0.317547	0.0891913	-3.56029	0.000370452	0.00321643
Snta1	down in 5xFAD	631.052	-0.770509	0.216465	-3.55951	0.000371545	0.00322467
Znhit2	down in 5xFAD	481.598	-0.438619	0.123346	-3.55601	0.000376535	0.00326171
Ly6g6d	down in 5xFAD	38.0448	-1.23633	0.347936	-3.55332	0.000380397	0.00329012
Gm10801	down in 5xFAD	365.672	-3.28919	0.92584	-3.55265	0.000381371	0.00329476
Olfr30	down in 5xFAD	24.4122	-6.56685	1.84942	-3.55077	0.000384105	0.00331458
Itga9	down in 5xFAD	1042.81	-0.800852	0.225764	-3.54729	0.000389217	0.00335613
Rps28	down in 5xFAD	4130.79	-0.886928	0.250923	-3.53466	0.000408301	0.00348554
Gsg1	down in 5xFAD	140.208	-0.834342	0.236307	-3.53075	0.000414387	0.00352869
Zfp706	down in 5xFAD	6072.48	-0.51327	0.145439	-3.52911	0.000416954	0.00354655
Ctdsp2	down in 5xFAD	2420.38	-0.524972	0.148786	-3.52838	0.000418112	0.00355372
Slc2a9	down in 5xFAD	235.126	-0.931654	0.264098	-3.52768	0.000419217	0.00355909
Nfam1	down in 5xFAD	1804.07	-0.599544	0.170035	-3.52601	0.000421876	0.00357629
Nrm	down in 5xFAD	300.755	-0.872129	0.247355	-3.52582	0.00042217	0.00357744
Tk2	down in 5xFAD	776.647	-0.567308	0.160943	-3.5249	0.000423644	0.00358858
Nudt18	down in 5xFAD	583.171	-0.502235	0.142566	-3.52283	0.000426969	0.00360998
Ly6g6e	down in 5xFAD	43.5042	-1.64093	0.466849	-3.5149	0.000439917	0.00369867
Serf2	down in 5xFAD	1045.11	-0.630186	0.179316	-3.51439	0.000440769	0.00370446
Rps24	down in 5xFAD	8491.45	-0.83498	0.23762	-3.51393	0.000441536	0.00370953
Ppih	down in 5xFAD	190.605	-0.525843	0.149788	-3.51059	0.000447119	0.00374781
Igfbp4	down in 5xFAD	681.549	-0.744123	0.212094	-3.50845	0.000450723	0.00376988
Med10	down in 5xFAD	471.998	-0.547205	0.156062	-3.50634	0.000454317	0.00379735
1110002E22Rik	down in 5xFAD	127.282	-0.964959	0.27555	-3.50194	0.00046189	0.00384822
Tmem258	down in 5xFAD	388.959	-0.56202	0.16088	-3.49341	0.000476894	0.00395363
Faim	down in 5xFAD	1603.02	-0.464109	0.132961	-3.49056	0.00048201	0.00399165
Col5a2	down in 5xFAD	13.3943	-3.09313	0.88707	-3.48691	0.000488636	0.00403764
Spns3	down in 5xFAD	65.6427	-1.0449	0.299726	-3.4862	0.000489929	0.00404684
Olfr279	down in 5xFAD	21.5537	-2.78501	0.7992	-3.48475	0.000492593	0.00406083
Rpl22	down in 5xFAD	5781.67	-0.750658	0.215456	-3.48404	0.000493907	0.00406546
Cyyr1	down in 5xFAD	31.7369	-2.48318	0.713233	-3.48158	0.000498457	0.00409981
Grk2	down in 5xFAD	2948.04	-0.5955	0.171679	-3.46869	0.000522998	0.00425617
Sh3pxd2a	down in 5xFAD	3314.81	-0.48105	0.139175	-3.45644	0.000547362	0.00442574
Dusp23	down in 5xFAD	107.154	-0.852621	0.246756	-3.45532	0.000549636	0.00444193
E2f5	down in 5xFAD	237.595	-0.558872	0.161759	-3.45496	0.000550381	0.00444537
Gimap6	down in 5xFAD	470.702	-1.2181	0.352684	-3.45379	0.000552759	0.0044582
Rps8	down in 5xFAD	4667.39	-0.652124	0.189328	-3.44441	0.000572305	0.00459288
Tmem234	down in 5xFAD	2492.06	-0.380511	0.110773	-3.43504	0.000592465	0.00473281
Klf2	down in 5xFAD	81.8761	-1.24608	0.362959	-3.43312	0.000596676	0.00475971
Ms4a6b	down in 5xFAD	455.307	-0.873096	0.255791	-3.41332	0.000641765	0.00506217
Cmtm8	down in 5xFAD	115.681	-0.990976	0.291037	-3.40498	0.000661685	0.00518833
Clcf1	down in 5xFAD	74.2481	-0.901148	0.264879	-3.40211	0.000668673	0.00523535
Rpl27a	down in 5xFAD	5329.27	-0.726733	0.21364	-3.40167	0.000669753	0.00524048
Vegfb	down in 5xFAD	1582.91	-0.585528	0.172133	-3.40159	0.000669941	0.00524048
Eif3f	down in 5xFAD	3024.37	-0.500009	0.147009	-3.40122	0.00067087	0.00524506
Tcta	down in 5xFAD	390.049	-0.449448	0.1322	-3.39976	0.000674447	0.00526661
Ptprb	down in 5xFAD	227.807	-2.64079	0.77763	-3.39595	0.000683921	0.00532402
Adamts17	down in 5xFAD	146.604	-0.940217	0.277764	-3.38495	0.00071191	0.00550019
Tslp	down in 5xFAD	15.6468	-1.95316	0.577302	-3.38325	0.000716338	0.00552306
Tmsb4x	down in 5xFAD	83460.6	-0.704164	0.20835	-3.37971	0.000725619	0.00558319
Adtrp	down in 5xFAD	23.3546	-1.79481	0.53132	-3.37802	0.000730106	0.00560625
E2f3	down in 5xFAD	1709.77	-0.365559	0.108222	-3.37785	0.000730536	0.00560765
Ppp1r14b	down in 5xFAD	714.324	-0.693703	0.205462	-3.37631	0.00073465	0.00563157
Zfp652	down in 5xFAD	8673.04	-0.411242	0.121812	-3.37604	0.000735369	0.00563516
Ulk2	down in 5xFAD	9504.48	-0.526137	0.155933	-3.37412	0.000740534	0.00566453
Mrpl13	down in 5xFAD	943.825	-0.388429	0.11524	-3.37061	0.000750022	0.00571976
Gbp7	down in 5xFAD	1245.75	-0.857742	0.254691	-3.36778	0.000757761	0.00576179
Eln	down in 5xFAD	22.3428	-2.30755	0.685321	-3.36711	0.000759598	0.00577381
Kcnj12	down in 5xFAD	172.263	-0.836214	0.248551	-3.36435	0.000767241	0.00581625
Mgat1	down in 5xFAD	812.371	-0.573143	0.170638	-3.35882	0.00078277	0.00591214
Smim27	down in 5xFAD	79.0533	-0.898103	0.267952	-3.35173	0.000803084	0.00604118
Rpl23a	down in 5xFAD	198.253	-0.846353	0.252519	-3.35164	0.000803332	0.00604118
Arfrp1	down in 5xFAD	716.582	-0.391671	0.116886	-3.35087	0.000805576	0.006052
Fbxl14	down in 5xFAD	1019.37	-0.501128	0.149603	-3.34973	0.000808906	0.00607097
Dnlz	down in 5xFAD	559.776	-0.518879	0.155082	-3.34585	0.000820322	0.00614235
Vav2	down in 5xFAD	1880.2	-0.655793	0.196011	-3.3457	0.000820762	0.00614361
Cnot8	down in 5xFAD	2144.59	-0.481875	0.144268	-3.34013	0.000837388	0.00623705
Ptp4a2	down in 5xFAD	17335.4	-0.524457	0.157201	-3.33622	0.000849271	0.00631268
Polr2i	down in 5xFAD	415.479	-0.668526	0.200399	-3.33597	0.000850009	0.00631268
Polr2h	down in 5xFAD	634.777	-0.4763	0.142787	-3.33573	0.000850756	0.00631579
Dnah8	down in 5xFAD	32.7303	-2.05801	0.617065	-3.33515	0.000852522	0.00632474
Rps9	down in 5xFAD	8971.62	-0.709345	0.212767	-3.3339	0.00085637	0.00634703
Gucd1	down in 5xFAD	328.206	-0.467233	0.14026	-3.33118	0.000864774	0.00639791
P2rx1	down in 5xFAD	26.6095	-1.96549	0.591267	-3.3242	0.000886733	0.00652385
Mtfr1l	down in 5xFAD	1674.12	-0.543843	0.163823	-3.3197	0.000901154	0.00659882
Mill2	down in 5xFAD	31.7014	-1.5871	0.47822	-3.31877	0.000904142	0.00661641
Cnn2	down in 5xFAD	320.674	-1.11817	0.336983	-3.31819	0.000906028	0.00662806
Sys1	down in 5xFAD	487.058	-0.535249	0.161377	-3.31677	0.000910648	0.00665109
Rnf139	down in 5xFAD	400.995	-0.557693	0.168303	-3.31363	0.000920941	0.00671814
Cmah	down in 5xFAD	40.1354	-1.6922	0.510913	-3.31211	0.000925958	0.00674546
Txnip	down in 5xFAD	4385.69	-0.568073	0.171561	-3.31119	0.000928988	0.00676317
Rpa3	down in 5xFAD	201.329	-0.672473	0.203135	-3.31048	0.00093137	0.00677614
N4bp2l1	down in 5xFAD	959.586	-0.522727	0.157976	-3.30891	0.000936602	0.00680324
Rbbp9	down in 5xFAD	2028.87	-0.488935	0.147897	-3.30592	0.000946666	0.0068587
Cd93	down in 5xFAD	106.643	-1.13365	0.343608	-3.29925	0.00096943	0.00699522
Phf7	down in 5xFAD	132.243	-0.65263	0.19792	-3.29744	0.000975705	0.00703074
Rpl34	down in 5xFAD	2710.56	-0.817087	0.248301	-3.29071	0.000999343	0.00717132
Tnfsf12	down in 5xFAD	249.599	-0.660288	0.200678	-3.29029	0.00100083	0.00717517
Mrpl52	down in 5xFAD	1007.96	-0.801141	0.243566	-3.28922	0.00100466	0.00720032
Robo4	down in 5xFAD	24.9411	-2.88274	0.876728	-3.28806	0.00100879	0.00722761
Rps13	down in 5xFAD	5612.95	-0.682824	0.207901	-3.28437	0.00102209	0.0073021
Prorsd1	down in 5xFAD	436.452	-0.459375	0.139973	-3.2819	0.00103111	0.00735152
Fbxl12	down in 5xFAD	235.426	-0.523279	0.159456	-3.28165	0.00103201	0.00735305
Ndufaf8	down in 5xFAD	434.524	-0.753251	0.229685	-3.27949	0.00103995	0.00739001
Lrba	down in 5xFAD	3154.45	-0.599342	0.182755	-3.27949	0.00103996	0.00739001
Ccni	down in 5xFAD	7640.67	-0.608756	0.185671	-3.27868	0.00104296	0.00740663
Ppp1r18	down in 5xFAD	2791.84	-0.753884	0.230282	-3.27375	0.00106132	0.00750806
Lrp6	down in 5xFAD	2762.91	-0.458898	0.140185	-3.27351	0.00106221	0.0075103
Rpl14	down in 5xFAD	4640.59	-0.576938	0.176276	-3.27292	0.00106442	0.00751884
Tnfrsf13b	down in 5xFAD	1957.41	-0.59739	0.182643	-3.27081	0.00107241	0.00757058
Aggf1	down in 5xFAD	3081.53	-0.417967	0.127822	-3.26992	0.00107577	0.00758956
Btg2	down in 5xFAD	878.257	-0.609524	0.186755	-3.26377	0.00109941	0.00772275
Layn	down in 5xFAD	171.485	-0.707082	0.216733	-3.26246	0.0011045	0.00775346
Prdx5	down in 5xFAD	2991.13	-0.421337	0.129594	-3.25121	0.00114916	0.00800234
Rogdi	down in 5xFAD	1963.85	-0.531502	0.163775	-3.24533	0.00117316	0.00814682
Rbms2	down in 5xFAD	138.349	-0.562237	0.173445	-3.24159	0.00118866	0.00823423
Mgl2	down in 5xFAD	12.6778	-2.20551	0.680473	-3.24114	0.00119051	0.00824197
Ccdc78	down in 5xFAD	11.7464	-4.36878	1.34809	-3.24072	0.00119229	0.00825176
Ada	down in 5xFAD	84.3957	-1.45823	0.450746	-3.23514	0.00121583	0.00838164
Mbd3	down in 5xFAD	1270.84	-0.369366	0.114398	-3.22877	0.00124322	0.00853622
3110009E18Rik	down in 5xFAD	36.9624	-0.902893	0.279697	-3.22812	0.00124608	0.00855066
Atp6v0a2	down in 5xFAD	1559.07	-0.511488	0.158614	-3.22473	0.00126091	0.00863409
Ap1s2	down in 5xFAD	2740.83	-0.455974	0.141429	-3.22404	0.00126395	0.00865195
Rpl36a	down in 5xFAD	3857.95	-0.708666	0.219827	-3.22374	0.00126528	0.00865613
Sgsh	down in 5xFAD	118.325	-0.858802	0.26641	-3.22361	0.00126588	0.00865758
Mymk	down in 5xFAD	411.477	-1.06827	0.331667	-3.2209	0.0012779	0.0087292
Pwwp2a	down in 5xFAD	1586.35	-0.638516	0.198282	-3.22024	0.00128082	0.0087465
Rps4x	down in 5xFAD	13906.5	-0.651088	0.202315	-3.2182	0.00128998	0.00880376
Gm21738	down in 5xFAD	439.763	-3.46802	1.07821	-3.21647	0.0012978	0.00884543
Il11ra1	down in 5xFAD	363.89	-0.564593	0.175608	-3.21508	0.00130406	0.00887574
Mpig6b	down in 5xFAD	14.6511	-1.66521	0.517974	-3.21485	0.00130512	0.00888022
Clec4n	down in 5xFAD	21.9481	-1.41129	0.439711	-3.20958	0.00132928	0.00900934
Wdr83os	down in 5xFAD	1312.05	-0.539121	0.168273	-3.20385	0.00135603	0.00916586
Tnfaip8	down in 5xFAD	1470.03	-0.50385	0.157303	-3.20305	0.00135979	0.0091858
Fxyd2	down in 5xFAD	32.4175	-1.28772	0.402779	-3.19708	0.00138828	0.0093419
Rps3	down in 5xFAD	13322.3	-0.521988	0.163465	-3.19327	0.00140671	0.00944627
Stk11	down in 5xFAD	1302.28	-0.437368	0.136981	-3.19291	0.00140847	0.00945182
Rpl36	down in 5xFAD	2167.09	-0.763126	0.239011	-3.19284	0.0014088	0.00945182
Tceanc	down in 5xFAD	339.832	-0.477277	0.14979	-3.18632	0.00144096	0.00963611
Mmrn2	down in 5xFAD	10.8971	-3.44151	1.08161	-3.18185	0.00146339	0.0097572
Rbm8a	down in 5xFAD	1254.67	-0.482038	0.151556	-3.18059	0.00146975	0.00979097
Timd4	down in 5xFAD	27.2893	-1.60364	0.504519	-3.17855	0.00148012	0.00984265
Pfdn5	down in 5xFAD	3921.2	-0.619476	0.195226	-3.17311	0.00150814	0.0099995
Cd38	down in 5xFAD	68.3331	-1.0948	0.345445	-3.16923	0.00152842	0.0100984
Pirb	down in 5xFAD	193.681	-0.795292	0.251128	-3.16688	0.00154082	0.0101566
Bco2	down in 5xFAD	764.044	-0.729226	0.230628	-3.16191	0.00156736	0.0103014
Afap1l1	down in 5xFAD	809.435	-0.700356	0.221711	-3.15888	0.00158379	0.0103792
Arrb2	down in 5xFAD	4660.98	-0.492306	0.156148	-3.15281	0.00161705	0.0105421
Eva1b	down in 5xFAD	67.7208	-1.27875	0.40564	-3.15243	0.00161918	0.010553
Alox5	down in 5xFAD	617.723	-0.36826	0.116851	-3.15153	0.00162417	0.0105805
Vasp	down in 5xFAD	1868.12	-0.688846	0.218675	-3.15009	0.00163218	0.0106162
Gm3252	down in 5xFAD	181.755	-1.11732	0.354755	-3.14954	0.0016353	0.0106273
P2ry12	down in 5xFAD	23977.1	-0.618249	0.196304	-3.14944	0.00163583	0.0106277
Mxd4	down in 5xFAD	940.248	-0.578724	0.183943	-3.14621	0.001654	0.010718
Ube2j2	down in 5xFAD	677.996	-0.378663	0.120429	-3.14428	0.00166496	0.0107674
Rplp0	down in 5xFAD	4611.9	-0.54374	0.173202	-3.13933	0.00169332	0.0109153
Tsc22d3	down in 5xFAD	1911.55	-0.753807	0.24017	-3.13863	0.00169738	0.0109314
Siglech	down in 5xFAD	11472	-0.540034	0.172198	-3.13612	0.00171197	0.0110146
Tmem241	down in 5xFAD	228.029	-0.498448	0.158943	-3.13603	0.00171254	0.0110152
Tfec	down in 5xFAD	19.0164	-1.7078	0.544655	-3.13556	0.00171529	0.0110297
Col4a6	down in 5xFAD	11.7952	-2.05155	0.654534	-3.13437	0.00172225	0.0110588
Dnase1l3	down in 5xFAD	689.985	-2.18686	0.699298	-3.12722	0.00176468	0.0112799
Cdc26	down in 5xFAD	376.701	-0.575572	0.184103	-3.12636	0.00176985	0.0113033
Rpl32	down in 5xFAD	6420.46	-0.682765	0.218408	-3.1261	0.00177141	0.0113069
H6pd	down in 5xFAD	643.22	-0.53116	0.170111	-3.12244	0.0017936	0.0114291
Pde6h	down in 5xFAD	18.1475	-3.26203	1.04629	-3.1177	0.00182271	0.0115917
N4bp2	down in 5xFAD	606.615	-0.356483	0.114465	-3.11435	0.0018435	0.0116878
Tbkbp1	down in 5xFAD	262.359	-0.690813	0.222048	-3.1111	0.00186392	0.0117841
Rpl28	down in 5xFAD	2321.98	-0.672073	0.216184	-3.10881	0.00187845	0.011866
Rps6	down in 5xFAD	4905.41	-0.58512	0.188318	-3.10709	0.00188941	0.0119119
Smdt1	down in 5xFAD	1764.4	-0.508768	0.163832	-3.10541	0.00190013	0.0119653
Rpp21	down in 5xFAD	309.642	-0.570886	0.183839	-3.10535	0.00190052	0.0119653
Ndufa3	down in 5xFAD	1229.24	-0.558219	0.179772	-3.10514	0.00190187	0.0119705
Slc5a9	down in 5xFAD	19.5442	-6.15202	1.98347	-3.10164	0.00192452	0.0120827
Foxo4	down in 5xFAD	207.17	-0.726702	0.234434	-3.09981	0.00193643	0.0121406
Txndc11	down in 5xFAD	520.551	-0.498973	0.161108	-3.09713	0.00195407	0.0122206
St6galnac4	down in 5xFAD	939.063	-0.406252	0.131177	-3.09697	0.00195508	0.0122236
Brk1	down in 5xFAD	5130.85	-0.479298	0.154793	-3.09639	0.00195892	0.0122341
Vangl1	down in 5xFAD	64.0117	-0.71212	0.230176	-3.0938	0.00197609	0.0123208
Chchd1	down in 5xFAD	400.002	-0.572604	0.185283	-3.09043	0.00199866	0.0124307
Sox30	down in 5xFAD	11.0756	-1.66328	0.538926	-3.08629	0.00202671	0.0125602
Ppcdc	down in 5xFAD	1595.11	-0.690664	0.223871	-3.0851	0.00203481	0.0125978
Kxd1	down in 5xFAD	728.625	-0.354203	0.114824	-3.08476	0.00203719	0.0126043
Poc1b	down in 5xFAD	1294.28	-0.52585	0.170553	-3.0832	0.00204791	0.0126568
Cacna2d4	down in 5xFAD	27.1664	-1.15936	0.376309	-3.08087	0.00206395	0.012735
Cradd	down in 5xFAD	901.279	-0.488911	0.158764	-3.07948	0.00207361	0.0127807
Rps21	down in 5xFAD	2245	-0.854552	0.277499	-3.07948	0.00207362	0.0127807
Pnp	down in 5xFAD	3357.56	-0.534502	0.173726	-3.07669	0.00209311	0.0128762
Cfp	down in 5xFAD	25.7489	-1.52712	0.497044	-3.0724	0.00212347	0.0130366
Loxhd1	down in 5xFAD	17.5041	-2.50779	0.816246	-3.07235	0.0021238	0.0130366
Eci2	down in 5xFAD	963.994	-0.412069	0.13424	-3.06965	0.00214313	0.0131215
Rpl35	down in 5xFAD	1398.51	-0.757075	0.247088	-3.06399	0.00218408	0.0133126
Zfp219	down in 5xFAD	68.3534	-0.925202	0.302167	-3.06189	0.00219941	0.0133805
Rpl11	down in 5xFAD	7682.06	-0.585829	0.19135	-3.06156	0.00220189	0.0133886
Asb15	down in 5xFAD	11.7173	-3.79811	1.24116	-3.06013	0.00221241	0.0134417
Eif4e3	down in 5xFAD	951.556	-0.508127	0.166254	-3.05633	0.00224067	0.0135878
F13a1	down in 5xFAD	560.009	-0.714053	0.233777	-3.05443	0.00225492	0.0136522
Gngt2	down in 5xFAD	3105.34	-0.529449	0.173492	-3.05172	0.00227536	0.0137445
Aif1	down in 5xFAD	13158.9	-0.616643	0.202276	-3.04853	0.00229963	0.0138672
Akip1	down in 5xFAD	376.979	-0.602657	0.197822	-3.04647	0.00231548	0.0139293
Rpl9	down in 5xFAD	8575.16	-0.530074	0.174295	-3.04125	0.00235598	0.0141315
Ccdc107	down in 5xFAD	237.833	-0.406596	0.13386	-3.03747	0.0023857	0.0142707
Gm12184	down in 5xFAD	62.1616	-0.982487	0.323808	-3.03417	0.00241198	0.0144024
Rplp2	down in 5xFAD	7058.29	-0.765113	0.252528	-3.02982	0.00244699	0.0145767
Atp10d	down in 5xFAD	108.846	-0.620674	0.205018	-3.02741	0.00246655	0.01467
Fam122a	down in 5xFAD	350.778	-0.398637	0.131841	-3.02362	0.00249766	0.0148277
Il18	down in 5xFAD	497.587	-0.475843	0.157611	-3.01909	0.00253533	0.0150159
Pdcd2l	down in 5xFAD	337.26	-0.427735	0.141932	-3.01365	0.00258124	0.0152557
Rpl23	down in 5xFAD	6038.08	-0.56917	0.189168	-3.00881	0.00262271	0.0154402
Ptp4a3	down in 5xFAD	1374.72	-0.559122	0.186054	-3.00516	0.00265441	0.0155979
5031439G07Rik	down in 5xFAD	3369.31	-0.42181	0.140373	-3.00493	0.0026564	0.0155979
Rps18	down in 5xFAD	5036.31	-0.612559	0.203906	-3.00412	0.00266353	0.0156188
Rpl13a	down in 5xFAD	410.935	-0.642236	0.213926	-3.00215	0.00268083	0.0156765
Atp2a3	down in 5xFAD	37.2883	-1.15348	0.384444	-3.00038	0.00269641	0.0157428
Rapgef1	down in 5xFAD	4960.83	-0.323836	0.108116	-2.99527	0.00274201	0.0159568
Lbx2	down in 5xFAD	53.6576	-0.867664	0.289789	-2.99412	0.00275234	0.0159972
Arhgap4	down in 5xFAD	258.096	-0.531905	0.177767	-2.99215	0.00277017	0.0160778
Lamtor1	down in 5xFAD	1595.72	-0.411875	0.137828	-2.98832	0.00280519	0.0162601
Tprgl	down in 5xFAD	3864.86	-0.412684	0.138318	-2.98359	0.00284892	0.0164798
Kcp	down in 5xFAD	64.2271	-1.18256	0.396776	-2.98043	0.00287848	0.0166125
Ifi203	down in 5xFAD	84.6114	-0.881875	0.296446	-2.97482	0.00293158	0.0168672
Snai2	down in 5xFAD	32.8609	-1.51875	0.511068	-2.97171	0.00296146	0.0170175
Bnip2	down in 5xFAD	4781.98	-0.493064	0.165972	-2.97077	0.00297055	0.0170567
Gfer	down in 5xFAD	343.549	-0.526122	0.177139	-2.97011	0.00297697	0.0170849
Cacna1f	down in 5xFAD	11.7597	-1.75241	0.590274	-2.96881	0.00298956	0.0171528
Rpl41	down in 5xFAD	10982.7	-0.710771	0.239537	-2.96728	0.0030045	0.0172253
Rps26	down in 5xFAD	2311.22	-0.580989	0.195814	-2.96705	0.00300676	0.0172339
Angptl3	down in 5xFAD	31.5832	-1.07892	0.363832	-2.96543	0.00302261	0.0173028
Slc2a5	down in 5xFAD	1702.44	-0.619397	0.208914	-2.96485	0.00302833	0.0173268
2610001J05Rik	down in 5xFAD	827.508	-0.470263	0.158763	-2.96204	0.00305605	0.0174632
Dmac1	down in 5xFAD	425.366	-0.498158	0.16827	-2.96047	0.0030717	0.0175394
Adamts10	down in 5xFAD	63.7103	-0.979186	0.330772	-2.96031	0.00307331	0.0175397
Paqr5	down in 5xFAD	14.0709	-2.15254	0.72724	-2.95987	0.00307768	0.0175535
Rps23	down in 5xFAD	11474.1	-0.627198	0.211947	-2.95923	0.00308413	0.0175748
Ccdc62	down in 5xFAD	63.9979	-1.0921	0.369976	-2.95182	0.00315905	0.0179294
Flt4	down in 5xFAD	19.0439	-1.97616	0.669836	-2.95021	0.00317553	0.018011
Fam186a	down in 5xFAD	18.4306	-2.3404	0.794642	-2.94522	0.00322724	0.0182339
Arl6ip4	down in 5xFAD	997.937	-0.385928	0.131183	-2.94191	0.00326194	0.0183839
Rnase4	down in 5xFAD	11092.6	-0.423407	0.144395	-2.93228	0.00336483	0.0188743
Rpl18a	down in 5xFAD	12690.8	-0.634443	0.216593	-2.9292	0.00339839	0.0190223
Itpripl1	down in 5xFAD	1171.51	-0.594386	0.203068	-2.92703	0.00342212	0.0191086
Hsbp1	down in 5xFAD	13577.5	-0.503044	0.171874	-2.92683	0.00342437	0.0191086
Rpl15	down in 5xFAD	4386.59	-0.384946	0.131638	-2.92427	0.00345265	0.0192344
Lsm5	down in 5xFAD	72.8707	-0.756233	0.258607	-2.92425	0.00345288	0.0192344
Dnah10	down in 5xFAD	27.2449	-1.62115	0.555269	-2.91957	0.00350518	0.0194681
Ppfibp2	down in 5xFAD	522.076	-0.41457	0.142283	-2.9137	0.00357169	0.0197519
Gm10721	down in 5xFAD	38.545	-6.17063	2.12057	-2.90989	0.00361557	0.0199239
Cyb5r4	down in 5xFAD	927.12	-0.5525	0.189933	-2.90893	0.00362672	0.0199664
Borcs6	down in 5xFAD	364.196	-0.454427	0.156353	-2.90641	0.00365597	0.0200785
Wdfy2	down in 5xFAD	1780.21	-0.524262	0.180425	-2.9057	0.00366427	0.0201094
Pxmp4	down in 5xFAD	741.503	-0.36647	0.126214	-2.90357	0.00368939	0.0202156
R3hcc1	down in 5xFAD	589.179	-0.341963	0.117895	-2.90058	0.00372473	0.0203571
Cd79b	down in 5xFAD	103.367	-0.731297	0.252855	-2.89216	0.00382604	0.0208051
Sparc	down in 5xFAD	44824.1	-0.463707	0.160337	-2.89208	0.003827	0.0208053
Qrich2	down in 5xFAD	10.7104	-1.92071	0.665708	-2.88522	0.00391146	0.0211705
Megf6	down in 5xFAD	12.0917	-1.6159	0.56007	-2.88517	0.00391199	0.0211705
Smim11	down in 5xFAD	535.582	-0.715627	0.248357	-2.88144	0.00395861	0.0213562
[truncated: 392 more rows]

## Sheet: 5xFAD+CSF1Ri vs. Control - DEG 
DEG between 5xFAD+CSF1Ri vs. Control from microglia TRAP sequencing (padj <0.1, baseMean >10)
gene_name	Regulation	baseMean	log2FoldChange	lfcSE	stat	pvalue	padj
Cst7	up in 5xFAD+CSF1Ri	23655.6	6.69352	0.243179	27.525	8.80926e-167	1.66248e-162
Igf1	up in 5xFAD+CSF1Ri	7174.98	5.66416	0.210868	26.8612	6.24543e-159	5.89319e-155
Ccl3	up in 5xFAD+CSF1Ri	2840.38	4.74032	0.254871	18.5989	3.27862e-77	2.06247e-73
Wfdc17	up in 5xFAD+CSF1Ri	4754.81	4.96939	0.26915	18.4632	4.08222e-76	1.92599e-72
Lpl	up in 5xFAD+CSF1Ri	2765.23	4.80244	0.274873	17.4715	2.36399e-68	7.43553e-65
Fabp5	up in 5xFAD+CSF1Ri	1220.19	3.9695	0.25756	15.4119	1.36064e-53	3.66829e-50
Rab7b	up in 5xFAD+CSF1Ri	1968.07	6.15563	0.409329	15.0383	4.11817e-51	9.71476e-48
Crip1	up in 5xFAD+CSF1Ri	494.898	3.89952	0.272866	14.2909	2.49265e-46	5.22681e-43
Csf1	up in 5xFAD+CSF1Ri	1324.72	3.39093	0.248126	13.6661	1.61781e-42	2.77557e-39
Myo1e	up in 5xFAD+CSF1Ri	4077.07	3.43665	0.255678	13.4413	3.46185e-41	5.44433e-38
Egln3	up in 5xFAD+CSF1Ri	883.827	4.66321	0.355056	13.1337	2.10969e-39	3.06262e-36
Lilr4b	up in 5xFAD+CSF1Ri	563.802	5.06673	0.395213	12.8203	1.26287e-37	1.70235e-34
Tyrobp	up in 5xFAD+CSF1Ri	113413	2.36994	0.187291	12.6538	1.06565e-36	1.34073e-33
Baiap2l2	up in 5xFAD+CSF1Ri	295.928	6.78056	0.538379	12.5944	2.26681e-36	2.6737e-33
Itgax	up in 5xFAD+CSF1Ri	681.848	3.50036	0.281904	12.4169	2.11731e-35	2.35047e-32
Gpnmb	up in 5xFAD+CSF1Ri	3112.38	5.09416	0.414786	12.2814	1.1401e-34	1.19533e-31
Fam20c	up in 5xFAD+CSF1Ri	636.112	3.52184	0.287478	12.2508	1.6629e-34	1.6517e-31
Milr1	up in 5xFAD+CSF1Ri	1124.31	2.51833	0.206492	12.1957	3.27509e-34	2.94322e-31
Cd72	up in 5xFAD+CSF1Ri	223.356	4.57122	0.374967	12.191	3.47118e-34	2.97765e-31
Clec7a	up in 5xFAD+CSF1Ri	3317.96	4.76775	0.395975	12.0405	2.17502e-33	1.71959e-30
Slamf7	up in 5xFAD+CSF1Ri	328.782	5.315	0.441441	12.0401	2.18685e-33	1.71959e-30
Glmp	up in 5xFAD+CSF1Ri	1999.41	2.05148	0.175896	11.663	1.96872e-31	1.48615e-28
Lgals3	up in 5xFAD+CSF1Ri	1325.23	5.28157	0.453441	11.6478	2.35547e-31	1.67738e-28
Anxa2	up in 5xFAD+CSF1Ri	427.784	3.70063	0.317755	11.6462	2.39981e-31	1.67738e-28
Ndufa1	up in 5xFAD+CSF1Ri	4121.22	1.95496	0.169787	11.5142	1.11906e-30	7.54249e-28
Apoe	up in 5xFAD+CSF1Ri	35473.2	3.49749	0.305731	11.4398	2.64616e-30	1.72201e-27
Cd63	up in 5xFAD+CSF1Ri	6075.11	2.83477	0.248543	11.4056	3.92209e-30	2.46726e-27
Kcnj2	up in 5xFAD+CSF1Ri	3142.89	2.17193	0.193764	11.2092	3.67617e-29	2.23796e-26
Gpr65	up in 5xFAD+CSF1Ri	972.715	2.93028	0.261792	11.1932	4.40301e-29	2.59667e-26
Ctse	up in 5xFAD+CSF1Ri	763.737	5.10839	0.467209	10.9338	7.94269e-28	4.54226e-25
Cd200r4	up in 5xFAD+CSF1Ri	280.916	4.63426	0.44163	10.4935	9.25116e-26	4.71859e-23
Ctsd	up in 5xFAD+CSF1Ri	78503	2.57166	0.24866	10.3421	4.54515e-25	2.25727e-22
Mamdc2	up in 5xFAD+CSF1Ri	281.415	8.66611	0.852776	10.1622	2.92301e-24	1.37908e-21
Ank	up in 5xFAD+CSF1Ri	3234.34	2.71565	0.26809	10.1296	4.08242e-24	1.87911e-21
Hcar2	up in 5xFAD+CSF1Ri	313.61	4.27876	0.422888	10.1179	4.59993e-24	2.0669e-21
Spp1	up in 5xFAD+CSF1Ri	767.685	3.99758	0.396043	10.0938	5.88437e-24	2.58255e-21
Ccl4	up in 5xFAD+CSF1Ri	430.062	3.93389	0.392746	10.0164	1.29156e-23	5.53961e-21
Cd52	up in 5xFAD+CSF1Ri	7199.6	2.33379	0.235022	9.93008	3.08014e-23	1.29174e-20
Cd68	up in 5xFAD+CSF1Ri	16683.9	2.58516	0.261118	9.90035	4.14834e-23	1.7019e-20
Gm1673	up in 5xFAD+CSF1Ri	339.759	4.72402	0.4817	9.80697	1.05073e-22	4.21901e-20
Capg	up in 5xFAD+CSF1Ri	1660.88	3.18298	0.327264	9.72604	2.33515e-22	9.18102e-20
Cstb	up in 5xFAD+CSF1Ri	3793.72	1.79357	0.188184	9.53094	1.55868e-21	5.8831e-19
Socs6	up in 5xFAD+CSF1Ri	1300.99	1.8867	0.201234	9.37567	6.87401e-21	2.49474e-18
Gas2l3	up in 5xFAD+CSF1Ri	828.896	2.65517	0.284407	9.33581	1.00222e-20	3.56866e-18
Fxyd5	up in 5xFAD+CSF1Ri	2747.76	3.45388	0.378361	9.12855	6.94231e-20	2.33198e-17
Cd48	up in 5xFAD+CSF1Ri	1357.8	2.18567	0.239474	9.12698	7.04338e-20	2.33198e-17
Serpinb6b	up in 5xFAD+CSF1Ri	137.565	6.60688	0.731323	9.03414	1.65296e-19	5.37838e-17
Vat1	up in 5xFAD+CSF1Ri	774.548	2.87179	0.318436	9.01842	1.90829e-19	6.10393e-17
Ctsz	up in 5xFAD+CSF1Ri	18413.2	2.04399	0.227642	8.97897	2.73319e-19	8.5968e-17
Ctsb	up in 5xFAD+CSF1Ri	50875.6	2.27044	0.253294	8.96366	3.14063e-19	9.71639e-17
Ptchd1	up in 5xFAD+CSF1Ri	631.222	2.64443	0.295644	8.94466	3.73106e-19	1.13569e-16
Masp1	up in 5xFAD+CSF1Ri	604.438	3.44141	0.391237	8.79624	1.41483e-18	4.17198e-16
Axl	up in 5xFAD+CSF1Ri	2628.91	3.34636	0.38386	8.71765	2.84028e-18	8.24643e-16
Apbb2	up in 5xFAD+CSF1Ri	5442.31	1.9951	0.229505	8.69306	3.52806e-18	1.00881e-15
Ch25h	up in 5xFAD+CSF1Ri	163.177	7.54461	0.86881	8.68384	3.82641e-18	1.07779e-15
Lgals3bp	up in 5xFAD+CSF1Ri	8072.91	3.17168	0.365739	8.67199	4.24615e-18	1.16492e-15
Tnfsf8	up in 5xFAD+CSF1Ri	360.833	3.55387	0.410612	8.65507	4.92593e-18	1.30933e-15
Fnip2	up in 5xFAD+CSF1Ri	2054.62	1.52659	0.177584	8.59644	8.22273e-18	2.15527e-15
St8sia6	up in 5xFAD+CSF1Ri	1153.75	2.57847	0.300068	8.59296	8.47605e-18	2.19123e-15
Rftn1	up in 5xFAD+CSF1Ri	864.48	2.86999	0.335338	8.5585	1.14344e-17	2.91609e-15
Cd83	up in 5xFAD+CSF1Ri	1411.39	1.713	0.201436	8.50393	1.83285e-17	4.61194e-15
Gla	up in 5xFAD+CSF1Ri	635.468	3.29438	0.387532	8.50092	1.88092e-17	4.67062e-15
Il1rn	up in 5xFAD+CSF1Ri	204.807	2.81251	0.332979	8.44651	3.00146e-17	7.35631e-15
Cxcl16	up in 5xFAD+CSF1Ri	2257.74	1.87962	0.22342	8.41295	3.99812e-17	9.55393e-15
Hif1a	up in 5xFAD+CSF1Ri	3970.92	1.78638	0.212338	8.41292	3.99937e-17	9.55393e-15
Atf3	up in 5xFAD+CSF1Ri	857.815	3.68336	0.43844	8.40107	4.42436e-17	1.04371e-14
Lox	up in 5xFAD+CSF1Ri	420.429	4.88099	0.584395	8.35221	6.69991e-17	1.561e-14
Minar1	up in 5xFAD+CSF1Ri	482.17	3.2125	0.385159	8.34071	7.38464e-17	1.68843e-14
Lyz2	up in 5xFAD+CSF1Ri	25755.6	1.88198	0.225656	8.34005	7.4258e-17	1.68843e-14
Mif	up in 5xFAD+CSF1Ri	2317.85	1.87058	0.229439	8.15285	3.55433e-16	7.98539e-14
Atp6v0d2	up in 5xFAD+CSF1Ri	348.357	4.87358	0.603452	8.07616	6.68369e-16	1.48099e-13
Cox6a2	up in 5xFAD+CSF1Ri	496.512	3.15454	0.390656	8.07498	6.74887e-16	1.48099e-13
Cdk18	up in 5xFAD+CSF1Ri	856.096	2.78054	0.344799	8.06423	7.37013e-16	1.59872e-13
Gusb	up in 5xFAD+CSF1Ri	3715.5	2.21632	0.275294	8.05073	8.23005e-16	1.76497e-13
Mt1	up in 5xFAD+CSF1Ri	3554.57	1.76626	0.219616	8.04248	8.80386e-16	1.84607e-13
Sdf2l1	up in 5xFAD+CSF1Ri	1592.6	1.97859	0.248303	7.96845	1.60675e-15	3.33215e-13
Mdfic	up in 5xFAD+CSF1Ri	503.172	2.55641	0.320968	7.96468	1.65656e-15	3.39811e-13
Hexa	up in 5xFAD+CSF1Ri	14503.6	1.77673	0.223344	7.95512	1.78953e-15	3.63139e-13
Pkib	up in 5xFAD+CSF1Ri	5741.58	1.8128	0.234156	7.74187	9.79647e-15	1.92582e-12
Cd300lf	up in 5xFAD+CSF1Ri	168.835	4.5084	0.59899	7.52666	5.20532e-14	9.92271e-12
Msr1	up in 5xFAD+CSF1Ri	539.004	3.41205	0.458452	7.44254	9.87638e-14	1.84542e-11
Atox1	up in 5xFAD+CSF1Ri	4022.45	1.74496	0.235598	7.4065	1.29671e-13	2.39917e-11
Zfand2a	up in 5xFAD+CSF1Ri	5949.61	1.77545	0.241656	7.34702	2.02673e-13	3.67773e-11
Uqcr11	up in 5xFAD+CSF1Ri	2542.12	1.30323	0.17762	7.33716	2.18176e-13	3.92134e-11
Ifi207	up in 5xFAD+CSF1Ri	1229.95	3.29108	0.45511	7.2314	4.78049e-13	8.31319e-11
Ifi27l2a	up in 5xFAD+CSF1Ri	1753.77	3.54013	0.492992	7.18091	6.92489e-13	1.15652e-10
Anxa5	up in 5xFAD+CSF1Ri	3212.81	2.18177	0.305	7.15334	8.46887e-13	1.40063e-10
Nlrc3	up in 5xFAD+CSF1Ri	138.057	4.30291	0.601614	7.15228	8.535e-13	1.40063e-10
Cybb	up in 5xFAD+CSF1Ri	1120.9	3.23861	0.453286	7.14475	9.01616e-13	1.46684e-10
Mrc2	up in 5xFAD+CSF1Ri	330.36	3.10419	0.434886	7.13794	9.474e-13	1.52815e-10
Mmp12	up in 5xFAD+CSF1Ri	253.995	5.95513	0.835076	7.13124	9.94684e-13	1.59082e-10
Dnase1l1	up in 5xFAD+CSF1Ri	184.171	3.29154	0.461932	7.12559	1.03636e-12	1.64355e-10
Gng5	up in 5xFAD+CSF1Ri	3275.72	1.55694	0.218691	7.11936	1.08427e-12	1.7052e-10
Hpse	up in 5xFAD+CSF1Ri	195.202	4.14965	0.58449	7.09961	1.25108e-12	1.95127e-10
Cd9	up in 5xFAD+CSF1Ri	6264.99	1.91657	0.270594	7.08283	1.41243e-12	2.18487e-10
Ramp1	up in 5xFAD+CSF1Ri	681.643	1.65905	0.234885	7.06323	1.6268e-12	2.49601e-10
Rttn	up in 5xFAD+CSF1Ri	311.829	1.86952	0.265159	7.05059	1.78157e-12	2.68974e-10
Il1b	up in 5xFAD+CSF1Ri	324.085	5.28258	0.755905	6.98842	2.78005e-12	4.09883e-10
Usp30	up in 5xFAD+CSF1Ri	765.288	1.25637	0.181697	6.91468	4.68915e-12	6.75524e-10
Cd274	up in 5xFAD+CSF1Ri	985.502	2.00366	0.290626	6.89429	5.41333e-12	7.6239e-10
Ifitm2	up in 5xFAD+CSF1Ri	398.91	2.55038	0.370549	6.88271	5.8723e-12	8.20904e-10
Psat1	up in 5xFAD+CSF1Ri	4917.96	2.05886	0.300578	6.84967	7.40193e-12	1.02713e-09
Fgf2	up in 5xFAD+CSF1Ri	291.03	1.97769	0.288786	6.84829	7.4738e-12	1.02953e-09
Ctsl	up in 5xFAD+CSF1Ri	11021.8	1.47303	0.216009	6.81929	9.14909e-12	1.25117e-09
Asb10	up in 5xFAD+CSF1Ri	529.793	2.6311	0.386899	6.80048	1.04272e-11	1.41569e-09
Trem2	up in 5xFAD+CSF1Ri	8544.6	1.31778	0.194553	6.77336	1.25829e-11	1.68415e-09
Arhgap24	up in 5xFAD+CSF1Ri	988.652	2.34716	0.347779	6.74899	1.48874e-11	1.96472e-09
Tcap	up in 5xFAD+CSF1Ri	202.193	3.62865	0.53809	6.74357	1.54539e-11	2.01136e-09
Plin2	up in 5xFAD+CSF1Ri	856.042	1.91275	0.283794	6.73993	1.58465e-11	2.04832e-09
4931406P16Rik	up in 5xFAD+CSF1Ri	708.403	1.32712	0.197471	6.7206	1.80984e-11	2.30779e-09
Cd74	up in 5xFAD+CSF1Ri	3843.07	2.25393	0.337583	6.67667	2.4444e-11	3.05502e-09
Pld3	up in 5xFAD+CSF1Ri	4033.08	1.38023	0.206838	6.67298	2.5066e-11	3.0918e-09
Dpp7	up in 5xFAD+CSF1Ri	503.023	2.2078	0.332423	6.64152	3.10456e-11	3.80449e-09
Cyb5r1	up in 5xFAD+CSF1Ri	1228.45	1.68465	0.254411	6.62177	3.54915e-11	4.32127e-09
Rai14	up in 5xFAD+CSF1Ri	667.097	2.11031	0.320943	6.57534	4.85423e-11	5.79804e-09
Phf1	up in 5xFAD+CSF1Ri	314.164	1.71596	0.261675	6.55762	5.46727e-11	6.44865e-09
Mical1	up in 5xFAD+CSF1Ri	65.6311	3.18356	0.487057	6.53633	6.30473e-11	7.34462e-09
Ssr4	up in 5xFAD+CSF1Ri	2027.66	1.4341	0.219706	6.52739	6.69268e-11	7.74872e-09
Tent5c	up in 5xFAD+CSF1Ri	7186.5	1.6724	0.25639	6.52289	6.89638e-11	7.93588e-09
Vim	up in 5xFAD+CSF1Ri	642.567	2.88557	0.443777	6.50229	7.91045e-11	8.93929e-09
Lgals1	up in 5xFAD+CSF1Ri	336.919	2.79034	0.431511	6.46645	1.00332e-10	1.10729e-08
Nrp1	up in 5xFAD+CSF1Ri	1041.41	1.60651	0.248696	6.45974	1.04882e-10	1.15077e-08
Bst2	up in 5xFAD+CSF1Ri	1103.3	1.70369	0.266089	6.40269	1.5266e-10	1.63693e-08
Maff	up in 5xFAD+CSF1Ri	295.89	4.73305	0.746214	6.34275	2.25697e-10	2.3929e-08
H2-K1	up in 5xFAD+CSF1Ri	4985.59	1.83945	0.290343	6.33544	2.36668e-10	2.4952e-08
Hacd2	up in 5xFAD+CSF1Ri	1155.06	2.02395	0.319725	6.33026	2.44745e-10	2.56602e-08
Trpm1	up in 5xFAD+CSF1Ri	321.904	5.22837	0.828234	6.31267	2.7426e-10	2.85958e-08
Kdelr1	up in 5xFAD+CSF1Ri	582.76	1.16835	0.185893	6.28506	3.27725e-10	3.34315e-08
Ctsa	up in 5xFAD+CSF1Ri	6820.9	1.67644	0.268288	6.24865	4.14004e-10	4.15589e-08
Ctla2a	up in 5xFAD+CSF1Ri	656.672	4.42854	0.709953	6.2378	4.43775e-10	4.43117e-08
Tuba1c	up in 5xFAD+CSF1Ri	945.5	1.465	0.235453	6.22203	4.90753e-10	4.84895e-08
Usp12	up in 5xFAD+CSF1Ri	1937.46	1.22989	0.198384	6.19954	5.6629e-10	5.56616e-08
Tpd52	up in 5xFAD+CSF1Ri	3544.12	1.27596	0.206678	6.17367	6.67239e-10	6.49079e-08
H2bc14	up in 5xFAD+CSF1Ri	77.989	2.76097	0.450761	6.12513	9.06103e-10	8.72448e-08
Mroh1	up in 5xFAD+CSF1Ri	579.134	1.16469	0.190361	6.11832	9.45664e-10	9.05918e-08
Serpinb1c	up in 5xFAD+CSF1Ri	46.6496	7.95433	1.3062	6.08968	1.13136e-09	1.06755e-07
Gng12	up in 5xFAD+CSF1Ri	5203.82	1.23027	0.202339	6.08024	1.20003e-09	1.12141e-07
Tmem189	up in 5xFAD+CSF1Ri	801.095	1.58847	0.261254	6.0802	1.20033e-09	1.12141e-07
Bcl2a1b	up in 5xFAD+CSF1Ri	602.159	2.0751	0.341546	6.07562	1.23513e-09	1.14825e-07
Ldha	up in 5xFAD+CSF1Ri	9706.87	0.893519	0.148522	6.01607	1.78701e-09	1.65316e-07
Tecpr1	up in 5xFAD+CSF1Ri	1291.14	1.40241	0.235007	5.96752	2.40894e-09	2.18565e-07
Uap1l1	up in 5xFAD+CSF1Ri	1635.51	1.52718	0.256456	5.95491	2.60211e-09	2.34962e-07
Shisa5	up in 5xFAD+CSF1Ri	2418.83	1.72058	0.289555	5.94216	2.81298e-09	2.52793e-07
Rhoc	up in 5xFAD+CSF1Ri	369.789	1.80137	0.303734	5.93076	3.01542e-09	2.69701e-07
Npc2	up in 5xFAD+CSF1Ri	12284	1.30018	0.219293	5.92895	3.04876e-09	2.70123e-07
Apobec1	up in 5xFAD+CSF1Ri	4850.92	1.87466	0.318139	5.89259	3.80189e-09	3.33246e-07
Ascl4	up in 5xFAD+CSF1Ri	97.6536	4.70574	0.798658	5.89206	3.81418e-09	3.33246e-07
C3ar1	up in 5xFAD+CSF1Ri	6875.49	1.84283	0.313798	5.87267	4.28842e-09	3.72954e-07
Zfp36	up in 5xFAD+CSF1Ri	2419.27	1.50348	0.256544	5.86054	4.6137e-09	3.97579e-07
Dcstamp	up in 5xFAD+CSF1Ri	121.338	5.2553	0.897819	5.85341	4.81583e-09	4.1311e-07
Zdhhc7	up in 5xFAD+CSF1Ri	981.875	1.30863	0.224317	5.83385	5.41629e-09	4.62517e-07
Pmp22	up in 5xFAD+CSF1Ri	11057.6	1.43788	0.246846	5.82499	5.71154e-09	4.83355e-07
St14	up in 5xFAD+CSF1Ri	599.395	2.66411	0.45791	5.81798	5.95639e-09	5.01826e-07
Serpine1	up in 5xFAD+CSF1Ri	129.877	2.3559	0.405328	5.81234	6.16066e-09	5.1578e-07
Tec	up in 5xFAD+CSF1Ri	1950.9	0.910793	0.156712	5.8119	6.17667e-09	5.1578e-07
Olfr110	up in 5xFAD+CSF1Ri	121.461	4.70932	0.810742	5.80866	6.29758e-09	5.23559e-07
BC028528	up in 5xFAD+CSF1Ri	1044.52	1.32857	0.229289	5.79432	6.85993e-09	5.6781e-07
Nrbf2	up in 5xFAD+CSF1Ri	164.058	1.69766	0.293694	5.78036	7.45406e-09	6.14293e-07
Smco4	up in 5xFAD+CSF1Ri	390.57	1.94341	0.336328	5.77833	7.54444e-09	6.19037e-07
Pea15a	up in 5xFAD+CSF1Ri	14135.5	1.11263	0.192589	5.77719	7.59567e-09	6.20543e-07
Cd300ld	up in 5xFAD+CSF1Ri	327.24	2.4314	0.42558	5.71315	1.10903e-08	8.83102e-07
Sox7	up in 5xFAD+CSF1Ri	405.897	4.26488	0.7473	5.70705	1.14952e-08	9.07686e-07
Ost4	up in 5xFAD+CSF1Ri	1489.6	1.50838	0.264829	5.69569	1.22874e-08	9.66198e-07
Ldlr	up in 5xFAD+CSF1Ri	266.105	2.37948	0.419038	5.67845	1.35923e-08	1.06437e-06
Sh3pxd2b	up in 5xFAD+CSF1Ri	528.941	2.96382	0.52225	5.6751	1.3861e-08	1.08093e-06
Pqlc3	up in 5xFAD+CSF1Ri	158.378	2.86661	0.505634	5.66934	1.43345e-08	1.11325e-06
Tmem132a	up in 5xFAD+CSF1Ri	1704.02	1.40875	0.24956	5.64495	1.65225e-08	1.27271e-06
Ddx41	up in 5xFAD+CSF1Ri	370.171	1.44339	0.256384	5.62978	1.80444e-08	1.38429e-06
Crlf2	up in 5xFAD+CSF1Ri	192.856	2.24301	0.398632	5.62677	1.83613e-08	1.39289e-06
Ptger4	up in 5xFAD+CSF1Ri	109.283	3.69012	0.655842	5.62654	1.83865e-08	1.39289e-06
H2-D1	up in 5xFAD+CSF1Ri	13210.2	1.95659	0.349092	5.60479	2.08504e-08	1.56147e-06
Glipr1	up in 5xFAD+CSF1Ri	107.988	2.53193	0.451811	5.60396	2.09509e-08	1.56279e-06
Pygl	up in 5xFAD+CSF1Ri	243.022	1.7581	0.314603	5.5883	2.29302e-08	1.70369e-06
Nab2	up in 5xFAD+CSF1Ri	1547.02	1.28374	0.229798	5.58637	2.31871e-08	1.70932e-06
Mapkapk3	up in 5xFAD+CSF1Ri	621.652	2.67623	0.47917	5.58513	2.33525e-08	1.71482e-06
Ifitm3	up in 5xFAD+CSF1Ri	2019.86	2.38488	0.428794	5.56183	2.66959e-08	1.94519e-06
Glb1	up in 5xFAD+CSF1Ri	617.568	1.45437	0.263778	5.51363	3.51514e-08	2.54168e-06
Aldh2	up in 5xFAD+CSF1Ri	420.205	1.42129	0.257882	5.51141	3.55965e-08	2.56403e-06
Arl11	up in 5xFAD+CSF1Ri	1712.21	1.38812	0.252121	5.50578	3.67534e-08	2.62731e-06
P2rx4	up in 5xFAD+CSF1Ri	1069.53	1.60949	0.292944	5.49417	3.92549e-08	2.79554e-06
Sh2b1	up in 5xFAD+CSF1Ri	666.772	1.23311	0.224831	5.4846	4.1441e-08	2.94013e-06
Cox6a1	up in 5xFAD+CSF1Ri	6876.28	0.978108	0.178793	5.47061	4.4849e-08	3.17e-06
Cyba	up in 5xFAD+CSF1Ri	3091.74	1.1975	0.219127	5.46488	4.63208e-08	3.26181e-06
Coro1c	up in 5xFAD+CSF1Ri	2920.44	1.04668	0.191591	5.4631	4.6788e-08	3.28246e-06
Prr15	up in 5xFAD+CSF1Ri	150.779	2.85062	0.522746	5.45315	4.94842e-08	3.45876e-06
Speg	up in 5xFAD+CSF1Ri	1268.59	1.64929	0.303314	5.43757	5.40114e-08	3.73371e-06
Slc16a3	up in 5xFAD+CSF1Ri	166.567	2.06228	0.379898	5.42851	5.68262e-08	3.89972e-06
Prr5l	up in 5xFAD+CSF1Ri	207.952	2.29475	0.423057	5.42422	5.8208e-08	3.96571e-06
3110082I17Rik	up in 5xFAD+CSF1Ri	1856.46	1.86156	0.34326	5.42317	5.85527e-08	3.97484e-06
C1qa	up in 5xFAD+CSF1Ri	5841.34	1.30112	0.242087	5.37459	7.67576e-08	5.15505e-06
Ifi211	up in 5xFAD+CSF1Ri	71.3335	2.84826	0.534227	5.33156	9.73749e-08	6.403e-06
Gaa	up in 5xFAD+CSF1Ri	1161.75	1.25237	0.235801	5.31111	1.08959e-07	7.11515e-06
Cdkn1a	up in 5xFAD+CSF1Ri	2645.29	1.33941	0.252256	5.30974	1.09782e-07	7.14415e-06
Il18bp	up in 5xFAD+CSF1Ri	174.027	2.22678	0.419552	5.30752	1.11124e-07	7.20663e-06
Ccl6	up in 5xFAD+CSF1Ri	2714.33	1.36534	0.258809	5.27547	1.32417e-07	8.47271e-06
Ly9	up in 5xFAD+CSF1Ri	641.941	2.64487	0.501356	5.27543	1.32442e-07	8.47271e-06
Cytip	up in 5xFAD+CSF1Ri	397.574	2.85434	0.543058	5.25606	1.47174e-07	9.25822e-06
Serpine2	up in 5xFAD+CSF1Ri	4913.98	1.51831	0.289889	5.23755	1.62727e-07	1.02026e-05
Plaur	up in 5xFAD+CSF1Ri	233.824	3.11271	0.594729	5.23383	1.66036e-07	1.03756e-05
St6gal1	up in 5xFAD+CSF1Ri	1635.73	1.22473	0.234153	5.23046	1.69086e-07	1.05313e-05
Oasl2	up in 5xFAD+CSF1Ri	1739.92	2.51407	0.480729	5.22971	1.69779e-07	1.05397e-05
Dkk2	up in 5xFAD+CSF1Ri	166.266	5.23276	1.00417	5.21102	1.87803e-07	1.147e-05
Gyg	up in 5xFAD+CSF1Ri	2140.72	1.1842	0.227422	5.20707	1.91848e-07	1.16792e-05
H2-Q7	up in 5xFAD+CSF1Ri	137.062	2.68553	0.517726	5.18716	2.1352e-07	1.27922e-05
Apoc4	up in 5xFAD+CSF1Ri	49.7666	6.103	1.17861	5.17814	2.24105e-07	1.33417e-05
Ifi204	up in 5xFAD+CSF1Ri	732.758	2.72295	0.526033	5.17639	2.26214e-07	1.34249e-05
Plau	up in 5xFAD+CSF1Ri	356.573	1.20917	0.235005	5.14529	2.67104e-07	1.55101e-05
Plec	up in 5xFAD+CSF1Ri	1445.39	1.49404	0.290833	5.1371	2.79013e-07	1.61519e-05
Lamtor4	up in 5xFAD+CSF1Ri	969.085	1.34277	0.26427	5.08107	3.75316e-07	2.12065e-05
Rab34	up in 5xFAD+CSF1Ri	313.458	1.69417	0.334461	5.06537	4.07607e-07	2.2826e-05
Klhl25	up in 5xFAD+CSF1Ri	696.564	1.05216	0.208027	5.05782	4.24086e-07	2.36087e-05
Tcim	up in 5xFAD+CSF1Ri	176.669	2.19637	0.435908	5.03862	4.68896e-07	2.57989e-05
Plekhh2	up in 5xFAD+CSF1Ri	709.416	1.71942	0.341654	5.03263	4.83806e-07	2.64649e-05
Nkiras2	up in 5xFAD+CSF1Ri	341.556	1.49543	0.297242	5.03101	4.87902e-07	2.65351e-05
Dgkz	up in 5xFAD+CSF1Ri	2003.07	1.27571	0.253846	5.02554	5.02021e-07	2.72245e-05
Card11	up in 5xFAD+CSF1Ri	131.479	1.85513	0.370236	5.01067	5.4241e-07	2.92468e-05
Itga5	up in 5xFAD+CSF1Ri	422.239	2.3372	0.470176	4.9709	6.66429e-07	3.53282e-05
Chst11	up in 5xFAD+CSF1Ri	1527.57	1.59355	0.321392	4.95828	7.11193e-07	3.72823e-05
Slfn5	up in 5xFAD+CSF1Ri	936.748	2.29778	0.463546	4.95697	7.16004e-07	3.74305e-05
Acaca	up in 5xFAD+CSF1Ri	722.91	1.6793	0.339942	4.93996	7.8138e-07	4.05116e-05
Gapdh	up in 5xFAD+CSF1Ri	695.151	1.07644	0.218008	4.93761	7.90852e-07	4.08903e-05
Htr2b	up in 5xFAD+CSF1Ri	52.1261	5.94969	1.20994	4.91734	8.77267e-07	4.49886e-05
Cd28	up in 5xFAD+CSF1Ri	46.0854	3.97323	0.808197	4.91617	8.82546e-07	4.51366e-05
Tmem106a	up in 5xFAD+CSF1Ri	482.184	1.40488	0.286176	4.90914	9.14756e-07	4.65318e-05
Bcl6	up in 5xFAD+CSF1Ri	1305.77	0.86501	0.176704	4.89524	9.81834e-07	4.96488e-05
Bik	up in 5xFAD+CSF1Ri	57.4307	3.21042	0.655881	4.89483	9.83925e-07	4.96488e-05
Scpep1	up in 5xFAD+CSF1Ri	1080.69	1.39375	0.285074	4.8891	1.013e-06	5.09796e-05
Fblim1	up in 5xFAD+CSF1Ri	2966.11	1.69431	0.347422	4.8768	1.07818e-06	5.3972e-05
Dnase2a	up in 5xFAD+CSF1Ri	534.351	1.43915	0.295559	4.86926	1.12014e-06	5.59242e-05
Cpd	up in 5xFAD+CSF1Ri	1435.93	1.53219	0.31496	4.86471	1.14623e-06	5.70755e-05
Romo1	up in 5xFAD+CSF1Ri	1231.73	1.04234	0.214509	4.85922	1.17851e-06	5.85286e-05
Siva1	up in 5xFAD+CSF1Ri	535.138	1.3855	0.28611	4.84255	1.28185e-06	6.33273e-05
Cited4	up in 5xFAD+CSF1Ri	51.6884	2.81041	0.581266	4.83499	1.33153e-06	6.54394e-05
Naglu	up in 5xFAD+CSF1Ri	365.449	1.84369	0.38181	4.82882	1.37346e-06	6.68038e-05
Tpm4	up in 5xFAD+CSF1Ri	3622.67	0.777261	0.161704	4.80668	1.5346e-06	7.38098e-05
Sdc3	up in 5xFAD+CSF1Ri	2277.88	1.79938	0.374376	4.80636	1.53705e-06	7.38098e-05
Fuca1	up in 5xFAD+CSF1Ri	1748.03	1.46406	0.307882	4.75526	1.98188e-06	9.35049e-05
Lrrc27	up in 5xFAD+CSF1Ri	319.951	2.8015	0.589973	4.74852	2.04906e-06	9.64338e-05
1810058I24Rik	up in 5xFAD+CSF1Ri	710.802	0.969667	0.204344	4.74526	2.08238e-06	9.77581e-05
Lrpap1	up in 5xFAD+CSF1Ri	1447.32	1.39486	0.294711	4.73298	2.21244e-06	0.000103606
Oas1g	up in 5xFAD+CSF1Ri	32.942	4.10174	0.869705	4.71625	2.40233e-06	0.000110848
Dact1	up in 5xFAD+CSF1Ri	203.855	1.6516	0.350949	4.7061	2.52496e-06	0.000115939
Neil2	up in 5xFAD+CSF1Ri	96.2991	3.24535	0.691013	4.69651	2.64639e-06	0.000120344
AI661453	up in 5xFAD+CSF1Ri	364.885	1.46176	0.311718	4.68935	2.74078e-06	0.000123742
Ten1	up in 5xFAD+CSF1Ri	986.535	0.999068	0.213653	4.67613	2.92337e-06	0.000131045
Lamp1	up in 5xFAD+CSF1Ri	18176.9	1.20213	0.25748	4.66883	3.02924e-06	0.000135396
Csf2ra	up in 5xFAD+CSF1Ri	1502.05	1.70245	0.365446	4.65857	3.1842e-06	0.000141062
Gba	up in 5xFAD+CSF1Ri	1202.94	1.27921	0.274677	4.65714	3.20626e-06	0.000141706
Rab3d	up in 5xFAD+CSF1Ri	390.156	1.78472	0.383373	4.65532	3.23485e-06	0.000142636
B2m	up in 5xFAD+CSF1Ri	112490	1.30859	0.281261	4.65257	3.27817e-06	0.000144209
Cd22	up in 5xFAD+CSF1Ri	254.578	1.64966	0.354881	4.64849	3.34382e-06	0.00014626
Rpl36al	up in 5xFAD+CSF1Ri	128.881	1.47696	0.317747	4.64822	3.34806e-06	0.00014626
Tlr2	up in 5xFAD+CSF1Ri	784.13	1.36	0.293557	4.63283	3.60708e-06	0.00015685
Fkbp2	up in 5xFAD+CSF1Ri	1564.74	1.11859	0.242448	4.61374	3.95485e-06	0.000170014
Cox7c	up in 5xFAD+CSF1Ri	2433.84	0.74322	0.161113	4.61304	3.96815e-06	0.000170166
Pgls	up in 5xFAD+CSF1Ri	612.285	1.06462	0.230819	4.61237	3.98112e-06	0.000170166
Tagln2	up in 5xFAD+CSF1Ri	1887.3	1.17885	0.255743	4.6095	4.03647e-06	0.000171568
Csf3r	up in 5xFAD+CSF1Ri	3786	1.15687	0.251752	4.59528	4.32158e-06	0.000183096
Snapc5	up in 5xFAD+CSF1Ri	2215.19	0.798002	0.173667	4.59502	4.3271e-06	0.000183096
Snx33	up in 5xFAD+CSF1Ri	205.117	1.73403	0.378009	4.58728	4.49058e-06	0.000189166
Ifit2	up in 5xFAD+CSF1Ri	758.881	1.90701	0.418939	4.55198	5.31423e-06	0.000221881
Tesk1	up in 5xFAD+CSF1Ri	611.45	1.29768	0.285751	4.5413	5.59088e-06	0.000232403
Klhl6	up in 5xFAD+CSF1Ri	1775.11	1.18541	0.261785	4.52819	5.94924e-06	0.00024514
Zdhhc1	up in 5xFAD+CSF1Ri	175.134	1.85048	0.409366	4.52036	6.17357e-06	0.000252181
Antxr2	up in 5xFAD+CSF1Ri	116.38	2.13771	0.475761	4.49323	7.01498e-06	0.000281674
Ndufv3	up in 5xFAD+CSF1Ri	1137.15	0.957757	0.213393	4.48822	7.18205e-06	0.00028777
Ttc21a	up in 5xFAD+CSF1Ri	29.5586	4.76801	1.06312	4.48494	7.29354e-06	0.000291002
Clic4	up in 5xFAD+CSF1Ri	1234.98	1.68687	0.376355	4.48212	7.39047e-06	0.000293627
Nrp2	up in 5xFAD+CSF1Ri	1578.14	1.08732	0.242954	4.4754	7.62668e-06	0.000301741
Vkorc1	up in 5xFAD+CSF1Ri	420.759	1.30651	0.292421	4.4679	7.89897e-06	0.000311861
Plekhm2	up in 5xFAD+CSF1Ri	616.876	1.41088	0.315953	4.46548	7.98904e-06	0.000314758
Mfsd12	up in 5xFAD+CSF1Ri	453.446	1.84411	0.414386	4.45021	8.57859e-06	0.000335882
Dna2	up in 5xFAD+CSF1Ri	80.7687	3.18825	0.718235	4.439	9.03778e-06	0.000352399
Slamf9	up in 5xFAD+CSF1Ri	1371.94	1.23167	0.278686	4.41956	9.89038e-06	0.000384056
Ifit1	up in 5xFAD+CSF1Ri	210.609	2.14593	0.487641	4.40063	1.07935e-05	0.000416553
Swi5	up in 5xFAD+CSF1Ri	1701.43	0.758549	0.172976	4.38528	1.15836e-05	0.000443419
Slc16a8	up in 5xFAD+CSF1Ri	23.1329	6.09382	1.3926	4.37586	1.20955e-05	0.000462079
Gstt2	up in 5xFAD+CSF1Ri	137.553	1.83894	0.42127	4.36523	1.26991e-05	0.000483179
Psmb6	up in 5xFAD+CSF1Ri	2460.41	0.982206	0.225707	4.35169	1.35092e-05	0.000510915
Mtmr11	up in 5xFAD+CSF1Ri	28.9092	3.44906	0.793918	4.34435	1.39689e-05	0.00052514
Uqcrq	up in 5xFAD+CSF1Ri	1690.17	0.779058	0.179438	4.34165	1.41419e-05	0.000529534
Klrb1b	up in 5xFAD+CSF1Ri	21.8887	4.88177	1.13239	4.31103	1.62499e-05	0.000600134
Bsg	up in 5xFAD+CSF1Ri	4298.47	0.979744	0.2279	4.29901	1.71565e-05	0.000626264
Mapkapk2	up in 5xFAD+CSF1Ri	1955.48	1.03065	0.240733	4.28131	1.85797e-05	0.000670432
Mocos	up in 5xFAD+CSF1Ri	52.2672	3.2582	0.761374	4.27937	1.87426e-05	0.000672963
Znhit1	up in 5xFAD+CSF1Ri	563.977	1.1937	0.278982	4.27878	1.87925e-05	0.000672963
Gpi1	up in 5xFAD+CSF1Ri	3324.34	0.799326	0.189011	4.229	2.34728e-05	0.000817305
Arpc1b	up in 5xFAD+CSF1Ri	3897.16	0.904256	0.214051	4.22448	2.39491e-05	0.000830821
Dhx32	up in 5xFAD+CSF1Ri	602.741	1.32697	0.314153	4.22396	2.40044e-05	0.000831213
Tgds	up in 5xFAD+CSF1Ri	186.382	1.56989	0.371842	4.22192	2.42226e-05	0.000837233
Rpl10a	up in 5xFAD+CSF1Ri	5115.15	1.2215	0.28994	4.21294	2.52068e-05	0.00086807
Ndufs6	up in 5xFAD+CSF1Ri	1185.85	0.767069	0.182578	4.20132	2.65364e-05	0.000910538
Hcst	up in 5xFAD+CSF1Ri	602.357	1.4079	0.335395	4.19773	2.69605e-05	0.000921735
P3h3	up in 5xFAD+CSF1Ri	196.443	1.83264	0.436958	4.19408	2.73981e-05	0.000933315
Ptpra	up in 5xFAD+CSF1Ri	1788.56	0.897405	0.21419	4.18976	2.79253e-05	0.00094956
Olr1	up in 5xFAD+CSF1Ri	191.115	2.59178	0.618673	4.18927	2.79858e-05	0.000949905
Atp5e	up in 5xFAD+CSF1Ri	1955.39	0.865633	0.206801	4.18583	2.84124e-05	0.000959209
Prdx4	up in 5xFAD+CSF1Ri	595.904	1.24386	0.297347	4.1832	2.8744e-05	0.000966945
Pde8a	up in 5xFAD+CSF1Ri	409.662	1.25863	0.301373	4.1763	2.96283e-05	0.000991392
Krtcap2	up in 5xFAD+CSF1Ri	424.03	1.14263	0.274033	4.16967	3.05038e-05	0.00101888
Aplp2	up in 5xFAD+CSF1Ri	3058.88	0.917367	0.220161	4.1668	3.08901e-05	0.00102996
Cln3	up in 5xFAD+CSF1Ri	840.307	1.25844	0.302279	4.16318	3.13841e-05	0.00104459
Cops9	up in 5xFAD+CSF1Ri	2711.42	0.69365	0.166739	4.1601	3.18104e-05	0.00105505
Hdc	up in 5xFAD+CSF1Ri	42.2909	4.20649	1.01393	4.14868	3.34393e-05	0.00110714
Bcl2	up in 5xFAD+CSF1Ri	1937.66	1.37215	0.331014	4.1453	3.39365e-05	0.00112163
Gcnt2	up in 5xFAD+CSF1Ri	761.599	1.60023	0.387321	4.13154	3.60341e-05	0.00117957
Mtln	up in 5xFAD+CSF1Ri	622.446	1.01394	0.245436	4.13117	3.60914e-05	0.00117957
Adamts17	up in 5xFAD+CSF1Ri	288.281	2.7359	0.662294	4.13095	3.61272e-05	0.00117957
Atp5j2	up in 5xFAD+CSF1Ri	1729.82	0.711779	0.172987	4.11463	3.878e-05	0.00125533
Xaf1	up in 5xFAD+CSF1Ri	492.865	1.85377	0.451734	4.10368	4.06629e-05	0.00131005
B3gnt7	up in 5xFAD+CSF1Ri	142.741	3.7774	0.92051	4.10359	4.06789e-05	0.00131005
Ergic3	up in 5xFAD+CSF1Ri	3563.76	1.12036	0.274007	4.08881	4.33596e-05	0.00138285
Pla2g12a	up in 5xFAD+CSF1Ri	438.806	1.29245	0.316103	4.0887	4.3379e-05	0.00138285
Fcgr2b	up in 5xFAD+CSF1Ri	4054.03	1.07594	0.263305	4.08629	4.38322e-05	0.0013926
Tank	up in 5xFAD+CSF1Ri	937.21	1.04317	0.255543	4.08217	4.46166e-05	0.00140804
Cadm1	up in 5xFAD+CSF1Ri	3011.23	1.10835	0.271669	4.07976	4.50817e-05	0.00141797
Ap2s1	up in 5xFAD+CSF1Ri	1027.8	0.99842	0.245062	4.07416	4.61815e-05	0.00144294
Adssl1	up in 5xFAD+CSF1Ri	498.88	1.56556	0.38476	4.06893	4.72302e-05	0.00147084
C3	up in 5xFAD+CSF1Ri	195.778	2.05772	0.506479	4.0628	4.84875e-05	0.00150503
Bcar3	up in 5xFAD+CSF1Ri	164.688	2.59671	0.64002	4.05723	4.96583e-05	0.00153631
Pi4k2b	up in 5xFAD+CSF1Ri	86.4444	2.27443	0.561363	4.05163	5.08628e-05	0.00156362
Rnf5	up in 5xFAD+CSF1Ri	308.997	1.5731	0.388427	4.04992	5.12347e-05	0.00156964
Phf11b	up in 5xFAD+CSF1Ri	849.548	1.9078	0.471173	4.04904	5.1429e-05	0.00157304
Ifnar2	up in 5xFAD+CSF1Ri	1105.85	1.04617	0.25854	4.04645	5.19992e-05	0.00158534
Prelid2	up in 5xFAD+CSF1Ri	86.7014	1.54015	0.380818	4.04432	5.24755e-05	0.00159215
Ms4a7	up in 5xFAD+CSF1Ri	159.589	1.35655	0.335638	4.04171	5.30619e-05	0.00160736
Plgrkt	up in 5xFAD+CSF1Ri	554.362	1.02747	0.255084	4.02796	5.62639e-05	0.00169078
Bcl2l1	up in 5xFAD+CSF1Ri	1597.73	0.77015	0.191316	4.02555	5.68432e-05	0.00170548
Rtcb	up in 5xFAD+CSF1Ri	2013.57	1.05066	0.261145	4.02327	5.73946e-05	0.00171929
Fance	up in 5xFAD+CSF1Ri	611.267	1.1664	0.29028	4.0182	5.86435e-05	0.00175114
Parvb	up in 5xFAD+CSF1Ri	667.713	1.23702	0.308188	4.01384	5.97384e-05	0.00177261
Tmem160	up in 5xFAD+CSF1Ri	399.452	1.67938	0.419908	3.99941	6.35019e-05	0.00186959
Nexn	up in 5xFAD+CSF1Ri	265.789	1.62519	0.406872	3.99436	6.48698e-05	0.00190392
Rilpl2	up in 5xFAD+CSF1Ri	307.159	1.4741	0.36928	3.99182	6.55675e-05	0.00191844
Igf2bp1	up in 5xFAD+CSF1Ri	52.769	7.24468	1.81635	3.9886	6.64636e-05	0.00193565
Prelid1	up in 5xFAD+CSF1Ri	2420.61	0.852155	0.214642	3.97013	7.18344e-05	0.00208242
Klf6	up in 5xFAD+CSF1Ri	4339.6	0.664658	0.168039	3.95537	7.64174e-05	0.00219888
Pofut2	up in 5xFAD+CSF1Ri	407.213	1.6323	0.412686	3.95531	7.64341e-05	0.00219888
Zbtb8a	up in 5xFAD+CSF1Ri	115.188	3.49569	0.885024	3.94982	7.82087e-05	0.00224309
Pdcd1	up in 5xFAD+CSF1Ri	141.024	2.18434	0.553173	3.94875	7.85619e-05	0.00224826
Fut7	up in 5xFAD+CSF1Ri	30.4701	4.27365	1.08296	3.94628	7.93735e-05	0.00226617
Btd	up in 5xFAD+CSF1Ri	194.862	2.15201	0.545664	3.94384	8.01861e-05	0.00228591
Tspo	up in 5xFAD+CSF1Ri	862.069	1.65867	0.420878	3.94097	8.11539e-05	0.00231001
Cd5	up in 5xFAD+CSF1Ri	109.444	4.15809	1.05886	3.92697	8.60237e-05	0.0024303
Chst3	up in 5xFAD+CSF1Ri	201.838	4.01085	1.02186	3.92506	8.67068e-05	0.00244229
H2-Ab1	up in 5xFAD+CSF1Ri	1159.18	1.99284	0.508117	3.922	8.78173e-05	0.00246988
Soat1	up in 5xFAD+CSF1Ri	1609.68	1.0908	0.278807	3.91238	9.13918e-05	0.00255897
Prkch	up in 5xFAD+CSF1Ri	900.542	1.06526	0.273479	3.8952	9.81163e-05	0.00272302
Ftl1	up in 5xFAD+CSF1Ri	1971.21	1.43808	0.369664	3.89025	0.000100142	0.00276703
Sh3bp2	up in 5xFAD+CSF1Ri	1203.59	0.942313	0.242449	3.88665	0.000101639	0.00280429
Galns	up in 5xFAD+CSF1Ri	214.075	2.29835	0.592283	3.88049	0.000104248	0.00285539
Ubl5	up in 5xFAD+CSF1Ri	2054.42	0.704464	0.181603	3.87914	0.000104825	0.00285874
Dhrs3	up in 5xFAD+CSF1Ri	2954.23	0.8218	0.212241	3.87202	0.000107939	0.00293519
Creb3l1	up in 5xFAD+CSF1Ri	516.713	2.06237	0.532938	3.86982	0.000108918	0.0029533
Lamtor2	up in 5xFAD+CSF1Ri	1466.45	1.04487	0.270047	3.86922	0.000109182	0.00295622
Nenf	up in 5xFAD+CSF1Ri	407.488	0.982971	0.254373	3.86429	0.000111411	0.00301224
Derl2	up in 5xFAD+CSF1Ri	660.182	1.04758	0.271846	3.85356	0.000116414	0.00312068
Supt4a	up in 5xFAD+CSF1Ri	1142.73	0.962326	0.24975	3.85315	0.000116607	0.00312143
Rnf128	up in 5xFAD+CSF1Ri	180.72	1.32687	0.344417	3.85252	0.00011691	0.0031251
Treml2	up in 5xFAD+CSF1Ri	1379.58	1.46736	0.381171	3.8496	0.000118309	0.00314929
Cd44	up in 5xFAD+CSF1Ri	146.37	2.03092	0.528384	3.84365	0.000121219	0.00321298
Gltp	up in 5xFAD+CSF1Ri	6079.52	0.86465	0.225019	3.84256	0.000121758	0.00322273
Wbp1	up in 5xFAD+CSF1Ri	460.364	1.17085	0.304751	3.84199	0.000122042	0.00322575
Anxa4	up in 5xFAD+CSF1Ri	981.531	1.24362	0.323905	3.83946	0.000123303	0.00325451
Usp18	up in 5xFAD+CSF1Ri	207.101	2.57626	0.671168	3.83847	0.000123803	0.00326315
Cic	up in 5xFAD+CSF1Ri	3373.18	0.859531	0.223976	3.8376	0.00012424	0.0032701
Tmem52b	up in 5xFAD+CSF1Ri	18.6209	7.59361	1.98076	3.83369	0.000126236	0.00331801
Iqgap1	up in 5xFAD+CSF1Ri	421.635	1.12018	0.292793	3.82583	0.000130332	0.00340669
Lsm4	up in 5xFAD+CSF1Ri	746.596	0.868783	0.227175	3.82428	0.000131155	0.00342344
Ephx1	up in 5xFAD+CSF1Ri	341.1	1.88849	0.494187	3.82141	0.000132692	0.00345878
Galc	up in 5xFAD+CSF1Ri	701.377	1.22714	0.321467	3.8173	0.000134919	0.00350716
Akr7a5	up in 5xFAD+CSF1Ri	180.819	1.19963	0.315055	3.80768	0.000140277	0.0036364
Il2rg	up in 5xFAD+CSF1Ri	197.458	2.32302	0.61046	3.80536	0.0001416	0.00366351
Hbb-bt	up in 5xFAD+CSF1Ri	954.179	4.84673	1.27372	3.80516	0.00014171	0.00366351
Ube2c	up in 5xFAD+CSF1Ri	214.536	2.31185	0.607611	3.80482	0.000141908	0.00366359
Chmp1a	up in 5xFAD+CSF1Ri	1354.87	0.608951	0.160147	3.80244	0.000143278	0.00369321
H2-T23	up in 5xFAD+CSF1Ri	1579.2	0.941307	0.247701	3.80017	0.000144595	0.00371772
Dab2	up in 5xFAD+CSF1Ri	2772.4	1.60559	0.424497	3.78234	0.000155363	0.0039515
Polr1d	up in 5xFAD+CSF1Ri	2238.34	0.733927	0.194078	3.78161	0.000155816	0.00395236
Slc15a3	up in 5xFAD+CSF1Ri	1503.77	1.06434	0.282092	3.77304	0.000161272	0.00407432
St8sia4	up in 5xFAD+CSF1Ri	324.708	1.4449	0.384379	3.75906	0.000170554	0.00426882
H2-M3	up in 5xFAD+CSF1Ri	695.401	1.66542	0.444461	3.74705	0.000178929	0.00443143
Cd84	up in 5xFAD+CSF1Ri	3470.4	0.971571	0.259602	3.74254	0.000182171	0.00449991
Bcl2a1d	up in 5xFAD+CSF1Ri	306.42	1.64999	0.441066	3.7409	0.000183362	0.00451749
Cox6b1	up in 5xFAD+CSF1Ri	3339.78	0.836549	0.223942	3.73556	0.000187299	0.00460848
Ier2	up in 5xFAD+CSF1Ri	82.5277	2.07348	0.55579	3.73069	0.000190953	0.00468616
Timp2	up in 5xFAD+CSF1Ri	13168.5	0.667804	0.179524	3.71986	0.000199329	0.00487273
Pmaip1	up in 5xFAD+CSF1Ri	290.252	1.35423	0.365359	3.70657	0.000210087	0.00508955
Dgkd	up in 5xFAD+CSF1Ri	3371.18	0.743966	0.200964	3.70198	0.000213926	0.00516266
Baiap2l1	up in 5xFAD+CSF1Ri	27.8823	4.24367	1.14703	3.6997	0.000215854	0.00519592
Srd5a3	up in 5xFAD+CSF1Ri	345.266	0.894021	0.241985	3.69453	0.000220292	0.00528531
Rpl41	up in 5xFAD+CSF1Ri	17998.4	0.908222	0.246074	3.69085	0.000223502	0.00534593
Atp6v1g1	up in 5xFAD+CSF1Ri	2901.52	0.572708	0.155853	3.67466	0.000238167	0.00566082
Cant1	up in 5xFAD+CSF1Ri	1227.29	0.753235	0.205156	3.67152	0.000241108	0.00571632
Ifngr2	up in 5xFAD+CSF1Ri	2428.3	0.648483	0.176947	3.66484	0.00024749	0.00582372
Lsp1	up in 5xFAD+CSF1Ri	2102.71	1.36204	0.372195	3.65948	0.000252729	0.00593221
Rxrg	up in 5xFAD+CSF1Ri	96.7352	2.2616	0.618267	3.65796	0.000254226	0.00595788
Rragc	up in 5xFAD+CSF1Ri	2528.56	0.796757	0.217846	3.65743	0.000254758	0.00595788
Slc2a6	up in 5xFAD+CSF1Ri	70.0774	2.45243	0.670595	3.6571	0.000255085	0.00595788
Rbis	up in 5xFAD+CSF1Ri	397.296	0.801248	0.21954	3.64966	0.000262585	0.00611036
Lrp10	up in 5xFAD+CSF1Ri	865.231	0.906754	0.248513	3.64873	0.000263544	0.00611759
Cnr2	up in 5xFAD+CSF1Ri	304.757	1.34476	0.368654	3.64776	0.000264538	0.00613312
Os9	up in 5xFAD+CSF1Ri	1018.17	1.00893	0.276935	3.64321	0.000269263	0.00621975
Rnaseh2c	up in 5xFAD+CSF1Ri	708.511	0.932432	0.256212	3.6393	0.000273383	0.00630719
Olfr111	up in 5xFAD+CSF1Ri	32.0537	2.82094	0.775361	3.63823	0.000274516	0.00632559
Tmem184b	up in 5xFAD+CSF1Ri	1123.94	1.21475	0.334346	3.6332	0.000279924	0.00639168
Rell1	up in 5xFAD+CSF1Ri	222.251	1.60891	0.444131	3.6226	0.000291656	0.0066235
Ttyh2	up in 5xFAD+CSF1Ri	349.378	1.61494	0.446071	3.62036	0.000294196	0.00666514
Myc	up in 5xFAD+CSF1Ri	593.289	0.810743	0.224237	3.61556	0.000299696	0.00677349
Enpp1	up in 5xFAD+CSF1Ri	243.794	1.26732	0.350701	3.61369	0.000301872	0.00681451
Sec61g	up in 5xFAD+CSF1Ri	938.318	0.717304	0.198689	3.61019	0.000305971	0.00687415
Hba-a1	up in 5xFAD+CSF1Ri	353.273	3.4061	0.943996	3.60817	0.000308361	0.00691139
Tmem258	up in 5xFAD+CSF1Ri	568.36	1.01884	0.282446	3.6072	0.000309519	0.00692912
Rabac1	up in 5xFAD+CSF1Ri	649.934	1.10966	0.307927	3.60364	0.00031379	0.00699981
Gvin1	up in 5xFAD+CSF1Ri	60.9154	1.90972	0.530247	3.60158	0.000316295	0.00703906
Selenon	up in 5xFAD+CSF1Ri	342.831	1.208	0.335922	3.59607	0.000323062	0.00718119
Got1	up in 5xFAD+CSF1Ri	3645.22	0.840387	0.233723	3.59565	0.000323577	0.00718417
Gpr108	up in 5xFAD+CSF1Ri	434.196	1.26953	0.353383	3.59251	0.000327505	0.00726284
Phlda3	up in 5xFAD+CSF1Ri	92.9131	2.01029	0.559792	3.59113	0.000329245	0.00729284
Irf8	up in 5xFAD+CSF1Ri	5730.21	0.728472	0.203159	3.58572	0.000336151	0.00742193
Abcb1b	up in 5xFAD+CSF1Ri	266.532	1.40854	0.393784	3.57694	0.000347646	0.00764659
Map3k14	up in 5xFAD+CSF1Ri	440.644	1.20512	0.337584	3.56984	0.000357193	0.00781753
Alkbh5	up in 5xFAD+CSF1Ri	2417.56	0.751505	0.210538	3.56944	0.000357739	0.00781753
Tubb6	up in 5xFAD+CSF1Ri	549.466	1.40941	0.394934	3.56872	0.000358731	0.00782656
Irak3	up in 5xFAD+CSF1Ri	149.173	1.48716	0.416782	3.5682	0.000359441	0.00783299
Muc1	up in 5xFAD+CSF1Ri	14.4587	4.71934	1.32509	3.56152	0.000368719	0.00798904
Txndc17	up in 5xFAD+CSF1Ri	2376.85	0.713282	0.200573	3.55622	0.000376232	0.00813316
Tcf24	up in 5xFAD+CSF1Ri	151.179	1.97844	0.557056	3.5516	0.000382897	0.00825833
Ormdl2	up in 5xFAD+CSF1Ri	300.766	1.47718	0.416014	3.55079	0.000384073	0.00826481
Pet100	up in 5xFAD+CSF1Ri	396.885	0.956104	0.269609	3.54627	0.000390733	0.00838897
Cd14	up in 5xFAD+CSF1Ri	1093.83	1.29589	0.365966	3.54101	0.000398601	0.00850951
Eepd1	up in 5xFAD+CSF1Ri	293.645	1.57617	0.445911	3.53472	0.00040821	0.00868515
Tmem256	up in 5xFAD+CSF1Ri	514.964	1.18636	0.33609	3.52991	0.000415708	0.00878527
Ctdnep1	up in 5xFAD+CSF1Ri	1063.52	0.716569	0.203088	3.52836	0.00041814	0.0088261
Uqcr10	up in 5xFAD+CSF1Ri	2031.02	0.865404	0.246176	3.51538	0.000439123	0.00920792
0610012G03Rik	up in 5xFAD+CSF1Ri	524.844	0.913598	0.260012	3.51368	0.000441949	0.00924663
Tmbim4	up in 5xFAD+CSF1Ri	1070.1	0.948004	0.26997	3.51151	0.000445568	0.00931202
Nhp2	up in 5xFAD+CSF1Ri	348.065	1.04431	0.297794	3.50682	0.000453502	0.00946735
Cd300lb	up in 5xFAD+CSF1Ri	75.7611	3.79061	1.08137	3.50537	0.000455972	0.00950841
Zfp677	up in 5xFAD+CSF1Ri	327.863	1.10073	0.315856	3.48491	0.000492311	0.0101762
Pfkl	up in 5xFAD+CSF1Ri	983.551	0.972965	0.279316	3.48338	0.00049513	0.0102233
Tmem192	up in 5xFAD+CSF1Ri	327.82	1.10118	0.316301	3.48142	0.000498761	0.010287
Clec1a	up in 5xFAD+CSF1Ri	74.7482	2.59521	0.745918	3.47921	0.000502897	0.0103384
Zhx2	up in 5xFAD+CSF1Ri	575.309	0.856156	0.247035	3.46573	0.000528792	0.0108119
Ciao2b	up in 5xFAD+CSF1Ri	354.013	1.26424	0.364878	3.46482	0.00053059	0.0108252
Zcchc9	up in 5xFAD+CSF1Ri	2564.75	0.759159	0.219527	3.45815	0.000543895	0.0110608
Adamts1	up in 5xFAD+CSF1Ri	245.263	2.04111	0.591178	3.45262	0.00055517	0.0111939
Sqstm1	up in 5xFAD+CSF1Ri	3349.21	0.690593	0.200054	3.45204	0.000556374	0.0111939
S1pr2	up in 5xFAD+CSF1Ri	138.122	2.08654	0.607017	3.43737	0.000587396	0.0116565
Gnl3	up in 5xFAD+CSF1Ri	685.557	0.758434	0.220823	3.43457	0.000593491	0.0117651
Uap1	up in 5xFAD+CSF1Ri	789.617	0.762918	0.222362	3.43097	0.000601433	0.0118975
Chrac1	up in 5xFAD+CSF1Ri	752.059	0.776149	0.226588	3.42538	0.000613933	0.0121067
Castor1	up in 5xFAD+CSF1Ri	138.942	1.4178	0.415042	3.41604	0.000635391	0.0124518
Mpp1	up in 5xFAD+CSF1Ri	1065.93	1.05134	0.308128	3.41202	0.000644834	0.0125976
Tnfsf12	up in 5xFAD+CSF1Ri	490.84	0.928354	0.272183	3.41077	0.00064779	0.0126423
Ly86	up in 5xFAD+CSF1Ri	27549.3	0.525135	0.154094	3.40789	0.000654663	0.01275
Slc11a1	up in 5xFAD+CSF1Ri	1084.77	1.24056	0.364939	3.39935	0.00067547	0.0130342
Zc3h12d	up in 5xFAD+CSF1Ri	24.7723	4.17622	1.22928	3.39728	0.000680586	0.0131061
Ppt1	up in 5xFAD+CSF1Ri	5120.69	0.97656	0.287516	3.39655	0.000682418	0.013128
Colgalt1	up in 5xFAD+CSF1Ri	850.46	1.11266	0.327742	3.39493	0.000686467	0.013179
Klhl21	up in 5xFAD+CSF1Ri	1264.07	0.998112	0.294196	3.39268	0.000692124	0.0132742
Anapc13	up in 5xFAD+CSF1Ri	1497.45	0.808948	0.238498	3.39184	0.000694257	0.0133015
Amdhd2	up in 5xFAD+CSF1Ri	478.051	1.72154	0.50766	3.39113	0.000696057	0.0133225
Rtp4	up in 5xFAD+CSF1Ri	584.936	1.59793	0.472597	3.38118	0.000721749	0.0137307
S100a11	up in 5xFAD+CSF1Ri	239.274	0.873877	0.259922	3.36207	0.00077361	0.0145414
Tmem154	up in 5xFAD+CSF1Ri	369.468	1.71995	0.511664	3.36148	0.00077525	0.0145519
Tmem104	up in 5xFAD+CSF1Ri	1572.44	0.844174	0.251144	3.36132	0.000775711	0.0145519
Avpr1b	up in 5xFAD+CSF1Ri	39.9117	6.16276	1.8357	3.35717	0.000787446	0.0147427
Rnpepl1	up in 5xFAD+CSF1Ri	1795.82	1.0499	0.313086	3.35341	0.000798237	0.0149152
Tbc1d10a	up in 5xFAD+CSF1Ri	273.925	1.0167	0.30337	3.35135	0.000804196	0.0149968
Cdk4	up in 5xFAD+CSF1Ri	946.788	0.741984	0.221697	3.34684	0.000817389	0.0152191
Mapk3	up in 5xFAD+CSF1Ri	7160.43	0.812047	0.242752	3.34516	0.000822337	0.0152898
Pik3cb	up in 5xFAD+CSF1Ri	2030.46	0.598281	0.179024	3.3419	0.000832069	0.0154389
Cebpa	up in 5xFAD+CSF1Ri	2752.86	1.16745	0.349364	3.34165	0.00083281	0.0154389
Srebf1	up in 5xFAD+CSF1Ri	228.304	1.63117	0.488296	3.34054	0.000836168	0.0154661
Ddx31	up in 5xFAD+CSF1Ri	448.063	1.24597	0.373412	3.33673	0.000847715	0.0156231
Eya4	up in 5xFAD+CSF1Ri	1020.07	0.944912	0.283725	3.33038	0.000867282	0.0159316
Nop16	up in 5xFAD+CSF1Ri	344.744	1.06278	0.319135	3.3302	0.000867832	0.0159316
Trip13	up in 5xFAD+CSF1Ri	88.3481	1.83014	0.549822	3.32861	0.000872812	0.0159919
Mrpl33	up in 5xFAD+CSF1Ri	448.39	0.796268	0.239422	3.3258	0.00088166	0.0161384
Ets2	up in 5xFAD+CSF1Ri	830.322	0.954041	0.287175	3.32216	0.000893232	0.016287
Manba	up in 5xFAD+CSF1Ri	242.275	1.08528	0.327107	3.31782	0.000907223	0.0164626
Pskh1	up in 5xFAD+CSF1Ri	629.817	0.959827	0.290006	3.30968	0.000934016	0.0168516
Coro2a	up in 5xFAD+CSF1Ri	594.101	1.10579	0.334201	3.30876	0.000937118	0.0168753
Tgfbr2	up in 5xFAD+CSF1Ri	5667.63	0.969979	0.293624	3.30347	0.000954969	0.017164
Cenpe	up in 5xFAD+CSF1Ri	123.782	1.44269	0.43715	3.30022	0.000966078	0.0173471
Sbno2	up in 5xFAD+CSF1Ri	518.267	0.706065	0.214218	3.29602	0.000980659	0.0175475
Pou2af1	up in 5xFAD+CSF1Ri	22.9816	4.71362	1.43068	3.29467	0.000985358	0.0175929
C1qc	up in 5xFAD+CSF1Ri	31296.2	0.513787	0.15603	3.29287	0.000991691	0.0176725
Traf3	up in 5xFAD+CSF1Ri	1130.62	0.72985	0.221857	3.28973	0.00100283	0.0178334
Bax	up in 5xFAD+CSF1Ri	502.58	0.840122	0.255393	3.28953	0.00100355	0.0178334
Sin3b	up in 5xFAD+CSF1Ri	1241.66	0.629117	0.19135	3.28778	0.00100982	0.017911
Lsm8	up in 5xFAD+CSF1Ri	827.246	0.687183	0.20913	3.28591	0.00101653	0.0179962
Cracr2a	up in 5xFAD+CSF1Ri	105.024	2.78556	0.848003	3.28485	0.00102037	0.0180473
Ifi206	up in 5xFAD+CSF1Ri	107.323	2.24385	0.68336	3.28356	0.00102505	0.0180792
Cdk5rap3	up in 5xFAD+CSF1Ri	365.483	1.04801	0.319715	3.27794	0.00104568	0.0183936
Prdm1	up in 5xFAD+CSF1Ri	901.86	0.713085	0.218109	3.26939	0.00107778	0.0188361
Gpx4	up in 5xFAD+CSF1Ri	612.616	0.929421	0.284696	3.26461	0.00109616	0.0191014
Cyb561d2	up in 5xFAD+CSF1Ri	118.404	1.43319	0.439292	3.26251	0.0011043	0.0192254
Qsox1	up in 5xFAD+CSF1Ri	165.904	1.02521	0.314376	3.26108	0.00110989	0.0192724
Atp10a	up in 5xFAD+CSF1Ri	113.869	2.0257	0.621184	3.26104	0.00111006	0.0192724
Pld2	up in 5xFAD+CSF1Ri	216.593	1.22014	0.374384	3.25906	0.00111781	0.019344
Dnmt3a	up in 5xFAD+CSF1Ri	3427.03	0.658781	0.202309	3.2563	0.00112874	0.0195069
Ssh3	up in 5xFAD+CSF1Ri	119.003	1.54721	0.475499	3.25387	0.00113843	0.0196564
Bola2	up in 5xFAD+CSF1Ri	676.714	0.802296	0.246639	3.25292	0.00114224	0.0197042
Xdh	up in 5xFAD+CSF1Ri	196.407	1.54868	0.476171	3.25236	0.00114451	0.0197198
Il1r1	up in 5xFAD+CSF1Ri	196.645	2.37703	0.73263	3.24452	0.00117649	0.0202026
Arhgef5	up in 5xFAD+CSF1Ri	239.032	1.62465	0.500969	3.24301	0.00118272	0.0202913
Rps26	up in 5xFAD+CSF1Ri	2847.01	0.992353	0.306089	3.24204	0.00118676	0.020342
Rassf3	up in 5xFAD+CSF1Ri	2940.01	0.958254	0.296137	3.23585	0.00121281	0.0207132
Tnf	up in 5xFAD+CSF1Ri	64.1819	2.29058	0.70823	3.23423	0.00121972	0.0207937
Rgs16	up in 5xFAD+CSF1Ri	143.033	2.77345	0.858027	3.23236	0.00122773	0.0208858
Dlec1	up in 5xFAD+CSF1Ri	25.9215	4.21114	1.30287	3.23219	0.00122845	0.0208858
Sem1	up in 5xFAD+CSF1Ri	1090.26	0.575385	0.178037	3.23184	0.00122998	0.020893
Med28	up in 5xFAD+CSF1Ri	1941.68	0.78116	0.24196	3.22847	0.00124456	0.0210577
Gpr179	up in 5xFAD+CSF1Ri	27.2431	3.57967	1.11063	3.22309	0.00126816	0.0213519
Cxcr4	up in 5xFAD+CSF1Ri	183.554	5.37677	1.66876	3.22201	0.00127295	0.0214109
Fis1	up in 5xFAD+CSF1Ri	1740.12	0.728367	0.226254	3.21924	0.00128529	0.0215321
Cnpy2	up in 5xFAD+CSF1Ri	1154.55	0.651814	0.202719	3.21536	0.00130279	0.0217964
Siae	up in 5xFAD+CSF1Ri	664.884	0.901647	0.280667	3.21252	0.00131576	0.0219326
Ifi213	up in 5xFAD+CSF1Ri	66.9694	2.16337	0.673515	3.21205	0.00131791	0.0219326
Abcf2	up in 5xFAD+CSF1Ri	1072.95	0.846774	0.263755	3.21045	0.00132526	0.0220356
Tmem219	up in 5xFAD+CSF1Ri	545.568	0.863597	0.269418	3.20542	0.00134865	0.0224047
Rex1bd	up in 5xFAD+CSF1Ri	488.243	0.991792	0.309567	3.20381	0.00135623	0.0224911
Pfkfb3	up in 5xFAD+CSF1Ri	2303.82	0.814213	0.25422	3.20279	0.00136104	0.0225377
Slc45a3	up in 5xFAD+CSF1Ri	13.3887	7.1179	2.22246	3.2027	0.00136143	0.0225377
Ahnak2	up in 5xFAD+CSF1Ri	47.3072	2.87332	0.898373	3.19836	0.0013821	0.0227601
Mthfs	up in 5xFAD+CSF1Ri	161.507	1.05888	0.331184	3.19726	0.00138742	0.0228277
Gpr183	up in 5xFAD+CSF1Ri	1191.98	0.91771	0.287571	3.19124	0.00141662	0.0232069
Atp5g2	up in 5xFAD+CSF1Ri	407.173	1.21096	0.380024	3.18653	0.0014399	0.0235474
Tpcn2	up in 5xFAD+CSF1Ri	43.1922	1.65796	0.520835	3.18327	0.00145623	0.0237733
Desi2	up in 5xFAD+CSF1Ri	3369.23	0.866302	0.272285	3.1816	0.00146463	0.0238898
Dnase1l2	up in 5xFAD+CSF1Ri	14.6159	7.24585	2.27862	3.17993	0.00147313	0.0240077
H2-Aa	up in 5xFAD+CSF1Ri	555.557	1.54006	0.484756	3.17697	0.00148821	0.0241907
Clec2d	up in 5xFAD+CSF1Ri	76.6866	1.67607	0.527975	3.17453	0.00150078	0.0243532
Mfhas1	up in 5xFAD+CSF1Ri	1357.61	0.78593	0.247687	3.17308	0.00150832	0.0244336
Tomm7	up in 5xFAD+CSF1Ri	1423.93	0.615795	0.194231	3.17042	0.00152218	0.0246368
Susd6	up in 5xFAD+CSF1Ri	882.091	0.727375	0.229575	3.16836	0.00153303	0.0247277
Micos13	up in 5xFAD+CSF1Ri	572.65	1.05925	0.335211	3.15996	0.00157792	0.0252789
Stra6l	up in 5xFAD+CSF1Ri	64.0617	2.92837	0.928315	3.1545	0.00160773	0.0256873
Tgif1	up in 5xFAD+CSF1Ri	922.744	1.11597	0.354077	3.15179	0.00162273	0.0258432
Myl6	up in 5xFAD+CSF1Ri	3140.76	0.62353	0.197924	3.15035	0.00163074	0.025927
Larp1	up in 5xFAD+CSF1Ri	3105.85	0.522071	0.165834	3.14815	0.00164308	0.0260573
Oas1a	up in 5xFAD+CSF1Ri	203.694	1.93145	0.613969	3.14584	0.0016561	0.0261978
Mbd2	up in 5xFAD+CSF1Ri	3215.59	0.841844	0.267804	3.14351	0.00166933	0.026385
Kmt5c	up in 5xFAD+CSF1Ri	115.545	1.56777	0.499163	3.1408	0.00168487	0.0265861
Olfr15	up in 5xFAD+CSF1Ri	13.6407	7.14333	2.27603	3.13851	0.00169811	0.0267503
Atp6v0b	up in 5xFAD+CSF1Ri	1907.09	0.611901	0.195113	3.13614	0.00171185	0.0268993
Tmbim1	up in 5xFAD+CSF1Ri	788.939	0.980373	0.312903	3.13315	0.00172941	0.027085
Hmgn3	up in 5xFAD+CSF1Ri	324.333	0.805407	0.257427	3.12868	0.00175594	0.0273642
Rpp21	up in 5xFAD+CSF1Ri	324.347	1.33458	0.427198	3.12403	0.00178394	0.0276638
Lat2	up in 5xFAD+CSF1Ri	268.534	1.25704	0.402675	3.12173	0.00179794	0.0277893
Chmp6	up in 5xFAD+CSF1Ri	446.324	0.790601	0.25337	3.12034	0.00180641	0.0278974
Spaca9	up in 5xFAD+CSF1Ri	11.8376	6.94218	2.22596	3.11873	0.00181632	0.0280275
Cenpa	up in 5xFAD+CSF1Ri	163.143	1.56337	0.502444	3.11154	0.00186117	0.0285793
Lipa	up in 5xFAD+CSF1Ri	1526.63	0.978642	0.314862	3.10816	0.00188253	0.0288136
Rpl21	up in 5xFAD+CSF1Ri	5196.05	0.765324	0.246258	3.10782	0.00188476	0.0288242
Slc38a10	up in 5xFAD+CSF1Ri	558.422	1.2228	0.39355	3.10709	0.00188936	0.0288713
Trir	up in 5xFAD+CSF1Ri	989.136	0.538641	0.173577	3.10318	0.00191452	0.0292321
Cux1	up in 5xFAD+CSF1Ri	7996.34	0.655034	0.211312	3.09985	0.00193621	0.0294917
Entpd7	up in 5xFAD+CSF1Ri	475.29	1.02271	0.329989	3.09921	0.00194035	0.0295308
Rnaseh1	up in 5xFAD+CSF1Ri	214.826	0.971847	0.31367	3.09831	0.00194627	0.0295733
Cmtm3	up in 5xFAD+CSF1Ri	1441.11	0.657514	0.212237	3.09802	0.00194815	0.029578
Bcl2a1a	up in 5xFAD+CSF1Ri	437.482	0.887385	0.286819	3.09388	0.00197556	0.0298755
Rpl39l	up in 5xFAD+CSF1Ri	51.4853	2.63551	0.851851	3.09387	0.00197566	0.0298755
Bloc1s1	up in 5xFAD+CSF1Ri	68.4728	1.49656	0.48525	3.08411	0.00204165	0.0307503
Echs1	up in 5xFAD+CSF1Ri	858.955	0.738847	0.239678	3.08267	0.00205154	0.0308745
Arpc3	up in 5xFAD+CSF1Ri	1448.84	0.561549	0.182275	3.08078	0.00206461	0.0310465
Thbs1	up in 5xFAD+CSF1Ri	75.2695	1.69178	0.55041	3.07367	0.00211445	0.0316447
Hba-a2	up in 5xFAD+CSF1Ri	152.627	3.10306	1.01075	3.07005	0.0021402	0.0319793
Arl2	up in 5xFAD+CSF1Ri	912.408	1.26581	0.412364	3.06964	0.00214316	0.0319981
Aspm	up in 5xFAD+CSF1Ri	69.5888	1.76492	0.576552	3.06117	0.00220476	0.0327624
Abcd2	up in 5xFAD+CSF1Ri	1827.37	0.866175	0.283338	3.05704	0.00223532	0.033006
Mex3d	up in 5xFAD+CSF1Ri	181.705	1.512	0.494601	3.05701	0.0022356	0.033006
Cdc34	up in 5xFAD+CSF1Ri	356.326	0.885354	0.289722	3.05587	0.00224408	0.0330862
Anpep	up in 5xFAD+CSF1Ri	66.0676	2.20815	0.722967	3.05429	0.00225595	0.0332093
Otulin	up in 5xFAD+CSF1Ri	1595.33	0.929148	0.304279	3.05361	0.00226108	0.0332268
B3galt4	up in 5xFAD+CSF1Ri	59.5742	2.41871	0.793341	3.04876	0.00229788	0.0336167
Grcc10	up in 5xFAD+CSF1Ri	93.0584	1.3981	0.458809	3.04724	0.00230956	0.0337614
Vmn1r206	up in 5xFAD+CSF1Ri	98.3682	4.38203	1.44054	3.04194	0.00235061	0.0342026
Alpk1	up in 5xFAD+CSF1Ri	199.774	1.87674	0.618423	3.03473	0.00240755	0.035004
Cep89	up in 5xFAD+CSF1Ri	259.007	1.79206	0.591203	3.03121	0.00243579	0.0352788
Sap30	up in 5xFAD+CSF1Ri	205.882	1.008	0.333083	3.02627	0.00247592	0.0357502
Snx8	up in 5xFAD+CSF1Ri	657.01	1.31172	0.43376	3.02407	0.00249399	0.0359562
Rps5	up in 5xFAD+CSF1Ri	9368.77	0.738521	0.24458	3.01955	0.00253147	0.0364131
Scand1	up in 5xFAD+CSF1Ri	114.587	1.17607	0.389792	3.01717	0.00255143	0.0366164
Atp5k	up in 5xFAD+CSF1Ri	956.447	0.674385	0.223585	3.01623	0.00255939	0.036647
Optn	up in 5xFAD+CSF1Ri	387.286	1.26403	0.419502	3.01316	0.00258543	0.0369078
Bcl3	up in 5xFAD+CSF1Ri	58.7404	1.44591	0.481661	3.00192	0.00268284	0.0380395
Pcna	up in 5xFAD+CSF1Ri	1524.44	0.679431	0.226848	2.99509	0.00274367	0.0387854
Hbb-bs	up in 5xFAD+CSF1Ri	1395.38	3.93941	1.31565	2.99426	0.0027511	0.0388613
Gabarap	up in 5xFAD+CSF1Ri	5757.47	0.769015	0.257145	2.9906	0.00278434	0.0392428
Mfsd10	up in 5xFAD+CSF1Ri	83.768	1.14082	0.383189	2.97719	0.00290905	0.0406062
Cyp2b19	up in 5xFAD+CSF1Ri	25.2488	5.6392	1.8955	2.97505	0.00292939	0.0407996
Mcoln2	up in 5xFAD+CSF1Ri	11.7784	4.45428	1.49751	2.97446	0.00293503	0.0408376
Ung	up in 5xFAD+CSF1Ri	177.207	1.45124	0.487924	2.97431	0.00293645	0.0408376
Pym1	up in 5xFAD+CSF1Ri	130.57	1.12652	0.378916	2.97299	0.0029491	0.0409833
Col9a3	up in 5xFAD+CSF1Ri	73.0457	3.27115	1.1004	2.97269	0.00295203	0.0409939
Chchd5	up in 5xFAD+CSF1Ri	422.055	0.973646	0.327911	2.96924	0.00298537	0.0413959
Cd300c2	up in 5xFAD+CSF1Ri	4606.01	0.803721	0.270737	2.96865	0.00299114	0.0414455
Tarm1	up in 5xFAD+CSF1Ri	19.0419	4.52872	1.52652	2.9667	0.00301017	0.041619
Eif3i	up in 5xFAD+CSF1Ri	2297.07	0.737729	0.248671	2.96669	0.00301028	0.041619
Fam162a	up in 5xFAD+CSF1Ri	333.161	1.05769	0.356703	2.96518	0.00302502	0.0417617
Tmprss13	up in 5xFAD+CSF1Ri	21.8836	4.8946	1.65195	2.96292	0.00304736	0.0420168
Slc10a7	up in 5xFAD+CSF1Ri	241.025	0.990839	0.334777	2.95969	0.00307944	0.0423844
Cutc	up in 5xFAD+CSF1Ri	188.617	1.5424	0.52209	2.95428	0.00313395	0.042765
Dtnbp1	up in 5xFAD+CSF1Ri	1287.83	0.665652	0.225383	2.95343	0.0031426	0.042821
Cd180	up in 5xFAD+CSF1Ri	7235.79	0.865279	0.293067	2.9525	0.00315211	0.0429196
Olfr358	up in 5xFAD+CSF1Ri	20.0911	7.7032	2.61284	2.94821	0.00319623	0.0432978
Slc35c1	up in 5xFAD+CSF1Ri	537.657	0.864133	0.29343	2.94493	0.00323024	0.0435437
Eif3k	up in 5xFAD+CSF1Ri	1426.82	0.55791	0.189585	2.94279	0.00325264	0.0437831
Lmf2	up in 5xFAD+CSF1Ri	397.946	1.02393	0.348099	2.9415	0.00326626	0.0439351
Mpeg1	up in 5xFAD+CSF1Ri	18160.5	0.886489	0.301618	2.93911	0.00329158	0.0441812
Itgal	up in 5xFAD+CSF1Ri	69.0362	3.0533	1.0392	2.93813	0.00330204	0.04429
Nrl	up in 5xFAD+CSF1Ri	22.8737	5.98363	2.03743	2.93684	0.00331571	0.0444103
Zc3h12a	up in 5xFAD+CSF1Ri	72.7787	2.00255	0.681989	2.93634	0.0033211	0.0444194
Bud23	up in 5xFAD+CSF1Ri	303.262	0.730606	0.248865	2.93575	0.00332739	0.044472
Tbc1d20	up in 5xFAD+CSF1Ri	2015.49	0.555864	0.18961	2.93162	0.00337202	0.0449226
Tmem120a	up in 5xFAD+CSF1Ri	75.7179	1.68726	0.575813	2.93022	0.00338717	0.0450795
Tafa4	up in 5xFAD+CSF1Ri	15.2703	5.46434	1.86703	2.92675	0.0034252	0.0454893
Ndufa2	up in 5xFAD+CSF1Ri	2859.17	0.601544	0.205601	2.92578	0.00343592	0.0455997
Btnl1	up in 5xFAD+CSF1Ri	155.089	2.4308	0.831577	2.92312	0.00346546	0.0459594
Pgpep1	up in 5xFAD+CSF1Ri	610.035	0.921576	0.315499	2.92101	0.00348902	0.0462114
Ndufa3	up in 5xFAD+CSF1Ri	1428.14	0.609719	0.208738	2.92098	0.00348936	0.0462114
Zbtb22	up in 5xFAD+CSF1Ri	355.533	0.715076	0.244895	2.91993	0.00350112	0.0463021
Vegfb	up in 5xFAD+CSF1Ri	2075.91	0.741565	0.254357	2.91544	0.00355183	0.0468414
Ccnb2	up in 5xFAD+CSF1Ri	68.4856	1.37667	0.472667	2.91256	0.00358475	0.047153
B430306N03Rik	up in 5xFAD+CSF1Ri	127.379	1.80553	0.620659	2.90905	0.00362527	0.0475112
Cited2	up in 5xFAD+CSF1Ri	503.188	0.831221	0.286009	2.90628	0.00365753	0.0478095
Pkm	up in 5xFAD+CSF1Ri	4705.12	0.576791	0.198945	2.89925	0.00374051	0.0487506
C130026I21Rik	up in 5xFAD+CSF1Ri	64.7697	2.43953	0.841679	2.89841	0.00375059	0.0488483
Ndufa7	up in 5xFAD+CSF1Ri	1740.17	0.579116	0.199862	2.89757	0.00376062	0.0489452
Dot1l	up in 5xFAD+CSF1Ri	544.86	1.04799	0.362658	2.88976	0.00385537	0.0498688
Fbxl8	up in 5xFAD+CSF1Ri	53.2284	2.90926	1.00854	2.88461	0.00391895	0.0504147
Mrpl54	up in 5xFAD+CSF1Ri	302.735	1.0196	0.353547	2.88391	0.00392775	0.0504935
Scimp	up in 5xFAD+CSF1Ri	27.1078	3.11359	1.07976	2.8836	0.00393163	0.050509
Grn	up in 5xFAD+CSF1Ri	12061	0.886759	0.308195	2.87727	0.00401133	0.0513496
Cxcl13	up in 5xFAD+CSF1Ri	75.3247	2.2979	0.798683	2.87711	0.00401339	0.0513496
Rpl14	up in 5xFAD+CSF1Ri	5626.21	0.7829	0.272782	2.87006	0.00410395	0.0523426
Cd6	up in 5xFAD+CSF1Ri	30.9269	2.99357	1.04444	2.86621	0.00415422	0.0527903
Wdr91	up in 5xFAD+CSF1Ri	278.464	1.05559	0.368314	2.86599	0.00415702	0.0527903
Slfn9	up in 5xFAD+CSF1Ri	488.585	0.877581	0.306219	2.86586	0.00415877	0.0527903
Ppp1ca	up in 5xFAD+CSF1Ri	2348.49	0.798579	0.279017	2.86212	0.00420824	0.0533006
Cln5	up in 5xFAD+CSF1Ri	1714.31	0.695682	0.243222	2.86027	0.00423278	0.0535396
Crem	up in 5xFAD+CSF1Ri	398.358	1.02368	0.358018	2.85931	0.00424566	0.0536514
Hsd17b12	up in 5xFAD+CSF1Ri	290.952	1.02619	0.358913	2.85917	0.00424752	0.0536514
Klc4	up in 5xFAD+CSF1Ri	874.459	0.962789	0.336761	2.85897	0.00425015	0.0536514
Ube2j1	up in 5xFAD+CSF1Ri	5631.79	0.883766	0.309683	2.85378	0.00432026	0.0544999
Sdcbp	up in 5xFAD+CSF1Ri	16595.6	0.709181	0.248754	2.85093	0.00435918	0.0548391
Upb1	up in 5xFAD+CSF1Ri	17.789	5.5668	1.95271	2.8508	0.00436091	0.0548391
Rnaseh2b	up in 5xFAD+CSF1Ri	445.665	0.779265	0.273619	2.84799	0.00439961	0.0550593
Hdac5	up in 5xFAD+CSF1Ri	1950.7	1.01933	0.3581	2.84648	0.00442049	0.055284
Ttc32	up in 5xFAD+CSF1Ri	279.891	0.60906	0.214034	2.84561	0.00443259	0.0553929
Rrs1	up in 5xFAD+CSF1Ri	287.986	0.75709	0.266091	2.84523	0.00443801	0.0553929
Tmed3	up in 5xFAD+CSF1Ri	1714.46	0.914454	0.32173	2.8423	0.00447886	0.0558176
Svopl	up in 5xFAD+CSF1Ri	17.1579	5.51473	1.94414	2.83659	0.00455983	0.0566512
Mcrs1	up in 5xFAD+CSF1Ri	270.092	0.857988	0.302859	2.83296	0.00461195	0.0571482
Kynu	up in 5xFAD+CSF1Ri	108.227	2.70117	0.953575	2.83268	0.00461597	0.0571605
Dpys	up in 5xFAD+CSF1Ri	43.3929	2.99725	1.06102	2.82487	0.00472994	0.0582604
Gtf3c4	up in 5xFAD+CSF1Ri	1407.8	0.99626	0.353	2.82227	0.00476856	0.0585888
Lrmda	up in 5xFAD+CSF1Ri	224.136	1.05205	0.373691	2.8153	0.00487312	0.0595246
Mydgf	up in 5xFAD+CSF1Ri	1979.23	0.522883	0.185802	2.8142	0.00488995	0.0596443
Ucp2	up in 5xFAD+CSF1Ri	31575.5	1.0223	0.363269	2.81416	0.00489052	0.0596443
Myo1f	up in 5xFAD+CSF1Ri	3837.06	0.686316	0.244034	2.81238	0.00491761	0.0599057
Ogfod3	up in 5xFAD+CSF1Ri	166.996	1.55737	0.554361	2.80931	0.00496482	0.0602548
Chn2	up in 5xFAD+CSF1Ri	2652.83	0.614077	0.218805	2.80651	0.00500817	0.0607028
Mtmr10	up in 5xFAD+CSF1Ri	680.215	0.686366	0.244584	2.80626	0.00501197	0.0607098
Kcnk13	up in 5xFAD+CSF1Ri	330.234	0.860743	0.307045	2.80331	0.00505804	0.0612286
Gm12185	up in 5xFAD+CSF1Ri	46.531	2.68117	0.956536	2.803	0.00506299	0.0612492
Arhgdia	up in 5xFAD+CSF1Ri	16099	0.844081	0.301558	2.79907	0.00512505	0.0618414
Litaf	up in 5xFAD+CSF1Ri	5821.47	0.781665	0.279349	2.79817	0.00513938	0.0619351
Myh6	up in 5xFAD+CSF1Ri	23.2498	3.50324	1.25297	2.79596	0.00517465	0.0622013
Ubox5	up in 5xFAD+CSF1Ri	417.586	0.977252	0.349553	2.79572	0.00517841	0.0622069
Slc39a4	up in 5xFAD+CSF1Ri	139.804	1.42841	0.511295	2.7937	0.00521087	0.0624378
Nlrc5	up in 5xFAD+CSF1Ri	170.103	1.55039	0.555146	2.79277	0.00522594	0.0625389
Ssna1	up in 5xFAD+CSF1Ri	438.576	0.957893	0.343368	2.7897	0.00527576	0.0628958
Gipc1	up in 5xFAD+CSF1Ri	446.093	0.986969	0.354121	2.78709	0.00531831	0.0633078
Ginm1	up in 5xFAD+CSF1Ri	360.619	0.742468	0.266528	2.7857	0.00534119	0.0634755
Irak2	up in 5xFAD+CSF1Ri	1205.97	0.750885	0.270222	2.77877	0.00545657	0.0646836
Spc25	up in 5xFAD+CSF1Ri	67.5755	1.53611	0.553824	2.77364	0.00554334	0.0654246
Sp100	up in 5xFAD+CSF1Ri	772.105	1.10514	0.398969	2.76999	0.0056058	0.0660479
Ipo4	up in 5xFAD+CSF1Ri	318.43	0.725196	0.262182	2.766	0.00567482	0.066643
Gsto1	up in 5xFAD+CSF1Ri	562.147	0.812114	0.294031	2.762	0.00574484	0.0670895
Limd1	up in 5xFAD+CSF1Ri	402.843	1.14297	0.414169	2.75967	0.00578589	0.0674437
Vps72	up in 5xFAD+CSF1Ri	259.302	0.991229	0.359408	2.75795	0.00581653	0.067759
Abhd12	up in 5xFAD+CSF1Ri	6076.71	0.711545	0.258447	2.75315	0.0059024	0.06859
Tmem41a	up in 5xFAD+CSF1Ri	303.776	0.889732	0.323467	2.75061	0.00594836	0.0689966
Rps16	up in 5xFAD+CSF1Ri	4075.88	0.810916	0.294839	2.75037	0.00595279	0.0690056
Olfr620	up in 5xFAD+CSF1Ri	16.1997	7.39367	2.69113	2.74742	0.00600664	0.0694166
Ccna2	up in 5xFAD+CSF1Ri	199.897	0.930552	0.339136	2.74389	0.00607157	0.0699955
Radx	up in 5xFAD+CSF1Ri	101.933	1.38326	0.504916	2.73958	0.00615174	0.070725
Nfic	up in 5xFAD+CSF1Ri	3739.28	0.616283	0.22498	2.73928	0.00615744	0.070725
Bambi	up in 5xFAD+CSF1Ri	65.8133	1.70995	0.624663	2.7374	0.00619275	0.0709591
B3gnt3	up in 5xFAD+CSF1Ri	26.4334	4.19912	1.53592	2.73394	0.00625813	0.0715345
Olfr659	up in 5xFAD+CSF1Ri	41.7538	8.75847	3.20574	2.73212	0.00629285	0.0717575
Colec12	up in 5xFAD+CSF1Ri	115.829	1.4583	0.533884	2.7315	0.00630468	0.071849
Naa38	up in 5xFAD+CSF1Ri	329.08	1.11068	0.406963	2.72919	0.0063491	0.0722679
Itprip	up in 5xFAD+CSF1Ri	30.4646	2.29569	0.841819	2.72705	0.00639026	0.0726926
Tnni2	up in 5xFAD+CSF1Ri	399.674	0.847945	0.312098	2.71692	0.00658923	0.0744982
Chst12	up in 5xFAD+CSF1Ri	159.329	0.969834	0.357102	2.71585	0.00661057	0.0746587
Cyth1	up in 5xFAD+CSF1Ri	469.569	0.894861	0.3298	2.71334	0.00666078	0.0750909
Rbms2	up in 5xFAD+CSF1Ri	174.521	1.56663	0.577643	2.71211	0.00668566	0.0752814
Thap7	up in 5xFAD+CSF1Ri	337.652	1.13355	0.418075	2.71137	0.00670068	0.0753607
Flt1	up in 5xFAD+CSF1Ri	977.444	1.49307	0.550751	2.71097	0.0067087	0.0753719
Rad9a	up in 5xFAD+CSF1Ri	400.074	1.41427	0.521812	2.7103	0.00672225	0.0753787
Pilrb2	up in 5xFAD+CSF1Ri	30.7058	5.3889	1.99073	2.70699	0.0067896	0.0760436
Sac3d1	up in 5xFAD+CSF1Ri	183.434	0.87616	0.323878	2.70522	0.0068259	0.0761917
Car13	up in 5xFAD+CSF1Ri	94.962	1.93525	0.715622	2.70429	0.00684505	0.0763474
Smim3	up in 5xFAD+CSF1Ri	609.365	0.966267	0.357952	2.69943	0.00694574	0.0770755
Rgs1	up in 5xFAD+CSF1Ri	703.129	0.974387	0.360968	2.69937	0.00694709	0.0770755
D8Ertd738e	up in 5xFAD+CSF1Ri	975.379	0.84503	0.313839	2.69256	0.00709064	0.0782542
A030005L19Rik	up in 5xFAD+CSF1Ri	27.1544	5.20916	1.93718	2.68904	0.00716576	0.0786685
Plscr1	up in 5xFAD+CSF1Ri	19.1153	2.78293	1.03524	2.68819	0.00718409	0.078756
Zfyve21	up in 5xFAD+CSF1Ri	681.863	0.960485	0.357414	2.68732	0.00720283	0.0788466
Gse1	up in 5xFAD+CSF1Ri	720.762	1.18104	0.439504	2.68722	0.00720488	0.0788466
Cd244a	up in 5xFAD+CSF1Ri	93.4375	1.79573	0.668362	2.68676	0.00721491	0.0788721
Tcf7	up in 5xFAD+CSF1Ri	97.5897	3.08172	1.14715	2.68642	0.00722231	0.0788721
Wdr89	up in 5xFAD+CSF1Ri	80.1429	1.55232	0.57786	2.68633	0.00722414	0.0788721
Rps27l	up in 5xFAD+CSF1Ri	1110.74	0.663624	0.247387	2.68253	0.00730666	0.0794305
Oasl1	up in 5xFAD+CSF1Ri	19.7558	4.12308	1.53739	2.68188	0.007321	0.0795406
Rpl29	up in 5xFAD+CSF1Ri	1678.17	1.04614	0.39053	2.67877	0.00738932	0.0799813
Casz1	up in 5xFAD+CSF1Ri	155.389	1.20575	0.450129	2.67868	0.00739124	0.0799813
Phf11a	up in 5xFAD+CSF1Ri	64.461	1.93702	0.723989	2.67549	0.00746209	0.0805632
Gm9999	up in 5xFAD+CSF1Ri	25.2448	1.8752	0.701262	2.67403	0.00749454	0.0808212
Tbca	up in 5xFAD+CSF1Ri	2774.03	0.490442	0.18346	2.67329	0.00751115	0.0808873
Lonrf3	up in 5xFAD+CSF1Ri	461.079	1.03137	0.38585	2.67299	0.00751788	0.0808879
Krt7	up in 5xFAD+CSF1Ri	40.9235	4.17413	1.56204	2.67222	0.00753506	0.0810266
Dcp1b	up in 5xFAD+CSF1Ri	383.115	0.70207	0.262857	2.67093	0.00756423	0.0811553
Spata6	up in 5xFAD+CSF1Ri	203.583	1.25758	0.471384	2.66785	0.00763387	0.0816703
Gtse1	up in 5xFAD+CSF1Ri	36.4394	2.04593	0.767043	2.6673	0.00764644	0.0817584
Haus8	up in 5xFAD+CSF1Ri	159.728	1.09942	0.41231	2.66648	0.00766499	0.0818706
Szrd1	up in 5xFAD+CSF1Ri	737.242	0.686826	0.257701	2.66521	0.00769407	0.081989
Ddrgk1	up in 5xFAD+CSF1Ri	924.257	0.495216	0.185862	2.66442	0.00771205	0.0820879
Eef1akmt4	up in 5xFAD+CSF1Ri	165.354	1.57604	0.592288	2.66093	0.00779254	0.0828045
Pacs2	up in 5xFAD+CSF1Ri	2207.67	0.657163	0.24709	2.65961	0.00782309	0.0829423
Trim25	up in 5xFAD+CSF1Ri	3309.98	1.03204	0.388312	2.65777	0.00786596	0.0832099
Rpsa	up in 5xFAD+CSF1Ri	8306.91	0.696028	0.262104	2.65554	0.00791811	0.0835032
Polr2j	up in 5xFAD+CSF1Ri	212.753	1.11504	0.420354	2.65262	0.00798687	0.084018
Otud1	up in 5xFAD+CSF1Ri	603.24	0.773151	0.292087	2.64698	0.0081213	0.0851001
Galk1	up in 5xFAD+CSF1Ri	349.836	1.065	0.402508	2.64592	0.00814683	0.0852729
Fnip1	up in 5xFAD+CSF1Ri	1623.62	0.432643	0.163755	2.64201	0.00824147	0.0859298
Slc35c2	up in 5xFAD+CSF1Ri	660.032	0.648858	0.24585	2.63924	0.00830916	0.0865323
Cyp4v3	up in 5xFAD+CSF1Ri	766.202	0.831635	0.315145	2.6389	0.00831759	0.0865323
Nop53	up in 5xFAD+CSF1Ri	1908.86	0.661319	0.250686	2.63803	0.00833888	0.0866582
Wbp1l	up in 5xFAD+CSF1Ri	1393.38	0.459394	0.174471	2.63307	0.00846174	0.0877098
H2bc15	up in 5xFAD+CSF1Ri	33.3749	2.70711	1.03133	2.62487	0.00866818	0.0889053
Nol12	up in 5xFAD+CSF1Ri	505.103	1.10123	0.419628	2.62431	0.00868254	0.0890043
Otoa	up in 5xFAD+CSF1Ri	37.1886	3.47833	1.32693	2.62133	0.00875876	0.0896396
3110001I22Rik	up in 5xFAD+CSF1Ri	58.4413	1.27319	0.485842	2.62059	0.00877774	0.0897586
Gm2a	up in 5xFAD+CSF1Ri	3112.72	0.494069	0.18856	2.62022	0.00878727	0.0897645
Pbdc1	up in 5xFAD+CSF1Ri	731.673	0.959891	0.366355	2.62012	0.00878999	0.0897645
Glb1l	up in 5xFAD+CSF1Ri	134.241	1.31092	0.50068	2.61827	0.00883757	0.0901041
Rpl35	up in 5xFAD+CSF1Ri	1816.88	0.78869	0.301503	2.61586	0.0089002	0.0904981
Emp3	up in 5xFAD+CSF1Ri	203.253	1.12869	0.432209	2.61144	0.00901616	0.091439
Ctsh	up in 5xFAD+CSF1Ri	4080.5	0.683166	0.261616	2.61133	0.00901916	0.091439
Taf6l	up in 5xFAD+CSF1Ri	95.974	1.51046	0.57865	2.61032	0.00904581	0.091584
Paqr5	up in 5xFAD+CSF1Ri	77.7457	2.69548	1.03411	2.60657	0.00914544	0.0920652
Ggh	up in 5xFAD+CSF1Ri	443.485	1.12154	0.430321	2.60629	0.00915282	0.0920652
Gm527	up in 5xFAD+CSF1Ri	140.646	1.58687	0.609239	2.60467	0.00919638	0.0923652
Gns	up in 5xFAD+CSF1Ri	10188.9	0.729291	0.280117	2.60352	0.00922725	0.0925945
Mlx	up in 5xFAD+CSF1Ri	351.771	1.01224	0.390012	2.59541	0.00944783	0.0941889
Pcgf1	up in 5xFAD+CSF1Ri	154.636	1.48062	0.570597	2.59485	0.00946314	0.0942419
Gpx3	up in 5xFAD+CSF1Ri	254.538	1.14133	0.440296	2.59218	0.00953685	0.0946264
Ints11	up in 5xFAD+CSF1Ri	120.881	1.67538	0.646892	2.5899	0.0096005	0.0951579
Fbxw4	up in 5xFAD+CSF1Ri	197.199	1.35325	0.523978	2.58265	0.00980443	0.0967726
Slc31a1	up in 5xFAD+CSF1Ri	1070.34	0.647579	0.251222	2.57772	0.00994552	0.0977053
Asap1	up in 5xFAD+CSF1Ri	3488.63	0.394657	0.153186	2.57632	0.00998568	0.0979978
Jag2	up in 5xFAD+CSF1Ri	178.594	1.23513	0.479537	2.57567	0.0100046	0.0981326
Haao	up in 5xFAD+CSF1Ri	562.704	1.30407	0.507017	2.57204	0.0101102	0.0989627
Tmem159	up in 5xFAD+CSF1Ri	515.334	0.618705	0.240641	2.57108	0.0101383	0.0991865
Selenoh	up in 5xFAD+CSF1Ri	440.58	0.958566	0.372869	2.57078	0.0101469	0.0992184
Bank1	down in 5xFAD+CSF1Ri	778.518	-8.37222	0.464298	-18.032	1.09251e-72	4.12356e-69
Gbp7	down in 5xFAD+CSF1Ri	645.753	-3.36014	0.274647	-12.2344	2.03591e-34	1.92109e-31
Tjp1	down in 5xFAD+CSF1Ri	7433.25	-1.81487	0.16783	-10.8138	2.96248e-27	1.59737e-24
Ccl9	down in 5xFAD+CSF1Ri	955.889	-2.78947	0.258054	-10.8096	3.09904e-27	1.62459e-24
Rapgef5	down in 5xFAD+CSF1Ri	3019.78	-1.44188	0.151052	-9.54559	1.35337e-21	5.21241e-19
Clec4a3	down in 5xFAD+CSF1Ri	400.479	-2.16943	0.228822	-9.48086	2.52198e-21	9.33233e-19
Grap	down in 5xFAD+CSF1Ri	3843.82	-2.88688	0.313676	-9.20338	3.46877e-20	1.19023e-17
Maf	down in 5xFAD+CSF1Ri	5518.99	-2.32568	0.262743	-8.85153	8.6324e-19	2.58588e-16
Lrba	down in 5xFAD+CSF1Ri	1916.39	-1.48651	0.171569	-8.66424	4.54524e-18	1.2254e-15
Tmem204	down in 5xFAD+CSF1Ri	373.498	-3.18099	0.395246	-8.04812	8.40726e-16	1.78272e-13
Snn	down in 5xFAD+CSF1Ri	3978.25	-1.6646	0.210305	-7.91519	2.46874e-15	4.95639e-13
Eef2k	down in 5xFAD+CSF1Ri	1471.5	-1.89954	0.244261	-7.77671	7.44328e-15	1.47863e-12
Mycl	down in 5xFAD+CSF1Ri	155.887	-3.64292	0.480873	-7.57563	3.57376e-14	6.88204e-12
Ophn1	down in 5xFAD+CSF1Ri	1778.87	-1.59352	0.215683	-7.38825	1.48772e-13	2.72586e-11
Gimap5	down in 5xFAD+CSF1Ri	77.2625	-7.87958	1.08972	-7.2308	4.80149e-13	8.31319e-11
Cass4	down in 5xFAD+CSF1Ri	118.986	-4.86963	0.676223	-7.20121	5.96798e-13	1.01466e-10
Stab1	down in 5xFAD+CSF1Ri	519.489	-1.91671	0.266766	-7.18497	6.72222e-13	1.13269e-10
Adgrg1	down in 5xFAD+CSF1Ri	1861.16	-2.12568	0.30105	-7.06088	1.65451e-12	2.51806e-10
Ccdc162	down in 5xFAD+CSF1Ri	87.0912	-5.96154	0.854525	-6.97644	3.0275e-12	4.42906e-10
Itga9	down in 5xFAD+CSF1Ri	696.164	-2.15754	0.310947	-6.93863	3.95919e-12	5.74752e-10
Cflar	down in 5xFAD+CSF1Ri	4597.26	-1.35152	0.200354	-6.74566	1.52328e-11	1.99634e-09
Slc40a1	down in 5xFAD+CSF1Ri	515.309	-2.51568	0.376025	-6.69021	2.22856e-11	2.82264e-09
Ldhb	down in 5xFAD+CSF1Ri	6954.93	-1.13289	0.169626	-6.67876	2.40967e-11	3.03168e-09
Mtss1	down in 5xFAD+CSF1Ri	776.235	-1.98753	0.300502	-6.61402	3.7402e-11	4.52468e-09
Elmo1	down in 5xFAD+CSF1Ri	5675.84	-1.36577	0.207454	-6.58351	4.59468e-11	5.52298e-09
Gm7694	down in 5xFAD+CSF1Ri	180.024	-3.22474	0.495324	-6.51037	7.49675e-11	8.57447e-09
BC035044	down in 5xFAD+CSF1Ri	1177.69	-2.65625	0.409298	-6.48978	8.59613e-11	9.65632e-09
Sh3pxd2a	down in 5xFAD+CSF1Ri	1810.34	-1.4136	0.219348	-6.44457	1.15926e-10	1.2646e-08
Mpi	down in 5xFAD+CSF1Ri	622.021	-1.43647	0.223028	-6.44076	1.18877e-10	1.28934e-08
Gab1	down in 5xFAD+CSF1Ri	1595.64	-1.8987	0.301221	-6.30336	2.91266e-10	3.0202e-08
Dock10	down in 5xFAD+CSF1Ri	3627.23	-1.24823	0.198277	-6.2954	3.06604e-10	3.16188e-08
Sfpq	down in 5xFAD+CSF1Ri	2419.36	-0.942777	0.150482	-6.26503	3.72752e-10	3.78203e-08
Fchsd2	down in 5xFAD+CSF1Ri	2255.25	-1.20013	0.192599	-6.23122	4.62806e-10	4.59688e-08
Cep68	down in 5xFAD+CSF1Ri	1393.44	-1.38586	0.224898	-6.16218	7.1752e-10	6.94412e-08
Cmtm6	down in 5xFAD+CSF1Ri	6025.78	-1.73083	0.283018	-6.11562	9.61814e-10	9.16735e-08
Vav2	down in 5xFAD+CSF1Ri	1356.98	-1.55736	0.255286	-6.10046	1.05765e-09	1.00301e-07
Ly6g6e	down in 5xFAD+CSF1Ri	30.7661	-7.84132	1.30638	-6.00231	1.94529e-09	1.78211e-07
Lst1	down in 5xFAD+CSF1Ri	589.13	-2.55101	0.425968	-5.98874	2.11473e-09	1.92798e-07
Serpinf1	down in 5xFAD+CSF1Ri	364.858	-3.48177	0.589865	-5.90266	3.57692e-09	3.15438e-07
Nrip1	down in 5xFAD+CSF1Ri	3587.51	-1.12076	0.194195	-5.77132	7.86521e-09	6.39794e-07
Sqor	down in 5xFAD+CSF1Ri	1155.9	-1.47214	0.256402	-5.74151	9.38361e-09	7.50371e-07
Tmem119	down in 5xFAD+CSF1Ri	6115.36	-2.02121	0.357418	-5.65502	1.55827e-08	1.20523e-06
Srgap2	down in 5xFAD+CSF1Ri	5694.08	-1.46065	0.25952	-5.62829	1.82003e-08	1.39059e-06
Sesn1	down in 5xFAD+CSF1Ri	1571.59	-0.945199	0.171554	-5.50963	3.59597e-08	2.58035e-06
Tmem173	down in 5xFAD+CSF1Ri	1168.72	-1.71702	0.31531	-5.44551	5.16564e-08	3.59727e-06
Cmtm7	down in 5xFAD+CSF1Ri	549.34	-1.58441	0.291132	-5.44224	5.26145e-08	3.65052e-06
Txnip	down in 5xFAD+CSF1Ri	2452.24	-1.71622	0.316392	-5.42437	5.81595e-08	3.96571e-06
Cd38	down in 5xFAD+CSF1Ri	23.4578	-6.71375	1.25649	-5.34327	9.12844e-08	6.08735e-06
Dapp1	down in 5xFAD+CSF1Ri	2591.56	-1.60069	0.29967	-5.3415	9.21814e-08	6.10517e-06
Sft2d2	down in 5xFAD+CSF1Ri	3072.05	-1.27689	0.241171	-5.29456	1.19305e-07	7.71068e-06
Clec5a	down in 5xFAD+CSF1Ri	1710.92	-1.05266	0.19909	-5.28738	1.24082e-07	7.99207e-06
Mmp2	down in 5xFAD+CSF1Ri	126.794	-1.70079	0.322789	-5.26903	1.37148e-07	8.71469e-06
Fez2	down in 5xFAD+CSF1Ri	3553.54	-1.4805	0.283235	-5.22713	1.72161e-07	1.06526e-05
Etv5	down in 5xFAD+CSF1Ri	3075.72	-1.13086	0.216423	-5.22523	1.73934e-07	1.07271e-05
Glis3	down in 5xFAD+CSF1Ri	413.567	-1.5846	0.304426	-5.2052	1.93786e-07	1.17592e-05
Fam110a	down in 5xFAD+CSF1Ri	399.557	-1.60164	0.309176	-5.18033	2.21493e-07	1.32279e-05
Tspan18	down in 5xFAD+CSF1Ri	664.123	-3.8872	0.751721	-5.17107	2.32759e-07	1.377e-05
Ptp4a2	down in 5xFAD+CSF1Ri	15112.1	-0.725329	0.1403	-5.16986	2.3427e-07	1.38161e-05
Ecscr	down in 5xFAD+CSF1Ri	523.62	-2.8159	0.545293	-5.16402	2.41706e-07	1.41661e-05
Ceacam18	down in 5xFAD+CSF1Ri	23.6534	-7.46127	1.45809	-5.11717	3.10148e-07	1.78994e-05
Usp24	down in 5xFAD+CSF1Ri	3365	-1.12571	0.220285	-5.11023	3.21775e-07	1.85138e-05
Prkab1	down in 5xFAD+CSF1Ri	838.952	-1.89897	0.37287	-5.09284	3.52746e-07	2.01119e-05
Ccr1	down in 5xFAD+CSF1Ri	31.0404	-6.206	1.22571	-5.0632	4.12272e-07	2.30189e-05
Mmp28	down in 5xFAD+CSF1Ri	16.9934	-7.71557	1.5265	-5.05442	4.317e-07	2.39619e-05
Macroh2a1	down in 5xFAD+CSF1Ri	910.52	-1.16901	0.231379	-5.05234	4.3644e-07	2.4154e-05
Pdlim4	down in 5xFAD+CSF1Ri	394.733	-1.96408	0.38973	-5.03959	4.6652e-07	2.57432e-05
Snx6	down in 5xFAD+CSF1Ri	1247.17	-1.22267	0.242825	-5.0352	4.7736e-07	2.61882e-05
Dusp27	down in 5xFAD+CSF1Ri	141.836	-3.01424	0.601866	-5.00816	5.49542e-07	2.95469e-05
Cd164	down in 5xFAD+CSF1Ri	4809.31	-1.55039	0.31138	-4.97909	6.38852e-07	3.40577e-05
Gspt1	down in 5xFAD+CSF1Ri	1827.58	-0.960961	0.19303	-4.97831	6.41433e-07	3.40989e-05
Duoxa1	down in 5xFAD+CSF1Ri	79.0246	-5.1554	1.03967	-4.95869	7.09712e-07	3.72823e-05
Map4k4	down in 5xFAD+CSF1Ri	4284.29	-1.27491	0.257471	-4.95167	7.35793e-07	3.83588e-05
Wnk1	down in 5xFAD+CSF1Ri	31854	-1.05832	0.213948	-4.94662	7.55129e-07	3.92584e-05
P2ry12	down in 5xFAD+CSF1Ri	16414.6	-1.66489	0.338265	-4.92184	8.57339e-07	4.4161e-05
Timd4	down in 5xFAD+CSF1Ri	15.8298	-7.6138	1.5584	-4.88566	1.03084e-06	5.17394e-05
Siglech	down in 5xFAD+CSF1Ri	8343.88	-1.21085	0.249894	-4.84544	1.26329e-06	6.25744e-05
Tardbp	down in 5xFAD+CSF1Ri	2230.3	-0.875094	0.180955	-4.83597	1.325e-06	6.52883e-05
Col6a3	down in 5xFAD+CSF1Ri	107.376	-2.15041	0.444945	-4.83298	1.34505e-06	6.59321e-05
Pip4k2a	down in 5xFAD+CSF1Ri	14755.6	-0.944628	0.195565	-4.83026	1.36354e-06	6.6665e-05
Snta1	down in 5xFAD+CSF1Ri	365.424	-1.87584	0.388445	-4.82909	1.37159e-06	6.68038e-05
Arhgef6	down in 5xFAD+CSF1Ri	3829.85	-1.03516	0.214402	-4.82814	1.37817e-06	6.68607e-05
Pdlim5	down in 5xFAD+CSF1Ri	838.486	-1.18226	0.245155	-4.82251	1.41766e-06	6.84248e-05
Sparc	down in 5xFAD+CSF1Ri	30748.9	-1.51092	0.314817	-4.79938	1.59157e-06	7.60407e-05
Pnp	down in 5xFAD+CSF1Ri	1973.47	-1.55267	0.324621	-4.78302	1.72681e-06	8.20864e-05
Gimap1	down in 5xFAD+CSF1Ri	912.097	-1.80009	0.377955	-4.7627	1.91017e-06	9.03475e-05
Selenop	down in 5xFAD+CSF1Ri	30779.3	-0.990061	0.209424	-4.72754	2.27261e-06	0.000105637
Klk8	down in 5xFAD+CSF1Ri	518.346	-1.91175	0.404964	-4.72078	2.34945e-06	0.00010894
Siglece	down in 5xFAD+CSF1Ri	241.048	-4.52612	0.959078	-4.71924	2.3673e-06	0.000109499
Kdm1b	down in 5xFAD+CSF1Ri	418.744	-1.16181	0.247003	-4.70365	2.55554e-06	0.000117058
Slc2a5	down in 5xFAD+CSF1Ri	1088.15	-2.04768	0.435387	-4.70312	2.56211e-06	0.000117076
Pla2g2d	down in 5xFAD+CSF1Ri	14.9264	-7.52926	1.60287	-4.69736	2.63544e-06	0.000120135
Myo18b	down in 5xFAD+CSF1Ri	153.036	-2.63429	0.561204	-4.69401	2.67906e-06	0.000121537
Tbc1d9	down in 5xFAD+CSF1Ri	1670.86	-1.31247	0.28048	-4.67936	2.87775e-06	0.000129615
B4galt4	down in 5xFAD+CSF1Ri	881.895	-0.965138	0.206359	-4.67699	2.91123e-06	0.000130811
Cx3cr1	down in 5xFAD+CSF1Ri	8456.44	-1.25713	0.269776	-4.65992	3.16334e-06	0.000140467
Il6ra	down in 5xFAD+CSF1Ri	1893.02	-1.32165	0.284154	-4.65115	3.30085e-06	0.000144869
Idh2	down in 5xFAD+CSF1Ri	857.179	-1.62491	0.350635	-4.63421	3.58304e-06	0.000156164
Myo1b	down in 5xFAD+CSF1Ri	941.911	-1.16758	0.252097	-4.63147	3.6307e-06	0.000157514
Ccdc50	down in 5xFAD+CSF1Ri	3592.3	-0.69192	0.149595	-4.62528	3.74093e-06	0.000161924
Pld1	down in 5xFAD+CSF1Ri	1892.73	-2.00903	0.4352	-4.61634	3.90562e-06	0.000168665
Rnf216	down in 5xFAD+CSF1Ri	1072.16	-1.20856	0.261844	-4.61557	3.92015e-06	0.000168907
Slc4a7	down in 5xFAD+CSF1Ri	488.799	-1.04525	0.226653	-4.61167	3.99446e-06	0.000170166
Siglecg	down in 5xFAD+CSF1Ri	18.0514	-6.37347	1.38725	-4.59432	4.34169e-06	0.000183303
Klf3	down in 5xFAD+CSF1Ri	5142.46	-1.01888	0.22301	-4.56877	4.90598e-06	0.000206204
Ncaph	down in 5xFAD+CSF1Ri	298.624	-2.06739	0.452812	-4.56567	4.97912e-06	0.00020835
Cebpd	down in 5xFAD+CSF1Ri	181.833	-1.94422	0.427823	-4.54444	5.50824e-06	0.000229474
Ltc4s	down in 5xFAD+CSF1Ri	330.037	-1.48391	0.326834	-4.54026	5.61854e-06	0.00023304
Gpr165	down in 5xFAD+CSF1Ri	143.973	-4.30042	0.947847	-4.53704	5.70486e-06	0.000236101
Tpm3	down in 5xFAD+CSF1Ri	6054.32	-0.967449	0.213683	-4.52748	5.96899e-06	0.000245418
Alox5ap	down in 5xFAD+CSF1Ri	845.208	-1.5569	0.344173	-4.5236	6.07979e-06	0.00024943
Irf4	down in 5xFAD+CSF1Ri	171.428	-3.32858	0.736634	-4.51864	6.22396e-06	0.00025369
Nlrc4	down in 5xFAD+CSF1Ri	12.174	-7.23409	1.60397	-4.51011	6.4793e-06	0.000262398
Akirin2	down in 5xFAD+CSF1Ri	1946.48	-0.693729	0.153943	-4.5064	6.59375e-06	0.000266461
Glul	down in 5xFAD+CSF1Ri	17474.2	-0.87041	0.193386	-4.50091	6.76639e-06	0.000272853
Zhx1	down in 5xFAD+CSF1Ri	2921.89	-0.754788	0.16774	-4.49976	6.80287e-06	0.000273739
I830077J02Rik	down in 5xFAD+CSF1Ri	3123.19	-2.12338	0.473315	-4.4862	7.2506e-06	0.000289901
Marcks	down in 5xFAD+CSF1Ri	16556.3	-1.34834	0.301081	-4.47834	7.52263e-06	0.00029825
Rps6ka1	down in 5xFAD+CSF1Ri	2415.71	-1.45237	0.325384	-4.46355	8.06124e-06	0.000316941
Zfp652	down in 5xFAD+CSF1Ri	6560.33	-0.824623	0.184846	-4.46113	8.1527e-06	0.000319871
Gmfg	down in 5xFAD+CSF1Ri	1094.62	-0.947835	0.21406	-4.4279	9.51561e-06	0.000370265
Upk1b	down in 5xFAD+CSF1Ri	453.684	-3.66285	0.829487	-4.4158	1.00637e-05	0.000389984
Herpud1	down in 5xFAD+CSF1Ri	632.91	-1.09718	0.248624	-4.413	1.01947e-05	0.00039425
Nr3c1	down in 5xFAD+CSF1Ri	3602.78	-0.760828	0.172925	-4.39975	1.08375e-05	0.000417399
Tab2	down in 5xFAD+CSF1Ri	8684.76	-0.760514	0.173183	-4.39139	1.12627e-05	0.00043289
Ppfibp2	down in 5xFAD+CSF1Ri	258.482	-1.58793	0.361976	-4.38684	1.15007e-05	0.000441141
Zfhx3	down in 5xFAD+CSF1Ri	8663.3	-1.23834	0.283194	-4.37276	1.22684e-05	0.000467738
Alb	down in 5xFAD+CSF1Ri	11.7657	-7.18419	1.64648	-4.36337	1.28077e-05	0.000485355
Dip2b	down in 5xFAD+CSF1Ri	8547.54	-0.763098	0.175645	-4.34454	1.39568e-05	0.00052514
Gp9	down in 5xFAD+CSF1Ri	111.189	-3.82919	0.883067	-4.33624	1.4494e-05	0.000540574
Gimap6	down in 5xFAD+CSF1Ri	337.145	-2.53365	0.587925	-4.30947	1.63645e-05	0.000603187
P2ry13	down in 5xFAD+CSF1Ri	6419.5	-1.28535	0.298369	-4.30792	1.64797e-05	0.000606247
P2ry10b	down in 5xFAD+CSF1Ri	114.224	-1.77559	0.412318	-4.30636	1.6596e-05	0.000608512
Filip1l	down in 5xFAD+CSF1Ri	1006.93	-1.4877	0.345476	-4.30623	1.66057e-05	0.000608512
Fam107b	down in 5xFAD+CSF1Ri	983.578	-1.55531	0.36215	-4.29467	1.74957e-05	0.000637001
Mapre1	down in 5xFAD+CSF1Ri	4537.16	-1.1077	0.258107	-4.29164	1.77358e-05	0.000642437
Abcb4	down in 5xFAD+CSF1Ri	90.1423	-2.3631	0.550803	-4.29028	1.7845e-05	0.000645156
Sox4	down in 5xFAD+CSF1Ri	736.461	-1.50545	0.352608	-4.26948	1.95931e-05	0.00069495
Calcrl	down in 5xFAD+CSF1Ri	263.934	-1.19947	0.281299	-4.26403	2.0077e-05	0.000709536
Rab3il1	down in 5xFAD+CSF1Ri	3265.36	-1.36645	0.322607	-4.23565	2.27888e-05	0.000799386
Hnrnpr	down in 5xFAD+CSF1Ri	1604.01	-0.828205	0.19559	-4.23438	2.2918e-05	0.000802159
Casp8	down in 5xFAD+CSF1Ri	3297.43	-1.01298	0.239248	-4.23404	2.29528e-05	0.000802159
Ccnd1	down in 5xFAD+CSF1Ri	1297.19	-1.23228	0.292225	-4.21689	2.47699e-05	0.000854585
Soga1	down in 5xFAD+CSF1Ri	4501.8	-0.960629	0.228441	-4.20516	2.60903e-05	0.000896859
Pecam1	down in 5xFAD+CSF1Ri	212.498	-3.44782	0.821329	-4.19785	2.69457e-05	0.000921735
Rnase6	down in 5xFAD+CSF1Ri	93.343	-2.114	0.503946	-4.1949	2.72996e-05	0.000931641
Mef2a	down in 5xFAD+CSF1Ri	12125.6	-0.811101	0.193746	-4.18642	2.83389e-05	0.000958444
Pla2g4a	down in 5xFAD+CSF1Ri	445.883	-1.64476	0.393335	-4.18158	2.89486e-05	0.000972097
Rdx	down in 5xFAD+CSF1Ri	1779.52	-1.10582	0.264505	-4.18072	2.90589e-05	0.000974068
Pik3r6	down in 5xFAD+CSF1Ri	191.373	-1.29185	0.312668	-4.1317	3.6009e-05	0.00117957
Ext2	down in 5xFAD+CSF1Ri	872.325	-1.75926	0.426191	-4.12787	3.66146e-05	0.00119342
Armc3	down in 5xFAD+CSF1Ri	165.506	-2.70008	0.654805	-4.12349	3.73168e-05	0.00121421
Mrc1	down in 5xFAD+CSF1Ri	448.752	-4.83877	1.17645	-4.11304	3.9048e-05	0.00126184
Epb41l2	down in 5xFAD+CSF1Ri	22653.6	-1.1154	0.272186	-4.09794	4.1684e-05	0.00133786
Zfp658	down in 5xFAD+CSF1Ri	420.106	-1.40863	0.344193	-4.09256	4.26644e-05	0.00136512
Ggta1	down in 5xFAD+CSF1Ri	582.075	-1.6998	0.416159	-4.08449	4.41734e-05	0.00140107
Inpp4b	down in 5xFAD+CSF1Ri	2112.8	-0.950943	0.232864	-4.08368	4.43288e-05	0.00140365
Arcn1	down in 5xFAD+CSF1Ri	2791.02	-0.631391	0.154659	-4.08246	4.45607e-05	0.00140804
Atp6v0a2	down in 5xFAD+CSF1Ri	935.023	-1.12822	0.276863	-4.07501	4.6012e-05	0.00144003
Apobec2	down in 5xFAD+CSF1Ri	41.4258	-5.63521	1.38879	-4.05765	4.95698e-05	0.00153609
Clec10a	down in 5xFAD+CSF1Ri	10.6749	-7.04544	1.73687	-4.05639	4.9836e-05	0.00153929
Fam91a1	down in 5xFAD+CSF1Ri	7843.54	-0.874087	0.216045	-4.04585	5.21338e-05	0.00158688
Aif1	down in 5xFAD+CSF1Ri	11130.1	-0.74906	0.185199	-4.04461	5.24092e-05	0.00159215
Sla	down in 5xFAD+CSF1Ri	4006.42	-0.988021	0.244483	-4.04127	5.31629e-05	0.00160784
Arid1a	down in 5xFAD+CSF1Ri	7297.4	-0.711945	0.176432	-4.03523	5.45481e-05	0.00164184
Cd300a	down in 5xFAD+CSF1Ri	779.378	-0.954315	0.237525	-4.01774	5.87586e-05	0.0017518
Slc7a8	down in 5xFAD+CSF1Ri	3949.27	-0.755199	0.18812	-4.01445	5.95838e-05	0.00177081
Morc3	down in 5xFAD+CSF1Ri	815.726	-1.04091	0.260752	-3.99197	6.5528e-05	0.00191844
Nfkbia	down in 5xFAD+CSF1Ri	571.185	-1.36035	0.340892	-3.99056	6.59176e-05	0.00192272
Vcam1	down in 5xFAD+CSF1Ri	231.757	-1.6179	0.408297	-3.96256	7.41502e-05	0.00214297
Nfatc2	down in 5xFAD+CSF1Ri	1119.98	-0.976264	0.247083	-3.95115	7.77765e-05	0.00223409
Rasgrp4	down in 5xFAD+CSF1Ri	43.2991	-2.70674	0.685504	-3.94855	7.8627e-05	0.00224826
Tmem128	down in 5xFAD+CSF1Ri	353.165	-0.946031	0.24017	-3.93901	8.18193e-05	0.00232195
Sash3	down in 5xFAD+CSF1Ri	2254.93	-1.18346	0.301347	-3.92724	8.59276e-05	0.0024303
Eno3	down in 5xFAD+CSF1Ri	135.063	-2.10463	0.537397	-3.91635	8.99012e-05	0.00252473
Cd33	down in 5xFAD+CSF1Ri	14477.6	-1.04363	0.267978	-3.89444	9.84247e-05	0.00272756
Rp2	down in 5xFAD+CSF1Ri	3669.34	-0.727709	0.187563	-3.87982	0.000104536	0.00285874
Zcchc24	down in 5xFAD+CSF1Ri	1807.95	-0.911457	0.234943	-3.87948	0.000104679	0.00285874
Esr1	down in 5xFAD+CSF1Ri	250.105	-1.35152	0.348779	-3.87499	0.000106629	0.00290375
Cdc5l	down in 5xFAD+CSF1Ri	968.58	-0.714738	0.18532	-3.85677	0.000114895	0.00308874
Mlph	down in 5xFAD+CSF1Ri	1857.55	-1.0605	0.275444	-3.85016	0.000118043	0.00314929
Agps	down in 5xFAD+CSF1Ri	2407.65	-0.99656	0.258874	-3.84959	0.000118315	0.00314929
Cd2ap	down in 5xFAD+CSF1Ri	4157.42	-0.582943	0.152812	-3.81478	0.000136307	0.00353834
Itpr3	down in 5xFAD+CSF1Ri	109.507	-2.15462	0.566685	-3.80215	0.000143447	0.00369321
Stag2	down in 5xFAD+CSF1Ri	2590.17	-0.931516	0.245362	-3.7965	0.000146754	0.00376201
Hykk	down in 5xFAD+CSF1Ri	226.782	-1.25739	0.331221	-3.79623	0.000146916	0.00376201
Gpr155	down in 5xFAD+CSF1Ri	1538.32	-0.828275	0.218618	-3.78868	0.000151451	0.00387288
Ccr5	down in 5xFAD+CSF1Ri	1537.95	-1.46225	0.385989	-3.78831	0.000151674	0.00387333
Baz1a	down in 5xFAD+CSF1Ri	828.278	-1.07453	0.285329	-3.76591	0.000165942	0.00416443
Eif3a	down in 5xFAD+CSF1Ri	11956.8	-0.586358	0.156091	-3.75651	0.000172299	0.00430109
Acp2	down in 5xFAD+CSF1Ri	2684.12	-0.855015	0.228027	-3.74963	0.000177099	0.00439872
Tlr5	down in 5xFAD+CSF1Ri	95.8253	-3.77894	1.01003	-3.74142	0.000182985	0.00451412
Igfbp4	down in 5xFAD+CSF1Ri	405.144	-0.858473	0.230243	-3.72856	0.000192579	0.00471993
Itgam	down in 5xFAD+CSF1Ri	15215.5	-1.37574	0.369463	-3.72363	0.000196375	0.00480674
Hsp90ab1	down in 5xFAD+CSF1Ri	21095	-0.47269	0.127548	-3.70599	0.000210567	0.00509463
Cd80	down in 5xFAD+CSF1Ri	243.102	-1.55835	0.421173	-3.70002	0.000215585	0.00519592
Ap1s2	down in 5xFAD+CSF1Ri	1912.97	-0.923587	0.249964	-3.69489	0.000219984	0.00528531
Tgfbr1	down in 5xFAD+CSF1Ri	12088.8	-0.901579	0.244039	-3.6944	0.000220408	0.00528531
Foxo4	down in 5xFAD+CSF1Ri	162.414	-1.4684	0.398996	-3.68024	0.000233015	0.00555937
Il16	down in 5xFAD+CSF1Ri	1325.6	-1.03008	0.280661	-3.6702	0.000242364	0.00573889
Tgm2	down in 5xFAD+CSF1Ri	1045.37	-5.33508	1.45546	-3.66557	0.00024679	0.00582372
Ntpcr	down in 5xFAD+CSF1Ri	1550.67	-0.961169	0.262818	-3.65716	0.000255025	0.00595788
Wdfy2	down in 5xFAD+CSF1Ri	1040.57	-1.30423	0.356983	-3.65349	0.000258704	0.00602748
Khk	down in 5xFAD+CSF1Ri	673.246	-0.925619	0.253661	-3.64904	0.000263227	0.00611759
Arhgap5	down in 5xFAD+CSF1Ri	11525.3	-0.509067	0.139718	-3.64354	0.000268912	0.00621925
Gadl1	down in 5xFAD+CSF1Ri	32.4204	-3.4834	0.95869	-3.6335	0.000279601	0.00639168
Sh2b3	down in 5xFAD+CSF1Ri	2790.18	-1.09345	0.301795	-3.62315	0.000291035	0.00661737
Entpd1	down in 5xFAD+CSF1Ri	6977.35	-0.883516	0.243978	-3.6213	0.000293128	0.00664892
Mtr	down in 5xFAD+CSF1Ri	1009.91	-1.5348	0.425095	-3.61048	0.000305628	0.00687415
Ppp2r1b	down in 5xFAD+CSF1Ri	919.789	-1.00449	0.278352	-3.6087	0.00030774	0.00690566
Plcg1	down in 5xFAD+CSF1Ri	914.311	-0.825233	0.228835	-3.60623	0.000310672	0.00693846
Mymk	down in 5xFAD+CSF1Ri	315.363	-2.21802	0.619078	-3.58277	0.000339966	0.00749514
Tgfbi	down in 5xFAD+CSF1Ri	215.145	-1.0559	0.295301	-3.57568	0.000349321	0.00767449
Enox2	down in 5xFAD+CSF1Ri	328.14	-0.987471	0.276655	-3.56932	0.000357903	0.00781753
Mcfd2	down in 5xFAD+CSF1Ri	1535.49	-0.927116	0.259871	-3.5676	0.000360266	0.00784191
Fgd2	down in 5xFAD+CSF1Ri	1220.76	-1.99987	0.563183	-3.55101	0.000383758	0.00826481
Evl	down in 5xFAD+CSF1Ri	1114.88	-0.805268	0.227272	-3.54319	0.000395312	0.00844883
Top2b	down in 5xFAD+CSF1Ri	2025	-0.819379	0.231483	-3.5397	0.000400583	0.00854214
Crybb1	down in 5xFAD+CSF1Ri	953.451	-3.65251	1.03527	-3.52809	0.000418576	0.0088261
Arhgap30	down in 5xFAD+CSF1Ri	4900.56	-0.914749	0.259547	-3.52441	0.000424433	0.00891971
Tbc1d5	down in 5xFAD+CSF1Ri	2922.6	-0.723927	0.206762	-3.50126	0.000463071	0.00964577
Pwwp2a	down in 5xFAD+CSF1Ri	1117.28	-0.819341	0.234183	-3.49873	0.000467488	0.00972705
Lcp1	down in 5xFAD+CSF1Ri	7777.87	-0.868073	0.248245	-3.49684	0.0004708	0.00977441
Acss1	down in 5xFAD+CSF1Ri	1376.4	-0.577102	0.165302	-3.49119	0.00048087	0.00996155
Rnase4	down in 5xFAD+CSF1Ri	10203.4	-0.805033	0.230932	-3.48602	0.000490273	0.0101452
Commd8	down in 5xFAD+CSF1Ri	4032.33	-0.92041	0.264518	-3.47958	0.000502209	0.0103384
Nipbl	down in 5xFAD+CSF1Ri	4758.06	-0.618346	0.17786	-3.47659	0.000507834	0.0104285
Rel	down in 5xFAD+CSF1Ri	1540.62	-0.984742	0.283663	-3.47152	0.000517516	0.0106158
Chst7	down in 5xFAD+CSF1Ri	90.5759	-2.91426	0.840047	-3.46917	0.000522071	0.0106976
Pik3r1	down in 5xFAD+CSF1Ri	7110.31	-0.892217	0.257838	-3.46038	0.000539415	0.0109815
Cst3	down in 5xFAD+CSF1Ri	216015	-0.74224	0.214654	-3.45784	0.000544527	0.0110617
Lpcat2	down in 5xFAD+CSF1Ri	2856.59	-1.15146	0.33312	-3.45659	0.000547066	0.0111013
Prim2	down in 5xFAD+CSF1Ri	140.066	-1.7875	0.517557	-3.45373	0.000552895	0.0111716
Eif5b	down in 5xFAD+CSF1Ri	4083	-0.873751	0.253451	-3.44741	0.000565984	0.0113389
Alox5	down in 5xFAD+CSF1Ri	381.57	-1.73738	0.505094	-3.43972	0.000582309	0.0115921
Itch	down in 5xFAD+CSF1Ri	3154.98	-0.646051	0.187879	-3.43865	0.000584623	0.0116137
Akr1b10	down in 5xFAD+CSF1Ri	746.401	-1.09674	0.320471	-3.42229	0.00062097	0.0122327
C1rl	down in 5xFAD+CSF1Ri	17.9616	-4.25622	1.2466	-3.41426	0.000639559	0.0125205
Snw1	down in 5xFAD+CSF1Ri	887.505	-0.761635	0.223109	-3.41374	0.000640784	0.0125315
Zfp36l2	down in 5xFAD+CSF1Ri	1452.31	-0.985756	0.289206	-3.40849	0.000653225	0.0127352
Ofd1	down in 5xFAD+CSF1Ri	191.098	-1.1138	0.327134	-3.40473	0.000662287	0.0128587
Tspan14	down in 5xFAD+CSF1Ri	1186.57	-0.872841	0.256618	-3.40132	0.000670617	0.012979
Kpnb1	down in 5xFAD+CSF1Ri	4581.7	-0.866224	0.25508	-3.39589	0.000684065	0.0131463
Hk2	down in 5xFAD+CSF1Ri	4835.32	-0.759446	0.224011	-3.39021	0.000698393	0.0133537
Bco2	down in 5xFAD+CSF1Ri	616.321	-1.19626	0.353056	-3.3883	0.000703267	0.0134197
H2az2	down in 5xFAD+CSF1Ri	595.641	-0.762496	0.225193	-3.38597	0.000709282	0.0135208
Wdr41	down in 5xFAD+CSF1Ri	732.874	-0.685779	0.202808	-3.38143	0.000721108	0.0137307
Mapk14	down in 5xFAD+CSF1Ri	3818.53	-0.905946	0.268478	-3.37438	0.000739811	0.0140319
Lrch1	down in 5xFAD+CSF1Ri	1464.81	-0.785811	0.233175	-3.37004	0.00075157	0.0142121
Frmd4a	down in 5xFAD+CSF1Ri	5836.67	-0.90608	0.269208	-3.36573	0.000763413	0.0143927
Frg1	down in 5xFAD+CSF1Ri	396.812	-0.890421	0.264688	-3.36404	0.000768118	0.0144526
Hcls1	down in 5xFAD+CSF1Ri	2759.1	-1.02819	0.306728	-3.35211	0.000801984	0.0149704
Hfe	down in 5xFAD+CSF1Ri	722.467	-1.13944	0.340465	-3.34672	0.000817727	0.0152191
Tagap	down in 5xFAD+CSF1Ri	790.142	-1.10147	0.329656	-3.34126	0.000833994	0.0154457
Ccdc93	down in 5xFAD+CSF1Ri	2064.74	-1.03791	0.311184	-3.33536	0.000851901	0.015685
Casp3	down in 5xFAD+CSF1Ri	333.924	-1.3465	0.40412	-3.33192	0.000862477	0.0158642
Sufu	down in 5xFAD+CSF1Ri	354.005	-1.4119	0.424692	-3.32453	0.000885682	0.0161806
Itpripl1	down in 5xFAD+CSF1Ri	912.286	-1.14241	0.344049	-3.32048	0.000898622	0.0163553
Il17ra	down in 5xFAD+CSF1Ri	3175.24	-0.989176	0.297904	-3.32046	0.000898707	0.0163553
Lrrc3	down in 5xFAD+CSF1Ri	4984.92	-0.877448	0.264404	-3.31858	0.000904753	0.0164425
Nck1	down in 5xFAD+CSF1Ri	500.869	-1.09676	0.330841	-3.31508	0.000916164	0.0165807
1700001C19Rik	down in 5xFAD+CSF1Ri	54.3947	-2.76944	0.835422	-3.31502	0.000916367	0.0165807
Pkn1	down in 5xFAD+CSF1Ri	670.037	-0.731802	0.220778	-3.31466	0.000917557	0.0165863
Ctnnal1	down in 5xFAD+CSF1Ri	324.554	-1.07636	0.325279	-3.30903	0.000936213	0.0168751
Bin2	down in 5xFAD+CSF1Ri	18348.7	-1.30488	0.395527	-3.29911	0.000969932	0.0173953
Pggt1b	down in 5xFAD+CSF1Ri	1546.2	-0.572099	0.17342	-3.29891	0.000970607	0.0173953
Fam49b	down in 5xFAD+CSF1Ri	3984.13	-0.788448	0.239219	-3.29593	0.000980956	0.0175475
Cysltr1	down in 5xFAD+CSF1Ri	385.931	-1.23149	0.374716	-3.28647	0.00101453	0.0179776
Rock1	down in 5xFAD+CSF1Ri	2569.19	-0.755748	0.230122	-3.28411	0.00102304	0.0180605
Grk2	down in 5xFAD+CSF1Ri	1710.21	-0.976628	0.297911	-3.27826	0.00104451	0.0183936
Kcnk6	down in 5xFAD+CSF1Ri	2075.88	-1.10863	0.338212	-3.27791	0.0010458	0.0183936
Bin1	down in 5xFAD+CSF1Ri	4125.43	-0.837499	0.256914	-3.25984	0.00111475	0.0193182
Spg20	down in 5xFAD+CSF1Ri	1324.46	-0.999653	0.307379	-3.25218	0.00114524	0.0197198
Tmem273	down in 5xFAD+CSF1Ri	502.64	-0.880749	0.270882	-3.25142	0.00114831	0.0197547
Rcsd1	down in 5xFAD+CSF1Ri	1475.75	-1.28442	0.395238	-3.24974	0.00115511	0.0198536
Slc29a3	down in 5xFAD+CSF1Ri	4009.52	-1.03791	0.321501	-3.22833	0.00124515	0.0210577
Capza2	down in 5xFAD+CSF1Ri	10302	-0.797051	0.247297	-3.22306	0.0012683	0.0213519
Sox13	down in 5xFAD+CSF1Ri	20.9983	-3.88264	1.20526	-3.22142	0.00127559	0.0214363
Fscn1	down in 5xFAD+CSF1Ri	2850.95	-0.911335	0.283601	-3.21344	0.00131155	0.0219235
Pxn	down in 5xFAD+CSF1Ri	1526.68	-1.05258	0.327611	-3.21291	0.00131398	0.0219326
Eif4g2	down in 5xFAD+CSF1Ri	26430.6	-0.582687	0.18138	-3.21252	0.00131574	0.0219326
Man1a	down in 5xFAD+CSF1Ri	1661.56	-1.22554	0.383466	-3.19596	0.00139365	0.0228903
Vrk1	down in 5xFAD+CSF1Ri	687.333	-1.12174	0.351157	-3.1944	0.00140122	0.0229946
Cbl	down in 5xFAD+CSF1Ri	4935.9	-0.900294	0.281943	-3.19318	0.00140715	0.0230719
Ubac2	down in 5xFAD+CSF1Ri	234.574	-0.836397	0.262466	-3.18668	0.00143914	0.0235474
Rere	down in 5xFAD+CSF1Ri	4449.37	-0.555018	0.17457	-3.17933	0.00147614	0.0240359
Jak1	down in 5xFAD+CSF1Ri	4318.94	-0.917584	0.288662	-3.17875	0.00147911	0.0240636
Twf2	down in 5xFAD+CSF1Ri	1230.09	-0.860092	0.271613	-3.1666	0.0015423	0.0248347
Ptgs1	down in 5xFAD+CSF1Ri	4173.26	-1.12682	0.355881	-3.16627	0.00154406	0.0248418
Selenof	down in 5xFAD+CSF1Ri	3344.04	-0.82292	0.26017	-3.16301	0.00156145	0.0250788
Arhgap12	down in 5xFAD+CSF1Ri	1606.58	-0.803174	0.254157	-3.16015	0.00157688	0.0252789
Akap13	down in 5xFAD+CSF1Ri	9916.87	-0.790384	0.250907	-3.1501	0.00163215	0.0259275
Hnrnpm	down in 5xFAD+CSF1Ri	2144.42	-0.699008	0.222156	-3.14647	0.00165255	0.0261741
Otulinl	down in 5xFAD+CSF1Ri	1977.7	-0.809303	0.257741	-3.13998	0.0016896	0.0266383
Arhgap11a	down in 5xFAD+CSF1Ri	1093.52	-0.866733	0.276239	-3.13762	0.00170324	0.0267957
Oxsr1	down in 5xFAD+CSF1Ri	1130.94	-0.544875	0.173809	-3.1349	0.00171911	0.0269685
Tgs1	down in 5xFAD+CSF1Ri	2178.36	-0.80026	0.255531	-3.13175	0.00173766	0.0271917
Afap1l1	down in 5xFAD+CSF1Ri	513.364	-1.36717	0.436938	-3.12898	0.00175413	0.0273586
Klf2	down in 5xFAD+CSF1Ri	44.5943	-3.08581	0.987	-3.12645	0.0017693	0.027527
Crybg1	down in 5xFAD+CSF1Ri	34.718	-2.49209	0.797719	-3.12402	0.00178396	0.0276638
Ggt5	down in 5xFAD+CSF1Ri	96.2762	-2.33705	0.749585	-3.1178	0.00182209	0.0280863
Gbp3	down in 5xFAD+CSF1Ri	178.552	-2.63248	0.844951	-3.11554	0.0018361	0.0282402
Adap2	down in 5xFAD+CSF1Ri	4669.63	-0.81164	0.262996	-3.08613	0.00202781	0.0305662
Pde3b	down in 5xFAD+CSF1Ri	4044.57	-0.905718	0.294304	-3.07749	0.00208754	0.0313165
Zfp706	down in 5xFAD+CSF1Ri	4816.9	-0.589675	0.192224	-3.06765	0.00215747	0.0321865
Myo18a	down in 5xFAD+CSF1Ri	1633.57	-0.722587	0.235851	-3.06375	0.00218582	0.0325835
Fbxw10	down in 5xFAD+CSF1Ri	13.1809	-3.36629	1.09905	-3.06292	0.0021919	0.0326485
Ppcdc	down in 5xFAD+CSF1Ri	1355.97	-0.938793	0.306632	-3.06163	0.00220138	0.0327624
Mtus1	down in 5xFAD+CSF1Ri	7550.34	-0.86365	0.282208	-3.06033	0.00221095	0.0328285
Selplg	down in 5xFAD+CSF1Ri	10019.4	-0.865544	0.282852	-3.06007	0.00221289	0.0328314
Baz1b	down in 5xFAD+CSF1Ri	3134.43	-0.517335	0.169168	-3.05812	0.00222732	0.0329551
2810006K23Rik	down in 5xFAD+CSF1Ri	557.237	-1.01262	0.331265	-3.05683	0.00223689	0.033006
Prmt9	down in 5xFAD+CSF1Ri	168.296	-1.11937	0.366757	-3.05209	0.00227256	0.033324
Casc3	down in 5xFAD+CSF1Ri	967.383	-0.789987	0.259411	-3.04531	0.00232444	0.0339264
Dock4	down in 5xFAD+CSF1Ri	1942.6	-0.897145	0.294666	-3.04462	0.00232973	0.0339511
Tmem63a	down in 5xFAD+CSF1Ri	1023.26	-0.603158	0.198947	-3.03175	0.00243143	0.0352697
Ptger3	down in 5xFAD+CSF1Ri	66.6772	-3.18607	1.05662	-3.01535	0.00256682	0.0367136
Gabpb1	down in 5xFAD+CSF1Ri	770.485	-0.896052	0.298361	-3.00325	0.00267113	0.0379019
Olfr30	down in 5xFAD+CSF1Ri	26.4912	-4.59713	1.53164	-3.00145	0.00268694	0.038069
2610528A11Rik	down in 5xFAD+CSF1Ri	407.114	-1.16249	0.389211	-2.98679	0.0028192	0.0396748
Golim4	down in 5xFAD+CSF1Ri	611.115	-1.09329	0.366903	-2.97978	0.00288451	0.0403532
Adtrp	down in 5xFAD+CSF1Ri	19.3822	-3.23884	1.0882	-2.97633	0.00291723	0.0406903
Acy1	down in 5xFAD+CSF1Ri	68.2967	-1.43774	0.483148	-2.97576	0.00292259	0.040735
Nfia	down in 5xFAD+CSF1Ri	3365.72	-0.658656	0.222476	-2.96057	0.00307067	0.0422991
Ikzf1	down in 5xFAD+CSF1Ri	9282.75	-0.724582	0.244881	-2.95891	0.00308729	0.0424041
Srsf6	down in 5xFAD+CSF1Ri	1131.09	-0.646968	0.218797	-2.95694	0.00310713	0.0425528
Kcnd1	down in 5xFAD+CSF1Ri	873.655	-1.17267	0.396927	-2.95438	0.00313299	0.042765
Vamp5	down in 5xFAD+CSF1Ri	177.994	-1.29042	0.437668	-2.9484	0.00319422	0.0432978
Iscu	down in 5xFAD+CSF1Ri	1916.84	-0.552422	0.187903	-2.93993	0.00328287	0.0440957
Bid	down in 5xFAD+CSF1Ri	517.613	-1.08077	0.367923	-2.93748	0.00330886	0.04435
Kalrn	down in 5xFAD+CSF1Ri	37194.9	-1.01724	0.346404	-2.93657	0.00331863	0.0444178
Ms4a4a	down in 5xFAD+CSF1Ri	12.3739	-4.78142	1.6298	-2.93374	0.00334905	0.0446666
Tle3	down in 5xFAD+CSF1Ri	1094.15	-0.958456	0.327416	-2.92734	0.0034188	0.0454684
Limd2	down in 5xFAD+CSF1Ri	2706.21	-0.91435	0.313053	-2.92075	0.00349193	0.046213
Mpig6b	down in 5xFAD+CSF1Ri	11.3954	-4.1784	1.43128	-2.91934	0.00350769	0.0463565
Myl2	down in 5xFAD+CSF1Ri	258.372	-1.02593	0.35248	-2.91062	0.00360712	0.047372
Rbmxl1	down in 5xFAD+CSF1Ri	217.697	-1.04539	0.359297	-2.90954	0.00361965	0.0474705
Cd36	down in 5xFAD+CSF1Ri	39.5681	-3.22323	1.10893	-2.9066	0.00365374	0.0478095
Cfap74	down in 5xFAD+CSF1Ri	354.301	-1.55081	0.535255	-2.89732	0.00376363	0.0489505
Il7r	down in 5xFAD+CSF1Ri	210.293	-4.41138	1.52406	-2.8945	0.00379767	0.0493253
Cyb561a3	down in 5xFAD+CSF1Ri	666.266	-1.1636	0.402839	-2.88851	0.0038707	0.0500328
Engase	down in 5xFAD+CSF1Ri	147.039	-1.33742	0.46359	-2.88492	0.00391515	0.0504147
Trim30c	down in 5xFAD+CSF1Ri	76.8781	-1.86887	0.647856	-2.8847	0.00391781	0.0504147
Cryl1	down in 5xFAD+CSF1Ri	1008.5	-0.908685	0.315335	-2.88165	0.00395598	0.0507527
Arhgap29	down in 5xFAD+CSF1Ri	377.701	-1.30017	0.452089	-2.87593	0.00402845	0.0514725
March1	down in 5xFAD+CSF1Ri	2173.88	-0.787335	0.27426	-2.87076	0.00409489	0.052286
Cnn2	down in 5xFAD+CSF1Ri	216.837	-1.95888	0.682538	-2.86999	0.00410487	0.0523426
Hnrnpa2b1	down in 5xFAD+CSF1Ri	13617.1	-0.801386	0.280154	-2.86052	0.00422953	0.0535343
Cd209f	down in 5xFAD+CSF1Ri	49.0126	-4.36582	1.53119	-2.85127	0.00435456	0.0548391
Adcy7	down in 5xFAD+CSF1Ri	366.501	-0.855835	0.300288	-2.85004	0.00437131	0.0549237
Sncaip	down in 5xFAD+CSF1Ri	436.233	-1.13844	0.401486	-2.83557	0.00457439	0.0567947
Tent5a	down in 5xFAD+CSF1Ri	1250.45	-0.818948	0.289017	-2.83356	0.00460321	0.0571149
Clec4a1	down in 5xFAD+CSF1Ri	35.2464	-3.356	1.18764	-2.82578	0.00471656	0.058139
Tifab	down in 5xFAD+CSF1Ri	3045.34	-0.648565	0.229962	-2.82031	0.00479773	0.0588705
Tmem144	down in 5xFAD+CSF1Ri	215.552	-1.02483	0.363901	-2.81623	0.00485902	0.0593908
Itsn2	down in 5xFAD+CSF1Ri	3242.27	-0.39204	0.139316	-2.81403	0.0048924	0.0596443
Nrm	down in 5xFAD+CSF1Ri	259.165	-1.10455	0.392816	-2.81188	0.00492534	0.0599175
Nid2	down in 5xFAD+CSF1Ri	70.4431	-2.44386	0.870438	-2.80762	0.00499094	0.0605328
Utp11	down in 5xFAD+CSF1Ri	528.949	-0.85335	0.30462	-2.80135	0.00508887	0.0614834
Tceanc	down in 5xFAD+CSF1Ri	240	-0.981525	0.350556	-2.79991	0.00511173	0.0617201
Usp21	down in 5xFAD+CSF1Ri	933.74	-0.666124	0.238121	-2.79742	0.00515126	0.0620142
Gna15	down in 5xFAD+CSF1Ri	1023.78	-1.01727	0.364055	-2.79428	0.00520161	0.0623664
Snx18	down in 5xFAD+CSF1Ri	4528.31	-0.593041	0.212702	-2.78813	0.00530127	0.0631601
Plcl2	down in 5xFAD+CSF1Ri	1875.11	-0.628644	0.226795	-2.77186	0.00557369	0.0657417
Ddah2	down in 5xFAD+CSF1Ri	393.347	-1.28123	0.463149	-2.76634	0.00566892	0.066643
Abcg2	down in 5xFAD+CSF1Ri	473.935	-0.789169	0.285885	-2.76044	0.0057723	0.0673269
9130023H24Rik	down in 5xFAD+CSF1Ri	166.158	-0.835653	0.303921	-2.74957	0.00596727	0.0691309
Aftph	down in 5xFAD+CSF1Ri	3407.53	-0.69293	0.252053	-2.74914	0.00597519	0.0691802
Abca9	down in 5xFAD+CSF1Ri	3258.45	-0.783608	0.285094	-2.7486	0.00598512	0.0692527
Tpm3-rs7	down in 5xFAD+CSF1Ri	794.234	-0.693528	0.252552	-2.74608	0.00603116	0.0696573
Lyn	down in 5xFAD+CSF1Ri	6306.8	-0.829562	0.30258	-2.74163	0.00611356	0.0703936
Slc5a9	down in 5xFAD+CSF1Ri	20.6027	-4.51745	1.64954	-2.73861	0.00617	0.0707844
Fbrsl1	down in 5xFAD+CSF1Ri	1545.09	-0.53529	0.195906	-2.73238	0.00628782	0.0717435
Uba2	down in 5xFAD+CSF1Ri	858.821	-0.656835	0.240551	-2.73055	0.00632292	0.0720134
Smap2	down in 5xFAD+CSF1Ri	11181.9	-0.520818	0.191271	-2.72294	0.0064704	0.0733831
Ino80c	down in 5xFAD+CSF1Ri	1120.34	-0.869268	0.321649	-2.70254	0.00688123	0.0767056
Ago1	down in 5xFAD+CSF1Ri	2684.51	-0.801711	0.297326	-2.6964	0.00700932	0.0776291
Bbs9	down in 5xFAD+CSF1Ri	1929.74	-0.808941	0.300055	-2.69598	0.00701823	0.0776822
Ankrd44	down in 5xFAD+CSF1Ri	2646.03	-0.884702	0.328292	-2.69486	0.00704182	0.0778976
Sgsh	down in 5xFAD+CSF1Ri	81.4591	-1.60855	0.596979	-2.69448	0.00704979	0.0779401
Rhob	down in 5xFAD+CSF1Ri	10705.6	-0.619835	0.230337	-2.691	0.00712391	0.0784621
Anks6	down in 5xFAD+CSF1Ri	117.281	-0.8249	0.306659	-2.68996	0.00714616	0.0785788
Hltf	down in 5xFAD+CSF1Ri	1257.31	-0.70246	0.261156	-2.68981	0.0071492	0.0785788
Ddit4	down in 5xFAD+CSF1Ri	330.557	-1.50077	0.558305	-2.68809	0.00718619	0.078756
Nbeal2	down in 5xFAD+CSF1Ri	252.466	-1.61186	0.601486	-2.6798	0.0073667	0.079899
0610040J01Rik	down in 5xFAD+CSF1Ri	1396.43	-0.8164	0.30511	-2.67576	0.00745599	0.0805435
Adrb2	down in 5xFAD+CSF1Ri	204.65	-1.40029	0.524554	-2.6695	0.00759652	0.0814554
Ccdc78	down in 5xFAD+CSF1Ri	10.0809	-6.96285	2.60985	-2.66791	0.00763248	0.0816703
Pik3cd	down in 5xFAD+CSF1Ri	1259.89	-0.930811	0.349174	-2.66575	0.0076816	0.0819023
Srl	down in 5xFAD+CSF1Ri	128.43	-1.48173	0.556009	-2.66494	0.00770013	0.0820072
Lactb	down in 5xFAD+CSF1Ri	315.111	-1.2	0.451089	-2.66023	0.00780881	0.0828859
Smo	down in 5xFAD+CSF1Ri	744.452	-0.886054	0.333127	-2.65981	0.00781853	0.0829406
Txnrd3	down in 5xFAD+CSF1Ri	96.7131	-1.18956	0.44764	-2.6574	0.00787462	0.0832548
Usp8	down in 5xFAD+CSF1Ri	4941.41	-0.704007	0.264955	-2.65709	0.00788194	0.0832787
Vhl	down in 5xFAD+CSF1Ri	1211.95	-0.724529	0.272814	-2.65576	0.00791291	0.0835032
Diaph2	down in 5xFAD+CSF1Ri	3323.92	-0.814331	0.307037	-2.65223	0.00799626	0.0840699
Ulk2	down in 5xFAD+CSF1Ri	7266.74	-0.604975	0.228828	-2.6438	0.00819808	0.0856668
Slc29a1	down in 5xFAD+CSF1Ri	157.196	-0.98186	0.372723	-2.63429	0.00843133	0.0874745
Mepce	down in 5xFAD+CSF1Ri	607.045	-0.817999	0.310791	-2.63199	0.00848856	0.0878268
Tmem268	down in 5xFAD+CSF1Ri	392.963	-0.955005	0.362875	-2.63177	0.00849404	0.0878354
Zfp809	down in 5xFAD+CSF1Ri	621.615	-0.595338	0.226729	-2.62577	0.00864535	0.0888507
Syk	down in 5xFAD+CSF1Ri	1216.7	-1.04578	0.399785	-2.61587	0.00890017	0.0904981
Gdi2	down in 5xFAD+CSF1Ri	10431.6	-0.57794	0.221207	-2.61266	0.00898396	0.0912024
Trim26	down in 5xFAD+CSF1Ri	1339.07	-0.841045	0.322479	-2.60806	0.00910577	0.0920174
Inka1	down in 5xFAD+CSF1Ri	391.541	-1.10712	0.424536	-2.60783	0.00911173	0.0920174
Pnpo	down in 5xFAD+CSF1Ri	874.422	-0.460896	0.17756	-2.59572	0.0094393	0.0941535
Cryba4	down in 5xFAD+CSF1Ri	448.589	-1.1934	0.460342	-2.59242	0.00953047	0.0946129
Qk	down in 5xFAD+CSF1Ri	29294.4	-0.571892	0.220852	-2.58948	0.00961218	0.0952236
Icos	down in 5xFAD+CSF1Ri	22.0423	-3.47096	1.34056	-2.58918	0.0096205	0.0952561
Ly6g6d	down in 5xFAD+CSF1Ri	27.8578	-1.85217	0.717785	-2.5804	0.00986867	0.0971526
Phgdh	down in 5xFAD+CSF1Ri	292.604	-0.815395	0.316227	-2.57851	0.00992284	0.097635
Nkap	down in 5xFAD+CSF1Ri	854.465	-0.833554	0.323329	-2.57804	0.00993632	0.0976657

## Sheet: 5xFAD+CSF1Ri vs. 5xFAD - DEG be
DEG between 5xFAD+CSF1Ri vs. 5xFAD from microglia TRAP sequencing (padj <0.1, baseMean >10)
gene_name	Regulation	baseMean	log2FoldChange	lfcSE	stat	pvalue	padj
Tnfsf12	up in 5xFAD+CSF1Ri	457.543	1.80496	0.206616	8.73583	2.41883e-18	1.51201e-14
Lgals3	up in 5xFAD+CSF1Ri	1649.25	1.96373	0.249182	7.88071	3.25524e-15	1.01742e-11
Zdhhc7	up in 5xFAD+CSF1Ri	1100.16	1.16727	0.14893	7.8377	4.58867e-15	1.2293e-11
Plec	up in 5xFAD+CSF1Ri	1374.68	2.38764	0.320734	7.4443	9.74579e-14	1.07507e-10
Pax5	up in 5xFAD+CSF1Ri	244.525	6.3922	0.878151	7.27916	3.35916e-13	3.14972e-10
Lilr4b	up in 5xFAD+CSF1Ri	658.452	2.43998	0.361619	6.74739	1.50531e-11	8.06545e-09
Muc6	up in 5xFAD+CSF1Ri	196.037	5.13169	0.786915	6.52128	6.9712e-11	3.11264e-08
Adamts17	up in 5xFAD+CSF1Ri	283.61	3.59967	0.565897	6.361	2.00448e-10	7.99788e-08
Onecut2	up in 5xFAD+CSF1Ri	483.999	3.9894	0.628561	6.34687	2.19744e-10	8.58511e-08
Ndufv3	up in 5xFAD+CSF1Ri	1234.17	1.03099	0.162814	6.33234	2.41477e-10	9.24166e-08
Wfdc17	up in 5xFAD+CSF1Ri	5996.92	1.85189	0.297677	6.22115	4.93528e-10	1.74625e-07
Paqr5	up in 5xFAD+CSF1Ri	71.4154	6.58953	1.06927	6.16262	7.15497e-10	2.39602e-07
Rps27	up in 5xFAD+CSF1Ri	9093.97	1.80277	0.294658	6.11817	9.46534e-10	3.1141e-07
Bcl2a1b	up in 5xFAD+CSF1Ri	749.056	1.15124	0.189263	6.08278	1.18119e-09	3.72779e-07
Tmem258	up in 5xFAD+CSF1Ri	573.312	1.43701	0.238253	6.03144	1.62505e-09	4.83722e-07
Gm527	up in 5xFAD+CSF1Ri	130.342	2.79379	0.466311	5.99127	2.08212e-09	5.49943e-07
Kdelr1	up in 5xFAD+CSF1Ri	615.238	1.34288	0.225578	5.95304	2.63206e-09	6.76151e-07
Ndufs6	up in 5xFAD+CSF1Ri	1246.96	0.998812	0.168724	5.91981	3.22312e-09	7.95305e-07
Cox6a1	up in 5xFAD+CSF1Ri	7482.03	1.03664	0.175891	5.89367	3.77708e-09	8.96602e-07
Ost4	up in 5xFAD+CSF1Ri	1583.96	1.60229	0.274901	5.82862	5.58881e-09	1.28443e-06
Crip1	up in 5xFAD+CSF1Ri	638.294	1.55621	0.271631	5.72912	1.00951e-08	2.12712e-06
Muc16	up in 5xFAD+CSF1Ri	29.7814	5.86109	1.04101	5.6302	1.79997e-08	3.21475e-06
Rpl29	up in 5xFAD+CSF1Ri	1612.92	1.75141	0.311593	5.62083	1.90045e-08	3.33075e-06
Atox1	up in 5xFAD+CSF1Ri	4582.24	1.39218	0.24785	5.61703	1.94264e-08	3.34224e-06
Rps26	up in 5xFAD+CSF1Ri	2817.05	1.51508	0.273281	5.54404	2.95568e-08	4.81981e-06
Stra6l	up in 5xFAD+CSF1Ri	68.221	2.63279	0.475747	5.534	3.13001e-08	5.01684e-06
Tyrobp	up in 5xFAD+CSF1Ri	141949	1.25236	0.227018	5.51657	3.45671e-08	5.40198e-06
Zbtb22	up in 5xFAD+CSF1Ri	367.842	1.01991	0.186211	5.47716	4.32204e-08	6.38198e-06
Rpl14	up in 5xFAD+CSF1Ri	5569.34	1.29243	0.237761	5.43585	5.45366e-08	7.74791e-06
Fis1	up in 5xFAD+CSF1Ri	1814.72	1.00048	0.184495	5.42283	5.86618e-08	8.27131e-06
Rpl37	up in 5xFAD+CSF1Ri	5994.89	1.43329	0.264512	5.41862	6.00593e-08	8.34291e-06
Traf3	up in 5xFAD+CSF1Ri	1108.78	1.28957	0.238699	5.40251	6.57144e-08	8.80245e-06
Rpl36	up in 5xFAD+CSF1Ri	2492.49	1.66915	0.309546	5.39227	6.95731e-08	9.17655e-06
Milr1	up in 5xFAD+CSF1Ri	1522.02	0.955546	0.177643	5.37901	7.48972e-08	9.55474e-06
Rpl31	up in 5xFAD+CSF1Ri	13506.4	1.30339	0.242753	5.36923	7.90731e-08	9.95206e-06
Desi2	up in 5xFAD+CSF1Ri	3455.38	1.20962	0.226688	5.33604	9.49966e-08	1.16436e-05
Tesk1	up in 5xFAD+CSF1Ri	662.825	1.32011	0.247823	5.32681	9.99529e-08	1.2093e-05
Snrpg	up in 5xFAD+CSF1Ri	2025.85	1.2753	0.239736	5.31961	1.03989e-07	1.24211e-05
Atp5j2	up in 5xFAD+CSF1Ri	1777.06	1.05056	0.199083	5.277	1.31319e-07	1.48351e-05
AI413582	up in 5xFAD+CSF1Ri	1008.26	1.07302	0.204585	5.24484	1.56417e-07	1.69554e-05
Atp5e	up in 5xFAD+CSF1Ri	1989.1	1.24323	0.237852	5.22689	1.72383e-07	1.82639e-05
Ttc21a	up in 5xFAD+CSF1Ri	30.503	4.34904	0.835984	5.2023	1.96832e-07	2.01244e-05
Uqcr11	up in 5xFAD+CSF1Ri	2748.55	1.33486	0.256619	5.20172	1.97456e-07	2.01244e-05
Hdc	up in 5xFAD+CSF1Ri	42.6343	4.85104	0.936701	5.17885	2.23253e-07	2.23885e-05
Rpl32	up in 5xFAD+CSF1Ri	5854.36	1.47385	0.284974	5.17188	2.31756e-07	2.29954e-05
Derl2	up in 5xFAD+CSF1Ri	734.22	0.995696	0.192702	5.16701	2.37865e-07	2.34772e-05
Gpr65	up in 5xFAD+CSF1Ri	1274.93	1.23179	0.239872	5.13522	2.81819e-07	2.6964e-05
Rpl28	up in 5xFAD+CSF1Ri	2791	1.39013	0.2715	5.12018	3.05251e-07	2.87657e-05
Btnl1	up in 5xFAD+CSF1Ri	145.032	4.1541	0.816926	5.08504	3.67556e-07	3.31384e-05
Ms4a7	up in 5xFAD+CSF1Ri	171.09	1.42282	0.281742	5.05006	4.41662e-07	3.92535e-05
Tg	up in 5xFAD+CSF1Ri	44.3527	3.67647	0.731782	5.02399	5.06081e-07	4.4142e-05
Cgrrf1	up in 5xFAD+CSF1Ri	453.237	1.0085	0.200929	5.01917	5.18955e-07	4.50551e-05
Gng5	up in 5xFAD+CSF1Ri	3885.13	1.07658	0.216024	4.98363	6.24038e-07	5.15533e-05
Slamf7	up in 5xFAD+CSF1Ri	415	1.86876	0.375656	4.97466	6.53619e-07	5.35254e-05
Otoa	up in 5xFAD+CSF1Ri	35.4462	8.15721	1.64148	4.96941	6.71564e-07	5.42838e-05
Rps16	up in 5xFAD+CSF1Ri	3950.96	1.4346	0.288841	4.96675	6.80841e-07	5.43311e-05
Uqcr10	up in 5xFAD+CSF1Ri	2148.08	1.06368	0.214392	4.9614	6.99882e-07	5.53793e-05
Rpl35	up in 5xFAD+CSF1Ri	1704.91	1.58724	0.321137	4.94256	7.71034e-07	5.99967e-05
Rpl22l1	up in 5xFAD+CSF1Ri	299.629	1.32875	0.270061	4.92016	8.64743e-07	6.497e-05
Catsperg2	up in 5xFAD+CSF1Ri	30.5207	8.6681	1.76187	4.91984	8.66129e-07	6.497e-05
Selenon	up in 5xFAD+CSF1Ri	404.494	0.867092	0.176275	4.91897	8.70001e-07	6.50005e-05
Zcchc3	up in 5xFAD+CSF1Ri	254.413	2.22251	0.457896	4.85375	1.21147e-06	8.50888e-05
Rps28	up in 5xFAD+CSF1Ri	6226.95	1.57652	0.325384	4.8451	1.26546e-06	8.81035e-05
1810058I24Rik	up in 5xFAD+CSF1Ri	769.837	1.04932	0.216749	4.84119	1.29064e-06	8.93115e-05
Kmt5c	up in 5xFAD+CSF1Ri	128.158	1.41283	0.293132	4.81976	1.43728e-06	9.79266e-05
Rps15	up in 5xFAD+CSF1Ri	6637.53	1.34848	0.280021	4.81564	1.4673e-06	9.91421e-05
Lsm8	up in 5xFAD+CSF1Ri	866.102	0.946616	0.196585	4.81531	1.46971e-06	9.91421e-05
Snapc5	up in 5xFAD+CSF1Ri	2277.13	1.13047	0.234825	4.81409	1.47873e-06	9.9393e-05
Cd6	up in 5xFAD+CSF1Ri	32.1645	2.95206	0.613873	4.80892	1.51751e-06	0.000101254
Olfr1438-ps1	up in 5xFAD+CSF1Ri	24.1994	7.60736	1.58386	4.80306	1.56256e-06	0.000102762
Ly6g6c	up in 5xFAD+CSF1Ri	54.789	8.07327	1.69164	4.77246	1.81985e-06	0.000114908
Rps25	up in 5xFAD+CSF1Ri	13697	1.1825	0.248281	4.76274	1.90981e-06	0.000120184
Tmem242	up in 5xFAD+CSF1Ri	792.233	1.10936	0.23393	4.74228	2.11329e-06	0.000130794
Rpl41	up in 5xFAD+CSF1Ri	17463.1	1.54131	0.326693	4.71793	2.38258e-06	0.000143207
Gpr179	up in 5xFAD+CSF1Ri	27.9982	3.66458	0.779578	4.70072	2.59247e-06	0.000150516
Hmcn1	up in 5xFAD+CSF1Ri	34.6908	4.88528	1.04329	4.68257	2.83294e-06	0.000161478
Pkib	up in 5xFAD+CSF1Ri	7062.16	1.06634	0.228033	4.67625	2.92174e-06	0.000164538
Zdhhc1	up in 5xFAD+CSF1Ri	194.853	1.61175	0.346586	4.65037	3.31339e-06	0.000183292
Rps18	up in 5xFAD+CSF1Ri	6706.2	1.25346	0.269655	4.64838	3.34545e-06	0.000184521
Lgals1	up in 5xFAD+CSF1Ri	373.001	2.2053	0.476028	4.63272	3.60892e-06	0.000196168
Eif3f	up in 5xFAD+CSF1Ri	3011.73	0.892836	0.192955	4.62717	3.70697e-06	0.000199761
Dnah3	up in 5xFAD+CSF1Ri	50.9147	6.63801	1.43605	4.6224	3.79318e-06	0.000203239
Cstb	up in 5xFAD+CSF1Ri	4755.81	0.972662	0.210453	4.62176	3.80492e-06	0.000203287
Polr2j	up in 5xFAD+CSF1Ri	232.318	1.12789	0.245414	4.59588	4.30921e-06	0.000220327
Supt4a	up in 5xFAD+CSF1Ri	1192.85	1.21856	0.265168	4.59544	4.31829e-06	0.000220327
Mt1	up in 5xFAD+CSF1Ri	4117.23	1.32286	0.289486	4.56967	4.88489e-06	0.000244937
Selenoh	up in 5xFAD+CSF1Ri	448.523	1.33035	0.291204	4.56844	4.9136e-06	0.000245719
Vegfb	up in 5xFAD+CSF1Ri	2122.04	1.10004	0.24112	4.56222	5.06158e-06	0.000251164
Ypel3	up in 5xFAD+CSF1Ri	3565.81	0.915974	0.201071	4.55548	5.22656e-06	0.00025591
Emp3	up in 5xFAD+CSF1Ri	201.647	1.64162	0.36111	4.54605	5.46623e-06	0.000266949
Gm11168	up in 5xFAD+CSF1Ri	71.6272	5.57616	1.22757	4.54245	5.56053e-06	0.000270147
Mrpl42	up in 5xFAD+CSF1Ri	932.508	1.08415	0.239165	4.53308	5.81287e-06	0.00028095
Rpl38	up in 5xFAD+CSF1Ri	4461.49	1.37543	0.303923	4.5256	6.02247e-06	0.000288111
Rps17	up in 5xFAD+CSF1Ri	8112.43	1.16924	0.258548	4.52233	6.1163e-06	0.000291829
Cacna2d4	up in 5xFAD+CSF1Ri	58.8888	3.7711	0.83398	4.52181	6.13131e-06	0.000291829
Glmp	up in 5xFAD+CSF1Ri	2658.24	0.850529	0.18816	4.52025	6.17665e-06	0.000293207
Rnaseh2c	up in 5xFAD+CSF1Ri	773.147	0.984864	0.21854	4.50656	6.58857e-06	0.000310441
Rps20	up in 5xFAD+CSF1Ri	4504.88	1.38335	0.307649	4.49651	6.90767e-06	0.000321438
Rpl18a	up in 5xFAD+CSF1Ri	17905.1	1.22024	0.27219	4.48305	7.35847e-06	0.000336569
Ccl5	up in 5xFAD+CSF1Ri	124.932	1.81177	0.404212	4.48223	7.38678e-06	0.000337042
Cenpa	up in 5xFAD+CSF1Ri	172.829	1.67862	0.375864	4.46602	7.9689e-06	0.000357514
Cd52	up in 5xFAD+CSF1Ri	9511.28	0.992802	0.222667	4.45868	8.24661e-06	0.000366466
Nhp2	up in 5xFAD+CSF1Ri	393.732	0.922102	0.206958	4.4555	8.36978e-06	0.00037106
Polr1d	up in 5xFAD+CSF1Ri	2412.23	0.869438	0.195714	4.44239	8.89655e-06	0.000389806
Slc6a2	up in 5xFAD+CSF1Ri	22.8796	8.2515	1.85857	4.43971	9.00812e-06	0.000393194
Rps14	up in 5xFAD+CSF1Ri	3798.44	1.41581	0.319127	4.43653	9.14217e-06	0.000396859
Zfp72	up in 5xFAD+CSF1Ri	373.172	1.89064	0.426258	4.43544	9.18831e-06	0.000397941
Nostrin	up in 5xFAD+CSF1Ri	91.53	3.15083	0.71104	4.43131	9.36637e-06	0.000402861
Pfdn5	up in 5xFAD+CSF1Ri	3492.97	1.02417	0.231207	4.42967	9.43794e-06	0.000403051
Cox7a2l	up in 5xFAD+CSF1Ri	3175.41	0.986802	0.22279	4.4293	9.454e-06	0.000403051
Usf2	up in 5xFAD+CSF1Ri	1122.18	0.808807	0.183053	4.41843	9.94215e-06	0.000418039
Rps29	up in 5xFAD+CSF1Ri	10470.5	1.36984	0.310383	4.4134	1.01761e-05	0.000426157
S1pr2	up in 5xFAD+CSF1Ri	141.895	2.3818	0.539687	4.4133	1.01807e-05	0.000426157
Sec61g	up in 5xFAD+CSF1Ri	981.565	0.976003	0.221515	4.40603	1.05281e-05	0.000437768
Myh6	up in 5xFAD+CSF1Ri	22.4046	6.21623	1.41199	4.40245	1.07035e-05	0.00044212
Mrps18c	up in 5xFAD+CSF1Ri	397.634	0.861414	0.195768	4.40017	1.08164e-05	0.000444826
Zbtb34	up in 5xFAD+CSF1Ri	5292.33	1.8115	0.412256	4.39412	1.11224e-05	0.000455409
Prorsd1	up in 5xFAD+CSF1Ri	582.981	1.05093	0.239418	4.38953	1.13594e-05	0.000463092
Vmn1r206	up in 5xFAD+CSF1Ri	96.4592	9.60583	2.18944	4.38735	1.14741e-05	0.000466754
Tmem192	up in 5xFAD+CSF1Ri	353.632	1.18154	0.269494	4.38428	1.16372e-05	0.000471689
Tbc1d20	up in 5xFAD+CSF1Ri	2106.36	0.828053	0.189148	4.37781	1.19877e-05	0.000483454
Rpl9	up in 5xFAD+CSF1Ri	8000.64	0.939837	0.214853	4.37432	1.21812e-05	0.000489153
Ten1	up in 5xFAD+CSF1Ri	1099.35	0.949672	0.217702	4.36226	1.28723e-05	0.000510349
Stc1	up in 5xFAD+CSF1Ri	194.044	3.01099	0.691384	4.35501	1.33058e-05	0.000525315
Tmem251	up in 5xFAD+CSF1Ri	357.355	0.782685	0.180241	4.34244	1.4091e-05	0.000551667
Tmprss13	up in 5xFAD+CSF1Ri	21.5893	8.16992	1.88226	4.34049	1.42167e-05	0.00055543
Tnk1	up in 5xFAD+CSF1Ri	23.5439	8.29284	1.9114	4.33862	1.43378e-05	0.000557834
Igf2bp1	up in 5xFAD+CSF1Ri	53.695	7.08619	1.63371	4.33748	1.44124e-05	0.000558496
Irak1	up in 5xFAD+CSF1Ri	1427.71	0.788782	0.181854	4.33745	1.44143e-05	0.000558496
Naa38	up in 5xFAD+CSF1Ri	354.689	1.18808	0.273985	4.33628	1.44915e-05	0.000559173
Cox7c	up in 5xFAD+CSF1Ri	2477.26	1.12432	0.259501	4.33263	1.47341e-05	0.00056737
Ndufa3	up in 5xFAD+CSF1Ri	1419.78	1.09771	0.253792	4.32524	1.52365e-05	0.000585514
Rpl39	up in 5xFAD+CSF1Ri	7769.08	1.32498	0.307193	4.3132	1.60906e-05	0.000607109
Muc4	up in 5xFAD+CSF1Ri	33.5215	6.39532	1.48409	4.30926	1.63799e-05	0.000614346
Gstt2	up in 5xFAD+CSF1Ri	157.273	1.44588	0.335672	4.30742	1.65171e-05	0.000618255
Txndc17	up in 5xFAD+CSF1Ri	2495.21	0.957499	0.222543	4.30254	1.6885e-05	0.000628263
Elob	up in 5xFAD+CSF1Ri	1414.71	0.794753	0.184748	4.30181	1.69407e-05	0.000629086
Rps13	up in 5xFAD+CSF1Ri	6110.71	1.16023	0.270267	4.2929	1.76357e-05	0.000648853
Zan	up in 5xFAD+CSF1Ri	28.8901	6.15963	1.43659	4.28768	1.8055e-05	0.000662595
Snf8	up in 5xFAD+CSF1Ri	931.52	1.07051	0.249905	4.28366	1.83841e-05	0.000670733
Krtcap2	up in 5xFAD+CSF1Ri	471.293	1.07457	0.251347	4.27524	1.90932e-05	0.000685929
Sfi1	up in 5xFAD+CSF1Ri	590.868	1.763	0.412706	4.27179	1.9391e-05	0.000691328
Rps15a	up in 5xFAD+CSF1Ri	7351.28	1.09298	0.256664	4.25842	2.05878e-05	0.000723001
Gla	up in 5xFAD+CSF1Ri	891.433	1.01606	0.238645	4.2576	2.06634e-05	0.000724301
Rps11	up in 5xFAD+CSF1Ri	3389.25	1.17624	0.276699	4.25096	2.12852e-05	0.000744705
Gltp	up in 5xFAD+CSF1Ri	6636.45	0.924124	0.217664	4.24564	2.17972e-05	0.0007552
Rpl6	up in 5xFAD+CSF1Ri	3862.17	0.824888	0.194305	4.24533	2.18268e-05	0.0007552
Cyb5r4	up in 5xFAD+CSF1Ri	824.745	0.848039	0.20015	4.23701	2.26514e-05	0.000775951
Slc35g3	up in 5xFAD+CSF1Ri	27.8847	6.53101	1.5415	4.23678	2.26748e-05	0.000775951
Rplp0	up in 5xFAD+CSF1Ri	4788.1	0.89585	0.212189	4.22194	2.42205e-05	0.000808197
Sdf2l1	up in 5xFAD+CSF1Ri	2058.44	0.933743	0.221197	4.22132	2.42873e-05	0.000808988
Zfand2a	up in 5xFAD+CSF1Ri	7322.66	1.04065	0.246581	4.22031	2.43962e-05	0.00081092
Dnase1l1	up in 5xFAD+CSF1Ri	235.463	1.45306	0.344485	4.21807	2.46406e-05	0.00081438
Alkbh3	up in 5xFAD+CSF1Ri	494.878	0.723488	0.171614	4.21578	2.48919e-05	0.000818295
Rpl37a	up in 5xFAD+CSF1Ri	5256.87	1.39675	0.331332	4.21556	2.49158e-05	0.000818295
Ormdl2	up in 5xFAD+CSF1Ri	330.124	1.39044	0.329959	4.21398	2.50909e-05	0.000821169
Cdc34	up in 5xFAD+CSF1Ri	378.564	1.06343	0.252501	4.21158	2.53592e-05	0.000828503
Sh2b1	up in 5xFAD+CSF1Ri	833.285	0.660094	0.156858	4.20824	2.57371e-05	0.000836479
Lrp2	up in 5xFAD+CSF1Ri	22.7073	5.7834	1.37463	4.20725	2.58499e-05	0.000838692
Ndufa7	up in 5xFAD+CSF1Ri	1808.47	0.873801	0.208079	4.19936	2.67668e-05	0.000859965
Rpl11	up in 5xFAD+CSF1Ri	7951.92	0.979892	0.233371	4.19886	2.68266e-05	0.000859965
Rpl10a	up in 5xFAD+CSF1Ri	5663.55	1.15287	0.275551	4.18386	2.86597e-05	0.0009094
Card19	up in 5xFAD+CSF1Ri	452.932	1.08225	0.258802	4.18176	2.8926e-05	0.000914754
Wbp1	up in 5xFAD+CSF1Ri	509.373	1.11066	0.265697	4.18017	2.91288e-05	0.000916531
Arl11	up in 5xFAD+CSF1Ri	2053.97	0.918123	0.220099	4.17141	3.02715e-05	0.000946698
Cdk18	up in 5xFAD+CSF1Ri	1138.17	1.12486	0.270185	4.16329	3.137e-05	0.000972367
Ndufaf8	up in 5xFAD+CSF1Ri	620.022	1.33193	0.320237	4.15921	3.19347e-05	0.000977298
Micos13	up in 5xFAD+CSF1Ri	610.958	1.19936	0.289165	4.14767	3.35873e-05	0.00101427
Cd46	up in 5xFAD+CSF1Ri	25.5391	3.19779	0.771702	4.14382	3.41572e-05	0.00102982
Dnah8	up in 5xFAD+CSF1Ri	29.3243	3.02151	0.729793	4.14023	3.46962e-05	0.00104439
Rpl22	up in 5xFAD+CSF1Ri	5852.23	1.23132	0.297676	4.13644	3.5273e-05	0.00105498
Vmn2r111	up in 5xFAD+CSF1Ri	19.8987	6.55311	1.58466	4.13534	3.54427e-05	0.00105837
Atp5k	up in 5xFAD+CSF1Ri	965.675	1.09452	0.265384	4.12427	3.71919e-05	0.0010975
Thap7	up in 5xFAD+CSF1Ri	347.847	1.44057	0.349307	4.12409	3.72211e-05	0.0010975
Rpl12	up in 5xFAD+CSF1Ri	8146.35	1.04858	0.255005	4.11201	3.92231e-05	0.0011475
Rps5	up in 5xFAD+CSF1Ri	9385.57	1.19091	0.289664	4.11135	3.93352e-05	0.00114899
Muc5b	up in 5xFAD+CSF1Ri	48.8234	4.58394	1.11593	4.10773	3.99565e-05	0.00116336
Mtmr11	up in 5xFAD+CSF1Ri	32.7899	2.3215	0.566559	4.09755	4.17554e-05	0.00120653
Med28	up in 5xFAD+CSF1Ri	2043.83	1.00859	0.247099	4.08172	4.47036e-05	0.00128381
Nfatc4	up in 5xFAD+CSF1Ri	52.5779	5.70216	1.39734	4.08073	4.48937e-05	0.00128603
Prr12	up in 5xFAD+CSF1Ri	2308.83	1.5669	0.385099	4.06883	4.72488e-05	0.00134251
BC004004	up in 5xFAD+CSF1Ri	1150.63	0.633623	0.156201	4.05646	4.98221e-05	0.00140287
Mdfic	up in 5xFAD+CSF1Ri	671.874	1.02938	0.253854	4.05502	5.0129e-05	0.00140859
0610012G03Rik	up in 5xFAD+CSF1Ri	566.787	1.01942	0.251411	4.05481	5.01754e-05	0.00140859
Tmem120a	up in 5xFAD+CSF1Ri	78.086	1.97049	0.486106	4.05363	5.04297e-05	0.00141361
Pym1	up in 5xFAD+CSF1Ri	138.358	1.29071	0.31847	4.05284	5.05993e-05	0.00141514
Rassf9	up in 5xFAD+CSF1Ri	32.1297	4.62939	1.14241	4.05232	5.07132e-05	0.00141522
Nudt18	up in 5xFAD+CSF1Ri	522.446	0.913564	0.225607	4.04936	5.13586e-05	0.0014289
Cops9	up in 5xFAD+CSF1Ri	2796.83	1.01667	0.251167	4.04781	5.16997e-05	0.00143209
Rpl30	up in 5xFAD+CSF1Ri	8377.77	1.11534	0.275709	4.04535	5.22441e-05	0.00144504
Igf1	up in 5xFAD+CSF1Ri	10527.1	1.0727	0.266384	4.02689	5.65186e-05	0.00153831
Pou2af1	up in 5xFAD+CSF1Ri	22.9917	6.2447	1.55148	4.02499	5.69784e-05	0.00154147
Kxd1	up in 5xFAD+CSF1Ri	768.53	0.817464	0.203138	4.02419	5.71724e-05	0.00154147
Nup98	up in 5xFAD+CSF1Ri	4856.2	1.46117	0.363109	4.02405	5.72058e-05	0.00154147
Hscb	up in 5xFAD+CSF1Ri	827.509	1.12482	0.279543	4.02377	5.72734e-05	0.00154147
Adgrg3	up in 5xFAD+CSF1Ri	63.5987	1.97081	0.491102	4.01304	5.99408e-05	0.00159217
Tgds	up in 5xFAD+CSF1Ri	207.576	1.40335	0.350413	4.00484	6.20604e-05	0.00163228
Entpd7	up in 5xFAD+CSF1Ri	552.598	0.795992	0.199368	3.99258	6.53594e-05	0.00171185
Pet100	up in 5xFAD+CSF1Ri	410.671	1.24959	0.31372	3.98314	6.80113e-05	0.00175919
Tmem179b	up in 5xFAD+CSF1Ri	744.423	0.81879	0.20573	3.97993	6.89347e-05	0.00177273
Ubox5	up in 5xFAD+CSF1Ri	440.571	1.18511	0.298166	3.97467	7.04769e-05	0.00178884
Sac3d1	up in 5xFAD+CSF1Ri	192.401	1.10789	0.279001	3.97093	7.15913e-05	0.00180693
6430550D23Rik	up in 5xFAD+CSF1Ri	23.2394	4.07975	1.02787	3.96913	7.2135e-05	0.00181577
Mif	up in 5xFAD+CSF1Ri	3171.3	0.659628	0.166285	3.96685	7.28296e-05	0.0018308
Gm10722	up in 5xFAD+CSF1Ri	175.909	5.94231	1.50198	3.95632	7.61131e-05	0.00189555
Ssr4	up in 5xFAD+CSF1Ri	2508.5	0.821866	0.208353	3.94459	7.99367e-05	0.00197504
Ndufa6	up in 5xFAD+CSF1Ri	793.312	1.0079	0.255904	3.9386	8.1959e-05	0.00201306
Ubl5	up in 5xFAD+CSF1Ri	2190.08	0.88415	0.224673	3.93527	8.31041e-05	0.00202923
Cox6b1	up in 5xFAD+CSF1Ri	3681.16	0.863743	0.219528	3.93455	8.33512e-05	0.00203262
Bahcc1	up in 5xFAD+CSF1Ri	332.142	1.24792	0.317525	3.93014	8.48962e-05	0.00206493
Cdpf1	up in 5xFAD+CSF1Ri	431.941	0.924896	0.235577	3.92608	8.63405e-05	0.00208922
Hbb-bt	up in 5xFAD+CSF1Ri	956.185	5.38983	1.37372	3.92354	8.72587e-05	0.002106
H2bc14	up in 5xFAD+CSF1Ri	93.0375	1.69725	0.432925	3.92042	8.83932e-05	0.0021279
Rpl13	up in 5xFAD+CSF1Ri	7856.16	1.09294	0.279866	3.90523	9.41368e-05	0.00224029
Fgb	up in 5xFAD+CSF1Ri	15.286	7.66972	1.96699	3.89922	9.65049e-05	0.00228793
Gm10718	up in 5xFAD+CSF1Ri	306.679	5.6989	1.46301	3.89532	9.80686e-05	0.0023104
Chrac1	up in 5xFAD+CSF1Ri	824.93	0.832174	0.213669	3.89468	9.83292e-05	0.00231364
Bag1	up in 5xFAD+CSF1Ri	4224.11	0.707796	0.18214	3.88599	0.000101914	0.002389
Apobec1	up in 5xFAD+CSF1Ri	5997.23	1.07225	0.276079	3.88385	0.000102814	0.00240708
Rbis	up in 5xFAD+CSF1Ri	422.189	0.986586	0.254124	3.8823	0.000103475	0.00241541
Max	up in 5xFAD+CSF1Ri	3619.5	0.813353	0.20953	3.8818	0.000103685	0.00241541
Itgb3bp	up in 5xFAD+CSF1Ri	128.013	0.912372	0.235148	3.88	0.000104458	0.0024284
Rpp21	up in 5xFAD+CSF1Ri	341.803	1.5115	0.389572	3.87989	0.000104502	0.0024284
Siva1	up in 5xFAD+CSF1Ri	616.943	1.09373	0.282334	3.8739	0.000107107	0.00247451
Rpl23	up in 5xFAD+CSF1Ri	6560.82	1.04557	0.27019	3.86975	0.000108949	0.00250383
Ndufa2	up in 5xFAD+CSF1Ri	2933.6	0.947286	0.244954	3.86719	0.000110096	0.00251783
Tbca	up in 5xFAD+CSF1Ri	2863.85	0.815708	0.211205	3.86216	0.000112391	0.00255474
Rpl19	up in 5xFAD+CSF1Ri	5445.62	0.967258	0.251128	3.85165	0.000117326	0.00264766
Bola2	up in 5xFAD+CSF1Ri	695.778	1.13186	0.293993	3.84997	0.000118134	0.00265631
Smok2b	up in 5xFAD+CSF1Ri	21.6892	8.1759	2.12503	3.84742	0.000119368	0.00267763
Trir	up in 5xFAD+CSF1Ri	1029.09	0.831699	0.216897	3.83454	0.0001258	0.00279186
Ndufa1	up in 5xFAD+CSF1Ri	5238.61	0.996146	0.259997	3.83137	0.00012743	0.00281803
Grap2	up in 5xFAD+CSF1Ri	41.3334	3.80941	0.994689	3.82975	0.000128272	0.00283331
Sem1	up in 5xFAD+CSF1Ri	1123.15	0.908369	0.237333	3.8274	0.000129505	0.00285049
Zfp677	up in 5xFAD+CSF1Ri	380.224	0.857552	0.224224	3.82454	0.000131017	0.00287701
Rrh	up in 5xFAD+CSF1Ri	21.8529	6.71307	1.75836	3.8178	0.00013465	0.00292503
Cd63	up in 5xFAD+CSF1Ri	8636.5	0.843093	0.221585	3.80483	0.0001419	0.00304713
Tnf	up in 5xFAD+CSF1Ri	66.0535	2.47385	0.650282	3.80428	0.000142218	0.00304713
Krt7	up in 5xFAD+CSF1Ri	40.574	5.87689	1.54537	3.80289	0.000143016	0.00305813
Cars2	up in 5xFAD+CSF1Ri	103.872	1.18648	0.31234	3.79867	0.000145472	0.00309653
Zfp366	up in 5xFAD+CSF1Ri	109.467	3.72488	0.984447	3.78373	0.000154498	0.0032228
Rpl35a	up in 5xFAD+CSF1Ri	3507.98	1.14646	0.303257	3.78048	0.000156526	0.00325065
Rpl10	up in 5xFAD+CSF1Ri	11174.7	0.930805	0.246463	3.77665	0.000158951	0.00329371
Tma7	up in 5xFAD+CSF1Ri	794.395	0.967889	0.256326	3.77601	0.000159362	0.00329859
Rpl9-ps6	up in 5xFAD+CSF1Ri	94.4029	1.1874	0.314944	3.7702	0.000163119	0.0033615
Rpl34	up in 5xFAD+CSF1Ri	3297.25	1.3004	0.346412	3.75391	0.000174099	0.00352199
Mrps21	up in 5xFAD+CSF1Ri	863.671	1.06916	0.284961	3.75193	0.000175475	0.003546
Gm10800	up in 5xFAD+CSF1Ri	5288.42	5.48902	1.46753	3.7403	0.000183798	0.0036981
Rps27rt	up in 5xFAD+CSF1Ri	51.7691	1.72648	0.461906	3.73773	0.000185687	0.00372028
Trpm8	up in 5xFAD+CSF1Ri	15.3804	6.21671	1.66473	3.73436	0.000188193	0.00375446
H4c4	up in 5xFAD+CSF1Ri	867.183	0.993047	0.266973	3.71966	0.000199495	0.00393389
Lamtor2	up in 5xFAD+CSF1Ri	1609.54	1.05479	0.283676	3.71829	0.000200576	0.00395106
Zbtb8a	up in 5xFAD+CSF1Ri	127.66	2.59211	0.697598	3.71577	0.000202585	0.00397393
Gm10719	up in 5xFAD+CSF1Ri	59.7501	4.97274	1.34023	3.71036	0.000206961	0.00403026
Smim27	up in 5xFAD+CSF1Ri	86.7691	1.26039	0.340051	3.70647	0.000210165	0.0040673
Rnpepl1	up in 5xFAD+CSF1Ri	2002.52	0.984276	0.266287	3.6963	0.000218766	0.00418198
Rapsn	up in 5xFAD+CSF1Ri	216.057	1.51177	0.409299	3.69356	0.000221139	0.00421237
Mgam2-ps	up in 5xFAD+CSF1Ri	16.3911	7.04067	1.90803	3.69002	0.00022424	0.00426489
Lamtor1	up in 5xFAD+CSF1Ri	1860.34	1.03181	0.279797	3.68771	0.000226277	0.00428624
4930519G04Rik	up in 5xFAD+CSF1Ri	11.0642	7.20272	1.95404	3.68606	0.000227749	0.00430545
Triap1	up in 5xFAD+CSF1Ri	672.484	0.693142	0.188146	3.68407	0.000229543	0.00432191
Slco1a4	up in 5xFAD+CSF1Ri	79.4492	3.86047	1.04869	3.68122	0.000232116	0.0043616
Hyi	up in 5xFAD+CSF1Ri	247.965	0.994855	0.271105	3.66964	0.000242895	0.00453685
Atp5h	up in 5xFAD+CSF1Ri	2614.29	0.611681	0.166813	3.66686	0.000245549	0.00456371
Gpr4	up in 5xFAD+CSF1Ri	80.913	2.51683	0.687116	3.66289	0.000249382	0.00461665
Gm10801	up in 5xFAD+CSF1Ri	660.908	5.40559	1.47768	3.65816	0.000254032	0.00467962
Scn11a	up in 5xFAD+CSF1Ri	20.0111	3.85586	1.05644	3.64987	0.000262378	0.00480505
Ctdnep1	up in 5xFAD+CSF1Ri	1173.75	0.759943	0.208789	3.63976	0.000272891	0.00496154
Gm10721	up in 5xFAD+CSF1Ri	21.125	6.62409	1.81999	3.63962	0.00027304	0.00496154
Rps12	up in 5xFAD+CSF1Ri	5593.69	1.14562	0.315575	3.63025	0.000283147	0.00510563
Eif3h	up in 5xFAD+CSF1Ri	2347.08	0.57255	0.157928	3.62539	0.000288531	0.00519273
Gngt2	up in 5xFAD+CSF1Ri	3961.05	0.911809	0.251961	3.61886	0.000295909	0.00529697
Cd300ld	up in 5xFAD+CSF1Ri	412.112	1.25032	0.34565	3.61731	0.000297684	0.00532171
Tmem41a	up in 5xFAD+CSF1Ri	330.601	0.965917	0.267607	3.60946	0.000306835	0.00543512
Muc1	up in 5xFAD+CSF1Ri	14.7323	4.59961	1.27465	3.60854	0.000307929	0.00544259
D8Ertd738e	up in 5xFAD+CSF1Ri	1054.84	0.944563	0.262106	3.60375	0.000313665	0.00552315
Olfr15	up in 5xFAD+CSF1Ri	13.8325	7.52544	2.08975	3.60112	0.000316846	0.00555829
Kif1c	up in 5xFAD+CSF1Ri	805.719	0.818376	0.227376	3.59922	0.000319176	0.00558483
Hbb-bs	up in 5xFAD+CSF1Ri	1387.33	4.76544	1.32404	3.59916	0.000319252	0.00558483
Natd1	up in 5xFAD+CSF1Ri	3752.89	0.928159	0.257941	3.59834	0.000320255	0.00559194
Tomm7	up in 5xFAD+CSF1Ri	1453.9	0.984751	0.274053	3.59329	0.00032653	0.00566459
Rbms2	up in 5xFAD+CSF1Ri	181.056	1.81489	0.506868	3.5806	0.000342804	0.00589241
Hba-a2	up in 5xFAD+CSF1Ri	150.804	3.87016	1.08122	3.57945	0.000344316	0.00590755
Cnn1	up in 5xFAD+CSF1Ri	24.4106	6.33718	1.77102	3.57826	0.000345893	0.00592426
Rpl36a	up in 5xFAD+CSF1Ri	4288.48	1.13265	0.318017	3.56161	0.00036859	0.0062104
Mydgf	up in 5xFAD+CSF1Ri	2128.49	0.687292	0.193128	3.55874	0.000372638	0.00626172
Rps21	up in 5xFAD+CSF1Ri	2359.97	1.34225	0.377414	3.55644	0.000375907	0.00628848
Rplp2	up in 5xFAD+CSF1Ri	5132.57	1.18868	0.335235	3.54582	0.000391399	0.00648402
Fabp5	up in 5xFAD+CSF1Ri	1812.03	0.889899	0.251022	3.5451	0.000392457	0.00649581
Gm2000	up in 5xFAD+CSF1Ri	29.2144	1.52608	0.430948	3.54122	0.000398289	0.0065745
Dnaaf3	up in 5xFAD+CSF1Ri	62.0326	2.36553	0.668133	3.54051	0.000399347	0.00657878
Tmem160	up in 5xFAD+CSF1Ri	453.918	1.36924	0.386999	3.53809	0.000403028	0.00660771
Polr2i	up in 5xFAD+CSF1Ri	431.288	1.04145	0.294468	3.53671	0.000405143	0.0066355
Cyb5r1	up in 5xFAD+CSF1Ri	1583.58	0.801016	0.226651	3.53414	0.000409104	0.00668869
Eef1akmt4	up in 5xFAD+CSF1Ri	174.837	1.68486	0.478177	3.52351	0.000425869	0.006867
Bax	up in 5xFAD+CSF1Ri	531.983	1.03637	0.294221	3.52241	0.000427639	0.00688961
Gm10715	up in 5xFAD+CSF1Ri	12.8502	5.28595	1.50106	3.52148	0.000429148	0.00690208
Rps19	up in 5xFAD+CSF1Ri	3018.78	1.17217	0.333253	3.51735	0.000435879	0.00697721
Smco4	up in 5xFAD+CSF1Ri	484.43	1.09715	0.312104	3.51532	0.000439222	0.00700998
Josd2	up in 5xFAD+CSF1Ri	237.445	1.1545	0.32867	3.51266	0.000443647	0.00706257
Olfr215	up in 5xFAD+CSF1Ri	18.0975	6.47061	1.8449	3.50729	0.000452693	0.00712938
Cutc	up in 5xFAD+CSF1Ri	203.188	1.56065	0.445504	3.50311	0.000459852	0.00719247
Vmn1r81	up in 5xFAD+CSF1Ri	11.4054	7.24923	2.08056	3.48427	0.000493486	0.00757311
Chchd5	up in 5xFAD+CSF1Ri	469.475	0.93696	0.269051	3.48246	0.000496825	0.00761139
Hba-a1	up in 5xFAD+CSF1Ri	345.353	4.6332	1.33051	3.48226	0.000497198	0.00761139
Hmcn2	up in 5xFAD+CSF1Ri	26.0388	4.51914	1.29794	3.48178	0.000498095	0.00761269
Cyp2b19	up in 5xFAD+CSF1Ri	25.3379	6.96962	2.00449	3.477	0.000507057	0.00771195
Dot1l	up in 5xFAD+CSF1Ri	605.562	1.0106	0.290838	3.47479	0.000511252	0.0077381
Ap2s1	up in 5xFAD+CSF1Ri	1131.71	1.00317	0.289198	3.46881	0.000522771	0.00787221
Fhl3	up in 5xFAD+CSF1Ri	605.413	0.805381	0.232397	3.46553	0.00052918	0.00792629
Fxyd5	up in 5xFAD+CSF1Ri	3744.64	1.17399	0.339359	3.45944	0.000541296	0.00807552
Gm11808	up in 5xFAD+CSF1Ri	84.0165	1.43712	0.415522	3.45859	0.000543021	0.00808732
Mmp12	up in 5xFAD+CSF1Ri	316.687	2.006	0.580058	3.45828	0.000543643	0.00808732
Pskh1	up in 5xFAD+CSF1Ri	708.34	0.879635	0.25457	3.45538	0.000549526	0.00815935
Anapc13	up in 5xFAD+CSF1Ri	1642.78	0.856654	0.248127	3.45248	0.00055546	0.00822425
Tcf7	up in 5xFAD+CSF1Ri	95.8879	4.2825	1.24155	3.44932	0.000561993	0.00829194
Gpx4	up in 5xFAD+CSF1Ri	671.062	0.966494	0.280468	3.446	0.000568949	0.00838138
Sh3bgrl3	up in 5xFAD+CSF1Ri	12556.2	1.04683	0.304038	3.4431	0.000575094	0.00845862
Taf10	up in 5xFAD+CSF1Ri	672.486	0.822179	0.238916	3.44128	0.000578959	0.00849547
Ssna1	up in 5xFAD+CSF1Ri	467.175	1.12327	0.326984	3.43525	0.000592005	0.00863958
Emcn	up in 5xFAD+CSF1Ri	10.2278	6.35829	1.85147	3.43419	0.000594338	0.00866689
Msr1	up in 5xFAD+CSF1Ri	687.303	1.52039	0.442814	3.43347	0.000595908	0.00866956
Rps27a	up in 5xFAD+CSF1Ri	3428.66	1.07696	0.313928	3.4306	0.000602243	0.00874137
Arid3b	up in 5xFAD+CSF1Ri	511.795	0.794403	0.231605	3.43	0.000603588	0.00874736
Arl2	up in 5xFAD+CSF1Ri	999.998	1.24417	0.364551	3.41287	0.000642814	0.00918222
Mrpl54	up in 5xFAD+CSF1Ri	331.895	1.02914	0.301721	3.41091	0.000647455	0.00922623
Vmn1r49	up in 5xFAD+CSF1Ri	60.4365	8.93041	2.62198	3.40598	0.000659269	0.00935194
Pgls	up in 5xFAD+CSF1Ri	687.139	0.97214	0.285447	3.40568	0.000659997	0.0093552
Zbtb5	up in 5xFAD+CSF1Ri	198.743	0.857249	0.252721	3.39207	0.000693662	0.00973672
Bik	up in 5xFAD+CSF1Ri	69.7042	1.72141	0.507875	3.38943	0.000700377	0.0097943
Bloc1s1	up in 5xFAD+CSF1Ri	78.6771	1.17601	0.347009	3.389	0.000701491	0.00980257
Cd48	up in 5xFAD+CSF1Ri	1843.29	0.82032	0.242081	3.38862	0.000702452	0.0098087
Col7a1	up in 5xFAD+CSF1Ri	21.7558	4.58918	1.35526	3.38621	0.000708661	0.00988069
Washc3	up in 5xFAD+CSF1Ri	758.984	0.840708	0.248696	3.38047	0.000723628	0.0100446
Alg14	up in 5xFAD+CSF1Ri	719.506	0.752627	0.222863	3.37709	0.000732569	0.0101461
Rps8	up in 5xFAD+CSF1Ri	4945.5	0.900146	0.26676	3.37436	0.000739874	0.0102171
Fkbp2	up in 5xFAD+CSF1Ri	1872.79	0.751757	0.22286	3.37322	0.000742947	0.0102456
Usp30	up in 5xFAD+CSF1Ri	1001.25	0.511181	0.151542	3.37319	0.000743025	0.0102456
Rab34	up in 5xFAD+CSF1Ri	392.358	0.925859	0.274793	3.3693	0.000753601	0.0103457
Nrl	up in 5xFAD+CSF1Ri	23.8505	4.78268	1.41959	3.36905	0.000754277	0.0103474
Dcp1b	up in 5xFAD+CSF1Ri	418.398	0.783947	0.233029	3.36416	0.000767774	0.0104713
Vkorc1	up in 5xFAD+CSF1Ri	511.503	0.810738	0.241089	3.36281	0.00077153	0.010492
Eif3i	up in 5xFAD+CSF1Ri	2635.02	0.625537	0.186138	3.36061	0.000777707	0.0105378
Znhit1	up in 5xFAD+CSF1Ri	661.162	0.885515	0.26394	3.35498	0.000793699	0.0107081
Rpl27	up in 5xFAD+CSF1Ri	2158.1	0.971064	0.289568	3.35349	0.000797991	0.0107505
4833439L19Rik	up in 5xFAD+CSF1Ri	5402.76	0.465908	0.138998	3.3519	0.000802597	0.0107902
Rab7b	up in 5xFAD+CSF1Ri	3011.69	0.909522	0.271807	3.34621	0.000819249	0.0109738
Rpl23a	up in 5xFAD+CSF1Ri	185.961	1.21727	0.364015	3.34401	0.000825772	0.0110454
Polr2k	up in 5xFAD+CSF1Ri	215.468	1.01781	0.304472	3.34288	0.000829143	0.0110669
Zfp362	up in 5xFAD+CSF1Ri	790.76	0.770036	0.230407	3.34207	0.00083156	0.0110833
Zfp36	up in 5xFAD+CSF1Ri	3035.74	0.803827	0.240933	3.33631	0.000848977	0.0112436
Rilpl2	up in 5xFAD+CSF1Ri	391.126	0.731963	0.219486	3.3349	0.000853309	0.011277
Rps27l	up in 5xFAD+CSF1Ri	1151.63	0.966319	0.290065	3.33139	0.000864131	0.0113531
Dnajc19	up in 5xFAD+CSF1Ri	980.265	0.513397	0.154141	3.3307	0.000866289	0.0113531
Gm10717	up in 5xFAD+CSF1Ri	192.691	5.27317	1.58335	3.3304	0.000867227	0.0113531
Pacs2	up in 5xFAD+CSF1Ri	2478.17	0.642551	0.193251	3.32496	0.000884308	0.0115163
Stk11	up in 5xFAD+CSF1Ri	1115.76	0.587346	0.176896	3.3203	0.000899215	0.0116457
Gpr35	up in 5xFAD+CSF1Ri	256.186	1.2064	0.363621	3.31773	0.000907524	0.0117129
Tmem223	up in 5xFAD+CSF1Ri	331.444	0.885904	0.267441	3.31252	0.000924595	0.011876
Tmem234	up in 5xFAD+CSF1Ri	2704.56	0.745501	0.225159	3.311	0.000929625	0.0119161
2610001J05Rik	up in 5xFAD+CSF1Ri	858.747	0.711108	0.214888	3.30919	0.000935647	0.0119524
Uqcrq	up in 5xFAD+CSF1Ri	1845.01	0.852218	0.257687	3.30718	0.000942392	0.0120059
Fzd9	up in 5xFAD+CSF1Ri	23.1679	2.94091	0.889598	3.30589	0.000946763	0.0120503
Rps23	up in 5xFAD+CSF1Ri	10318	0.905665	0.274213	3.30278	0.000957328	0.0121303
Immp1l	up in 5xFAD+CSF1Ri	541.357	0.830456	0.251536	3.30154	0.00096157	0.0121676
Abcb1a	up in 5xFAD+CSF1Ri	55.8477	3.94509	1.19638	3.29753	0.000975377	0.0123256
Smagp	up in 5xFAD+CSF1Ri	281.559	1.04351	0.316596	3.29602	0.000980637	0.012354
Pkig	up in 5xFAD+CSF1Ri	477.544	1.19111	0.361455	3.29531	0.000983129	0.012357
Olfr1246	up in 5xFAD+CSF1Ri	44.3681	8.48361	2.57691	3.29217	0.000994177	0.0124329
Ttc32	up in 5xFAD+CSF1Ri	283.133	1.01817	0.309277	3.29208	0.000994477	0.0124329
Socs3	up in 5xFAD+CSF1Ri	164.783	0.92157	0.280145	3.28962	0.00100322	0.012484
Smim12	up in 5xFAD+CSF1Ri	319.123	0.818796	0.249464	3.28222	0.00102993	0.0127319
Olfr358	up in 5xFAD+CSF1Ri	20.1718	8.07106	2.4665	3.27228	0.00106685	0.0130677
Prelid1	up in 5xFAD+CSF1Ri	2707.72	0.815859	0.249534	3.26952	0.00107729	0.0131526
Hdac5	up in 5xFAD+CSF1Ri	2147.3	1.01408	0.310801	3.26279	0.00110322	0.0134168
Rbpjl	up in 5xFAD+CSF1Ri	10.7541	6.43051	1.97173	3.26136	0.0011088	0.0134672
Emg1	up in 5xFAD+CSF1Ri	1370.79	0.781174	0.239728	3.25858	0.00111971	0.0135645
Slc4a9	up in 5xFAD+CSF1Ri	47.6066	8.58563	2.63715	3.25565	0.00113132	0.0136698
Ly6c1	up in 5xFAD+CSF1Ri	57.4303	4.27288	1.31265	3.25516	0.00113328	0.013676
Gm17535	up in 5xFAD+CSF1Ri	11.8435	5.77897	1.77682	3.25242	0.00114425	0.0137729
Zcchc9	up in 5xFAD+CSF1Ri	2823.98	0.802562	0.246937	3.25006	0.00115379	0.0138388
Cenpx	up in 5xFAD+CSF1Ri	799.517	0.940497	0.289386	3.24997	0.00115416	0.0138388
Bola1	up in 5xFAD+CSF1Ri	424.442	0.931529	0.286727	3.24884	0.00115878	0.0138765
Ccdc58	up in 5xFAD+CSF1Ri	209.784	0.993075	0.306121	3.24406	0.0011784	0.0140627
Mrpl43	up in 5xFAD+CSF1Ri	888.94	0.627728	0.193507	3.24395	0.00117883	0.0140627
Smdt1	up in 5xFAD+CSF1Ri	1830.92	0.912709	0.281483	3.2425	0.00118485	0.0141106
Uxt	up in 5xFAD+CSF1Ri	240.154	0.991541	0.305935	3.24102	0.00119102	0.0141541
Cyba	up in 5xFAD+CSF1Ri	3674.27	0.829038	0.255825	3.24064	0.00119262	0.014159
B3galt4	up in 5xFAD+CSF1Ri	66.2296	1.96425	0.606283	3.23982	0.00119604	0.0141778
Oaz1	up in 5xFAD+CSF1Ri	3717.13	0.825327	0.254871	3.23822	0.0012028	0.0142489
Rdh14	up in 5xFAD+CSF1Ri	945.399	0.762319	0.235665	3.23476	0.00121744	0.0143951
Dctpp1	up in 5xFAD+CSF1Ri	454.325	1.04093	0.322023	3.23248	0.00122721	0.0144822
Pgpep1	up in 5xFAD+CSF1Ri	671.155	0.938156	0.290562	3.22877	0.00124326	0.0146174
Mrps11	up in 5xFAD+CSF1Ri	244.32	0.921542	0.285953	3.22271	0.00126985	0.014791
Spaca9	up in 5xFAD+CSF1Ri	12.4221	4.88672	1.52042	3.21407	0.0013087	0.0151307
Eif6	up in 5xFAD+CSF1Ri	918.786	0.563473	0.175619	3.2085	0.0013343	0.0153699
Fance	up in 5xFAD+CSF1Ri	725.475	0.814743	0.254219	3.20489	0.00135115	0.0154914
Anpep	up in 5xFAD+CSF1Ri	70.8214	2.11824	0.661298	3.20316	0.00135928	0.015543
Zfp385c	up in 5xFAD+CSF1Ri	58.5157	1.51722	0.473737	3.20267	0.00136158	0.0155504
Nop53	up in 5xFAD+CSF1Ri	2098.96	0.724468	0.22646	3.1991	0.00137859	0.0156968
Rpl27a	up in 5xFAD+CSF1Ri	4879.66	0.953685	0.298238	3.19773	0.00138515	0.0157429
Cxcl16	up in 5xFAD+CSF1Ri	2869.15	0.954733	0.298708	3.1962	0.00139248	0.015807
Rps2	up in 5xFAD+CSF1Ri	1667.45	0.870519	0.272548	3.194	0.00140317	0.0158992
4930522L14Rik	up in 5xFAD+CSF1Ri	146.729	0.820208	0.25681	3.19383	0.00140399	0.0158992
Cd300lf	up in 5xFAD+CSF1Ri	226.01	1.42894	0.447967	3.18983	0.00142358	0.0161015
Ak6	up in 5xFAD+CSF1Ri	293.61	0.893257	0.280713	3.1821	0.00146213	0.0164762
Dpys	up in 5xFAD+CSF1Ri	52.0612	1.73638	0.546474	3.17743	0.00148587	0.0166954
Gm5592	up in 5xFAD+CSF1Ri	18.2942	7.92972	2.50004	3.17184	0.00151476	0.0169691
A4galt	up in 5xFAD+CSF1Ri	11.0972	4.6099	1.45571	3.16677	0.00154143	0.0172164
1110002E22Rik	up in 5xFAD+CSF1Ri	63.6958	2.32876	0.735851	3.16472	0.00155234	0.0173074
Rpl8	up in 5xFAD+CSF1Ri	5502.34	0.740452	0.234226	3.16127	0.0015708	0.0174613
Lamtor4	up in 5xFAD+CSF1Ri	1161.86	0.891038	0.282016	3.15953	0.00158025	0.0175454
Dpm2	up in 5xFAD+CSF1Ri	608.471	0.679876	0.215302	3.15778	0.00158975	0.0176302
Gm21738	up in 5xFAD+CSF1Ri	756.972	5.29215	1.67663	3.15642	0.0015972	0.0176397
Rpl5	up in 5xFAD+CSF1Ri	12011.4	0.648549	0.205492	3.15607	0.00159908	0.0176398
Srp19	up in 5xFAD+CSF1Ri	1020.52	0.747292	0.236837	3.15531	0.0016033	0.0176759
Ginm1	up in 5xFAD+CSF1Ri	411.431	0.654807	0.207642	3.15354	0.00161302	0.0177518
Cnpy2	up in 5xFAD+CSF1Ri	1288.16	0.664226	0.210676	3.15282	0.00161699	0.0177746
Eif3k	up in 5xFAD+CSF1Ri	1553.02	0.676177	0.214923	3.14614	0.00165443	0.0180907
Pla2g12a	up in 5xFAD+CSF1Ri	519.756	0.91112	0.28965	3.14559	0.00165753	0.018114
Rpl17	up in 5xFAD+CSF1Ri	4008.23	0.930252	0.296088	3.14181	0.00167909	0.0182751
Ndufb11	up in 5xFAD+CSF1Ri	1013.32	0.696619	0.222358	3.13287	0.00173108	0.0187028
Tmem189	up in 5xFAD+CSF1Ri	1038.3	0.72593	0.232097	3.1277	0.00176179	0.0189335
Speg	up in 5xFAD+CSF1Ri	1642.27	0.762793	0.243915	3.12729	0.00176428	0.0189451
Kcp	up in 5xFAD+CSF1Ri	81.4964	1.65635	0.529719	3.12685	0.00176692	0.0189451
Wrap73	up in 5xFAD+CSF1Ri	333.552	0.766042	0.245237	3.12369	0.00178601	0.019117
Cep89	up in 5xFAD+CSF1Ri	287.844	1.5755	0.504415	3.12341	0.00178769	0.0191241
Pigyl	up in 5xFAD+CSF1Ri	196.73	1.10746	0.355328	3.11673	0.00182871	0.0194299
Ptpra	up in 5xFAD+CSF1Ri	2257.12	0.409766	0.131489	3.11634	0.00183111	0.0194444
B3gnt7	up in 5xFAD+CSF1Ri	166.514	2.20387	0.707415	3.11538	0.00183708	0.0194857
Cox14	up in 5xFAD+CSF1Ri	1390.86	0.920351	0.295564	3.11388	0.00184642	0.0195737
Lsm4	up in 5xFAD+CSF1Ri	835.062	0.828826	0.266505	3.10998	0.001871	0.0197703
Rps3	up in 5xFAD+CSF1Ri	14447.1	0.726424	0.234465	3.09822	0.0019469	0.0203546
Tmem86a	up in 5xFAD+CSF1Ri	2158.52	0.740228	0.238935	3.09803	0.00194813	0.0203546
Ninj1	up in 5xFAD+CSF1Ri	366	0.742524	0.239678	3.098	0.0019483	0.0203546
Olfr1392	up in 5xFAD+CSF1Ri	11.2085	5.20964	1.68551	3.09084	0.00199589	0.0207477
Dnase1l2	up in 5xFAD+CSF1Ri	15.1091	6.12597	1.98252	3.09	0.00200159	0.0207609
Fau	up in 5xFAD+CSF1Ri	5753.62	1.02117	0.331585	3.07965	0.00207241	0.0212953
Tmem134	up in 5xFAD+CSF1Ri	321.347	0.770638	0.250437	3.07717	0.00208979	0.0214035
Zdhhc4	up in 5xFAD+CSF1Ri	279.437	1.16332	0.378419	3.07415	0.00211102	0.0216091
Olfr620	up in 5xFAD+CSF1Ri	16.491	7.78125	2.53302	3.07192	0.00212685	0.0217474
Gm17019	up in 5xFAD+CSF1Ri	16.6134	7.79022	2.5372	3.0704	0.00213769	0.0218107
Vmn1r68	up in 5xFAD+CSF1Ri	16.9343	7.81807	2.5466	3.07001	0.00214052	0.0218264
Kiz	up in 5xFAD+CSF1Ri	476.819	0.734606	0.239473	3.06759	0.00215793	0.0219408
Cbx2	up in 5xFAD+CSF1Ri	27.9935	2.4838	0.810063	3.06619	0.00216807	0.0220129
Rps24	up in 5xFAD+CSF1Ri	7396.44	0.984198	0.321302	3.06316	0.00219015	0.0221411
Mxd4	up in 5xFAD+CSF1Ri	962.9	0.903342	0.29516	3.06052	0.00220954	0.0223251
Rps9	up in 5xFAD+CSF1Ri	8195.06	0.85853	0.280644	3.05914	0.0022197	0.0223796
Prr5	up in 5xFAD+CSF1Ri	129.523	1.16236	0.38019	3.0573	0.00223337	0.0224691
Ctdsp1	up in 5xFAD+CSF1Ri	1248.38	0.863051	0.282368	3.05648	0.00223955	0.0225071
Nedd8	up in 5xFAD+CSF1Ri	2213	0.808595	0.264826	3.05331	0.0022633	0.0227093
Nol12	up in 5xFAD+CSF1Ri	545.146	1.18513	0.388268	3.05235	0.0022706	0.0227582
Mrpl13	up in 5xFAD+CSF1Ri	793.648	0.681137	0.223188	3.05185	0.00227438	0.0227717
Gipc1	up in 5xFAD+CSF1Ri	516.176	0.791615	0.259727	3.04788	0.00230464	0.0229644
Mtln	up in 5xFAD+CSF1Ri	703.312	0.903104	0.29635	3.04742	0.00230815	0.0229871
Olfr806	up in 5xFAD+CSF1Ri	10.4533	7.12088	2.33825	3.04539	0.00232382	0.0230818
Itgb1bp1	up in 5xFAD+CSF1Ri	1111.19	0.515049	0.169162	3.0447	0.00232909	0.0230856
Jag2	up in 5xFAD+CSF1Ri	191.535	1.32039	0.434928	3.03589	0.00239827	0.0236212
Fibp	up in 5xFAD+CSF1Ri	964.191	0.651342	0.214603	3.03511	0.00240451	0.0236558
Polr2d	up in 5xFAD+CSF1Ri	282.128	0.79285	0.261238	3.03497	0.00240556	0.0236558
Smim4	up in 5xFAD+CSF1Ri	199.529	0.955925	0.315185	3.0329	0.00242214	0.0237564
Dnah17	up in 5xFAD+CSF1Ri	14.8868	5.20453	1.71632	3.03237	0.00242638	0.0237782
C1qc	up in 5xFAD+CSF1Ri	35673.3	0.470597	0.155202	3.03215	0.00242815	0.0237782
Pde6h	up in 5xFAD+CSF1Ri	67.0653	6.42922	2.12266	3.02885	0.00245483	0.0239519
Bak1	up in 5xFAD+CSF1Ri	1384.5	1.13629	0.376671	3.01666	0.00255573	0.0247304
Skp2	up in 5xFAD+CSF1Ri	367.553	1.02454	0.339668	3.0163	0.00255884	0.0247401
Hes6	up in 5xFAD+CSF1Ri	213.922	1.24722	0.413733	3.01456	0.00257355	0.024826
Arpc1b	up in 5xFAD+CSF1Ri	4832.05	0.472629	0.1569	3.0123	0.00259273	0.0249469
Rhoc	up in 5xFAD+CSF1Ri	485.561	0.786768	0.261478	3.00893	0.00262169	0.0251481
Drap1	up in 5xFAD+CSF1Ri	807.344	0.612487	0.20366	3.0074	0.00263494	0.0252623
Fam20c	up in 5xFAD+CSF1Ri	947.157	0.811573	0.270148	3.00418	0.00266301	0.0254404
Vmn2r114	up in 5xFAD+CSF1Ri	15.5461	6.96431	2.31938	3.00266	0.00267631	0.0255154
Prxl2c	up in 5xFAD+CSF1Ri	1636	0.686271	0.228707	3.00066	0.00269399	0.0256579
Ifrd2	up in 5xFAD+CSF1Ri	63.0343	1.36417	0.45498	2.99831	0.00271483	0.0257778
Vmn2r20	up in 5xFAD+CSF1Ri	11.069	6.46935	2.15896	2.99651	0.00273091	0.0258781
Olfr659	up in 5xFAD+CSF1Ri	42.3802	9.14196	3.05108	2.9963	0.00273277	0.0258826
Nsa2	up in 5xFAD+CSF1Ri	2256.49	0.775479	0.259024	2.99385	0.00275481	0.0259903
Nkiras2	up in 5xFAD+CSF1Ri	444.604	0.662811	0.221565	2.99149	0.0027762	0.0261509
Wdtc1	up in 5xFAD+CSF1Ri	775.323	0.682701	0.228265	2.99083	0.00278219	0.0261919
Disp1	up in 5xFAD+CSF1Ri	222.343	0.716133	0.239616	2.98867	0.00280191	0.0263512
Plekha4	up in 5xFAD+CSF1Ri	14.6716	1.99789	0.669661	2.98344	0.00285032	0.0267394
Ftl1	up in 5xFAD+CSF1Ri	2493.32	0.738155	0.247515	2.98226	0.00286128	0.0268154
Nme6	up in 5xFAD+CSF1Ri	146.116	1.19498	0.400831	2.98127	0.0028706	0.0268893
Serpinb6b	up in 5xFAD+CSF1Ri	201.23	1.11237	0.373185	2.98076	0.00287536	0.0269204
Trappc4	up in 5xFAD+CSF1Ri	744.78	0.722076	0.242524	2.97734	0.00290759	0.0271409
Atp6v0b	up in 5xFAD+CSF1Ri	2152.58	0.585929	0.196854	2.97647	0.00291589	0.0272048
Mrpl2	up in 5xFAD+CSF1Ri	400.096	0.750046	0.252039	2.97592	0.00292114	0.0272402
Wbp1l	up in 5xFAD+CSF1Ri	1524.54	0.566802	0.19053	2.97487	0.00293114	0.0273199
Map2k2	up in 5xFAD+CSF1Ri	1048.82	0.692067	0.23266	2.97459	0.00293382	0.0273313
Marc1	up in 5xFAD+CSF1Ri	14.2956	7.57411	2.55203	2.96788	0.00299865	0.0277697
Cuta	up in 5xFAD+CSF1Ri	2391.35	0.687909	0.231865	2.96685	0.00300865	0.0277961
Rpl39l	up in 5xFAD+CSF1Ri	59.2752	1.83851	0.621108	2.96005	0.00307591	0.0282619
Slc41a3	up in 5xFAD+CSF1Ri	888.058	0.634957	0.214794	2.95612	0.00311531	0.0285261
3110082I17Rik	up in 5xFAD+CSF1Ri	2428.6	0.825342	0.279212	2.95597	0.00311684	0.0285262
Cic	up in 5xFAD+CSF1Ri	3965.68	0.634268	0.214604	2.95553	0.00312132	0.0285393
Snrpd2	up in 5xFAD+CSF1Ri	638.799	1.04958	0.355234	2.95462	0.00313054	0.0286097
Gm10720	up in 5xFAD+CSF1Ri	20.2988	5.85293	1.98292	2.95168	0.00316055	0.0288137
Otulin	up in 5xFAD+CSF1Ri	1803.74	0.830134	0.281416	2.94985	0.0031793	0.0289565
Aicda	up in 5xFAD+CSF1Ri	14.4372	7.58944	2.57341	2.94918	0.00318617	0.0289768
Gpx1	up in 5xFAD+CSF1Ri	10948.4	0.907631	0.307962	2.94722	0.0032065	0.0291078
Mex3d	up in 5xFAD+CSF1Ri	211.681	1.13949	0.386781	2.94609	0.00321816	0.0291886
Col4a2	up in 5xFAD+CSF1Ri	184.396	2.02679	0.688177	2.94517	0.00322782	0.0292563
Atraid	up in 5xFAD+CSF1Ri	946.086	0.686925	0.233699	2.93936	0.00328891	0.0296524
Ptchd1	up in 5xFAD+CSF1Ri	918.319	0.700599	0.238644	2.93575	0.00332746	0.0299136
Lsm7	up in 5xFAD+CSF1Ri	176.111	0.937955	0.319599	2.93478	0.00333781	0.0299636
Mea1	up in 5xFAD+CSF1Ri	635.202	0.831133	0.283896	2.92759	0.00341597	0.0304768
Rex1bd	up in 5xFAD+CSF1Ri	540.572	0.968562	0.331554	2.92128	0.00348599	0.0308897
4931406B18Rik	up in 5xFAD+CSF1Ri	14.7616	6.89164	2.36092	2.91904	0.00351109	0.0309998
A030005L19Rik	up in 5xFAD+CSF1Ri	27.618	5.51155	1.89212	2.9129	0.00358089	0.0314826
Phf1	up in 5xFAD+CSF1Ri	393.151	0.935871	0.321645	2.90964	0.00361847	0.0316941
Gm1673	up in 5xFAD+CSF1Ri	450.442	1.5211	0.522952	2.90868	0.00362964	0.0317623
Ctla2a	up in 5xFAD+CSF1Ri	820.502	1.84521	0.634513	2.90807	0.00363664	0.0317939
Atp6v0e	up in 5xFAD+CSF1Ri	1731.39	0.665248	0.228973	2.90536	0.00366833	0.0319963
Rab24	up in 5xFAD+CSF1Ri	446.481	0.719976	0.248375	2.89875	0.00374658	0.0324675
Cnih4	up in 5xFAD+CSF1Ri	957.522	0.613868	0.211959	2.89616	0.00377756	0.0326834
Bloc1s3	up in 5xFAD+CSF1Ri	262.644	1.09275	0.377416	2.89534	0.00378751	0.0327164
Lrrc37a	up in 5xFAD+CSF1Ri	39.3542	9.0351	3.12173	2.89426	0.00380055	0.0327988
9930012K11Rik	up in 5xFAD+CSF1Ri	72.0413	2.02576	0.70157	2.88747	0.00388355	0.0333024
Olfr1408	up in 5xFAD+CSF1Ri	13.0865	7.44754	2.58535	2.88067	0.00396831	0.0337955
Pak4	up in 5xFAD+CSF1Ri	821.48	0.624975	0.217138	2.87824	0.00399901	0.034026
Olfr1328	up in 5xFAD+CSF1Ri	22.84	5.85519	2.03913	2.87142	0.00408638	0.0345967
Olfr1233	up in 5xFAD+CSF1Ri	10.0978	5.61328	1.95757	2.86747	0.0041377	0.0349839
Phf5a	up in 5xFAD+CSF1Ri	1019.82	0.675245	0.235694	2.86493	0.00417105	0.0351549
Msrb1	up in 5xFAD+CSF1Ri	452.565	0.6108	0.213372	2.8626	0.00420177	0.0352952
Romo1	up in 5xFAD+CSF1Ri	1403.66	0.893626	0.31227	2.86171	0.00421365	0.0353551
Ddrgk1	up in 5xFAD+CSF1Ri	1019.67	0.570858	0.199559	2.8606	0.0042284	0.0354354
Klc4	up in 5xFAD+CSF1Ri	975.553	0.910706	0.318451	2.8598	0.00423908	0.0354891
Gm12216	up in 5xFAD+CSF1Ri	27.1666	3.375	1.18042	2.85915	0.00424773	0.0355456
Gzmc	up in 5xFAD+CSF1Ri	12.9299	6.69478	2.34274	2.85768	0.00426756	0.0356479
Prom1	up in 5xFAD+CSF1Ri	72.9884	3.05997	1.07144	2.85595	0.00429086	0.0357947
Plekhj1	up in 5xFAD+CSF1Ri	362.381	0.696376	0.243912	2.85504	0.0043032	0.0358657
Insrr	up in 5xFAD+CSF1Ri	17.3423	4.25624	1.49278	2.85122	0.00435516	0.0361772
Olfr110	up in 5xFAD+CSF1Ri	171.696	1.19135	0.418012	2.85003	0.00437156	0.0362583
Zdhhc18	up in 5xFAD+CSF1Ri	420.303	0.689413	0.241936	2.84957	0.00437785	0.0362783
1700012B07Rik	up in 5xFAD+CSF1Ri	12.4483	7.37465	2.59185	2.84532	0.00443661	0.0366196
Sh3d21	up in 5xFAD+CSF1Ri	34.6842	3.03466	1.06662	2.84513	0.00443933	0.036626
Unc50	up in 5xFAD+CSF1Ri	1587.88	0.617179	0.217099	2.84284	0.00447133	0.0368204
Pcnx3	up in 5xFAD+CSF1Ri	783.231	0.600121	0.211139	2.84231	0.00447886	0.0368205
Msrb2	up in 5xFAD+CSF1Ri	1188.22	0.661715	0.233075	2.83907	0.00452457	0.0370845
Chmp6	up in 5xFAD+CSF1Ri	505.337	0.721464	0.254304	2.83701	0.00455376	0.0372586
Ptpmt1	up in 5xFAD+CSF1Ri	367.186	0.57212	0.202079	2.83116	0.00463791	0.0377495
Orai3	up in 5xFAD+CSF1Ri	1538.18	0.698892	0.247143	2.82788	0.0046857	0.0380393
Pqlc3	up in 5xFAD+CSF1Ri	211.452	1.13015	0.399687	2.8276	0.00468991	0.0380418
Slc12a3	up in 5xFAD+CSF1Ri	14.8178	4.72638	1.67201	2.82676	0.00470213	0.0380773
Nenf	up in 5xFAD+CSF1Ri	464.011	0.853565	0.302028	2.82611	0.00471167	0.0381182
Tmbim4	up in 5xFAD+CSF1Ri	1267.87	0.663104	0.235337	2.81769	0.00483711	0.0389315
Hypk	up in 5xFAD+CSF1Ri	194.686	0.716039	0.254137	2.81753	0.00483953	0.0389342
Elof1	up in 5xFAD+CSF1Ri	301.458	0.92913	0.330079	2.81488	0.00487961	0.0391391
Cd72	up in 5xFAD+CSF1Ri	360.049	0.632814	0.225039	2.81202	0.00492312	0.0393267
Neil2	up in 5xFAD+CSF1Ri	122.505	1.50078	0.535125	2.80454	0.00503879	0.0400139
Tmem256	up in 5xFAD+CSF1Ri	581.427	1.04044	0.371569	2.80014	0.00510805	0.0403842
Rps4x	up in 5xFAD+CSF1Ri	13085.3	0.78386	0.280565	2.79387	0.00520821	0.0408659
2510039O18Rik	up in 5xFAD+CSF1Ri	752.614	0.651369	0.233184	2.79337	0.00521614	0.0409111
Zfand2b	up in 5xFAD+CSF1Ri	143.062	1.04144	0.372866	2.79307	0.005221	0.0409149
Timm13	up in 5xFAD+CSF1Ri	559.601	0.785394	0.281344	2.79158	0.00524516	0.041029
Alg3	up in 5xFAD+CSF1Ri	309.757	0.67419	0.241516	2.7915	0.00524649	0.041029
Rab3d	up in 5xFAD+CSF1Ri	490.772	0.962577	0.344843	2.79135	0.00524887	0.0410304
S100a13	up in 5xFAD+CSF1Ri	335.217	0.816709	0.292744	2.78984	0.00527348	0.0411029
Mrpl52	up in 5xFAD+CSF1Ri	890.877	0.932939	0.334732	2.78712	0.00531783	0.0413626
Meis3	up in 5xFAD+CSF1Ri	787.043	0.70344	0.25247	2.78623	0.00533251	0.0414253
Sec61b	up in 5xFAD+CSF1Ri	972.276	0.775916	0.278514	2.78591	0.00533769	0.0414483
C130026I21Rik	up in 5xFAD+CSF1Ri	64.639	3.03173	1.0888	2.78446	0.0053617	0.0415831
Mapkapk3	up in 5xFAD+CSF1Ri	845.241	0.980843	0.352372	2.78354	0.00537692	0.0416228
Dnlz	up in 5xFAD+CSF1Ri	485.184	0.751615	0.270296	2.78071	0.00542398	0.0418412
Anapc11	up in 5xFAD+CSF1Ri	454.728	0.83423	0.300123	2.77963	0.00544208	0.0419463
Snapin	up in 5xFAD+CSF1Ri	4019.55	0.564267	0.203033	2.77919	0.00544941	0.0419855
Uimc1	up in 5xFAD+CSF1Ri	552.963	0.82646	0.297419	2.77877	0.00545644	0.0419879
Rpl18	up in 5xFAD+CSF1Ri	4925.59	0.797546	0.287283	2.77617	0.00550038	0.0422049
Ddx41	up in 5xFAD+CSF1Ri	501.2	0.491232	0.177127	2.77334	0.00554847	0.0424177
Pop7	up in 5xFAD+CSF1Ri	275.281	0.85169	0.307201	2.77242	0.0055641	0.0425198
Aqp6	up in 5xFAD+CSF1Ri	22.4331	4.97591	1.79714	2.7688	0.00562636	0.0428907
Epn1	up in 5xFAD+CSF1Ri	672.746	0.68569	0.247755	2.76762	0.00564678	0.0430114
Cib2	up in 5xFAD+CSF1Ri	181.211	1.06255	0.384383	2.76429	0.00570463	0.0433464
Nop10	up in 5xFAD+CSF1Ri	1327.69	0.66496	0.240702	2.76259	0.00573452	0.0435206
Hmgn3	up in 5xFAD+CSF1Ri	360.279	0.808476	0.292852	2.76069	0.00576787	0.0437206
Vamp8	up in 5xFAD+CSF1Ri	3137.45	0.639101	0.23183	2.75677	0.00583755	0.0441774
Gckr	up in 5xFAD+CSF1Ri	23.855	5.54408	2.01302	2.75411	0.00588524	0.0444665
Fam174a	up in 5xFAD+CSF1Ri	1293.61	0.609305	0.221394	2.75212	0.00592101	0.0445751
Rpl26	up in 5xFAD+CSF1Ri	3096.22	0.986476	0.358977	2.74802	0.00599568	0.0451011
Clec4e	up in 5xFAD+CSF1Ri	11.32	4.41539	1.60717	2.74731	0.00600871	0.0451629
Myl6	up in 5xFAD+CSF1Ri	3614.91	0.523913	0.190743	2.7467	0.00601989	0.0452287
Use1	up in 5xFAD+CSF1Ri	1168.6	0.92541	0.337382	2.74292	0.00608957	0.0456608
Rcbtb2	up in 5xFAD+CSF1Ri	8284.51	0.668362	0.244856	2.72961	0.00634098	0.0471127
Rnf139	up in 5xFAD+CSF1Ri	287.241	0.745771	0.273326	2.72851	0.00636219	0.0471582
Cyb5rl	up in 5xFAD+CSF1Ri	243.712	1.78283	0.653721	2.72721	0.00638725	0.0472784
Mfhas1	up in 5xFAD+CSF1Ri	1657.51	0.446095	0.16368	2.72541	0.00642209	0.0474334
Slc8b1	up in 5xFAD+CSF1Ri	166.351	1.44949	0.532277	2.72319	0.00646545	0.0476411
Mrpl33	up in 5xFAD+CSF1Ri	508.204	0.720597	0.264662	2.72271	0.00647496	0.0476924
Gabarap	up in 5xFAD+CSF1Ri	6468.75	0.729933	0.268158	2.72203	0.00648828	0.0477343
Ptrhd1	up in 5xFAD+CSF1Ri	601.232	0.625377	0.230265	2.7159	0.0066095	0.0482704
Arl6ip4	up in 5xFAD+CSF1Ri	1043.5	0.966104	0.35587	2.71476	0.0066323	0.0483763
Gse1	up in 5xFAD+CSF1Ri	812.623	1.05287	0.387956	2.71388	0.0066501	0.0484684
Tmem219	up in 5xFAD+CSF1Ri	635.467	0.665314	0.245411	2.71102	0.0067076	0.0488496
Sav1	up in 5xFAD+CSF1Ri	702.021	0.691637	0.255219	2.70998	0.00672879	0.0489072
Bri3	up in 5xFAD+CSF1Ri	877.591	0.840691	0.310231	2.70989	0.00673065	0.0489072
Cngb1	up in 5xFAD+CSF1Ri	16.7877	5.64099	2.08269	2.70852	0.00675844	0.0489915
Rack1	up in 5xFAD+CSF1Ri	6006.39	0.671038	0.247777	2.70823	0.0067643	0.049015
Pglyrp1	up in 5xFAD+CSF1Ri	13.0217	3.02854	1.11871	2.70718	0.0067858	0.049076
Erg	up in 5xFAD+CSF1Ri	43.0592	1.8141	0.67033	2.70627	0.00680428	0.0491434
A430005L14Rik	up in 5xFAD+CSF1Ri	230.312	0.728244	0.269101	2.70621	0.0068056	0.0491434
Rit1	up in 5xFAD+CSF1Ri	861.876	0.452409	0.167537	2.70036	0.00692651	0.0498246
Slc26a5	up in 5xFAD+CSF1Ri	11.0954	4.13067	1.5303	2.69926	0.00694942	0.0499537
Masp1	up in 5xFAD+CSF1Ri	871.387	0.920501	0.341155	2.69819	0.00697171	0.0500921
Mien1	up in 5xFAD+CSF1Ri	670.772	0.71522	0.265253	2.69637	0.00700992	0.050292
Nup43	up in 5xFAD+CSF1Ri	114.601	0.76992	0.285679	2.69505	0.00703781	0.0504318
Vps72	up in 5xFAD+CSF1Ri	295.602	0.845667	0.314791	2.68644	0.00722184	0.0512997
Rplp1	up in 5xFAD+CSF1Ri	4762.65	1.03706	0.386318	2.68447	0.00726441	0.0515278
Czib	up in 5xFAD+CSF1Ri	1147.89	0.536826	0.200096	2.68284	0.00730007	0.0516987
Pin4	up in 5xFAD+CSF1Ri	390.148	0.755456	0.281794	2.68088	0.00734296	0.051924
Ergic3	up in 5xFAD+CSF1Ri	4397.86	0.633825	0.237084	2.67341	0.00750838	0.0526963
Cd68	up in 5xFAD+CSF1Ri	23822.2	0.754078	0.282146	2.67265	0.00752539	0.0527866
Tnfrsf12a	up in 5xFAD+CSF1Ri	46.0934	1.81662	0.679724	2.67259	0.00752686	0.0527866
Sf3b5	up in 5xFAD+CSF1Ri	695.214	0.595493	0.222906	2.6715	0.00755124	0.0528773
Ccnd3	up in 5xFAD+CSF1Ri	309.273	0.882476	0.33033	2.67149	0.00755147	0.0528773
Tmem52b	up in 5xFAD+CSF1Ri	20.1937	3.64443	1.36646	2.66706	0.00765175	0.0534227
Tpt1	up in 5xFAD+CSF1Ri	8625.05	0.732636	0.274723	2.66681	0.00765743	0.0534424
Faim	up in 5xFAD+CSF1Ri	1481.59	0.566096	0.212336	2.66604	0.00767506	0.053487
Pnkp	up in 5xFAD+CSF1Ri	202.8	0.642932	0.241388	2.66347	0.00773385	0.0537557
Med8	up in 5xFAD+CSF1Ri	477.148	0.53604	0.201527	2.65989	0.0078166	0.0542103
Zfp282	up in 5xFAD+CSF1Ri	205.537	0.774207	0.291161	2.65903	0.00783658	0.0543023
Plaur	up in 5xFAD+CSF1Ri	340.815	0.80895	0.304357	2.6579	0.00786284	0.0543702
Rps18-ps5	up in 5xFAD+CSF1Ri	77.2334	1.28479	0.483697	2.65618	0.0079031	0.0545681
Mrps24	up in 5xFAD+CSF1Ri	305.834	0.748375	0.281781	2.65588	0.00791023	0.0545702
Gm4884	up in 5xFAD+CSF1Ri	10.6498	7.1508	2.69248	2.65584	0.00791117	0.0545702
Cyb561d2	up in 5xFAD+CSF1Ri	144.739	0.880239	0.331578	2.65469	0.00793806	0.0546686
Tprgl	up in 5xFAD+CSF1Ri	3583.64	0.422664	0.159339	2.65261	0.00798713	0.0549661
Igsf6	up in 5xFAD+CSF1Ri	1995.62	0.960085	0.36209	2.65151	0.00801327	0.0550854
Trnau1ap	up in 5xFAD+CSF1Ri	372.994	0.801335	0.302499	2.64905	0.00807172	0.0552845
Vmn1r196	up in 5xFAD+CSF1Ri	11.1543	7.21513	2.72631	2.64648	0.00813336	0.0555972
Srf	up in 5xFAD+CSF1Ri	518.962	1.14918	0.434458	2.64509	0.00816686	0.055692
Polr2f	up in 5xFAD+CSF1Ri	361.92	0.973455	0.368263	2.64337	0.00820855	0.0558652
Rhog	up in 5xFAD+CSF1Ri	3618.14	0.728643	0.275781	2.64211	0.00823912	0.0559812
Casz1	up in 5xFAD+CSF1Ri	174.548	1.08892	0.412887	2.63732	0.00835632	0.0565726
Ccl4	up in 5xFAD+CSF1Ri	620.553	1.0056	0.381394	2.63665	0.00837284	0.056664
Rnf5	up in 5xFAD+CSF1Ri	367.654	1.06624	0.404413	2.63651	0.00837647	0.0566681
Slc35c1	up in 5xFAD+CSF1Ri	652.03	0.526208	0.199613	2.63614	0.00838561	0.0567095
Cklf	up in 5xFAD+CSF1Ri	182.699	0.942858	0.35801	2.63361	0.00844834	0.0569489
Mbd3	up in 5xFAD+CSF1Ri	1014.06	0.595792	0.226801	2.62693	0.0086158	0.0576235
Arhgap22	up in 5xFAD+CSF1Ri	132.542	0.828277	0.315448	2.62572	0.00864661	0.0577868
Arl5c	up in 5xFAD+CSF1Ri	253.588	1.08902	0.415245	2.6226	0.00872619	0.058215
Castor1	up in 5xFAD+CSF1Ri	165.587	0.973069	0.371193	2.62147	0.00875527	0.0583697
Ndufb7	up in 5xFAD+CSF1Ri	1079.67	0.705461	0.269121	2.62135	0.00875816	0.0583697
Mrpl14	up in 5xFAD+CSF1Ri	465.317	0.72504	0.276897	2.61845	0.008833	0.0587603
Timm8a1	up in 5xFAD+CSF1Ri	149.412	0.72311	0.276217	2.61791	0.00884707	0.0588042
Rttn	up in 5xFAD+CSF1Ri	429.303	0.636683	0.24329	2.61698	0.00887128	0.0589191
Tmprss15	up in 5xFAD+CSF1Ri	14.3459	6.11461	2.34089	2.61209	0.00899909	0.0594423
Slamf9	up in 5xFAD+CSF1Ri	1708.14	0.66929	0.256353	2.61082	0.00903262	0.0595812
Yeats4	up in 5xFAD+CSF1Ri	1099.51	0.594769	0.22781	2.61082	0.00903265	0.0595812
Dlec1	up in 5xFAD+CSF1Ri	29.295	2.63019	1.00779	2.60984	0.00905833	0.0596876
Socs6	up in 5xFAD+CSF1Ri	1796.05	0.633564	0.242858	2.60879	0.00908641	0.0598306
Hsbp1	up in 5xFAD+CSF1Ri	14150.8	0.667201	0.255833	2.60795	0.00910853	0.0599491
Glb1l	up in 5xFAD+CSF1Ri	161.031	0.869426	0.333386	2.60787	0.00911081	0.0599491
Arhgap9	up in 5xFAD+CSF1Ri	975.967	0.482944	0.185204	2.60763	0.00911709	0.0599589
Atp10a	up in 5xFAD+CSF1Ri	137.254	1.2695	0.487909	2.60192	0.00927024	0.0607404
Slc39a13	up in 5xFAD+CSF1Ri	911.456	0.824962	0.317201	2.60076	0.00930188	0.0608257
Ssbp4	up in 5xFAD+CSF1Ri	962.242	0.799154	0.30728	2.60074	0.00930241	0.0608257
Map3k14	up in 5xFAD+CSF1Ri	540.964	0.704576	0.271091	2.59904	0.00934846	0.0609838
H4c3	up in 5xFAD+CSF1Ri	99.6043	1.38088	0.531336	2.59889	0.0093526	0.0609838
Sptssa	up in 5xFAD+CSF1Ri	1181.39	0.777633	0.300279	2.5897	0.00960585	0.0621168
Itgb7	up in 5xFAD+CSF1Ri	20.0573	2.45794	0.950894	2.58487	0.00974152	0.0628075
Krt5	up in 5xFAD+CSF1Ri	32.1396	8.74336	3.38479	2.58313	0.00979085	0.0629656
Vrk3	up in 5xFAD+CSF1Ri	516.052	0.58636	0.227363	2.57896	0.00990974	0.063469
Phpt1	up in 5xFAD+CSF1Ri	240.217	0.718787	0.278874	2.57746	0.00995294	0.0636805
Ccl3	up in 5xFAD+CSF1Ri	4689.66	0.555725	0.21569	2.5765	0.00998064	0.0637863
Ifngr2	up in 5xFAD+CSF1Ri	2722.63	0.639111	0.248231	2.57466	0.0100339	0.064024
Ppp1ca	up in 5xFAD+CSF1Ri	2739.21	0.612235	0.237964	2.5728	0.010088	0.0643032
Gemin7	up in 5xFAD+CSF1Ri	415.4	0.678721	0.263825	2.57262	0.0100933	0.0643149
Ltbp2	up in 5xFAD+CSF1Ri	14.5728	6.13654	2.38566	2.57227	0.0101035	0.0643584
Mrpl34	up in 5xFAD+CSF1Ri	463.991	0.911265	0.354495	2.5706	0.0101523	0.0645595
Slc22a21	up in 5xFAD+CSF1Ri	36.9399	3.49652	1.36039	2.57024	0.0101629	0.0645834
Htr2b	up in 5xFAD+CSF1Ri	62.2386	2.32222	0.903766	2.56949	0.0101849	0.0647008
Bloc1s4	up in 5xFAD+CSF1Ri	383.03	0.659285	0.256737	2.56794	0.0102305	0.0648372
Rpl21	up in 5xFAD+CSF1Ri	5423.54	1.03234	0.402252	2.5664	0.0102761	0.0649941
Stk40	up in 5xFAD+CSF1Ri	905.093	0.688271	0.26833	2.56502	0.010317	0.0651405
Rps7	up in 5xFAD+CSF1Ri	2013.26	0.720613	0.280962	2.56481	0.0103234	0.0651405
Sdf2	up in 5xFAD+CSF1Ri	461.394	0.536177	0.209081	2.56444	0.0103341	0.0651415
BC028528	up in 5xFAD+CSF1Ri	1293.76	0.755856	0.295647	2.55661	0.0105697	0.0661442
Pgap2	up in 5xFAD+CSF1Ri	297.575	1.06765	0.417891	2.55485	0.0106235	0.0664296
Syce2	up in 5xFAD+CSF1Ri	282.862	0.830867	0.32652	2.54461	0.0109399	0.0678874
Naxe	up in 5xFAD+CSF1Ri	715.405	0.514697	0.202295	2.54429	0.0109499	0.0679048
Mrpl4	up in 5xFAD+CSF1Ri	870.934	0.457533	0.179844	2.54405	0.0109576	0.0679071
Rpl36al	up in 5xFAD+CSF1Ri	151.241	1.07058	0.420926	2.54339	0.0109783	0.0679982
Edf1	up in 5xFAD+CSF1Ri	2553.91	0.644967	0.253714	2.5421	0.0110189	0.0681673
Ahnak	up in 5xFAD+CSF1Ri	297.411	2.44077	0.960704	2.5406	0.0110661	0.0683316
Prdx5	up in 5xFAD+CSF1Ri	2207.46	0.444182	0.175167	2.53576	0.0112203	0.0689997
Slc39a1	up in 5xFAD+CSF1Ri	845.017	0.68987	0.272063	2.5357	0.0112222	0.0689997
Myo15b	up in 5xFAD+CSF1Ri	17.2356	3.88528	1.5324	2.53542	0.0112312	0.0690327
Bad	up in 5xFAD+CSF1Ri	309.81	0.728455	0.287392	2.53471	0.0112542	0.0690721
Rbm17	up in 5xFAD+CSF1Ri	1914.39	0.463106	0.182982	2.53088	0.0113775	0.0696516
Pofut2	up in 5xFAD+CSF1Ri	506.795	0.902835	0.356748	2.53074	0.0113823	0.0696516
Gatd1	up in 5xFAD+CSF1Ri	365.728	0.438694	0.173467	2.52897	0.0114398	0.0698095
5031439G07Rik	up in 5xFAD+CSF1Ri	3004.95	0.479931	0.189894	2.52737	0.0114921	0.0700104
Atp5g2	up in 5xFAD+CSF1Ri	480.533	0.863667	0.341875	2.52626	0.0115283	0.070146
Clasrp	up in 5xFAD+CSF1Ri	136.295	0.816241	0.323387	2.52404	0.0116015	0.0702829
Fut7	up in 5xFAD+CSF1Ri	38.5798	1.75237	0.694322	2.52386	0.0116074	0.0702829
Frat2	up in 5xFAD+CSF1Ri	229.28	1.09612	0.43435	2.5236	0.011616	0.0702922
Mrps7	up in 5xFAD+CSF1Ri	977.269	0.784139	0.310854	2.52253	0.0116514	0.070461
Alpk1	up in 5xFAD+CSF1Ri	236.766	1.29199	0.513617	2.51547	0.0118875	0.0715652
Scand1	up in 5xFAD+CSF1Ri	129.866	1.01083	0.402249	2.51294	0.0119729	0.0718508
Arhgef5	up in 5xFAD+CSF1Ri	281.065	1.15809	0.461011	2.51208	0.0120022	0.0719328
Cst7	up in 5xFAD+CSF1Ri	40123.5	0.532857	0.212168	2.51148	0.0120226	0.0720033
Pcbd2	up in 5xFAD+CSF1Ri	365.985	0.656554	0.261968	2.50624	0.0122024	0.0727606
E130309D02Rik	up in 5xFAD+CSF1Ri	363.297	0.665511	0.265684	2.5049	0.0122487	0.0728925
Rad9a	up in 5xFAD+CSF1Ri	463.729	1.09905	0.43879	2.50473	0.0122544	0.0728925
Ccdc124	up in 5xFAD+CSF1Ri	511.526	0.570651	0.227843	2.50458	0.0122595	0.0728925
Mapk3	up in 5xFAD+CSF1Ri	8390.04	0.605285	0.242193	2.49919	0.0124478	0.0737495
Tafa4	up in 5xFAD+CSF1Ri	16.0173	4.27471	1.71297	2.49549	0.0125782	0.0742227
Dnah2	up in 5xFAD+CSF1Ri	39.2935	2.33018	0.934389	2.4938	0.0126382	0.0745532
Tmem60	up in 5xFAD+CSF1Ri	784.499	0.661474	0.265269	2.4936	0.0126455	0.0745672
Dthd1	up in 5xFAD+CSF1Ri	12.4995	4.06114	1.62988	2.49167	0.0127142	0.074743
Dennd5a	up in 5xFAD+CSF1Ri	3435.65	0.431365	0.173363	2.48822	0.0128383	0.0751494
Wdr55	up in 5xFAD+CSF1Ri	674.214	0.661803	0.266303	2.48515	0.0129497	0.0755831
Olfr979	up in 5xFAD+CSF1Ri	25.1287	8.38843	3.38519	2.47798	0.0132128	0.0767709
Nepro	up in 5xFAD+CSF1Ri	233.121	0.857047	0.346032	2.47678	0.0132573	0.0769402
Dnah10	up in 5xFAD+CSF1Ri	15.2662	2.65666	1.07306	2.47578	0.0132946	0.0769964
C3ar1	up in 5xFAD+CSF1Ri	9340.7	0.667923	0.269883	2.47486	0.0133288	0.0771015
Col5a2	up in 5xFAD+CSF1Ri	11.902	3.98563	1.61164	2.47303	0.0133974	0.0772897
Hexa	up in 5xFAD+CSF1Ri	20390	0.518855	0.209809	2.47299	0.0133989	0.0772897
Uap1	up in 5xFAD+CSF1Ri	963.233	0.430252	0.17423	2.46944	0.0135325	0.0777802
Lyz2	up in 5xFAD+CSF1Ri	37397.7	0.451709	0.183001	2.46834	0.0135741	0.0778914
Spg21	up in 5xFAD+CSF1Ri	1275.28	0.651421	0.263916	2.46829	0.013576	0.0778914
Rpsa	up in 5xFAD+CSF1Ri	9235.85	0.710221	0.288092	2.46526	0.0136914	0.0782151
S1pr1	up in 5xFAD+CSF1Ri	1321.76	0.626779	0.254282	2.4649	0.0137053	0.0782628
Loxhd1	up in 5xFAD+CSF1Ri	12.8719	4.12633	1.67639	2.46144	0.0138382	0.0788688
Slc25a39	up in 5xFAD+CSF1Ri	974.645	0.678377	0.27564	2.4611	0.0138511	0.0789033
Clec2d	up in 5xFAD+CSF1Ri	93.0637	1.05881	0.430973	2.45678	0.0140187	0.079573
Cox6b2	up in 5xFAD+CSF1Ri	30.6614	1.29531	0.528024	2.45313	0.0141619	0.0801053
Snx8	up in 5xFAD+CSF1Ri	782.556	0.892855	0.364503	2.44951	0.014305	0.0806553
Lrrc51	up in 5xFAD+CSF1Ri	45.9562	2.0108	0.822499	2.44475	0.0144954	0.0812897
Hsd17b1	up in 5xFAD+CSF1Ri	46.1721	3.18823	1.30982	2.4341	0.0149288	0.0828927
Dsg4	up in 5xFAD+CSF1Ri	22.4726	8.22697	3.3854	2.43013	0.0150934	0.0835437
Gusb	up in 5xFAD+CSF1Ri	5371.39	0.589895	0.242953	2.42802	0.0151816	0.0839084
Commd7	up in 5xFAD+CSF1Ri	1560.58	0.630388	0.259761	2.4268	0.0152325	0.0840163
Gpr108	up in 5xFAD+CSF1Ri	535.604	0.736014	0.303373	2.4261	0.015262	0.0840801
Fdx1	up in 5xFAD+CSF1Ri	271.332	0.55456	0.229352	2.41794	0.0156085	0.085242
Nit2	up in 5xFAD+CSF1Ri	291.457	1.01764	0.421105	2.4166	0.0156663	0.0854533
Bcl2l1	up in 5xFAD+CSF1Ri	1867.11	0.587533	0.243268	2.41517	0.0157278	0.085672
Trappc6a	up in 5xFAD+CSF1Ri	251.994	0.803821	0.333328	2.4115	0.015887	0.086148
Cdk4	up in 5xFAD+CSF1Ri	1133.75	0.479768	0.199136	2.40924	0.0159857	0.0865912
Atp6v1f	up in 5xFAD+CSF1Ri	2622.63	0.673618	0.279647	2.40882	0.0160044	0.0865935
Swi5	up in 5xFAD+CSF1Ri	1990.62	0.573334	0.238103	2.40792	0.0160436	0.08678
1110032A03Rik	up in 5xFAD+CSF1Ri	1491.87	0.570001	0.236856	2.40654	0.0161046	0.0869592
Hspe1	up in 5xFAD+CSF1Ri	1666.23	0.594382	0.247425	2.40227	0.0162935	0.0877268
Rab5if	up in 5xFAD+CSF1Ri	135.312	1.31638	0.548082	2.40179	0.0163149	0.0878168
Col4a6	up in 5xFAD+CSF1Ri	24.4043	3.71053	1.54683	2.3988	0.016449	0.0883455
Commd4	up in 5xFAD+CSF1Ri	1172.55	0.738344	0.30783	2.39855	0.0164603	0.0883455
Chmp1a	up in 5xFAD+CSF1Ri	1581.1	0.4663	0.194512	2.39728	0.0165175	0.08845
Pi4k2b	up in 5xFAD+CSF1Ri	113.141	1.00773	0.4204	2.39708	0.0165263	0.088472
Mlx	up in 5xFAD+CSF1Ri	405.949	0.820196	0.342675	2.39351	0.016688	0.0890076
Lars2	up in 5xFAD+CSF1Ri	98483.2	0.934758	0.390606	2.3931	0.0167068	0.0890279
Gtpbp2	up in 5xFAD+CSF1Ri	1181.28	0.623612	0.260634	2.39267	0.0167261	0.0890589
Cldn5	up in 5xFAD+CSF1Ri	13.8183	4.23263	1.7696	2.39185	0.0167636	0.0892328
Hcfc1r1	up in 5xFAD+CSF1Ri	632.348	0.583861	0.244126	2.39164	0.0167734	0.0892597
Snx33	up in 5xFAD+CSF1Ri	267.24	0.777289	0.325152	2.39054	0.0168237	0.0894284
Ccdc107	up in 5xFAD+CSF1Ri	228.107	0.705678	0.295197	2.39053	0.0168242	0.0894284
Mad2l2	up in 5xFAD+CSF1Ri	362.872	0.753285	0.315591	2.3869	0.016991	0.0900735
Vim	up in 5xFAD+CSF1Ri	887.629	0.984191	0.412548	2.38564	0.0170494	0.0901654
Aprt	up in 5xFAD+CSF1Ri	1371.24	0.647122	0.271582	2.38279	0.0171822	0.0906571
Upb1	up in 5xFAD+CSF1Ri	19.4885	3.34019	1.40279	2.38111	0.0172606	0.0908215
Nubp2	up in 5xFAD+CSF1Ri	669.518	0.738579	0.310321	2.38004	0.0173106	0.0909823
Rnf166	up in 5xFAD+CSF1Ri	1317.56	0.716662	0.301208	2.37929	0.0173459	0.0910002
BC049352	up in 5xFAD+CSF1Ri	43.7895	1.45203	0.611193	2.37574	0.017514	0.0915384
Tepsin	up in 5xFAD+CSF1Ri	127.83	0.72225	0.30415	2.37465	0.0175656	0.0917316
Hsd17b10	up in 5xFAD+CSF1Ri	802.27	0.503825	0.212191	2.37439	0.0175777	0.0917477
Vmn1r28	up in 5xFAD+CSF1Ri	11.5336	5.70206	2.40329	2.37261	0.0176631	0.0920099
Dnase2a	up in 5xFAD+CSF1Ri	685.553	0.683368	0.288138	2.37167	0.0177081	0.0921731
Gtf3a	up in 5xFAD+CSF1Ri	159.24	0.81779	0.344836	2.37154	0.0177143	0.0921741
Nudt9	up in 5xFAD+CSF1Ri	1783.52	0.432632	0.182711	2.36785	0.017892	0.0928668
Abracl	up in 5xFAD+CSF1Ri	388.898	0.728729	0.308047	2.36564	0.0179987	0.0932403
Npr1	up in 5xFAD+CSF1Ri	32.2771	1.62539	0.687284	2.36495	0.0180325	0.0933009
0610009B22Rik	up in 5xFAD+CSF1Ri	567.344	0.61172	0.258706	2.36454	0.0180527	0.0933009
Tpbgl	up in 5xFAD+CSF1Ri	676.883	0.78667	0.332748	2.36416	0.0180711	0.093308
Cln6	up in 5xFAD+CSF1Ri	258.82	0.9297	0.393833	2.36065	0.0182432	0.0939099
Polr2h	up in 5xFAD+CSF1Ri	562.567	0.869828	0.368585	2.35991	0.0182794	0.094045
Vps54	up in 5xFAD+CSF1Ri	2545.83	0.520428	0.220584	2.35931	0.0183088	0.09406
Qsox1	up in 5xFAD+CSF1Ri	201.995	0.623795	0.264399	2.35929	0.0183098	0.09406
Fancf	up in 5xFAD+CSF1Ri	239.132	0.920757	0.390568	2.35748	0.0183993	0.0942736
Pld2	up in 5xFAD+CSF1Ri	272.773	0.62097	0.263656	2.35523	0.0185113	0.0947439
Ppp1r14b	up in 5xFAD+CSF1Ri	679.907	0.657962	0.279381	2.35507	0.018519	0.0947578
Ppp1r15a	up in 5xFAD+CSF1Ri	160.091	0.99939	0.424411	2.35477	0.0185342	0.0947836
Jund	up in 5xFAD+CSF1Ri	87.6922	0.759285	0.322731	2.35269	0.0186384	0.0950746
H2ac20	up in 5xFAD+CSF1Ri	36.0194	1.58151	0.673246	2.34907	0.0188202	0.0956461
Ccnq	up in 5xFAD+CSF1Ri	924.84	0.588532	0.250763	2.34696	0.0189272	0.0960598
Trim7	up in 5xFAD+CSF1Ri	69.5394	1.92963	0.823865	2.34217	0.0191722	0.096936
Tatdn2	up in 5xFAD+CSF1Ri	943.031	0.58927	0.251731	2.34087	0.0192387	0.0971114
Rps6	up in 5xFAD+CSF1Ri	4680.28	0.60271	0.258096	2.33521	0.0195323	0.098001
Sys1	up in 5xFAD+CSF1Ri	434.817	0.670745	0.287381	2.33399	0.0195961	0.0982321
March8	up in 5xFAD+CSF1Ri	1781.14	0.53748	0.230322	2.3336	0.0196166	0.0982975
Mbd6	up in 5xFAD+CSF1Ri	843.109	0.687138	0.294524	2.33304	0.0196459	0.0983499
Rpl3	up in 5xFAD+CSF1Ri	9786.98	0.521563	0.223841	2.33006	0.0198031	0.0988434
Npc2	up in 5xFAD+CSF1Ri	15894.6	0.570923	0.245035	2.32997	0.0198077	0.0988434
Slc35b2	up in 5xFAD+CSF1Ri	505.166	0.555186	0.238291	2.32986	0.0198136	0.0988465
Lat2	up in 5xFAD+CSF1Ri	320.934	0.84865	0.364553	2.32792	0.0199165	0.0992018
Morn2	up in 5xFAD+CSF1Ri	185.311	1.41556	0.608925	2.32468	0.020089	0.0998496
Hsp90ab1	up in 5xFAD	35565.4	-1.26741	0.13496	-9.39102	5.94194e-21	1.11429e-16
Bank1	up in 5xFAD	243.556	-6.22821	0.724874	-8.59213	8.53717e-18	4.00244e-14
Cltc	up in 5xFAD	16281.6	-1.21773	0.168489	-7.22735	4.92508e-13	4.19818e-10
Smc1a	up in 5xFAD	5089.43	-1.1588	0.164085	-7.06217	1.63925e-12	1.28087e-09
Ccl9	up in 5xFAD	780.495	-2.00036	0.29238	-6.84165	7.82861e-12	4.73581e-09
Ddx46	up in 5xFAD	3447.5	-0.966432	0.141482	-6.83078	8.44565e-12	4.94941e-09
Usp24	up in 5xFAD	3458.96	-0.750629	0.112737	-6.65823	2.77148e-11	1.44371e-08
Smarca5	up in 5xFAD	3263.57	-1.02005	0.153727	-6.63548	3.23442e-11	1.63932e-08
Rpa1	up in 5xFAD	605.469	-0.995221	0.15206	-6.54492	5.95278e-11	2.72274e-08
Oat	up in 5xFAD	1508.57	-1.24871	0.195897	-6.37432	1.83774e-10	7.492e-08
Gbp7	up in 5xFAD	386.444	-2.05416	0.336356	-6.10711	1.01453e-09	3.28026e-07
Glul	up in 5xFAD	20784	-0.84269	0.138572	-6.08122	1.1927e-09	3.72779e-07
Hspa4	up in 5xFAD	9752.4	-1.21639	0.201113	-6.0483	1.46382e-09	4.42757e-07
Hnrnpr	up in 5xFAD	2179.24	-1.09661	0.181982	-6.02592	1.68148e-09	4.8412e-07
Prmt9	up in 5xFAD	243.816	-1.46805	0.243708	-6.02379	1.70383e-09	4.8412e-07
Hspa8	up in 5xFAD	18932	-1.22278	0.20309	-6.02086	1.7349e-09	4.85562e-07
Cdc5l	up in 5xFAD	1414.55	-1.15498	0.191906	-6.01847	1.76069e-09	4.85562e-07
Snw1	up in 5xFAD	1271.09	-1.1533	0.191727	-6.01532	1.79533e-09	4.87941e-07
Pkm	up in 5xFAD	9321.11	-0.960831	0.160358	-5.99179	2.0754e-09	5.49943e-07
Ccdc162	up in 5xFAD	57.7986	-4.92934	0.823442	-5.98627	2.14708e-09	5.59225e-07
Trappc8	up in 5xFAD	2177.31	-0.882355	0.153778	-5.73784	9.58896e-09	2.06692e-06
Mthfd1	up in 5xFAD	392.055	-1.18038	0.206675	-5.71126	1.12142e-08	2.27061e-06
Tjp1	up in 5xFAD	6589.05	-1.13348	0.200283	-5.65937	1.51931e-08	2.9073e-06
Cd38	up in 5xFAD	26.8717	-6.48621	1.1496	-5.64213	1.6796e-08	3.11857e-06
Uba2	up in 5xFAD	1304.22	-1.18951	0.211766	-5.61711	1.94174e-08	3.34224e-06
Ophn1	up in 5xFAD	1671.77	-1.02669	0.182987	-5.61073	2.01471e-08	3.43472e-06
Dock10	up in 5xFAD	3835.6	-0.935833	0.16858	-5.55127	2.83597e-08	4.66516e-06
Aars	up in 5xFAD	2098.05	-1.28722	0.234526	-5.48861	4.05103e-08	6.13036e-06
Gnl2	up in 5xFAD	1213.04	-1.172	0.21548	-5.43901	5.35782e-08	7.66986e-06
Ssb	up in 5xFAD	2244.95	-0.940624	0.173552	-5.41983	5.96572e-08	8.34291e-06
Calu	up in 5xFAD	1767.17	-0.583015	0.108141	-5.39123	6.99753e-08	9.17655e-06
Abcd3	up in 5xFAD	2006.14	-1.31708	0.244516	-5.38646	7.18592e-08	9.35816e-06
Baz1b	up in 5xFAD	3973.1	-0.680641	0.126516	-5.37986	7.4542e-08	9.55474e-06
Ubr3	up in 5xFAD	5622.17	-1.26487	0.237357	-5.32897	9.87727e-08	1.20278e-05
Dip2b	up in 5xFAD	10121.2	-0.735388	0.138301	-5.31731	1.05315e-07	1.24222e-05
Eif3a	up in 5xFAD	15463.7	-0.785336	0.147695	-5.31729	1.05323e-07	1.24222e-05
Etv5	up in 5xFAD	3413.14	-0.929839	0.175495	-5.29836	1.16844e-07	1.35258e-05
Smc3	up in 5xFAD	4109.82	-1.01218	0.191879	-5.2751	1.32683e-07	1.48654e-05
Cse1l	up in 5xFAD	1702.44	-0.911659	0.17299	-5.27002	1.36409e-07	1.51366e-05
Srrm2	up in 5xFAD	18421	-0.614306	0.116788	-5.26	1.44059e-07	1.58914e-05
Eif5b	up in 5xFAD	5749.62	-1.20924	0.230713	-5.24131	1.59438e-07	1.70854e-05
Ldhb	up in 5xFAD	7875.45	-0.975986	0.186882	-5.22248	1.76546e-07	1.85998e-05
Slc4a7	up in 5xFAD	586.786	-1.02148	0.195717	-5.21917	1.79722e-07	1.87241e-05
Lrpprc	up in 5xFAD	2091.21	-0.931551	0.17883	-5.20914	1.89721e-07	1.96565e-05
Ddb1	up in 5xFAD	2493.26	-1.0948	0.210343	-5.20484	1.94165e-07	2.00064e-05
Mrc1	up in 5xFAD	379.084	-4.15311	0.80536	-5.15684	2.51153e-07	2.46591e-05
Phgdh	up in 5xFAD	415.452	-1.17885	0.229427	-5.13823	2.77345e-07	2.67969e-05
Cass4	up in 5xFAD	62.2233	-3.44687	0.674324	-5.1116	3.19442e-07	2.99331e-05
Eef2k	up in 5xFAD	1111.64	-0.880954	0.172372	-5.11078	3.20831e-07	2.99331e-05
Stip1	up in 5xFAD	2641.52	-1.28448	0.251911	-5.09894	3.41558e-07	3.13982e-05
Aco1	up in 5xFAD	438.329	-0.994586	0.196745	-5.0552	4.29951e-07	3.85783e-05
Hnrnpa2b1	up in 5xFAD	20268.1	-1.2664	0.253035	-5.00484	5.59079e-07	4.72271e-05
Hspa9	up in 5xFAD	3759.44	-1.16794	0.233602	-4.9997	5.74185e-07	4.807e-05
Lcp1	up in 5xFAD	10887.2	-1.19388	0.240218	-4.96997	6.69641e-07	5.42838e-05
Gspt1	up in 5xFAD	2109.05	-0.857865	0.172716	-4.9669	6.80302e-07	5.43311e-05
Mpi	up in 5xFAD	592.513	-0.891191	0.180099	-4.94835	7.48468e-07	5.87281e-05
Nrip1	up in 5xFAD	3653.27	-0.725169	0.147335	-4.92191	8.57021e-07	6.48053e-05
Jak1	up in 5xFAD	6012.99	-1.22542	0.250674	-4.88851	1.01601e-06	7.35646e-05
Ofd1	up in 5xFAD	236.465	-1.14888	0.235716	-4.87402	1.09352e-06	7.82702e-05
Eif4g1	up in 5xFAD	2635.53	-0.635029	0.131072	-4.84489	1.26679e-06	8.81035e-05
Arcn1	up in 5xFAD	3484.84	-0.742297	0.154512	-4.80415	1.55408e-06	0.000102619
Marcks	up in 5xFAD	20591.9	-1.37269	0.285969	-4.80014	1.58557e-06	0.000103244
Inpp4b	up in 5xFAD	2663	-1.04221	0.21718	-4.79883	1.59591e-06	0.000103558
Ctr9	up in 5xFAD	592.986	-0.77875	0.162539	-4.79115	1.65825e-06	0.000106088
Ldha	up in 5xFAD	17430.6	-0.58161	0.122788	-4.73669	2.17242e-06	0.000134011
Copb1	up in 5xFAD	1534.09	-1.11545	0.235888	-4.72872	2.25935e-06	0.000138012
Tardbp	up in 5xFAD	2802.75	-0.966099	0.204625	-4.72131	2.34326e-06	0.000141382
Pla2g4a	up in 5xFAD	541.047	-1.59626	0.33867	-4.71332	2.43709e-06	0.000144979
Uba1	up in 5xFAD	4430.41	-1.17142	0.24879	-4.70845	2.49606e-06	0.000147197
Stab1	up in 5xFAD	439.498	-1.14283	0.242848	-4.70594	2.52694e-06	0.000147625
Hnrnph2	up in 5xFAD	1948.59	-1.05627	0.224759	-4.69958	2.607e-06	0.000150892
Pik3r6	up in 5xFAD	220.858	-1.1671	0.248375	-4.69892	2.61536e-06	0.00015091
Tbc1d4	up in 5xFAD	354.122	-1.04608	0.223161	-4.68757	2.76468e-06	0.000158551
Dnmt1	up in 5xFAD	825.48	-0.760442	0.162263	-4.68647	2.77953e-06	0.000158916
Polr3b	up in 5xFAD	756.459	-0.868101	0.185967	-4.66804	3.04087e-06	0.000170735
Hnrnpm	up in 5xFAD	2926.78	-0.998776	0.214632	-4.65344	3.2645e-06	0.000181659
Siglecf	up in 5xFAD	399.352	-1.85209	0.398144	-4.65182	3.29022e-06	0.000182549
Vcp	up in 5xFAD	2327.86	-1.18312	0.255069	-4.63844	3.51043e-06	0.000191927
Anxa7	up in 5xFAD	1703.44	-0.82676	0.17948	-4.60642	4.09661e-06	0.000213735
Canx	up in 5xFAD	8292.39	-0.939322	0.204377	-4.59603	4.3062e-06	0.000220327
Ubap2l	up in 5xFAD	10600.1	-0.54428	0.118643	-4.58755	4.48468e-06	0.000227916
Tns1	up in 5xFAD	3037.07	-0.828952	0.180904	-4.58229	4.59916e-06	0.00023185
Top2b	up in 5xFAD	2666.38	-1.02187	0.223804	-4.5659	4.97349e-06	0.000248053
Champ1	up in 5xFAD	833.904	-0.805779	0.176723	-4.55957	5.12584e-06	0.000253043
Pdlim5	up in 5xFAD	915.473	-0.94012	0.207539	-4.52986	5.90229e-06	0.000283385
Uggt1	up in 5xFAD	885.878	-0.811498	0.180229	-4.50258	6.71326e-06	0.000315523
Ppfibp2	up in 5xFAD	273.033	-1.2647	0.281529	-4.49224	7.04768e-06	0.000326334
Uba6	up in 5xFAD	1690.72	-0.842737	0.187744	-4.48876	7.16404e-06	0.000330905
Paf1	up in 5xFAD	1165.6	-0.858003	0.19129	-4.48535	7.27948e-06	0.00033377
Hdlbp	up in 5xFAD	6596.68	-0.977177	0.218373	-4.47481	7.64795e-06	0.00034643
Egr2	up in 5xFAD	555.674	-1.23298	0.277016	-4.45094	8.54934e-06	0.000378127
Chd4	up in 5xFAD	4954.88	-0.768119	0.173018	-4.43952	9.01582e-06	0.000393194
Smchd1	up in 5xFAD	1897.55	-1.33672	0.301143	-4.43881	9.04567e-06	0.000393581
Tbc1d5	up in 5xFAD	3654.9	-0.827633	0.186826	-4.42996	9.42516e-06	0.000403051
Pgk1	up in 5xFAD	2332.26	-1.11829	0.255841	-4.37103	1.23661e-05	0.000493777
Hgs	up in 5xFAD	958.095	-1.16821	0.271318	-4.30568	1.66473e-05	0.000621886
Tm9sf2	up in 5xFAD	1681.61	-1.02869	0.239258	-4.2995	1.71183e-05	0.000633174
Cbl	up in 5xFAD	6472.62	-1.08497	0.253274	-4.28379	1.83733e-05	0.000670733
Wdr6	up in 5xFAD	257.844	-1.82361	0.426465	-4.27611	1.90184e-05	0.000684552
Gimap5	up in 5xFAD	18.7053	-5.38643	1.2606	-4.2729	1.92949e-05	0.000690528
Ctnna1	up in 5xFAD	3009.93	-0.827139	0.193608	-4.27223	1.93524e-05	0.000691266
Hsp90b1	up in 5xFAD	7764.29	-1.08449	0.254199	-4.26631	1.98729e-05	0.000703773
Nipbl	up in 5xFAD	5655	-0.615012	0.144287	-4.26242	2.02225e-05	0.000714186
Rapgef5	up in 5xFAD	2773.21	-0.817343	0.191835	-4.26066	2.03824e-05	0.000718478
Lpp	up in 5xFAD	2245.37	-0.663377	0.156139	-4.24864	2.15073e-05	0.000750548
Sf3b2	up in 5xFAD	3528.6	-0.8245	0.194096	-4.24791	2.15776e-05	0.000750548
Mtss1	up in 5xFAD	636.687	-1.15539	0.272857	-4.23442	2.29141e-05	0.000781287
Kpnb1	up in 5xFAD	5756.44	-0.962137	0.227252	-4.23379	2.29783e-05	0.000781859
Maf	up in 5xFAD	4152.01	-1.34959	0.318978	-4.23098	2.32673e-05	0.000787603
Gbf1	up in 5xFAD	1760.28	-0.596658	0.141179	-4.22625	2.37615e-05	0.000798566
Asap1	up in 5xFAD	5357.65	-0.473792	0.112341	-4.21743	2.47098e-05	0.00081438
9130023H24Rik	up in 5xFAD	225.112	-1.09608	0.261066	-4.19847	2.68725e-05	0.000859965
Sh3pxd2a	up in 5xFAD	1676.27	-0.80806	0.19322	-4.18208	2.8886e-05	0.000914754
Ddx5	up in 5xFAD	10928.9	-1.03452	0.248558	-4.16208	3.15362e-05	0.000975257
Gab1	up in 5xFAD	1317.07	-1.07216	0.257775	-4.15929	3.19231e-05	0.000977298
Stag2	up in 5xFAD	3160.68	-0.955178	0.229688	-4.1586	3.20208e-05	0.00097775
Tln2	up in 5xFAD	2859.32	-0.928967	0.223954	-4.14802	3.35359e-05	0.00101427
Dock1	up in 5xFAD	919.169	-0.883384	0.213503	-4.13757	3.51003e-05	0.00105318
Sesn1	up in 5xFAD	1590.57	-0.534172	0.129118	-4.13709	3.51744e-05	0.00105372
Ccar1	up in 5xFAD	3733.92	-0.746729	0.180794	-4.13029	3.62311e-05	0.00107848
Herpud1	up in 5xFAD	689.43	-0.856496	0.207705	-4.12361	3.72982e-05	0.00109804
Gm7694	up in 5xFAD	107.245	-1.89277	0.459785	-4.11665	3.8442e-05	0.00112994
Rnf216	up in 5xFAD	1138.25	-0.908136	0.221097	-4.1074	4.0013e-05	0.00116336
Tbc1d9	up in 5xFAD	1673.23	-0.879406	0.214613	-4.09763	4.17395e-05	0.00120653
Nck1	up in 5xFAD	611.901	-1.10759	0.273298	-4.05268	5.06349e-05	0.00141514
Epb41l2	up in 5xFAD	27577.7	-1.11605	0.275952	-4.04437	5.24635e-05	0.00144897
Mtrex	up in 5xFAD	1792.93	-0.92461	0.229187	-4.0343	5.47647e-05	0.00150366
Mef2a	up in 5xFAD	14381.6	-0.78398	0.194675	-4.02712	5.64643e-05	0.00153831
Wdr1	up in 5xFAD	3384.58	-0.73097	0.18158	-4.0256	5.68307e-05	0.00154147
Itch	up in 5xFAD	3694.44	-0.605305	0.150551	-4.02059	5.80517e-05	0.00155743
Pbrm1	up in 5xFAD	3302.99	-0.812009	0.202654	-4.00687	6.15279e-05	0.00162323
Hspa2	up in 5xFAD	315.385	-1.79323	0.447545	-4.00682	6.15429e-05	0.00162323
Adcy7	up in 5xFAD	469.881	-0.998439	0.250431	-3.98687	6.69493e-05	0.00173892
Arid1a	up in 5xFAD	8074.31	-0.527068	0.132455	-3.97923	6.91395e-05	0.00177273
Scaf11	up in 5xFAD	6731.77	-0.771485	0.193949	-3.97777	6.95638e-05	0.00177729
Acadl	up in 5xFAD	714.342	-0.755692	0.19075	-3.96168	7.44244e-05	0.00186339
Rdx	up in 5xFAD	1928.44	-0.85094	0.215306	-3.95224	7.74242e-05	0.00192565
Anxa6	up in 5xFAD	1125.58	-1.22453	0.310007	-3.94999	7.81529e-05	0.00193863
Edc3	up in 5xFAD	367.472	-0.861062	0.218243	-3.94543	7.96584e-05	0.00197076
Aacs	up in 5xFAD	251.004	-1.43569	0.364457	-3.93926	8.17333e-05	0.00201306
Upf1	up in 5xFAD	382.779	-1.03363	0.262446	-3.93844	8.20122e-05	0.00201306
Kdm1b	up in 5xFAD	458.741	-0.930219	0.236367	-3.93549	8.30265e-05	0.00202923
Hif1a	up in 5xFAD	9040.47	-0.80415	0.204589	-3.93056	8.47495e-05	0.00206404
Sf1	up in 5xFAD	2189.42	-0.69672	0.177405	-3.9273	8.5906e-05	0.00208408
Numa1	up in 5xFAD	1751.85	-0.572745	0.146015	-3.92251	8.76302e-05	0.00211225
Lonp1	up in 5xFAD	766.945	-1.10233	0.281661	-3.91367	9.09039e-05	0.00217717
Cd2ap	up in 5xFAD	5157.06	-0.685357	0.175352	-3.90847	9.28815e-05	0.00222169
Prpf40a	up in 5xFAD	2360.61	-0.613127	0.157117	-3.90236	9.5261e-05	0.00226417
Fig4	up in 5xFAD	380.85	-1.40397	0.360371	-3.89589	9.78394e-05	0.0023093
Kif13b	up in 5xFAD	1029.54	-0.664483	0.170827	-3.8898	0.000100329	0.00235477
Rnf20	up in 5xFAD	2948.33	-0.652624	0.168119	-3.8819	0.000103642	0.00241541
Vps4b	up in 5xFAD	1932.69	-0.833011	0.214982	-3.87478	0.000106719	0.00247074
Atp5a1	up in 5xFAD	13786.3	-0.73308	0.189329	-3.872	0.000107946	0.00248994
Acly	up in 5xFAD	3291.53	-0.872196	0.225604	-3.86605	0.000110614	0.00252176
Sp1	up in 5xFAD	2600.67	-0.644542	0.166724	-3.86592	0.000110671	0.00252176
Fbxw10	up in 5xFAD	17.5345	-3.39834	0.881014	-3.85731	0.000114643	0.00259963
Crnkl1	up in 5xFAD	692.794	-0.857924	0.223501	-3.83856	0.000123758	0.00275633
Morc3	up in 5xFAD	966.259	-0.987834	0.258369	-3.82334	0.000131654	0.00288383
Srp68	up in 5xFAD	1775.51	-0.500912	0.131175	-3.81866	0.000134176	0.00292503
Vcam1	up in 5xFAD	286.762	-1.60722	0.421004	-3.81759	0.000134764	0.00292503
Fasn	up in 5xFAD	1926.75	-1.00875	0.264562	-3.81291	0.000137338	0.00296368
Itsn2	up in 5xFAD	3831.8	-0.402324	0.105831	-3.80157	0.00014378	0.00306399
Tars	up in 5xFAD	671.96	-1.12149	0.295723	-3.79239	0.000149206	0.00314036
Ccnd1	up in 5xFAD	1461.21	-1.05942	0.279542	-3.78985	0.000150737	0.00316547
Arsb	up in 5xFAD	7503.07	-0.752429	0.198944	-3.78211	0.000155504	0.00324019
Ide	up in 5xFAD	1780.58	-1.06739	0.282713	-3.77554	0.000159659	0.00330109
Fus	up in 5xFAD	3371.92	-0.973402	0.257858	-3.77495	0.000160038	0.00330529
Adgrg1	up in 5xFAD	1502.63	-1.27662	0.339346	-3.762	0.000168563	0.00343967
Sec16a	up in 5xFAD	2261.97	-0.609531	0.162242	-3.75693	0.000172011	0.00349482
Sec23b	up in 5xFAD	759.335	-0.783006	0.209019	-3.7461	0.000179608	0.00362171
Hsd17b4	up in 5xFAD	3091	-0.910788	0.2436	-3.73887	0.000184851	0.00371148
Casc3	up in 5xFAD	1180.61	-0.829215	0.222232	-3.7313	0.000190496	0.0037883
Sfpq	up in 5xFAD	2982.6	-0.986331	0.2644	-3.73044	0.000191143	0.00379714
Copb2	up in 5xFAD	2920.23	-0.801088	0.21574	-3.71322	0.000204641	0.00399338
Dusp6	up in 5xFAD	2270.54	-0.655293	0.176676	-3.70901	0.000208068	0.00404761
Ap5z1	up in 5xFAD	214.721	-0.698028	0.188239	-3.70819	0.000208742	0.0040504
Spg20	up in 5xFAD	1622.99	-1.02754	0.27731	-3.70538	0.000211072	0.00408064
Tmem144	up in 5xFAD	273.239	-1.11522	0.301249	-3.70199	0.000213912	0.00412705
Hcls1	up in 5xFAD	3551.73	-1.15673	0.31257	-3.70072	0.000214989	0.00413503
Msh6	up in 5xFAD	679.217	-0.943057	0.255334	-3.69342	0.000221255	0.00421237
Sqor	up in 5xFAD	1098.31	-0.925096	0.25072	-3.68976	0.00022447	0.00426492
Acss1	up in 5xFAD	1586.29	-0.503339	0.13646	-3.68856	0.00022553	0.0042764
Eif3c	up in 5xFAD	5390.46	-0.799944	0.217968	-3.67	0.000242551	0.00453495
Gtpbp4	up in 5xFAD	1758.78	-1.0013	0.273765	-3.65754	0.000254652	0.00468502
Cfh	up in 5xFAD	5773.76	-1.03958	0.284656	-3.65206	0.000260149	0.00477356
Ccdc93	up in 5xFAD	2501.09	-1.0341	0.283484	-3.64784	0.000264457	0.0048384
Nup133	up in 5xFAD	499.307	-1.00101	0.276944	-3.61449	0.000300942	0.00535443
Cct3	up in 5xFAD	1234.78	-0.998976	0.27682	-3.60875	0.00030767	0.00544259
Clpx	up in 5xFAD	842.994	-0.804711	0.223625	-3.59848	0.00032008	0.00559194
Utp6	up in 5xFAD	1197.98	-0.945979	0.263401	-3.5914	0.000328908	0.00569531
Thrap3	up in 5xFAD	2458.05	-0.745911	0.208024	-3.58569	0.000336185	0.00580597
Smc2	up in 5xFAD	568.016	-1.30583	0.364181	-3.58566	0.000336228	0.00580597
Akr1b10	up in 5xFAD	890.398	-1.05633	0.295083	-3.57976	0.00034391	0.005906
Wars	up in 5xFAD	1051.62	-0.829972	0.23195	-3.57824	0.000345921	0.00592426
Eno1b	up in 5xFAD	35.5853	-3.93513	1.10022	-3.57668	0.000347981	0.00594325
Ap3b1	up in 5xFAD	2062.46	-0.769754	0.216517	-3.55517	0.000377741	0.00631036
Copa	up in 5xFAD	5730.2	-0.778644	0.219038	-3.55483	0.000378225	0.00631036
Ppp6r3	up in 5xFAD	2577.76	-0.671304	0.189536	-3.54182	0.000397374	0.0065656
Ssrp1	up in 5xFAD	2289.65	-1.11265	0.314805	-3.53441	0.000408686	0.00668768
Plek	up in 5xFAD	36172.9	-0.997405	0.282411	-3.53175	0.000412815	0.0067259
Mmp2	up in 5xFAD	121.398	-1.17494	0.33308	-3.5275	0.00041951	0.00681131
Hnrnpk	up in 5xFAD	8827.76	-0.750103	0.212718	-3.52628	0.000421436	0.00682486
Dhx15	up in 5xFAD	2701.31	-0.69	0.195734	-3.52519	0.000423184	0.00683545
Sf3b3	up in 5xFAD	1001.3	-0.812042	0.230585	-3.52166	0.000428859	0.00690208
Esr1	up in 5xFAD	266.057	-1.05301	0.299353	-3.51761	0.000435455	0.00697721
Gabpa	up in 5xFAD	2408.63	-0.681596	0.193907	-3.51507	0.00043964	0.00701069
Sec24c	up in 5xFAD	2561.99	-0.839013	0.239074	-3.50942	0.000449082	0.00710088
Aldh1l2	up in 5xFAD	134.572	-2.09995	0.598751	-3.50722	0.000452806	0.00712938
Setdb1	up in 5xFAD	582.401	-0.563139	0.160959	-3.49864	0.00046763	0.00728939
Lrch1	up in 5xFAD	1676.34	-0.678273	0.194234	-3.49205	0.000479335	0.00742487
Gtf3c2	up in 5xFAD	740.854	-0.794433	0.227525	-3.49164	0.000480072	0.00742804
Tubb2b	up in 5xFAD	621.342	-0.78043	0.223692	-3.48886	0.00048508	0.00748084
Cep131	up in 5xFAD	156.197	-1.25857	0.360791	-3.48837	0.000485984	0.00748862
Dock2	up in 5xFAD	3832.54	-0.882801	0.253241	-3.48602	0.00049027	0.00754228
Brox	up in 5xFAD	1584.72	-0.883744	0.253547	-3.48553	0.000491168	0.0075499
Mtr	up in 5xFAD	1115.2	-1.30903	0.376107	-3.48047	0.000500541	0.00763763
Tmem173	up in 5xFAD	1083.35	-1.12831	0.324211	-3.48016	0.000501107	0.00764005
Cpsf1	up in 5xFAD	734.724	-0.719993	0.2072	-3.47487	0.000511109	0.0077381
Nefm	up in 5xFAD	5472.4	-1.57767	0.454876	-3.46836	0.000523651	0.00787492
Rbmxl1	up in 5xFAD	266.917	-1.06658	0.308029	-3.46259	0.000534997	0.00800064
Smu1	up in 5xFAD	1418.97	-0.826977	0.239084	-3.45894	0.000542314	0.00808428
Tubgcp2	up in 5xFAD	494.119	-0.622337	0.17996	-3.45819	0.000543812	0.00808732
Hgh1	up in 5xFAD	92.4866	-0.917898	0.265971	-3.45112	0.00055826	0.00825061
Nfatc2	up in 5xFAD	1220.82	-0.744203	0.215643	-3.4511	0.000558312	0.00825061
Hspa1b	up in 5xFAD	43.3783	-3.33518	0.96872	-3.44288	0.000575563	0.00845888
Fndc3a	up in 5xFAD	4158.3	-0.839159	0.243812	-3.44182	0.000577811	0.00848528
Tnpo1	up in 5xFAD	3992.7	-0.917094	0.266797	-3.43742	0.000587287	0.00858409
Arhgef6	up in 5xFAD	4024.39	-0.715474	0.208432	-3.43264	0.000597732	0.00868935
Caprin1	up in 5xFAD	9635.64	-0.718778	0.209534	-3.43036	0.000602783	0.00874246
Wdr43	up in 5xFAD	1110.75	-0.597973	0.174394	-3.42886	0.000606133	0.00877746
Gdi2	up in 5xFAD	12861.8	-0.669167	0.195232	-3.42755	0.000609062	0.00880078
Sgpl1	up in 5xFAD	2412.98	-0.48441	0.141402	-3.42577	0.000613063	0.00885048
Fubp1	up in 5xFAD	2049.99	-0.805695	0.235555	-3.42041	0.000625274	0.00900596
Exosc10	up in 5xFAD	879.921	-0.673344	0.197138	-3.4156	0.000636419	0.00912483
Gpr155	up in 5xFAD	1734.95	-0.683321	0.200777	-3.40338	0.000665568	0.00942704
Dusp27	up in 5xFAD	92.6901	-1.83677	0.539983	-3.40153	0.000670089	0.00946249
Dis3	up in 5xFAD	367.171	-0.788217	0.231918	-3.3987	0.000677075	0.00954676
Dhx9	up in 5xFAD	3496.77	-0.748217	0.220464	-3.39383	0.000689221	0.00968162
Eno1	up in 5xFAD	3857.38	-0.776643	0.229095	-3.39004	0.000698814	0.00979115
Anapc2	up in 5xFAD	1096.81	-0.921445	0.272674	-3.37929	0.000726726	0.0100801
Oxct1	up in 5xFAD	9284.81	-0.568847	0.168686	-3.37222	0.000745661	0.0102668
Myo18b	up in 5xFAD	115.433	-1.69591	0.503041	-3.37131	0.000748113	0.0102855
Map1s	up in 5xFAD	374.84	-0.930203	0.276126	-3.36876	0.000755066	0.0103507
Tjp2	up in 5xFAD	682.511	-0.708884	0.210629	-3.36556	0.000763883	0.0104258
Txnip	up in 5xFAD	2103.52	-0.961313	0.285976	-3.36151	0.000775176	0.010534
Macroh2a1	up in 5xFAD	929.39	-0.779542	0.232481	-3.35314	0.000799012	0.0107565
Grap	up in 5xFAD	1954.79	-1.20129	0.358886	-3.34728	0.000816077	0.0109548
Flna	up in 5xFAD	818.781	-0.744897	0.222604	-3.34628	0.000819041	0.0109738
Lars	up in 5xFAD	991.322	-0.707947	0.211654	-3.34484	0.000823307	0.0110203
Cep192	up in 5xFAD	1044.75	-0.612308	0.183139	-3.3434	0.00082758	0.0110617
Tacc3	up in 5xFAD	131.433	-1.03858	0.311663	-3.33239	0.000861044	0.0113473
Srgap2	up in 5xFAD	4950.16	-0.713507	0.214247	-3.3303	0.000867538	0.0113531
Sparc	up in 5xFAD	29945.6	-1.02285	0.307289	-3.32861	0.00087279	0.0114138
Pld1	up in 5xFAD	1700.04	-1.37112	0.412433	-3.32446	0.000885901	0.011529
Ctnnb1	up in 5xFAD	4383.48	-0.849016	0.255645	-3.32108	0.000896699	0.0116358
Tkt	up in 5xFAD	1538.46	-0.769203	0.231975	-3.31589	0.000913518	0.0117821
Irf4	up in 5xFAD	114.665	-2.21639	0.668976	-3.31311	0.000922638	0.0118637
Acap2	up in 5xFAD	2866.26	-0.95587	0.28885	-3.30922	0.00093555	0.0119524
Agps	up in 5xFAD	2680.3	-0.812488	0.245542	-3.30896	0.000936447	0.0119545
Iars	up in 5xFAD	2633.38	-0.677992	0.205104	-3.3056	0.000947742	0.0120503
Tpp2	up in 5xFAD	2546.14	-0.695619	0.210813	-3.2997	0.000967894	0.0122393
Prps2	up in 5xFAD	2047.41	-0.798618	0.242464	-3.29376	0.000988569	0.012417
Elmo1	up in 5xFAD	5304.38	-0.77912	0.236578	-3.29328	0.000990244	0.0124248
Alox5	up in 5xFAD	443.44	-1.60144	0.486444	-3.29213	0.000994301	0.0124329
Fchsd2	up in 5xFAD	2136.48	-0.6373	0.193631	-3.2913	0.000997244	0.0124443
Hspa5	up in 5xFAD	4998.21	-0.964357	0.293033	-3.29095	0.00099851	0.0124443
Rere	up in 5xFAD	4919.2	-0.37905	0.115188	-3.29071	0.000999354	0.0124443
Hykk	up in 5xFAD	251.251	-1.04866	0.318673	-3.29071	0.000999364	0.0124443
Ogdh	up in 5xFAD	3554.68	-0.49587	0.150905	-3.28598	0.00101629	0.0125965
Tmem119	up in 5xFAD	4837.15	-1.12056	0.342516	-3.27157	0.00106952	0.0130847
Tagap	up in 5xFAD	887.741	-0.928566	0.283992	-3.26969	0.00107666	0.0131526
Eefsec	up in 5xFAD	295.449	-0.94573	0.290189	-3.25901	0.00111803	0.0135529
Rock1	up in 5xFAD	3010.73	-0.705173	0.217351	-3.24439	0.00117702	0.014059
Ptgs1	up in 5xFAD	4905.55	-1.055	0.325312	-3.24304	0.00118262	0.014099
Cd164	up in 5xFAD	4407.28	-0.930085	0.286963	-3.24113	0.00119056	0.0141541
Cd80	up in 5xFAD	244.037	-1.13452	0.350994	-3.23232	0.00122789	0.0144822
Btk	up in 5xFAD	716.536	-0.845815	0.261916	-3.22934	0.00124077	0.0146132
Wdr41	up in 5xFAD	838.556	-0.585232	0.181283	-3.22828	0.00124539	0.0146242
Tubb2a	up in 5xFAD	3567.55	-1.11168	0.344462	-3.2273	0.00124963	0.0146464
Mars	up in 5xFAD	689.653	-0.809403	0.25084	-3.22677	0.00125195	0.0146483
Ifit3b	up in 5xFAD	176.606	-1.45892	0.452505	-3.22409	0.00126373	0.0147466
Washc4	up in 5xFAD	2390.66	-0.717517	0.22255	-3.22407	0.00126384	0.0147466
Dars	up in 5xFAD	901.924	-0.727181	0.225558	-3.22393	0.00126447	0.0147466
Fam107b	up in 5xFAD	955.106	-1.0625	0.329744	-3.2222	0.00127208	0.0148001
Mapre1	up in 5xFAD	4952.85	-0.873381	0.271326	-3.21894	0.00128667	0.0149313
Diaph2	up in 5xFAD	4160.83	-0.909386	0.282894	-3.21458	0.00130634	0.0151128
Srp54c	up in 5xFAD	220.896	-1.17625	0.36613	-3.21264	0.00131519	0.0151777
Tuba1b	up in 5xFAD	7725.83	-0.350139	0.109168	-3.20733	0.00133974	0.0154135
Fkbp4	up in 5xFAD	2084.43	-0.802232	0.250933	-3.197	0.00138866	0.0157732
Usp8	up in 5xFAD	6142.86	-0.798629	0.250501	-3.18813	0.00143196	0.0161768
Itpr3	up in 5xFAD	105.252	-1.64689	0.518159	-3.17836	0.00148113	0.016662
Taf15	up in 5xFAD	2059.8	-0.968723	0.30685	-3.15699	0.00159408	0.0176397
Lactb2	up in 5xFAD	880.27	-0.720637	0.228328	-3.15615	0.00159869	0.0176398
Exoc2	up in 5xFAD	1859.86	-0.693661	0.219913	-3.15426	0.00160908	0.0177291
Rel	up in 5xFAD	1710.06	-0.794775	0.252023	-3.15359	0.00161277	0.0177518
Cct7	up in 5xFAD	3098.41	-0.879755	0.279166	-3.15138	0.00162504	0.0178421
Dock4	up in 5xFAD	2243.61	-0.803744	0.255592	-3.14464	0.00166291	0.0181516
Psap	up in 5xFAD	12053.5	-0.759078	0.241549	-3.14254	0.00167488	0.0182504
Pik3c3	up in 5xFAD	1108.44	-0.658502	0.210203	-3.13269	0.00173213	0.0187028
Emc1	up in 5xFAD	1052.56	-0.746089	0.238287	-3.13105	0.0017418	0.0187724
Siglece	up in 5xFAD	118.651	-2.99512	0.957502	-3.12805	0.00175968	0.0189216
Gmpr	up in 5xFAD	422.916	-0.83729	0.269245	-3.10977	0.00187234	0.0197703
Gars	up in 5xFAD	2444.57	-0.665991	0.214343	-3.10713	0.00188913	0.0199027
Ppp2r1b	up in 5xFAD	1000.29	-0.766021	0.247291	-3.09765	0.00195061	0.0203583
Itga9	up in 5xFAD	506.871	-1.09012	0.352074	-3.09629	0.00195956	0.020438
Nub1	up in 5xFAD	841.984	-0.611306	0.197546	-3.09449	0.00197149	0.0205396
Gpr165	up in 5xFAD	72.1133	-2.7626	0.895215	-3.08596	0.00202893	0.0209865
Fkbp15	up in 5xFAD	1925.44	-0.934847	0.303267	-3.08259	0.00205211	0.0211678
G3bp1	up in 5xFAD	1355.35	-0.63581	0.206307	-3.08187	0.00205704	0.021202
Cep164	up in 5xFAD	280.59	-0.953151	0.309589	-3.07876	0.00207861	0.0213428
Idh2	up in 5xFAD	765.612	-0.953557	0.311162	-3.0645	0.00218032	0.0220894
Golph3l	up in 5xFAD	1110.86	-0.80494	0.263937	-3.04975	0.00229034	0.0228827
Rnf111	up in 5xFAD	2788.04	-0.609636	0.199962	-3.04875	0.00229792	0.022934
Anxa3	up in 5xFAD	7485.75	-0.776373	0.254901	-3.04579	0.00232072	0.0230633
Nr3c1	up in 5xFAD	3964.04	-0.559084	0.183699	-3.04348	0.00233857	0.0231304
Slc2a5	up in 5xFAD	951.348	-1.35687	0.446066	-3.04186	0.0023512	0.0232342
Itgax	up in 5xFAD	1905.06	-0.962172	0.316315	-3.04182	0.00235154	0.0232342
Wif1	up in 5xFAD	12.0193	-5.36351	1.77135	-3.02792	0.00246245	0.0240012
Zfp319	up in 5xFAD	264.353	-1.01573	0.336004	-3.02296	0.00250313	0.0243093
Eprs	up in 5xFAD	3736.05	-0.697557	0.230904	-3.02098	0.00251956	0.0244435
Mlph	up in 5xFAD	1882.97	-0.65493	0.217135	-3.01623	0.00255937	0.0247401
Cnot1	up in 5xFAD	5565.43	-0.542026	0.179885	-3.01319	0.00258519	0.0249127
Tgm2	up in 5xFAD	505.047	-3.80648	1.26493	-3.00925	0.00261893	0.0251345
Xrn2	up in 5xFAD	1656.21	-0.822594	0.273561	-3.00699	0.0026385	0.0252835
Nup153	up in 5xFAD	1575.55	-0.529676	0.176243	-3.00537	0.00265256	0.0253793
Cdan1	up in 5xFAD	227.285	-0.812849	0.270553	-3.0044	0.00266108	0.0254349
Ap1b1	up in 5xFAD	1825.01	-0.755617	0.251559	-3.00374	0.00266684	0.025451
Tti1	up in 5xFAD	688.212	-0.988596	0.33017	-2.9942	0.00275163	0.0259903
Rpn1	up in 5xFAD	931.324	-0.668598	0.224371	-2.97987	0.00288368	0.0269848
Tln1	up in 5xFAD	7081.31	-0.9497	0.318878	-2.97825	0.00289895	0.0270872
Gp9	up in 5xFAD	72.3041	-2.70935	0.911446	-2.97259	0.002953	0.0274827
Sash3	up in 5xFAD	2387.91	-0.87785	0.296509	-2.96061	0.00307026	0.0282435
Aatf	up in 5xFAD	476.671	-0.545097	0.184146	-2.96013	0.00307507	0.0282619
Ruvbl1	up in 5xFAD	706.916	-0.8103	0.274004	-2.95725	0.00310392	0.0284357
Pcdhgb1	up in 5xFAD	69.5748	-3.39233	1.14899	-2.95244	0.00315275	0.0287846
Ddx3x	up in 5xFAD	11558.7	-0.54457	0.184776	-2.94719	0.00320678	0.0291078
Iigp1	up in 5xFAD	77.9717	-2.38365	0.812759	-2.93279	0.00335932	0.0301278
Plau	up in 5xFAD	680.041	-0.58719	0.20037	-2.93054	0.00338377	0.0303037
Slfn3	up in 5xFAD	10.384	-3.99008	1.36198	-2.92962	0.00339373	0.0303597
Hltf	up in 5xFAD	1519.62	-0.731591	0.249951	-2.92694	0.00342314	0.0305105
Cebpz	up in 5xFAD	1543.91	-0.591461	0.202182	-2.9254	0.00344018	0.0306042
Vwa5a	up in 5xFAD	2670.28	-1.01676	0.348112	-2.92079	0.00349143	0.0309135
Syk	up in 5xFAD	1476.02	-1.04797	0.358836	-2.92047	0.00349506	0.030931
P4hb	up in 5xFAD	2557.61	-0.49088	0.168154	-2.91924	0.0035089	0.030995
Wdfy4	up in 5xFAD	1045.97	-1.11206	0.38122	-2.9171	0.003533	0.0311639
Lta4h	up in 5xFAD	394.451	-0.713105	0.244658	-2.9147	0.00356033	0.0313313
Prrc1	up in 5xFAD	1432.46	-0.781657	0.269334	-2.90218	0.00370573	0.0322626
Tubb4b	up in 5xFAD	1413.02	-0.974577	0.336575	-2.89557	0.0037847	0.0327071
Atp1a1	up in 5xFAD	3848.22	-0.953882	0.329596	-2.8941	0.00380248	0.0328003
Trim28	up in 5xFAD	2002.87	-0.907084	0.313967	-2.88911	0.00386336	0.0332191
Stk4	up in 5xFAD	3007.32	-0.556659	0.192676	-2.88909	0.0038636	0.0332191
Casp3	up in 5xFAD	334.964	-0.921706	0.319074	-2.88869	0.00386848	0.0332241
9930111J21Rik2	up in 5xFAD	1858.52	-0.886301	0.307496	-2.88232	0.00394765	0.0336807
Slc29a3	up in 5xFAD	4428.63	-0.835394	0.290636	-2.87436	0.00404845	0.0343221
Pcdhgb2	up in 5xFAD	84.5539	-1.37888	0.480897	-2.86732	0.0041397	0.034985
Pnp	up in 5xFAD	1801.49	-0.923451	0.322305	-2.86515	0.00416818	0.0351465
Edc4	up in 5xFAD	432.872	-0.67067	0.234271	-2.8628	0.00419916	0.0352952
Dhx37	up in 5xFAD	197.327	-0.827948	0.289618	-2.85876	0.00425303	0.0355675
Vrk1	up in 5xFAD	739.69	-0.85702	0.299796	-2.85867	0.00425415	0.0355675
Ankfy1	up in 5xFAD	2789.5	-0.73513	0.25722	-2.85798	0.0042635	0.0356299
Vps35	up in 5xFAD	3207.92	-0.696534	0.243778	-2.85725	0.00427333	0.0356802
Ankrd44	up in 5xFAD	3160.12	-0.868589	0.304381	-2.85363	0.00432235	0.0359774
Prim2	up in 5xFAD	141.199	-1.37175	0.482165	-2.84498	0.00444144	0.0366272
Pdcd6ip	up in 5xFAD	4943.41	-0.693829	0.244478	-2.838	0.00453973	0.0371762
Elp1	up in 5xFAD	790.839	-0.920534	0.3249	-2.83328	0.00460724	0.0375706
Ext2	up in 5xFAD	736.588	-0.965417	0.341198	-2.82949	0.00466225	0.0378818
Trim56	up in 5xFAD	2137.15	-0.639856	0.226312	-2.82732	0.00469397	0.0380558
Mycl	up in 5xFAD	56.2095	-1.43086	0.506187	-2.82673	0.00470256	0.0380773
Ftsj3	up in 5xFAD	831.982	-1.13188	0.400965	-2.82289	0.0047593	0.0384869
Fam91a1	up in 5xFAD	8546.35	-0.64561	0.228744	-2.82241	0.0047664	0.0385264
Slc7a8	up in 5xFAD	4156.79	-0.446051	0.158151	-2.82041	0.00479624	0.0386956
Proser3	up in 5xFAD	238.821	-1.1242	0.399273	-2.81561	0.00486848	0.0390957
Tgs1	up in 5xFAD	2487.03	-0.687348	0.244319	-2.81332	0.00490323	0.0392782
Usp5	up in 5xFAD	1072.8	-0.978482	0.347851	-2.81293	0.00490919	0.0392924
Aqr	up in 5xFAD	1002.47	-0.717541	0.25516	-2.81212	0.00492162	0.0393267
Ik	up in 5xFAD	8126.48	-0.624543	0.222445	-2.80763	0.00499074	0.0397922
Fbxo40	up in 5xFAD	11.6956	-3.09531	1.10259	-2.8073	0.0049958	0.0397987
Arhgap25	up in 5xFAD	4818.59	-0.763836	0.272181	-2.80636	0.00501053	0.0398822
Cyfip1	up in 5xFAD	9734.4	-0.676358	0.241421	-2.80157	0.00508545	0.0402734
Mdc1	up in 5xFAD	1587.77	-0.779343	0.278371	-2.79966	0.0051157	0.0404106
Vps35l	up in 5xFAD	1089.69	-0.532218	0.190243	-2.79757	0.00514891	0.0405874
Cct4	up in 5xFAD	1868.06	-0.567414	0.202945	-2.79589	0.00517564	0.0407468
Ints4	up in 5xFAD	1048.01	-0.998073	0.357477	-2.79199	0.00523843	0.041007
P2ry12	up in 5xFAD	14597.2	-0.987264	0.353831	-2.79021	0.00526735	0.0410929
Shpk	up in 5xFAD	49.5692	-1.35319	0.485422	-2.78765	0.0053092	0.041335
Txlna	up in 5xFAD	862.914	-0.909913	0.326458	-2.78723	0.00531609	0.0413626
Itgam	up in 5xFAD	15321.8	-0.960992	0.344845	-2.78673	0.00532423	0.0413952
Acp2	up in 5xFAD	2881.7	-0.591911	0.212524	-2.78515	0.00535032	0.0415292
Ddx56	up in 5xFAD	216.783	-1.34079	0.481696	-2.78348	0.00537791	0.0416228
Snx18	up in 5xFAD	5264.56	-0.54169	0.194777	-2.78108	0.00541787	0.0418112
Duoxa1	up in 5xFAD	25.3986	-2.97633	1.07159	-2.7775	0.00547791	0.0420841
Topors	up in 5xFAD	1192.59	-0.645577	0.2325	-2.77667	0.00549184	0.0421738
Fez2	up in 5xFAD	3025.11	-0.687604	0.247722	-2.77571	0.00550815	0.0422472
Arhgap5	up in 5xFAD	14024.2	-0.575982	0.207924	-2.77016	0.00560294	0.0427817
Rpn2	up in 5xFAD	2038.79	-0.63598	0.229661	-2.76922	0.00561915	0.0428532
Gnpda2	up in 5xFAD	360.827	-0.519595	0.187898	-2.76531	0.00568696	0.0432647
Sox4	up in 5xFAD	702.357	-0.96856	0.351716	-2.75381	0.0058906	0.0444735
C1rl	up in 5xFAD	12.6811	-3.28157	1.19225	-2.75242	0.00591567	0.044556
Dock8	up in 5xFAD	3870.14	-0.796375	0.289339	-2.7524	0.00591609	0.044556
Aplp2	up in 5xFAD	5843	-0.715472	0.260391	-2.74768	0.00600186	0.0451294
Xab2	up in 5xFAD	600.886	-1.04939	0.382499	-2.74351	0.0060787	0.0455975
Stat1	up in 5xFAD	1455.57	-0.871017	0.319012	-2.73036	0.00632651	0.0470739
Sh3kbp1	up in 5xFAD	5029.12	-0.408167	0.149504	-2.73014	0.00633074	0.0470739
Ddx43	up in 5xFAD	17.7817	-2.34877	0.860651	-2.72906	0.00635155	0.0471302
9930111J21Rik1	up in 5xFAD	401.372	-0.959832	0.351746	-2.72876	0.00635721	0.0471399
Ift140	up in 5xFAD	297.293	-0.958437	0.351443	-2.72714	0.0063885	0.0472784
Pfkl	up in 5xFAD	1854.08	-0.660761	0.242433	-2.72554	0.00641969	0.0474334
Gabpb1	up in 5xFAD	891.61	-0.805277	0.295632	-2.72392	0.00645125	0.0475782
Top1	up in 5xFAD	2284.45	-0.836256	0.307208	-2.72212	0.00648651	0.0477343
P2ry13	up in 5xFAD	6444.95	-0.861862	0.31666	-2.72172	0.00649426	0.0477596
Myo1b	up in 5xFAD	936.961	-0.718442	0.263993	-2.72144	0.00649983	0.0477734
Cct5	up in 5xFAD	2207.42	-0.600207	0.220873	-2.71743	0.00657914	0.0481572
Tmod3	up in 5xFAD	2582.14	-0.710671	0.261602	-2.71661	0.00659534	0.0482381
Myo7a	up in 5xFAD	709.778	-0.749684	0.276628	-2.71008	0.00672661	0.0489072
Stxbp3	up in 5xFAD	633.536	-0.472241	0.174304	-2.7093	0.00674262	0.0489525
Rnase6	up in 5xFAD	73.0658	-1.19488	0.441153	-2.70853	0.00675818	0.0489915
Kdm3a	up in 5xFAD	1447.11	-0.668773	0.24698	-2.70781	0.00677297	0.0490397
Cep68	up in 5xFAD	1171.62	-0.550361	0.203984	-2.69806	0.00697459	0.0500936
Fscn1	up in 5xFAD	3194.81	-0.746495	0.276879	-2.6961	0.00701562	0.050292
Slc3a2	up in 5xFAD	1646.04	-0.440113	0.163341	-2.69444	0.00705064	0.0505045
Sardh	up in 5xFAD	102.783	-0.893088	0.332059	-2.68955	0.00715488	0.0510367
Tbc1d8b	up in 5xFAD	378.936	-1.06565	0.396468	-2.68787	0.00719101	0.0511388
Nid2	up in 5xFAD	71.3513	-2.04201	0.760091	-2.68653	0.00721987	0.0512997
Bub1b	up in 5xFAD	76.5415	-1.30178	0.484932	-2.68445	0.00726495	0.0515278
Gbe1	up in 5xFAD	464.2	-0.504725	0.188266	-2.68091	0.00734228	0.051924
Trim30c	up in 5xFAD	80.6976	-1.52605	0.569344	-2.68036	0.00735422	0.051984
Polr1a	up in 5xFAD	1075.13	-0.594215	0.221965	-2.67706	0.00742703	0.0523395
Vav2	up in 5xFAD	1098.89	-0.655651	0.245237	-2.67354	0.00750547	0.0526957
Cd36	up in 5xFAD	32.1845	-2.45492	0.920209	-2.66779	0.00763525	0.0533273
Cd34	up in 5xFAD	2580.76	-0.460906	0.172896	-2.6658	0.00768063	0.053487
Synrg	up in 5xFAD	2475.85	-0.673783	0.253204	-2.66102	0.00779034	0.0540615
Usp19	up in 5xFAD	753.298	-0.889266	0.334459	-2.65882	0.00784144	0.0543023
Hadhb	up in 5xFAD	986.043	-0.709947	0.267054	-2.65844	0.00785028	0.0543416
Tpm3	up in 5xFAD	6420.94	-0.670713	0.252491	-2.65639	0.00789828	0.0545549
Tpk1	up in 5xFAD	166.21	-0.664064	0.250043	-2.6558	0.00791214	0.0545702
Ms4a4a	up in 5xFAD	10.7006	-4.13184	1.55943	-2.64958	0.00805921	0.0552706
Bid	up in 5xFAD	559.89	-0.828792	0.312845	-2.64921	0.00806797	0.055279
Stag1	up in 5xFAD	3254.35	-0.560371	0.21181	-2.64563	0.0081538	0.0556637
BC035044	up in 5xFAD	679.152	-1.18144	0.447063	-2.64268	0.00822527	0.0559276
Naip6	up in 5xFAD	501.743	-0.689376	0.260992	-2.64137	0.00825713	0.0560496
Rasal3	up in 5xFAD	1686.53	-0.773044	0.293057	-2.63786	0.00834315	0.0565215
Pacsin2	up in 5xFAD	7756.18	-0.748501	0.284085	-2.63478	0.00841907	0.0568947
Inpp5d	up in 5xFAD	5591.24	-0.798664	0.3035	-2.63151	0.00850067	0.0571578
F13a1	up in 5xFAD	243.151	-3.68926	1.40332	-2.62896	0.00856464	0.0574607
Mtap	up in 5xFAD	564.441	-0.624632	0.237669	-2.62816	0.00858493	0.0575387
Pdia4	up in 5xFAD	684.284	-0.836918	0.318592	-2.62693	0.00861602	0.0576235
Ncoa4	up in 5xFAD	833.116	-0.722518	0.275213	-2.6253	0.00865722	0.0578371
Pnpo	up in 5xFAD	1016.94	-0.421825	0.160797	-2.62334	0.00870712	0.0581084
Specc1	up in 5xFAD	7263.6	-0.507607	0.193898	-2.6179	0.00884715	0.0588042
Abcf1	up in 5xFAD	2473.07	-0.431201	0.164808	-2.61639	0.00888654	0.0589705
Pak2	up in 5xFAD	4620.06	-0.656545	0.251118	-2.61449	0.00893614	0.0591527
Mcm5	up in 5xFAD	252.721	-0.65171	0.24966	-2.61039	0.00904377	0.0596336
Dhx38	up in 5xFAD	1289.18	-0.556999	0.213608	-2.60757	0.00911869	0.0599589
Sufu	up in 5xFAD	346.051	-0.931494	0.357661	-2.6044	0.00920344	0.060368
Ptprc	up in 5xFAD	2588.15	-0.565312	0.217447	-2.59977	0.00932873	0.0609128
Acaa2	up in 5xFAD	438.423	-0.799933	0.307825	-2.59866	0.00935881	0.061003
Creb3l2	up in 5xFAD	2844.12	-0.720731	0.277412	-2.59805	0.00937536	0.0610897
Bmp2k	up in 5xFAD	7353.71	-0.717807	0.27639	-2.59708	0.00940199	0.0612206
Arhgap12	up in 5xFAD	1744.3	-0.567844	0.218839	-2.5948	0.00946455	0.0615426
Idh1	up in 5xFAD	1376.34	-0.66387	0.255979	-2.59346	0.00950162	0.0617408
Qk	up in 5xFAD	35177.1	-0.600772	0.231834	-2.59139	0.00955892	0.0620009
Crot	up in 5xFAD	1332.11	-0.732711	0.282776	-2.59114	0.00956583	0.062003
Galm	up in 5xFAD	438.026	-0.621371	0.239873	-2.59042	0.009586	0.0620526
Klrb1a	up in 5xFAD	17.3744	-2.93507	1.13512	-2.58569	0.00971856	0.0627158
Frmd4a	up in 5xFAD	6362.96	-0.678396	0.262453	-2.58483	0.00974282	0.0628075
Tgfbr1	up in 5xFAD	12738.7	-0.592861	0.229397	-2.58443	0.00975401	0.062858
Phf8	up in 5xFAD	999.903	-0.579967	0.224801	-2.57991	0.00988249	0.0634028
Cpne3	up in 5xFAD	3608.9	-0.659729	0.256192	-2.57513	0.0100203	0.0639584
Zfp658	up in 5xFAD	404.989	-0.893939	0.347582	-2.57188	0.0101148	0.0644082
Fcho2	up in 5xFAD	3749.14	-0.457412	0.177868	-2.57164	0.0101218	0.0644314
Vps8	up in 5xFAD	652.722	-0.599504	0.23341	-2.56847	0.010215	0.0647825
Sox13	up in 5xFAD	14.865	-2.88959	1.12547	-2.56745	0.010245	0.0649071
Prkab1	up in 5xFAD	638.431	-0.898828	0.350191	-2.56668	0.0102677	0.0649779
Psmc3	up in 5xFAD	2212.74	-0.424234	0.16529	-2.5666	0.0102701	0.0649779
Xrcc4	up in 5xFAD	170.11	-1.09984	0.428604	-2.56609	0.0102851	0.065007
Slc25a5	up in 5xFAD	6825.2	-0.534335	0.208526	-2.56244	0.0103941	0.0654315
Mitf	up in 5xFAD	1191.03	-0.595061	0.232301	-2.5616	0.0104191	0.0655229
Scarb2	up in 5xFAD	6061.44	-0.496113	0.193745	-2.56065	0.0104476	0.0656508
Pgm3	up in 5xFAD	127.769	-0.961285	0.375519	-2.55988	0.0104708	0.065706
Lpcat2	up in 5xFAD	3010.32	-0.838506	0.327611	-2.55945	0.0104837	0.0657307
Pcdhga9	up in 5xFAD	41.1751	-2.23419	0.873897	-2.55658	0.0105708	0.0661442
Atp6ap1	up in 5xFAD	7068.24	-0.464046	0.182212	-2.54674	0.0108736	0.0676774
Spp1	up in 5xFAD	4833.43	-2.46338	0.967982	-2.54487	0.010932	0.0678832
Tfg	up in 5xFAD	3097.57	-0.596107	0.23491	-2.5376	0.0111617	0.0687631
Dlgap5	up in 5xFAD	64.9777	-1.93223	0.761548	-2.53724	0.0111731	0.068788
Nkap	up in 5xFAD	987.179	-0.744482	0.293584	-2.53584	0.0112179	0.0689997
Adh5	up in 5xFAD	1436.79	-0.609431	0.24044	-2.53465	0.011256	0.0690721
Pik3c2a	up in 5xFAD	1498.44	-0.468355	0.184784	-2.53462	0.0112571	0.0690721
Smad5	up in 5xFAD	2042.07	-0.53393	0.210713	-2.53392	0.0112793	0.0691699
Nfkbia	up in 5xFAD	535.031	-0.775732	0.306476	-2.53113	0.0113695	0.0696315
Wdfy2	up in 5xFAD	1010.07	-0.804243	0.318571	-2.52453	0.0115853	0.0702829
Map4k4	up in 5xFAD	3971.83	-0.666009	0.264147	-2.52136	0.0116904	0.0706052
Evl	up in 5xFAD	1217.7	-0.58542	0.232658	-2.51623	0.0118619	0.0714344
Otud1	up in 5xFAD	1151.75	-0.778919	0.309736	-2.51478	0.0119107	0.071659
Dhx29	up in 5xFAD	620.014	-0.728705	0.289936	-2.51333	0.0119597	0.0718508
Snx6	up in 5xFAD	1178.92	-0.655806	0.26096	-2.51306	0.011969	0.0718508
Thop1	up in 5xFAD	193.418	-1.14533	0.456013	-2.51162	0.0120179	0.0720033
Rbl1	up in 5xFAD	281.989	-0.711806	0.283588	-2.51	0.0120731	0.0722421
Ahrr	up in 5xFAD	17.3642	-2.17218	0.865765	-2.50898	0.0121082	0.0723829
Sirpa	up in 5xFAD	17641.1	-0.447691	0.178494	-2.50816	0.0121361	0.0725267
Zswim6	up in 5xFAD	2364.87	-0.544887	0.217322	-2.50727	0.0121666	0.0726395
Nmt1	up in 5xFAD	3681.13	-0.44959	0.179601	-2.50327	0.0123053	0.0730719
Soga1	up in 5xFAD	4615.98	-0.583773	0.233724	-2.4977	0.0125001	0.0739126
Pggt1b	up in 5xFAD	1702.1	-0.384257	0.153847	-2.49765	0.012502	0.0739126
Tmem268	up in 5xFAD	420.226	-0.680913	0.273127	-2.49303	0.0126659	0.0745801
Plcg1	up in 5xFAD	988.616	-0.576886	0.231402	-2.49301	0.0126666	0.0745801
Prkcq	up in 5xFAD	149.908	-1.76274	0.707278	-2.49229	0.0126923	0.0746844
Dapp1	up in 5xFAD	2232.76	-0.846734	0.339859	-2.49143	0.0127231	0.0747467
Mtdh	up in 5xFAD	3277.02	-0.565417	0.227035	-2.49043	0.0127587	0.0748613
Erbin	up in 5xFAD	4678.32	-0.33599	0.134914	-2.4904	0.01276	0.0748613
Eif2ak3	up in 5xFAD	208.414	-0.528774	0.212417	-2.48932	0.0127987	0.0750279
Stk17b	up in 5xFAD	2332.81	-0.747468	0.300523	-2.48723	0.0128743	0.0753232
Ubash3b	up in 5xFAD	7065.83	-0.637711	0.256507	-2.48613	0.0129139	0.075452
Lgmn	up in 5xFAD	5335.08	-0.675621	0.272754	-2.47704	0.0132478	0.0769155
Samd9l	up in 5xFAD	217.557	-2.01108	0.811998	-2.4767	0.0132603	0.0769402
Dnm2	up in 5xFAD	3876.17	-0.573707	0.231703	-2.47604	0.0132847	0.076985
Lrba	up in 5xFAD	1565.26	-0.593632	0.23976	-2.47594	0.0132886	0.076985
Elf4	up in 5xFAD	2192.68	-0.65577	0.265014	-2.47447	0.0133433	0.0771592
Tcf12	up in 5xFAD	1608.8	-0.471333	0.190525	-2.47387	0.0133659	0.0772186
Dmap1	up in 5xFAD	383.675	-1.13239	0.458439	-2.4701	0.0135073	0.0777004
Serpinf1	up in 5xFAD	147.599	-1.45986	0.592049	-2.46577	0.013672	0.0781443
Cog1	up in 5xFAD	338.817	-1.02124	0.415235	-2.45942	0.0139162	0.0791778
Man1a	up in 5xFAD	1636.4	-0.758531	0.309144	-2.45365	0.0141415	0.0800467
Calr	up in 5xFAD	5379.69	-0.648669	0.26443	-2.45308	0.0141639	0.0801053
Eif2ak2	up in 5xFAD	2297.77	-0.822206	0.335203	-2.45286	0.0141727	0.0801053
Cd163	up in 5xFAD	102.633	-2.82399	1.15144	-2.45256	0.0141843	0.0801439
Arhgap31	up in 5xFAD	1626.42	-0.709366	0.290459	-2.44223	0.014597	0.0817413
Pik3r1	up in 5xFAD	7475.09	-0.57825	0.236981	-2.44007	0.0146846	0.0821613
Abcg2	up in 5xFAD	521.934	-0.59149	0.242659	-2.43753	0.0147878	0.082461
Ahcy	up in 5xFAD	96.518	-0.867157	0.356155	-2.43477	0.0149011	0.0827972
Pck2	up in 5xFAD	503.502	-0.563356	0.231868	-2.42964	0.0151139	0.0836078
Rsl1d1	up in 5xFAD	1958.67	-0.52397	0.216128	-2.42435	0.0153359	0.0842643
Flii	up in 5xFAD	2162.82	-0.448079	0.185	-2.42205	0.0154332	0.0845512
Itpkb	up in 5xFAD	1441.23	-0.638264	0.263548	-2.42181	0.0154432	0.0845568
Llgl2	up in 5xFAD	13.7238	-2.09715	0.866503	-2.42025	0.0155099	0.084897
Stat5b	up in 5xFAD	491.387	-0.539649	0.22301	-2.41984	0.0155274	0.084943
Kctd12	up in 5xFAD	19475.3	-0.889956	0.36791	-2.41895	0.0155654	0.0850946
Msn	up in 5xFAD	19873.2	-0.599135	0.247841	-2.41742	0.0156311	0.0853113
Cpt2	up in 5xFAD	246.012	-0.782908	0.323985	-2.41649	0.0156709	0.0854533
Rps6ka1	up in 5xFAD	2166.16	-0.776603	0.32157	-2.41504	0.0157336	0.085672
Snx4	up in 5xFAD	2730.37	-0.556824	0.230599	-2.41469	0.0157488	0.0857292
Tbc1d31	up in 5xFAD	267.349	-0.706748	0.292792	-2.41382	0.0157861	0.0858324
Heatr5a	up in 5xFAD	2673.17	-0.653268	0.271074	-2.40993	0.0159558	0.0864794
Stat6	up in 5xFAD	2404.25	-0.689942	0.286558	-2.40769	0.016054	0.0867891
Capza2	up in 5xFAD	11346.8	-0.599463	0.249035	-2.40714	0.0160779	0.0868651
Vps11	up in 5xFAD	993.593	-0.53061	0.220515	-2.40623	0.0161181	0.0870071
Itga6	up in 5xFAD	1874.96	-0.832467	0.346336	-2.40364	0.0162328	0.0875389
Fgr	up in 5xFAD	417.96	-1.01568	0.422634	-2.4032	0.0162522	0.0876027
Cx3cr1	up in 5xFAD	7911.2	-0.670162	0.279186	-2.40041	0.0163767	0.0881242
Pgm1	up in 5xFAD	498.726	-0.90339	0.376544	-2.39916	0.0164328	0.0883247
Cct2	up in 5xFAD	3908.41	-0.460678	0.192243	-2.39634	0.0165598	0.0885794
Wdr81	up in 5xFAD	1157.72	-0.512543	0.213906	-2.39611	0.01657	0.0885794
Dennd4c	up in 5xFAD	616.952	-0.429698	0.180007	-2.38712	0.0169807	0.0900565
Ddx21	up in 5xFAD	1327.87	-0.542672	0.227398	-2.38644	0.0170125	0.090125
Farsa	up in 5xFAD	267.785	-0.76923	0.323118	-2.38065	0.0172821	0.0908866
Snd1	up in 5xFAD	1120.41	-0.513186	0.215594	-2.38034	0.0172967	0.0909349
Nop14	up in 5xFAD	680.003	-0.729661	0.306852	-2.37789	0.017412	0.091234
Rcsd1	up in 5xFAD	1418.7	-0.763137	0.321163	-2.37617	0.0174936	0.0914964
Hps3	up in 5xFAD	1182.4	-0.557709	0.235548	-2.36771	0.0178986	0.0928754
Aldh3a2	up in 5xFAD	2334.16	-0.557241	0.23549	-2.3663	0.0179668	0.093106
Tox4	up in 5xFAD	2298.82	-0.698298	0.29523	-2.36526	0.0180172	0.0933009
Tent5a	up in 5xFAD	1438.11	-0.720279	0.30502	-2.36141	0.0182055	0.0937676
Crybb1	up in 5xFAD	401.678	-1.75038	0.741621	-2.36021	0.0182648	0.0939957
Cdc42ep4	up in 5xFAD	607.632	-0.794346	0.336702	-2.3592	0.0183145	0.09406
Prex1	up in 5xFAD	7031.19	-0.630734	0.267369	-2.35904	0.0183225	0.09406
Cwc25	up in 5xFAD	557.544	-0.533624	0.226219	-2.35888	0.0183301	0.0940733
Naf1	up in 5xFAD	316.746	-0.842924	0.358103	-2.35386	0.0185796	0.0949245
Ranbp10	up in 5xFAD	797.561	-0.465341	0.197698	-2.3538	0.0185827	0.0949245
Lactb	up in 5xFAD	328.286	-0.860315	0.365771	-2.35206	0.0186699	0.0951403
Tmem135	up in 5xFAD	1924.7	-0.425096	0.180746	-2.35189	0.0186782	0.095157
Gadl1	up in 5xFAD	18.8683	-2.15008	0.914644	-2.35073	0.0187365	0.0953246
Mcm4	up in 5xFAD	389.882	-0.835326	0.355732	-2.34819	0.018865	0.095796
Tmpo	up in 5xFAD	998.688	-0.982722	0.419147	-2.34458	0.0190487	0.09652
Ythdf2	up in 5xFAD	892.477	-0.566801	0.241824	-2.34386	0.0190852	0.0966787
Ubtf	up in 5xFAD	1401.5	-0.44589	0.190334	-2.34267	0.0191462	0.0968308
Myh9	up in 5xFAD	4020.56	-0.614663	0.262448	-2.34203	0.0191789	0.0969441
Cryl1	up in 5xFAD	1094.29	-0.669626	0.285934	-2.34189	0.0191864	0.0969557
Trpc4ap	up in 5xFAD	2138.78	-0.474641	0.20277	-2.34079	0.0192431	0.0971114
Atp6v0a2	up in 5xFAD	870.78	-0.520582	0.222425	-2.34048	0.0192588	0.0971384
St8sia6	up in 5xFAD	2566.78	-0.567139	0.242422	-2.33947	0.0193112	0.0972862
Trpm2	up in 5xFAD	483.343	-0.838678	0.358545	-2.33911	0.0193296	0.0972862
Khsrp	up in 5xFAD	1508.59	-0.573152	0.245373	-2.33584	0.0194996	0.0979316
Sec24a	up in 5xFAD	1415.54	-0.447143	0.191714	-2.33235	0.0196823	0.0984412
Clec5a	up in 5xFAD	1651.87	-0.530311	0.227566	-2.33036	0.0197871	0.0988255
Foxo3	up in 5xFAD	4496.77	-0.327486	0.140532	-2.33034	0.0197883	0.0988255
Psmd6	up in 5xFAD	1197.63	-0.545944	0.234371	-2.3294	0.0198378	0.0989146
Isyna1	up in 5xFAD	898.9	-0.583247	0.250405	-2.32921	0.0198478	0.0989383
Nup214	up in 5xFAD	1200.04	-0.86358	0.371504	-2.32455	0.0200958	0.0998562
Vps39	up in 5xFAD	2450.75	-0.377114	0.162275	-2.32392	0.0201296	0.0999558

## Sheet: lymphoid genes - Z-scored VSTs 
Z-scored VSTs for lymphoid lineage-associated genes
Symbol	Control 1	Control 2	Control 3	Control 4	Control 5	Control 6	5xFAD 1	5xFAD 2	5xFAD 3	5xFAD 4	5xFAD 5	5xFAD 6	5xFAD + CSF1Ri 1	5xFAD + CSF1Ri 2	5xFAD + CSF1Ri 3	5xFAD + CSF1Ri 4
Capg	-1.56896	-1.37193	-1.50927	-1.20976	-0.928489	-1.15604	1.94818	1.48571	1.34611	1.50079	1.63497	1.3144	2.1989	1.85064	1.1748	1.02024
Ank	-1.37431	-1.4179	-1.46104	-0.267745	-0.30489	-0.407922	0.445358	0.311726	0.535198	1.38408	1.67093	1.19823	1.62256	1.45918	0.642482	1.15198
Cd83	-0.651743	-0.551296	-0.746769	-0.251959	0.0226724	-0.636497	0.598032	0.562472	0.267752	0.765709	0.533792	0.650308	1.10715	1.06244	0.718989	1.19096
Tnfsf8	-1.88077	-1.37271	-1.90602	-1.2537	-0.854004	-0.841992	1.81672	1.10081	1.13298	2.24095	1.51208	1.40646	2.10554	1.9072	0.856752	1.14555
Cd72	-1.37177	-1.7733	-1.88897	-0.917293	-1.02066	-0.611582	1.55329	0.698352	0.99624	1.59442	1.73535	1.70427	2.10768	2.00428	2.21735	2.59743
Cd63	-1.08462	-1.14005	-0.701554	-0.543524	-0.543137	-0.409937	0.765796	0.570317	0.730803	1.14313	1.14284	0.640252	2.2161	1.81126	1.43871	1.81922
Klhl6	-0.700422	-0.73267	-0.793629	-0.717201	-0.77616	0.118677	0.772433	0.366547	0.602251	0.952229	0.689761	0.58473	0.842569	0.577979	0.0288822	0.0655742
Cd48	-0.494179	-0.989314	-0.665238	-0.807646	-0.13853	-0.119779	0.744754	0.247495	0.321202	0.453266	0.8924	0.803067	1.63526	1.5341	1.52285	0.999499
Irf8	-0.482667	-0.295336	-0.504715	-0.430494	-0.509982	0.143929	0.738241	0.571111	0.0583053	0.537842	0.399653	0.345223	0.56111	0.401364	0.119093	0.002816
Anxa2	-2.03643	-1.79922	-1.45126	-1.43438	-0.95114	-0.964623	2.16023	0.818191	1.18992	1.82304	1.56146	1.90242	2.12664	1.7096	1.45517	1.44008
Cd9	-0.722573	-1.29636	-1.01612	-0.892325	-0.898406	-0.364489	1.31589	0.808294	0.83933	1.1296	0.965894	0.939554	1.34161	0.986526	0.667161	0.463527
Cd44	-0.493542	-0.527247	-1.00181	-0.768417	-1.65673	0.983653	0.624981	0.539798	0.816512	0.604832	0.635288	0.782477	0.663143	1.54204	1.82319	-0.0159043
Cd300lf	-0.570715	-1.92367	-1.1945	-0.286746	-1.0223	-0.528461	0.962595	0.932471	0.874909	1.94717	0.641477	1.10023	3.18604	2.22275	1.78589	2.87835
Cd52	-0.675905	-1.17476	-0.322245	-0.990715	-0.455105	-0.226142	1.12848	0.398815	0.543485	0.406156	0.752055	1.01469	1.65628	1.61634	1.59131	1.65483
Cd274	-0.717334	-0.830912	-1.35433	-0.554686	-0.332808	-0.931906	1.13223	0.685835	0.68717	1.09927	0.857129	0.946169	1.47065	0.718619	1.02803	0.699125
Pdcd1	-0.887005	-0.816813	-1.78113	-1.27333	-0.345953	-0.212262	0.864344	0.104389	0.9672	1.18507	1.38037	0.919515	1.02745	1.20306	1.14751	-0.570633
Cd22	-0.392247	-0.924477	-1.03809	-0.962505	-0.619202	0.0551251	0.990722	0.602213	0.53586	0.903234	0.87484	0.576737	1.30462	0.441689	0.539349	0.715318
Chst11	-0.237743	-0.758293	-0.960693	-0.112116	-0.595013	-0.0132064	0.357519	0.323722	0.362817	0.934386	0.507823	0.51452	0.937517	1.13825	0.213057	1.2587
Card11	-1.21271	-0.546079	-0.837497	-0.342714	-0.326213	-0.901322	1.25803	0.688558	0.312222	0.972945	0.723317	0.90002	1.05553	0.626464	1.01156	0.498481
Zhx2	-0.10616	-0.473665	-0.138823	-0.0301695	0.0330297	-0.388227	0.317053	0.313307	0.0683145	0.349847	0.366624	0.00217617	0.336374	0.445972	0.93859	0.580138
Cd28	-0.735606	-1.99828	-1.59442	0.0842172	-0.674879	-0.556946	1.08963	0.0439914	0.0579815	1.90417	0.932841	1.49129	0.886261	1.03044	1.34041	1.96828
Ctla2a	-2.05436	-1.24845	-0.021719	-0.433581	0.441891	-1.11704	0.055862	0.125592	1.05287	2.28959	1.04893	-0.013989	2.71249	2.47847	1.86327	4.54704
Lat2	-0.320853	-0.223558	-0.0899048	-0.382427	-0.350585	0.0176552	0.655116	0.368688	0.0602403	0.367907	0.364304	-0.0978958	1.08514	0.600434	0.225616	1.60441
Sp100	-0.438973	-0.991066	-0.478819	-1.46612	-0.65911	-0.195847	1.6572	0.245272	0.66387	0.848266	-0.388559	1.44915	1.19245	0.387082	0.264864	-0.505388
Gpr183	-0.629701	-0.0673893	-0.367578	-0.164383	-0.395576	-0.0492513	0.387159	0.249569	0.222052	0.115162	0.507894	0.441614	0.94092	0.0938257	0.33752	0.705769
Bcl2a1b	-0.792436	-0.877698	0.192697	-0.695964	-0.131268	-0.271221	0.727778	0.556843	0.370676	0.338092	0.457897	0.681449	1.53809	1.75257	1.76979	1.30643
Cd84	-0.249266	-0.828784	-0.322495	-0.542749	-0.341756	-0.0251898	0.49538	0.371419	0.414314	0.584916	0.390628	0.425001	0.823168	0.493565	0.0511665	0.55255
Chst3	-0.397435	-2.55494	-1.15888	-0.228118	-0.598515	-0.593238	0.823182	0.45771	0.59669	1.64809	1.70967	0.753489	1.86893	3.22182	-1.86316	2.88198
Cxcr4	-2.66917	-2.66917	-0.0955548	-0.445798	-0.755107	-0.829835	0.910813	0.674696	1.11993	2.31181	2.24784	0.874241	2.73754	3.12265	3.52636	3.33312
Bcl2	-0.739587	-0.168729	-1.1553	-0.278509	-0.149433	0.0579721	0.195061	0.0872991	0.174909	0.942261	0.712641	0.408712	0.958352	0.72612	0.98668	0.0125045
Pmaip1	-0.0801513	-1.13291	-0.575106	-0.200649	-0.4575	-0.243566	0.646029	0.283056	0.255686	0.758928	0.790436	0.238806	0.871257	0.868998	0.957891	0.171539
Plaur	-0.973172	-2.35153	-0.125863	-1.12173	-0.332561	-0.620799	1.07661	1.04073	0.998481	1.48608	0.766246	1.19825	2.47364	1.61387	1.57051	1.95461
Eepd1	-1.18073	0.0514142	-1.08161	-0.153927	0.219209	-0.880538	0.415827	0.259069	0.399428	0.833124	0.920425	0.457374	0.787315	1.45151	0.447821	0.569976
Cd180	-0.13825	-0.280447	-0.95072	-0.379565	-1.34947	0.195278	1.0535	0.676486	0.480249	0.60847	0.128302	0.632643	0.904629	0.372547	0.0481623	0.252094
Il2rg	-0.3085	-2.21333	-0.427671	-0.595425	-0.261	0.0359224	0.484199	0.502613	0.336304	0.971737	0.913533	1.06423	2.01895	1.22581	1.44095	0.293467
Cd244a	0.272378	-0.581217	-1.77137	-1.16177	-0.472107	0.0336246	1.30728	0.995816	0.292977	0.655413	0.911887	0.512908	1.55541	1.28351	1.01472	0.161212

## Sheet: CSF1R-dependent_independent clu
Z-scored VSTs for CSF1Ri-independent/dependent and homeostatic genes
Symbol	Cluster	Control 1	Control 2	Control 3	Control 4	Control 5	Control 6	5xFAD 1	5xFAD 2	5xFAD 3	5xFAD 4	5xFAD 5	5xFAD 6	5xFAD + CSF1Ri 1	5xFAD + CSF1Ri 2	5xFAD + CSF1Ri 3	5xFAD + CSF1Ri 4
B2m	CSF1R-independent	-0.364472	-0.567629	-0.25173	-0.496669	-0.277278	-0.127124	0.607715	0.313894	0.293355	0.166107	0.515207	0.502517	1.43093	0.995654	0.554489	0.415909
Tyrobp	CSF1R-independent	-0.8212	-0.45121	-0.491896	-0.455188	-0.219105	-0.218867	0.590578	0.352135	0.302582	0.558952	0.931156	0.274197	1.97469	1.73891	1.60372	1.76231
Ctsd	CSF1R-independent	-1.31496	-1.09785	-0.833538	-0.975061	-0.609742	-0.329102	1.07293	0.770619	0.840972	1.2235	1.30425	0.718609	1.80848	1.49995	1.00906	1.52092
Ctsb	CSF1R-independent	-0.816441	-1.31402	-0.832857	-0.799414	-0.656765	-0.366118	0.972071	0.687501	0.850226	1.10435	0.935752	0.923213	1.69525	1.27433	0.902181	1.14372
Lyz2	CSF1R-independent	-0.596896	-0.9928	-0.452768	-0.298944	-0.374815	-0.0178809	0.374534	0.221422	0.317106	0.775924	0.826225	0.440316	1.37107	1.19678	0.849205	1.32933
Apoe	CSF1R-independent	-1.25696	-1.06128	-1.15793	0.0889114	-0.810139	-0.0290556	0.304309	0.794873	0.445974	1.77296	1.69776	0.005446	2.86001	2.54242	1.80971	1.78337
Mpeg1	CSF1R-independent	-0.409889	-1.04621	-0.37917	-0.68116	-0.75484	-0.368086	0.957124	0.556674	0.846963	0.672598	0.534764	0.62791	0.793419	0.382624	-0.130998	-0.0898407
Sdcbp	CSF1R-independent	-0.566925	-0.609512	-0.331798	-0.385709	-0.130212	0.00693789	0.402839	0.134519	0.106144	0.851977	0.385376	0.270883	0.48646	0.478767	-0.0725032	-0.248324
Lamp1	CSF1R-independent	-0.600818	-0.447475	-0.3076	-0.232142	-0.459837	0.0927539	0.342873	0.32131	0.256351	0.399685	0.781483	0.174724	1.23707	0.713398	0.391657	0.457062
Ctsz	CSF1R-independent	-0.841822	-1.15063	-0.714124	-0.911546	-0.473539	-0.3007	1.01587	0.690891	0.669914	1.07634	0.906367	0.723865	1.35434	0.970905	0.804747	1.33067
Pea15a	CSF1R-independent	-0.398437	-0.41299	-0.243526	0.0380078	-0.125859	-0.136248	0.292091	0.251118	-0.0679927	0.529939	0.374393	0.150619	0.946982	0.831365	0.783339	0.370568
Grn	CSF1R-independent	-0.601135	-0.778309	-0.472301	-0.843636	-0.465984	-0.0956049	0.816704	0.579401	0.588521	0.588324	0.722905	0.540514	0.897303	0.226683	-0.269329	-0.112907
Hexa	CSF1R-independent	-0.746678	-0.88515	-0.331972	-0.590135	-0.467861	-0.158494	0.761172	0.557836	0.455318	0.812781	0.79213	0.358888	1.3917	1.08287	0.888393	1.09149
Timp2	CSF1R-independent	-0.218523	-0.250699	-0.149928	-0.147543	-0.0669243	-0.0560995	0.221985	0.145989	0.0485824	0.334351	0.217129	0.06767	0.693708	0.464363	0.202168	0.379589
Cd68	CSF1R-independent	-0.974056	-0.665942	-1.01268	-0.558654	-0.833676	-0.148505	0.953993	0.865673	0.586842	0.467155	1.45072	0.734805	2.11352	1.74313	1.17471	1.57509
H2-D1	CSF1R-independent	-0.499223	-1.46961	-0.621755	-1.07866	-0.68516	-0.451974	1.29303	0.69467	0.922763	0.730794	0.69475	1.16505	1.69716	1.24177	0.816868	0.503389
Ctsl	CSF1R-independent	-0.722567	-1.16032	-0.69017	-1.09505	-0.577418	-0.157687	1.08711	0.736268	0.743048	0.432361	1.01783	1.12286	0.914944	0.519957	0.420163	0.54547
Npc2	CSF1R-independent	-0.480188	-0.510988	-0.223489	-0.372887	-0.28545	-0.0898071	0.538963	0.244494	0.209181	0.619291	0.414576	0.180799	1.23436	0.877412	0.57402	0.771655
Ldha	CSF1R-independent	-0.635757	-0.68043	-0.812474	-0.571365	-0.314163	-0.443267	0.66854	0.472568	0.660255	0.764691	0.58358	0.780389	0.305343	0.207725	0.14166	0.0071535
Gns	CSF1R-independent	-0.437715	-0.442441	-0.302341	-0.451649	-0.322242	0.0283452	0.469739	0.255094	0.275807	0.586584	0.364808	0.231103	0.886938	0.321252	-0.105732	-0.0443145
Pmp22	CSF1R-independent	-0.715827	-0.263866	-0.541798	-0.297291	-0.402451	0.134986	0.464843	0.297466	0.0999133	0.509495	0.658223	0.353772	1.33452	0.967562	0.701418	0.58906
Cst7	CSF1R-independent	-2.85626	-3.3769	-2.83449	-2.99266	-2.29996	-1.77773	3.43705	3.10128	3.6333	3.04951	3.31041	2.70772	3.55137	3.60991	3.34693	3.96264
Trem2	CSF1R-independent	-0.589013	-0.673989	-0.470572	-0.506376	-0.32159	-0.286758	0.734341	0.469895	0.380383	0.777965	0.590261	0.36535	1.05366	0.600413	0.595412	0.59466
Cux1	CSF1R-independent	-0.357245	-0.123792	-0.218068	-0.106348	-0.0659742	-0.0391616	0.26487	0.0737207	-0.0533867	0.463842	0.214365	0.0208963	0.594286	0.40212	0.0122123	0.552595
Cd180	CSF1R-independent	-0.13825	-0.280447	-0.95072	-0.379565	-1.34947	0.195278	1.0535	0.676486	0.480249	0.60847	0.128302	0.632643	0.904629	0.372547	0.0481623	0.252094
Tent5c	CSF1R-independent	-0.839257	-0.827693	-0.934059	-0.857864	-1.0784	-0.108316	1.13496	1.12611	0.909615	1.22794	0.946951	0.426117	1.06827	0.902727	0.912212	0.0959118
Ctsa	CSF1R-independent	-0.896958	-0.925864	-0.744936	-0.700413	-0.595998	-0.259033	0.929007	0.689632	0.626437	0.791046	1.02323	0.753477	1.24787	0.8693	0.214694	0.694599
Cd9	CSF1R-independent	-0.722573	-1.29636	-1.01612	-0.892325	-0.898406	-0.364489	1.31589	0.808294	0.83933	1.1296	0.965894	0.939554	1.34161	0.986526	0.667161	0.463527
Irf8	CSF1R-independent	-0.482667	-0.295336	-0.504715	-0.430494	-0.509982	0.143929	0.738241	0.571111	0.0583053	0.537842	0.399653	0.345223	0.56111	0.401364	0.119093	0.002816
Abhd12	CSF1R-independent	-0.305418	-0.3226	-0.212309	-0.164602	-0.177647	-0.0278574	0.26018	0.172419	0.109927	0.346197	0.459858	0.0342737	0.910708	0.392584	-0.0304933	0.218482
Lgals3bp	CSF1R-independent	-1.14589	-2.091	-0.981891	-1.59535	-1.23851	-0.628127	2.17785	1.04126	1.28413	1.13907	1.19221	1.8875	2.38068	1.92792	1.50963	1.16365
C3ar1	CSF1R-independent	-0.635445	-0.947971	-0.261705	-0.735751	-0.602232	0.278242	0.652053	0.612684	0.407689	0.470833	0.832579	0.541707	1.80319	1.22558	1.02447	0.653794
Tgfbr2	CSF1R-independent	-0.331097	-0.503552	-0.626033	-0.356605	-0.655798	-0.03356	0.645083	0.32916	0.40088	0.537591	0.501716	0.421375	0.906885	0.747977	0.12764	-0.153279
Pkm	CSF1R-independent	-0.423882	-0.800502	-0.896993	-0.616373	-0.472823	-0.466094	0.695482	0.652862	0.859809	0.674737	0.663225	0.783415	-0.344897	0.035023	-0.179946	-0.074709
Litaf	CSF1R-independent	-0.403096	-0.249332	-0.225751	-0.164563	-0.127513	-0.131737	0.453372	0.208547	-0.029558	0.294722	0.411559	0.171896	0.708447	0.805109	0.44805	-0.279052
Cd52	CSF1R-independent	-0.675905	-1.17476	-0.322245	-0.990715	-0.455105	-0.226142	1.12848	0.398815	0.543485	0.406156	0.752055	1.01469	1.65628	1.61634	1.59131	1.65483
Ube2j1	CSF1R-independent	-0.406269	-0.126055	-0.380255	-0.310056	-0.137568	-0.057974	0.377783	0.305224	0.127815	0.426011	0.164228	0.322342	0.935913	0.594045	0.796139	-0.343301
Serpine2	CSF1R-independent	-0.739242	-1.32717	-0.735985	-0.753729	-0.611615	-0.335445	0.91065	0.572798	0.79014	0.99595	0.847484	0.958965	1.02133	0.643903	0.0284352	0.488335
Gng12	CSF1R-independent	-0.524466	-0.738601	-0.414995	-0.123517	-0.299035	-0.164067	0.334012	0.188092	0.252606	0.794792	0.603382	0.279889	0.797802	0.879463	0.546734	0.356754
Apbb2	CSF1R-independent	-0.693731	-1.14059	-1.05764	-0.265032	-0.347985	-0.0894679	0.408322	0.268894	0.294163	1.19004	0.923617	0.778304	1.26795	1.02894	0.620872	1.08964
C1qa	CSF1R-independent	-0.616375	-0.174252	-0.192958	-0.375775	-0.0419091	0.186507	0.407606	0.535148	-0.176428	0.579515	0.730178	-0.326109	1.19465	1.16015	0.542104	0.890869
Psat1	CSF1R-independent	-1.1863	-1.4202	-1.10044	-1.04986	-0.628093	-0.245924	0.79359	0.527341	1.13029	1.32286	1.3665	1.01758	1.24189	1.08608	0.162877	0.477709
Ppt1	CSF1R-independent	-0.367684	-0.578066	-0.272015	-0.220694	-0.22011	-0.0826295	0.267284	0.116757	0.25615	0.513582	0.529741	0.174442	0.964504	0.820709	0.318286	-0.096975
H2-K1	CSF1R-independent	-0.58641	-1.36465	-0.48603	-1.13134	-0.563246	-0.274748	1.30856	0.470628	0.660779	0.64299	0.58852	1.20558	1.31514	1.2794	0.671616	0.852245
Pkib	CSF1R-independent	-0.178173	-0.299846	-0.74882	-0.236761	-0.212765	0.151617	0.278053	0.178379	0.0198553	0.620231	0.400997	0.205611	1.37415	1.54692	1.62513	0.993632
Hif1a	CSF1R-independent	-1.02888	-1.39727	-1.30079	-0.684106	-0.733732	-0.740654	1.0712	0.794131	1.0873	1.56625	1.12469	1.036	0.747681	0.660437	0.493946	0.15287
Klf6	CSF1R-independent	-0.279302	-0.3358	-0.378992	-0.295178	-0.210646	-0.00818109	0.239989	0.221669	0.274017	0.534562	0.199341	0.260193	0.459512	0.435024	0.0952577	0.244959
Cd63	CSF1R-independent	-1.08462	-1.14005	-0.701554	-0.543524	-0.543137	-0.409937	0.765796	0.570317	0.730803	1.14313	1.14284	0.640252	2.2161	1.81126	1.43871	1.81922
Pld3	CSF1R-independent	-0.518164	-0.817588	-0.992165	-0.431648	-0.329509	-0.249992	0.354018	0.351197	0.65713	0.850462	0.945557	0.531897	0.865205	0.483071	0.430883	0.563925
Bsg	CSF1R-independent	-0.423322	-0.211192	-0.308844	0.112867	-0.447395	-0.154733	0.307225	0.187334	0.182036	0.416372	0.526544	0.000442	0.891842	0.633731	0.187995	0.785457
Myo1f	CSF1R-independent	-0.691366	-0.301473	-0.27896	-0.346354	-0.337327	-0.273808	0.795107	0.560184	0.162381	0.468043	0.581573	0.222185	0.588361	0.264785	0.284762	-0.204945
Fcgr2b	CSF1R-independent	-0.250321	-0.77067	-0.399418	-0.573875	-0.555144	-0.273768	0.75341	0.473016	0.649377	0.331414	0.527842	0.561151	0.891099	0.529333	0.0744413	0.764718
Got1	CSF1R-independent	-0.190544	-0.805143	-0.722748	-0.52289	-0.288991	-0.29163	0.384614	0.415146	0.718898	0.14527	0.776124	0.797041	0.149614	0.538852	0.067733	0.292361
Asap1	CSF1R-independent	-0.315765	-0.499961	-0.379457	-0.285435	-0.0859121	-0.149934	0.291029	0.166114	0.230252	0.358661	0.429814	0.406708	0.138197	-0.084016	-0.096974	-0.044934
Tpm4	CSF1R-independent	-0.466308	-0.302537	-0.276668	-0.288224	-0.150065	-0.258951	0.602906	0.391416	0.094333	0.725938	0.0481372	0.271437	0.571888	0.426892	0.289876	0.350949
Apobec1	CSF1R-independent	-0.639932	-0.155909	-0.293076	-0.285065	-0.144732	-0.167762	0.453196	0.284551	0.144363	0.338231	0.561843	0.188842	1.57249	1.99816	1.49984	0.66639
Arpc1b	CSF1R-independent	-0.479512	0.0710492	-0.276557	-0.0462321	-0.19207	-0.426814	0.626862	0.548511	0.0382537	0.204871	0.349435	0.130713	0.829664	0.810639	0.516053	0.520838
Dgkd	CSF1R-independent	-0.498233	-0.253683	-0.618712	-0.161445	-0.18449	-0.118098	0.325401	0.173816	0.138633	0.839877	0.335211	0.195541	0.47456	0.398474	0.0343818	0.157735
Gpi1	CSF1R-independent	-0.398726	-0.477697	-0.587399	-0.453959	-0.476015	-0.343285	0.546211	0.644483	0.727048	0.289675	0.562188	0.611959	0.357723	0.556701	0.157152	0.058846
Cd84	CSF1R-independent	-0.249266	-0.828784	-0.322495	-0.542749	-0.341756	-0.0251898	0.49538	0.371419	0.414314	0.584916	0.390628	0.425001	0.823168	0.493565	0.0511665	0.55255
Csf3r	CSF1R-independent	-0.597039	-0.26862	-0.171088	-0.377025	-0.187224	0.0882781	0.243869	0.354303	0.232102	0.655096	0.580995	-0.199344	1.23363	0.804639	0.514929	0.547385
Sqstm1	CSF1R-independent	-0.206526	-0.341492	-0.540855	-0.417824	-0.107349	-0.339903	0.551536	0.444562	0.31354	0.219325	0.631168	0.238381	0.337168	0.50795	0.408974	-0.0434812
Cd74	CSF1R-independent	-0.766585	-1.0649	-1.38106	-0.0978235	-1.13367	-0.962978	1.69585	-0.0411763	0.49862	1.02335	0.6476	1.54159	0.924332	1.83564	0.516325	1.10045
Aplp2	CSF1R-independent	-0.476432	-0.701441	-0.839453	-0.747893	-0.497078	-0.414224	0.543885	0.585192	1.11531	0.788906	0.738105	0.490314	0.366302	-0.141523	0.177957	0.452273
Tpd52	CSF1R-independent	-0.508493	-0.68538	-0.231994	-0.329014	-0.134904	-0.285856	0.464675	0.317475	0.285099	0.472069	0.286787	0.667011	0.911733	0.718418	0.985666	0.519145
Trim25	CSF1R-independent	-0.610017	-0.247483	-0.585466	-0.731365	-0.545696	-0.275734	1.0317	0.427117	0.52109	0.776229	0.16153	0.505207	0.760389	1.09427	0.502218	-0.746705
Larp1	CSF1R-independent	-0.298395	-0.239397	-0.218197	-0.33888	-0.315782	-0.154936	0.332234	0.313381	0.477363	0.347096	0.291251	0.117644	0.215957	0.476381	0.210027	0.0851327
Ergic3	CSF1R-independent	-0.598664	-0.141486	-0.00665183	-0.0385677	-0.230008	-0.0770505	0.225628	0.151965	0.119998	0.218873	0.533149	-0.00522083	0.980817	0.985562	0.305078	1.09539
Myo1e	CSF1R-independent	-1.56414	-1.70507	-1.67329	-1.2651	-1.05884	-0.579752	1.55475	1.39431	1.34895	2.22481	1.40477	1.31292	2.13022	1.94345	1.53801	1.23716
Cadm1	CSF1R-independent	-0.220151	-0.765387	-0.882268	-0.388743	-0.550275	-0.348261	0.456343	0.492996	0.830935	0.925603	0.627907	0.314298	0.82549	0.622583	0.0575647	0.352744
Gusb	CSF1R-independent	-0.667707	-1.12526	-0.712561	-0.864933	-0.705062	-0.388719	1.06995	0.706121	0.888768	0.771898	0.971739	0.761891	1.63963	1.50786	0.725063	1.43742
Cstb	CSF1R-independent	-0.608649	-0.422467	-0.295907	-0.0538984	-0.33448	-0.345039	0.55819	0.476129	0.175227	0.646347	0.328431	0.352245	1.29227	1.49457	1.45411	1.06774
Gm2a	CSF1R-independent	-0.107912	-0.433008	0.00721117	-0.231333	-0.237313	-0.0490322	0.380197	0.0486658	0.137481	0.192555	0.223868	0.117285	0.492474	0.266534	0.289904	0.177483
Ccl6	CSF1R-independent	-0.69825	-1.17712	-0.944585	-0.766348	-0.758987	-0.804632	1.25807	0.848595	1.07189	0.891367	0.696323	1.23227	0.279847	-0.00289467	0.44532	0.809246
Anxa5	CSF1R-independent	-0.858883	-1.37857	-1.1166	-0.671131	-0.778423	-0.623803	1.06485	0.828348	1.0085	1.20658	1.22567	0.921803	1.49481	1.2977	0.763936	0.406659
Kcnj2	CSF1R-independent	-0.894107	-1.34732	-1.12178	-0.828879	-1.08876	-0.146468	0.929456	0.693963	1.13465	1.0819	1.13576	1.14556	0.98973	0.905531	0.992698	1.2265
Igf1	CSF1R-independent	-2.03248	-2.13691	-2.35475	-0.545223	-1.03678	-0.807528	1.20149	1.05874	1.18804	2.6032	2.37908	1.54186	3.61487	3.61139	3.1769	3.21044
Ank	CSF1R-independent	-1.37431	-1.4179	-1.46104	-0.267745	-0.30489	-0.407922	0.445358	0.311726	0.535198	1.38408	1.67093	1.19823	1.62256	1.45918	0.642482	1.15198
Coro1c	CSF1R-independent	-0.334507	-0.309676	-0.605219	-0.45477	-0.336291	-0.118193	0.423285	0.298969	0.485969	0.764886	0.485487	-0.000971833	0.868826	0.494423	0.461048	0.601034
Chn2	CSF1R-independent	-0.293627	-0.198878	-0.012185	-0.194488	-0.0827667	0.0393489	0.223307	0.156859	0.0145988	0.089797	0.248622	0.166271	0.707466	0.547282	0.09707	0.307122
Fblim1	CSF1R-independent	-1.2269	0.0240415	-0.514779	-0.344416	-0.501128	0.314764	0.538759	0.301245	-0.00797922	1.20415	0.293274	0.22021	1.16737	1.35102	1.51131	0.575784
Rragc	CSF1R-independent	-0.2492	-0.495614	-0.212423	-0.206395	-0.0134907	0.118716	0.0813141	0.00976945	0.0198559	0.37239	0.302571	0.282276	0.692532	0.521186	0.540482	0.026523
Cebpa	CSF1R-independent	-1.13911	0.159446	-0.226858	-0.139294	-0.459577	-0.153206	0.636203	0.710351	0.115874	0.745009	0.341979	0.11953	1.11347	1.10666	0.666424	0.355234
Cdkn1a	CSF1R-independent	-0.436549	-0.868397	-0.117628	-0.864556	-0.0619666	-0.159888	1.11179	0.179845	-0.0253797	0.320954	0.263797	0.837821	1.09643	0.992506	0.58531	0.775078
Dab2	CSF1R-independent	-0.87568	-0.426504	-0.461563	0.0836984	-0.444352	-0.290591	0.250282	0.256455	0.400962	0.605653	1.00655	0.151549	1.32292	1.72628	-0.127531	0.412049
Pfkfb3	CSF1R-independent	-0.49152	-0.483367	-0.334965	-0.45786	-0.0175541	-0.49574	0.638132	0.382276	0.333022	0.519842	0.437514	0.352498	0.619025	0.684859	-0.0398203	0.0296487
Alkbh5	CSF1R-independent	-0.256409	0.0403473	-0.495717	-0.0730054	-0.22797	-0.145018	0.303177	0.220604	0.142816	0.480027	0.157658	0.0740923	0.495135	0.338478	0.746543	0.437607
Psmb6	CSF1R-independent	-0.342718	-0.177577	-0.303308	0.204009	-0.119322	-0.228112	0.307991	0.249776	-0.164566	0.325459	0.289859	0.208283	0.896182	0.750394	0.837591	0.177064
Shisa5	CSF1R-independent	-0.73089	-0.65085	-0.400327	-0.248599	-0.421396	-0.205369	0.642089	0.0909942	0.233275	0.400102	0.831299	0.550665	1.59902	1.25626	0.750063	0.61647
Sdc3	CSF1R-independent	-0.323636	-1.45758	-0.714579	-0.283479	-0.56961	-0.321788	0.848166	0.307545	0.326711	0.901227	0.687932	0.906632	1.67195	0.742165	0.45857	0.866452
Zfp36	CSF1R-independent	-0.637021	-0.241199	-0.148061	-0.0946609	-0.298188	-0.285008	0.515484	0.782253	0.162372	0.700997	0.277799	0.0474842	1.47823	1.27472	1.07074	0.683067
Axl	CSF1R-independent	-0.935374	-2.23242	-1.78531	-0.809965	-1.37168	-0.798945	1.52637	0.828865	1.45423	1.857	1.3582	1.7379	2.16948	2.02327	1.09634	1.4428
Clec7a	CSF1R-independent	-1.58818	-2.60661	-2.89182	-1.99735	-1.96795	-0.990319	2.58011	2.20566	2.3755	2.48924	2.33375	2.26363	2.85527	1.68455	2.2882	2.63209
Mif	CSF1R-independent	-0.945516	-0.251345	-0.722632	0.129968	-0.245271	-0.323683	0.647616	0.485013	-0.208631	0.65573	0.618279	0.645483	1.30146	1.36307	1.15052	1.10502
Pik3cb	CSF1R-independent	-0.271993	-0.262378	-0.0228998	-0.260778	0.0296775	-0.143724	0.219525	0.057156	0.1553	0.328366	0.0150862	0.213818	0.393326	0.230084	0.590965	0.360481
Gyg	CSF1R-independent	-0.476134	-0.446844	-0.137579	-0.124784	-0.0304387	-0.144697	0.117646	0.168992	0.182274	0.563947	0.37933	0.117281	0.947661	1.1019	0.535924	0.609543
Tec	CSF1R-independent	-0.429899	-0.24277	-0.464555	-0.0489082	-0.329124	-0.17494	0.697391	0.68526	-0.144419	0.449169	0.317005	0.371048	0.477386	0.469181	0.502107	0.601397
Abcd2	CSF1R-independent	-0.29348	-1.05756	-0.306283	-0.572271	-0.160918	-0.035669	0.302257	0.0235191	0.466601	0.450628	0.65674	0.549955	0.516911	0.511892	0.381117	-0.170856
Klhl6	CSF1R-independent	-0.700422	-0.73267	-0.793629	-0.717201	-0.77616	0.118677	0.772433	0.366547	0.602251	0.952229	0.689761	0.58473	0.842569	0.577979	0.0288822	0.0655742
Bcl2	CSF1R-independent	-0.739587	-0.168729	-1.1553	-0.278509	-0.149433	0.0579721	0.195061	0.0872991	0.174909	0.942261	0.712641	0.408712	0.958352	0.72612	0.98668	0.0125045
Fnip2	CSF1R-independent	-0.443109	-0.760148	-0.418251	-0.461962	-0.408455	0.0179028	0.621414	0.354425	0.231099	0.868327	0.530047	0.223134	1.08079	0.935383	1.03884	0.807112
Rtcb	CSF1R-independent	-0.325008	-0.465723	-0.0712047	-0.295594	-0.135485	0.0106527	0.0703423	-0.00715619	0.350084	0.372697	0.373468	0.115769	1.10189	0.743896	0.836823	0.186172
Wfdc17	CSF1R-independent	-1.64671	-1.10414	-1.48792	-0.450207	-0.75258	-0.367199	0.873499	0.939617	0.696488	1.14723	1.97694	1.11459	2.96321	3.57977	3.55722	3.78126
Cxcl16	CSF1R-independent	-0.597847	-0.443539	-0.491789	-0.175325	-0.726116	-0.0459286	0.886571	0.730254	0.060798	0.880755	0.3677	0.28472	1.50514	1.49554	0.884526	1.39421
Mapkapk2	CSF1R-independent	-0.445184	0.0569645	-0.532856	-0.0119951	-0.432034	-0.198609	0.624984	0.457745	0.0176535	0.51029	0.527416	-0.116631	0.780848	0.982252	0.665423	0.425171
Usp12	CSF1R-independent	-0.382171	-0.148343	-0.571606	-0.123692	-0.0754327	-0.015056	0.240513	0.168735	-0.0263323	0.677167	0.432504	-0.007551	0.854211	0.648746	0.84734	1.01852
Lpl	CSF1R-independent	-2.08485	-2.28755	-2.94202	-1.22277	-1.49458	-0.519823	1.75232	1.69694	1.48485	2.3439	2.37159	2.59893	2.31295	2.01417	2.25282	2.57897
Tmem132a	CSF1R-independent	-1.25953	-0.464136	-0.564808	-0.476986	-0.52575	0.10669	0.80998	0.626988	0.0860664	1.35822	0.362493	0.567764	0.762239	0.705381	0.559338	0.612635
Ssr4	CSF1R-independent	-0.547075	-0.315755	-0.137799	-0.0427424	-0.0676587	-0.140069	0.236044	0.0906809	0.0144261	0.182813	0.525914	0.2919	1.30581	0.926873	0.846235	1.21101
Fnip1	CSF1R-independent	-0.191581	-0.455016	-0.318338	-0.536111	-0.245417	-0.29279	0.494277	0.327736	0.580042	0.440716	0.25941	0.264808	0.16111	0.0319102	0.00833117	0.173948
Tagln2	CSF1R-independent	-0.550637	0.024717	-0.471828	-0.436475	-0.320894	0.0217511	0.789774	0.578354	-0.0541556	0.71351	0.315378	-0.03114	0.848092	1.14972	0.477207	0.831852
Tmed3	CSF1R-independent	-0.486513	-0.663504	-0.132133	-0.287215	-0.257551	-0.323745	0.553053	0.158927	0.315458	0.802887	0.136527	0.342734	0.758892	-0.100977	0.0951675	0.914803
Soat1	CSF1R-independent	-0.50371	-0.996713	-0.322402	-0.34743	-0.469766	-0.449117	0.56449	0.419106	0.701824	0.689013	0.660049	0.473762	0.914836	0.488144	0.170083	0.254236
Nrp2	CSF1R-independent	-0.319803	-0.865768	-0.613776	-0.383587	-0.326437	-0.31713	0.41186	0.715022	0.615294	0.732338	0.600835	0.466173	0.829621	0.497468	0.295678	0.219461
Glmp	CSF1R-independent	-0.762456	-0.700328	-0.399706	-0.248723	-0.242988	-0.15491	0.554205	0.412784	0.0924164	0.731621	0.759458	0.371413	1.43667	1.39181	1.35739	1.44426
Ccl3	CSF1R-independent	-2.3737	-1.59855	-2.33716	-1.53197	-1.51294	-0.934569	2.19268	2.00472	1.7868	2.19409	2.3343	1.78102	2.56765	2.52303	2.56477	2.68262
Pcna	CSF1R-independent	-0.273137	-0.561293	-0.401242	-0.450551	-0.265016	-0.112336	0.579912	0.462895	0.247991	0.224278	0.305858	0.705535	0.48738	0.2201	0.410622	-0.19729
Lipa	CSF1R-independent	-0.426623	-1.01385	-0.320306	-0.684361	-0.335725	0.1582	0.49959	0.442794	0.362296	0.691001	0.631711	0.438064	0.800326	0.563338	-0.243233	0.272536
Fxyd5	CSF1R-independent	-0.882708	-1.90335	-0.483276	-0.0640313	-0.875177	-0.457741	1.04951	1.02762	0.347439	1.5214	1.53243	0.215503	2.72961	2.34547	1.79813	2.65639
St6gal1	CSF1R-independent	-0.41915	-0.509355	-0.578442	-0.0688502	-0.0282241	-0.211906	0.196095	0.239043	0.112886	0.641776	0.595315	0.269854	0.79244	0.200204	0.769192	0.926414
Ifitm3	CSF1R-independent	-0.470278	-1.78706	-0.608637	-0.958717	-1.00518	-0.144949	1.64391	-0.215745	0.464935	1.13018	-0.00609767	1.74189	2.20525	1.47501	1.25833	0.628068
H2-T23	CSF1R-independent	-0.410584	-0.713186	-0.157515	-0.459	-0.456807	-0.305682	0.856738	0.197964	0.364751	0.492848	0.231236	0.557199	0.79768	0.656753	0.287077	0.218659
Oasl2	CSF1R-independent	-0.604581	-2.50815	-1.27864	-1.91989	-1.28	-0.511382	2.28607	0.453752	1.4252	2.10579	0.152867	2.13271	1.91495	1.2797	0.645109	0.520642
Nab2	CSF1R-independent	-0.826124	-0.28561	-0.810091	0.187274	-0.851219	-0.519485	0.932245	0.906304	0.251184	0.850739	0.599091	0.471994	0.853225	0.691395	0.520319	0.464199
Fuca1	CSF1R-independent	-0.18181	-0.520929	-0.699476	-0.36511	-0.163009	-0.113798	0.409201	0.176092	0.232716	0.430287	0.662492	0.309435	1.56477	0.960518	0.515776	0.662137
Uap1l1	CSF1R-independent	-0.581226	-0.608168	-0.696531	-0.471201	-0.411129	-0.0603535	0.706463	0.360801	0.23622	0.680528	0.679459	0.525939	1.24798	1.02466	0.719593	0.341952
Gtf3c4	CSF1R-independent	-0.77891	-0.648949	-0.706243	-0.404182	-0.605205	-0.337869	0.698732	0.503197	0.648524	0.823898	0.691322	0.61888	0.111654	0.926131	0.255198	-0.65615
Tmem104	CSF1R-independent	-0.216443	-0.661389	-0.0875788	-0.466064	-0.141974	-0.112465	0.394387	0.366287	0.326116	0.530472	0.388351	0.0465872	0.906675	0.342174	0.382966	0.371924
Cpd	CSF1R-independent	-0.512074	-1.24357	-1.0142	-0.587382	-0.516736	-0.505801	0.654528	0.534559	0.955391	1.00846	0.703216	1.05816	1.10003	0.701062	0.110775	0.329658
Slc15a3	CSF1R-independent	-0.481566	-0.25593	-0.794993	-0.19754	-0.504881	-0.0689261	0.722558	0.278871	0.0487891	1.17839	0.336474	0.017624	0.921176	0.764613	0.203909	0.135298
Arl11	CSF1R-independent	-0.755821	-0.0955013	-0.0289063	-0.301018	-0.143311	-0.24194	0.567676	0.390855	0.118593	0.411741	0.315323	0.153166	1.3174	1.15961	0.976361	0.938776
3110082I17Rik	CSF1R-independent	-0.482661	0.137729	-1.04249	-0.358176	-0.184523	0.134682	0.247973	-0.0646668	0.160045	0.73039	0.718149	-0.06112	1.62147	1.7092	0.846558	1.46395
Lrpap1	CSF1R-independent	-0.31683	-1.05841	-0.705944	-0.302235	-0.255826	-0.106039	0.246997	0.111856	0.417103	0.456769	0.886142	0.738278	0.792792	0.510785	0.267007	1.09543
Gpnmb	CSF1R-independent	-1.06333	-2.38145	-2.75395	-1.14082	-1.01987	-1.92601	2.00236	2.03304	2.08434	2.3961	2.56401	1.23862	3.00722	3.26732	2.72703	3.34325
Csf2ra	CSF1R-independent	-0.618754	-0.859444	-0.922439	-0.466168	-0.519761	-0.20712	0.797368	0.426644	0.395681	1.37642	0.621839	0.402382	1.57199	1.00967	0.199161	0.274306
Chst11	CSF1R-independent	-0.237743	-0.758293	-0.960693	-0.112116	-0.595013	-0.0132064	0.357519	0.323722	0.362817	0.934386	0.507823	0.51452	0.937517	1.13825	0.213057	1.2587
Bcl6	CSF1R-independent	-0.471229	-0.33461	-0.506892	0.330802	-0.268388	-0.531378	0.089578	-0.0564266	0.379386	0.528611	0.356312	0.427806	0.522871	0.541537	0.279611	0.257578
Capg	CSF1R-independent	-1.56896	-1.37193	-1.50927	-1.20976	-0.928489	-1.15604	1.94818	1.48571	1.34611	1.50079	1.63497	1.3144	2.1989	1.85064	1.1748	1.02024
Cd83	CSF1R-independent	-0.651743	-0.551296	-0.746769	-0.251959	0.0226724	-0.636497	0.598032	0.562472	0.267752	0.765709	0.533792	0.650308	1.10715	1.06244	0.718989	1.19096
Sdf2l1	CSF1R-independent	-0.919532	-0.566257	-0.229962	-0.306108	-0.211117	-0.338645	0.907761	0.522527	-0.0518919	0.430542	0.661965	0.623243	1.49724	1.2618	1.19767	1.6017
Treml2	CSF1R-independent	-0.78218	-0.489749	-0.491712	-0.422523	0.0618254	-0.859017	0.958066	-0.0867328	0.261648	0.89212	0.286443	0.585078	1.08419	0.903983	1.33213	-0.390087
Irak2	CSF1R-independent	-0.567596	-0.316226	-0.30562	-0.245107	-0.0648131	-0.335185	0.36746	0.382784	0.277645	0.387544	0.525275	0.276625	0.726822	0.511321	0.114939	-0.157284
Tecpr1	CSF1R-independent	-0.47187	-0.619464	-0.604214	-0.492727	0.0625517	-0.146948	0.230605	0.117001	0.346518	0.855862	0.61553	0.224157	0.726319	1.04512	0.374706	0.987487
Sh3bp2	CSF1R-independent	-0.377641	-0.382715	-0.573483	-0.615864	-0.0852818	-0.450884	0.67621	0.567161	0.475819	0.761042	0.535817	0.0369783	0.689466	0.757258	0.306103	0.0385333
Slamf9	CSF1R-independent	-0.20718	-0.368247	-0.326033	-0.413621	-0.193822	-0.0410733	0.585928	0.203159	0.0625885	0.190105	0.342129	0.369224	1.18407	1.24957	0.338853	0.65861
Gba	CSF1R-independent	-0.315409	-0.862389	-0.583743	-0.425867	-0.52228	-0.548902	0.831204	0.538399	0.665844	0.463846	0.809813	0.48788	1.10799	0.434192	0.332242	0.709192
Gaa	CSF1R-independent	-0.387255	-0.82128	-0.654459	-0.314117	-0.373839	-0.337462	0.585552	0.622684	0.439865	0.28428	1.02403	0.554688	0.847159	0.295764	0.467002	0.767343
Sin3b	CSF1R-independent	-0.130776	-0.0773507	-0.144222	-0.119507	-0.17001	-0.278243	0.356863	0.307789	0.210897	0.0379693	0.21108	0.103298	0.724669	0.294721	0.585334	0.315975
Gpr183	CSF1R-independent	-0.629701	-0.0673893	-0.367578	-0.164383	-0.395576	-0.0492513	0.387159	0.249569	0.222052	0.115162	0.507894	0.441614	0.94092	0.0938257	0.33752	0.705769
St8sia6	CSF1R-independent	-1.51633	-1.85964	-1.13021	-0.450679	-0.97393	-1.78984	1.47958	1.66112	1.73487	1.63411	1.69735	1.17472	1.11741	1.40863	0.518775	1.01519
Socs6	CSF1R-independent	-0.870761	-0.573907	-0.524622	-0.169304	-0.187615	-0.387119	0.451916	0.403742	0.292121	0.97978	0.511397	0.478114	1.29955	1.28328	1.27103	0.923721
Csf1	CSF1R-independent	-2.08595	-1.63082	-1.69764	-0.887309	-1.29496	-0.755862	1.51838	0.87232	1.41975	1.86645	1.81591	1.73207	1.79279	1.58497	1.15945	1.4597
Pfkl	CSF1R-independent	-0.74042	-0.680139	-0.82426	-0.740522	-0.442169	-0.117298	0.731669	0.470149	0.56832	0.63423	0.85324	0.757349	0.383383	0.409637	0.351278	-0.533044
Cd48	CSF1R-independent	-0.494179	-0.989314	-0.665238	-0.807646	-0.13853	-0.119779	0.744754	0.247495	0.321202	0.453266	0.8924	0.803067	1.63526	1.5341	1.52285	0.999499
Scpep1	CSF1R-independent	-0.616365	-0.916757	-0.623147	-0.117798	-0.596556	-0.355567	0.629524	0.456762	0.440396	0.926605	0.734768	0.494897	1.13329	0.653065	0.140164	0.488511
Clic4	CSF1R-independent	-0.259287	-1.11063	-0.589357	-0.151252	-0.415045	0.0520012	0.175795	0.219968	0.338502	0.811179	0.670339	0.477757	1.43456	1.2559	1.11341	-0.0233587
Eya4	CSF1R-independent	-0.438571	-0.557501	-0.782813	-0.411956	-0.726709	-0.135613	0.65509	0.524539	0.619187	0.856892	0.543354	0.378641	0.695508	0.581736	-0.175787	0.0471507
Slc11a1	CSF1R-independent	-0.63272	-0.828197	-0.490914	-0.709073	-0.349966	-0.364957	0.763889	0.345962	0.660108	0.447988	0.939903	0.56394	0.906552	0.897034	0.617051	-0.576497
Os9	CSF1R-independent	-0.48216	-1.03992	-0.362193	-0.572363	-0.349783	-0.18293	0.529406	0.399034	0.57567	0.529016	0.793388	0.561872	0.375688	0.289079	0.767997	0.000111
H2-Ab1	CSF1R-independent	-0.296662	-1.74037	-1.38192	0.304454	-1.63999	-0.653452	1.61757	-0.324809	0.371417	0.78914	0.769881	1.85993	0.10078	1.8836	0.212547	0.82197
Abcf2	CSF1R-independent	-0.410997	-0.114513	-0.609505	-0.380927	-0.485641	-0.385388	0.565287	0.534316	0.686669	0.403185	0.4497	0.282129	0.387464	0.89339	0.302813	0.136704
Ifnar2	CSF1R-independent	-0.483582	-0.211406	-0.503673	-0.338561	-0.402782	-0.0329927	0.478709	0.265318	0.295626	0.338855	0.618184	0.241622	0.945183	0.796943	0.163411	0.47488
Mpp1	CSF1R-independent	-0.377406	-0.529103	-0.599181	-0.421686	-0.408258	-0.20923	0.477199	0.444276	0.561975	0.457074	0.70999	0.338626	0.8408	0.941389	-0.0241865	0.0862675
Tmem184b	CSF1R-independent	-0.551678	0.0367672	-0.765606	0.115407	-0.296112	-0.158459	0.194372	-0.177439	0.144792	0.766062	0.401392	0.113062	1.14233	0.770765	1.02435	0.0468682
Nrp1	CSF1R-independent	-0.567974	-0.867552	-0.889467	-0.366624	-0.512139	-0.251222	0.633547	0.682333	0.496438	0.977326	0.724019	0.623648	0.744398	0.411303	0.802778	1.14525
Cyb5r1	CSF1R-independent	-0.722449	-0.594109	0.0040105	0.125338	-0.448047	0.01282	0.0747812	0.340607	0.235108	0.772528	0.562589	-0.0225695	1.12022	1.35474	1.12498	1.37537
Ifi27l2a	CSF1R-independent	-0.727565	-2.11497	-0.866011	-1.64571	-0.693109	-0.426677	2.25391	0.370213	0.511589	1.84354	-0.126648	1.99166	3.00827	1.49399	2.81259	1.36557
Hacd2	CSF1R-independent	-0.617933	-1.01482	-0.662187	-0.378511	-0.346241	-0.179576	0.32996	0.0478878	0.574368	0.598603	0.956365	0.73997	1.43077	1.71952	0.600278	0.891303
Bst2	CSF1R-independent	-0.80582	-0.664824	-0.370868	-0.421211	-0.281137	-0.421894	1.11175	-0.318595	0.0124935	1.09313	0.122564	0.625819	1.34644	0.836093	0.679567	1.27897
Cd14	CSF1R-independent	-0.527684	-0.190159	-0.422842	-0.253251	-0.469578	-0.363732	0.607158	0.50003	0.479403	0.317967	0.716851	0.105869	1.1507	1.44644	0.636215	-0.0875733
P2rx4	CSF1R-independent	-0.364192	-0.826885	-0.3784	-0.359484	0.181973	-0.0713584	0.186458	-0.0301416	0.0624125	0.739319	0.664554	0.165602	1.4818	1.24673	0.608835	0.748916
Anxa4	CSF1R-independent	-0.939909	-0.152802	-0.418408	-0.0192827	-0.822379	-0.376045	0.800993	0.88384	0.416714	0.472504	0.527484	0.511129	1.07237	0.96187	0.699559	0.0626653
Cd274	CSF1R-independent	-0.717334	-0.830912	-1.35433	-0.554686	-0.332808	-0.931906	1.13223	0.685835	0.68717	1.09927	0.857129	0.946169	1.47065	0.718619	1.02803	0.699125
Arhgap24	CSF1R-independent	-0.952952	-1.40311	-1.25689	-0.742935	-0.734131	-0.663341	1.25539	0.711217	0.885019	1.48758	1.39492	0.730457	1.38519	1.59201	0.785142	0.290751
Susd6	CSF1R-independent	-0.147822	-0.748885	-0.210351	-0.0837256	-0.248589	-0.0452709	0.221148	-0.0563836	0.156437	0.518772	0.391334	0.196954	0.383456	0.207278	0.33623	0.485426
Tgif1	CSF1R-independent	-0.610805	-0.133386	-0.771074	-0.151579	-0.418125	-0.24146	0.449313	0.496733	0.361851	0.933261	0.495536	0.0864672	1.03655	0.880381	0.467788	-0.271741
Tuba1c	CSF1R-independent	-0.680384	-0.649715	-0.374575	-0.41187	-0.408874	-0.0967592	0.571603	0.528117	0.3459	0.887888	0.390217	0.42657	1.16688	0.951219	0.759385	0.520631
Echs1	CSF1R-independent	-0.418676	-0.482987	-0.26571	-0.201235	-0.284911	-0.178146	0.313877	0.121363	0.350415	0.27369	0.409868	0.483816	0.455263	0.562344	0.361796	-0.161587
Plin2	CSF1R-independent	-1.16613	-1.16817	-0.852598	-1.01607	-0.399713	-0.542723	1.15774	0.793455	0.800762	1.17276	1.39534	0.618809	1.18258	1.02935	0.514686	0.353582
Slfn5	CSF1R-independent	-1.02442	-2.10707	-0.712232	-1.71369	-1.51374	-0.948707	2.31311	0.471309	1.86303	1.60316	0.349757	1.89079	1.83815	0.614076	1.12225	0.192039
Ifi207	CSF1R-independent	-1.51211	-2.11214	-0.636284	-1.339	-1.27493	-0.974303	2.0286	0.645927	1.55964	1.40697	0.765525	2.08804	2.47861	1.71477	2.15625	0.896143
Milr1	CSF1R-independent	-0.573057	-1.01557	-0.743969	-0.815888	-1.09146	-0.138466	1.24025	0.935859	0.805572	0.638262	0.996536	0.697799	1.71572	1.63044	1.54678	1.86402
Colgalt1	CSF1R-independent	-0.577981	-0.0779203	-0.842701	-0.417282	0.0872199	-0.382899	0.264762	0.27594	0.448199	0.670639	0.586165	0.2418	0.968394	0.463086	0.879741	-0.0403773
Ets2	CSF1R-independent	0.0508435	-0.953624	-0.354199	-0.361712	-0.112514	-0.225201	0.353644	0.181903	0.345783	0.657126	0.315595	0.284259	0.294029	0.64551	0.636016	0.639235
Tlr2	CSF1R-independent	-1.10167	-0.656843	-0.532009	-0.503445	-0.657818	-0.0518226	0.712778	0.562521	0.500308	0.677984	0.957375	0.655162	0.818423	0.894814	0.134017	0.333076
Lrp10	CSF1R-independent	-0.36997	-0.34122	0.00931383	-0.407252	0.00830619	0.0204944	0.237631	0.190582	0.140821	0.374943	0.261568	0.0653658	0.88387	0.879376	0.460847	0.319734
Sp100	CSF1R-independent	-0.438973	-0.991066	-0.478819	-1.46612	-0.65911	-0.195847	1.6572	0.245272	0.66387	0.848266	-0.388559	1.44915	1.19245	0.387082	0.264864	-0.505388
Gcnt2	CSF1R-independent	-1.05294	-1.31738	-0.381327	-0.651978	-0.236567	-0.230002	0.636337	0.325046	0.482209	1.14649	0.763576	0.841574	1.20435	0.988891	0.21259	0.0543597
Acaca	CSF1R-independent	-0.673303	-1.15653	-1.29448	-0.631183	-0.532257	-0.467674	0.762542	0.563905	0.868572	1.13019	1.004	0.990138	0.702489	0.510231	-0.0931728	1.07948
Rab7b	CSF1R-independent	-1.69073	-2.68942	-3.06787	-1.10711	-1.65537	-0.894292	1.89317	1.70899	1.76359	2.81003	2.60883	2.02917	3.67067	3.85269	3.45378	2.85925
Cyp4v3	CSF1R-independent	-0.288762	-0.941059	0.0156495	-0.324647	-0.439092	0.0277487	0.447351	0.187795	0.288639	0.4877	0.475463	0.251009	0.808113	0.552335	0.119344	0.226041
Cln3	CSF1R-independent	-0.552933	-0.0757915	-0.414811	-0.56451	0.154136	-0.0624266	0.31443	0.155696	0.158372	0.50444	0.304965	0.234131	1.17489	1.17369	0.264852	0.764867
Gas2l3	CSF1R-independent	-1.16343	-1.77735	-1.01341	-0.909577	-0.734017	-0.832644	1.25902	0.944417	1.21722	1.45095	1.08368	1.41956	1.40615	1.56752	1.22494	0.913203
Rgs1	CSF1R-independent	-0.957381	-0.979077	0.0351545	-0.328034	0.364136	-1.15915	0.487814	0.389198	0.635238	1.26414	0.422384	0.214781	0.0739185	0.332481	0.885072	0.142974
Tspo	CSF1R-independent	-1.06046	-0.42204	-0.241761	-0.300482	-0.330409	-0.33562	0.893665	0.53382	0.0728461	0.895146	0.671099	0.158013	1.43822	1.43134	1.16216	-0.214569
Cybb	CSF1R-independent	-0.952625	-1.10997	-1.41121	-0.659524	-1.49574	-0.679165	1.57864	0.718528	1.25579	0.957348	1.01314	1.50332	2.39398	2.27042	2.2677	0.305712
[truncated: 868 more rows]

## Sheet: GOs for CSF1R-independent clust
GOs associated with CSF1Ri-independent genes (pval < 0.05)
Term	Overlap	P-value	Adjusted P-value	Odds Ratio	Combined Score	Genes
[truncated: 648 more rows]

## Sheet: GOs for CSF1R-dependent cluster
GOs associated with CSF1Ri-dependent genes (pval < 0.05)
[truncated: 487 more rows]
