# Supplementary material for: Lymphoid gene expression supports neuroprotective microglia function
Source: Nature. 2025 Nov 5;648(8092):157–65. doi: 10.1038/s41586-025-09662-z (PMC12675299; doi:10.1038/s41586-025-09662-z)
Supplement: Supplementary file 3 — Supplementary Table 1. Single-cell sequencing from wild-type and 5xFAD mice.Supplementary Table 2. Human demographics data. Supplementary Table 3. Single-nucleus sequencing from 5xFAD and 5xFAD+CSF1Ri microglia. Supplementary Table 4. MERFISH from 5xFAD–PU.1-low–wt–high microglia. Supplementary Table 5. TRAP sequencing from 5xFAD and 5xFAD+CSF1Ri microglia. Supplementary Table 6. TRAP sequencing from PU.1-low–wt–high microglia. Supplementary Table 7. ATAC sequencing from PU.1-low–wt–high microglia and T cells. Supplementary Table 8. Proteomics from PU.1-low–wt–high BV2 cells. Supplementary Table 9. RNA sequencing from PU.1-low iMgls. Supplementary Table 10. Single-nucleus sequencing from 5xFADPU.1-low–wt–high microglia. Supplementary Table 11. TRAP-seq from 5xFADPU.1-low–wt–high microglia. Supplementary Table 12. Single-cell sequencing from 5xFAD–CD28KO microglia. Supplementary Table 13. Single-nucleus sequencing from 5xFAD–TIM-3-KO microglia from Kimura et al.49. [file 41586_2025_9662_MOESM3_ESM.zip › 2024-08-16775C-s3/Supplementary_Table_6_-_TRAP_sequencing_from_PU.1-low-wt-high_microglia.xlsx]

## Sheet: Export Summary
	This document was exported from Numbers. Each table was converted to an Excel worksheet. All other objects on each Numbers sheet were placed on separate worksheets. Please be aware that formula calculations may differ in Excel.
	Numbers Sheet Name	Numbers Table Name	Excel Worksheet Name
	PU.1-low vs. Control
		DEG between PU.1-low and Control microglia by TRAP sequencing (pval <0.05, baseMean >10)	PU.1-low vs. Control - DEG betw
	PU.1-high vs. Control
		DEG between PU.1-high and Control microglia by TRAP sequencing (pval <0.05, baseMean >10)	PU.1-high vs. Control - DEG bet
	PU.1-high vs. PU.1-low
		DEG between PU.1-high and PU.1-low microglia by TRAP sequencing (pval <0.05, baseMean >10)	PU.1-high vs. PU.1-low - DEG be
	GOs upregulated in PU.1-low
		Differentially regulated GOs up in microglia from PU.1-low mice by TRAP sequencing (pval < 0.05)	GOs upregulated in PU.1-low - D
	GOs upregulated in PU.1-high
		Differentially regulated GOs up in microglia from PU.1-high mice by TRAP sequencing (pval < 0.05)	GOs upregulated in PU.1-high -

## Sheet: PU.1-low vs. Control - DEG betw
DEG between PU.1-low and Control microglia by TRAP sequencing (pval <0.05, baseMean >10)
gene_name.x	Regulation	baseMean	log2FoldChange	lfcSE	stat	pvalue	padj
Mybpc3	up in PU.1-low	199.058	5.34133	0.361793	14.7635	2.51825e-49	4.5608e-45
S100a4	up in PU.1-low	112.435	2.959	0.28349	10.4377	1.66722e-25	1.50976e-21
Ccl6	up in PU.1-low	2574.78	1.58723	0.160353	9.89836	4.23164e-23	2.55464e-19
Cdh23	up in PU.1-low	295.238	1.73213	0.197348	8.77704	1.67829e-18	5.06592e-15
Rnase4	up in PU.1-low	14840.4	0.76536	0.0917021	8.34616	7.05195e-17	1.41909e-13
Klrd1	up in PU.1-low	94.8835	2.63732	0.346325	7.61517	2.63344e-14	4.33583e-11
Ang	up in PU.1-low	1903.41	0.937112	0.12678	7.39162	1.45045e-13	2.02071e-10
Slc2a5	up in PU.1-low	2456.35	0.87069	0.121201	7.18384	6.7782e-13	8.184e-10
Cp	up in PU.1-low	355.775	1.94046	0.288602	6.72368	1.77193e-11	1.88773e-08
Ly6e	up in PU.1-low	14332.3	0.590745	0.0905519	6.52382	6.85369e-11	6.53301e-08
Gpr34	up in PU.1-low	9276.1	0.504214	0.0784	6.4313	1.26516e-10	1.14567e-07
Capg	up in PU.1-low	527.989	1.20886	0.191752	6.30428	2.89541e-10	2.49709e-07
Htra3	up in PU.1-low	186.195	1.43101	0.228885	6.25209	4.04998e-10	3.33406e-07
St8sia6	up in PU.1-low	515.467	1.54737	0.261554	5.91606	3.2975e-09	2.48838e-06
Rad51b	up in PU.1-low	98.1142	2.24079	0.382324	5.86099	4.60122e-09	3.33331e-06
Lsp1	up in PU.1-low	1215.35	0.607275	0.107096	5.67037	1.42493e-08	9.21676e-06
Alox5	up in PU.1-low	805.012	0.777212	0.140144	5.54581	2.92603e-08	1.82708e-05
Cd28	up in PU.1-low	41.145	2.92791	0.539084	5.43126	5.59576e-08	3.16703e-05
S100a13	up in PU.1-low	382.493	0.862547	0.160435	5.37629	7.60344e-08	4.17291e-05
Fcna	up in PU.1-low	41.2609	1.94689	0.363912	5.34988	8.80126e-08	4.68822e-05
Bhlhe41	up in PU.1-low	9643.95	0.738173	0.138294	5.33773	9.41197e-08	4.87029e-05
Cd164	up in PU.1-low	9159.46	0.665685	0.12936	5.14599	2.66115e-07	0.00013026
Scimp	up in PU.1-low	24.9037	2.66267	0.53236	5.00164	5.6844e-07	0.000263975
Gm9999	up in PU.1-low	35.1572	2.19727	0.442841	4.96176	6.9856e-07	0.00031629
Ccl8	up in PU.1-low	79.136	2.49583	0.50434	4.9487	7.47123e-07	0.00032217
Ccdc162	up in PU.1-low	294.127	0.882606	0.186423	4.73444	2.19664e-06	0.000828822
Pear1	up in PU.1-low	90.4166	1.1815	0.252737	4.67482	2.94205e-06	0.00108742
Lyve1	up in PU.1-low	953.31	1.71244	0.373003	4.59096	4.41216e-06	0.00150771
Lgals1	up in PU.1-low	207.132	1.30417	0.293109	4.44943	8.60981e-06	0.00273565
Rbm45	up in PU.1-low	389.864	0.547409	0.123139	4.44545	8.77079e-06	0.00273875
Nupr1	up in PU.1-low	421.621	0.992163	0.223757	4.4341	9.24564e-06	0.0028381
Tgfbi	up in PU.1-low	404.708	0.810277	0.183959	4.40467	1.05947e-05	0.00309602
Socs6	up in PU.1-low	748.2	0.500772	0.114962	4.35598	1.32475e-05	0.00374885
Gpr183	up in PU.1-low	868.376	0.563051	0.129646	4.34299	1.40556e-05	0.00391632
F13a1	up in PU.1-low	1300.74	1.46419	0.345865	4.23342	2.30163e-05	0.00596358
Ston1	up in PU.1-low	102.422	1.06133	0.250722	4.2331	2.30495e-05	0.00596358
Wfdc17	up in PU.1-low	544.75	1.30166	0.308683	4.21683	2.47763e-05	0.00606383
Fgf2	up in PU.1-low	225.375	1.0626	0.255377	4.16091	3.16985e-05	0.00739482
Scoc	up in PU.1-low	5367.14	0.489315	0.118264	4.13748	3.51143e-05	0.00780821
Grap	up in PU.1-low	7541.99	0.572293	0.138344	4.13674	3.5228e-05	0.00780821
Ebf3	up in PU.1-low	1960.27	0.608781	0.148015	4.11297	3.90597e-05	0.00832247
Tspo	up in PU.1-low	493.837	0.679911	0.165529	4.10751	3.99951e-05	0.00842268
Tcim	up in PU.1-low	85.9734	1.30045	0.320444	4.05828	4.94356e-05	0.00992325
Gpx3	up in PU.1-low	254.687	1.13454	0.281156	4.03526	5.45419e-05	0.010737
Padi2	up in PU.1-low	3534.02	0.483863	0.121177	3.99301	6.52393e-05	0.0126458
Mdfi	up in PU.1-low	24.588	1.5905	0.40177	3.95873	7.53501e-05	0.0142771
Chsy1	up in PU.1-low	1637.91	0.422739	0.107412	3.93569	8.29579e-05	0.0153311
Hacd2	up in PU.1-low	650.869	0.645896	0.166229	3.88557	0.000102089	0.0179508
Lipo3	up in PU.1-low	678.837	0.475045	0.122359	3.88237	0.000103443	0.018014
Rnasel	up in PU.1-low	1427.49	0.64188	0.165675	3.87434	0.000106916	0.0182675
Ccnb2	up in PU.1-low	71.3556	1.25611	0.325521	3.85877	0.00011396	0.0192891
Pstpip1	up in PU.1-low	166.182	1.12145	0.292165	3.8384	0.000123838	0.0205764
Gstt3	up in PU.1-low	191.156	0.679768	0.177387	3.83211	0.000127049	0.020918
Mbnl1	up in PU.1-low	22273.8	0.360109	0.0940715	3.82804	0.00012917	0.0209861
Haao	up in PU.1-low	425.612	0.78709	0.205674	3.82688	0.00012978	0.0209861
Lair1	up in PU.1-low	8799.87	0.330198	0.0863546	3.82375	0.000131438	0.0210661
Rab19	up in PU.1-low	60.453	1.59371	0.419507	3.79901	0.000145277	0.0228793
Ly86	up in PU.1-low	19915	0.307565	0.0812238	3.78663	0.000152702	0.0236433
Apobec1	up in PU.1-low	2166.38	0.502243	0.132938	3.77804	0.000158067	0.0240568
Mtln	up in PU.1-low	697.902	0.41992	0.111495	3.76626	0.000165711	0.0248033
Noxred1	up in PU.1-low	101.78	1.12349	0.300434	3.73955	0.000184348	0.0265739
Tnfsf13b	up in PU.1-low	439.596	0.558778	0.149473	3.73832	0.000185253	0.0265739
Gbp2	up in PU.1-low	158.608	0.855779	0.229122	3.73504	0.000187685	0.0265739
C3	up in PU.1-low	122.758	1.22595	0.328335	3.73384	0.000188585	0.0265739
Ivns1abp	up in PU.1-low	14453.2	0.468293	0.126996	3.68747	0.000226493	0.0306313
Samd9l	up in PU.1-low	285.824	1.10875	0.304464	3.64165	0.000270892	0.0340216
Chn2	up in PU.1-low	2610.84	0.401639	0.11044	3.63671	0.00027614	0.0340216
Spcs1	up in PU.1-low	1368.39	0.448597	0.12374	3.62531	0.000288614	0.0353181
Ank	up in PU.1-low	1653.49	0.325892	0.0902981	3.60906	0.000307303	0.0371038
Tnfrsf13b	up in PU.1-low	2300.47	0.465605	0.12965	3.59123	0.00032912	0.0387058
Tmem219	up in PU.1-low	436.883	0.456521	0.12834	3.55712	0.000374937	0.0425918
Radx	up in PU.1-low	83.1206	0.944199	0.266954	3.53694	0.000404799	0.045255
Cd163	up in PU.1-low	439.702	1.13912	0.325279	3.50199	0.000461801	0.0496507
Iscu	up in PU.1-low	2867.75	0.40694	0.117217	3.47168	0.000517212	0.0532229
C5ar1	up in PU.1-low	957.005	0.824173	0.23768	3.46757	0.000525186	0.0535934
Vsig4	up in PU.1-low	13.0395	4.08673	1.17883	3.46678	0.000526731	0.0535934
Mrpl36	up in PU.1-low	847.674	0.454374	0.13142	3.45743	0.000545359	0.0548072
Pon3	up in PU.1-low	771.228	0.383542	0.111013	3.45491	0.000550468	0.0548072
Snrnp35	up in PU.1-low	306.424	0.496538	0.143725	3.45477	0.000550765	0.0548072
Zfp960	up in PU.1-low	73.1738	0.928175	0.2689	3.45175	0.000556955	0.0548207
Ms4a7	up in PU.1-low	136.905	0.96704	0.280821	3.44362	0.000573992	0.0561923
Zfyve21	up in PU.1-low	630.985	0.707644	0.205821	3.43815	0.000585694	0.0570296
Zfp213	up in PU.1-low	169.487	0.731328	0.212822	3.43633	0.00058965	0.0571078
Lrba	up in PU.1-low	3864.54	0.487043	0.141977	3.43043	0.000602628	0.0580377
Syngr2	up in PU.1-low	1498.34	0.458549	0.134016	3.42159	0.000622566	0.0584212
Ybx3	up in PU.1-low	1208.41	0.36429	0.106588	3.41775	0.000631422	0.0589468
St5	up in PU.1-low	607.49	0.498913	0.146238	3.41165	0.000645705	0.0592828
Plgrkt	up in PU.1-low	472.1	0.447982	0.131845	3.39781	0.000679287	0.0607667
Tpbgl	up in PU.1-low	508.727	0.399128	0.117492	3.39707	0.000681113	0.0607667
Pigp	up in PU.1-low	357.236	0.662793	0.196012	3.38138	0.000721217	0.0631013
Clec2i	up in PU.1-low	18.2049	2.81389	0.834788	3.37078	0.000749559	0.0638907
Rhoq	up in PU.1-low	2072.49	0.395997	0.118092	3.35329	0.000798567	0.0654428
Igf1	up in PU.1-low	411.78	0.571356	0.170513	3.3508	0.000805785	0.0657368
Tslp	up in PU.1-low	40.603	1.71477	0.512392	3.34659	0.00081812	0.0662103
Spc25	up in PU.1-low	70.7438	1.22772	0.367625	3.33959	0.000839011	0.0675348
Anxa2	up in PU.1-low	83.3518	0.90362	0.271245	3.33138	0.000864151	0.0689455
Cd38	up in PU.1-low	134.781	1.19574	0.361086	3.3115	0.000927959	0.0705765
Afap1	up in PU.1-low	903.037	0.546717	0.165538	3.30267	0.000957702	0.0713783
Rnase10	up in PU.1-low	36.1504	1.78699	0.541519	3.29995	0.00096701	0.0717767
Mgst1	up in PU.1-low	49.2866	1.87917	0.570847	3.29189	0.000995169	0.0732663
Alox5ap	up in PU.1-low	1626.4	0.472136	0.144201	3.27415	0.00105979	0.0749758
Mettl25	up in PU.1-low	195.588	0.62066	0.189727	3.27133	0.00107044	0.0751423
Wasf2	up in PU.1-low	6694.02	0.295826	0.0906675	3.26276	0.00110334	0.0761594
Abcb1b	up in PU.1-low	152.173	0.510485	0.15695	3.25252	0.00114385	0.0775889
Sspn	up in PU.1-low	111.738	1.10029	0.338561	3.2499	0.00115445	0.0780157
Serpinf1	up in PU.1-low	813.465	0.380157	0.117216	3.24321	0.0011819	0.0792795
Prps2	up in PU.1-low	1987.18	0.42613	0.131496	3.24063	0.00119266	0.0797061
Serpinb9	up in PU.1-low	717.961	0.415125	0.128401	3.23304	0.00122479	0.0809566
Cables1	up in PU.1-low	2371.28	0.501085	0.155262	3.22735	0.00124944	0.0816916
Nipa2	up in PU.1-low	577.246	0.487502	0.151664	3.21436	0.00130736	0.083963
Ubl3	up in PU.1-low	6532.72	0.320195	0.100151	3.19713	0.00138803	0.087287
Mpi	up in PU.1-low	1167.51	0.279184	0.0874019	3.19425	0.00140194	0.0875535
Stk26	up in PU.1-low	187.242	0.560658	0.175799	3.1892	0.00142667	0.0880512
Morn2	up in PU.1-low	145.77	0.851299	0.266977	3.18866	0.00142936	0.0880512
Haspin	up in PU.1-low	77.1629	1.02597	0.322962	3.17674	0.00148942	0.0893039
Spata6	up in PU.1-low	172.175	0.719459	0.226896	3.17087	0.00151981	0.089694
Mndal	up in PU.1-low	51.6551	1.37256	0.433501	3.16623	0.00154427	0.0904713
Cenpj	up in PU.1-low	203.663	0.610676	0.193034	3.16357	0.00155846	0.0905554
Cd300lf	up in PU.1-low	30.4693	1.81118	0.572731	3.16235	0.00156501	0.0905554
Tlr7	up in PU.1-low	3772.5	0.68851	0.217796	3.16127	0.00157085	0.0905953
Apoe	up in PU.1-low	7893.11	0.54328	0.171906	3.16033	0.0015759	0.0905953
Sri	up in PU.1-low	2758.42	0.296104	0.093947	3.15182	0.00162257	0.0912618
Tnf	up in PU.1-low	28.4703	1.58627	0.509093	3.11588	0.00183399	0.0991174
Mgmt	up in PU.1-low	87.9467	0.883535	0.28363	3.1151	0.00183885	0.0991174
Tpm4	up in PU.1-low	2615.83	0.332526	0.107373	3.09692	0.00195541	0.103141
Peli1	up in PU.1-low	2006.82	0.243602	0.079243	3.07411	0.00211134	0.106858
Gnpat	up in PU.1-low	1361.94	0.246688	0.0806893	3.05725	0.00223374	0.109933
Ppfia4	up in PU.1-low	5417.9	0.404374	0.133554	3.02779	0.00246346	0.11741
Samsn1	up in PU.1-low	1995.21	0.373732	0.12348	3.02666	0.00247272	0.117542
Lrrc39	up in PU.1-low	190.905	0.89656	0.296677	3.02201	0.00251104	0.11874
Fam174a	up in PU.1-low	1190.85	0.354874	0.117844	3.01138	0.00260064	0.120894
Ifitm2	up in PU.1-low	165.465	0.815909	0.272781	2.99107	0.00277998	0.125505
Fance	up in PU.1-low	447.92	0.30524	0.102075	2.99034	0.00278665	0.125505
Ccdc97	up in PU.1-low	2000.28	0.331112	0.110772	2.98912	0.00279784	0.125505
Cass4	up in PU.1-low	303.531	0.589914	0.197909	2.98073	0.00287558	0.126995
Cbx1	up in PU.1-low	1166.58	0.369317	0.123931	2.98001	0.00288239	0.126995
Ost4	up in PU.1-low	769.861	0.406539	0.136524	2.97778	0.00290342	0.127014
Dnajc8	up in PU.1-low	2197.09	0.290834	0.0977096	2.97651	0.00291548	0.127234
Zhx2	up in PU.1-low	538.966	0.371742	0.124981	2.97438	0.00293579	0.127719
Pde3b	up in PU.1-low	5339.46	0.353122	0.11886	2.9709	0.00296925	0.128594
St14	up in PU.1-low	160.041	0.63864	0.215036	2.96992	0.00297874	0.128594
Taf6	up in PU.1-low	243.258	0.43536	0.146977	2.96209	0.00305558	0.129967
Sec11a	up in PU.1-low	622.926	0.312525	0.105762	2.95498	0.00312691	0.130276
Srgn	up in PU.1-low	1546.6	0.398486	0.134857	2.95488	0.00312788	0.130276
Irf2	up in PU.1-low	2609.34	0.288691	0.0977378	2.95373	0.00313963	0.130276
Ndufa1	up in PU.1-low	1638.77	0.374757	0.126878	2.95369	0.00314004	0.130276
Prkcq	up in PU.1-low	352.472	0.870173	0.295142	2.94832	0.00319508	0.13045
Txn1	up in PU.1-low	1614.22	0.315165	0.106902	2.94816	0.00319671	0.13045
2310039H08Rik	up in PU.1-low	99.6945	0.840418	0.285145	2.94734	0.00320524	0.13045
Aoah	up in PU.1-low	94.1732	0.77802	0.264471	2.9418	0.00326314	0.131917
Rasl2-9	up in PU.1-low	38.932	1.58825	0.540462	2.93869	0.00329601	0.132357
Copz2	up in PU.1-low	444.844	0.557356	0.190433	2.92678	0.00342496	0.134469
Tcta	up in PU.1-low	460.907	0.477635	0.163262	2.92556	0.00343833	0.134469
Thrsp	up in PU.1-low	2106.61	0.475977	0.16273	2.92495	0.00344506	0.134469
Krcc1	up in PU.1-low	3911.25	0.306259	0.10488	2.92009	0.00349927	0.135417
Tmem154	up in PU.1-low	270.011	1.02829	0.35291	2.91374	0.00357133	0.137035
Commd8	up in PU.1-low	6048.04	0.387211	0.132969	2.91204	0.0035908	0.13743
Pnp	up in PU.1-low	3853.72	0.371503	0.127666	2.90995	0.00361484	0.137571
Snx18	up in PU.1-low	5987.77	0.2685	0.0922869	2.90941	0.00362114	0.137571
Smad5	up in PU.1-low	2169.48	0.352285	0.121092	2.90922	0.00362329	0.137571
Manf	up in PU.1-low	624.08	0.367176	0.126609	2.90008	0.00373067	0.138792
Tmem176a	up in PU.1-low	1613.38	0.487915	0.168305	2.89899	0.00374363	0.138792
Fdx1	up in PU.1-low	270.196	0.537714	0.185503	2.89868	0.00374741	0.138792
Creb3l1	up in PU.1-low	241.347	0.774577	0.26734	2.89735	0.0037633	0.139096
Naa40	up in PU.1-low	306.88	0.329813	0.113942	2.89456	0.00379688	0.140051
Clec4d	up in PU.1-low	13.3277	2.69876	0.93494	2.88656	0.0038948	0.143309
Cdc42ep1	up in PU.1-low	166.157	1.23058	0.426618	2.88451	0.00392019	0.143722
Tmem159	up in PU.1-low	504.412	0.400934	0.139069	2.88299	0.00393924	0.143838
Pet100	up in PU.1-low	280.707	0.363771	0.126253	2.88129	0.00396048	0.144322
Tmem229b	up in PU.1-low	887.743	0.470887	0.16383	2.87424	0.00405002	0.146115
Mid1ip1	up in PU.1-low	1346.2	0.509929	0.177628	2.87076	0.00409483	0.147146
Aggf1	up in PU.1-low	3141.74	0.239798	0.083786	2.86203	0.00420939	0.149777
Pf4	up in PU.1-low	489.829	1.42338	0.498109	2.85757	0.00426895	0.150071
Pard3b	up in PU.1-low	484.787	0.482289	0.168801	2.85715	0.0042746	0.150071
Hcar2	up in PU.1-low	41.6675	0.956758	0.335097	2.85517	0.00430136	0.15039
Prim2	up in PU.1-low	324.052	0.484716	0.170003	2.85123	0.0043551	0.151316
Ascl4	up in PU.1-low	35.8309	1.89086	0.663618	2.84933	0.0043812	0.151316
Atp2a3	up in PU.1-low	58.4744	0.982189	0.344725	2.8492	0.00438299	0.151316
Myo18b	up in PU.1-low	383.069	0.632618	0.22249	2.84336	0.0044641	0.153124
Dlec1	up in PU.1-low	19.6054	1.83691	0.648112	2.83424	0.00459342	0.155498
Fam89a	up in PU.1-low	158.468	0.636628	0.224702	2.83321	0.00460829	0.155543
Nop10	up in PU.1-low	1294.1	0.278471	0.098362	2.83108	0.00463908	0.155986
Sgk1	up in PU.1-low	4519.55	0.497851	0.176107	2.82698	0.00469887	0.15649
Zfp994	up in PU.1-low	391.577	0.369897	0.131001	2.82363	0.00474836	0.15693
Stk4	up in PU.1-low	3203.89	0.261296	0.0926815	2.81929	0.00481306	0.157203
Xbp1	up in PU.1-low	1662.23	0.31603	0.112279	2.81468	0.00488259	0.157875
Apobr	up in PU.1-low	551.23	0.439823	0.156641	2.80785	0.0049874	0.158747
Tagln2	up in PU.1-low	1085.78	0.386024	0.137716	2.80304	0.00506237	0.160122
Itgb1bp1	up in PU.1-low	863.181	0.310808	0.110892	2.80281	0.00506597	0.160122
Akr1c13	up in PU.1-low	84.5079	0.823103	0.294191	2.79785	0.00514434	0.161371
Naalad2	up in PU.1-low	422.576	0.704316	0.252464	2.78977	0.00527457	0.162363
Rubcnl	up in PU.1-low	361.153	0.408416	0.146401	2.78971	0.00527558	0.162363
Pea15a	up in PU.1-low	9041.01	0.227597	0.0817473	2.78416	0.00536668	0.164038
Zfp36l1	up in PU.1-low	3280.17	0.441348	0.158748	2.78018	0.00543295	0.164918
4931406P16Rik	up in PU.1-low	491.884	0.308848	0.111097	2.77998	0.00543627	0.164918
Trim55	up in PU.1-low	11.4513	2.78218	1.00298	2.77392	0.00553859	0.165703
Gimap6	up in PU.1-low	698.839	0.56816	0.204826	2.77387	0.00553936	0.165703
Ino80c	up in PU.1-low	1626.21	0.37945	0.137092	2.76785	0.00564271	0.166319
Yeats4	up in PU.1-low	1301.86	0.291773	0.105689	2.76068	0.00576804	0.168568
Prcp	up in PU.1-low	1544.78	0.332131	0.120309	2.76064	0.0057689	0.168568
H1f2	up in PU.1-low	456.015	0.477989	0.173266	2.75869	0.00580332	0.168891
Chfr	up in PU.1-low	519.566	0.33393	0.121238	2.75434	0.00588109	0.169291
Myo1b	up in PU.1-low	2105.84	0.325382	0.118684	2.74158	0.00611452	0.172278
Mcat	up in PU.1-low	598.066	0.44325	0.161857	2.73853	0.00617148	0.173289
Fam122b	up in PU.1-low	311.179	0.437483	0.159958	2.73498	0.00623838	0.174088
Psat1	up in PU.1-low	2781.45	0.537964	0.196972	2.73117	0.00631094	0.175303
Trmt1	up in PU.1-low	362.491	0.441385	0.161773	2.72843	0.00636373	0.17596
Rap1a	up in PU.1-low	5791.82	0.306874	0.112555	2.72643	0.00640237	0.176707
Rgs18	up in PU.1-low	29.6561	1.34458	0.493238	2.72602	0.00641028	0.176707
Tgfbrap1	up in PU.1-low	2609.08	0.303742	0.111805	2.71672	0.00659327	0.180925
Fadd	up in PU.1-low	731.41	0.377222	0.138909	2.7156	0.00661566	0.180991
Atp1b3	up in PU.1-low	3308.15	0.362548	0.133613	2.71342	0.00665931	0.181637
Ptpa	up in PU.1-low	2619.7	0.25039	0.092392	2.71008	0.00672666	0.181768
Cd40	up in PU.1-low	29.6098	1.2126	0.447512	2.70966	0.00673523	0.181768
Nt5c	up in PU.1-low	441.295	0.313906	0.115989	2.70634	0.00680286	0.18267
Notch4	up in PU.1-low	168.149	0.758465	0.28066	2.70243	0.00688342	0.184064
Ppdpf	up in PU.1-low	422.033	0.47767	0.176778	2.70209	0.0068906	0.184064
Tmem100	up in PU.1-low	521.198	0.498417	0.184853	2.69629	0.00701173	0.184529
Mrc1	up in PU.1-low	1440.81	0.58342	0.216873	2.69014	0.00714211	0.185582
Hspb3	up in PU.1-low	236.901	0.494978	0.184343	2.68509	0.00725094	0.186802
Sdhd	up in PU.1-low	2347.84	0.270883	0.101111	2.67905	0.00738311	0.188525
Trim68	up in PU.1-low	89.4532	0.812743	0.303674	2.67636	0.0074426	0.188848
Chchd5	up in PU.1-low	389.976	0.493922	0.184649	2.67492	0.00747472	0.189071
P2ry12	up in PU.1-low	26657.1	0.292859	0.109722	2.6691	0.00760547	0.190781
Mettl1	up in PU.1-low	86.5221	0.706405	0.264775	2.66794	0.00763182	0.191051
Tbxas1	up in PU.1-low	999.944	0.377351	0.141489	2.66699	0.00765337	0.191051
Picalm	up in PU.1-low	16151.3	0.403737	0.151454	2.66573	0.00768214	0.191051
Bik	up in PU.1-low	20.7888	1.37302	0.515179	2.66512	0.00769598	0.191051
Triap1	up in PU.1-low	669.463	0.290718	0.109184	2.66265	0.00775284	0.191297
Rexo5	up in PU.1-low	36.4425	1.32059	0.497373	2.65513	0.00792784	0.193055
Tyms	up in PU.1-low	170.63	0.664723	0.250414	2.6545	0.00794272	0.193088
Rhob	up in PU.1-low	14357	0.331667	0.124991	2.65353	0.00796556	0.193125
Ankrd13a	up in PU.1-low	3667.19	0.301624	0.113758	2.65146	0.00801448	0.193572
Parp16	up in PU.1-low	177.686	0.496322	0.188276	2.63614	0.00838557	0.197784
Rpf1	up in PU.1-low	410.986	0.360819	0.136878	2.63606	0.00838737	0.197784
Pim1	up in PU.1-low	51.1754	0.85392	0.32401	2.63547	0.008402	0.197784
Chmp1b	up in PU.1-low	1249.9	0.339884	0.129169	2.63131	0.00850569	0.197911
Mycbp	up in PU.1-low	395.969	0.319658	0.121724	2.6261	0.00863698	0.199521
Cdkn2aipnl	up in PU.1-low	988.24	0.339481	0.129374	2.62403	0.00868961	0.20014
Serp1	up in PU.1-low	6691.78	0.33834	0.129229	2.61814	0.00884105	0.202072
Irf8	up in PU.1-low	4427.06	0.312189	0.119257	2.61778	0.00885047	0.202072
Ccnd1	up in PU.1-low	2175.72	0.296369	0.11328	2.61626	0.00888997	0.202269
Msl3	up in PU.1-low	724.825	0.41198	0.157576	2.61449	0.00893603	0.202807
Cyb5r1	up in PU.1-low	661.123	0.660583	0.253275	2.60816	0.00910295	0.205118
Tmem95	up in PU.1-low	10.2951	3.32107	1.2747	2.60537	0.00917747	0.205241
0610012G03Rik	up in PU.1-low	659.39	0.369747	0.142332	2.59779	0.00938271	0.206299
Chmp6	up in PU.1-low	396.257	0.321131	0.123674	2.59659	0.00941533	0.206299
Mdfic	up in PU.1-low	185.262	0.673397	0.259645	2.59353	0.00949954	0.206299
Romo1	up in PU.1-low	1088.5	0.320575	0.123749	2.59052	0.00958315	0.20662
Bid	up in PU.1-low	916.142	0.387528	0.149894	2.58536	0.00972782	0.208745
Peak1	up in PU.1-low	3866.93	0.310618	0.120205	2.58407	0.00976425	0.208784
Ccdc12	up in PU.1-low	1328.95	0.398202	0.154323	2.58031	0.0098711	0.209092
Pla2g4a	up in PU.1-low	795.338	0.322665	0.125111	2.57903	0.0099079	0.209092
Aamdc	up in PU.1-low	481.873	0.458537	0.177808	2.57883	0.00991349	0.209092
Tlcd2	up in PU.1-low	46.2986	0.966712	0.374883	2.5787	0.00991718	0.209092
5430427O19Rik	up in PU.1-low	425.211	0.486351	0.189262	2.56973	0.0101778	0.211519
Dusp12	up in PU.1-low	308.064	0.391576	0.152853	2.56178	0.0104137	0.213355
Nat2	up in PU.1-low	165.246	0.415369	0.162141	2.56178	0.0104139	0.213355
S100a11	up in PU.1-low	215.378	0.622287	0.243204	2.55871	0.0105062	0.213773
Wbp1	up in PU.1-low	347.268	0.416353	0.162791	2.5576	0.0105398	0.213773
Slco2b1	up in PU.1-low	6694.86	0.311496	0.121902	2.5553	0.0106097	0.214395
P2ry13	up in PU.1-low	9229.77	0.38128	0.149284	2.55406	0.0106476	0.214742
Papss1	up in PU.1-low	1930.45	0.242628	0.0950737	2.552	0.0107106	0.215602
Aspm	up in PU.1-low	52.0626	0.947938	0.371736	2.55003	0.0107714	0.216037
Ms4a6c	up in PU.1-low	93.1719	0.876827	0.344181	2.54758	0.0108474	0.21684
Cops4	up in PU.1-low	2123.4	0.361966	0.142263	2.54434	0.0109484	0.217699
Parp8	up in PU.1-low	758.842	0.290201	0.114098	2.54344	0.0109768	0.217699
Mrpl33	up in PU.1-low	407.933	0.428023	0.168344	2.54254	0.0110049	0.217699
Ly6m	up in PU.1-low	10.3777	1.86368	0.733026	2.54245	0.0110078	0.217699
Man2a1	up in PU.1-low	528.836	0.439604	0.172909	2.54241	0.0110091	0.217699
Lat2	up in PU.1-low	140.078	0.493393	0.194127	2.5416	0.0110346	0.217699
Zfp335	up in PU.1-low	200.614	0.502975	0.198002	2.54025	0.0110774	0.218187
Selplg	up in PU.1-low	13187.3	0.285555	0.112741	2.53284	0.0113143	0.221051
Tmem37	up in PU.1-low	227.705	0.472405	0.186779	2.52921	0.0114319	0.221911
Cxxc5	up in PU.1-low	2360.73	0.280762	0.111042	2.52844	0.0114569	0.222159
Ccni	up in PU.1-low	8468.52	0.293377	0.11607	2.52759	0.0114848	0.222461
Bcl2a1a	up in PU.1-low	351.164	0.545548	0.216085	2.52469	0.0115801	0.223589
Adamts17	up in PU.1-low	205.319	0.792875	0.314871	2.5181	0.011799	0.225032
Slc7a7	up in PU.1-low	517.867	0.320279	0.127358	2.51479	0.0119103	0.225872
Masp1	up in PU.1-low	166.365	0.69027	0.2747	2.51281	0.0119773	0.226798
Tmem208	up in PU.1-low	327.593	0.351365	0.139856	2.51234	0.0119934	0.226798
Phf11b	up in PU.1-low	407.405	0.548935	0.21859	2.51126	0.0120302	0.226798
Kctd12	up in PU.1-low	19828.3	0.275193	0.109694	2.50873	0.0121167	0.227573
Tlr13	up in PU.1-low	2503.44	0.437036	0.174846	2.49955	0.0124352	0.22924
F9	up in PU.1-low	191.01	0.809139	0.324402	2.49424	0.0126225	0.230218
Emilin2	up in PU.1-low	103.386	0.779588	0.312914	2.49138	0.0127247	0.231151
Tbc1d22a	up in PU.1-low	1370.14	0.271481	0.109024	2.4901	0.0127708	0.231334
Dusp6	up in PU.1-low	3032.24	0.349561	0.140385	2.49002	0.0127735	0.231334
Srpk3	up in PU.1-low	153.573	0.607996	0.244206	2.48968	0.0127859	0.231334
Vcam1	up in PU.1-low	505.922	0.505545	0.203477	2.48453	0.0129723	0.23354
Selenoh	up in PU.1-low	431.282	0.539679	0.217686	2.47916	0.0131692	0.23429
Pla2g12a	up in PU.1-low	383.613	0.507733	0.204913	2.47779	0.0132197	0.234514
Rasa3	up in PU.1-low	2111.58	0.231592	0.0934812	2.47742	0.0132336	0.234514
Zc3h4	up in PU.1-low	1970.09	0.258059	0.10425	2.47539	0.0133091	0.235161
Exosc8	up in PU.1-low	707.837	0.360202	0.146681	2.45569	0.0140616	0.243936
Polr1d	up in PU.1-low	1897.33	0.302313	0.123347	2.4509	0.0142498	0.245266
Plcg2	up in PU.1-low	1988.97	0.349659	0.142738	2.44965	0.0142995	0.245627
Bach2	up in PU.1-low	1334.91	0.243319	0.0993647	2.44874	0.0143356	0.245863
Ms4a4a	up in PU.1-low	57.5182	1.22041	0.498697	2.4472	0.0143971	0.246219
Pskh1	up in PU.1-low	462.866	0.343511	0.140569	2.44372	0.0145365	0.246699
Tgm2	up in PU.1-low	2408.36	0.333989	0.136688	2.44345	0.0145478	0.246699
Ccdc90b	up in PU.1-low	678.15	0.357345	0.146356	2.44161	0.014622	0.247263
Rhoc	up in PU.1-low	212.893	0.518724	0.212629	2.43957	0.0147049	0.24774
Evi2	up in PU.1-low	20.6203	1.22348	0.501789	2.43823	0.0147592	0.248373
Dad1	up in PU.1-low	1344.69	0.249514	0.102594	2.43206	0.0150131	0.250017
Fam83g	up in PU.1-low	15.0432	1.34102	0.551896	2.42984	0.0151054	0.250985
Itgae	up in PU.1-low	34.4055	1.18495	0.488729	2.42455	0.0153274	0.253135
Alg14	up in PU.1-low	616.093	0.276515	0.114309	2.419	0.0155632	0.255312
Atraid	up in PU.1-low	828.076	0.301815	0.125043	2.41369	0.0157917	0.255787
Gtpbp2	up in PU.1-low	1018.6	0.328814	0.136281	2.41276	0.0158322	0.255787
Bud23	up in PU.1-low	447.234	0.351175	0.145621	2.41157	0.0158838	0.256088
Mblac1	up in PU.1-low	131.237	0.518509	0.215018	2.41147	0.0158885	0.256088
Fgfr1op	up in PU.1-low	625.143	0.38153	0.158277	2.41053	0.0159294	0.256443
Pafah1b3	up in PU.1-low	224.752	0.517842	0.215255	2.40572	0.0161407	0.258384
Nt5dc1	up in PU.1-low	169.314	0.516127	0.21475	2.40339	0.0162439	0.259053
Gpx1	up in PU.1-low	7399.83	0.358542	0.14958	2.39698	0.0165307	0.26262
C130026I21Rik	up in PU.1-low	22.6335	1.40344	0.585672	2.39629	0.0165619	0.262656
Ap4m1	up in PU.1-low	103.909	0.502631	0.209976	2.39376	0.0166767	0.262869
Cst7	up in PU.1-low	405.846	0.570436	0.238499	2.39178	0.016767	0.2636
Crybb1	up in PU.1-low	2439.79	0.379597	0.159198	2.38443	0.0171055	0.266816
Tmem176b	up in PU.1-low	3545.64	0.315889	0.132588	2.38249	0.0171959	0.266816
Ccnd3	up in PU.1-low	227.331	0.505044	0.211998	2.3823	0.0172047	0.266816
Znrf2	up in PU.1-low	4891.88	0.220163	0.0924755	2.38077	0.0172763	0.267428
Dmac1	up in PU.1-low	474.613	0.406616	0.170857	2.37986	0.0173194	0.26785
Snrnp27	up in PU.1-low	611.913	0.296924	0.12497	2.37596	0.0175033	0.268878
Tmem147	up in PU.1-low	499.245	0.363615	0.153151	2.37423	0.0175857	0.269682
Spcs2	up in PU.1-low	1486.58	0.265436	0.112028	2.36938	0.017818	0.271849
As3mt	up in PU.1-low	647.972	0.265576	0.112101	2.36909	0.017832	0.271849
Cdc25a	up in PU.1-low	207.098	0.591578	0.250195	2.36447	0.0180559	0.272319
Bmp2k	up in PU.1-low	8210.31	0.236962	0.10032	2.36206	0.0181736	0.27292
Anapc16	up in PU.1-low	2002.15	0.435914	0.184672	2.36048	0.0182513	0.273612
Ncaph	up in PU.1-low	548.282	0.311722	0.132074	2.3602	0.018265	0.273612
Tlr9	up in PU.1-low	694.23	0.382742	0.162311	2.35808	0.0183698	0.274501
Nfia	up in PU.1-low	5533.02	0.242227	0.102817	2.3559	0.018478	0.275436
Prr11	up in PU.1-low	113.788	0.550752	0.234246	2.35117	0.0187143	0.276812
Polr3gl	up in PU.1-low	221.668	0.442062	0.18808	2.35039	0.0187537	0.276812
Ckap2	up in PU.1-low	40.2102	0.763152	0.325777	2.34256	0.019152	0.280365
Pdcd5	up in PU.1-low	1025.9	0.262583	0.112104	2.34231	0.0191647	0.280365
Cbr2	up in PU.1-low	493.185	0.704856	0.301121	2.34077	0.0192439	0.281297
Ppie	up in PU.1-low	183.716	0.470514	0.201077	2.33997	0.0192855	0.281317
Cenpx	up in PU.1-low	606.775	0.334552	0.143227	2.33582	0.0195006	0.282767
Arhgdib	up in PU.1-low	6735.31	0.301905	0.129314	2.33466	0.019561	0.283188
Ndufaf8	up in PU.1-low	522.811	0.401006	0.172004	2.33137	0.0197337	0.284451
Bet1	up in PU.1-low	594.145	0.287406	0.123278	2.33137	0.0197339	0.284451
Babam1	up in PU.1-low	563.048	0.272478	0.116937	2.33013	0.0197993	0.284948
Tmbim4	up in PU.1-low	768.742	0.279238	0.119989	2.3272	0.0199547	0.285973
Syce1	up in PU.1-low	15.1173	2.81321	1.21019	2.3246	0.0200934	0.286996
Nubp1	up in PU.1-low	134.441	0.505231	0.217369	2.3243	0.0201094	0.286999
Ctsd	up in PU.1-low	24526.6	0.290829	0.125145	2.32394	0.0201286	0.287031
Mtss1	up in PU.1-low	1652.6	0.226457	0.0974965	2.32272	0.020194	0.287301
Cand2	up in PU.1-low	323.947	0.472393	0.203712	2.31893	0.0203989	0.289534
Olfml2b	up in PU.1-low	154.001	0.521527	0.225948	2.30817	0.0209896	0.294573
Nfatc1	up in PU.1-low	2187.81	0.223818	0.0972317	2.3019	0.0213406	0.296623
Msr1	up in PU.1-low	155.995	0.886051	0.385333	2.29944	0.02148	0.296766
Mrps15	up in PU.1-low	641.833	0.334146	0.145445	2.2974	0.0215959	0.297621
Rps27l	up in PU.1-low	1007.48	0.325025	0.141928	2.29007	0.0220174	0.300049
Tomm7	up in PU.1-low	1289.07	0.318615	0.139451	2.28478	0.0223259	0.3022
Oxld1	up in PU.1-low	132.128	0.479907	0.210389	2.28104	0.022546	0.303684
Cd274	up in PU.1-low	387.461	0.489508	0.214695	2.28002	0.0226065	0.303728
Bcl10	up in PU.1-low	1418.63	0.275094	0.12076	2.27803	0.022725	0.304643
Tnfsf8	up in PU.1-low	70.1559	0.818828	0.359746	2.27613	0.0228384	0.305586
Clic1	up in PU.1-low	3574.4	0.220746	0.0971983	2.27109	0.0231418	0.306823
Tbc1d2b	up in PU.1-low	1118.7	0.29948	0.131969	2.26932	0.0232489	0.307636
Jtb	up in PU.1-low	622.312	0.25801	0.113778	2.26767	0.0233495	0.307775
Phf1	up in PU.1-low	203.171	0.525072	0.231624	2.26692	0.0233954	0.308155
Cst3	up in PU.1-low	279060	0.225088	0.0994394	2.26357	0.0236003	0.30903
Lamtor4	up in PU.1-low	683.778	0.378232	0.167687	2.25558	0.0240967	0.312171
1810037I17Rik	up in PU.1-low	1104.36	0.243763	0.108123	2.25449	0.0241655	0.312391
Ncf1	up in PU.1-low	14037.9	0.302099	0.134181	2.25143	0.0243585	0.3131
Cited2	up in PU.1-low	601.219	0.28177	0.125244	2.24977	0.0244638	0.31312
1110032A03Rik	up in PU.1-low	1965.16	0.329675	0.146773	2.24615	0.0246941	0.314954
1810058I24Rik	up in PU.1-low	631.802	0.281589	0.125726	2.2397	0.0251103	0.31761
Prelid1	up in PU.1-low	1738.42	0.298553	0.133303	2.23966	0.0251128	0.31761
Hsbp1	up in PU.1-low	14275.8	0.228005	0.10184	2.23886	0.0251652	0.317829
Gemin2	up in PU.1-low	98.7198	0.455688	0.204725	2.22586	0.0260238	0.321228
Serpine1	up in PU.1-low	58.1209	0.92805	0.417514	2.2228	0.0262291	0.322614
Hmgn1	up in PU.1-low	3142.22	0.244122	0.110098	2.21732	0.0266014	0.325525
Rpl21	up in PU.1-low	3789.36	0.449931	0.203033	2.21605	0.026688	0.325806
Stil	up in PU.1-low	45.4586	0.850151	0.385138	2.20739	0.0272866	0.328727
Slain2	up in PU.1-low	2100.47	0.221758	0.100485	2.20689	0.0273217	0.328727
Npl	up in PU.1-low	823.468	0.312139	0.14147	2.2064	0.027356	0.328727
Tmcc3	up in PU.1-low	2303.12	0.250776	0.113668	2.2062	0.0273699	0.328727
Tmsb4x	up in PU.1-low	93664.6	0.271163	0.122911	2.20618	0.0273712	0.328727
Ubl5	up in PU.1-low	2110.74	0.200525	0.0909073	2.20582	0.0273967	0.328742
AI837181	up in PU.1-low	984.705	0.267796	0.121452	2.20496	0.0274567	0.329099
Atp5j2	up in PU.1-low	1664.27	0.268337	0.121729	2.20439	0.0274972	0.329367
Tgfbr2	up in PU.1-low	3594.33	0.287284	0.130447	2.2023	0.0276442	0.32992
Dstn	up in PU.1-low	3413.5	0.235103	0.107004	2.19714	0.0280107	0.332439
Zfp637	up in PU.1-low	297.048	0.307874	0.140155	2.19667	0.028044	0.332616
Elk3	up in PU.1-low	2925.09	0.225502	0.102931	2.1908	0.028466	0.335034
Btk	up in PU.1-low	693.623	0.284178	0.12972	2.1907	0.0284736	0.335034
Rp2	up in PU.1-low	4753.43	0.180709	0.0825116	2.1901	0.028517	0.335034
Stk17b	up in PU.1-low	2350.71	0.417093	0.190455	2.18998	0.0285253	0.335034
Il2rg	up in PU.1-low	116.766	1.00259	0.458562	2.18639	0.0287874	0.336367
Pik3cg	up in PU.1-low	5691.87	0.23587	0.108068	2.18262	0.0290639	0.337572
Hltf	up in PU.1-low	2006.87	0.242466	0.111208	2.1803	0.0292351	0.33854
Ttll12	up in PU.1-low	486.245	0.46859	0.215551	2.17392	0.0297112	0.3404
Milr1	up in PU.1-low	281.074	0.400298	0.184151	2.17375	0.0297239	0.3404
Ramp1	up in PU.1-low	438.379	0.318697	0.146824	2.17061	0.0299607	0.34213
Mrps21	up in PU.1-low	813.979	0.300918	0.139056	2.164	0.0304641	0.345267
Cox14	up in PU.1-low	1623.19	0.294947	0.136315	2.16372	0.0304862	0.3453
Crat	up in PU.1-low	1822.77	0.26305	0.121711	2.16127	0.0306743	0.345778
Gvin1	up in PU.1-low	27.9284	0.850033	0.393764	2.15874	0.0308706	0.345976
Timm17b	up in PU.1-low	468.169	0.246335	0.114222	2.15663	0.0310348	0.346744
Mthfs	up in PU.1-low	105.736	0.458229	0.212656	2.15479	0.0311785	0.347705
Ccz1	up in PU.1-low	940.224	0.282837	0.131357	2.15319	0.0313034	0.348091
Mafg	up in PU.1-low	1677.97	0.241291	0.112117	2.15214	0.0313861	0.348091
Mbd2	up in PU.1-low	2465.42	0.225964	0.105045	2.15111	0.0314678	0.34857
3830403N18Rik	up in PU.1-low	28.5037	1.08868	0.506498	2.14941	0.0316016	0.349411
Smdt1	up in PU.1-low	1834.56	0.227252	0.105848	2.14697	0.0317959	0.350491
Rab7	up in PU.1-low	19877.5	0.230277	0.10738	2.14451	0.0319922	0.351557
Rrad	up in PU.1-low	108.001	0.608838	0.284024	2.14362	0.0320637	0.351557
Rab34	up in PU.1-low	195.318	0.457759	0.213678	2.14229	0.0321704	0.351557
Rin2	up in PU.1-low	9958.12	0.344873	0.161026	2.14172	0.0322161	0.351557
Dap	up in PU.1-low	1614.06	0.268249	0.125928	2.13019	0.0331563	0.355532
Psmd10	up in PU.1-low	543.905	0.304682	0.143537	2.12266	0.0337821	0.358049
Pdlim2	up in PU.1-low	271.897	0.448858	0.211472	2.12254	0.0337927	0.358049
Hes6	up in PU.1-low	166.126	0.423865	0.199913	2.12025	0.0339853	0.358049
Ggn	up in PU.1-low	14.7319	1.14595	0.541625	2.11577	0.0343647	0.359549
Cmklr1	up in PU.1-low	1626.61	0.342947	0.162186	2.11453	0.0344697	0.360172
Sdf2l1	up in PU.1-low	577.994	0.342771	0.162128	2.1142	0.0344983	0.360172
Espl1	up in PU.1-low	104.279	0.654704	0.310113	2.11118	0.0347568	0.361355
Cdk2ap1	up in PU.1-low	1102.86	0.31415	0.148931	2.10936	0.0349131	0.362356
Rtraf	up in PU.1-low	1324.12	0.259362	0.123223	2.10483	0.0353064	0.364067
Fam72a	up in PU.1-low	125.363	0.574786	0.273415	2.10225	0.0355315	0.364067
Rpp30	up in PU.1-low	322.454	0.334067	0.158989	2.1012	0.0356237	0.364067
Vkorc1	up in PU.1-low	256.892	0.370213	0.176266	2.1003	0.0357021	0.364488
Sem1	up in PU.1-low	1129.74	0.266182	0.126799	2.09924	0.0357959	0.364872
Rdm1	up in PU.1-low	165.815	0.523889	0.249719	2.09791	0.0359129	0.365178
Gatd1	up in PU.1-low	438.089	0.385997	0.184237	2.09511	0.036161	0.366282
Acvrl1	up in PU.1-low	103.04	0.615208	0.294311	2.09033	0.0365881	0.368044
Trmt112	up in PU.1-low	659.608	0.246373	0.117896	2.08976	0.0366398	0.368044
Micu2	up in PU.1-low	1485.84	0.224661	0.107524	2.0894	0.0366718	0.368161
Pex2	up in PU.1-low	621.973	0.264112	0.126526	2.08741	0.0368514	0.368235
Szrd1	up in PU.1-low	706.218	0.319848	0.153251	2.08709	0.0368796	0.368235
Eif1ad	up in PU.1-low	718.75	0.221418	0.106136	2.08616	0.0369637	0.368235
H2-Oa	up in PU.1-low	141.146	0.495893	0.237733	2.08593	0.0369853	0.368247
Fam111a	up in PU.1-low	1537.91	0.210466	0.101056	2.08266	0.037282	0.369777
Rsph3b	up in PU.1-low	77.2383	0.58956	0.28371	2.07804	0.0377059	0.371338
Jam2	up in PU.1-low	1878.12	0.268793	0.129405	2.07714	0.0377884	0.371747
Dmrtb1	up in PU.1-low	92.1795	0.716005	0.34519	2.07423	0.0380577	0.372123
Rfx5	up in PU.1-low	328.126	0.351	0.169288	2.07339	0.0381358	0.372473
Pld1	up in PU.1-low	3299.99	0.239856	0.1157	2.07309	0.038164	0.372473
Hpse	up in PU.1-low	34.4857	0.99114	0.478349	2.072	0.0382654	0.372473
Proser3	up in PU.1-low	224.825	0.440294	0.212772	2.06932	0.0385159	0.372845
Tifa	up in PU.1-low	1572.93	0.251069	0.12142	2.06778	0.0386604	0.372845
Galnt1	up in PU.1-low	1902.09	0.242879	0.117577	2.06571	0.038856	0.373525
Ndufa2	up in PU.1-low	2470.29	0.309617	0.149979	2.0644	0.0389795	0.374104
Mospd2	up in PU.1-low	582.521	0.288796	0.139907	2.0642	0.0389989	0.374104
Fez2	up in PU.1-low	6225.63	0.267305	0.129771	2.05983	0.0394151	0.376899
Fbxl8	up in PU.1-low	34.9949	0.935384	0.454581	2.05768	0.0396208	0.37768
Ccdc58	up in PU.1-low	201.242	0.401724	0.195234	2.05765	0.0396239	0.37768
Ccl3	up in PU.1-low	250.75	0.632117	0.307397	2.05635	0.0397487	0.37768
Gid8	up in PU.1-low	658.402	0.238623	0.116051	2.05619	0.0397642	0.37768
Mob3a	up in PU.1-low	685.978	0.443113	0.215531	2.05591	0.0397912	0.37768
Afap1l1	up in PU.1-low	1032.41	0.466717	0.227228	2.05396	0.0399799	0.378701
Rhbdd1	up in PU.1-low	241.787	0.515212	0.251313	2.05008	0.0403562	0.379881
Syf2	up in PU.1-low	2014.67	0.211496	0.103283	2.04774	0.0405855	0.380167
Lamtor2	up in PU.1-low	997.102	0.328512	0.160536	2.04634	0.0407225	0.380167
Gins3	up in PU.1-low	88.4911	0.550084	0.268953	2.04528	0.040827	0.380248
C5ar2	up in PU.1-low	987.891	0.351114	0.171715	2.04474	0.0408801	0.380267
Ect2	up in PU.1-low	37.5735	0.931867	0.456061	2.0433	0.0410232	0.380815
Lsm3	up in PU.1-low	264.669	0.388402	0.1902	2.04208	0.0411438	0.381739
Ctdnep1	up in PU.1-low	1096.06	0.323069	0.158624	2.03669	0.041681	0.384094
Ghdc	up in PU.1-low	173.766	0.498485	0.24487	2.03571	0.0417794	0.384094
Bicd2	up in PU.1-low	2776.97	0.293509	0.144238	2.03489	0.0418622	0.384466
Cd81	up in PU.1-low	14876.9	0.24535	0.120833	2.03049	0.0423068	0.386901
Gtf3c6	up in PU.1-low	1937.64	0.238938	0.117888	2.02683	0.0426797	0.388582
Sec61g	up in PU.1-low	860.634	0.237132	0.117006	2.02667	0.0426966	0.388582
Rad1	up in PU.1-low	233.652	0.288307	0.142279	2.02635	0.0427289	0.388593
Elmo1	up in PU.1-low	9532.91	0.201946	0.099736	2.0248	0.0428877	0.388746
Rnf7	up in PU.1-low	3990.02	0.25548	0.12635	2.022	0.0431768	0.389104
Tyk2	up in PU.1-low	619.655	0.27878	0.137942	2.021	0.0432799	0.389584
Ecm1	up in PU.1-low	24.8576	1.05876	0.523964	2.02067	0.0433139	0.389665
Aup1	up in PU.1-low	597.193	0.208035	0.103071	2.01836	0.0435534	0.391267
Sptssa	up in PU.1-low	1441.22	0.332869	0.165103	2.01612	0.0437869	0.391811
Ddx41	up in PU.1-low	355.519	0.352022	0.174669	2.01537	0.0438663	0.39194
Hipk1	up in PU.1-low	7104.65	0.265485	0.131776	2.01468	0.0439386	0.392392
Cebpzos	up in PU.1-low	487.847	0.277238	0.137675	2.01372	0.0440391	0.392518
Lsm6	up in PU.1-low	1750.91	0.277258	0.137704	2.01343	0.0440693	0.392518
Ostc	up in PU.1-low	797.188	0.277424	0.137983	2.01056	0.0443719	0.393845
Slc25a35	up in PU.1-low	278.461	0.388587	0.193441	2.00881	0.0445568	0.39417
Osgep	up in PU.1-low	1093.15	0.25875	0.128952	2.00656	0.0447968	0.394342
Diablo	up in PU.1-low	207.817	0.309734	0.154447	2.00544	0.0449163	0.395084
Abhd12	up in PU.1-low	4709.3	0.170829	0.0854515	1.99913	0.0455944	0.39834
Fndc3b	up in PU.1-low	1421.93	0.324927	0.162606	1.99824	0.0456906	0.398796
Ccdc40	up in PU.1-low	34.3687	0.748642	0.375187	1.99538	0.0460014	0.39961
Hmgn3	up in PU.1-low	504.142	0.328409	0.164593	1.99528	0.0460128	0.39961
Clgn	up in PU.1-low	577.88	0.285486	0.143164	1.99413	0.0461384	0.400197
Psmg4	up in PU.1-low	201.344	0.388263	0.19501	1.99099	0.0464819	0.401618
Pigx	up in PU.1-low	282.03	0.366965	0.184487	1.98911	0.0466895	0.40186
Commd6	up in PU.1-low	1732.84	0.235716	0.118735	1.98523	0.0471184	0.402719
Kank2	up in PU.1-low	537.685	0.356296	0.179597	1.98387	0.0472702	0.402759
2610001J05Rik	up in PU.1-low	859.103	0.258479	0.130307	1.9836	0.0472999	0.402759
Irak2	up in PU.1-low	1124.31	0.245877	0.124064	1.98185	0.0474956	0.403806
Ssh2	up in PU.1-low	12393.6	0.221651	0.111846	1.98176	0.0475061	0.403806
Tnfrsf11a	up in PU.1-low	1059.87	0.30721	0.155294	1.97824	0.0479013	0.405393
Rassf2	up in PU.1-low	8123.53	0.363916	0.184129	1.97642	0.0481072	0.406376
Sesn1	up in PU.1-low	3095.2	0.201144	0.101803	1.97582	0.0481751	0.40657
Trmt12	up in PU.1-low	391.562	0.272294	0.137842	1.97541	0.0482221	0.406777
Cnpy2	up in PU.1-low	958.516	0.265647	0.134509	1.97494	0.0482746	0.40703
Timd4	up in PU.1-low	57.4053	0.993966	0.504351	1.97078	0.0487487	0.407795
Mrfap1	up in PU.1-low	6172.37	0.20656	0.104989	1.96746	0.0491306	0.408542
Rras2	up in PU.1-low	585.182	0.312194	0.158707	1.96711	0.0491705	0.408686
H2az2	up in PU.1-low	1003.18	0.320927	0.163203	1.96643	0.0492489	0.408962
AI467606	up in PU.1-low	222.12	0.434318	0.221265	1.96289	0.049659	0.410673
Chmp4b	up in PU.1-low	3218.45	0.26148	0.133278	1.96192	0.0497718	0.410788
Il7r	down in PU.1-low	209.636	-3.04211	0.343392	-8.859	8.07326e-19	2.9243e-15
Igsf6	down in PU.1-low	674.132	-2.25546	0.262417	-8.59494	8.33054e-18	2.15535e-14
Cd34	down in PU.1-low	910.155	-1.85765	0.218489	-8.50223	1.85979e-17	4.21032e-14
Plcb2	down in PU.1-low	771.52	-0.924331	0.122426	-7.55014	4.34788e-14	6.56204e-11
Siglece	down in PU.1-low	317.565	-1.48225	0.20241	-7.32299	2.42497e-13	3.13705e-10
Liph	down in PU.1-low	283.632	-1.50547	0.222225	-6.77453	1.24813e-11	1.41281e-08
Slc40a1	down in PU.1-low	780.361	-0.706982	0.116879	-6.04882	1.4591e-09	1.14894e-06
Ggta1	down in PU.1-low	669.31	-0.896447	0.154052	-5.81912	5.91593e-09	4.1209e-06
Tent5a	down in PU.1-low	1262.84	-0.674862	0.117894	-5.72432	1.03852e-08	6.96615e-06
Tmem204	down in PU.1-low	519.613	-0.947331	0.185423	-5.10903	3.23821e-07	0.000154335
Lag3	down in PU.1-low	794.239	-0.853395	0.172395	-4.95024	7.41223e-07	0.00032217
Angptl7	down in PU.1-low	74.4453	-1.9606	0.397939	-4.92688	8.35523e-07	0.000351911
Lilra5	down in PU.1-low	131.868	-2.20611	0.450324	-4.89894	9.63564e-07	0.000396616
Rab11fip5	down in PU.1-low	2334.1	-0.419287	0.0868379	-4.82839	1.37642e-06	0.000547995
Cd209a	down in PU.1-low	120.976	-1.30641	0.270934	-4.82188	1.42211e-06	0.000547995
Cnn2	down in PU.1-low	265.727	-1.13117	0.242621	-4.6623	3.12697e-06	0.00113265
Slamf9	down in PU.1-low	585.999	-0.649243	0.140133	-4.63304	3.60327e-06	0.00127959
Lap3	down in PU.1-low	1694.42	-0.514406	0.113806	-4.52003	6.18295e-06	0.00206257
Duoxa1	down in PU.1-low	100.722	-1.47753	0.32805	-4.50397	6.6696e-06	0.00215702
Cd22	down in PU.1-low	72.8332	-2.10261	0.476629	-4.41142	1.02695e-05	0.00309602
Adgrf5	down in PU.1-low	106.938	-2.28102	0.517874	-4.40458	1.05987e-05	0.00309602
Clec4a3	down in PU.1-low	452.695	-0.964076	0.22371	-4.30948	1.63637e-05	0.00449034
Procr	down in PU.1-low	115.036	-2.00585	0.475532	-4.21811	2.46356e-05	0.00606383
Emcn	down in PU.1-low	12.1944	-3.04225	0.735567	-4.13593	3.53527e-05	0.00780821
Klc4	down in PU.1-low	461.171	-0.52437	0.126952	-4.13047	3.62016e-05	0.00789936
Hmcn1	down in PU.1-low	43.9426	-1.88123	0.462113	-4.07093	4.68251e-05	0.00970366
BC067074	down in PU.1-low	28.244	-2.71266	0.668755	-4.05628	4.98601e-05	0.00992325
Prdm1	down in PU.1-low	550.024	-0.685805	0.176435	-3.88701	0.000101486	0.0179508
Nid2	down in PU.1-low	97.0191	-1.15862	0.304577	-3.80403	0.000142361	0.0226167
Tns4	down in PU.1-low	355.974	-0.828813	0.220021	-3.76697	0.000165239	0.0248033
Myom1	down in PU.1-low	261.925	-0.838567	0.225649	-3.71625	0.000202203	0.02817
Gatm	down in PU.1-low	3989.62	-1.53142	0.41269	-3.71083	0.000206582	0.0285603
Ptprb	down in PU.1-low	207.657	-1.4819	0.401891	-3.68731	0.000226636	0.0306313
Atp8b1	down in PU.1-low	59.8352	-1.15194	0.313074	-3.67944	0.000233746	0.0311278
Dusp27	down in PU.1-low	209.636	-1.20743	0.329027	-3.66969	0.000242844	0.0318706
Pcdhga9	down in PU.1-low	47.7421	-1.97582	0.542297	-3.64343	0.000269032	0.0340216
Cep152	down in PU.1-low	334.325	-0.792042	0.219423	-3.60965	0.00030661	0.0371038
Fasn	down in PU.1-low	1997.98	-0.667004	0.185574	-3.59428	0.000325287	0.0385682
Pola2	down in PU.1-low	147.841	-0.721272	0.201312	-3.58286	0.000339852	0.0397101
Tg	down in PU.1-low	17.6158	-2.58725	0.725999	-3.56371	0.000365645	0.0421796
Ada	down in PU.1-low	64.7523	-1.93795	0.553914	-3.49864	0.000467636	0.0498197
Ldhb	down in PU.1-low	12232.3	-0.420169	0.12045	-3.48832	0.000486058	0.0508844
Gpr35	down in PU.1-low	130.785	-1.40466	0.404195	-3.4752	0.000510466	0.0530959
C1ra	down in PU.1-low	23.6279	-1.25938	0.364463	-3.45543	0.000549419	0.0548072
Armc7	down in PU.1-low	313.34	-0.646374	0.188717	-3.4251	0.000614573	0.058236
Mpeg1	down in PU.1-low	8958.75	-0.516262	0.150783	-3.42386	0.000617377	0.058236
Vav2	down in PU.1-low	1637.93	-0.491757	0.144183	-3.41064	0.000648114	0.0592828
Ubr3	down in PU.1-low	43050	-0.712023	0.209377	-3.40068	0.00067219	0.0607667
Lama5	down in PU.1-low	32.2315	-2.01862	0.593598	-3.40065	0.000672266	0.0607667
Hsd17b4	down in PU.1-low	2905.25	-0.427125	0.126497	-3.37655	0.000734001	0.0636052
Npnt	down in PU.1-low	564.125	-0.7474	0.22144	-3.37519	0.000737657	0.0636177
Atp13a5	down in PU.1-low	47.1887	-2.43933	0.723484	-3.37165	0.000747202	0.0638907
Pygl	down in PU.1-low	110.102	-0.979569	0.291861	-3.35628	0.000789973	0.0650328
Lrmp	down in PU.1-low	316.27	-0.458468	0.137941	-3.32365	0.000888485	0.0696595
Abcg3	down in PU.1-low	37.4935	-1.9854	0.599065	-3.31417	0.000919165	0.0705765
Cdkn1c	down in PU.1-low	79.1693	-0.959639	0.289609	-3.31357	0.000921125	0.0705765
Clec4a2	down in PU.1-low	455.902	-0.720509	0.217785	-3.30836	0.000938455	0.0705765
Lrwd1	down in PU.1-low	377.41	-0.516603	0.157483	-3.28037	0.00103671	0.0749758
Asap1	down in PU.1-low	3698	-0.276138	0.0842712	-3.27678	0.00105	0.0749758
Man2b1	down in PU.1-low	3415.92	-0.539104	0.164565	-3.27593	0.00105315	0.0749758
Osmr	down in PU.1-low	45.7598	-2.09355	0.639639	-3.27302	0.00106405	0.0749842
Pdlim4	down in PU.1-low	580.733	-0.539674	0.167203	-3.22765	0.00124811	0.0816916
Nfam1	down in PU.1-low	1547.98	-0.51756	0.161012	-3.21442	0.00130708	0.083963
Selenop	down in PU.1-low	30747.5	-0.327208	0.102712	-3.18569	0.00144409	0.088358
Tnfaip2	down in PU.1-low	106.041	-0.923997	0.290646	-3.17911	0.00147728	0.0893039
Trf	down in PU.1-low	5723.5	-0.637543	0.201011	-3.17169	0.00151556	0.089694
Nes	down in PU.1-low	180.45	-1.00194	0.316526	-3.16542	0.00154857	0.0904713
2610528A11Rik	down in PU.1-low	405.043	-0.471425	0.149211	-3.15944	0.0015807	0.0905953
Cadm1	down in PU.1-low	1636.62	-0.508385	0.161177	-3.15421	0.00160936	0.0912618
Kcnd1	down in PU.1-low	874.052	-0.622917	0.198769	-3.13388	0.00172512	0.0961341
Cd84	down in PU.1-low	1696.05	-0.472065	0.150732	-3.13181	0.00173734	0.0962234
Lst1	down in PU.1-low	859.641	-0.560651	0.179863	-3.11709	0.00182644	0.0991174
S1pr1	down in PU.1-low	726.726	-0.584972	0.188244	-3.10753	0.0018866	0.1002
Rapgef6	down in PU.1-low	2882.93	-0.297073	0.0959425	-3.09637	0.00195907	0.103141
Lpar5	down in PU.1-low	79.4073	-1.13951	0.36838	-3.09331	0.00197937	0.103908
Itgax	down in PU.1-low	66.9012	-0.961019	0.312211	-3.07811	0.00208319	0.106858
Amz1	down in PU.1-low	663.511	-0.432638	0.140603	-3.07702	0.00209082	0.106858
Arap3	down in PU.1-low	1533.97	-0.545097	0.177462	-3.07162	0.00212898	0.106858
Arhgap27	down in PU.1-low	1696.09	-0.531963	0.173194	-3.07149	0.00212997	0.106858
Rab11fip1	down in PU.1-low	45.4761	-1.55796	0.509394	-3.05845	0.00222483	0.109793
Pld3	down in PU.1-low	3066.56	-0.358827	0.1192	-3.01029	0.00261	0.120894
Sdk1	down in PU.1-low	263.729	-0.691532	0.231394	-2.98854	0.00280312	0.125505
Pkm	down in PU.1-low	5846	-0.270753	0.0906507	-2.98677	0.00281939	0.125768
Retsat	down in PU.1-low	102.193	-0.618508	0.207981	-2.97387	0.00294069	0.127719
Smpdl3a	down in PU.1-low	437.897	-0.432783	0.145889	-2.96653	0.00301179	0.129207
Abca1	down in PU.1-low	1546.45	-0.431019	0.145324	-2.96592	0.00301777	0.129207
Itga1	down in PU.1-low	77.6067	-1.67754	0.567609	-2.95545	0.00312212	0.130276
Arsb	down in PU.1-low	4823.15	-0.361817	0.122565	-2.95205	0.00315669	0.130276
Kif13a	down in PU.1-low	1077.96	-0.337326	0.114352	-2.94989	0.00317882	0.13045
Igf2bp2	down in PU.1-low	209.704	-0.855379	0.294926	-2.90031	0.00372791	0.138792
Ctsf	down in PU.1-low	513.91	-0.515675	0.179306	-2.87596	0.00402804	0.145787
Atg7	down in PU.1-low	1848.16	-0.555088	0.194839	-2.84895	0.00438632	0.151316
Pop1	down in PU.1-low	99.2008	-0.724162	0.255158	-2.8381	0.00453835	0.155083
Galm	down in PU.1-low	279.323	-0.51593	0.182026	-2.83437	0.00459167	0.155498
Tubgcp2	down in PU.1-low	555.759	-0.420493	0.148609	-2.82952	0.00466179	0.156062
Siglecf	down in PU.1-low	108.579	-0.819713	0.290463	-2.82209	0.00477117	0.157181
Fam102b	down in PU.1-low	13829.3	-0.257084	0.0912309	-2.81795	0.00483316	0.157276
Xrcc6	down in PU.1-low	359.965	-0.477563	0.169906	-2.81075	0.00494257	0.157875
Pxdc1	down in PU.1-low	593.756	-0.603082	0.215617	-2.79701	0.00515779	0.161371
Khk	down in PU.1-low	813.494	-0.459935	0.164537	-2.79533	0.0051846	0.16161
Isg15	down in PU.1-low	51.2237	-0.982214	0.35265	-2.78523	0.0053489	0.163915
Robo4	down in PU.1-low	20.4227	-2.32374	0.836262	-2.77872	0.00545738	0.165257
Tspan33	down in PU.1-low	153.939	-0.774551	0.278997	-2.7762	0.00549984	0.165562
Lyz2	down in PU.1-low	8627.16	-0.573786	0.206849	-2.77394	0.00553818	0.165703
Anxa3	down in PU.1-low	4788.47	-0.276914	0.0998595	-2.77303	0.00555362	0.165703
Fn1	down in PU.1-low	160.927	-1.24966	0.453341	-2.75656	0.00584129	0.168891
Ms4a6d	down in PU.1-low	503.562	-0.520277	0.188923	-2.75391	0.00588887	0.169291
Ltbp4	down in PU.1-low	232.116	-1.09122	0.39694	-2.74907	0.00597638	0.170454
Otulinl	down in PU.1-low	2075.84	-0.385749	0.140709	-2.74147	0.00611643	0.172278
Arhgap29	down in PU.1-low	532.452	-0.363679	0.132933	-2.73581	0.00622264	0.173917
Acad11	down in PU.1-low	282.881	-0.452358	0.165511	-2.7331	0.00627421	0.174819
F830016B08Rik	down in PU.1-low	16.3614	-1.31898	0.485431	-2.71713	0.006585	0.180925
Rapgef5	down in PU.1-low	4757.7	-0.245199	0.0903146	-2.71495	0.00662865	0.181073
Cd14	down in PU.1-low	523.664	-0.364927	0.13459	-2.71139	0.00670015	0.181768
Nlrc5	down in PU.1-low	61.8732	-0.953998	0.352722	-2.70467	0.00683717	0.183177
Cfap43	down in PU.1-low	71.6849	-0.7547	0.279533	-2.69986	0.00693684	0.184529
Hbb-bt	down in PU.1-low	67.8617	-1.13944	0.424752	-2.6826	0.00730515	0.187931
Icam1	down in PU.1-low	114.87	-0.849224	0.317882	-2.67151	0.00755118	0.190208
Zfp90	down in PU.1-low	1248.34	-0.27749	0.104059	-2.66667	0.00766079	0.191051
Eno3	down in PU.1-low	200.546	-0.668974	0.251464	-2.66032	0.00780671	0.192102
Hpgd	down in PU.1-low	6786.88	-0.548108	0.206769	-2.65083	0.0080295	0.193638
Vcl	down in PU.1-low	122.349	-0.662413	0.250165	-2.6479	0.00809923	0.194209
Ano6	down in PU.1-low	727.72	-0.362624	0.137826	-2.63103	0.00851264	0.197911
Abca13	down in PU.1-low	17.1268	-1.28055	0.487481	-2.62686	0.00861759	0.199466
Tns1	down in PU.1-low	2633.3	-0.344253	0.131259	-2.62271	0.00872327	0.20014
Spi1	down in PU.1-low	2182.24	-0.377137	0.144346	-2.61272	0.00898247	0.203352
Zbp1	down in PU.1-low	71.7865	-1.07048	0.410516	-2.60763	0.00911711	0.205118
Smurf1	down in PU.1-low	1498.7	-0.250222	0.0962695	-2.59918	0.00934464	0.206299
Cdt1	down in PU.1-low	86.6972	-0.634022	0.244181	-2.59653	0.00941708	0.206299
H2-DMa	down in PU.1-low	1057.77	-0.411616	0.158579	-2.59565	0.0094412	0.206299
Rft1	down in PU.1-low	153.289	-0.523619	0.202005	-2.59211	0.00953898	0.206299
Flna	down in PU.1-low	489.199	-0.301228	0.116559	-2.58435	0.00975638	0.208784
Paqr5	down in PU.1-low	12.105	-2.35191	0.913045	-2.57589	0.00999823	0.209674
Tnfrsf17	down in PU.1-low	141.574	-0.535146	0.207764	-2.57574	0.0100027	0.209674
Asb10	down in PU.1-low	110.864	-0.791554	0.30768	-2.57265	0.0100922	0.21082
Hspa2	down in PU.1-low	333.072	-0.419961	0.163274	-2.57213	0.0101076	0.210897
Tardbp	down in PU.1-low	3215.3	-0.273463	0.10662	-2.56483	0.0103225	0.213057
Tagap	down in PU.1-low	867.57	-0.540469	0.21086	-2.56317	0.0103721	0.213355
Arhgap19	down in PU.1-low	652.742	-0.53457	0.208569	-2.56303	0.0103763	0.213355
Lrguk	down in PU.1-low	1050.06	-0.982823	0.383486	-2.56286	0.0103813	0.213355
Gm3252	down in PU.1-low	160.796	-1.01007	0.394893	-2.55782	0.010533	0.213773
Yeats2	down in PU.1-low	13674.2	-0.396506	0.155143	-2.55574	0.0105963	0.214395
Dnah8	down in PU.1-low	26.8945	-1.98157	0.777076	-2.55003	0.0107713	0.216037
H2-Q6	down in PU.1-low	64.7956	-0.997022	0.391596	-2.54605	0.0108951	0.217314
C3ar1	down in PU.1-low	2175.42	-0.479689	0.188454	-2.54539	0.0109156	0.217484
Vwa5a	down in PU.1-low	2344.23	-0.231489	0.090995	-2.54398	0.0109597	0.217699
Upk1b	down in PU.1-low	691.558	-0.392252	0.154331	-2.54163	0.0110336	0.217699
Prox2	down in PU.1-low	48.2077	-0.782185	0.308541	-2.53511	0.0112412	0.220097
Hebp1	down in PU.1-low	505.609	-0.427724	0.168957	-2.53155	0.011356	0.221387
Tek	down in PU.1-low	32.9843	-2.08999	0.825824	-2.53079	0.0113806	0.221627
Ermap	down in PU.1-low	281.027	-0.575005	0.227341	-2.52926	0.0114303	0.221911
Fam129a	down in PU.1-low	777.851	-0.615307	0.243971	-2.52205	0.0116672	0.224334
Cysltr1	down in PU.1-low	469.336	-0.561685	0.222865	-2.5203	0.0117256	0.22489
Stap2	down in PU.1-low	15.7894	-1.9858	0.78821	-2.51938	0.011756	0.224931
Loxhd1	down in PU.1-low	14.7414	-2.60611	1.03511	-2.51771	0.0118122	0.225032
Mcam	down in PU.1-low	33.9221	-1.17992	0.469079	-2.5154	0.0118897	0.225728
Ccdc50	down in PU.1-low	3982.46	-0.23172	0.0926273	-2.50164	0.0123619	0.229157
Nuak2	down in PU.1-low	187.945	-0.706688	0.282595	-2.50071	0.0123944	0.22924
Depdc7	down in PU.1-low	192.563	-0.457615	0.183294	-2.49661	0.0125387	0.22924
Galnt3	down in PU.1-low	79.2648	-0.667456	0.267766	-2.49269	0.0126781	0.230767
Gaa	down in PU.1-low	1255.93	-0.248351	0.0997906	-2.48873	0.0128202	0.231723
Slco1a4	down in PU.1-low	87.4174	-1.8842	0.757804	-2.4864	0.0129043	0.232779
Cebpa	down in PU.1-low	1350.96	-0.451656	0.18243	-2.47577	0.0132949	0.23514
Clcn7	down in PU.1-low	329.465	-0.368273	0.149916	-2.45652	0.014029	0.243936
Ftsj3	down in PU.1-low	803.997	-0.256672	0.104595	-2.45395	0.0141295	0.244179
Cabin1	down in PU.1-low	1400.39	-0.347379	0.141908	-2.44792	0.0143683	0.246166
Cdh5	down in PU.1-low	39.2762	-1.33894	0.547444	-2.4458	0.0144532	0.246309
Kcp	down in PU.1-low	54.8214	-1.05886	0.433463	-2.44278	0.0145745	0.24691
Tns2	down in PU.1-low	155.38	-0.740984	0.304542	-2.43311	0.0149698	0.250017
Fcgrt	down in PU.1-low	324.252	-0.345081	0.142418	-2.42301	0.0153927	0.253656
Col16a1	down in PU.1-low	16.385	-1.36385	0.566572	-2.4072	0.0160755	0.258106
Sh2d3c	down in PU.1-low	1287.93	-0.436666	0.181808	-2.40179	0.0163149	0.259648
Abcg2	down in PU.1-low	551.925	-0.340932	0.143385	-2.37774	0.0174191	0.268582
Kalrn	down in PU.1-low	36413.3	-0.502439	0.211313	-2.3777	0.0174211	0.268582
Gm21738	down in PU.1-low	394.25	-1.74609	0.734744	-2.37646	0.0174796	0.268878
Eno1	down in PU.1-low	3123.11	-0.307307	0.129784	-2.36783	0.0178929	0.272318
Fabp5	down in PU.1-low	209.1	-0.536464	0.226924	-2.36407	0.0180755	0.27235
P2ry2	down in PU.1-low	10.8499	-2.0399	0.863421	-2.36258	0.0181482	0.27292
Cd33	down in PU.1-low	15447.7	-0.349612	0.148508	-2.35416	0.0185645	0.27627
Slc2a1	down in PU.1-low	626.909	-0.649641	0.276437	-2.35005	0.0187708	0.276838
Gm3604	down in PU.1-low	140.886	-0.590033	0.251615	-2.34499	0.0190278	0.279945
Oas1a	down in PU.1-low	63.3546	-0.844683	0.360944	-2.3402	0.0192733	0.281317
Acer3	down in PU.1-low	828.483	-0.3299	0.141092	-2.3382	0.0193771	0.281879
Grb2	down in PU.1-low	2006.65	-0.15906	0.068065	-2.33688	0.0194453	0.282262
Bub1	down in PU.1-low	29.3856	-1.27166	0.544488	-2.33551	0.0195168	0.282775
Crybg3	down in PU.1-low	374.811	-0.480324	0.20733	-2.31671	0.0205195	0.290562
Sik1	down in PU.1-low	159.517	-0.82759	0.357452	-2.31524	0.0205995	0.291013
Csf2rb2	down in PU.1-low	613.122	-0.392419	0.169684	-2.31264	0.0207423	0.292118
Zfp658	down in PU.1-low	566.673	-0.355278	0.154225	-2.30364	0.0212428	0.295941
Itpripl2	down in PU.1-low	1442.74	-0.399951	0.173787	-2.30139	0.0213698	0.296766
Bank1	down in PU.1-low	1547.7	-0.365691	0.159029	-2.29953	0.021475	0.296766
Gm11168	down in PU.1-low	40.7321	-1.61001	0.706124	-2.28007	0.0226037	0.303728
Pes1	down in PU.1-low	985.322	-0.244897	0.107626	-2.27544	0.0228794	0.305586
Clcn5	down in PU.1-low	421.131	-0.340527	0.15005	-2.26943	0.0232424	0.307636
Vasp	down in PU.1-low	1669.63	-0.389456	0.171686	-2.26842	0.0233038	0.307636
Rab32	down in PU.1-low	976.566	-0.550691	0.242796	-2.26812	0.023322	0.307636
Cxcl16	down in PU.1-low	629.81	-0.478321	0.211137	-2.26545	0.023485	0.308777
Mks1	down in PU.1-low	52.1641	-0.781055	0.345867	-2.25825	0.0239302	0.310824
Nfil3	down in PU.1-low	206.252	-0.519593	0.230615	-2.25308	0.0242544	0.312871
Ubb	down in PU.1-low	3492.88	-0.221804	0.0985686	-2.25025	0.0244328	0.31312
Tubb6	down in PU.1-low	265.734	-0.362988	0.161712	-2.24466	0.0247902	0.315354
Eogt	down in PU.1-low	793.744	-0.406643	0.18167	-2.23835	0.0251979	0.318021
Zfp276	down in PU.1-low	150.79	-0.506473	0.226525	-2.23584	0.0253625	0.318986
Exo1	down in PU.1-low	28.3657	-0.991352	0.44354	-2.23509	0.0254115	0.31916
Nlrp1a	down in PU.1-low	226.096	-0.624508	0.279525	-2.23417	0.0254718	0.319255
Cct7	down in PU.1-low	2752.56	-0.219576	0.0984414	-2.23053	0.0257126	0.320465
Creg1	down in PU.1-low	3972.24	-0.399971	0.179951	-2.22266	0.0262388	0.322614
Rps6ka1	down in PU.1-low	3334.77	-0.241344	0.108641	-2.22148	0.0263187	0.323378
Qsox1	down in PU.1-low	92.1652	-0.567795	0.255924	-2.21861	0.0265133	0.325236
She	down in PU.1-low	17.2256	-1.3555	0.611532	-2.21657	0.0266527	0.325768
Adamts1	down in PU.1-low	117.994	-0.777608	0.350827	-2.2165	0.0266571	0.325768
Dock6	down in PU.1-low	88.429	-0.844964	0.382322	-2.21009	0.0270992	0.328658
Pvrig	down in PU.1-low	12.5855	-1.64881	0.748433	-2.20302	0.0275933	0.329863
Fgr	down in PU.1-low	71.6503	-0.914403	0.415378	-2.20138	0.0277093	0.329943
Cd300c2	down in PU.1-low	2607.38	-0.298076	0.136134	-2.18957	0.0285552	0.335131
Fkbpl	down in PU.1-low	57.2981	-0.606781	0.277162	-2.18927	0.0285774	0.335131
Tubb4b	down in PU.1-low	1853.72	-0.267816	0.122554	-2.18528	0.0288681	0.336944
Ctu2	down in PU.1-low	149.457	-0.410717	0.188616	-2.17753	0.0294407	0.339618
Ppp2r1b	down in PU.1-low	1130.87	-0.257117	0.118382	-2.17192	0.0298617	0.341215
H2-T10	down in PU.1-low	17.9418	-1.63772	0.755384	-2.16806	0.030154	0.34315
Dnah6	down in PU.1-low	27.6312	-1.29607	0.598194	-2.16663	0.0302629	0.343415
Pcdhgb1	down in PU.1-low	103.287	-0.602656	0.278842	-2.16128	0.0306736	0.345778
Gas2l3	down in PU.1-low	189.197	-0.461112	0.214757	-2.14713	0.0317828	0.350491
Flt4	down in PU.1-low	16.6652	-1.54322	0.720068	-2.14315	0.0321007	0.351557
Tpra1	down in PU.1-low	264.648	-0.323745	0.151209	-2.14105	0.0322703	0.351557
Ctsl	down in PU.1-low	4672.28	-0.364478	0.170708	-2.1351	0.0327525	0.353817
Tubb5	down in PU.1-low	8870.42	-0.217751	0.102034	-2.1341	0.0328342	0.354387
BC051142	down in PU.1-low	42.4861	-0.952424	0.446644	-2.1324	0.0329741	0.354475
Kdm3a	down in PU.1-low	1376.33	-0.261513	0.122889	-2.12805	0.0333331	0.356722
Got1	down in PU.1-low	6120.28	-0.255386	0.120088	-2.12665	0.0334488	0.357348
Pirb	down in PU.1-low	183.025	-0.581321	0.273483	-2.12562	0.0335351	0.357348
Btnl1	down in PU.1-low	24.0109	-1.69128	0.796025	-2.12466	0.033615	0.357698
Adgrv1	down in PU.1-low	24.7989	-1.24953	0.588181	-2.12439	0.0336376	0.357728
Nrp2	down in PU.1-low	1051.18	-0.296891	0.139873	-2.12257	0.0337896	0.358049
Baz1a	down in PU.1-low	1087.19	-0.294961	0.139131	-2.12003	0.0340039	0.358049
Wdr6	down in PU.1-low	359.638	-0.367867	0.174004	-2.11413	0.0345038	0.360172
Fcgr4	down in PU.1-low	27.1948	-0.941193	0.447968	-2.10103	0.0356387	0.364067
Slamf1	down in PU.1-low	49.4645	-0.936366	0.445676	-2.101	0.0356408	0.364067
Kdr	down in PU.1-low	48.7366	-1.15084	0.54823	-2.09919	0.0358002	0.364872
Hspg2	down in PU.1-low	23.2472	-1.2994	0.620178	-2.09521	0.0361527	0.366282
9930111J21Rik1	down in PU.1-low	249.66	-0.403616	0.192975	-2.09155	0.0364789	0.367857
Tlr3	down in PU.1-low	1173.03	-0.284208	0.136171	-2.08714	0.0368752	0.368235
Hk2	down in PU.1-low	4831.67	-0.334014	0.160076	-2.0866	0.0369242	0.368235
Tirap	down in PU.1-low	339.791	-0.366171	0.17549	-2.08656	0.0369279	0.368235
Stard9	down in PU.1-low	1107.58	-0.25446	0.122053	-2.08483	0.0370844	0.368814
Gnpda1	down in PU.1-low	703.916	-0.319028	0.153477	-2.07867	0.0376474	0.371308
Crybg1	down in PU.1-low	41.1989	-1.15679	0.559132	-2.06891	0.0385543	0.372845
Toe1	down in PU.1-low	83.0459	-0.466819	0.225721	-2.06813	0.0386279	0.372845
Msh6	down in PU.1-low	710.195	-0.278554	0.134836	-2.06587	0.0388412	0.373525
Gm10722	down in PU.1-low	91.2903	-1.6271	0.788447	-2.06367	0.0390488	0.374385
Stxbp2	down in PU.1-low	719.162	-0.262585	0.127581	-2.05818	0.0395732	0.37768
Cyyr1	down in PU.1-low	29.8512	-1.67306	0.813179	-2.05744	0.0396444	0.37768
Soat1	down in PU.1-low	931.77	-0.314431	0.153521	-2.04813	0.0405476	0.380167
Zfp992	down in PU.1-low	104.179	-0.49775	0.243041	-2.04801	0.0405591	0.380167
Kyat3	down in PU.1-low	99.5248	-0.580185	0.283698	-2.04508	0.0408466	0.380248
Cmtm8	down in PU.1-low	102.408	-0.572564	0.281221	-2.03599	0.041751	0.384094
Grb7	down in PU.1-low	23.8222	-1.68221	0.826601	-2.03509	0.041842	0.384466
Flt1	down in PU.1-low	204.852	-1.35981	0.669333	-2.03159	0.0421954	0.386395
Kank3	down in PU.1-low	137.89	-0.420725	0.207524	-2.02736	0.0426257	0.388522
Plaur	down in PU.1-low	28.4694	-1.03699	0.512007	-2.02535	0.0428316	0.388746
Cd86	down in PU.1-low	1023.27	-0.332846	0.164419	-2.02438	0.0429308	0.388746
Adgrg1	down in PU.1-low	2585.12	-0.268022	0.132419	-2.02404	0.0429661	0.388746
Edem2	down in PU.1-low	640.159	-0.361155	0.17908	-2.01673	0.043724	0.391811
Lrrc25	down in PU.1-low	134.344	-0.469385	0.233873	-2.00701	0.0447491	0.394342
Aplp2	down in PU.1-low	3977.19	-0.227849	0.113787	-2.00242	0.0452391	0.396614
Dact1	down in PU.1-low	133.24	-0.546612	0.27301	-2.00217	0.0452668	0.396627
Rad54l	down in PU.1-low	34.4808	-0.773933	0.389001	-1.98954	0.0466416	0.40186
Sfxn2	down in PU.1-low	138.223	-0.687593	0.345738	-1.98877	0.0467263	0.40186
Topbp1	down in PU.1-low	999.305	-0.265514	0.133552	-1.98809	0.0468015	0.40186
Rtp4	down in PU.1-low	232.675	-0.454861	0.228829	-1.98778	0.0468361	0.40186
Gbp4	down in PU.1-low	20.1525	-1.24665	0.627428	-1.98691	0.0469319	0.401884
Tubb2a	down in PU.1-low	3515.33	-0.309387	0.155903	-1.98449	0.0472017	0.402759
Aldh9a1	down in PU.1-low	1134.18	-0.244159	0.123059	-1.98409	0.0472463	0.402759
Spint1	down in PU.1-low	748.822	-0.514074	0.259443	-1.98145	0.0475403	0.403847
Irf4	down in PU.1-low	257.69	-0.55107	0.278333	-1.97989	0.0477155	0.404602
Tal1	down in PU.1-low	579.274	-0.356395	0.180301	-1.97667	0.0480786	0.406324
Gsn	down in PU.1-low	141.486	-0.564993	0.285896	-1.97622	0.0481298	0.406377
Axl	down in PU.1-low	389.872	-0.40663	0.206003	-1.97391	0.0483924	0.407143
Sult6b1	down in PU.1-low	33.9711	-0.843133	0.42722	-1.97353	0.0484349	0.407143
Notch1	down in PU.1-low	207.063	-0.502354	0.255289	-1.96778	0.0490929	0.408416
Abl1	down in PU.1-low	2260.67	-0.260706	0.132718	-1.96435	0.0494895	0.409645
Mtr	down in PU.1-low	1572.78	-0.273918	0.139594	-1.96225	0.0497333	0.410788
Tpp1	down in PU.1-low	3895.55	-0.256342	0.130698	-1.96133	0.0498406	0.410861

## Sheet: PU.1-high vs. Control - DEG bet
DEG between PU.1-high and Control microglia by TRAP sequencing (pval <0.05, baseMean >10)
gene_name	Regulation	baseMean	log2FoldChange	lfcSE	stat	pvalue	padj
Rpl21	up in PU.1-high	6116.78	0.939861	0.127676	7.36131	1.8212e-13	8.6721e-10
Fam102b	up in PU.1-high	26305	0.769487	0.105612	7.28601	3.19276e-13	1.01354e-09
Ap1s2	up in PU.1-high	4528.91	1.03483	0.147361	7.02241	2.18068e-12	4.21072e-09
Igf2bp2	up in PU.1-high	892.919	1.88331	0.272519	6.91074	4.82123e-12	7.6525e-09
Tent5a	up in PU.1-high	3018.49	1.13441	0.164427	6.89917	5.23089e-12	7.66406e-09
Igsf6	up in PU.1-high	2481.42	1.13924	0.173395	6.57021	5.02449e-11	6.29548e-08
F13a1	up in PU.1-high	1122.8	1.55051	0.238339	6.50545	7.74604e-11	8.1966e-08
Lacc1	up in PU.1-high	2371.29	0.770198	0.119441	6.44838	1.13053e-10	1.04841e-07
Cbfb	up in PU.1-high	4342.47	0.810275	0.125721	6.44501	1.15591e-10	1.04841e-07
Mcl1	up in PU.1-high	16754.8	0.764448	0.123953	6.16725	6.94896e-10	4.13615e-07
Cops9	up in PU.1-high	2993.72	0.740782	0.120592	6.14286	8.10487e-10	4.3551e-07
Siglece	up in PU.1-high	873.205	0.933853	0.153224	6.09469	1.09651e-09	5.49609e-07
Rap1a	up in PU.1-high	8322.8	0.680488	0.11316	6.01351	1.81544e-09	7.73331e-07
Cysltr1	up in PU.1-high	1031.26	1.11391	0.188962	5.89488	3.74951e-09	1.40918e-06
Itpripl2	up in PU.1-high	2765.05	0.749322	0.127282	5.88709	3.9305e-09	1.4397e-06
Pf4	up in PU.1-high	451.473	1.63233	0.285032	5.72685	1.02314e-08	3.24797e-06
Wfdc17	up in PU.1-high	484.281	1.1889	0.208759	5.6951	1.23303e-08	3.64707e-06
Kctd12	up in PU.1-high	29181.1	0.648841	0.114188	5.6822	1.3297e-08	3.78196e-06
Cdkn1a	up in PU.1-high	2989.09	1.42328	0.258256	5.5111	3.56594e-08	8.70774e-06
Prdm1	up in PU.1-high	1071.09	0.909042	0.168531	5.39392	6.89381e-08	1.49212e-05
Mrc1	up in PU.1-high	1874.17	1.19522	0.225058	5.31072	1.09192e-07	2.21254e-05
Arhgap19	up in PU.1-high	1571.03	1.2886	0.244057	5.27989	1.2926e-07	2.48688e-05
Sft2d2	up in PU.1-high	6411.5	0.581213	0.110674	5.2516	1.50785e-07	2.70944e-05
Tmed5	up in PU.1-high	3174.21	0.705955	0.134835	5.23571	1.64352e-07	2.84583e-05
Tifa	up in PU.1-high	2056.42	0.73523	0.142081	5.17473	2.28238e-07	3.59277e-05
Sptssa	up in PU.1-high	1705.33	0.821779	0.159272	5.15961	2.47465e-07	3.8184e-05
Sdcbp	up in PU.1-high	17827.8	0.698606	0.135457	5.15742	2.50379e-07	3.8184e-05
Asah1	up in PU.1-high	4241.57	0.70684	0.137648	5.13512	2.81964e-07	4.1234e-05
Stk17b	up in PU.1-high	3174.69	0.826759	0.163883	5.04483	4.53935e-07	6.04622e-05
Dhdh	up in PU.1-high	2246.1	0.650221	0.129274	5.02981	4.90972e-07	6.44397e-05
Ostf1	up in PU.1-high	5791.89	0.611698	0.121643	5.02865	4.93946e-07	6.44397e-05
Scoc	up in PU.1-high	6818.73	0.800577	0.159413	5.02203	5.11269e-07	6.61149e-05
Arhgap30	up in PU.1-high	9225.46	0.567524	0.113395	5.00486	5.59029e-07	7.05154e-05
Cd86	up in PU.1-high	1801.54	0.682049	0.136422	4.99955	5.74653e-07	7.15386e-05
Arap3	up in PU.1-high	3016.79	0.701521	0.143086	4.90279	9.44826e-07	0.000104024
Rap1b	up in PU.1-high	12695.9	0.605703	0.123611	4.90008	9.57988e-07	0.000104867
Isoc1	up in PU.1-high	3136.52	0.784263	0.160414	4.88901	1.01347e-06	0.000109059
Ckap2	up in PU.1-high	69.9695	1.83597	0.376389	4.87785	1.07248e-06	0.000114121
Cyb5r1	up in PU.1-high	924.917	1.01302	0.208285	4.86365	1.15242e-06	0.000120605
Dram2	up in PU.1-high	2240.1	0.813178	0.168097	4.83755	1.31447e-06	0.000130674
Sfpq	up in PU.1-high	4496.56	0.521568	0.108076	4.82595	1.39336e-06	0.000134179
Gng12	up in PU.1-high	4058.56	0.570782	0.119976	4.75747	1.96034e-06	0.000176126
Nek7	up in PU.1-high	14013.3	0.496595	0.104886	4.7346	2.19491e-06	0.000191773
Dusp6	up in PU.1-high	3020.29	0.656651	0.138968	4.72519	2.29897e-06	0.000199948
Dab2	up in PU.1-high	2205.36	1.03438	0.219706	4.70801	2.50147e-06	0.000215591
Tuba1c	up in PU.1-high	773.273	0.933725	0.199868	4.67171	2.98705e-06	0.000252864
Cd48	up in PU.1-high	727.395	0.906895	0.194202	4.66987	3.01395e-06	0.000254012
Slc31a2	up in PU.1-high	1647.25	0.649999	0.139522	4.65876	3.18118e-06	0.000265754
Hk2	up in PU.1-high	8668.85	0.563045	0.121334	4.64047	3.47622e-06	0.000285395
H2-Eb1	up in PU.1-high	325.219	1.72273	0.372035	4.63056	3.64686e-06	0.000294329
Aoah	up in PU.1-high	160.25	1.5267	0.331172	4.61	4.02678e-06	0.000319576
Zfp960	up in PU.1-high	121.086	1.68481	0.36846	4.57257	4.81777e-06	0.000364826
Ctdnep1	up in PU.1-high	1143.3	0.7087	0.155066	4.5703	4.87026e-06	0.000365212
Smurf2	up in PU.1-high	3369.34	0.56752	0.124398	4.56215	5.06328e-06	0.000375254
Mafb	up in PU.1-high	28244.1	0.682628	0.149844	4.55558	5.22405e-06	0.00038418
Ehd4	up in PU.1-high	4923.04	0.499756	0.109988	4.54375	5.52617e-06	0.000401744
Bnip2	up in PU.1-high	7392.96	0.583776	0.129475	4.5088	6.51949e-06	0.000451552
Trp53inp1	up in PU.1-high	878.171	0.829759	0.184192	4.50486	6.64176e-06	0.000456699
Cdc25a	up in PU.1-high	258.713	1.0779	0.239859	4.4939	6.99316e-06	0.000474017
H3f3b	up in PU.1-high	9963.47	0.570921	0.127245	4.48679	7.23057e-06	0.000482311
Ctc1	up in PU.1-high	2707.94	0.568326	0.126743	4.48409	7.32266e-06	0.000484287
Smim15	up in PU.1-high	3189.37	0.601651	0.134315	4.47939	7.48567e-06	0.000493355
Klf6	up in PU.1-high	4404.34	0.529996	0.119213	4.44578	8.75718e-06	0.000565417
Heatr5a	up in PU.1-high	3401.21	0.53826	0.121556	4.42807	9.50804e-06	0.00060166
Fcer1g	up in PU.1-high	45235.6	0.605353	0.137515	4.4021	1.07209e-05	0.000660842
Lipo3	up in PU.1-high	1012.33	0.750314	0.17128	4.38062	1.1834e-05	0.00071784
Cat	up in PU.1-high	9184.35	0.598256	0.136991	4.3671	1.25906e-05	0.000744761
Sgk3	up in PU.1-high	1958.22	0.619352	0.142106	4.35839	1.31023e-05	0.000768262
Ttc7	up in PU.1-high	3205.7	0.58799	0.135574	4.33706	1.44403e-05	0.00083095
Rpl36al	up in PU.1-high	121.653	1.22582	0.283846	4.31861	1.57013e-05	0.000874455
Epb41l2	up in PU.1-high	45531.7	0.588535	0.136313	4.31754	1.57781e-05	0.000875462
Tmem243	up in PU.1-high	2926.27	0.632737	0.146972	4.30516	1.66863e-05	0.000913288
Rp2	up in PU.1-high	6278.81	0.481742	0.111974	4.30227	1.69059e-05	0.000922655
Psd4	up in PU.1-high	801.895	0.717358	0.167096	4.29309	1.762e-05	0.000950734
Laptm4a	up in PU.1-high	2724.71	0.565673	0.131829	4.29095	1.77907e-05	0.000951853
Slc39a8	up in PU.1-high	460.863	1.11195	0.259673	4.28212	1.85119e-05	0.000975526
Kcnk6	up in PU.1-high	4303.3	0.661234	0.154423	4.28196	1.85255e-05	0.000975526
Wtap	up in PU.1-high	1007.79	0.702962	0.164406	4.27576	1.90482e-05	0.00099459
Zfp729b	up in PU.1-high	841.416	0.708054	0.165602	4.27563	1.90594e-05	0.00099459
Lsm3	up in PU.1-high	336.954	0.832269	0.195261	4.26233	2.02303e-05	0.00103534
Glul	up in PU.1-high	33337.2	0.625582	0.146851	4.25998	2.04444e-05	0.00104119
Serp1	up in PU.1-high	8040.52	0.511474	0.120581	4.24175	2.21785e-05	0.00110027
Capza2	up in PU.1-high	17293	0.390534	0.0923657	4.22813	2.35646e-05	0.00114854
Tor1aip1	up in PU.1-high	3986.23	0.543144	0.128463	4.228	2.35775e-05	0.00114854
Cdc42	up in PU.1-high	16676.5	0.402444	0.0952643	4.2245	2.39476e-05	0.00115769
Prcp	up in PU.1-high	2202.3	0.619285	0.146685	4.22188	2.42275e-05	0.00116826
Twistnb	up in PU.1-high	1105.14	0.709314	0.168429	4.21135	2.53849e-05	0.00120575
Matn1	up in PU.1-high	18.4131	6.49624	1.54729	4.19847	2.68722e-05	0.00125533
Zfp36l2	up in PU.1-high	2960.69	0.698929	0.167652	4.16892	3.06046e-05	0.00138792
Pea15a	up in PU.1-high	11072.7	0.446591	0.107505	4.15415	3.26499e-05	0.00145299
Smc4	up in PU.1-high	636.75	0.669593	0.161237	4.15285	3.28365e-05	0.0014545
Zfp691	up in PU.1-high	4392.85	0.505397	0.121778	4.15016	3.32239e-05	0.00146825
Kctd12b	up in PU.1-high	419.189	0.77714	0.187578	4.14302	3.42763e-05	0.00150083
Pomp	up in PU.1-high	9186.25	0.532435	0.129102	4.12414	3.72125e-05	0.00159997
Vps4b	up in PU.1-high	2239.46	0.504664	0.122548	4.1181	3.82016e-05	0.00163195
Il1a	up in PU.1-high	896.762	0.889461	0.216576	4.10693	4.00952e-05	0.00168108
Arrdc4	up in PU.1-high	457.82	0.686509	0.167173	4.10657	4.0158e-05	0.00168108
Zcchc2	up in PU.1-high	2853.91	0.488317	0.119002	4.10344	4.07053e-05	0.00170025
Pip4p1	up in PU.1-high	2042.93	0.528795	0.12889	4.10269	4.08376e-05	0.00170204
Baz1a	up in PU.1-high	1722.51	0.687274	0.167645	4.09958	4.13897e-05	0.00170869
D630023F18Rik	up in PU.1-high	272.041	1.66608	0.406545	4.09813	4.16505e-05	0.00170869
Fam91a1	up in PU.1-high	14341.9	0.530241	0.12939	4.098	4.16736e-05	0.00170869
Zfp69	up in PU.1-high	727.089	1.33344	0.325405	4.09777	4.17148e-05	0.00170869
Ube2c	up in PU.1-high	144.01	1.49012	0.364177	4.09175	4.28135e-05	0.00174619
Il21r	up in PU.1-high	2259.94	0.769044	0.188225	4.08578	4.39298e-05	0.00176899
Smo	up in PU.1-high	1559.03	0.813631	0.199298	4.08249	4.45559e-05	0.00179041
Ticam2	up in PU.1-high	1601.58	0.616138	0.151095	4.07781	4.54614e-05	0.00180773
Rp9	up in PU.1-high	668.388	0.633107	0.155416	4.07363	4.62867e-05	0.00183671
Irf2bp2	up in PU.1-high	10953.8	0.623927	0.153241	4.07153	4.67048e-05	0.00184945
Mki67	up in PU.1-high	1134.85	0.925337	0.229209	4.03708	5.41202e-05	0.00209945
Klhl5	up in PU.1-high	2431.16	0.505191	0.125348	4.03031	5.57037e-05	0.00213909
Wnk1	up in PU.1-high	58834.3	0.438473	0.108945	4.0247	5.70471e-05	0.00218627
Ncoa3	up in PU.1-high	3358.03	0.435226	0.108463	4.01268	6.00327e-05	0.00226874
Ggta1	up in PU.1-high	1447.05	0.753622	0.1879	4.01076	6.05243e-05	0.00228278
Irgm2	up in PU.1-high	3181.2	0.63685	0.1589	4.00786	6.12715e-05	0.00230185
Inpp4b	up in PU.1-high	3799.53	0.443357	0.11088	3.99852	6.37388e-05	0.00236453
Il10rb	up in PU.1-high	770.116	0.63796	0.15956	3.99824	6.38159e-05	0.00236453
AB124611	up in PU.1-high	164.87	1.55526	0.389322	3.9948	6.47495e-05	0.00238546
Spc25	up in PU.1-high	97.3928	2.03654	0.510058	3.99276	6.53086e-05	0.00240141
March1	up in PU.1-high	4044.19	0.625554	0.156742	3.99098	6.57997e-05	0.00241481
Ormdl1	up in PU.1-high	343.101	0.869278	0.218005	3.98742	6.67952e-05	0.00242796
Rab8b	up in PU.1-high	7183.31	0.507201	0.127383	3.98171	6.84201e-05	0.00246818
Dennd1c	up in PU.1-high	664.418	0.692403	0.17407	3.97774	6.95748e-05	0.00250036
Sh3glb1	up in PU.1-high	18746.7	0.451372	0.113571	3.97437	7.05649e-05	0.00252167
Kctd10	up in PU.1-high	376.046	0.830422	0.209503	3.96376	7.37775e-05	0.0025927
Cyba	up in PU.1-high	2489.04	0.604789	0.15275	3.95934	7.51559e-05	0.00263142
Arpc5	up in PU.1-high	7537.5	0.416107	0.10514	3.95766	7.56882e-05	0.00264292
Arhgap5	up in PU.1-high	18220.6	0.460485	0.116463	3.95393	7.68784e-05	0.00266722
Ccdc117	up in PU.1-high	925.912	0.766785	0.193999	3.95251	7.73361e-05	0.00267336
Tmod3	up in PU.1-high	2785.22	0.439732	0.111488	3.94422	8.00596e-05	0.00274756
Hpgd	up in PU.1-high	13435.6	0.886034	0.224715	3.94292	8.04953e-05	0.00275102
Bank1	up in PU.1-high	2400.15	0.485288	0.123159	3.94035	8.13618e-05	0.00276732
Filip1l	up in PU.1-high	2370.41	0.736901	0.187521	3.92969	8.50551e-05	0.00285722
Resf1	up in PU.1-high	2901.79	0.516519	0.131571	3.92579	8.64442e-05	0.00289877
Cttnbp2nl	up in PU.1-high	19394.4	0.38798	0.0988557	3.92471	8.6833e-05	0.00290159
Stx7	up in PU.1-high	8777.48	0.42118	0.107548	3.91621	8.99509e-05	0.00295396
Mcur1	up in PU.1-high	1910.91	0.479917	0.122895	3.90509	9.41923e-05	0.00307732
Jpt2	up in PU.1-high	1336.5	0.6817	0.174808	3.89972	9.63054e-05	0.00312492
Itga9	up in PU.1-high	1743.68	0.592654	0.152345	3.89022	0.000100153	0.00321148
Ehbp1l1	up in PU.1-high	1403.46	0.57756	0.149248	3.8698	0.000108924	0.00341231
Nfxl1	up in PU.1-high	584.674	1.04804	0.272268	3.8493	0.000118456	0.00367466
Cox7c	up in PU.1-high	2429.28	0.576598	0.149867	3.8474	0.000119376	0.00369116
Ino80c	up in PU.1-high	2129.43	0.613432	0.159498	3.84601	0.000120055	0.00370013
Aspm	up in PU.1-high	69.5171	1.62619	0.423115	3.84336	0.00012136	0.00373433
Col17a1	up in PU.1-high	22.3827	5.82247	1.51972	3.83129	0.000127475	0.00387383
Ankfy1	up in PU.1-high	2999.79	0.457095	0.119309	3.8312	0.000127521	0.00387383
Tpm3	up in PU.1-high	11096.3	0.475428	0.124362	3.82295	0.000131867	0.00398046
Anxa3	up in PU.1-high	7019.45	0.423232	0.111057	3.81095	0.000138434	0.00415892
H2-DMb2	up in PU.1-high	223.085	1.21716	0.319536	3.80914	0.000139453	0.00416979
Nipsnap3b	up in PU.1-high	718.648	0.693981	0.182343	3.80591	0.000141286	0.0041917
Vps54	up in PU.1-high	2826.07	0.598316	0.157285	3.80403	0.000142361	0.00419744
Rbm17	up in PU.1-high	2295.81	0.442134	0.116356	3.79982	0.000144799	0.00423004
Ndufa2	up in PU.1-high	3007.26	0.546362	0.143994	3.79435	0.00014803	0.00430461
Ptms	up in PU.1-high	6403.41	0.646024	0.170669	3.78525	0.000153556	0.00439817
Parp8	up in PU.1-high	794.076	0.595262	0.157385	3.7822	0.000155449	0.00442943
Arhgap18	up in PU.1-high	739.164	0.55357	0.147393	3.75575	0.000172822	0.00481954
Trf	up in PU.1-high	9528.53	0.745665	0.198832	3.75022	0.000176679	0.00489128
Dapp1	up in PU.1-high	5564.5	0.484984	0.129369	3.74884	0.000177655	0.00491116
Ttc32	up in PU.1-high	330.338	0.796809	0.212989	3.74108	0.000183235	0.00502135
Kat2b	up in PU.1-high	1225.57	0.696293	0.186185	3.73979	0.000184177	0.00502135
Tbc1d16	up in PU.1-high	2482.83	0.552665	0.147954	3.73538	0.000187429	0.00507844
Tomm7	up in PU.1-high	1580.73	0.67652	0.181195	3.73366	0.000188716	0.00509853
Casp8	up in PU.1-high	6403.34	0.576777	0.15482	3.72548	0.000194946	0.00523715
Cd2ap	up in PU.1-high	6830.84	0.491068	0.131932	3.72212	0.000197554	0.00529972
Rapgef5	up in PU.1-high	6025.42	0.395502	0.106397	3.71722	0.000201429	0.00538852
Rnft1	up in PU.1-high	344.19	0.781119	0.210778	3.70589	0.000210646	0.00557246
Taf5	up in PU.1-high	316.84	0.843395	0.22779	3.70251	0.000213474	0.00562579
Vamp3	up in PU.1-high	6283.97	0.406834	0.109887	3.7023	0.000213654	0.00562579
H2-Aa	up in PU.1-high	742.405	1.90993	0.518585	3.68296	0.000230542	0.00598246
Blvrb	up in PU.1-high	605.099	0.798043	0.217307	3.67242	0.000240265	0.00619258
Msr1	up in PU.1-high	175.422	1.42583	0.388707	3.66815	0.000244312	0.0062884
Spata13	up in PU.1-high	7094.64	0.391202	0.106723	3.66558	0.000246777	0.00632563
Csf2ra	up in PU.1-high	938.736	0.646054	0.176299	3.66454	0.000247783	0.00633494
Stard8	up in PU.1-high	1940.78	0.428749	0.117289	3.65548	0.000256699	0.00649316
Polr1d	up in PU.1-high	2209.22	0.544245	0.148901	3.65507	0.000257111	0.00649495
Pak2	up in PU.1-high	5165.64	0.425643	0.116781	3.6448	0.0002676	0.00671539
Pon2	up in PU.1-high	4199.63	0.65447	0.180261	3.63068	0.00028268	0.00701982
Emc6	up in PU.1-high	670.616	0.585617	0.161394	3.6285	0.000285074	0.00707005
Enpp1	up in PU.1-high	216.436	0.883193	0.243595	3.62566	0.000288223	0.00712359
Aamdc	up in PU.1-high	491.743	0.663805	0.183159	3.62421	0.00028985	0.00714201
Ss18	up in PU.1-high	3948.94	0.451339	0.124683	3.61989	0.000294728	0.00722481
Cd33	up in PU.1-high	28931.8	0.623146	0.172173	3.61931	0.000295393	0.0072318
Tlr4	up in PU.1-high	1332.07	0.595803	0.164943	3.61217	0.00030364	0.00742417
Nsa2	up in PU.1-high	2254.64	0.48174	0.133434	3.61032	0.000305815	0.00746776
Arhgef6	up in PU.1-high	7315.96	0.52803	0.146328	3.60853	0.000307939	0.00750039
Sowahc	up in PU.1-high	6015.3	0.454971	0.126198	3.60522	0.000311886	0.00757527
Vav2	up in PU.1-high	2851.7	0.455011	0.126218	3.60496	0.000312206	0.00757527
Poc1b	up in PU.1-high	1895.69	0.514913	0.143731	3.58247	0.000340358	0.00810514
Rit1	up in PU.1-high	1052.41	0.605412	0.1692	3.57809	0.000346115	0.00820978
Rbm38	up in PU.1-high	184.493	1.14712	0.320829	3.57547	0.0003496	0.00826157
Anp32b	up in PU.1-high	7340.85	0.483923	0.135439	3.573	0.000352912	0.00830794
Med30	up in PU.1-high	810.827	0.63599	0.178045	3.57208	0.000354163	0.00831781
Smco4	up in PU.1-high	259.778	1.0583	0.296623	3.56784	0.000359934	0.00841186
Hsd17b4	up in PU.1-high	3799.98	0.526724	0.147867	3.56215	0.00036783	0.0085544
Mndal	up in PU.1-high	35.2182	2.25107	0.632231	3.56053	0.000370112	0.00857607
Pdcd5	up in PU.1-high	1317.06	0.595077	0.167326	3.55639	0.000375991	0.00867011
Ms4a6c	up in PU.1-high	143.016	1.56078	0.439465	3.55156	0.000382959	0.00877765
Cpne3	up in PU.1-high	3737.67	0.453564	0.127736	3.55078	0.000384085	0.00878232
Atf1	up in PU.1-high	7412.2	0.452356	0.127735	3.54135	0.000398082	0.00903726
Lyz2	up in PU.1-high	14004.6	0.567921	0.160409	3.54045	0.000399438	0.00904439
Itgb1	up in PU.1-high	2537.43	0.552814	0.15615	3.54028	0.000399706	0.00904439
Rab32	up in PU.1-high	1874.79	0.846112	0.239001	3.5402	0.00039982	0.00904439
Bst2	up in PU.1-high	766.102	0.871276	0.24625	3.53817	0.000402914	0.00908765
Phf1	up in PU.1-high	214.187	0.846692	0.239327	3.5378	0.000403479	0.00908765
Wdfy2	up in PU.1-high	2192.03	0.588735	0.166781	3.52998	0.000415597	0.00926917
Rock1	up in PU.1-high	4281.9	0.402019	0.114001	3.52644	0.000421184	0.00937183
Top1	up in PU.1-high	3127.03	0.411262	0.116878	3.51872	0.000433632	0.00955947
Mef2a	up in PU.1-high	20307.4	0.375512	0.106878	3.51346	0.000442303	0.0097057
Trim65	up in PU.1-high	2312.84	0.528723	0.150512	3.51284	0.000443352	0.00971753
Clta	up in PU.1-high	8977.3	0.458341	0.130582	3.50998	0.000448148	0.00978884
Eif4g2	up in PU.1-high	42167.6	0.429404	0.122358	3.5094	0.000449113	0.00979869
Qk	up in PU.1-high	45519.8	0.376471	0.107568	3.49984	0.000465538	0.0100307
Cxcl16	up in PU.1-high	1219.32	0.5523	0.158256	3.48991	0.000483181	0.0103826
Cdk6	up in PU.1-high	3115.16	0.567025	0.162484	3.48973	0.000483507	0.0103826
Sla	up in PU.1-high	7111.52	0.391517	0.11225	3.4879	0.000486838	0.0104189
Atad2	up in PU.1-high	883.509	0.800855	0.229648	3.48731	0.000487899	0.0104225
Zfp36	up in PU.1-high	1590.94	0.522575	0.14994	3.48524	0.000491701	0.0104642
Coa4	up in PU.1-high	421.293	0.759836	0.218167	3.48282	0.000496167	0.0105474
Ptma	up in PU.1-high	4297.46	0.52485	0.150866	3.4789	0.000503472	0.0106551
Eif3a	up in PU.1-high	18666.9	0.373602	0.10757	3.47309	0.000514503	0.0108645
Lilra5	up in PU.1-high	483.85	1.37167	0.395307	3.46988	0.000520696	0.0109512
Hcls1	up in PU.1-high	4994.23	0.40974	0.118106	3.46927	0.000521876	0.0109512
Ifngr2	up in PU.1-high	2358.28	0.417136	0.120422	3.46395	0.000532303	0.0110823
Arsk	up in PU.1-high	406.571	0.66548	0.192134	3.46362	0.000532955	0.0110823
Nrm	up in PU.1-high	551.638	0.715209	0.206492	3.46362	0.000532965	0.0110823
Tsc22d3	up in PU.1-high	2323.31	0.935575	0.270909	3.45347	0.000553429	0.0113835
Mcmbp	up in PU.1-high	1274.11	0.430773	0.12479	3.45199	0.000556465	0.0114336
Mapre1	up in PU.1-high	8305.41	0.387506	0.112321	3.44998	0.00056062	0.011503
B4galt4	up in PU.1-high	1637.78	0.507702	0.147177	3.4496	0.000561412	0.011503
Shc1	up in PU.1-high	865.107	0.585822	0.169882	3.4484	0.000563908	0.0115368
Mknk2	up in PU.1-high	875.234	0.551421	0.160279	3.44037	0.000580919	0.0117709
Sec11a	up in PU.1-high	792.792	0.692502	0.201913	3.4297	0.000604255	0.0120495
Mbd2	up in PU.1-high	2859.14	0.424764	0.123864	3.42928	0.000605187	0.0120495
Sf3b1	up in PU.1-high	10081.7	0.391009	0.114032	3.42896	0.000605905	0.0120495
Ndufa1	up in PU.1-high	2162.96	0.583716	0.170289	3.42779	0.000608519	0.0120734
Tnfrsf1b	up in PU.1-high	1841.26	0.47607	0.138906	3.42729	0.000609644	0.0120831
Eef1a1	up in PU.1-high	30555.1	0.563692	0.164659	3.42338	0.000618474	0.0121774
Rgs1	up in PU.1-high	751.875	0.957664	0.280025	3.41992	0.000626391	0.0122746
Zfp120	up in PU.1-high	961.441	0.559296	0.163602	3.41863	0.000629369	0.012295
Slco4a1	up in PU.1-high	247.242	0.993437	0.290821	3.41598	0.00063553	0.0123899
Selenop	up in PU.1-high	56310.2	0.459871	0.134648	3.41535	0.000636991	0.012393
Tmem123	up in PU.1-high	1384.58	0.495422	0.145492	3.40514	0.0006613	0.0128397
Tti1	up in PU.1-high	822.143	0.640531	0.18825	3.40255	0.000667592	0.0129206
Rab39	up in PU.1-high	1133.15	0.505863	0.148694	3.40204	0.000668857	0.0129206
Clgn	up in PU.1-high	680.649	0.601028	0.176833	3.39884	0.000676711	0.0130327
Zfp706	up in PU.1-high	7689.67	0.424503	0.124951	3.39735	0.000680418	0.0130908
1810037I17Rik	up in PU.1-high	1335.8	0.527599	0.155441	3.3942	0.000688304	0.0132025
Bach1	up in PU.1-high	1651.05	0.548507	0.161659	3.39298	0.000691363	0.0132251
Trim36	up in PU.1-high	1131.96	0.513666	0.151401	3.39274	0.000691964	0.0132251
Ccnb2	up in PU.1-high	78.2291	1.48088	0.436498	3.39263	0.000692259	0.0132251
Dek	up in PU.1-high	3785.31	0.412009	0.121696	3.38556	0.000710342	0.0135029
P2ry6	up in PU.1-high	2473.76	0.660428	0.19538	3.38022	0.00072429	0.0136997
Stard9	up in PU.1-high	1501.64	0.499214	0.147965	3.37388	0.000741173	0.0139912
Zfp869	up in PU.1-high	1203.66	0.5642	0.16732	3.37199	0.000746276	0.0140522
Sav1	up in PU.1-high	793.866	0.611514	0.181786	3.36392	0.000768444	0.0143077
Hnmt	up in PU.1-high	1081.15	0.525449	0.156206	3.36383	0.000768692	0.0143077
Cdkn2aipnl	up in PU.1-high	1232.26	0.635407	0.189256	3.3574	0.000786791	0.0145778
Mfsd1	up in PU.1-high	3439.93	0.530471	0.158077	3.35578	0.000791421	0.014632
Znrf2	up in PU.1-high	6445.87	0.434158	0.129384	3.35557	0.000792022	0.014632
Ccdc50	up in PU.1-high	5747.66	0.353821	0.105725	3.34663	0.000818005	0.0149525
Apobec3	up in PU.1-high	1495.65	0.512844	0.153338	3.34454	0.000824194	0.0150224
Pbxip1	up in PU.1-high	1648.83	0.624991	0.186895	3.34408	0.000825561	0.0150329
Agps	up in PU.1-high	4247.51	0.371758	0.111278	3.34079	0.000835406	0.0151398
Arhgap11a	up in PU.1-high	1991.73	0.528718	0.158435	3.33712	0.000846508	0.0152974
Snw1	up in PU.1-high	1489.81	0.412961	0.123772	3.33646	0.000848518	0.0153192
P2rx7	up in PU.1-high	1426.14	0.489677	0.147059	3.32981	0.000869055	0.0155572
Ifi207	up in PU.1-high	384.517	1.20366	0.361696	3.32781	0.000875324	0.015627
Itprid2	up in PU.1-high	1693.55	0.546962	0.164362	3.32778	0.000875415	0.015627
Srsf9	up in PU.1-high	1784.03	0.464236	0.139532	3.32708	0.000877607	0.0156515
Map3k20	up in PU.1-high	1778.97	0.649298	0.195381	3.32325	0.00088975	0.0158088
Tnpo1	up in PU.1-high	4343.61	0.353226	0.106397	3.31988	0.000900565	0.0159861
Tec	up in PU.1-high	1744.06	0.513715	0.15492	3.31601	0.000913114	0.0161486
Taf15	up in PU.1-high	2828.88	0.465616	0.14045	3.31518	0.000915838	0.016177
Mob1a	up in PU.1-high	11984.7	0.398888	0.120337	3.31475	0.000917264	0.016177
Pnrc2	up in PU.1-high	2058.67	0.5045	0.152215	3.3144	0.000918403	0.0161821
Rab11fip5	up in PU.1-high	3126.16	0.450302	0.135876	3.31406	0.000919515	0.0161867
Fcna	up in PU.1-high	46.8093	2.05145	0.619502	3.31145	0.000928139	0.0163084
Eif4ebp2	up in PU.1-high	2976.56	0.633685	0.191402	3.31075	0.00093047	0.0163248
Pccb	up in PU.1-high	876.143	0.618362	0.186791	3.31045	0.000931451	0.0163248
Nab1	up in PU.1-high	2597.41	0.716231	0.216362	3.31034	0.000931826	0.0163248
Prex1	up in PU.1-high	9553.31	0.386847	0.116867	3.31014	0.000932501	0.0163248
Sppl2a	up in PU.1-high	3190.76	0.405014	0.122422	3.30836	0.000938451	0.0164076
Smad5	up in PU.1-high	2430.42	0.432267	0.130767	3.30562	0.000947649	0.0165141
Stk4	up in PU.1-high	3635.03	0.402963	0.121948	3.3044	0.0009518	0.016541
Zfp710	up in PU.1-high	3357.5	0.43376	0.131392	3.30126	0.000962503	0.0166763
Golph3l	up in PU.1-high	1079.24	0.476543	0.144359	3.30109	0.000963087	0.0166763
Dhx40	up in PU.1-high	1090.35	0.532864	0.161576	3.29791	0.000974082	0.0167959
Spag7	up in PU.1-high	1635.22	0.512647	0.155462	3.29756	0.000975284	0.0167959
Hfe	up in PU.1-high	1491.15	0.637412	0.193367	3.29638	0.000979389	0.0168361
Txnip	up in PU.1-high	5411.33	0.493236	0.149658	3.29576	0.000981572	0.0168584
Lsm14a	up in PU.1-high	6141.71	0.387878	0.117724	3.29481	0.000984895	0.0169003
H2-DMa	up in PU.1-high	1839.3	0.503099	0.152727	3.29412	0.000987309	0.0169244
Tex261	up in PU.1-high	2030.09	0.524513	0.159358	3.2914	0.000996894	0.0170295
Bet1	up in PU.1-high	755.353	0.574269	0.174571	3.28961	0.00100327	0.0171077
Gas2l3	up in PU.1-high	325.771	0.858821	0.261416	3.28526	0.00101888	0.0173428
Cep192	up in PU.1-high	917.091	0.517529	0.157907	3.27743	0.00104756	0.0177133
2610001J05Rik	up in PU.1-high	970.301	0.554074	0.169171	3.27524	0.00105573	0.0178109
Scp2	up in PU.1-high	1495.55	0.42175	0.128809	3.27423	0.00105949	0.0178584
Cnih4	up in PU.1-high	1292.39	0.541505	0.165444	3.27305	0.00106395	0.0178667
Rps27a	up in PU.1-high	4964.87	0.608897	0.186073	3.27236	0.00106655	0.0178667
Peli1	up in PU.1-high	2076.13	0.42612	0.130321	3.26978	0.00107632	0.0180146
Dmac1	up in PU.1-high	490.253	0.655079	0.200721	3.26363	0.00109995	0.0183296
Liph	up in PU.1-high	675.129	0.707602	0.217042	3.26021	0.00111331	0.0185036
Cd9	up in PU.1-high	3244.46	0.502152	0.154162	3.25729	0.0011248	0.0185683
Tpp2	up in PU.1-high	2167.85	0.427767	0.131328	3.25724	0.001125	0.0185683
Clec4a2	up in PU.1-high	878.99	0.689026	0.211785	3.25341	0.00114027	0.0187554
Smc2	up in PU.1-high	583.069	0.678821	0.208683	3.25289	0.00114239	0.018774
Mis12	up in PU.1-high	1519.8	0.396094	0.121887	3.24968	0.00115537	0.0188926
Cgas	up in PU.1-high	854.832	0.6617	0.20369	3.24857	0.00115986	0.0189393
Ddx19a	up in PU.1-high	1374.55	0.507191	0.156725	3.23619	0.00121135	0.0195696
Chmp1b	up in PU.1-high	1377.56	0.47493	0.146934	3.23227	0.0012281	0.0197398
Skap2	up in PU.1-high	4576.95	0.367942	0.114	3.22756	0.0012485	0.0199834
Ccdc93	up in PU.1-high	3751.87	0.414163	0.128352	3.22676	0.00125199	0.0199888
Tbc1d13	up in PU.1-high	1329	0.556952	0.172858	3.22203	0.00127286	0.0202711
Crlf3	up in PU.1-high	1107.76	0.533089	0.165824	3.21479	0.00130541	0.0207028
Acaa1a	up in PU.1-high	976.518	0.475472	0.147964	3.21344	0.00131157	0.020766
Pcna	up in PU.1-high	1489.51	0.459813	0.143187	3.21129	0.00132141	0.0208697
Usp8	up in PU.1-high	7909.03	0.346981	0.108087	3.21019	0.00132647	0.0209323
Vav1	up in PU.1-high	3715.13	0.426423	0.132935	3.20775	0.00133777	0.0210871
Elmod3	up in PU.1-high	205.672	0.960071	0.29935	3.20719	0.00134041	0.0210998
Maf	up in PU.1-high	13084.9	0.418109	0.13043	3.20562	0.00134772	0.0211799
Dnmt1	up in PU.1-high	851.016	0.514132	0.160477	3.20377	0.00135639	0.0212182
4930579G24Rik	up in PU.1-high	72.8043	1.38455	0.432456	3.20161	0.00136664	0.0213182
Siva1	up in PU.1-high	400.215	0.660568	0.206603	3.19729	0.00138726	0.0215172
Zswim6	up in PU.1-high	3269.34	0.422063	0.132072	3.19571	0.00139487	0.0216001
Cebpb	up in PU.1-high	220.992	0.783485	0.245268	3.1944	0.00140123	0.0216451
Kat6a	up in PU.1-high	9641.76	0.367734	0.115225	3.19144	0.00141566	0.0217889
Clec4a1	up in PU.1-high	143.461	1.28344	0.402214	3.19095	0.00141804	0.0217889
Havcr2	up in PU.1-high	13788.2	0.445245	0.139668	3.18788	0.0014332	0.0219792
Casc3	up in PU.1-high	1688.86	0.482801	0.151554	3.18566	0.00144424	0.0220951
Il1rl1	up in PU.1-high	348.696	0.855608	0.268655	3.18478	0.00144865	0.0221447
Banf1	up in PU.1-high	634.334	0.53727	0.168755	3.18373	0.00145388	0.022207
Mlec	up in PU.1-high	10438.9	0.410431	0.129173	3.17737	0.00148618	0.0225705
Fhl3	up in PU.1-high	707.026	0.551438	0.17394	3.17028	0.00152293	0.022967
Psmd13	up in PU.1-high	626.277	0.512969	0.1623	3.16062	0.00157435	0.0236487
Fcgr3	up in PU.1-high	13520.8	0.406621	0.128678	3.15999	0.00157772	0.0236807
Brk1	up in PU.1-high	5797.85	0.391155	0.123853	3.15822	0.00158736	0.0237692
Sdhd	up in PU.1-high	1980.7	0.477493	0.151228	3.15745	0.00159158	0.023795
Syce2	up in PU.1-high	277.098	0.67973	0.215295	3.1572	0.00159294	0.0237966
Diaph2	up in PU.1-high	5692.66	0.422167	0.13376	3.15614	0.0015987	0.0238334
Tuba1b	up in PU.1-high	8037.52	0.347388	0.110069	3.1561	0.00159893	0.0238334
Ifitm2	up in PU.1-high	167.703	0.869405	0.276019	3.1498	0.00163383	0.0242175
B2m	up in PU.1-high	76113.4	0.346397	0.11007	3.14705	0.00164925	0.0243513
Sft2d1	up in PU.1-high	1189.54	0.512045	0.162832	3.14463	0.00166297	0.0244591
Zbtb12	up in PU.1-high	127.543	0.940254	0.300085	3.13329	0.00172858	0.0250756
Lyrm2	up in PU.1-high	380.194	0.590933	0.18877	3.13044	0.00174546	0.0252627
Npc2	up in PU.1-high	8392.38	0.359554	0.114876	3.12993	0.00174847	0.0252872
Lst1	up in PU.1-high	1518.82	0.536107	0.171413	3.12758	0.00176251	0.0254322
Stab1	up in PU.1-high	1216.96	0.540646	0.172969	3.12568	0.00177393	0.0255583
Aftph	up in PU.1-high	5741.98	0.471291	0.15107	3.1197	0.00181038	0.0259266
Ankrd13a	up in PU.1-high	4360.13	0.409012	0.13113	3.11913	0.00181387	0.025957
Cbl	up in PU.1-high	8459.12	0.369898	0.118858	3.11211	0.00185756	0.0264037
Rhoq	up in PU.1-high	2312.84	0.386511	0.12428	3.10999	0.00187093	0.0265645
Aggf1	up in PU.1-high	3194.28	0.397401	0.127843	3.1085	0.00188036	0.0266333
Slc31a1	up in PU.1-high	1154.84	0.643578	0.207145	3.1069	0.00189062	0.0267539
Itch	up in PU.1-high	5022.36	0.375899	0.12101	3.10635	0.00189415	0.0267641
Sec61b	up in PU.1-high	1188.07	0.584576	0.18824	3.10548	0.00189971	0.0268226
Uqcrb	up in PU.1-high	1211.66	0.641811	0.206737	3.10447	0.00190617	0.0268784
Gdi2	up in PU.1-high	16072	0.351842	0.113345	3.10418	0.00190805	0.0268784
Rpl36a	up in PU.1-high	5607.37	0.51474	0.165943	3.1019	0.0019228	0.0269687
Nop9	up in PU.1-high	345.498	0.57549	0.185804	3.0973	0.00195295	0.0272912
Hsd17b12	up in PU.1-high	286.066	0.836211	0.270222	3.09454	0.00197121	0.0274456
Tnfrsf23	up in PU.1-high	210.361	0.750965	0.242808	3.09284	0.0019825	0.0275425
Klrg2	up in PU.1-high	29.5905	2.44762	0.791745	3.09142	0.001992	0.0276341
Cfl1	up in PU.1-high	12699.6	0.427758	0.13841	3.09052	0.00199809	0.0276782
Ebf3	up in PU.1-high	2268.19	0.395458	0.128039	3.08858	0.00201112	0.027778
Lpp	up in PU.1-high	2038.66	0.445915	0.144447	3.08704	0.00202158	0.0278215
Cd38	up in PU.1-high	123.079	1.55491	0.50408	3.08465	0.00203789	0.0279969
C1qc	up in PU.1-high	31422.5	0.351551	0.11415	3.07972	0.00207194	0.0283507
Akap13	up in PU.1-high	16998.6	0.443837	0.144394	3.07378	0.00211364	0.0287538
Top2a	up in PU.1-high	547.15	0.916503	0.298302	3.0724	0.00212345	0.0288073
Cyb5r3	up in PU.1-high	6797.38	0.286954	0.0935813	3.06636	0.00216682	0.0292087
Ccr1	up in PU.1-high	138.871	1.26724	0.413271	3.06636	0.00216685	0.0292087
Xlr	up in PU.1-high	214.706	0.716042	0.233583	3.06547	0.00217327	0.0292539
Ankrd44	up in PU.1-high	4476.85	0.349854	0.114346	3.0596	0.00221632	0.0296859
Nckap1l	up in PU.1-high	11911.2	0.338507	0.110696	3.058	0.00222821	0.0298038
Sertad1	up in PU.1-high	207.713	0.807161	0.264114	3.0561	0.00224235	0.0299509
Tank	up in PU.1-high	790.356	0.529966	0.173445	3.05553	0.00224664	0.0299662
Trim30a	up in PU.1-high	2430.86	0.416718	0.136474	3.05346	0.00226219	0.0301016
Traf5	up in PU.1-high	307.507	0.710945	0.232842	3.05334	0.00226312	0.0301016
Hs3st3b1	up in PU.1-high	168.165	1.18128	0.387151	3.05121	0.00227918	0.030252
Fam49b	up in PU.1-high	6639.4	0.379426	0.124385	3.05041	0.00228532	0.0302912
Myd88	up in PU.1-high	1055.63	0.592202	0.194164	3.05	0.00228839	0.0303109
Plekhf2	up in PU.1-high	1497.05	0.534169	0.175363	3.04608	0.00231844	0.0306449
Eya4	up in PU.1-high	896.529	0.511197	0.168763	3.02908	0.00245297	0.0321553
Abhd17c	up in PU.1-high	3403.99	0.370555	0.122543	3.02389	0.00249551	0.0324493
Rdh14	up in PU.1-high	988.268	0.550817	0.182174	3.02357	0.00249808	0.0324493
Card6	up in PU.1-high	2882.21	0.524346	0.173614	3.02018	0.00252626	0.0326887
Fgf2	up in PU.1-high	191.021	1.07083	0.35478	3.0183	0.00254196	0.0328471
5031439G07Rik	up in PU.1-high	3643.28	0.384984	0.127652	3.01589	0.0025623	0.0330651
Eef1b2	up in PU.1-high	10888.1	0.496057	0.165044	3.00561	0.00265047	0.0339206
Lrba	up in PU.1-high	3809.31	0.365076	0.121477	3.00531	0.00265311	0.0339206
Ubl3	up in PU.1-high	6919.27	0.38269	0.127392	3.00403	0.00266432	0.034013
Zdhhc7	up in PU.1-high	724.491	0.544435	0.181311	3.00277	0.00267536	0.034131
Tnfaip8	up in PU.1-high	1775.99	0.358788	0.119704	2.9973	0.00272385	0.0346224
Rchy1	up in PU.1-high	669.353	0.548464	0.183005	2.99699	0.0027266	0.0346224
Romo1	up in PU.1-high	1035.9	0.526644	0.176029	2.99181	0.00277331	0.0350287
Ivns1abp	up in PU.1-high	14093.3	0.482439	0.161297	2.99099	0.00278074	0.0350528
Lap3	up in PU.1-high	2361.44	0.42032	0.140618	2.98909	0.00279809	0.0352013
S100a13	up in PU.1-high	319.301	0.666799	0.223118	2.98855	0.00280305	0.0352091
Sap30	up in PU.1-high	206.326	0.862878	0.288784	2.98797	0.00280835	0.0352376
Espl1	up in PU.1-high	118.59	1.12796	0.37756	2.9875	0.00281266	0.0352685
Prps1l3	up in PU.1-high	440.721	0.5436	0.182034	2.98626	0.00282412	0.0353423
F11r	up in PU.1-high	8573.46	0.429971	0.144165	2.98248	0.0028592	0.0356421
Snx3	up in PU.1-high	3187.13	0.511145	0.171432	2.98162	0.00286723	0.0356725
Atg5	up in PU.1-high	1115.61	0.466703	0.156986	2.97289	0.00295007	0.036487
Cntrl	up in PU.1-high	1285.65	0.48886	0.164516	2.9715	0.00296347	0.0366052
Fdx1	up in PU.1-high	255.41	0.770561	0.259625	2.96797	0.00299771	0.0369323
Gpsm3	up in PU.1-high	1031.73	0.606131	0.204327	2.96647	0.0030124	0.0370414
Tpm4	up in PU.1-high	3248.41	0.375142	0.126564	2.96406	0.00303608	0.0372414
Dock8	up in PU.1-high	4668.83	0.454684	0.153401	2.96402	0.00303649	0.0372414
Slc39a1	up in PU.1-high	724.963	0.426064	0.143784	2.96322	0.00304442	0.0373147
Gabpb2	up in PU.1-high	1677.94	0.387697	0.130894	2.96192	0.00305731	0.0374246
Cd163	up in PU.1-high	332.707	1.00013	0.337846	2.96032	0.00307315	0.0374948
Cd74	up in PU.1-high	2480.33	1.34685	0.456138	2.95273	0.00314976	0.038067
Ccr2	up in PU.1-high	96.0974	1.23743	0.419213	2.9518	0.00315931	0.0381477
Slain2	up in PU.1-high	2460.71	0.411689	0.139568	2.94973	0.00318056	0.0382187
Stag1	up in PU.1-high	3390.37	0.388267	0.131636	2.94955	0.00318238	0.0382187
Cybc1	up in PU.1-high	650.581	0.670264	0.227515	2.94602	0.00321892	0.0385602
Rassf3	up in PU.1-high	2637.22	0.575139	0.195384	2.94363	0.00324392	0.0387622
Mgat2	up in PU.1-high	459.594	0.581828	0.197676	2.94335	0.00324684	0.0387727
Fndc3a	up in PU.1-high	4398.84	0.408478	0.138855	2.94175	0.00326362	0.0388757
Ly6e	up in PU.1-high	16547.1	0.350072	0.119036	2.9409	0.00327259	0.0389581
Vps36	up in PU.1-high	1626.93	0.378604	0.128843	2.93849	0.00329819	0.0390676
Dse	up in PU.1-high	258.65	0.944333	0.321662	2.93579	0.00332695	0.0392454
Stard5	up in PU.1-high	266.774	0.860254	0.293635	2.92968	0.00339316	0.0395288
Haspin	up in PU.1-high	67.363	1.19571	0.408484	2.92719	0.00342042	0.0397546
Rpsa	up in PU.1-high	8496.56	0.584675	0.199847	2.92562	0.0034377	0.0398657
Cox14	up in PU.1-high	1688.32	0.488245	0.166892	2.92552	0.00343882	0.0398657
Hmgn1	up in PU.1-high	4127.48	0.42262	0.144616	2.92236	0.00347392	0.0402451
Nxt2	up in PU.1-high	3217.09	0.35361	0.121016	2.922	0.00347789	0.0402451
Nuak1	up in PU.1-high	2305.29	0.439623	0.150778	2.9157	0.00354887	0.0407692
Zfyve19	up in PU.1-high	691.561	0.511958	0.175992	2.90899	0.00362604	0.0413041
Mapk14	up in PU.1-high	6772.72	0.445255	0.153202	2.90633	0.00365695	0.0415101
Dhrs3	up in PU.1-high	2619.95	0.400467	0.138112	2.89958	0.00373665	0.0420887
Pros1	up in PU.1-high	3733.42	0.431082	0.148752	2.89799	0.00375567	0.0422031
Yeats4	up in PU.1-high	1357.68	0.435408	0.150257	2.89775	0.0037585	0.04221
Parvg	up in PU.1-high	5903.46	0.332072	0.11477	2.89338	0.00381125	0.0426516
Cmklr1	up in PU.1-high	2297.94	0.562705	0.194721	2.8898	0.00385482	0.0429875
Sbds	up in PU.1-high	2128.55	0.351609	0.121749	2.88799	0.00387709	0.0431601
Seh1l	up in PU.1-high	1030.95	0.517866	0.179412	2.88647	0.00389596	0.0433195
Chd1	up in PU.1-high	2937.13	0.365151	0.126715	2.88168	0.0039556	0.0438802
Xbp1	up in PU.1-high	2080.48	0.37496	0.130161	2.88075	0.00396736	0.0439594
Pmf1	up in PU.1-high	146.153	1.05539	0.366567	2.87912	0.00398793	0.0440847
Sdhc	up in PU.1-high	3149.99	0.346391	0.12033	2.87867	0.00399354	0.0440956
Dazap2	up in PU.1-high	20853	0.33065	0.114914	2.87737	0.00401003	0.0442264
Dnph1	up in PU.1-high	147.083	1.20763	0.420159	2.87422	0.00405024	0.0444394
Mt1	up in PU.1-high	1992.44	0.489513	0.17037	2.87323	0.00406293	0.0445262
Aff1	up in PU.1-high	3421.37	0.476839	0.166195	2.86916	0.00411564	0.0450004
Cdca3	up in PU.1-high	75.411	1.52399	0.531196	2.86897	0.00411808	0.0450012
Dtx4	up in PU.1-high	5795.72	0.363984	0.126974	2.8666	0.00414901	0.0452612
Rrm2	up in PU.1-high	108.503	1.31696	0.459626	2.86528	0.00416638	0.0453728
Pip4k2a	up in PU.1-high	25100.3	0.323346	0.112969	2.86225	0.00420642	0.0457035
Usp21	up in PU.1-high	1579.53	0.50242	0.175577	2.86154	0.00421594	0.0457035
Cybb	up in PU.1-high	293.648	0.781525	0.273213	2.8605	0.00422976	0.0458272
Rps21	up in PU.1-high	2898.31	0.656242	0.229446	2.86012	0.00423477	0.0458554
Trim12c	up in PU.1-high	1207.76	0.772244	0.2701	2.85911	0.00424834	0.0459501
Rps27l	up in PU.1-high	1139.87	0.555289	0.194242	2.85875	0.00425313	0.0459758
Zhx1	up in PU.1-high	4779.73	0.360358	0.126127	2.8571	0.00427528	0.0460606
Cebpg	up in PU.1-high	6761.63	0.421835	0.147674	2.85653	0.00428304	0.0460638
Rcor1	up in PU.1-high	1179.17	0.447412	0.156742	2.85444	0.00431126	0.0462629
Mcm3	up in PU.1-high	1325.19	0.413228	0.1448	2.85378	0.00432019	0.0462798
Sgpl1	up in PU.1-high	1846.24	0.467967	0.164211	2.84978	0.00437492	0.0466046
Map4k4	up in PU.1-high	8149.7	0.380364	0.133504	2.84908	0.00438459	0.0466554
Kpnb1	up in PU.1-high	7657.83	0.330973	0.116184	2.8487	0.00438984	0.0466853
Fam167b	up in PU.1-high	707.764	0.548582	0.192842	2.84472	0.00444508	0.0471411
Gns	up in PU.1-high	9005.49	0.28803	0.101268	2.84423	0.00445187	0.0471869
Zcchc9	up in PU.1-high	2488.42	0.534235	0.187917	2.84293	0.00447015	0.0472754
March8	up in PU.1-high	1919.62	0.368183	0.129609	2.84071	0.00450133	0.0474208
Tnfrsf1a	up in PU.1-high	1145.85	0.469482	0.165329	2.83969	0.00451575	0.0475464
Ly96	up in PU.1-high	917.052	0.610945	0.2156	2.83369	0.00460139	0.0481213
Rps19	up in PU.1-high	3405.24	0.610286	0.215432	2.83284	0.00461361	0.0481295
Morn2	up in PU.1-high	122.077	0.9698	0.342363	2.83267	0.00461616	0.0481295
Snx5	up in PU.1-high	23630.8	0.335541	0.118468	2.83233	0.00462105	0.0481295
Chmp4b	up in PU.1-high	3454.56	0.383871	0.135559	2.83176	0.00462924	0.0481295
Cotl1	up in PU.1-high	2779.2	0.458229	0.162158	2.82581	0.00471606	0.0488189
Galnt10	up in PU.1-high	465.226	0.462108	0.163545	2.82557	0.00471964	0.04882
Tmsb4x	up in PU.1-high	97816.1	0.412257	0.146085	2.82203	0.00477208	0.0491584
Ildr1	up in PU.1-high	74.3431	1.51568	0.53715	2.8217	0.00477693	0.0491601
Dstn	up in PU.1-high	3564.44	0.384074	0.136321	2.81741	0.0048412	0.0496602
Zfp809	up in PU.1-high	1019.81	0.481568	0.170957	2.81689	0.00484908	0.0496602
Fam111a	up in PU.1-high	1829.95	0.418244	0.148593	2.81469	0.00488246	0.0498639
Mcm10	up in PU.1-high	17.7508	3.88714	1.38114	2.81446	0.00488599	0.0498733
Dennd6a	up in PU.1-high	3855.69	0.338925	0.120493	2.81281	0.00491105	0.0499951
Mtus1	up in PU.1-high	12690.6	0.350481	0.124639	2.81196	0.00492401	0.0500479
Ptbp3	up in PU.1-high	7751.06	0.311942	0.110956	2.8114	0.00493257	0.0500803
Acer3	up in PU.1-high	1231.42	0.450463	0.16036	2.80908	0.00496838	0.0503735
Adrb2	up in PU.1-high	501.626	0.868124	0.30905	2.80901	0.00496938	0.0503735
Fchsd2	up in PU.1-high	4170.01	0.357382	0.127576	2.80132	0.00508935	0.0512174
Klhl18	up in PU.1-high	1125.25	0.451595	0.161211	2.80126	0.00509028	0.0512174
Ccdc88b	up in PU.1-high	723.522	0.503883	0.180033	2.79883	0.00512885	0.051385
Ptpn18	up in PU.1-high	1053.38	0.657549	0.23495	2.79868	0.00513121	0.051385
B3gnt3	up in PU.1-high	13.466	3.04485	1.0881	2.79832	0.00513688	0.05141
Pacsin2	up in PU.1-high	9757.81	0.350969	0.125437	2.79796	0.00514257	0.0514176
Nop16	up in PU.1-high	304.208	0.65516	0.2342	2.79744	0.00515089	0.0514738
Cdc42se1	up in PU.1-high	2644.07	0.441825	0.15799	2.79654	0.00516533	0.051591
Ssh2	up in PU.1-high	14901.6	0.437093	0.156422	2.79432	0.00520089	0.0518918
Snn	up in PU.1-high	8040.61	0.3163	0.113399	2.78926	0.00528287	0.0522987
Parp9	up in PU.1-high	620.392	0.529789	0.190036	2.78783	0.00530623	0.0524655
Vwa5a	up in PU.1-high	3204.77	0.324702	0.116566	2.78556	0.00534356	0.0527078
Atp5j2	up in PU.1-high	1601.79	0.378063	0.135917	2.78157	0.00540973	0.0532502
Ptgs1	up in PU.1-high	7800.83	0.419356	0.150865	2.77967	0.00544144	0.0534518
C3ar1	up in PU.1-high	3653.45	0.469099	0.169008	2.77561	0.00550989	0.0538854
Rhob	up in PU.1-high	17493	0.457414	0.164817	2.77529	0.00551533	0.0538996
Prdm11	up in PU.1-high	229.165	0.737087	0.265621	2.77496	0.00552083	0.0539257
Cbr2	up in PU.1-high	461.223	0.874435	0.315218	2.77406	0.00553614	0.0540476
Txndc17	up in PU.1-high	2177.58	0.354755	0.128009	2.77133	0.00558278	0.0544192
Spcs1	up in PU.1-high	1528.4	0.455607	0.164505	2.76956	0.00561327	0.0546605
Taldo1	up in PU.1-high	1292.35	0.468216	0.169355	2.7647	0.00569753	0.0553114
Rab27a	up in PU.1-high	1919.4	0.490435	0.177485	2.76324	0.00572299	0.0554247
Slbp	up in PU.1-high	638.803	0.43635	0.157996	2.76178	0.00574866	0.0555409
Cmtm3	up in PU.1-high	1423.75	0.465347	0.16865	2.75925	0.00579343	0.0557592
U2af1	up in PU.1-high	401.016	0.584735	0.212123	2.75659	0.00584084	0.0561587
Tmem63a	up in PU.1-high	1617.36	0.391628	0.14208	2.75639	0.00584432	0.0561639
Npm1	up in PU.1-high	11938.4	0.366601	0.133062	2.75511	0.00586727	0.056284
Arap1	up in PU.1-high	1882.41	0.418351	0.15192	2.75376	0.00589146	0.0563609
Fam107b	up in PU.1-high	1929.11	0.298676	0.108538	2.75181	0.00592661	0.0566688
Pik3r5	up in PU.1-high	10340.2	0.52615	0.191434	2.74846	0.00598757	0.056939
Selenof	up in PU.1-high	5755.93	0.429727	0.156379	2.74799	0.00599624	0.056939
Helb	up in PU.1-high	151.661	0.719716	0.262073	2.74624	0.00602822	0.0571526
Myof	up in PU.1-high	67.8274	1.73045	0.630342	2.74525	0.00604642	0.0572397
Commd1	up in PU.1-high	361.565	0.606357	0.22115	2.74184	0.00610963	0.0576661
Fnbp1	up in PU.1-high	9587.8	0.320426	0.117119	2.7359	0.00622098	0.0584276
Btg1	up in PU.1-high	2104.37	0.387864	0.141828	2.73475	0.00624277	0.0585455
Lims1	up in PU.1-high	5795.44	0.340065	0.124579	2.7297	0.00633912	0.0593323
Hmgb2	up in PU.1-high	538.631	0.612533	0.224688	2.72615	0.00640772	0.0598274
Clec4n	up in PU.1-high	46.4882	1.43075	0.525632	2.72197	0.00648939	0.0602943
0610030E20Rik	up in PU.1-high	1019.38	0.431458	0.158529	2.72164	0.00649596	0.0603259
Fndc3b	up in PU.1-high	1380.08	0.440944	0.162201	2.7185	0.00655778	0.0607815
Lpcat1	up in PU.1-high	1422.23	0.426265	0.156841	2.71782	0.00657134	0.060848
Rps12	up in PU.1-high	8400.08	0.523872	0.192872	2.71616	0.00660436	0.0610943
Cd84	up in PU.1-high	2911.62	0.436735	0.160893	2.71444	0.00663874	0.0613528
H2-Ab1	up in PU.1-high	915.914	1.4298	0.526896	2.71363	0.00665498	0.061473
Ulk2	up in PU.1-high	11658	0.426451	0.157228	2.71231	0.00668159	0.0616292
Magoh	up in PU.1-high	842.468	0.495034	0.182581	2.71131	0.00670175	0.0617852
Tardbp	up in PU.1-high	3780.98	0.360442	0.133446	2.70104	0.00691237	0.063116
Nedd1	up in PU.1-high	306.178	0.615297	0.227977	2.69894	0.00695613	0.0634851
Rasa1	up in PU.1-high	2592.29	0.333654	0.123708	2.69712	0.00699431	0.0637427
Hck	up in PU.1-high	2120.16	0.471481	0.17483	2.69679	0.00700109	0.0637427
St3gal6	up in PU.1-high	4222.07	0.386232	0.143297	2.69532	0.00703208	0.0639332
Zfp467	up in PU.1-high	883.614	0.541164	0.201329	2.68795	0.00718918	0.0648968
Pbx2	up in PU.1-high	930.596	0.514199	0.191475	2.68547	0.00724283	0.0652135
Btbd7	up in PU.1-high	2700.03	0.38628	0.143846	2.68538	0.00724481	0.0652135
Ciao2a	up in PU.1-high	1758.73	0.408396	0.152162	2.68396	0.00727561	0.0653164
Fcgr2b	up in PU.1-high	3232.36	0.440931	0.164286	2.68392	0.00727646	0.0653164
Fam129a	up in PU.1-high	1346.07	0.599486	0.22362	2.68083	0.00734404	0.065734
Cd34	up in PU.1-high	2008.05	0.434318	0.162052	2.68011	0.00735972	0.0658078
Tab2	up in PU.1-high	14074.1	0.33733	0.125899	2.67938	0.00737591	0.0658645
Tor4a	up in PU.1-high	556.898	0.472582	0.176506	2.67743	0.00741888	0.0661551
Mydgf	up in PU.1-high	2090.59	0.47519	0.177633	2.67512	0.00747023	0.0664024
0610040J01Rik	up in PU.1-high	2373.54	0.405211	0.151601	2.67289	0.00752016	0.0667769
Chfr	up in PU.1-high	493.615	0.599455	0.224372	2.6717	0.00754681	0.0669799
Rpl27	up in PU.1-high	2431.34	0.43178	0.161669	2.67077	0.00756781	0.067075
Snip1	up in PU.1-high	345.836	0.648296	0.242797	2.67011	0.00758256	0.0671744
Tpm3-rs7	up in PU.1-high	1265.32	0.343427	0.128743	2.66754	0.00764089	0.067515
Rpp30	up in PU.1-high	289.823	0.694831	0.260516	2.66714	0.00765006	0.067515
Uqcrq	up in PU.1-high	1506.84	0.364347	0.136667	2.66595	0.00767711	0.0676972
Snrpb2	up in PU.1-high	1825.66	0.336021	0.126063	2.6655	0.00768739	0.0677565
Plekhj1	up in PU.1-high	372.187	0.484534	0.181799	2.66521	0.00769393	0.0677828
Tnks2	up in PU.1-high	7642.41	0.364891	0.137272	2.65815	0.00785706	0.0688062
Slc26a2	up in PU.1-high	1536.67	0.376065	0.141649	2.6549	0.00793324	0.0693776
Cebpd	up in PU.1-high	435.422	0.580236	0.218775	2.6522	0.00799682	0.069614
Nras	up in PU.1-high	7699.36	0.287894	0.108605	2.65084	0.00802926	0.0698326
C1qbp	up in PU.1-high	1248.21	0.398149	0.150234	2.65018	0.00804483	0.0698723
Kif1c	up in PU.1-high	778.103	0.486138	0.183481	2.64952	0.00806053	0.0699767
Zfp213	up in PU.1-high	141.543	0.774877	0.293173	2.64307	0.00821572	0.070936
Fubp1	up in PU.1-high	2034.2	0.344556	0.130403	2.64223	0.00823609	0.0710301
Wapl	up in PU.1-high	4694.58	0.369942	0.140023	2.64201	0.00824145	0.0710301
Il10ra	up in PU.1-high	1970.21	0.437254	0.165587	2.64064	0.00827507	0.0712547
Lars2	up in PU.1-high	126412	0.455843	0.172659	2.64013	0.00828737	0.0712961
Elmo1	up in PU.1-high	10582.1	0.28138	0.106606	2.63944	0.00830421	0.0714059
Reep3	up in PU.1-high	4368.73	0.356382	0.135029	2.6393	0.00830764	0.0714059
Cx3cr1	up in PU.1-high	15710.7	0.330943	0.125416	2.63877	0.00832084	0.0714227
Tifab	up in PU.1-high	4770.78	0.339644	0.128863	2.63569	0.00839665	0.0718791
Lrp4	up in PU.1-high	528.456	0.538292	0.204378	2.63381	0.00844329	0.0721811
Rbm8a	up in PU.1-high	1423.26	0.399384	0.151812	2.63078	0.00851886	0.0725885
Aph1a	up in PU.1-high	141.967	0.900885	0.342465	2.63059	0.00852369	0.0725885
Pkib	up in PU.1-high	3071.55	0.442852	0.168373	2.63019	0.00853363	0.0725885
Mfap3	up in PU.1-high	1401.24	0.379972	0.144837	2.62345	0.00870441	0.0736857
Gas6	up in PU.1-high	1509.52	0.471292	0.179747	2.62197	0.00874224	0.0739564
Rnf19b	up in PU.1-high	1217.01	0.357422	0.136322	2.6219	0.00874415	0.0739564
Eml4	up in PU.1-high	2004.3	0.432134	0.16487	2.62106	0.00876569	0.07404
Slamf9	up in PU.1-high	975.09	0.365098	0.139409	2.61889	0.00882157	0.07438
Rpl13a	up in PU.1-high	504.839	0.51828	0.198007	2.61749	0.00885797	0.0746208
Prrg4	up in PU.1-high	53.8244	1.68941	0.645492	2.61724	0.00886442	0.0746421
Arf6	up in PU.1-high	1080.1	0.472423	0.180526	2.61692	0.00887262	0.0746453
Rps20	up in PU.1-high	6151.9	0.502298	0.192412	2.61053	0.00904016	0.0755873
Olfr99	up in PU.1-high	14.1511	3.49894	1.34044	2.61029	0.00904658	0.0756078
Rps7	up in PU.1-high	3503.95	0.434596	0.166782	2.60578	0.00916659	0.0762428
Incenp	up in PU.1-high	542.453	0.477269	0.183257	2.60437	0.00920436	0.0763462
Pex2	up in PU.1-high	663.695	0.398321	0.152977	2.6038	0.00921962	0.0764169
Nrip1	up in PU.1-high	6518.43	0.365488	0.140432	2.60259	0.00925221	0.0765871
Fam174a	up in PU.1-high	1244.2	0.355777	0.136849	2.59977	0.00932868	0.076934
Rfwd3	up in PU.1-high	775.753	0.464765	0.178786	2.59955	0.00933451	0.076934
Ikzf2	up in PU.1-high	354.797	0.626723	0.241181	2.59857	0.00936142	0.0771224
Dhx15	up in PU.1-high	2635.7	0.297392	0.114492	2.59749	0.00939071	0.0773302
Nfatc2ip	up in PU.1-high	197.623	0.654501	0.252203	2.59514	0.00945526	0.0776268
Hcst	up in PU.1-high	425.343	0.56532	0.217976	2.5935	0.00950045	0.0778971
Srsf3	up in PU.1-high	5164.27	0.348061	0.134335	2.59098	0.00957028	0.078233
Tnfaip1	up in PU.1-high	1745.95	0.474824	0.183336	2.58992	0.0095999	0.0783416
Rpl12	up in PU.1-high	10891.5	0.446083	0.172569	2.58495	0.00973924	0.0791035
Tmpo	up in PU.1-high	1015.73	0.385639	0.149209	2.58456	0.0097504	0.0791035
Ptp4a2	up in PU.1-high	24213.1	0.334175	0.129377	2.58297	0.00979549	0.079326
Pabpc1	up in PU.1-high	19701.5	0.364746	0.141545	2.57689	0.0099693	0.0804003
Ndufa3	up in PU.1-high	1425.73	0.440235	0.170931	2.57551	0.0100091	0.0806103
Nmrk1	up in PU.1-high	197.706	0.619454	0.240736	2.57317	0.0100773	0.0809539
Prkx	up in PU.1-high	1553.42	0.353196	0.137293	2.57257	0.0100947	0.0810351
Eif4e3	up in PU.1-high	1273.52	0.491693	0.191235	2.57114	0.0101365	0.0812244
Ppfia4	up in PU.1-high	6457.66	0.295359	0.114893	2.57074	0.0101482	0.081251
Bmp2k	up in PU.1-high	9268.53	0.312507	0.121563	2.57073	0.0101484	0.081251
Map3k3	up in PU.1-high	840.206	0.503959	0.196472	2.56504	0.0103163	0.0824224
Copz1	up in PU.1-high	2706.16	0.378796	0.147846	2.56209	0.0104043	0.0828473
Abraxas2	up in PU.1-high	1153.41	0.347111	0.135636	2.55913	0.0104934	0.0832432
Snx2	up in PU.1-high	2639.26	0.351426	0.1375	2.55583	0.0105934	0.083758
Itgam	up in PU.1-high	29425.1	0.359111	0.140588	2.55435	0.0106386	0.08391
Pnp	up in PU.1-high	3944.22	0.346786	0.135797	2.55371	0.0106581	0.0840253
Cdk1	up in PU.1-high	105.232	0.930722	0.364496	2.55345	0.0106662	0.0840414
Sh3bp2	up in PU.1-high	1003.3	0.390946	0.153259	2.55088	0.0107451	0.0845011
Qprt	up in PU.1-high	240.154	0.853437	0.334594	2.55066	0.0107518	0.0845143
Psme1	up in PU.1-high	6255.64	0.339819	0.133581	2.54393	0.0109614	0.0857065
Racgap1	up in PU.1-high	153.042	1.04361	0.410431	2.54271	0.0109997	0.0859356
Dna2	up in PU.1-high	38.2941	1.83385	0.721528	2.54162	0.0110339	0.0860616
Fnip1	up in PU.1-high	1761.25	0.441029	0.173553	2.54118	0.0110479	0.0861216
Tagln2	up in PU.1-high	1474.89	0.519767	0.204545	2.54109	0.0110506	0.0861216
Arhgdia	up in PU.1-high	13607.2	0.315276	0.124093	2.54064	0.0110651	0.0861778
Gpr65	up in PU.1-high	316.609	0.829285	0.326617	2.53902	0.0111164	0.0864576
Eif3j1	up in PU.1-high	802.494	0.5508	0.217083	2.53728	0.0111718	0.0867463
Rhoa	up in PU.1-high	6195.41	0.298051	0.1175	2.5366	0.0111935	0.0868088
Sem1	up in PU.1-high	1081.59	0.388834	0.153573	2.53191	0.0113442	0.0876562
Depdc1b	up in PU.1-high	18.9706	3.11144	1.22955	2.53056	0.0113881	0.0878681
Casp7	up in PU.1-high	334.881	0.533435	0.21094	2.52885	0.0114438	0.0880331
Upb1	up in PU.1-high	11.1491	4.77566	1.88874	2.52849	0.0114553	0.0880862
Wipf1	up in PU.1-high	5695.2	0.42876	0.169694	2.52667	0.0115149	0.0884018
Ccl12	up in PU.1-high	1011.15	0.703989	0.278963	2.5236	0.0116161	0.0889806
Ncf1	up in PU.1-high	18002.3	0.374197	0.148335	2.52265	0.0116475	0.0891321
Slc13a3	up in PU.1-high	274.162	0.53705	0.212932	2.52216	0.0116636	0.0892198
Sbno2	up in PU.1-high	517.006	0.536568	0.213256	2.51608	0.0118669	0.0903028
Frmd4a	up in PU.1-high	9881.27	0.339134	0.134853	2.51483	0.0119089	0.0905502
Clec10a	up in PU.1-high	58.5688	1.60127	0.636781	2.51464	0.0119154	0.0905635
Tgds	up in PU.1-high	138.911	0.861943	0.342798	2.51444	0.0119223	0.0905798
Tfpi	up in PU.1-high	695.471	0.609056	0.242381	2.5128	0.0119776	0.0908793
Exosc3	up in PU.1-high	463.515	0.45912	0.183346	2.50412	0.0122756	0.092563
Adora3	up in PU.1-high	506.471	0.516295	0.20635	2.50204	0.0123479	0.0929977
Epsti1	up in PU.1-high	1024.03	0.445938	0.178308	2.50094	0.0123863	0.0932368
Nsmaf	up in PU.1-high	740.15	0.449145	0.179655	2.50004	0.0124178	0.0932659
Fam122b	up in PU.1-high	393.902	0.510892	0.204554	2.49759	0.012504	0.0938759
Ahrr	up in PU.1-high	31.2546	1.67659	0.671578	2.49649	0.0125429	0.0940649
Smarcd2	up in PU.1-high	746.832	0.473186	0.18984	2.49256	0.0126827	0.094658
H2az2	up in PU.1-high	1022.84	0.464739	0.186481	2.49216	0.0126969	0.0946899
Osgep	up in PU.1-high	1261.58	0.438355	0.176002	2.49062	0.012752	0.0949521
Khk	up in PU.1-high	1156.59	0.356948	0.143587	2.48594	0.0129209	0.0959783
Macroh2a1	up in PU.1-high	1688.18	0.382487	0.153934	2.48474	0.0129645	0.0960309
Kdm1b	up in PU.1-high	819.98	0.506928	0.204232	2.48212	0.0130603	0.0965306
Gpx3	up in PU.1-high	262.834	1.05744	0.426529	2.47918	0.0131685	0.0970668
Tbc1d8	up in PU.1-high	849.27	0.519793	0.209778	2.47782	0.0132186	0.0972857
Rps3	up in PU.1-high	18603.9	0.362605	0.146406	2.4767	0.0132601	0.0974406
Slc25a45	up in PU.1-high	902.856	0.449674	0.181628	2.47579	0.0132941	0.0976099
Tyms	up in PU.1-high	179.808	0.811116	0.327635	2.47567	0.0132986	0.0976099
Sord	up in PU.1-high	549.946	0.548706	0.22192	2.47254	0.0134156	0.0983551
Themis2	up in PU.1-high	2141.49	0.416271	0.168383	2.47216	0.0134298	0.0984034
Arhgap12	up in PU.1-high	2664.43	0.360219	0.145714	2.47209	0.0134325	0.0984034
Mettl25	up in PU.1-high	179.494	0.663435	0.268497	2.47092	0.0134764	0.0986493
Ganc	up in PU.1-high	932.071	0.434287	0.175835	2.46986	0.0135166	0.0989046
Ipmk	up in PU.1-high	2511.92	0.448576	0.181782	2.46766	0.0135999	0.0992861
Fbrsl1	up in PU.1-high	2373.7	0.375408	0.152202	2.46652	0.0136435	0.0995279
Mcfd2	up in PU.1-high	2677.94	0.391816	0.158867	2.46632	0.0136511	0.0995452
Cenpe	up in PU.1-high	104.25	0.963387	0.391157	2.46292	0.0137812	0.100111
Tmem268	up in PU.1-high	749.45	0.575194	0.233657	2.46171	0.0138278	0.100335
Ggh	up in PU.1-high	370.573	0.596747	0.24243	2.46153	0.0138347	0.100346
Ube2g2	up in PU.1-high	1790.53	0.424039	0.172571	2.45718	0.0140031	0.101259
Aurka	up in PU.1-high	46.4204	1.15091	0.468536	2.45639	0.0140342	0.101369
Vcam1	up in PU.1-high	557.085	0.715289	0.291766	2.45158	0.0142229	0.102134
Rgs19	up in PU.1-high	2890.6	0.366537	0.149513	2.45155	0.0142243	0.102134
Prdx1	up in PU.1-high	3565.39	0.314925	0.12846	2.45154	0.0142248	0.102134
Sbf2	up in PU.1-high	3671.89	0.306286	0.124938	2.45151	0.014226	0.102134
Fbxl14	up in PU.1-high	1195.66	0.45686	0.1864	2.45096	0.0142477	0.102175
Wdr1	up in PU.1-high	3809.51	0.265148	0.108589	2.44177	0.0146156	0.104147
Cenpx	up in PU.1-high	695.212	0.45107	0.184766	2.4413	0.0146345	0.104224
Tgfbi	up in PU.1-high	436.48	0.64312	0.263441	2.44123	0.0146374	0.104224
Commd8	up in PU.1-high	6710	0.288215	0.118087	2.44071	0.0146584	0.104334
Zkscan7	up in PU.1-high	203.573	0.694289	0.284514	2.44026	0.0146766	0.104367
Fundc1	up in PU.1-high	2072.04	0.32058	0.131375	2.44019	0.0146794	0.104367
Parp12	up in PU.1-high	1021.86	0.454974	0.186466	2.43998	0.0146881	0.104386
Prr13	up in PU.1-high	2287.48	0.460285	0.188653	2.43986	0.0146931	0.104386
Khsrp	up in PU.1-high	1212.84	0.466536	0.191248	2.43943	0.0147103	0.10447
Mrm2	up in PU.1-high	108.802	0.937839	0.384979	2.43608	0.0148474	0.105247
Cflar	up in PU.1-high	8542.8	0.28273	0.116136	2.43448	0.0149132	0.105556
Rab29	up in PU.1-high	363.357	0.624978	0.256895	2.43281	0.014982	0.105925
Myo1f	up in PU.1-high	3518.2	0.328465	0.13522	2.42913	0.0151353	0.106732
Sys1	up in PU.1-high	535.931	0.461254	0.189962	2.42814	0.0151765	0.106825
Trim30c	up in PU.1-high	208.813	0.863557	0.35609	2.42511	0.0153037	0.107418
Nfatc1	up in PU.1-high	2610.76	0.288138	0.118822	2.42495	0.0153103	0.107418
Il18r1	up in PU.1-high	19.1256	3.16589	1.30578	2.42451	0.0153289	0.107423
Snapc5	up in PU.1-high	1900.84	0.296545	0.122405	2.42266	0.0154074	0.10786
Hacd2	up in PU.1-high	562.525	0.505814	0.208827	2.42217	0.0154282	0.107918
Idh2	up in PU.1-high	1698.56	0.288944	0.119302	2.42196	0.0154372	0.107942
Dtx3l	up in PU.1-high	1591.46	0.369858	0.152728	2.42168	0.015449	0.107984
Smim11	up in PU.1-high	671.876	0.476409	0.196931	2.41916	0.0155564	0.108496
Glrx5	up in PU.1-high	483.883	0.566557	0.234262	2.41848	0.0155854	0.10854
Casp2	up in PU.1-high	521.438	0.551305	0.227979	2.41823	0.0155962	0.10856
4931406C07Rik	up in PU.1-high	3002	0.404397	0.167353	2.41644	0.0156732	0.108992
Ccndbp1	up in PU.1-high	2565.82	0.425526	0.176195	2.41508	0.0157317	0.109348
Igfbp4	up in PU.1-high	765.303	0.609987	0.25272	2.41369	0.0157921	0.109617
Skp2	up in PU.1-high	329.547	0.562324	0.233	2.41341	0.0158042	0.109622
Derl1	up in PU.1-high	1257.2	0.353032	0.146288	2.41327	0.0158101	0.109623
Mis18a	up in PU.1-high	279.122	0.673175	0.279035	2.41251	0.0158431	0.109812
Ppfia1	up in PU.1-high	2004.37	0.303994	0.126118	2.41039	0.0159353	0.110131
Cep128	up in PU.1-high	370.177	0.615847	0.255567	2.40973	0.0159645	0.110252
Tmem160	up in PU.1-high	259.937	0.707904	0.294111	2.40693	0.0160872	0.110938
Pla2g12a	up in PU.1-high	347.782	0.677466	0.282043	2.40199	0.0163061	0.111922
Elf4	up in PU.1-high	2625.85	0.389178	0.162256	2.39855	0.0164603	0.112736
Pes1	up in PU.1-high	1322.83	0.363061	0.151427	2.3976	0.0165029	0.112906
Birc5	up in PU.1-high	122.706	1.03454	0.432092	2.39427	0.0166536	0.11353
Mrpl9	up in PU.1-high	918.573	0.422226	0.176373	2.39394	0.0166686	0.113585
Rad51ap1	up in PU.1-high	71.0671	1.5482	0.64675	2.39381	0.0166744	0.113585
Taf6	up in PU.1-high	239.365	0.535662	0.223786	2.39363	0.0166823	0.113585
1110032A03Rik	up in PU.1-high	2419.51	0.449093	0.187625	2.39356	0.0166856	0.113585
Preb	up in PU.1-high	1718.57	0.559995	0.234142	2.39169	0.016771	0.114044
Lmbr1l	up in PU.1-high	60.2084	1.51783	0.635126	2.38981	0.0168572	0.114381
Cenpq	up in PU.1-high	130.271	0.827153	0.346677	2.38595	0.0170352	0.115183
Skil	up in PU.1-high	8730.24	0.253638	0.106319	2.38563	0.0170501	0.115241
Phactr4	up in PU.1-high	1484.4	0.403975	0.169409	2.38461	0.017097	0.115437
Unc119b	up in PU.1-high	342.049	0.558642	0.234335	2.38394	0.0171282	0.115565
Galnt12	up in PU.1-high	304.729	0.617267	0.259018	2.38311	0.0171673	0.115738
Cd22	up in PU.1-high	176.159	0.795829	0.334183	2.38142	0.0172461	0.11595
Ccdc34	up in PU.1-high	886.773	0.517927	0.21767	2.37941	0.0173402	0.116132
Gatd1	up in PU.1-high	318.719	0.515457	0.21672	2.37845	0.0173858	0.116233
Erbin	up in PU.1-high	5092.21	0.300129	0.126273	2.37682	0.0174624	0.116541
Rnf7	up in PU.1-high	4494.71	0.289033	0.121782	2.37337	0.0176268	0.117227
Rbm47	up in PU.1-high	1251.85	0.516313	0.217644	2.37229	0.0176784	0.117447
Tgs1	up in PU.1-high	3549.73	0.317935	0.134084	2.37117	0.0177317	0.117519
Akr1a1	up in PU.1-high	14950.7	0.290645	0.122575	2.37116	0.0177325	0.117519
Lpar5	up in PU.1-high	195.661	0.851965	0.359677	2.36869	0.0178511	0.1181
Nedd8	up in PU.1-high	2319.79	0.346154	0.146153	2.36844	0.0178634	0.11814
Pdcd6ip	up in PU.1-high	4007.56	0.303438	0.128178	2.36732	0.0179173	0.118415
Rpl5	up in PU.1-high	13892.5	0.365833	0.154751	2.36401	0.0180783	0.119148
Wdr41	up in PU.1-high	1194.25	0.398916	0.168856	2.36246	0.0181541	0.119565
Stag2	up in PU.1-high	4433.79	0.345585	0.14632	2.36185	0.0181841	0.11968
Gcm2	up in PU.1-high	11.8463	3.24631	1.37666	2.35811	0.0183681	0.12049
Pik3cb	up in PU.1-high	1918.73	0.3006	0.127484	2.35794	0.0183768	0.12049
Iqgap3	up in PU.1-high	340.362	0.61331	0.260284	2.35631	0.0184575	0.120894
Fubp3	up in PU.1-high	1052.55	0.404603	0.171723	2.35613	0.0184663	0.12091
Mpeg1	up in PU.1-high	15639.9	0.400621	0.170407	2.35096	0.0187249	0.12225
Fcgr4	up in PU.1-high	77.2301	1.20133	0.511344	2.34936	0.0188056	0.122542
Cox6b1	up in PU.1-high	2889.41	0.360068	0.153503	2.34567	0.0189929	0.123262
Nfkbia	up in PU.1-high	1204.03	0.560993	0.239224	2.34505	0.0190244	0.123356
Prim1	up in PU.1-high	136.769	1.01655	0.433638	2.34423	0.0190663	0.123414
Ucp2	up in PU.1-high	26295.4	0.484591	0.206721	2.34418	0.019069	0.123414
Tns3	up in PU.1-high	6897.71	0.293171	0.12517	2.34218	0.0191715	0.123909
Vsig4	up in PU.1-high	14.9605	3.56345	1.52151	2.34204	0.0191785	0.123912
Ikzf1	up in PU.1-high	14808.6	0.32706	0.139983	2.33643	0.019469	0.12511
Pole3	up in PU.1-high	544.89	0.36244	0.155241	2.33469	0.0195597	0.125608
Pkn2	up in PU.1-high	1247.49	0.319705	0.13698	2.33396	0.019598	0.125739
Smdt1	up in PU.1-high	1971.74	0.338874	0.145217	2.33357	0.0196185	0.125774
Cpsf4	up in PU.1-high	306.097	0.647225	0.277769	2.33009	0.0198017	0.126735
Tram2	up in PU.1-high	260.953	0.65103	0.279452	2.32967	0.0198236	0.12679
Lrp6	up in PU.1-high	3016.19	0.338016	0.145167	2.32846	0.0198878	0.12703
Gnpat	up in PU.1-high	1376.62	0.370692	0.159248	2.32777	0.0199241	0.127154
Plk4	up in PU.1-high	242.813	0.578518	0.248691	2.32625	0.020005	0.12748
Ccna2	up in PU.1-high	190.609	0.674344	0.289996	2.32535	0.020053	0.127614
Crkl	up in PU.1-high	2233.58	0.33402	0.143693	2.32454	0.0200965	0.127678
Lyn	up in PU.1-high	10441.5	0.336704	0.145216	2.31865	0.020414	0.129165
Pmp22	up in PU.1-high	7016.45	0.361493	0.155909	2.31862	0.0204157	0.129165
Snx9	up in PU.1-high	922.245	0.400937	0.173274	2.31389	0.0206737	0.130387
Cnn2	up in PU.1-high	542.93	0.66939	0.289295	2.31386	0.0206751	0.130387
Ccdc12	up in PU.1-high	1440.64	0.428874	0.185417	2.31303	0.0207211	0.130513
Pola1	up in PU.1-high	189.837	0.561259	0.24272	2.31237	0.0207571	0.130655
Rpl41	up in PU.1-high	15828.7	0.478948	0.207151	2.31207	0.0207736	0.130715
Fcho2	up in PU.1-high	4352.47	0.35529	0.153724	2.31122	0.0208205	0.130967
Cd80	up in PU.1-high	574.749	0.713193	0.308722	2.31015	0.0208801	0.131082
Myo1e	up in PU.1-high	772.73	0.356965	0.154634	2.30845	0.020974	0.131455
Etfb	up in PU.1-high	423.753	0.504406	0.218687	2.30652	0.0210813	0.131881
Pla2g2d	up in PU.1-high	64.2046	1.14326	0.495799	2.30589	0.0211165	0.132032
Mcm4	up in PU.1-high	440.672	0.582483	0.25276	2.30449	0.021195	0.132404
Nol7	up in PU.1-high	906.534	0.333082	0.14461	2.30331	0.0212615	0.132689
Nt5dc1	up in PU.1-high	203.517	0.669554	0.290741	2.30292	0.0212834	0.132739
Cdk5rap1	up in PU.1-high	281.304	1.10608	0.480337	2.30272	0.0212948	0.132767
Nrp1	up in PU.1-high	617.058	0.411389	0.178685	2.30231	0.0213179	0.132804
Chmp3	up in PU.1-high	3645.92	0.323987	0.140727	2.30224	0.0213217	0.132804
Rassf4	up in PU.1-high	2346.16	0.340048	0.147727	2.30187	0.0213428	0.13281
Ms4a6d	up in PU.1-high	901.777	0.521355	0.226493	2.30186	0.021343	0.13281
Anapc13	up in PU.1-high	1331.73	0.393936	0.171241	2.30047	0.0214215	0.132995
Nfam1	up in PU.1-high	2741.14	0.359798	0.156453	2.29971	0.0214647	0.133172
Myl12b	up in PU.1-high	364.765	0.441478	0.192006	2.29929	0.0214883	0.133229
Serinc3	up in PU.1-high	49934.4	0.336935	0.146599	2.29834	0.0215423	0.133361
Wdr55	up in PU.1-high	598.298	0.543031	0.236636	2.29479	0.0217453	0.134475
Cltc	up in PU.1-high	13110.4	0.249189	0.108628	2.29396	0.0217925	0.134667
Tpt1	up in PU.1-high	17617	0.440335	0.191971	2.29375	0.0218047	0.134667
Ctdsp1	up in PU.1-high	1807.43	0.415691	0.181253	2.29343	0.0218231	0.13471
Igbp1	up in PU.1-high	2340.36	0.325685	0.142024	2.29317	0.0218383	0.13471
Tgm2	up in PU.1-high	2987.76	0.378668	0.165131	2.29314	0.02184	0.13471
BC035044	up in PU.1-high	2889.02	0.398814	0.173992	2.29214	0.0218976	0.134979
Ccdc152	up in PU.1-high	44.8839	1.42808	0.623364	2.29093	0.0219676	0.135311
Olfml3	up in PU.1-high	11075.7	0.338203	0.147667	2.2903	0.0220037	0.135413
Fam162a	up in PU.1-high	282.955	0.559045	0.244172	2.28956	0.022047	0.135592
Chd7	up in PU.1-high	1749.34	0.292887	0.127963	2.28884	0.0220884	0.135759
Ctso	up in PU.1-high	1332.78	0.375056	0.163948	2.28765	0.0221581	0.136
Nsmce4a	up in PU.1-high	1324.51	0.403531	0.176425	2.28727	0.02218	0.136058
Otulinl	up in PU.1-high	3284.12	0.359346	0.157142	2.28675	0.0222102	0.136156
Cep131	up in PU.1-high	176.802	0.633435	0.27706	2.28627	0.0222382	0.136193
Marcks	up in PU.1-high	31510.9	0.339418	0.14866	2.28319	0.0224193	0.136861
Srgn	up in PU.1-high	2020.29	0.357623	0.156691	2.28235	0.0224688	0.136869
Rer1	up in PU.1-high	1903.27	0.284906	0.124886	2.28132	0.0225295	0.137055
Zfp90	up in PU.1-high	1771.79	0.28599	0.125402	2.28058	0.0225735	0.137235
Asf1b	up in PU.1-high	80.701	0.900573	0.395108	2.27931	0.0226485	0.137559
Gart	up in PU.1-high	456.892	0.50398	0.221201	2.27838	0.022704	0.137853
Zfp959	up in PU.1-high	188.928	0.714867	0.314043	2.27633	0.0228261	0.138462
Nfe2l2	up in PU.1-high	6950.04	0.276106	0.121324	2.27579	0.0228588	0.138616
Dennd1b	up in PU.1-high	1169.17	0.372464	0.163701	2.27528	0.0228892	0.138644
Cenpn	up in PU.1-high	52.2138	1.34931	0.593846	2.27215	0.0230775	0.139409
Krcc1	up in PU.1-high	4513.71	0.268312	0.11812	2.27152	0.0231155	0.139594
Gbe1	up in PU.1-high	419.838	0.422129	0.185876	2.27102	0.0231458	0.139681
Ndufb7	up in PU.1-high	1046.22	0.395859	0.174418	2.2696	0.0232321	0.139865
Fbxl8	up in PU.1-high	27.3819	1.67067	0.736921	2.2671	0.0233842	0.140504
Sf3b3	up in PU.1-high	968.105	0.344878	0.152243	2.26532	0.0234932	0.140804
Cbx1	up in PU.1-high	1163.49	0.407619	0.18028	2.26103	0.0237577	0.141987
Dennd4a	up in PU.1-high	5995.89	0.296045	0.131004	2.25981	0.0238329	0.14225
Acads	up in PU.1-high	380.441	0.552461	0.24531	2.25209	0.0243167	0.144362
Edem1	up in PU.1-high	3832.8	0.287054	0.127512	2.25119	0.0243736	0.144579
Patz1	up in PU.1-high	430.825	0.452268	0.200934	2.25082	0.0243967	0.144626
Aqr	up in PU.1-high	830.004	0.37794	0.168046	2.24903	0.0245104	0.14521
Eif4ebp1	up in PU.1-high	261.5	0.506566	0.225686	2.24456	0.0247963	0.146767
Dnase1l1	up in PU.1-high	61.7987	1.33845	0.596554	2.24364	0.0248558	0.147073
Gtf2h2	up in PU.1-high	3230.17	0.329579	0.147085	2.24074	0.0250428	0.14795
Rpl34	up in PU.1-high	3854.95	0.436507	0.194952	2.23904	0.0251531	0.148463
Usp39	up in PU.1-high	417.743	0.404542	0.180702	2.23873	0.0251737	0.148493
Ecm1	up in PU.1-high	19.5117	1.86823	0.834593	2.23849	0.025189	0.148537
Srsf6	up in PU.1-high	1801.07	0.376834	0.168377	2.23804	0.0252187	0.148574
Dnajc2	up in PU.1-high	1394.68	0.278369	0.124399	2.23771	0.0252398	0.148606
Knl1	up in PU.1-high	69.2821	1.11553	0.498844	2.23623	0.0253368	0.149122
Lyve1	up in PU.1-high	576.934	0.821804	0.367573	2.23576	0.0253678	0.149176
Adam3	up in PU.1-high	89.5292	0.775534	0.347131	2.23413	0.0254747	0.14953
Nono	up in PU.1-high	3745.14	0.288674	0.129214	2.23407	0.0254782	0.14953
Cep164	up in PU.1-high	415.385	0.546153	0.244473	2.234	0.025483	0.14953
Tbc1d31	up in PU.1-high	314.542	0.493931	0.221117	2.2338	0.0254961	0.149542
M6pr	up in PU.1-high	3592.13	0.347112	0.155423	2.23334	0.0255263	0.149583
Immp1l	up in PU.1-high	602.496	0.418887	0.187569	2.23324	0.0255334	0.149583
Pigx	up in PU.1-high	282.056	0.546813	0.244862	2.23315	0.0255391	0.149583
Pik3cd	up in PU.1-high	2174.13	0.363986	0.163014	2.23285	0.0255591	0.149639
Vps18	up in PU.1-high	821.023	0.398012	0.17826	2.23276	0.0255645	0.149639
Hnrnpm	up in PU.1-high	3265.08	0.234051	0.104977	2.22955	0.0257775	0.150525
Ripk1	up in PU.1-high	797.686	0.440363	0.197527	2.22938	0.0257885	0.150534
Ldah	up in PU.1-high	1307.89	0.346799	0.155847	2.22525	0.0260641	0.151632
Cox6b2	up in PU.1-high	43.4728	1.35822	0.610542	2.22462	0.0261071	0.151835
Esco2	up in PU.1-high	29.5432	1.54829	0.696402	2.22327	0.0261976	0.152096
3830403N18Rik	up in PU.1-high	53.1799	1.36414	0.613771	2.22256	0.0262456	0.152269
Nipbl	up in PU.1-high	7227.08	0.28906	0.130073	2.22229	0.0262639	0.152329
Ghdc	up in PU.1-high	203.166	0.939827	0.423448	2.21946	0.0264553	0.153132
Mien1	up in PU.1-high	607.25	0.462922	0.208677	2.21837	0.0265296	0.153358
Cd200r1	up in PU.1-high	196.796	0.675548	0.304525	2.21837	0.0265299	0.153358
Stk24	up in PU.1-high	3985.55	0.330969	0.149233	2.21781	0.0265681	0.153532
LTO1	up in PU.1-high	661.073	0.433147	0.195621	2.21421	0.0268142	0.154439
Ccng2	up in PU.1-high	2084.05	0.339791	0.153545	2.21297	0.0268996	0.154781
Ifi208	up in PU.1-high	37.3832	1.83642	0.830005	2.21255	0.026929	0.154781
Selenos	up in PU.1-high	936.838	0.405793	0.183464	2.21184	0.0269778	0.154901
Rac1	up in PU.1-high	25700.7	0.24349	0.110092	2.2117	0.0269872	0.154901
Ly6g6c	up in PU.1-high	11.1866	3.7814	1.70984	2.21155	0.026998	0.154901
Neurl3	up in PU.1-high	1916.32	0.45839	0.207633	2.2077	0.0272655	0.155673
Grb2	up in PU.1-high	2238.95	0.307921	0.139523	2.20695	0.0273173	0.155795
Slfn9	up in PU.1-high	447.011	0.526904	0.238751	2.20692	0.0273196	0.155795
Fnta	up in PU.1-high	2439.09	0.322536	0.14617	2.20659	0.027343	0.155798
Lpxn	up in PU.1-high	896.422	0.46576	0.211102	2.20633	0.027361	0.155798
Snrpb	up in PU.1-high	1601.8	0.343656	0.155827	2.20538	0.0274277	0.155991
Plscr1	up in PU.1-high	13.8036	2.1119	0.957941	2.20463	0.0274803	0.156198
Rexo5	up in PU.1-high	29.8805	1.57272	0.714172	2.20217	0.0276536	0.156855
Cdc26	up in PU.1-high	432.049	0.496785	0.2258	2.20011	0.0277993	0.157588
Szrd1	up in PU.1-high	725.872	0.489796	0.222681	2.19954	0.0278396	0.157722
Rassf5	up in PU.1-high	2728.12	0.385772	0.175482	2.19835	0.0279238	0.157979
Socs4	up in PU.1-high	1940.27	0.325875	0.148257	2.19804	0.0279463	0.158044
Zdhhc18	up in PU.1-high	350.522	0.550651	0.250615	2.1972	0.028006	0.158255
Glmp	up in PU.1-high	891.698	0.348218	0.158533	2.19649	0.0280565	0.158433
Rab35	up in PU.1-high	1067.16	0.395763	0.180221	2.19599	0.0280926	0.158542
Palb2	up in PU.1-high	60.6481	1.03181	0.470181	2.19451	0.0281991	0.159049
Clint1	up in PU.1-high	3821.79	0.299613	0.136558	2.19404	0.0282325	0.15919
N4bp2	up in PU.1-high	564.664	0.414887	0.189137	2.19358	0.0282659	0.159284
Zfp652	up in PU.1-high	10480.4	0.258309	0.117845	2.19193	0.0283844	0.159764
Cyren	up in PU.1-high	103.234	0.990017	0.451665	2.19193	0.0283846	0.159764
Pclaf	up in PU.1-high	88.5978	0.980742	0.447701	2.19062	0.0284792	0.160107
Tpk1	up in PU.1-high	251.67	0.557169	0.254498	2.18929	0.028576	0.160356
D11Wsu47e	up in PU.1-high	143.282	0.824348	0.376626	2.18877	0.0286132	0.160434
Cd300c2	up in PU.1-high	3990.52	0.327176	0.149591	2.18714	0.0287327	0.160989
Ctnnd1	up in PU.1-high	1576.37	0.305119	0.139511	2.18706	0.0287384	0.160989
Polr2a	up in PU.1-high	4044.39	0.273315	0.124988	2.18672	0.0287628	0.160989
Nudt5	up in PU.1-high	502.97	0.417118	0.190871	2.18534	0.0288641	0.161393
Zfp119b	up in PU.1-high	96.3695	0.791743	0.363414	2.17863	0.0293594	0.163368
Fam126a	up in PU.1-high	727.306	0.433618	0.199069	2.17823	0.0293889	0.16344
Rnf13	up in PU.1-high	4393.97	0.314805	0.144524	2.17822	0.0293896	0.16344
Phf23	up in PU.1-high	728.297	0.367816	0.169144	2.17458	0.0296619	0.16431
Brip1	up in PU.1-high	42.6017	1.22439	0.563287	2.17366	0.0297307	0.164322
Plagl2	up in PU.1-high	2616.25	0.359916	0.165588	2.17356	0.0297382	0.164322
Ifi213	up in PU.1-high	44.9526	1.3195	0.607414	2.17233	0.0298307	0.164548
Gm4951	up in PU.1-high	109.418	1.03198	0.475723	2.1693	0.0300603	0.165151
Smurf1	up in PU.1-high	1767.17	0.289363	0.133395	2.16921	0.0300664	0.165151
Gins3	up in PU.1-high	90.4451	0.867753	0.400066	2.16903	0.0300807	0.165151
Kif18b	up in PU.1-high	57.6911	1.202	0.554386	2.16817	0.0301456	0.165375
Golim4	up in PU.1-high	1114.79	0.382937	0.176699	2.16717	0.0302217	0.16559
Tmem37	up in PU.1-high	258.412	0.684969	0.316145	2.16663	0.0302632	0.165686
Fez2	up in PU.1-high	6886.38	0.310802	0.143479	2.16618	0.0302975	0.165701
Mtrr	up in PU.1-high	367.899	0.527511	0.243645	2.16508	0.0303816	0.166001
Ccdc115	up in PU.1-high	2369.82	0.404871	0.187164	2.16319	0.0305268	0.166469
Alkbh4	up in PU.1-high	109.097	0.761258	0.352078	2.16218	0.0306041	0.166618
Tagap	up in PU.1-high	1511.62	0.494994	0.228938	2.16213	0.0306083	0.166618
Rpl23	up in PU.1-high	7206.81	0.365012	0.168855	2.16169	0.0306423	0.166703
Dpy19l4	up in PU.1-high	3024.41	0.36945	0.170916	2.16158	0.0306502	0.166703
St6gal1	up in PU.1-high	1148.24	0.328498	0.152201	2.15832	0.0309031	0.167695
Dock11	up in PU.1-high	2748.16	0.287051	0.133178	2.15539	0.0311311	0.168453
Itsn2	up in PU.1-high	4470.94	0.240036	0.111533	2.15216	0.0313844	0.169199
Was	up in PU.1-high	1129.17	0.394502	0.183342	2.15172	0.0314193	0.169339
Ago1	up in PU.1-high	4290.81	0.276078	0.128314	2.15157	0.0314311	0.169354
Sipa1l2	up in PU.1-high	2886.73	0.328664	0.152914	2.14934	0.0316072	0.169932
Il6ra	up in PU.1-high	3573.36	0.336457	0.156557	2.14911	0.0316261	0.169932
Cklf	up in PU.1-high	188.673	0.624244	0.290659	2.14768	0.0317389	0.170434
Slfn8	up in PU.1-high	1815.37	0.297967	0.138921	2.14487	0.0319632	0.171134
Cep68	up in PU.1-high	2582.06	0.256913	0.119783	2.14481	0.0319681	0.171134
Rbm7	up in PU.1-high	918.323	0.365969	0.170653	2.14453	0.0319907	0.171159
Atl3	up in PU.1-high	3210.96	0.255289	0.119105	2.1434	0.0320814	0.17131
Srpr	up in PU.1-high	913.151	0.353778	0.165055	2.14339	0.0320819	0.17131
Cyp2r1	up in PU.1-high	84.6898	1.17606	0.549049	2.142	0.0321933	0.171521
Nqo2	up in PU.1-high	500.061	0.571849	0.267464	2.13804	0.0325133	0.17277
Cyfip1	up in PU.1-high	8499.88	0.231174	0.10814	2.13773	0.0325389	0.172824
Fam110a	up in PU.1-high	841.162	0.441099	0.206349	2.13763	0.0325469	0.172824
Samhd1	up in PU.1-high	2396.83	0.335483	0.156962	2.13735	0.0325695	0.172896
Ptafr	up in PU.1-high	1627.47	0.366308	0.171682	2.13365	0.0328717	0.173991
Hsd17b11	up in PU.1-high	1509.45	0.33658	0.157857	2.13218	0.0329918	0.174409
Swap70	up in PU.1-high	1278.69	0.26582	0.124737	2.13105	0.0330848	0.174706
Lfng	up in PU.1-high	154.796	0.805355	0.378291	2.12893	0.0332601	0.175155
Rpl27a	up in PU.1-high	6580.41	0.35325	0.166051	2.12736	0.0333901	0.175346
Slc46a1	up in PU.1-high	284.522	0.527095	0.247815	2.12697	0.0334226	0.175389
Ptpn1	up in PU.1-high	3822.19	0.24145	0.113666	2.1242	0.0336536	0.176051
Ccnd1	up in PU.1-high	2307.57	0.247423	0.116494	2.12392	0.0336767	0.176123
Btd	up in PU.1-high	106.901	0.918101	0.432419	2.12317	0.0337394	0.176354
Tor3a	up in PU.1-high	911.696	0.498186	0.234729	2.12239	0.033805	0.176648
Ccnk	up in PU.1-high	1688.63	0.295886	0.139441	2.12194	0.0338426	0.176758
Mapkapk3	up in PU.1-high	237.348	0.83645	0.394491	2.12033	0.0339785	0.177166
2610528A11Rik	up in PU.1-high	748.959	0.369017	0.1741	2.11957	0.0340422	0.177367
Noc2l	up in PU.1-high	508.487	0.400737	0.1892	2.11806	0.03417	0.177727
Rest	up in PU.1-high	1381.84	0.286601	0.135343	2.11759	0.0342098	0.177789
Scaf11	up in PU.1-high	6417.7	0.237642	0.112281	2.11649	0.0343032	0.178176
Trp53rka	up in PU.1-high	283.283	0.585195	0.276579	2.11583	0.034359	0.178369
Rbl1	up in PU.1-high	371.617	0.431603	0.204312	2.11247	0.0346463	0.179323
Clec5a	up in PU.1-high	2984.79	0.31114	0.147312	2.11212	0.0346761	0.179428
Trim30d	up in PU.1-high	1451.29	0.306556	0.145237	2.11073	0.0347959	0.179532
Lrmda	up in PU.1-high	199.618	0.654611	0.310157	2.11058	0.0348087	0.179532
Rps6	up in PU.1-high	6371.05	0.326546	0.15482	2.1092	0.0349276	0.17985
Sumf2	up in PU.1-high	138.304	0.78028	0.369979	2.10899	0.0349458	0.179895
Sh2b3	up in PU.1-high	4912.63	0.310579	0.147317	2.10824	0.0350105	0.180034
Knstrn	up in PU.1-high	105.276	0.92128	0.437172	2.10736	0.0350863	0.180176
Slc11a1	up in PU.1-high	784.664	0.416432	0.197619	2.10725	0.0350959	0.180176
Capza1	up in PU.1-high	3612.25	0.267794	0.127209	2.10515	0.0352784	0.180631
Hnrnpa2b1	up in PU.1-high	21460.2	0.238668	0.113405	2.10455	0.0353302	0.180733
Nat2	up in PU.1-high	188.153	0.546641	0.259751	2.10449	0.0353362	0.180733
Hspa1b	up in PU.1-high	38.9673	1.28758	0.611918	2.10417	0.0353632	0.180822
1190007I07Rik	up in PU.1-high	87.8108	0.831041	0.395602	2.1007	0.0356672	0.181978
Nuf2	up in PU.1-high	71.1776	1.01087	0.481397	2.09987	0.0357404	0.182164
Snrnp27	up in PU.1-high	501.336	0.361657	0.1723	2.099	0.0358172	0.18231
Pimreg	up in PU.1-high	19.6225	1.56064	0.743709	2.09846	0.0358649	0.182311
Abcd1	up in PU.1-high	2078.96	0.315775	0.150538	2.09764	0.0359372	0.182519
Zfp97	up in PU.1-high	135.02	0.646673	0.308297	2.09757	0.0359435	0.182519
Tmem41a	up in PU.1-high	267.561	0.457567	0.218229	2.09673	0.0360174	0.182647
Cracr2a	up in PU.1-high	57.1214	1.62034	0.773484	2.09485	0.0361839	0.182981
Cdca5	up in PU.1-high	39.0003	1.93284	0.923328	2.09334	0.036319	0.183179
Rps8	up in PU.1-high	6406.48	0.35373	0.169006	2.09299	0.0363496	0.183179
Mrfap1	up in PU.1-high	6044.6	0.261145	0.124773	2.09296	0.036353	0.183179
Clec2i	up in PU.1-high	10.0492	3.02024	1.44339	2.09247	0.0363968	0.183254
Snx6	up in PU.1-high	2329.49	0.365357	0.174757	2.09065	0.0365591	0.183604
Wdr3	up in PU.1-high	341.81	0.44251	0.211665	2.09061	0.0365627	0.183604
Rbm3	up in PU.1-high	3140.78	0.420957	0.201456	2.08957	0.0366566	0.183892
Cnot1	up in PU.1-high	4899.01	0.230626	0.110401	2.08898	0.0367095	0.18405
Pdcl3	up in PU.1-high	760.062	0.374238	0.179188	2.08853	0.0367505	0.184207
Rpl38	up in PU.1-high	4901.98	0.430738	0.206254	2.08839	0.0367629	0.184221
Rsl24d1	up in PU.1-high	952.728	0.317087	0.151936	2.08698	0.0368899	0.184663
Atg101	up in PU.1-high	561.564	0.475307	0.227951	2.08513	0.0370576	0.185065
Pkig	up in PU.1-high	1033.51	0.444424	0.213219	2.08435	0.037128	0.185319
H1f5	up in PU.1-high	34.5301	1.31872	0.63303	2.08318	0.0372347	0.185749
Cks1b	up in PU.1-high	282.484	0.723623	0.347381	2.08308	0.0372438	0.185749
Lig1	up in PU.1-high	444.235	0.505371	0.242619	2.08298	0.0372532	0.185749
Tatdn2	up in PU.1-high	1058.17	0.356319	0.171115	2.08234	0.0373113	0.185822
Rbpj	up in PU.1-high	1582.05	0.280445	0.134684	2.08225	0.03732	0.185822
Ddx23	up in PU.1-high	1518.52	0.303011	0.145546	2.08189	0.0373529	0.185822
Ppp1r8	up in PU.1-high	768.143	0.580662	0.278936	2.08171	0.0373691	0.185822
Sesn1	up in PU.1-high	2621.52	0.277035	0.133272	2.07872	0.0376428	0.186673
Mier1	up in PU.1-high	1730	0.294583	0.141714	2.07871	0.0376444	0.186673
Ifi203	up in PU.1-high	113.715	0.947677	0.456044	2.07804	0.0377058	0.186792
Casz1	up in PU.1-high	134.68	0.762203	0.367043	2.0766	0.0378382	0.187147
Rplp0	up in PU.1-high	5462.77	0.398821	0.192109	2.07601	0.0378932	0.187371
Selenoh	up in PU.1-high	402.62	0.61803	0.297722	2.07586	0.0379068	0.187387
Dusp7	up in PU.1-high	3195.88	0.333602	0.160715	2.07573	0.0379187	0.187387
Siglecf	up in PU.1-high	199.059	0.711029	0.342557	2.07565	0.037926	0.187387
Casp3	up in PU.1-high	671.083	0.463821	0.223565	2.07466	0.0380178	0.187609
Hpgds	up in PU.1-high	10141.7	0.280412	0.135162	2.07464	0.0380202	0.187609
Copz2	up in PU.1-high	508.813	0.535136	0.25818	2.07272	0.0381982	0.188292
Tcp11l2	up in PU.1-high	308.264	0.442279	0.213592	2.07067	0.0383899	0.189041
Gmfg	up in PU.1-high	1839.82	0.293784	0.1419	2.07036	0.0384183	0.189077
Gm5431	up in PU.1-high	322.445	0.68029	0.328654	2.06993	0.0384593	0.18909
Copb2	up in PU.1-high	2296.75	0.278455	0.134543	2.06964	0.0384863	0.189174
Rslcan18	up in PU.1-high	93.9402	1.30686	0.631591	2.06916	0.0385313	0.189346
Lrpprc	up in PU.1-high	1814.73	0.252305	0.122077	2.06676	0.0387568	0.190209
C1qb	up in PU.1-high	42170.2	0.253223	0.122583	2.06572	0.038855	0.190543
Aamp	up in PU.1-high	996.703	0.345622	0.167335	2.06545	0.03888	0.190601
Higd2a	up in PU.1-high	2807.83	0.261694	0.126718	2.06517	0.0389066	0.190601
Qser1	up in PU.1-high	2614.87	0.258779	0.125306	2.06517	0.0389068	0.190601
Klhl6	up in PU.1-high	1253.85	0.295814	0.143422	2.06255	0.0391556	0.191475
Mybl2	up in PU.1-high	13.3132	2.34508	1.13704	2.06244	0.0391662	0.191478
Tex30	up in PU.1-high	106.425	0.625429	0.303317	2.06197	0.0392109	0.191598
E2f4	up in PU.1-high	736.318	0.418481	0.202993	2.06156	0.03925	0.191691
Tacc3	up in PU.1-high	163.731	0.601117	0.291637	2.06118	0.0392856	0.191717
Zfhx3	up in PU.1-high	15634.9	0.280423	0.13607	2.06088	0.0393148	0.191811
Triobp	up in PU.1-high	1322.36	0.363949	0.176828	2.05821	0.0395703	0.192418
Lsm8	up in PU.1-high	753.65	0.313586	0.152404	2.0576	0.0396289	0.192603
Galm	up in PU.1-high	484.019	0.505773	0.245927	2.0566	0.0397251	0.192874
Arsb	up in PU.1-high	7088.69	0.242415	0.117955	2.05514	0.0398657	0.193458
Nek2	up in PU.1-high	53.2506	1.09767	0.534166	2.05493	0.0398861	0.193507
Mrpl36	up in PU.1-high	820.952	0.383014	0.186481	2.0539	0.0399854	0.193792
Pilrb2	up in PU.1-high	11.4005	3.80991	1.85627	2.05245	0.0401256	0.194274
Leprot	up in PU.1-high	1832.04	0.279214	0.13609	2.05169	0.0402002	0.194536
Trim28	up in PU.1-high	2140.6	0.36946	0.180089	2.05154	0.0402149	0.194557
Rgs18	up in PU.1-high	30.0384	1.41598	0.690347	2.05111	0.0402561	0.194707
Dsn1	up in PU.1-high	60.9786	0.82796	0.403946	2.04968	0.0403956	0.195021
Fnip2	up in PU.1-high	1207.52	0.292523	0.14288	2.04734	0.0406247	0.195598
Polr3b	up in PU.1-high	795.948	0.311355	0.152093	2.04714	0.0406448	0.195598
Zfp954	up in PU.1-high	135.22	0.645267	0.315218	2.04705	0.0406532	0.195598
Sumo3	up in PU.1-high	3592.91	0.25345	0.123974	2.04438	0.0409161	0.196191
Lamp2	up in PU.1-high	5999.41	0.293026	0.143333	2.04436	0.0409177	0.196191
Abracl	up in PU.1-high	407.723	0.434267	0.212917	2.03961	0.0413895	0.197651
Itpripl1	up in PU.1-high	1682.35	0.38851	0.190496	2.03947	0.0414029	0.197651
Klf3	up in PU.1-high	8784.8	0.285389	0.139962	2.03904	0.0414458	0.19775
Rxra	up in PU.1-high	1553.77	0.236358	0.116031	2.03702	0.0416476	0.198323
Plin2	up in PU.1-high	426.03	0.413788	0.203324	2.03511	0.0418395	0.198881
Gpbp1l1	up in PU.1-high	1576.55	0.347864	0.171088	2.03325	0.0420273	0.199724
Pdzk1ip1	up in PU.1-high	10.2278	2.74191	1.34892	2.03268	0.0420851	0.199849
Akap8	up in PU.1-high	1661.56	0.278128	0.13688	2.03191	0.042163	0.20012
Trappc8	up in PU.1-high	1961.73	0.294857	0.145183	2.03093	0.042262	0.200389
Rpl7	up in PU.1-high	6551.61	0.334988	0.164966	2.03065	0.0422901	0.200423
Herpud1	up in PU.1-high	1148.87	0.371462	0.182951	2.03039	0.0423169	0.20045
Tram1	up in PU.1-high	2297.45	0.270381	0.133256	2.02903	0.0424553	0.200856
Mdc1	up in PU.1-high	1602.38	0.286181	0.141073	2.0286	0.0424988	0.201012
Prom2	up in PU.1-high	50.7811	1.34447	0.662821	2.0284	0.042519	0.201058
Btg2	up in PU.1-high	1043.4	0.390704	0.192886	2.02557	0.0428092	0.202037
Pfn1	up in PU.1-high	8216.32	0.361915	0.178747	2.02473	0.0428946	0.202037
Rpa3	up in PU.1-high	217.453	0.46212	0.228251	2.02462	0.0429066	0.202037
Timeless	up in PU.1-high	59.3007	0.967531	0.478277	2.02295	0.0430782	0.202445
Zfp830	up in PU.1-high	494.925	0.422118	0.208777	2.02186	0.0431909	0.202705
Tm6sf1	up in PU.1-high	464.868	0.478881	0.236957	2.02096	0.0432842	0.202892
Serf2	up in PU.1-high	1352.96	0.362252	0.179257	2.02085	0.0432948	0.202892
Eri1	up in PU.1-high	1595.06	0.333802	0.165198	2.02062	0.0433193	0.202927
Polr2k	up in PU.1-high	207.419	0.515686	0.255302	2.01991	0.0433928	0.203061
Cct4	up in PU.1-high	1890.13	0.275035	0.136171	2.01978	0.0434062	0.203061
Pik3c2a	up in PU.1-high	1734.11	0.301984	0.149514	2.01977	0.0434068	0.203061
Wbp1	up in PU.1-high	345.228	0.418541	0.207396	2.01807	0.0435835	0.203664
Rpl26	up in PU.1-high	4048.88	0.379674	0.188176	2.01765	0.0436275	0.20382
Prpsap2	up in PU.1-high	860.083	0.373785	0.185345	2.0167	0.0437268	0.203983
Zfp273	up in PU.1-high	149.906	0.710372	0.352567	2.01486	0.0439193	0.204531
Med12	up in PU.1-high	678.555	0.42654	0.21184	2.01351	0.0440613	0.204982
Acbd3	up in PU.1-high	2119.9	0.307863	0.152912	2.01334	0.0440794	0.204982
Ap2s1	up in PU.1-high	835.711	0.40292	0.200127	2.01332	0.0440807	0.204982
Map3k8	up in PU.1-high	151.982	0.536717	0.266778	2.01185	0.0442362	0.205504
Acp2	up in PU.1-high	4266.59	0.222912	0.110911	2.00983	0.044449	0.206048
Mgat4b	up in PU.1-high	276.948	0.413133	0.205594	2.00946	0.0444886	0.206124
Gatc	up in PU.1-high	5397.91	0.231203	0.115079	2.00908	0.0445289	0.206208
Dennd5a	up in PU.1-high	4573.42	0.264257	0.131621	2.00771	0.0446741	0.206681
Lgmn	up in PU.1-high	6683.4	0.299683	0.149328	2.00688	0.0447623	0.206889
Rab31	up in PU.1-high	4944.64	0.2329	0.116135	2.00543	0.0449171	0.20736
Arhgef39	up in PU.1-high	30.6187	1.31955	0.658016	2.00535	0.0449259	0.20736
Ncf2	up in PU.1-high	3347.45	0.232044	0.115715	2.00531	0.0449296	0.20736
Zfp715	up in PU.1-high	1249.69	0.28183	0.140588	2.00465	0.045001	0.207639
Ppp6r1	up in PU.1-high	4972.48	0.290291	0.144842	2.0042	0.045049	0.20776
Prelid1	up in PU.1-high	2056.89	0.337064	0.168199	2.00395	0.0450749	0.207829
Washc4	up in PU.1-high	2460.16	0.328547	0.163984	2.00353	0.0451204	0.207938
Aif1	up in PU.1-high	17342.1	0.251962	0.125786	2.0031	0.0451663	0.207948
Snrpg	up in PU.1-high	2147.9	0.342296	0.170994	2.0018	0.045306	0.208322
Fhod1	up in PU.1-high	701.99	0.449068	0.224379	2.00138	0.0453516	0.208449
Sh3pxd2a	up in PU.1-high	3454.61	0.309078	0.154513	2.00033	0.0454643	0.208715
Pggt1b	up in PU.1-high	2332.94	0.305835	0.152998	1.99896	0.0456131	0.209146
Rbl2	up in PU.1-high	1689.28	0.297092	0.148719	1.99768	0.0457519	0.20945
Srp19	up in PU.1-high	1174.07	0.4033	0.202012	1.99641	0.0458888	0.209905
Msn	up in PU.1-high	23928.1	0.228474	0.114568	1.99421	0.0461287	0.210598
Cdc42bpg	up in PU.1-high	37.0935	1.38983	0.697217	1.9934	0.0462177	0.210791
Sec24b	up in PU.1-high	2966.21	0.23243	0.116602	1.99336	0.0462218	0.210791
Cerk	up in PU.1-high	2233.4	0.33151	0.166542	1.99055	0.0465302	0.211771
Gbp5	up in PU.1-high	265.45	0.510483	0.256474	1.99039	0.0465479	0.211801
Vps26a	up in PU.1-high	2870.62	0.284663	0.143061	1.9898	0.046613	0.211945
Gm17655	up in PU.1-high	29.4084	1.28545	0.646389	1.98867	0.0467379	0.212259
Gosr2	up in PU.1-high	2951.88	0.289901	0.145823	1.98803	0.0468084	0.212498
Aco1	up in PU.1-high	442.93	0.437867	0.220266	1.9879	0.0468232	0.212498
Rps24	up in PU.1-high	10827.2	0.422675	0.212625	1.98789	0.0468239	0.212498
Coro1c	up in PU.1-high	2182.7	0.260656	0.131178	1.98705	0.0469174	0.212579
Mrpl33	up in PU.1-high	410.313	0.439588	0.221379	1.98568	0.047069	0.213052
Birc3	up in PU.1-high	790.223	0.431877	0.217529	1.98538	0.0471027	0.213103
Tgif1	up in PU.1-high	710.65	0.413866	0.20847	1.98526	0.0471159	0.213112
Srd5a3	up in PU.1-high	306.188	0.474707	0.239222	1.98438	0.0472135	0.213453
Trim41	up in PU.1-high	780.937	0.369369	0.186327	1.98236	0.0474385	0.214063
Ckap2l	up in PU.1-high	164.64	0.773613	0.390671	1.98022	0.0476791	0.214894
Rpl30	up in PU.1-high	10952.5	0.423522	0.214268	1.9766	0.0480868	0.215942
Ccar1	up in PU.1-high	3821.99	0.28811	0.145764	1.97655	0.0480928	0.215942
Cip2a	up in PU.1-high	73.8445	1.0787	0.54598	1.97571	0.0481874	0.216075
Rnaseh1	up in PU.1-high	186.38	0.514158	0.26035	1.97487	0.0482828	0.21623
Nfatc3	up in PU.1-high	2885.31	0.249076	0.126129	1.97478	0.0482934	0.21623
Snrpe	up in PU.1-high	714.914	0.427005	0.21632	1.97395	0.0483873	0.216498
Gid8	up in PU.1-high	670.307	0.325469	0.164964	1.97297	0.0484995	0.216744
Rpl4	up in PU.1-high	16347.5	0.269105	0.136417	1.97267	0.0485332	0.216744
Pou2f2	up in PU.1-high	3513.57	0.282417	0.143178	1.97249	0.0485533	0.216768
Dlgap5	up in PU.1-high	52.0694	1.47141	0.746155	1.97199	0.0486108	0.216836
Nenf	up in PU.1-high	346.168	0.476071	0.241456	1.97167	0.0486475	0.216898
Stoml3	up in PU.1-high	31.6237	3.74306	1.89886	1.97122	0.0486993	0.216966
Ost4	up in PU.1-high	924.422	0.400741	0.203312	1.97107	0.048716	0.216966
Gtf3c6	up in PU.1-high	2129.17	0.274427	0.13923	1.97104	0.0487197	0.216966
Mtmr10	up in PU.1-high	629.233	0.345072	0.175229	1.96927	0.0489222	0.217715
Aagab	up in PU.1-high	1783.85	0.27469	0.139687	1.96647	0.0492442	0.21879
Sema4d	up in PU.1-high	2271.67	0.249642	0.126973	1.96611	0.0492857	0.218923
Trim12a	up in PU.1-high	548.733	0.549462	0.279587	1.96526	0.0493838	0.219155
Pid1	up in PU.1-high	1801.08	0.443438	0.225694	1.96477	0.0494406	0.219254
Smad1	up in PU.1-high	1369.15	0.26888	0.136876	1.96441	0.0494827	0.219389
Slc35g3	up in PU.1-high	18.3013	2.3099	1.17637	1.96359	0.049578	0.219516
Ctbs	up in PU.1-high	415.719	0.534585	0.272266	1.96347	0.0495919	0.219516
Adipor1	up in PU.1-high	3200.99	0.322261	0.164195	1.96268	0.0496833	0.219818
Slfn2	up in PU.1-high	234.312	0.677665	0.345315	1.96245	0.0497096	0.219884
Elf1	up in PU.1-high	1856.97	0.281209	0.143343	1.96179	0.0497869	0.220038
3110001I22Rik	up in PU.1-high	51.6089	0.876911	0.447013	1.96171	0.049796	0.220038
Rps3a1	up in PU.1-high	10380.7	0.330596	0.168554	1.96136	0.0498367	0.220139
Adgrf5	down in PU.1-high	122.813	-3.96247	0.43984	-9.0089	2.08128e-19	3.96422e-15
Gm10717	down in PU.1-high	161.064	-4.08504	0.568453	-7.18625	6.65969e-13	1.8121e-09
Slco1a4	down in PU.1-high	98.5647	-3.74574	0.594922	-6.29618	3.05062e-10	2.23481e-07
Fn1	down in PU.1-high	136.504	-3.97679	0.660665	-6.01937	1.75092e-09	7.73331e-07
Adgrl4	down in PU.1-high	60.5472	-5.65575	0.982775	-5.75488	8.67043e-09	2.84734e-06
Atp13a5	down in PU.1-high	50.8828	-4.57421	0.79624	-5.74477	9.20461e-09	2.97153e-06
Flt1	down in PU.1-high	231.123	-4.84652	0.931527	-5.20276	1.96346e-07	3.252e-05
Olfr30	down in PU.1-high	27.0666	-7.70687	1.48909	-5.17555	2.27236e-07	3.59277e-05
Gm10722	down in PU.1-high	120.585	-3.1233	0.60391	-5.1718	2.31852e-07	3.61974e-05
Ltbp4	down in PU.1-high	90.6543	-2.64809	0.513756	-5.15438	2.5447e-07	3.8262e-05
Tek	down in PU.1-high	33.9508	-5.47025	1.08289	-5.05153	4.38274e-07	5.87874e-05
Gm10721	down in PU.1-high	43.6265	-5.04782	1.02375	-4.9307	8.19346e-07	9.40125e-05
Slc38a11	down in PU.1-high	14.5264	-7.53675	1.54154	-4.8891	1.013e-06	0.000109059
Itga1	down in PU.1-high	76.115	-3.59133	0.734802	-4.88748	1.02133e-06	0.000109288
St8sia6	down in PU.1-high	206.445	-1.45751	0.301278	-4.83777	1.31302e-06	0.000130674
Gm10719	down in PU.1-high	40.2811	-3.78313	0.790413	-4.78627	1.69913e-06	0.000159426
Flvcr2	down in PU.1-high	12.1677	-7.28112	1.54391	-4.71604	2.40483e-06	0.000208203
Gm10800	down in PU.1-high	3822.18	-3.3784	0.725333	-4.65773	3.19722e-06	0.000265928
Tspan18	down in PU.1-high	1174.41	-0.761481	0.165715	-4.59513	4.32483e-06	0.000333815
Prom1	down in PU.1-high	44.7272	-3.89184	0.8475	-4.59214	4.38718e-06	0.000335593
Tns2	down in PU.1-high	73.3375	-2.42481	0.531148	-4.56523	4.98947e-06	0.000372244
Slc19a3	down in PU.1-high	11.2119	-7.16299	1.61906	-4.42417	9.68135e-06	0.000608789
Robo4	down in PU.1-high	24.4627	-4.15981	0.950697	-4.37554	1.21135e-05	0.000724106
Naip6	down in PU.1-high	282.387	-0.981617	0.230169	-4.26477	2.00105e-05	0.00103232
Nlrx1	down in PU.1-high	142.733	-1.34132	0.314657	-4.26279	2.01889e-05	0.00103534
Nefm	down in PU.1-high	2154.6	-1.07341	0.254814	-4.21252	2.52538e-05	0.00120252
Gm11168	down in PU.1-high	54.3698	-3.00653	0.715595	-4.20143	2.65232e-05	0.00124737
Creb5	down in PU.1-high	280.78	-1.16673	0.278986	-4.18202	2.88931e-05	0.00132929
Gm10801	down in PU.1-high	434.225	-3.25688	0.796502	-4.08898	4.3328e-05	0.00176093
Aplp2	down in PU.1-high	1800.62	-0.542092	0.133751	-4.05299	5.05671e-05	0.0019818
Gm17535	down in PU.1-high	13.027	-5.89897	1.46285	-4.03251	5.51854e-05	0.00212776
Mrgpre	down in PU.1-high	127.98	-1.93441	0.48285	-4.00624	6.16932e-05	0.00230584
Ahnak	down in PU.1-high	344.476	-1.58908	0.398851	-3.98415	6.77214e-05	0.00245226
Lama5	down in PU.1-high	21.7373	-3.94824	0.995072	-3.9678	7.25395e-05	0.00257292
Gm21738	down in PU.1-high	527.858	-3.29727	0.831417	-3.96585	7.31354e-05	0.00258241
Col4a2	down in PU.1-high	94.1255	-1.58911	0.403044	-3.94278	8.0543e-05	0.00275102
Ehd2	down in PU.1-high	32.8854	-4.02122	1.02143	-3.93686	8.25556e-05	0.00279296
Slc2a1	down in PU.1-high	552.117	-1.34854	0.343708	-3.92352	8.7266e-05	0.00290587
S1pr1	down in PU.1-high	624.677	-0.921117	0.237784	-3.87375	0.000107172	0.00338465
Hspa2	down in PU.1-high	101.21	-1.21051	0.31828	-3.80329	0.000142788	0.0042016
Ptprb	down in PU.1-high	221.517	-3.53529	0.93423	-3.78418	0.000154217	0.00440386
Tmem154	down in PU.1-high	106.727	-1.58261	0.419023	-3.77691	0.000158784	0.00449386
Mill2	down in PU.1-high	22.5576	-3.0788	0.832209	-3.69955	0.000215983	0.00565864
Ptger3	down in PU.1-high	80.6225	-2.20703	0.605437	-3.64535	0.00026703	0.00671221
Mecom	down in PU.1-high	18.161	-3.56493	0.983903	-3.62325	0.000290924	0.00715527
Nostrin	down in PU.1-high	36.347	-3.14697	0.875218	-3.59564	0.000323599	0.00781863
Erg	down in PU.1-high	56.7556	-1.86581	0.522818	-3.56875	0.000358687	0.00839301
Daxx	down in PU.1-high	419	-0.652425	0.183511	-3.55524	0.000377641	0.00869762
Abcb1a	down in PU.1-high	38.7154	-2.37011	0.683948	-3.46534	0.000529565	0.011072
Pdcd1	down in PU.1-high	24.0786	-3.55001	1.03241	-3.43857	0.000584799	0.0118173
Gm10718	down in PU.1-high	302.091	-3.33535	0.980341	-3.40223	0.000668375	0.0129206
Vwf	down in PU.1-high	20.8798	-2.95204	0.87146	-3.38747	0.000705412	0.0134494
Haao	down in PU.1-high	223.623	-1.19144	0.355047	-3.35573	0.000791553	0.014632
Pltp	down in PU.1-high	28.6444	-2.55213	0.765711	-3.33302	0.000859093	0.0154224
Cyyr1	down in PU.1-high	31.7875	-3.54674	1.08374	-3.27269	0.00106527	0.0178667
Slc41a3	down in PU.1-high	876.214	-0.92883	0.28558	-3.25243	0.00114421	0.0187877
Eif2b2	down in PU.1-high	266.787	-0.910692	0.280245	-3.24963	0.00115554	0.0188926
Upk1b	down in PU.1-high	783.484	-0.795241	0.246631	-3.22441	0.00126231	0.0201366
Kyat3	down in PU.1-high	75.5966	-1.49478	0.466584	-3.20368	0.00135684	0.0212182
Rnf139	down in PU.1-high	261.08	-0.763351	0.24208	-3.1533	0.00161439	0.0239765
Gcnt2	down in PU.1-high	270.924	-1.00984	0.321002	-3.14589	0.00165581	0.0244104
Ift172	down in PU.1-high	504.898	-1.093	0.34786	-3.14206	0.00167765	0.0246369
Tubb4b	down in PU.1-high	603.349	-0.541801	0.172632	-3.13847	0.00169831	0.0247876
Tab1	down in PU.1-high	208.338	-0.803239	0.257363	-3.12103	0.00180217	0.0258362
Zfp366	down in PU.1-high	388.323	-3.05567	0.979877	-3.11842	0.00181824	0.026
Cdc42ep1	down in PU.1-high	36.6389	-3.00145	0.9635	-3.11515	0.00183852	0.0261917
Adcy4	down in PU.1-high	33.5008	-3.17592	1.02337	-3.10339	0.00191315	0.0268784
Treml2	down in PU.1-high	608.918	-0.539548	0.174225	-3.09685	0.0019559	0.0272923
Hmcn1	down in PU.1-high	51.9821	-2.17842	0.710111	-3.06772	0.00215702	0.0291174
Flt4	down in PU.1-high	18.519	-2.42161	0.802764	-3.01659	0.00255631	0.0330103
Tbx3	down in PU.1-high	12.1621	-3.50882	1.17539	-2.98525	0.00283345	0.0354126
Vps28	down in PU.1-high	2226.97	-0.360402	0.121738	-2.96047	0.00307171	0.0374948
Plekhh2	down in PU.1-high	247.667	-0.848517	0.287616	-2.95017	0.00317596	0.0382139
Fasn	down in PU.1-high	607.172	-0.667277	0.22658	-2.94499	0.00322967	0.0386405
Kcnj12	down in PU.1-high	109.671	-1.2313	0.418455	-2.94248	0.0032559	0.0388322
Yeats2	down in PU.1-high	499.082	-0.666866	0.226831	-2.93993	0.00328286	0.0390072
Prss36	down in PU.1-high	77.6488	-2.11014	0.718539	-2.93671	0.0033171	0.0392105
Nes	down in PU.1-high	208.96	-1.08514	0.36963	-2.93573	0.00332763	0.0392454
Sgk1	down in PU.1-high	2832.57	-0.589924	0.20121	-2.93188	0.00336922	0.0393944
Tubgcp2	down in PU.1-high	426.554	-0.595954	0.204164	-2.919	0.00351161	0.0405613
Eno1	down in PU.1-high	1758.34	-0.426413	0.146507	-2.91053	0.00360819	0.0412022
Rai14	down in PU.1-high	183.389	-0.893323	0.307214	-2.90782	0.00363954	0.0413864
Got1	down in PU.1-high	2222.75	-0.553333	0.190316	-2.90744	0.00364399	0.0414015
She	down in PU.1-high	18.4307	-2.43006	0.84388	-2.87963	0.00398148	0.0440391
Atg7	down in PU.1-high	1217.89	-0.817071	0.284045	-2.87655	0.00402044	0.0442798
Ubr3	down in PU.1-high	3638.92	-0.528224	0.184028	-2.87034	0.00410027	0.0448838
Snx22	down in PU.1-high	10.4128	-3.65536	1.27662	-2.86332	0.0041923	0.0456002
Alox5	down in PU.1-high	528.073	-0.744192	0.260067	-2.86154	0.00421588	0.0457035
Exoc3l2	down in PU.1-high	22.1908	-2.56897	0.900469	-2.85293	0.00433184	0.0462932
Zbp1	down in PU.1-high	83.4455	-1.31733	0.461766	-2.8528	0.00433353	0.0462932
Cldn5	down in PU.1-high	13.6976	-3.58083	1.25852	-2.84527	0.0044374	0.0470859
Gata2	down in PU.1-high	15.5113	-3.3521	1.17909	-2.84297	0.00446958	0.0472754
Eln	down in PU.1-high	23.2153	-2.71751	0.957735	-2.83744	0.00454775	0.0477354
Bcl7b	down in PU.1-high	577.293	-0.496743	0.175709	-2.82707	0.00469756	0.0487068
Dnpep	down in PU.1-high	267.095	-0.658711	0.2334	-2.82224	0.00476888	0.0491563
Oaf	down in PU.1-high	97.3665	-1.35307	0.480333	-2.81695	0.0048482	0.0496602
Gja5	down in PU.1-high	10.3148	-3.09568	1.09907	-2.81665	0.00485281	0.0496602
Ribc1	down in PU.1-high	24.5349	-2.15578	0.765404	-2.81652	0.00485469	0.0496602
Prpf8	down in PU.1-high	11519.9	-0.689036	0.245053	-2.81178	0.00492675	0.0500479
Tlr9	down in PU.1-high	709.341	-0.436476	0.155801	-2.80149	0.00508667	0.0512174
Afap1	down in PU.1-high	472.07	-0.536148	0.19173	-2.79637	0.00516809	0.0515916
Lrguk	down in PU.1-high	911.946	-1.74595	0.627932	-2.78047	0.00542799	0.0534023
Pigc	down in PU.1-high	304.538	-0.87785	0.316045	-2.77761	0.00547608	0.0536814
Cops4	down in PU.1-high	1422.92	-0.390826	0.14182	-2.7558	0.00585494	0.0562375
Stap2	down in PU.1-high	16.573	-3.05979	1.11224	-2.75102	0.00594106	0.0567203
Dock6	down in PU.1-high	69.5765	-1.63802	0.601571	-2.7229	0.00647116	0.0601548
Crtap	down in PU.1-high	103.956	-1.08038	0.396777	-2.7229	0.00647121	0.0601548
Olfr1262	down in PU.1-high	12.2721	-3.78141	1.39544	-2.70983	0.00673171	0.0619444
Ly6c1	down in PU.1-high	66.181	-3.84917	1.42728	-2.69685	0.00699994	0.0637427
4930523C07Rik	down in PU.1-high	41.5751	-1.61657	0.600292	-2.69297	0.00708185	0.0643243
Loxhd1	down in PU.1-high	20.2361	-2.39155	0.888812	-2.69072	0.0071297	0.0646529
Vars	down in PU.1-high	476.06	-0.699393	0.260328	-2.68658	0.0072187	0.0651016
Rgs3	down in PU.1-high	99.2472	-1.03459	0.385454	-2.68408	0.0072729	0.0653164
Mr1	down in PU.1-high	442.747	-0.589771	0.220321	-2.67687	0.00743136	0.0661581
Pgk1	down in PU.1-high	797.388	-0.602684	0.226245	-2.66386	0.00772503	0.0678997
Adamts10	down in PU.1-high	59.9305	-1.54778	0.583475	-2.6527	0.00798518	0.0696063
Plekhm2	down in PU.1-high	279.532	-0.557265	0.211008	-2.64096	0.00826708	0.0712181
Ctsl	down in PU.1-high	4905.48	-0.510261	0.194771	-2.6198	0.00879805	0.0742283
Nudt16	down in PU.1-high	753.145	-0.573967	0.219434	-2.61568	0.00890506	0.0748027
Gpnmb	down in PU.1-high	108.409	-1.43085	0.548754	-2.60744	0.0091221	0.0761123
Procr	down in PU.1-high	158.42	-1.49811	0.574649	-2.607	0.00913386	0.0761123
Sqstm1	down in PU.1-high	2356.18	-0.342735	0.131838	-2.59967	0.00933132	0.076934
Gm10715	down in PU.1-high	10.0365	-3.40581	1.3216	-2.57704	0.00996508	0.0804003
Cdc42ep3	down in PU.1-high	120.952	-0.909656	0.35301	-2.57686	0.00997036	0.0804003
Dcp1b	down in PU.1-high	239.104	-0.678746	0.266028	-2.55141	0.0107289	0.0844088
H6pd	down in PU.1-high	660.142	-0.519536	0.204963	-2.53478	0.0112517	0.087154
Acaca	down in PU.1-high	268.017	-0.726786	0.28712	-2.5313	0.0113641	0.0877742
Cirbp	down in PU.1-high	270.228	-0.771434	0.307182	-2.51133	0.0120279	0.0912001
Clk1	down in PU.1-high	1102.41	-0.478301	0.19083	-2.50642	0.012196	0.0922181
Rapgef1	down in PU.1-high	3431.56	-0.332674	0.133024	-2.50085	0.0123895	0.0932368
Orm2	down in PU.1-high	19.585	-3.42473	1.37817	-2.48498	0.0129558	0.096024
Abhd6	down in PU.1-high	1140.71	-0.401833	0.162429	-2.4739	0.0133646	0.098057
Naga	down in PU.1-high	402.16	-0.59615	0.241736	-2.46612	0.0136585	0.0995593
Zfp229	down in PU.1-high	201.338	-0.592045	0.240272	-2.46406	0.0137373	0.0999153
Gimap5	down in PU.1-high	134.018	-1.12024	0.454875	-2.46273	0.0137882	0.100116
Col5a2	down in PU.1-high	11.2837	-3.56305	1.46012	-2.44024	0.0146777	0.104367
Naprt	down in PU.1-high	55.6669	-1.20123	0.493977	-2.43176	0.0150256	0.106155
Pde6h	down in PU.1-high	21.4166	-2.39705	0.987086	-2.42841	0.015165	0.106825
Rab24	down in PU.1-high	359.162	-0.560239	0.23081	-2.42727	0.0152128	0.107001
Acsf2	down in PU.1-high	169.597	-0.80173	0.33056	-2.42537	0.0152927	0.107404
Commd4	down in PU.1-high	583.213	-0.609913	0.252224	-2.41814	0.0156	0.10856
Atp1a1	down in PU.1-high	1614.31	-0.410758	0.170406	-2.41046	0.0159323	0.110131
Cog1	down in PU.1-high	211.063	-0.674992	0.284273	-2.37445	0.017575	0.117073
Clcn7	down in PU.1-high	221.431	-0.777108	0.328019	-2.36909	0.0178317	0.118018
9130023H24Rik	down in PU.1-high	192.4	-0.613592	0.260016	-2.35982	0.0182838	0.120094
Anxa7	down in PU.1-high	1058.87	-0.403823	0.171308	-2.35729	0.0184089	0.120617
Mmp11	down in PU.1-high	56.4378	-1.90494	0.811192	-2.34832	0.0188581	0.122591
Ptgfrn	down in PU.1-high	548.932	-0.525656	0.224805	-2.33828	0.0193727	0.124786
Slc9a1	down in PU.1-high	667.008	-0.389994	0.166963	-2.33581	0.0195011	0.125274
Ccdc78	down in PU.1-high	12.1702	-3.69306	1.58194	-2.33451	0.0195688	0.125624
Arsg	down in PU.1-high	445.633	-0.600679	0.257818	-2.32986	0.0198137	0.126769
Cpq	down in PU.1-high	102.228	-0.867181	0.372607	-2.32733	0.0199476	0.127241
E030030I06Rik	down in PU.1-high	14.1958	-2.92919	1.25994	-2.32485	0.0200797	0.127657
Xrcc6	down in PU.1-high	329.634	-0.548211	0.236995	-2.31317	0.0207131	0.130507
Gstk1	down in PU.1-high	175.494	-0.950192	0.411665	-2.30817	0.0209898	0.131468
Onecut2	down in PU.1-high	292.586	-0.602314	0.26114	-2.30649	0.0210835	0.131881
Csf1	down in PU.1-high	174.603	-0.68267	0.296919	-2.29918	0.0214948	0.133229
Dhrs11	down in PU.1-high	32.2605	-1.45043	0.631597	-2.29644	0.0216506	0.133933
Fam20c	down in PU.1-high	73.8178	-0.821891	0.359482	-2.28632	0.0222354	0.136193
Tecpr1	down in PU.1-high	611.087	-0.441497	0.193205	-2.28513	0.0223053	0.136388
Adamts1	down in PU.1-high	61.0246	-1.42706	0.625304	-2.28218	0.0224787	0.136869
Nup188	down in PU.1-high	277.788	-0.540388	0.237484	-2.27547	0.0228775	0.138641
4931414P19Rik	down in PU.1-high	45.4047	-1.30055	0.571669	-2.27501	0.0229051	0.13865
Ly6a	down in PU.1-high	143.696	-0.907698	0.400619	-2.26574	0.0234674	0.140693
Pcdhga9	down in PU.1-high	24.9543	-2.11871	0.936566	-2.26222	0.0236841	0.141725
Myo1b	down in PU.1-high	1303.91	-0.353972	0.156942	-2.25543	0.0241065	0.143487
Ehhadh	down in PU.1-high	98.0808	-1.11069	0.492895	-2.2534	0.0242341	0.144066
Sgce	down in PU.1-high	755.344	-0.45003	0.201273	-2.23592	0.0253569	0.149158
A130010J15Rik	down in PU.1-high	392.797	-0.494929	0.222291	-2.22649	0.0259812	0.151389
Vim	down in PU.1-high	107.199	-0.975472	0.439312	-2.22045	0.026388	0.152909
Mmp14	down in PU.1-high	143.923	-0.815904	0.367695	-2.21897	0.0264888	0.15326
Kalrn	down in PU.1-high	41808.2	-0.892234	0.402711	-2.21557	0.0267212	0.15409
Gna14	down in PU.1-high	24.3535	-1.49602	0.676692	-2.21078	0.0270507	0.155145
Zc3h10	down in PU.1-high	237.256	-0.593239	0.268734	-2.20753	0.0272772	0.155693
Cspg4	down in PU.1-high	119.609	-1.14337	0.520768	-2.19555	0.0281239	0.158672
Lrrc45	down in PU.1-high	182.196	-0.683321	0.312421	-2.18718	0.0287291	0.160989
0610009B22Rik	down in PU.1-high	392.083	-0.463023	0.212235	-2.18165	0.0291351	0.162542
Il6st	down in PU.1-high	2279	-0.416821	0.191142	-2.1807	0.029206	0.162657
Mcam	down in PU.1-high	21.9137	-1.76983	0.812912	-2.17715	0.0294695	0.163722
Trp53bp2	down in PU.1-high	1910.06	-0.294289	0.135262	-2.17569	0.0295782	0.163915
Abcc6	down in PU.1-high	14.2494	-2.18832	1.00999	-2.16668	0.0302591	0.165686
Zfp202	down in PU.1-high	95.9365	-1.02315	0.472989	-2.16316	0.0305286	0.166469
Sox7	down in PU.1-high	20.4981	-2.40923	1.11411	-2.16248	0.0305813	0.166566
Itpr3	down in PU.1-high	166.003	-0.695263	0.323292	-2.15057	0.0315098	0.169635
Muc4	down in PU.1-high	46.8707	-1.86737	0.868913	-2.14909	0.0316275	0.169932
Muc16	down in PU.1-high	11.5009	-2.37847	1.10833	-2.146	0.031873	0.170914
Man2c1	down in PU.1-high	201.021	-0.680228	0.317178	-2.14463	0.0319827	0.171159
Dhx35	down in PU.1-high	158.875	-0.568167	0.266153	-2.13474	0.0327826	0.173834
St5	down in PU.1-high	388.868	-0.563983	0.264335	-2.13359	0.0328762	0.173991
Fkbpl	down in PU.1-high	39.9472	-1.18436	0.555992	-2.13017	0.0331577	0.174849
Sh2b2	down in PU.1-high	447.754	-0.413317	0.196297	-2.10557	0.0352413	0.180538
Hbb-bt	down in PU.1-high	42.203	-1.13022	0.538541	-2.09867	0.0358459	0.18231
Gbp4	down in PU.1-high	24.9398	-1.28705	0.61706	-2.08577	0.0369993	0.184967
Nfkbiz	down in PU.1-high	106.441	-0.75778	0.364048	-2.08154	0.0373848	0.185822
Elp1	down in PU.1-high	435.15	-0.370762	0.178933	-2.07207	0.038259	0.188494
Osmr	down in PU.1-high	47.7451	-3.17178	1.5413	-2.05785	0.0396042	0.192532
Ncaph	down in PU.1-high	484.027	-0.441454	0.214608	-2.05703	0.0396833	0.192769
Htra2	down in PU.1-high	184.2	-0.70278	0.342878	-2.04965	0.0403986	0.195021
Cacna2d4	down in PU.1-high	17.5754	-1.73399	0.846011	-2.04961	0.0404028	0.195021
Ints9	down in PU.1-high	518.391	-0.407615	0.198951	-2.04882	0.04048	0.195177
Tmem51	down in PU.1-high	11.909	-2.25983	1.10394	-2.04706	0.0406522	0.195598
Jag1	down in PU.1-high	14.9418	-1.67677	0.819128	-2.04702	0.0406558	0.195598
Kdr	down in PU.1-high	62.8935	-1.23417	0.604596	-2.04132	0.0412192	0.197243
Kcnj2	down in PU.1-high	972.851	-0.40557	0.198902	-2.03905	0.0414455	0.19775
Anxa2	down in PU.1-high	38.6657	-1.31942	0.647341	-2.03822	0.041528	0.197944
Kat8	down in PU.1-high	304.925	-0.570139	0.28091	-2.02961	0.0423959	0.200722
Gm128	down in PU.1-high	26.3414	-1.48167	0.731695	-2.02498	0.0428694	0.202037
Bcl9l	down in PU.1-high	1445.81	-0.375365	0.185649	-2.02191	0.043186	0.202705
Tie1	down in PU.1-high	11.1671	-3.40732	1.69829	-2.00633	0.0448214	0.207112
Rnf122	down in PU.1-high	72.0553	-1.11316	0.555683	-2.00323	0.0451528	0.207948
Smpd5	down in PU.1-high	61.2307	-0.887205	0.443587	-2.00007	0.0454929	0.208746
Lrrc61	down in PU.1-high	1238.77	-0.43227	0.216394	-1.99761	0.0457593	0.20945
Tmem176a	down in PU.1-high	1396.74	-0.497697	0.25025	-1.9888	0.0467238	0.212246
Esr1	down in PU.1-high	354.151	-0.420243	0.212326	-1.97924	0.0477893	0.215066
C3	down in PU.1-high	50.3713	-1.26355	0.638745	-1.97817	0.047909	0.215472
Srrd	down in PU.1-high	56.9709	-1.03292	0.522792	-1.97578	0.0481794	0.216075
Usp2	down in PU.1-high	2762.12	-0.238811	0.120917	-1.975	0.0482681	0.216219
Pyroxd2	down in PU.1-high	111.383	-0.876084	0.44546	-1.9667	0.0492181	0.218726
Tg	down in PU.1-high	25.2329	-1.61414	0.821395	-1.96512	0.0494005	0.219178
Dnah8	down in PU.1-high	37.4435	-1.61307	0.8223	-1.96166	0.0498023	0.220038

## Sheet: PU.1-high vs. PU.1-low - DEG be
DEG between PU.1-high and PU.1-low microglia by TRAP sequencing (pval <0.05, baseMean >10)
gene_name.x	Regulation	baseMean	log2FoldChange	lfcSE	stat	pvalue	padj
Mybpc3	up in PU.1-low	205.429	-7.42162	0.513913	-14.4414	2.84093e-47	2.55343e-43
Ccl6	up in PU.1-low	3197.39	-1.91778	0.183338	-10.4604	1.31348e-25	3.93517e-22
S100a4	up in PU.1-low	138.631	-3.70758	0.366731	-10.1098	4.99831e-24	1.12312e-20
St8sia6	up in PU.1-low	517.063	-3.11729	0.313101	-9.95617	2.37022e-23	4.73413e-20
Cp	up in PU.1-low	423.187	-2.38924	0.263188	-9.07809	1.10502e-19	1.41884e-16
Cdh23	up in PU.1-low	296.354	-2.4383	0.287084	-8.49331	2.00828e-17	2.00561e-14
Tmem154	up in PU.1-low	277.988	-3.28134	0.399185	-8.22009	2.03346e-16	1.82767e-13
Afap1	up in PU.1-low	681.88	-1.38225	0.179988	-7.67965	1.59521e-14	1.1029e-11
Haao	up in PU.1-low	402.167	-2.33469	0.313579	-7.44529	9.67317e-14	5.79616e-11
Sgk1	up in PU.1-low	3938.06	-1.34174	0.182097	-7.36826	1.72873e-13	9.41685e-11
Rnasel	up in PU.1-low	1541.01	-1.16272	0.160846	-7.22879	4.87333e-13	2.57656e-10
Rnase4	up in PU.1-low	19910.2	-0.937177	0.130984	-7.15489	8.37417e-13	4.1815e-10
Klrd1	up in PU.1-low	82.4057	-4.85164	0.685566	-7.07684	1.47474e-12	7.16486e-10
Alox5	up in PU.1-low	814.587	-1.68575	0.24211	-6.96274	3.33716e-12	1.53817e-09
Cdc42ep1	up in PU.1-low	95.978	-4.4966	0.653963	-6.87592	6.15907e-12	2.76789e-09
Bhlhe41	up in PU.1-low	11270.2	-1.07095	0.157347	-6.80632	1.00125e-11	4.28534e-09
C3	up in PU.1-low	118.02	-2.85769	0.430254	-6.64186	3.09739e-11	1.29485e-08
Slc2a5	up in PU.1-low	2733.26	-1.20732	0.184764	-6.53441	6.38608e-11	2.55103e-08
Afap1l1	up in PU.1-low	1013.75	-1.20049	0.203087	-5.91119	3.3964e-09	1.03481e-06
Myo1b	up in PU.1-low	1637.87	-0.912493	0.155635	-5.86302	4.5452e-09	1.30475e-06
Apobec1	up in PU.1-low	2773.03	-0.701014	0.120175	-5.83326	5.43555e-09	1.52671e-06
Htra3	up in PU.1-low	205.718	-1.84985	0.319397	-5.7917	6.96759e-09	1.89772e-06
Apoe	up in PU.1-low	7749.95	-0.991862	0.178537	-5.5555	2.76823e-08	6.82605e-06
Padi2	up in PU.1-low	4487.11	-0.671672	0.12101	-5.55053	2.84799e-08	6.82605e-06
C5ar1	up in PU.1-low	1177.32	-1.05	0.192017	-5.46829	4.544e-08	1.04722e-05
Nudt16	up in PU.1-low	928.684	-1.05481	0.193725	-5.44487	5.18427e-08	1.1649e-05
Samd9l	up in PU.1-low	155.553	-2.12126	0.390635	-5.43029	5.62639e-08	1.23342e-05
Lyve1	up in PU.1-low	1326.43	-1.56087	0.288641	-5.40766	6.38543e-08	1.35041e-05
Capg	up in PU.1-low	511.037	-1.49389	0.280609	-5.32373	1.01659e-07	2.04224e-05
Creb5	up in PU.1-low	346.518	-1.58342	0.301735	-5.24772	1.53994e-07	2.88353e-05
Ang	up in PU.1-low	2602.31	-0.748003	0.143716	-5.20473	1.94275e-07	3.52755e-05
Gcnt2	up in PU.1-low	325.511	-1.3842	0.272254	-5.08422	3.69141e-07	6.02334e-05
Rad51b	up in PU.1-low	123.738	-2.183	0.429776	-5.0794	3.78636e-07	6.02334e-05
Prkcq	up in PU.1-low	270.161	-1.75691	0.350113	-5.01811	5.21814e-07	8.08631e-05
St5	up in PU.1-low	483.416	-1.06638	0.21282	-5.01073	5.42241e-07	8.30279e-05
Notch4	up in PU.1-low	190.49	-1.56896	0.313629	-5.00261	5.65589e-07	8.47253e-05
Ccl8	up in PU.1-low	88.4513	-2.93959	0.601443	-4.88756	1.02092e-06	0.000141775
Tmem176a	up in PU.1-low	1781.9	-1.07117	0.219201	-4.88672	1.0253e-06	0.000141775
Cdc42ep3	up in PU.1-low	163.51	-1.54746	0.317083	-4.88031	1.05919e-06	0.000144266
Tspo	up in PU.1-low	568.317	-0.936748	0.193006	-4.85347	1.21318e-06	0.000161541
Sp100	up in PU.1-low	589.84	-0.911083	0.188019	-4.84569	1.26174e-06	0.000166772
Cops4	up in PU.1-low	1766.35	-0.914211	0.188725	-4.84414	1.27164e-06	0.000166854
Zfyve21	up in PU.1-low	726.278	-1.07922	0.223304	-4.83297	1.34513e-06	0.000173957
Rin2	up in PU.1-low	12584.5	-0.675833	0.139933	-4.82968	1.36755e-06	0.000174348
Stk26	up in PU.1-low	162.91	-1.41013	0.295418	-4.77334	1.81195e-06	0.000224631
Plekhh2	up in PU.1-low	305.369	-1.29602	0.271617	-4.7715	1.82855e-06	0.000225137
Ascl4	up in PU.1-low	43.6913	-3.54402	0.743488	-4.76675	1.87221e-06	0.000228945
Cd163	up in PU.1-low	633.226	-1.06203	0.226304	-4.69294	2.69305e-06	0.000308346
Trp53bp2	up in PU.1-low	2128.58	-0.548896	0.117473	-4.67252	2.97531e-06	0.000336379
Pstpip1	up in PU.1-low	172.496	-1.92347	0.414056	-4.64542	3.39388e-06	0.000381303
Il2rg	up in PU.1-low	156.742	-1.6699	0.360828	-4.62797	3.69272e-06	0.0004123
Olfr30	up in PU.1-low	16.8596	-6.99107	1.52242	-4.59207	4.38877e-06	0.000481052
Alox5ap	up in PU.1-low	1714.31	-0.637073	0.14197	-4.48737	7.21078e-06	0.000744948
Pdlim2	up in PU.1-low	268.43	-1.16347	0.26034	-4.46906	7.85625e-06	0.00078896
B3gnt7	up in PU.1-low	14.2517	-5.40024	1.20917	-4.46608	7.96673e-06	0.000795611
Lgals1	up in PU.1-low	145.615	-1.75664	0.393949	-4.45905	8.23237e-06	0.000817597
Noxred1	up in PU.1-low	107.771	-2.22697	0.501629	-4.43947	9.01816e-06	0.00088585
Treml2	up in PU.1-low	695.316	-0.83725	0.189641	-4.41491	1.0105e-05	0.000976601
Tspan9	up in PU.1-low	315.454	-1.32238	0.302733	-4.36815	1.25303e-05	0.00112623
Dlec1	up in PU.1-low	18.0913	-4.26227	0.991162	-4.30028	1.70582e-05	0.00141013
Cables1	up in PU.1-low	2936.73	-0.607819	0.141887	-4.28382	1.83712e-05	0.00150067
Sspn	up in PU.1-low	98.8699	-2.39448	0.559083	-4.28287	1.84495e-05	0.00150067
Mrgpre	up in PU.1-low	141.31	-2.08523	0.490342	-4.2526	2.11303e-05	0.00166596
Grap	up in PU.1-low	11887.6	-0.561859	0.132498	-4.24053	2.22997e-05	0.00175048
Cpq	up in PU.1-low	150.544	-1.68771	0.399169	-4.22806	2.35715e-05	0.00180307
Armc3	up in PU.1-low	391.933	-0.877442	0.209728	-4.18371	2.86787e-05	0.00210081
Paqr7	up in PU.1-low	635.214	-0.879105	0.210208	-4.18208	2.88853e-05	0.00210195
Gm9999	up in PU.1-low	39.0373	-3.22023	0.777498	-4.14178	3.44616e-05	0.00242934
Trmt1	up in PU.1-low	269.98	-0.913959	0.221739	-4.12177	3.75966e-05	0.00261952
Daxx	up in PU.1-low	443.523	-0.748966	0.183667	-4.07785	4.54536e-05	0.0031186
Psat1	up in PU.1-low	2684.33	-0.942206	0.232391	-4.0544	5.02627e-05	0.00334638
Cd164	up in PU.1-low	11999.2	-0.545723	0.135888	-4.01598	5.91988e-05	0.00376027
Anxa2	up in PU.1-low	67.423	-2.38283	0.594104	-4.0108	6.05146e-05	0.00381688
Clk1	up in PU.1-low	1193.79	-0.64153	0.160434	-3.99871	6.36879e-05	0.00397519
Zfp345	up in PU.1-low	24.6425	-5.00674	1.25326	-3.99496	6.4704e-05	0.00401075
Mgst1	up in PU.1-low	55.1585	-2.21593	0.557715	-3.97323	7.09031e-05	0.00428638
Nupr1	up in PU.1-low	527.846	-1.00166	0.252598	-3.96542	7.32674e-05	0.0043756
S100a11	up in PU.1-low	307.554	-0.816284	0.206014	-3.96227	7.42396e-05	0.00440439
Pilra	up in PU.1-low	895.316	-0.621593	0.157678	-3.94217	8.07471e-05	0.00471324
Ston1	up in PU.1-low	98.9233	-2.14811	0.54584	-3.93542	8.30505e-05	0.00483144
Nav3	up in PU.1-low	5286.52	-0.575103	0.146915	-3.91451	9.05863e-05	0.00516946
Bcl2a1d	up in PU.1-low	249.846	-1.11957	0.286373	-3.90947	9.24983e-05	0.00526186
Mr1	up in PU.1-low	474.21	-0.719679	0.184392	-3.90298	9.50157e-05	0.00531117
Masp1	up in PU.1-low	152.343	-1.46396	0.375597	-3.89769	9.7114e-05	0.00538803
Tlr13	up in PU.1-low	3043	-0.619875	0.159775	-3.87967	0.000104599	0.00568056
Lrrc39	up in PU.1-low	213.034	-1.46519	0.379172	-3.86419	0.00011146	0.00598091
Cd300lf	up in PU.1-low	45.1226	-2.1566	0.560472	-3.84784	0.000119164	0.00628181
Ifi27	up in PU.1-low	672.283	-0.85654	0.222709	-3.84601	0.000120056	0.00629566
Chn2	up in PU.1-low	2917.58	-0.454891	0.118393	-3.84221	0.000121931	0.00635311
Fam129b	up in PU.1-low	629.982	-0.986071	0.256778	-3.84017	0.00012295	0.00636929
Rpl39l	up in PU.1-low	24.9571	-3.00638	0.783223	-3.83847	0.000123804	0.00639511
Pigp	up in PU.1-low	441.458	-0.875385	0.228193	-3.83616	0.000124972	0.00641858
Ddx5	up in PU.1-low	9853.68	-0.44082	0.115061	-3.83118	0.000127532	0.00651284
Pdcd1	up in PU.1-low	29.3652	-3.83439	1.01216	-3.78834	0.000151659	0.00738816
Rnase10	up in PU.1-low	45.4946	-2.39818	0.633184	-3.7875	0.000152171	0.00739306
Ccl3	up in PU.1-low	266.994	-1.57468	0.418132	-3.766	0.000165886	0.00793075
Iscu	up in PU.1-low	2991.88	-0.590639	0.15695	-3.76323	0.00016773	0.00797648
Spp1	up in PU.1-low	101.821	-1.44972	0.386229	-3.75353	0.000174362	0.00820505
Gstt3	up in PU.1-low	205.83	-1.14343	0.30595	-3.73731	0.000185999	0.00866195
Tdrd7	up in PU.1-low	995.895	-0.639725	0.171632	-3.72731	0.000193536	0.0088977
F13a1	up in PU.1-low	2120.7	-0.822753	0.221408	-3.716	0.000202403	0.00920564
Megf6	up in PU.1-low	11.3883	-5.05825	1.36564	-3.70394	0.000212274	0.00958751
Vps28	up in PU.1-low	2467.62	-0.593427	0.160717	-3.69238	0.000222169	0.0098854
Tbxas1	up in PU.1-low	1114.55	-0.651624	0.176617	-3.68948	0.000224716	0.00997407
Ms4a4a	up in PU.1-low	82.3516	-1.49757	0.407923	-3.67122	0.0002414	0.0105325
Ly6a	up in PU.1-low	160.595	-1.12819	0.308928	-3.65194	0.000260264	0.0111926
AI837181	up in PU.1-low	746.163	-0.620952	0.170175	-3.64891	0.000263356	0.0112655
Cirbp	up in PU.1-low	349.147	-1.3308	0.366589	-3.63023	0.000283174	0.0118105
Ccdc162	up in PU.1-low	346.315	-0.810509	0.223996	-3.61842	0.00029641	0.0122489
Cradd	up in PU.1-low	1224.13	-0.561453	0.155529	-3.60996	0.000306247	0.012545
Ncaph	up in PU.1-low	553.867	-0.75363	0.20877	-3.60986	0.000306366	0.012545
Mid1	up in PU.1-low	81.8183	-1.93075	0.542909	-3.55631	0.000376105	0.0147296
Rab19	up in PU.1-low	77.4229	-1.88554	0.533779	-3.53244	0.00041175	0.0156814
Czib	up in PU.1-low	1085.65	-0.577157	0.164227	-3.51437	0.000440791	0.0165047
Tmem229b	up in PU.1-low	959.125	-0.854512	0.243825	-3.50461	0.000457284	0.0169837
Vim	up in PU.1-low	130.934	-1.38678	0.397093	-3.49233	0.000478835	0.0174595
Abcd2	up in PU.1-low	1626.47	-0.529232	0.152294	-3.47508	0.0005107	0.018143
Tlr7	up in PU.1-low	5171.01	-0.590649	0.170048	-3.47343	0.000513855	0.0182191
Gsdmd	up in PU.1-low	1031.46	-0.56949	0.164263	-3.46695	0.000526401	0.0184764
Pgpep1	up in PU.1-low	462.022	-0.700647	0.202119	-3.4665	0.00052728	0.0184764
Kcnj12	up in PU.1-low	132.287	-1.59581	0.460503	-3.46537	0.000529494	0.0185152
Akr1c13	up in PU.1-low	87.7981	-1.56849	0.452789	-3.46406	0.000532079	0.0185152
Gstk1	up in PU.1-low	204.062	-1.25556	0.362476	-3.46385	0.000532509	0.0185152
Thrsp	up in PU.1-low	2324.41	-0.598638	0.172898	-3.46237	0.000535445	0.0185814
Cand2	up in PU.1-low	345.642	-1.13245	0.328724	-3.44499	0.000571088	0.0195169
Plcg2	up in PU.1-low	2183.34	-0.621241	0.181419	-3.42434	0.000616283	0.0205535
Gimap5	up in PU.1-low	154.271	-1.39263	0.409981	-3.39682	0.000681726	0.0223906
Mbnl1	up in PU.1-low	27614.3	-0.37355	0.110118	-3.39225	0.0006932	0.0226563
Pafah1b3	up in PU.1-low	183.1	-1.18353	0.349793	-3.38353	0.000715612	0.0232199
Mid1ip1	up in PU.1-low	1261.96	-0.683285	0.202458	-3.37495	0.0007383	0.023751
Il18rap	up in PU.1-low	44.4632	-1.91163	0.570027	-3.35357	0.00079776	0.0250709
Etv5	up in PU.1-low	5059.4	-0.378774	0.113302	-3.34305	0.000828633	0.0256819
Ahnak	up in PU.1-low	311.035	-1.32983	0.398858	-3.33409	0.000855777	0.0263415
Galnt6	up in PU.1-low	88.2892	-1.65557	0.496859	-3.33207	0.00086203	0.0264886
Prps2	up in PU.1-low	2400.1	-0.40705	0.122326	-3.32757	0.000876054	0.0267074
Det1	up in PU.1-low	161.138	-0.938002	0.282441	-3.32105	0.00089678	0.0272306
Colec12	up in PU.1-low	79.4489	-1.78717	0.539175	-3.31463	0.000917639	0.0276467
Wasf2	up in PU.1-low	7474.58	-0.356646	0.107852	-3.30681	0.000943636	0.0282243
Zhx2	up in PU.1-low	445.626	-0.745373	0.225485	-3.30564	0.000947584	0.0282486
Hspb3	up in PU.1-low	191.68	-1.15504	0.349707	-3.30287	0.000956999	0.0284347
Kat8	up in PU.1-low	353.572	-0.903642	0.274136	-3.29632	0.000979595	0.0289625
Eln	up in PU.1-low	30.774	-3.15786	0.95875	-3.29373	0.00098868	0.0291353
Rhoc	up in PU.1-low	228.669	-0.915732	0.27876	-3.28502	0.00101974	0.0298383
Cd5	up in PU.1-low	10.1422	-6.24897	1.90382	-3.28234	0.0010295	0.0300428
4930550C14Rik	up in PU.1-low	17.3949	-2.91505	0.888621	-3.28043	0.00103651	0.0300834
Klhl25	up in PU.1-low	573.431	-0.656684	0.200562	-3.27422	0.00105955	0.030561
Hmgn3	up in PU.1-low	296.792	-0.780905	0.239126	-3.26566	0.00109208	0.0313598
Scimp	up in PU.1-low	29.187	-2.82619	0.871344	-3.24348	0.00118079	0.0333577
Samsn1	up in PU.1-low	2285.06	-0.518447	0.159924	-3.24184	0.00118761	0.0333577
Ctnnal1	up in PU.1-low	561.208	-0.571144	0.176209	-3.24128	0.00118993	0.0333577
Cxxc5	up in PU.1-low	2245.1	-0.374612	0.116191	-3.22409	0.00126373	0.0350029
I830077J02Rik	up in PU.1-low	6269.57	-0.385006	0.11965	-3.21776	0.00129196	0.0354568
9130023H24Rik	up in PU.1-low	226.875	-0.980791	0.30551	-3.21034	0.00132576	0.0362186
Socs6	up in PU.1-low	717.377	-0.542536	0.169189	-3.20669	0.00134269	0.0365701
Tlr9	up in PU.1-low	791.406	-0.682315	0.212922	-3.20454	0.00135281	0.0367096
Spata6	up in PU.1-low	182.701	-1.16288	0.363294	-3.20093	0.00136985	0.0370849
Fam89a	up in PU.1-low	150.82	-1.35813	0.428051	-3.17284	0.00150958	0.0397869
Lpl	up in PU.1-low	192.913	-0.789167	0.249384	-3.16446	0.0015537	0.0405361
Tbc1d22a	up in PU.1-low	1373.77	-0.508801	0.160869	-3.16284	0.0015624	0.0405863
E2f3	up in PU.1-low	1783.42	-0.418119	0.132681	-3.15131	0.00162537	0.0414436
Rasl2-9	up in PU.1-low	44.1288	-2.31786	0.736501	-3.14712	0.00164885	0.0417636
Sh2b2	up in PU.1-low	479.102	-0.548913	0.174585	-3.1441	0.00166596	0.0420609
Hacd4	up in PU.1-low	379.62	-0.693248	0.221094	-3.13554	0.00171541	0.0430072
Timd4	up in PU.1-low	66.8262	-2.12031	0.682158	-3.10823	0.00188211	0.0463125
Ptger3	up in PU.1-low	70.3647	-1.91147	0.615738	-3.10436	0.00190694	0.0468295
Casp4	up in PU.1-low	299.046	-0.885668	0.285868	-3.09817	0.00194717	0.0476068
Cd274	up in PU.1-low	501.27	-0.945297	0.306367	-3.08551	0.00203204	0.0492929
Phf11b	up in PU.1-low	494.319	-0.749073	0.242831	-3.08476	0.00203718	0.0492929
Trim5	up in PU.1-low	638.374	-0.915918	0.297194	-3.08189	0.00205692	0.0496312
Dcp1b	up in PU.1-low	263.533	-0.877394	0.285294	-3.0754	0.0021022	0.0503856
Fkbp5	up in PU.1-low	3061.98	-0.787914	0.256386	-3.07315	0.0021181	0.0506317
Sufu	up in PU.1-low	554.885	-0.668583	0.218862	-3.05482	0.00225197	0.0531951
Cass4	up in PU.1-low	374.536	-0.830775	0.272348	-3.05042	0.00228524	0.0536285
Tnfrsf11a	up in PU.1-low	1334.2	-0.459567	0.150686	-3.04983	0.00228971	0.0536634
Ank	up in PU.1-low	953.566	-0.512892	0.168993	-3.03498	0.00240548	0.055718
Wfdc17	up in PU.1-low	865.721	-0.826008	0.27223	-3.03423	0.00241147	0.055718
AI467606	up in PU.1-low	272.463	-0.756959	0.249843	-3.02974	0.00244768	0.0564097
Hhex	up in PU.1-low	4171.58	-0.523019	0.172753	-3.02755	0.00246548	0.0565257
Msrb2	up in PU.1-low	1239.93	-0.420553	0.14024	-2.99881	0.00271033	0.060075
Tmem100	up in PU.1-low	625.733	-0.62492	0.208503	-2.99718	0.0027249	0.0603237
Gpnmb	up in PU.1-low	140.596	-1.91775	0.642374	-2.98542	0.00283191	0.062081
Adgrl4	up in PU.1-low	13.7315	-3.34468	1.12187	-2.98134	0.00286988	0.0627603
Tpbgl	up in PU.1-low	583.591	-0.544586	0.182817	-2.97885	0.00289331	0.0629663
Hspbap1	up in PU.1-low	96.9391	-1.15273	0.388715	-2.96548	0.00302211	0.064905
Dnaaf5	up in PU.1-low	833.949	-0.479709	0.162166	-2.95815	0.00309495	0.0659962
P2ry13	up in PU.1-low	11491.1	-0.443666	0.150321	-2.95145	0.00316287	0.0668891
Lsp1	up in PU.1-low	1473.45	-0.557069	0.189412	-2.94104	0.00327114	0.068178
Arhgap45	up in PU.1-low	2988.93	-0.387627	0.132019	-2.93615	0.0033231	0.0689792
Lrrc45	up in PU.1-low	203.565	-0.915207	0.312499	-2.92867	0.00340418	0.0703374
Rab24	up in PU.1-low	408.211	-0.844989	0.288776	-2.9261	0.00343239	0.0708388
Cyb5d2	up in PU.1-low	382.165	-0.62959	0.215366	-2.92335	0.00346285	0.0712107
Commd4	up in PU.1-low	638.513	-0.794719	0.272271	-2.91886	0.00351318	0.0716019
Hmgn5	up in PU.1-low	378.51	-0.541907	0.185731	-2.9177	0.00352619	0.0717838
Apobr	up in PU.1-low	735.886	-0.431689	0.148101	-2.91483	0.00355886	0.0722054
Pigc	up in PU.1-low	302.457	-0.8099	0.278274	-2.91044	0.00360917	0.0725129
Isoc2b	up in PU.1-low	73.9395	-1.27914	0.439532	-2.91024	0.00361157	0.0725129
Hpse	up in PU.1-low	34.3976	-2.4856	0.854468	-2.90894	0.00362654	0.0725954
Mrpl39	up in PU.1-low	1015.02	-0.502848	0.172961	-2.90728	0.00364581	0.0727382
Crybb1	up in PU.1-low	2425.18	-0.51799	0.178192	-2.90692	0.00365012	0.0727433
Snx18	up in PU.1-low	7150.14	-0.307725	0.105974	-2.90377	0.00368704	0.0733977
Kxd1	up in PU.1-low	676.661	-0.484442	0.167203	-2.89732	0.00376365	0.0743399
Suclg2	up in PU.1-low	1067.55	-0.455864	0.157795	-2.88896	0.00386516	0.0755739
Mill2	up in PU.1-low	20.257	-2.86565	0.992006	-2.88875	0.00386782	0.0755739
Babam1	up in PU.1-low	513.274	-0.490443	0.169851	-2.88749	0.00388332	0.07563
Vps16	up in PU.1-low	533.335	-0.500728	0.174186	-2.87467	0.00404451	0.0776753
Fgfr1op	up in PU.1-low	644.551	-0.521911	0.182032	-2.86715	0.00414191	0.0789554
Chsy1	up in PU.1-low	1872.42	-0.401836	0.140261	-2.8649	0.00417137	0.0792648
Kctd18	up in PU.1-low	534.334	-0.611208	0.213415	-2.86394	0.00418404	0.0794217
Srl	up in PU.1-low	201.429	-0.938756	0.328003	-2.86203	0.00420936	0.0797338
Ascc1	up in PU.1-low	513.951	-0.567393	0.198631	-2.85653	0.00428306	0.0806202
Fam53a	up in PU.1-low	381.622	-0.577211	0.202717	-2.84737	0.00440821	0.0823722
Fas	up in PU.1-low	18.9705	-2.31165	0.812003	-2.84685	0.00441538	0.0824204
Nefm	up in PU.1-low	1771.85	-0.52377	0.184044	-2.84589	0.00442878	0.0824992
Il15ra	up in PU.1-low	129.683	-1.14518	0.404936	-2.82804	0.00468333	0.0855564
Pyroxd2	up in PU.1-low	126.557	-1.13383	0.401754	-2.82221	0.00476938	0.0867757
Tab1	up in PU.1-low	209.214	-0.762074	0.270324	-2.81911	0.00481573	0.0872656
Serpinb9	up in PU.1-low	836.513	-0.542349	0.193281	-2.80601	0.00501584	0.0905268
Akip1	up in PU.1-low	575.906	-0.500018	0.178616	-2.79941	0.00511963	0.0920083
Tnfsf13b	up in PU.1-low	504.987	-0.705643	0.252827	-2.79102	0.00525429	0.0937945
Tespa1	up in PU.1-low	13.1684	-2.74075	0.985111	-2.78218	0.00539956	0.0948751
Vars	up in PU.1-low	474.168	-0.63672	0.229926	-2.76924	0.0056188	0.097588
Emp2	up in PU.1-low	100.675	-1.16263	0.420953	-2.76191	0.00574649	0.0989453
Anapc7	up in PU.1-low	593.135	-0.505292	0.183059	-2.76027	0.00577533	0.0990623
Gimap6	up in PU.1-low	942.929	-0.534301	0.193781	-2.75723	0.00582925	0.0995124
Elp1	up in PU.1-low	485.609	-0.623088	0.226054	-2.75637	0.00584474	0.0996821
Trmt2a	up in PU.1-low	877.233	-0.523012	0.190004	-2.75264	0.0059117	0.100254
Tmem159	up in PU.1-low	532.794	-0.460828	0.167475	-2.75162	0.0059302	0.100283
Picalm	up in PU.1-low	19635.1	-0.366186	0.133162	-2.74992	0.00596092	0.100425
Zc3hav1	up in PU.1-low	2779.63	-0.33771	0.123105	-2.74326	0.00608321	0.101723
Plekhm2	up in PU.1-low	293.826	-0.637469	0.232708	-2.73935	0.00615614	0.102751
Bcl9l	up in PU.1-low	1532.21	-0.48491	0.177142	-2.7374	0.00619262	0.103168
Tnfrsf13b	up in PU.1-low	2897.68	-0.48068	0.176291	-2.72663	0.00639854	0.105212
Myo18b	up in PU.1-low	435.014	-0.647822	0.238525	-2.71595	0.00660851	0.107605
Il4ra	up in PU.1-low	652.936	-0.515557	0.190539	-2.70578	0.00681451	0.110259
Grwd1	up in PU.1-low	117.843	-1.09699	0.405981	-2.70208	0.00689081	0.110994
Oard1	up in PU.1-low	1230.82	-0.410936	0.152207	-2.69984	0.00693722	0.111442
Mdfi	up in PU.1-low	23.3266	-2.43039	0.901629	-2.69556	0.00702712	0.112284
Naip6	up in PU.1-low	261.057	-0.735528	0.273045	-2.6938	0.00706422	0.112777
Rab34	up in PU.1-low	170.176	-0.901607	0.334971	-2.6916	0.00711111	0.113223
A130010J15Rik	up in PU.1-low	434.661	-0.714607	0.266643	-2.68001	0.00736198	0.115681
Siglec1	up in PU.1-low	115.374	-1.1886	0.443934	-2.67742	0.0074191	0.116477
Inpp5d	up in PU.1-low	7270.23	-0.317425	0.118691	-2.67438	0.00748679	0.117028
Hif1a	up in PU.1-low	2037.5	-0.443378	0.165966	-2.67149	0.00755147	0.117694
Mcat	up in PU.1-low	732.873	-0.500259	0.187271	-2.67131	0.00755556	0.117694
Bcar3	up in PU.1-low	48.0386	-1.42055	0.531886	-2.67078	0.00756743	0.117777
Cd28	up in PU.1-low	53.4139	-2.45724	0.920794	-2.66861	0.00761661	0.11844
Wrap53	up in PU.1-low	107.164	-0.900825	0.339748	-2.65145	0.00801476	0.122633
Muc16	up in PU.1-low	14.4034	-2.7439	1.04053	-2.63702	0.00836368	0.126981
Cyp4f13	up in PU.1-low	122.023	-1.09812	0.41712	-2.63262	0.00847291	0.128098
Ptgfrn	up in PU.1-low	572.602	-0.587082	0.224065	-2.62015	0.00878917	0.131007
Cst7	up in PU.1-low	513.929	-0.677052	0.2588	-2.61612	0.00889355	0.131604
Srpk3	up in PU.1-low	157.686	-0.906638	0.347728	-2.60732	0.00912544	0.133691
Fam114a1	up in PU.1-low	359.494	-0.573879	0.220413	-2.60365	0.00922377	0.134583
Rcbtb2	up in PU.1-low	7169.82	-0.364807	0.140251	-2.60109	0.00929278	0.135261
Irak2	up in PU.1-low	1075.81	-0.475931	0.183445	-2.59441	0.00947531	0.13692
Apoc1	up in PU.1-low	18.68	-2.35741	0.909098	-2.59313	0.00951067	0.13699
Bicd2	up in PU.1-low	2888.79	-0.420643	0.16229	-2.59193	0.00954387	0.137027
Zyx	up in PU.1-low	1320.11	-0.426601	0.16465	-2.59095	0.00957101	0.1372
Cep63	up in PU.1-low	1251.96	-0.352007	0.135891	-2.59037	0.00958721	0.137323
Ifitm2	up in PU.1-low	262.526	-0.635911	0.245726	-2.58789	0.00965658	0.138111
Crat	up in PU.1-low	1935.95	-0.333976	0.129055	-2.58785	0.00965766	0.138111
BC147527	up in PU.1-low	57.7544	-1.37848	0.532891	-2.5868	0.00968719	0.138204
Tstd1	up in PU.1-low	64.8873	-1.09205	0.422861	-2.58252	0.00980815	0.139047
Naalad2	up in PU.1-low	518.979	-0.781902	0.303527	-2.57606	0.00999336	0.140564
Capn1	up in PU.1-low	113.141	-0.956353	0.372013	-2.57076	0.0101477	0.141847
Galk1	up in PU.1-low	275.003	-0.74912	0.291746	-2.56771	0.0102372	0.142765
Cnot3	up in PU.1-low	532.213	-0.597501	0.233089	-2.5634	0.0103652	0.14388
Rtcb	up in PU.1-low	1386.41	-0.439729	0.171773	-2.55995	0.0104689	0.144538
Atp2a3	up in PU.1-low	62.5425	-1.04686	0.409482	-2.55655	0.0105716	0.145398
Exosc8	up in PU.1-low	789.025	-0.492072	0.192716	-2.55336	0.010669	0.146178
Creb3l1	up in PU.1-low	299.145	-0.90661	0.355453	-2.55058	0.0107545	0.147014
Etfa	up in PU.1-low	661.803	-0.504312	0.197819	-2.54937	0.0107918	0.147188
Fgl2	up in PU.1-low	170.112	-1.03477	0.406065	-2.54828	0.0108255	0.147312
Lrrfip1	up in PU.1-low	2389.59	-0.38513	0.151173	-2.5476	0.0108466	0.147396
Atp1b3	up in PU.1-low	3440.41	-0.44133	0.173443	-2.54453	0.0109426	0.148376
Psmb8	up in PU.1-low	2229.87	-0.351651	0.138203	-2.54445	0.010945	0.148376
Cdk2ap1	up in PU.1-low	1302.1	-0.378113	0.148939	-2.5387	0.0111265	0.149933
Ccdc167	up in PU.1-low	83.0234	-0.990194	0.39106	-2.53208	0.0113388	0.151996
Ifi204	up in PU.1-low	367.254	-0.636976	0.252197	-2.52571	0.0115465	0.154209
Acaa2	up in PU.1-low	513.427	-0.558274	0.221746	-2.51763	0.0118146	0.156507
Gimap1	up in PU.1-low	1983.69	-0.427349	0.170224	-2.51051	0.0120558	0.158302
Mpp1	up in PU.1-low	986.365	-0.384276	0.153382	-2.50535	0.0122331	0.159694
Casp12	up in PU.1-low	56.5572	-1.10716	0.442159	-2.504	0.0122799	0.159843
Trim55	up in PU.1-low	13.077	-2.42309	0.971077	-2.49526	0.0125866	0.162601
Mettl18	up in PU.1-low	142.298	-0.919527	0.368881	-2.49275	0.0126758	0.163073
Slc41a3	up in PU.1-low	754.775	-0.486267	0.19514	-2.49189	0.0127067	0.163073
Flt1	up in PU.1-low	38.9317	-1.86306	0.747808	-2.49136	0.0127256	0.163073
Rasal3	up in PU.1-low	1946	-0.345361	0.138655	-2.4908	0.0127457	0.163073
Anapc16	up in PU.1-low	2260.36	-0.433654	0.174148	-2.49015	0.012769	0.16324
Chmp6	up in PU.1-low	376.745	-0.539597	0.216712	-2.48993	0.0127769	0.16324
Yipf1	up in PU.1-low	383.791	-0.646553	0.26023	-2.48455	0.0129716	0.164442
Jam2	up in PU.1-low	2159.06	-0.446864	0.180068	-2.48164	0.013078	0.165215
Gpr157	up in PU.1-low	425.439	-0.587269	0.236772	-2.48031	0.0131267	0.165707
Gm10717	up in PU.1-low	39.5947	-1.62289	0.656208	-2.47314	0.0133931	0.167359
Mrpl4	up in PU.1-low	743.788	-0.463866	0.18757	-2.47303	0.0133973	0.167359
Ndufaf8	up in PU.1-low	649.439	-0.47108	0.190564	-2.47202	0.0134351	0.167715
Mrc2	up in PU.1-low	67.331	-1.25052	0.508788	-2.45785	0.0139772	0.172092
Dusp16	up in PU.1-low	846.349	-0.511754	0.209215	-2.44606	0.0144425	0.175024
Peak1	up in PU.1-low	2628.5	-0.31074	0.127058	-2.44566	0.0144588	0.175024
Dgka	up in PU.1-low	360.679	-0.538144	0.220788	-2.43738	0.0147942	0.177377
Rasa3	up in PU.1-low	2013.85	-0.298962	0.122672	-2.43709	0.014806	0.177377
Igf1	up in PU.1-low	412.607	-0.556806	0.229075	-2.43067	0.0150708	0.179129
Hsf2bp	up in PU.1-low	58.1763	-1.16359	0.478823	-2.4301	0.0150945	0.179129
Parp2	up in PU.1-low	1074.54	-0.377007	0.155206	-2.42907	0.0151376	0.179129
Aaas	up in PU.1-low	168.797	-0.860366	0.354308	-2.4283	0.0151698	0.179167
Tcta	up in PU.1-low	547.924	-0.602382	0.248122	-2.42777	0.0151922	0.179314
Neurl2	up in PU.1-low	61.5598	-1.50014	0.619429	-2.42182	0.0154432	0.180251
Acaca	up in PU.1-low	268.534	-0.678474	0.280655	-2.41747	0.015629	0.181139
Anxa7	up in PU.1-low	1081.19	-0.406373	0.168205	-2.41595	0.0156944	0.181515
Clpx	up in PU.1-low	834.915	-0.357783	0.148392	-2.41106	0.0159061	0.182818
Nupl2	up in PU.1-low	253.93	-0.63949	0.265448	-2.4091	0.0159919	0.18357
Dnpep	up in PU.1-low	268.981	-0.625171	0.259884	-2.40558	0.0161468	0.184144
Col4a2	up in PU.1-low	79.8741	-1.19075	0.496423	-2.39866	0.016455	0.186387
Bcl2a1a	up in PU.1-low	417.827	-0.657903	0.275181	-2.39081	0.0168114	0.189113
Ramp1	up in PU.1-low	369.01	-0.551664	0.230913	-2.38906	0.0168918	0.189474
C130026I21Rik	up in PU.1-low	26.9966	-1.66026	0.696909	-2.38232	0.0172039	0.191395
Mmp14	up in PU.1-low	152.937	-0.916605	0.385189	-2.37962	0.0173304	0.192043
Lrrc41	up in PU.1-low	117.261	-0.80168	0.336925	-2.3794	0.0173408	0.192043
Golga2	up in PU.1-low	1143.16	-0.39052	0.16418	-2.37861	0.0173778	0.192236
Cux1	up in PU.1-low	7289.59	-0.234168	0.0985629	-2.37582	0.01751	0.193223
Spg20	up in PU.1-low	2378.68	-0.324375	0.136617	-2.37434	0.0175802	0.193641
Ninl	up in PU.1-low	167.769	-0.774229	0.326216	-2.37336	0.0176269	0.193917
Pts	up in PU.1-low	2125.54	-0.403421	0.171044	-2.35858	0.018345	0.198298
Gpr183	up in PU.1-low	1103.46	-0.454147	0.192624	-2.35769	0.0183891	0.198536
Cdk5rap3	up in PU.1-low	281.547	-0.719743	0.305619	-2.35503	0.0185213	0.199238
Paf1	up in PU.1-low	1082.71	-0.40276	0.171066	-2.35441	0.0185522	0.199238
Pwp2	up in PU.1-low	227.103	-0.616551	0.26209	-2.35244	0.0186508	0.199801
Pla2g4a	up in PU.1-low	946.412	-0.409446	0.17429	-2.34922	0.0188128	0.200998
Ly6e	up in PU.1-low	20220	-0.266875	0.114493	-2.33094	0.0197568	0.205763
Arhgdib	up in PU.1-low	8627.43	-0.34982	0.150231	-2.32854	0.0198835	0.206009
Ifit3	up in PU.1-low	242.714	-0.698229	0.299944	-2.32787	0.0199193	0.206261
Ccdc9b	up in PU.1-low	48.0078	-1.67441	0.719437	-2.32739	0.0199448	0.206343
Tbrg1	up in PU.1-low	137.035	-1.08743	0.468039	-2.32337	0.0201594	0.207819
Pdk1	up in PU.1-low	3384.1	-0.331588	0.143036	-2.31821	0.0204377	0.209259
H1f2	up in PU.1-low	465.403	-0.61877	0.267049	-2.31707	0.0204999	0.209379
Eif2b2	up in PU.1-low	251.521	-0.71216	0.307427	-2.31651	0.0205303	0.209473
Tmem176b	up in PU.1-low	4459.03	-0.378097	0.163375	-2.31429	0.0206521	0.210205
Cxcl13	up in PU.1-low	50.9983	-1.74234	0.755037	-2.30763	0.0210199	0.212158
Pecam1	up in PU.1-low	425.8	-0.546912	0.237458	-2.3032	0.0212676	0.213891
E030030I06Rik	up in PU.1-low	17.6958	-3.25812	1.42458	-2.28707	0.0221916	0.218558
Trit1	up in PU.1-low	593.293	-0.385297	0.168946	-2.28058	0.0225731	0.220529
Crb1	up in PU.1-low	20.4629	-2.08767	0.915566	-2.28019	0.0225963	0.220559
Gpr108	up in PU.1-low	266.323	-0.613158	0.270093	-2.27017	0.0231971	0.223706
H2bc4	up in PU.1-low	1056.7	-0.428313	0.188703	-2.26977	0.0232218	0.223706
Xdh	up in PU.1-low	83.3429	-0.996681	0.439432	-2.26811	0.0233226	0.224076
Vmn2r102	up in PU.1-low	22.3428	-6.7015	2.95909	-2.26471	0.0235302	0.224989
Rubcnl	up in PU.1-low	406.747	-0.474888	0.209916	-2.26228	0.0236802	0.225368
Ccz1	up in PU.1-low	914.791	-0.37959	0.168013	-2.25929	0.0238651	0.226027
Il6st	up in PU.1-low	2284	-0.364755	0.161701	-2.25574	0.0240867	0.227296
Mlph	up in PU.1-low	3519.19	-0.445764	0.197793	-2.25368	0.0242161	0.227855
Adamts17	up in PU.1-low	125.989	-1.14571	0.508476	-2.25323	0.0242446	0.22794
Fn1	up in PU.1-low	35.9136	-1.62128	0.719808	-2.25238	0.0242983	0.228206
Zbtb24	up in PU.1-low	380.221	-0.587267	0.260841	-2.25144	0.0243576	0.228268
Acot9	up in PU.1-low	329.164	-0.542598	0.241097	-2.25054	0.0244147	0.228502
Tmem95	up in PU.1-low	14.8784	-3.01318	1.34015	-2.24839	0.0245515	0.228841
Cd40	up in PU.1-low	31.2219	-1.69234	0.75353	-2.24589	0.0247112	0.229515
Ddah2	up in PU.1-low	740.498	-0.481353	0.214337	-2.24577	0.0247186	0.229515
Ifi209	up in PU.1-low	269.626	-0.723978	0.322786	-2.24291	0.0249029	0.230394
Ncbp3	up in PU.1-low	1820.49	-0.284588	0.127198	-2.23735	0.0252633	0.232282
Loxl3	up in PU.1-low	93.2853	-0.963398	0.431003	-2.23524	0.0254013	0.232966
Rab7	up in PU.1-low	25244.3	-0.252888	0.113489	-2.2283	0.0258605	0.235258
Pear1	up in PU.1-low	95.6997	-1.21102	0.544883	-2.22253	0.0262478	0.237698
Srgap2	up in PU.1-low	10904.7	-0.264346	0.119102	-2.2195	0.0264529	0.239004
Serpine1	up in PU.1-low	74.576	-1.163	0.524942	-2.21548	0.0267271	0.239755
Rapsn	up in PU.1-low	215.492	-0.591733	0.26736	-2.21324	0.0268809	0.240404
Nek9	up in PU.1-low	3983.66	-0.30282	0.137075	-2.20916	0.0271638	0.241851
Tigd2	up in PU.1-low	1050.01	-0.389733	0.176545	-2.20756	0.0272748	0.242598
Psen2	up in PU.1-low	112.135	-0.877248	0.397458	-2.20715	0.0273037	0.242615
Smad3	up in PU.1-low	2287.25	-0.323663	0.147038	-2.20122	0.0277207	0.244388
Abcb4	up in PU.1-low	201.16	-0.842749	0.384459	-2.19204	0.0283766	0.24762
Anxa4	up in PU.1-low	536.327	-0.490824	0.224215	-2.18908	0.0285907	0.248404
Lrrc51	up in PU.1-low	47.871	-1.36961	0.626908	-2.1847	0.0289107	0.250096
Gm128	up in PU.1-low	32.572	-1.8743	0.858117	-2.1842	0.0289477	0.250259
C030006K11Rik	up in PU.1-low	141.861	-0.747752	0.343278	-2.17827	0.0293861	0.253233
Fdxr	up in PU.1-low	114.004	-0.732261	0.336973	-2.17306	0.0297761	0.255005
Phf11d	up in PU.1-low	361.576	-0.453156	0.20929	-2.16521	0.0303718	0.258265
Mycbpap	up in PU.1-low	22.9831	-2.19508	1.01404	-2.1647	0.030411	0.258265
Yipf3	up in PU.1-low	525.301	-0.366575	0.169691	-2.16025	0.0307534	0.259827
Ly6c1	up in PU.1-low	24.1748	-2.10811	0.976533	-2.15877	0.0308682	0.260214
Ddx3x	up in PU.1-low	9790.05	-0.292066	0.135335	-2.1581	0.03092	0.260214
Blm	up in PU.1-low	56.2269	-1.39673	0.647534	-2.157	0.0310059	0.260816
Prim2	up in PU.1-low	316.269	-0.557682	0.258783	-2.15502	0.0311602	0.261501
Lbx2	up in PU.1-low	72.073	-1.07164	0.497789	-2.1528	0.0313341	0.262236
Ggn	up in PU.1-low	10.4542	-2.3271	1.08358	-2.14762	0.0317444	0.263817
Snai2	up in PU.1-low	54.9926	-1.42357	0.663562	-2.14534	0.0319253	0.264709
Inpp5k	up in PU.1-low	876.664	-0.417727	0.194844	-2.1439	0.0320407	0.265299
Nsmce1	up in PU.1-low	413.231	-0.56878	0.265514	-2.14219	0.0321785	0.265786
Sema4b	up in PU.1-low	310.645	-0.644431	0.301	-2.14096	0.0322769	0.265943
Ttll12	up in PU.1-low	416.431	-0.653467	0.306238	-2.13385	0.0328547	0.267877
Zfp335	up in PU.1-low	148.336	-0.65774	0.308251	-2.13378	0.0328608	0.267877
Mknk1	up in PU.1-low	2046.17	-0.273058	0.128382	-2.12693	0.0334263	0.270481
Nifk	up in PU.1-low	671.044	-0.397956	0.187767	-2.11941	0.0340555	0.273418
Ifitm3	up in PU.1-low	889.821	-0.485563	0.229733	-2.1136	0.0345498	0.275782
Mthfsl	up in PU.1-low	294.317	-0.554364	0.262518	-2.11172	0.0347104	0.275936
Gimap9	up in PU.1-low	100.433	-1.11503	0.528467	-2.10992	0.0348648	0.276095
P2rx1	up in PU.1-low	48.0459	-1.13087	0.536004	-2.10981	0.0348745	0.276095
Csf1	up in PU.1-low	182.102	-0.739501	0.351141	-2.106	0.0352048	0.276833
Comt	up in PU.1-low	3573.12	-0.22316	0.106088	-2.10354	0.0354187	0.278029
Jmjd1c	up in PU.1-low	10238.8	-0.224936	0.107177	-2.09874	0.0358399	0.279635
Haus5	up in PU.1-low	43.865	-1.19662	0.57017	-2.09871	0.0358428	0.279635
Mocos	up in PU.1-low	13.5677	-2.14208	1.02315	-2.09362	0.0362935	0.281553
Agtrap	up in PU.1-low	345.285	-0.514866	0.246464	-2.08901	0.0367069	0.283515
Pfkfb3	up in PU.1-low	2105.84	-0.318729	0.152665	-2.08777	0.0368189	0.283971
Ybx3	up in PU.1-low	1281.09	-0.304086	0.145769	-2.08608	0.036971	0.284621
Kynu	up in PU.1-low	25.8571	-1.7307	0.829907	-2.08541	0.037032	0.284725
Eci2	up in PU.1-low	870.938	-0.401117	0.192369	-2.08514	0.0370567	0.284727
Crtap	up in PU.1-low	94.0913	-0.786204	0.377066	-2.08506	0.037064	0.284727
Cd101	up in PU.1-low	196.079	-0.524277	0.251595	-2.08381	0.0371775	0.285184
Fam210b	up in PU.1-low	1255.98	-0.272928	0.130993	-2.08353	0.0372028	0.285184
Mmp2	up in PU.1-low	236.042	-0.540951	0.259966	-2.08085	0.0374473	0.285302
Syce1	up in PU.1-low	21.0797	-2.87367	1.38103	-2.08082	0.0374506	0.285302
Trim56	up in PU.1-low	2408.09	-0.318562	0.153251	-2.07869	0.0376454	0.286258
9930012K11Rik	up in PU.1-low	54.2132	-1.41091	0.679081	-2.07768	0.0377393	0.286478
Dhx35	up in PU.1-low	165.098	-0.619651	0.298439	-2.07631	0.0378655	0.286478
Top3a	up in PU.1-low	191.145	-0.62347	0.300525	-2.0746	0.0380234	0.28743
Kti12	up in PU.1-low	329.936	-0.46511	0.224944	-2.06767	0.0386708	0.289765
Bcl2l11	up in PU.1-low	1198.59	-0.30759	0.148861	-2.06629	0.0388009	0.290135
1810058I24Rik	up in PU.1-low	635.781	-0.350698	0.16976	-2.06585	0.038843	0.290208
Stk11	up in PU.1-low	1083.4	-0.341109	0.165283	-2.06379	0.0390375	0.291093
Armcx6	up in PU.1-low	23.0092	-1.60245	0.778002	-2.0597	0.0394276	0.292389
Rfx5	up in PU.1-low	415.263	-0.398906	0.193714	-2.05925	0.0394702	0.292452
Zfp839	up in PU.1-low	3169.55	-0.374506	0.182056	-2.05709	0.0396771	0.293151
Ech1	up in PU.1-low	905.765	-0.348003	0.16935	-2.05494	0.0398848	0.293723
Zbtb8os	up in PU.1-low	657.775	-0.484702	0.23588	-2.05487	0.0398914	0.293723
Nub1	up in PU.1-low	840.643	-0.301926	0.147044	-2.0533	0.0400432	0.294283
Nmnat3	up in PU.1-low	135.637	-0.880851	0.429484	-2.05095	0.0402715	0.29553
Slco2b1	up in PU.1-low	8306.06	-0.31314	0.152841	-2.04879	0.0404825	0.295939
Ninj1	up in PU.1-low	487.51	-0.551868	0.26977	-2.0457	0.0407864	0.296352
Tslp	up in PU.1-low	48.0766	-1.46569	0.716976	-2.04427	0.0409272	0.296787
Card9	up in PU.1-low	276.818	-0.447501	0.219195	-2.04156	0.0411947	0.297994
Krcc1	up in PU.1-low	5350.23	-0.238915	0.117382	-2.03536	0.0418148	0.300545
Tspan18	up in PU.1-low	1063.17	-0.437184	0.214859	-2.03475	0.0418765	0.300868
Bid	up in PU.1-low	1126.18	-0.345262	0.169754	-2.03389	0.0419625	0.301365
Lilr4b	up in PU.1-low	57.175	-1.02554	0.504563	-2.03253	0.0420997	0.301868
Kcnj14	up in PU.1-low	10.9699	-2.90745	1.43436	-2.02699	0.042663	0.303805
Syngr2	up in PU.1-low	1829.22	-0.31416	0.155239	-2.02371	0.043	0.3054
Lgals3	up in PU.1-low	60.8303	-0.960247	0.474764	-2.02258	0.0431169	0.305923
Ifi27l2a	up in PU.1-low	392.529	-0.577697	0.285757	-2.02164	0.0432139	0.306194
Papss1	up in PU.1-low	1834.9	-0.269482	0.133516	-2.01835	0.0435545	0.307275
Pnp2	up in PU.1-low	71.0673	-0.850933	0.422114	-2.01588	0.0438121	0.307714
Dhx32	up in PU.1-low	370.84	-0.55557	0.275985	-2.01304	0.0441104	0.30886
Stpg1	up in PU.1-low	17.1125	-1.74772	0.869802	-2.00933	0.0445017	0.310593
Lair1	up in PU.1-low	12051.6	-0.220671	0.110073	-2.00477	0.0449879	0.312361
Ehd2	up in PU.1-low	12.1332	-2.33423	1.16672	-2.00068	0.0454267	0.313591
Tecpr1	up in PU.1-low	612.191	-0.389487	0.195224	-1.99508	0.0460347	0.316652
Tmem147	up in PU.1-low	488.651	-0.415617	0.208464	-1.99372	0.046183	0.316652
Mob3c	up in PU.1-low	2618.75	-0.303236	0.152127	-1.99331	0.0462273	0.316806
Ampd3	up in PU.1-low	381.83	-0.478993	0.240706	-1.98995	0.0465964	0.317968
Lefty1	up in PU.1-low	274.733	-0.522107	0.262602	-1.9882	0.0467892	0.318592
As3mt	up in PU.1-low	650.628	-0.402515	0.202545	-1.98729	0.0468904	0.318798
Mpc1	up in PU.1-low	96.6572	-0.844112	0.425017	-1.98606	0.0470263	0.319088
Ddx41	up in PU.1-low	265.498	-0.492378	0.248047	-1.98502	0.0471422	0.319423
Col6a3	up in PU.1-low	181.633	-0.651784	0.328544	-1.98386	0.0472718	0.319909
4931414P19Rik	up in PU.1-low	42.1037	-1.08408	0.546553	-1.98348	0.0473133	0.319961
Manba	up in PU.1-low	219.683	-0.647864	0.32777	-1.97658	0.0480892	0.322386
Lcmt2	up in PU.1-low	125.254	-0.630647	0.319863	-1.97161	0.0486537	0.325185
Cryz	up in PU.1-low	373.571	-0.59423	0.301477	-1.97107	0.0487163	0.325185
Nlrp3	up in PU.1-low	791.283	-0.442522	0.224527	-1.9709	0.0487348	0.325188
Gatm	up in PU.1-high	4424.22	1.83412	0.110596	16.584	9.09942e-62	1.63571e-57
Igsf6	up in PU.1-high	2043.89	3.18989	0.236533	13.4861	1.8893e-41	1.13207e-37
Tent5a	up in PU.1-high	2764.85	1.87492	0.163933	11.4372	2.72679e-30	1.22542e-26
Liph	up in PU.1-high	550.915	2.16982	0.197747	10.9727	5.16779e-28	1.85792e-24
Siglece	up in PU.1-high	735.876	2.32031	0.224385	10.3407	4.61054e-25	1.18399e-21
Cd34	up in PU.1-high	1477.42	2.62523	0.271848	9.65696	4.59306e-22	8.25649e-19
Igf2bp2	up in PU.1-high	841.494	2.7535	0.289391	9.51482	1.82033e-21	2.72685e-18
Ggta1	up in PU.1-high	1246.56	1.76722	0.186231	9.48943	2.32309e-21	3.2123e-18
Ap1s2	up in PU.1-high	4683.48	0.963634	0.106752	9.02688	1.76629e-19	2.11672e-16
Arhgap19	up in PU.1-high	1510.87	1.69296	0.191251	8.85202	8.59486e-19	9.65632e-16
Il7r	up in PU.1-high	363.65	3.1468	0.357718	8.79687	1.4068e-18	1.48756e-15
Fam102b	up in PU.1-high	25959.7	0.933872	0.11626	8.03261	9.5423e-16	8.16821e-13
Lilra5	up in PU.1-high	423.258	2.82873	0.361179	7.83193	4.80429e-15	3.75486e-12
Acer3	up in PU.1-high	1096.43	1.09313	0.142229	7.68568	1.52182e-14	1.09739e-11
Plcb2	up in PU.1-high	1118.9	1.23996	0.161342	7.68532	1.52619e-14	1.09739e-11
Hpgd	up in PU.1-high	13234.6	1.07104	0.142035	7.54065	4.67628e-14	2.98708e-11
Lap3	up in PU.1-high	2146.13	0.944258	0.127998	7.37712	1.61753e-13	9.08646e-11
Cadm1	up in PU.1-high	1806.09	1.14636	0.159728	7.17695	7.12816e-13	3.66102e-10
Prdm1	up in PU.1-high	1010.8	1.34929	0.192432	7.01179	2.35284e-12	1.11302e-09
Npnt	up in PU.1-high	542.429	1.56916	0.229055	6.85059	7.35437e-12	3.22444e-09
Trf	up in PU.1-high	8835.91	1.25112	0.190014	6.58436	4.56856e-11	1.86646e-08
Hsd17b4	up in PU.1-high	3605.64	0.856985	0.131527	6.51565	7.23755e-11	2.82831e-08
Tmem204	up in PU.1-high	858.812	1.16532	0.182538	6.38398	1.72544e-10	6.59925e-08
Rab11fip5	up in PU.1-high	2894.5	0.887836	0.147268	6.02871	1.65279e-09	5.82558e-07
Arap3	up in PU.1-high	2849.02	1.08953	0.180893	6.02305	1.71163e-09	5.91696e-07
Cd84	up in PU.1-high	2770.4	0.739154	0.123285	5.99547	2.02897e-09	6.75422e-07
Zfp69	up in PU.1-high	751.487	1.25469	0.210743	5.95364	2.6224e-09	8.4179e-07
Vav2	up in PU.1-high	2581.23	1.01007	0.170291	5.93144	3.00281e-09	9.30665e-07
Anxa3	up in PU.1-high	6850.2	0.609826	0.103329	5.90181	3.5953e-09	1.07715e-06
Cnn2	up in PU.1-high	460.197	1.75268	0.298989	5.86202	4.57272e-09	1.30475e-06
Cd9	up in PU.1-high	3102.09	0.791203	0.135836	5.82471	5.72119e-09	1.58222e-06
Mfsd1	up in PU.1-high	3463.68	0.586945	0.10238	5.73298	9.86822e-09	2.64763e-06
Fcgr4	up in PU.1-high	67.3212	2.50833	0.441399	5.68267	1.32607e-08	3.4547e-06
Cysltr1	up in PU.1-high	1019.66	1.29847	0.228963	5.67108	1.41903e-08	3.64407e-06
Cd33	up in PU.1-high	28893	0.72082	0.127231	5.66547	1.46624e-08	3.71227e-06
Cebpa	up in PU.1-high	1872.65	1.05859	0.190592	5.55423	2.78834e-08	6.82605e-06
Selenop	up in PU.1-high	53382.7	0.783054	0.141041	5.55197	2.82467e-08	6.82605e-06
H2-DMa	up in PU.1-high	1656.46	1.09984	0.198461	5.54183	2.99321e-08	7.07972e-06
C3ar1	up in PU.1-high	3490	0.757256	0.138691	5.46001	4.76097e-08	1.08333e-05
Slamf9	up in PU.1-high	877.849	0.92115	0.169516	5.43401	5.51018e-08	1.22285e-05
Epb41l2	up in PU.1-high	46318.8	0.601604	0.110905	5.42448	5.81237e-08	1.25883e-05
2610528A11Rik	up in PU.1-high	671.353	0.946783	0.177378	5.33766	9.41564e-08	1.94547e-05
Itpripl2	up in PU.1-high	2681.85	1.00151	0.189167	5.29434	1.19448e-07	2.33391e-05
Rab32	up in PU.1-high	1876.39	0.940711	0.178539	5.26895	1.3721e-07	2.65213e-05
Slc40a1	up in PU.1-high	1082.88	1.05709	0.200907	5.26156	1.42839e-07	2.73156e-05
Tbc1d16	up in PU.1-high	2443.94	0.71015	0.135067	5.25775	1.45825e-07	2.75932e-05
Crybg3	up in PU.1-high	515.994	0.958985	0.183287	5.23216	1.67539e-07	3.10482e-05
Mpeg1	up in PU.1-high	14244.3	0.906977	0.174168	5.20749	1.91416e-07	3.51111e-05
Nab2	up in PU.1-high	914.219	0.942325	0.181208	5.20025	1.99022e-07	3.5422e-05
Prex1	up in PU.1-high	9169.24	0.642976	0.124371	5.16982	2.34317e-07	4.08939e-05
Cd22	up in PU.1-high	141.44	2.573	0.500563	5.14021	2.74436e-07	4.69834e-05
Zfp691	up in PU.1-high	4221.46	0.771922	0.150476	5.12985	2.89969e-07	4.91744e-05
Rcc2	up in PU.1-high	1417.3	0.790269	0.155021	5.09782	3.43587e-07	5.66635e-05
Blvrb	up in PU.1-high	594.923	0.981728	0.193821	5.06513	4.08123e-07	6.43546e-05
Tirap	up in PU.1-high	544.282	0.972829	0.192452	5.05492	4.30569e-07	6.73036e-05
Nfxl1	up in PU.1-high	591.749	1.09358	0.218361	5.00812	5.49639e-07	8.30279e-05
Zfp710	up in PU.1-high	3186.38	0.747318	0.149999	4.98216	6.28772e-07	9.18928e-05
Tgs1	up in PU.1-high	3370.84	0.611634	0.123958	4.9342	8.0479e-07	0.000116669
Fam129a	up in PU.1-high	1303.91	0.838954	0.171321	4.89698	9.73221e-07	0.000137753
Lacc1	up in PU.1-high	2464.82	0.684282	0.140567	4.86803	1.12717e-06	0.000152346
Il1a	up in PU.1-high	888.419	1.0437	0.214928	4.85605	1.19752e-06	0.000160646
Ccdc50	up in PU.1-high	5478.86	0.63611	0.131401	4.84098	1.29201e-06	0.000168299
Arsb	up in PU.1-high	6391.49	0.755847	0.158145	4.77945	1.75777e-06	0.000220963
Psd4	up in PU.1-high	800.968	0.817649	0.171641	4.76372	1.90061e-06	0.000230847
Sdk1	up in PU.1-high	304.943	1.26579	0.266145	4.75602	1.97449e-06	0.000238211
Jpt2	up in PU.1-high	1340.67	0.759536	0.160308	4.73798	2.15857e-06	0.00025697
Otulinl	up in PU.1-high	3016.48	0.813322	0.171709	4.73663	2.17304e-06	0.00025699
Ranbp10	up in PU.1-high	847.249	0.802571	0.169761	4.72766	2.27121e-06	0.000266845
Hfe	up in PU.1-high	1503.58	0.689822	0.146106	4.72138	2.34252e-06	0.000273436
Rapgef5	up in PU.1-high	5798.81	0.641212	0.136852	4.68543	2.79374e-06	0.000317849
Clec4a2	up in PU.1-high	801.908	1.27129	0.274993	4.62297	3.78277e-06	0.000419747
Dapp1	up in PU.1-high	5681.35	0.482092	0.106311	4.53475	5.76729e-06	0.000613448
Angptl7	up in PU.1-high	155.582	2.40504	0.531131	4.52815	5.95035e-06	0.000629197
Cbl	up in PU.1-high	8373.69	0.491989	0.108681	4.5269	5.98555e-06	0.000629218
Stard9	up in PU.1-high	1487.86	0.624894	0.138722	4.50464	6.64866e-06	0.000690846
Gas2l3	up in PU.1-high	306.107	1.31218	0.292814	4.48126	7.42036e-06	0.00076222
Lpar5	up in PU.1-high	168.735	1.92545	0.4304	4.47364	7.69009e-06	0.000776613
Isoc1	up in PU.1-high	3208.13	0.772619	0.175369	4.40567	1.05457e-05	0.00100835
Cd86	up in PU.1-high	1804.31	0.768485	0.174543	4.40284	1.06843e-05	0.00101085
Vcl	up in PU.1-high	122.889	1.34637	0.305902	4.40132	1.07596e-05	0.00101265
Cep152	up in PU.1-high	486.111	1.05103	0.239073	4.39625	1.10136e-05	0.00102733
Ccdc117	up in PU.1-high	930.34	0.840501	0.191688	4.38474	1.16124e-05	0.00107049
Hcls1	up in PU.1-high	4973.07	0.509155	0.116382	4.37486	1.21512e-05	0.00110878
Abcg3	up in PU.1-high	74.9599	2.55373	0.584569	4.36856	1.25068e-05	0.00112623
Baz1a	up in PU.1-high	1687.35	0.879851	0.201609	4.36415	1.27616e-05	0.00114131
Tnfaip2	up in PU.1-high	154.419	1.55676	0.356819	4.36288	1.2836e-05	0.00114228
Crlf3	up in PU.1-high	1104.45	0.63262	0.145112	4.35953	1.30343e-05	0.00115194
Itprid2	up in PU.1-high	1685.4	0.657448	0.150927	4.35607	1.32419e-05	0.00116115
Tagap	up in PU.1-high	1427.24	0.843572	0.194639	4.33403	1.46407e-05	0.0012653
Spint1	up in PU.1-high	1292.96	1.03839	0.239877	4.32883	1.49905e-05	0.00128319
Apbb2	up in PU.1-high	2354.47	0.582113	0.134601	4.32474	1.5271e-05	0.00128879
Smurf1	up in PU.1-high	1658.82	0.630027	0.146132	4.31136	1.62251e-05	0.00136291
Tardbp	up in PU.1-high	3555.23	0.705127	0.163939	4.30115	1.69916e-05	0.00141013
Srsf3	up in PU.1-high	5016.9	0.547159	0.127254	4.29972	1.7101e-05	0.00141013
Tspan33	up in PU.1-high	177.405	1.27725	0.299291	4.26758	1.97605e-05	0.00157873
Zswim6	up in PU.1-high	3273.36	0.498579	0.117227	4.25312	2.10812e-05	0.00166596
Ctc1	up in PU.1-high	2759.77	0.572744	0.135195	4.23644	2.27094e-05	0.0017712
Spi1	up in PU.1-high	2481.89	0.465227	0.109874	4.2342	2.29367e-05	0.0017772
H2-DMb2	up in PU.1-high	220.277	1.42436	0.336639	4.23112	2.32533e-05	0.001794
Kif13a	up in PU.1-high	1209.35	0.59135	0.141096	4.19113	2.7757e-05	0.00206182
Pfn1	up in PU.1-high	8035.96	0.532591	0.127378	4.18119	2.89988e-05	0.00210195
Sft2d2	up in PU.1-high	6643.28	0.515716	0.123464	4.17704	2.95329e-05	0.00213206
Smurf2	up in PU.1-high	3467.47	0.530663	0.127163	4.1731	3.00484e-05	0.00215199
Chd1	up in PU.1-high	2879.97	0.526138	0.12628	4.16644	3.094e-05	0.00220705
Cdkn1c	up in PU.1-high	100.754	1.7566	0.423566	4.14717	3.36613e-05	0.00238226
Rab8b	up in PU.1-high	7359.73	0.489398	0.118288	4.13734	3.5135e-05	0.00246713
Gpr35	up in PU.1-high	238.206	1.85174	0.449566	4.11896	3.80581e-05	0.00264143
Gng12	up in PU.1-high	4268.92	0.443974	0.108128	4.10602	4.02543e-05	0.00277246
Dram2	up in PU.1-high	2382.33	0.622216	0.152741	4.07367	4.6279e-05	0.00316316
Mafb	up in PU.1-high	29007.1	0.654176	0.160719	4.0703	4.69536e-05	0.00319303
Shc1	up in PU.1-high	856.257	0.721178	0.177206	4.06971	4.70713e-05	0.00319303
Tbc1d8	up in PU.1-high	767.276	1.10542	0.272639	4.05454	5.02334e-05	0.00334638
Casc3	up in PU.1-high	1664.98	0.628978	0.155274	4.05076	5.10526e-05	0.00338643
Cebpg	up in PU.1-high	6843.61	0.454631	0.112641	4.0361	5.43469e-05	0.00355251
Cbfb	up in PU.1-high	4641.69	0.597589	0.148164	4.0333	5.49986e-05	0.00358208
Ipmk	up in PU.1-high	2438.54	0.661076	0.16401	4.03071	5.56084e-05	0.00360873
Ceacam18	up in PU.1-high	34.3093	3.94869	0.980463	4.02737	5.64038e-05	0.00361943
Ms4a6d	up in PU.1-high	834	0.978818	0.243243	4.02404	5.72086e-05	0.00364675
Arhgap11a	up in PU.1-high	2016.66	0.561088	0.139819	4.01296	5.99632e-05	0.00379542
Usp21	up in PU.1-high	1600.11	0.53196	0.13269	4.00904	6.09664e-05	0.00383193
Itch	up in PU.1-high	4992.41	0.481359	0.120231	4.00362	6.23795e-05	0.00390709
Abl1	up in PU.1-high	2742.22	0.532073	0.133154	3.99593	6.44419e-05	0.00400833
Cd209a	up in PU.1-high	227.113	1.51665	0.38038	3.98721	6.68547e-05	0.00410164
Eif4ebp2	up in PU.1-high	2976.75	0.724901	0.181943	3.98422	6.77018e-05	0.00413948
Trp53inp1	up in PU.1-high	927.095	0.671333	0.168981	3.97284	7.10207e-05	0.00428638
Pes1	up in PU.1-high	1273.84	0.601343	0.151368	3.97271	7.10581e-05	0.00428638
Pdlim4	up in PU.1-high	723.475	0.877893	0.221375	3.96564	7.32002e-05	0.0043756
Nfam1	up in PU.1-high	2518.96	0.812741	0.204947	3.96562	7.32043e-05	0.0043756
Nrp2	up in PU.1-high	937.26	0.703504	0.17754	3.96251	7.41656e-05	0.00440439
Zfp36l2	up in PU.1-high	3142.18	0.526215	0.133132	3.95259	7.7311e-05	0.00454165
Arhgap5	up in PU.1-high	18530.3	0.47442	0.120604	3.93371	8.36447e-05	0.00485031
Ptgs1	up in PU.1-high	7780.28	0.512633	0.130513	3.92784	8.57121e-05	0.00495422
Map3k8	up in PU.1-high	131.392	1.39135	0.354377	3.92619	8.63034e-05	0.0049724
Nrm	up in PU.1-high	564.232	0.70447	0.179548	3.92357	8.72469e-05	0.0050107
Myom1	up in PU.1-high	370.961	0.793605	0.203317	3.9033	9.48909e-05	0.00531117
Lst1	up in PU.1-high	1432.31	0.898135	0.230525	3.89603	9.77807e-05	0.00540832
Notch1	up in PU.1-high	193.99	1.07081	0.275078	3.89275	9.91162e-05	0.00546537
Chad	up in PU.1-high	25.2445	4.72433	1.21479	3.88902	0.000100652	0.00553307
Rgs1	up in PU.1-high	787.448	0.824364	0.212023	3.88809	0.000101034	0.00553717
Smagp	up in PU.1-high	239.892	1.22313	0.314696	3.88672	0.000101607	0.00555166
Slc31a2	up in PU.1-high	1647.72	0.740561	0.191109	3.87507	0.000106595	0.00577155
Asah1	up in PU.1-high	4499.48	0.535291	0.138377	3.86834	0.000109577	0.00589746
Npc2	up in PU.1-high	8473.3	0.400912	0.103837	3.86096	0.000112941	0.00604236
Palb2	up in PU.1-high	52.3107	2.26083	0.586381	3.85556	0.000115465	0.00614085
Slc13a3	up in PU.1-high	258.811	0.895085	0.232739	3.84587	0.000120127	0.00629566
Vwa5a	up in PU.1-high	3146.85	0.477518	0.12428	3.84229	0.000121894	0.00635311
Tlr4	up in PU.1-high	1373.8	0.548321	0.142745	3.84127	0.000122399	0.00635907
Sema4g	up in PU.1-high	387.226	1.39107	0.36453	3.81606	0.000135597	0.00682773
Mcl1	up in PU.1-high	18325	0.460532	0.121362	3.79469	0.000147828	0.00726055
Tns4	up in PU.1-high	603.499	0.988844	0.260797	3.79162	0.000149667	0.0073225
Lyz2	up in PU.1-high	14071.1	0.63529	0.167569	3.79123	0.000149904	0.0073225
Fam167b	up in PU.1-high	650.063	1.05293	0.27815	3.78547	0.000153418	0.00743354
Slc31a1	up in PU.1-high	1145.21	0.773188	0.20557	3.76119	0.000169106	0.00802072
Lipa	up in PU.1-high	1177.48	0.622898	0.165885	3.755	0.000173339	0.00817834
Zfp90	up in PU.1-high	1719.76	0.482843	0.129102	3.74001	0.000184016	0.00859893
Bank1	up in PU.1-high	2334.9	0.692271	0.185109	3.7398	0.000184167	0.00859893
Col17a1	up in PU.1-high	23.2842	4.61733	1.23628	3.73484	0.000187832	0.0087247
Pxdc1	up in PU.1-high	887.81	0.814744	0.218387	3.73073	0.000190926	0.00884557
Aph1a	up in PU.1-high	141.328	1.03076	0.276352	3.7299	0.000191554	0.00885186
Mis12	up in PU.1-high	1526.19	0.460186	0.123662	3.72132	0.000198182	0.00906492
Myo1f	up in PU.1-high	3533.97	0.389356	0.104679	3.71954	0.000199589	0.00910611
Asap1	up in PU.1-high	3114.05	0.478487	0.129206	3.7033	0.00021281	0.00958764
Hk2	up in PU.1-high	8685.54	0.642583	0.173679	3.69984	0.000215738	0.00967788
Adgrg1	up in PU.1-high	3434.38	0.615286	0.166544	3.69443	0.000220378	0.00985451
Galm	up in PU.1-high	447.231	0.964965	0.261296	3.69299	0.000221631	0.0098854
March1	up in PU.1-high	4211.16	0.537619	0.146236	3.67637	0.000236579	0.0104261
Il1rl1	up in PU.1-high	341.129	1.07682	0.292909	3.6763	0.000236641	0.0104261
Spata13	up in PU.1-high	7056.31	0.495135	0.134742	3.67468	0.000238144	0.0104446
Kctd10	up in PU.1-high	385.921	0.80296	0.218516	3.6746	0.000238221	0.0104446
Man2b1	up in PU.1-high	4204.7	0.659234	0.179536	3.67188	0.000240771	0.0105307
Enpp1	up in PU.1-high	218.555	0.936095	0.255665	3.66142	0.000250824	0.0108646
Sgk3	up in PU.1-high	2059.7	0.489521	0.133966	3.65408	0.000258107	0.0111532
Arhgdia	up in PU.1-high	13802.7	0.337666	0.092568	3.64776	0.000264536	0.0112655
Arhgap27	up in PU.1-high	2368.43	0.651698	0.178663	3.64764	0.000264657	0.0112655
Tbc1d13	up in PU.1-high	1283.8	0.804065	0.22046	3.64722	0.000265093	0.0112655
Rplp1	up in PU.1-high	6612.27	0.731441	0.200799	3.64266	0.000269838	0.0113597
Fam91a1	up in PU.1-high	14832.1	0.474175	0.130225	3.64119	0.000271378	0.0113979
Ermap	up in PU.1-high	435.584	0.851082	0.234621	3.62748	0.000286203	0.0119092
Ccdc93	up in PU.1-high	3637.44	0.629471	0.173604	3.62591	0.000287946	0.0119541
Efcab8	up in PU.1-high	11.8034	6.86753	1.8983	3.61772	0.000297208	0.0122537
Cxcl16	up in PU.1-high	1142.27	0.950941	0.263565	3.608	0.000308564	0.0126063
Pou2f2	up in PU.1-high	3389.63	0.504758	0.140008	3.6052	0.00031191	0.0127141
Trim47	up in PU.1-high	337.85	0.836181	0.232974	3.58916	0.000331743	0.0133192
Sertad1	up in PU.1-high	202.983	1.02919	0.287021	3.58576	0.000336092	0.0134556
Rfwd3	up in PU.1-high	767.926	0.592637	0.165318	3.58483	0.000337298	0.0134737
Lag3	up in PU.1-high	1009.97	0.801016	0.223482	3.58426	0.000338042	0.0134737
Fubp1	up in PU.1-high	2012.14	0.468278	0.130888	3.57771	0.000346613	0.0137241
Clec4a3	up in PU.1-high	721.117	1.20777	0.338462	3.56842	0.000359135	0.0140957
Rps6ka1	up in PU.1-high	4305.78	0.401581	0.113425	3.5405	0.000399374	0.0154723
Ticam2	up in PU.1-high	1653.99	0.564509	0.159536	3.53844	0.000402496	0.0155597
Plagl2	up in PU.1-high	2546.19	0.552657	0.156282	3.53628	0.00040581	0.0155952
Slc39a8	up in PU.1-high	509.429	0.708308	0.200374	3.53493	0.000407883	0.0156335
Nfatc2	up in PU.1-high	1800.88	0.462831	0.130982	3.53354	0.000410037	0.0156493
Msto1	up in PU.1-high	109.751	1.14517	0.324248	3.53178	0.00041278	0.0156874
Rps14	up in PU.1-high	3299.86	0.704288	0.200175	3.51836	0.000434227	0.0163641
Diaph2	up in PU.1-high	5820.65	0.414536	0.117866	3.51702	0.000436415	0.0164121
Cox6b2	up in PU.1-high	39.5694	2.28704	0.650861	3.51387	0.000441631	0.0165047
Wipf1	up in PU.1-high	5699.43	0.508003	0.145317	3.49583	0.000472582	0.017337
Grb2	up in PU.1-high	2185.31	0.483606	0.138593	3.48941	0.00048409	0.0176154
Arpc4	up in PU.1-high	2962.97	0.51315	0.147161	3.48699	0.000488492	0.0177397
Mapre1	up in PU.1-high	8390.5	0.427567	0.123129	3.4725	0.000515631	0.018246
Klc4	up in PU.1-high	605.273	0.624635	0.180016	3.46988	0.000520693	0.0183889
Hcst	up in PU.1-high	403.828	0.89679	0.259909	3.4504	0.00055975	0.0192634
Rbm3	up in PU.1-high	2983.49	0.728995	0.211331	3.44955	0.000561528	0.0192634
Ano6	up in PU.1-high	815.764	0.532771	0.154687	3.44419	0.000572779	0.0195181
Siglecf	up in PU.1-high	192.383	0.976913	0.283661	3.44394	0.000573296	0.0195181
Nuak2	up in PU.1-high	258.361	0.980109	0.284786	3.44156	0.000578364	0.0196164
Fnbp1	up in PU.1-high	9562.36	0.40929	0.119089	3.43685	0.000588529	0.0198861
F830016B08Rik	up in PU.1-high	36.0158	2.43489	0.709578	3.43146	0.000600336	0.0202184
Abca1	up in PU.1-high	2161.05	0.67113	0.195739	3.4287	0.00060648	0.0203777
Heatr5a	up in PU.1-high	3547.19	0.447002	0.130466	3.42619	0.000612115	0.0204905
0610040J01Rik	up in PU.1-high	2406.49	0.430749	0.125837	3.42308	0.000619159	0.0206111
Cd300a	up in PU.1-high	1176.53	0.509208	0.149526	3.40549	0.000660442	0.0218237
Cabin1	up in PU.1-high	1129.71	0.58826	0.17313	3.39779	0.000679329	0.0223656
Prom2	up in PU.1-high	45.6947	2.40605	0.708394	3.39648	0.000682578	0.0223906
Armc7	up in PU.1-high	357.297	0.998514	0.294471	3.39088	0.000696694	0.0227292
Txnip	up in PU.1-high	5698.09	0.365283	0.107952	3.38374	0.000715051	0.0232199
Arsk	up in PU.1-high	414.373	0.671271	0.198472	3.3822	0.000719076	0.0232903
Gm3604	up in PU.1-high	189.347	1.03034	0.305002	3.37812	0.000729826	0.023596
Kat2b	up in PU.1-high	1302.44	0.519187	0.154013	3.37106	0.000748782	0.02396
Kcnd1	up in PU.1-high	1131.42	0.876774	0.260967	3.35971	0.000780249	0.0246498
Sfpq	up in PU.1-high	4547.54	0.558801	0.166507	3.35603	0.000790698	0.0248924
Igfbp4	up in PU.1-high	726.158	0.951538	0.284196	3.34817	0.000813471	0.0254755
Tsc22d3	up in PU.1-high	2476.24	0.722066	0.215769	3.34648	0.000818445	0.0255867
Olfr110	up in PU.1-high	11.7302	3.92703	1.17443	3.34376	0.000826504	0.0256819
P2rx7	up in PU.1-high	1454.65	0.490961	0.146843	3.34343	0.000827488	0.0256819
Khk	up in PU.1-high	1127.24	0.542732	0.16246	3.34072	0.000835613	0.0258537
Map3k14	up in PU.1-high	314.257	0.703981	0.211536	3.32794	0.000874891	0.0267074
Srd5a3	up in PU.1-high	284.455	0.901533	0.270954	3.32725	0.00087707	0.0267074
Trim65	up in PU.1-high	2318.04	0.605662	0.182032	3.32723	0.000877152	0.0267074
Soat1	up in PU.1-high	1009.52	0.634917	0.190841	3.32694	0.000878065	0.0267074
Coa4	up in PU.1-high	443.48	0.617385	0.185929	3.32055	0.000898417	0.0272343
Lrwd1	up in PU.1-high	440.862	0.722284	0.217766	3.31679	0.000910585	0.0275113
BC035044	up in PU.1-high	2973.77	0.363726	0.109662	3.31678	0.000910615	0.0275113
Cd300c2	up in PU.1-high	3893.73	0.50656	0.15284	3.31431	0.000918709	0.0276467
Cwc25	up in PU.1-high	481.377	0.670482	0.202318	3.314	0.000919711	0.0276467
Pclaf	up in PU.1-high	81.7089	1.59731	0.482312	3.31178	0.000927043	0.0278206
Rbm38	up in PU.1-high	188.927	1.12473	0.340245	3.30564	0.000947592	0.0282486
Galnt10	up in PU.1-high	451.9	0.672612	0.203583	3.30388	0.000953564	0.0283796
Ppp6r1	up in PU.1-high	4883.72	0.438853	0.133791	3.28013	0.00103759	0.0300834
Kat6a	up in PU.1-high	9775.88	0.392497	0.119763	3.27728	0.00104814	0.0303402
Cnih4	up in PU.1-high	1313.25	0.557477	0.170171	3.27599	0.00105293	0.03043
Plekhf2	up in PU.1-high	1524.92	0.541177	0.165904	3.262	0.00110631	0.0316671
Fam110a	up in PU.1-high	780.064	0.867681	0.267703	3.24121	0.00119025	0.0333577
Snta1	up in PU.1-high	650.229	0.73288	0.226118	3.24114	0.00119051	0.0333577
Smpdl3a	up in PU.1-high	602.672	0.751375	0.231838	3.24094	0.00119135	0.0333577
Zfp963	up in PU.1-high	127.134	1.14298	0.353215	3.23593	0.00121248	0.0337916
Bsg	up in PU.1-high	2750.26	0.484221	0.150269	3.22237	0.00127134	0.0351594
P2ry6	up in PU.1-high	2538.72	0.633057	0.196581	3.22034	0.00128037	0.0351925
Galnt3	up in PU.1-high	106.275	1.3659	0.425599	3.20935	0.00133036	0.0362891
Rab39	up in PU.1-high	1131.34	0.599022	0.187234	3.19933	0.00137748	0.0372355
Il18r1	up in PU.1-high	18.4273	5.07867	1.58835	3.19745	0.00138647	0.0374222
Pbxip1	up in PU.1-high	1727.92	0.510154	0.159613	3.19619	0.00139254	0.0375296
Qk	up in PU.1-high	46709.6	0.354434	0.110926	3.19524	0.00139715	0.0375401
Hebp1	up in PU.1-high	439.053	0.630963	0.19828	3.18218	0.00146173	0.0389276
Fcrls	up in PU.1-high	14404.6	0.467323	0.147083	3.17728	0.00148664	0.0392998
Irf2bp2	up in PU.1-high	11727.1	0.421458	0.133036	3.16799	0.00153496	0.0402222
Clta	up in PU.1-high	9125.99	0.473286	0.149452	3.1668	0.00154126	0.0403286
Pdgfb	up in PU.1-high	704.568	0.606491	0.191726	3.16333	0.00155978	0.0405863
Rap1b	up in PU.1-high	13839.1	0.334502	0.105919	3.1581	0.00158802	0.0409558
AB124611	up in PU.1-high	173.539	1.35065	0.428126	3.15479	0.00160612	0.041256
Tubb5	up in PU.1-high	6972.77	0.428608	0.135879	3.15433	0.00160869	0.041256
Arhgap29	up in PU.1-high	585.866	0.682985	0.216931	3.1484	0.00164165	0.0417307
Arid3a	up in PU.1-high	586.976	0.812224	0.258008	3.14806	0.0016436	0.0417307
Myo1e	up in PU.1-high	704.544	0.849154	0.26983	3.147	0.00164954	0.0417636
Lpp	up in PU.1-high	2088.17	0.430605	0.136927	3.14478	0.00166213	0.0420232
Golim4	up in PU.1-high	1103.03	0.508829	0.162064	3.13969	0.00169128	0.0426403
Wdfy2	up in PU.1-high	2246.15	0.569988	0.18176	3.13594	0.00171306	0.0430072
Arhgap18	up in PU.1-high	765.729	0.490201	0.156778	3.12672	0.00176767	0.0442558
5031439G07Rik	up in PU.1-high	3711.15	0.391226	0.125214	3.12446	0.00178131	0.0444239
Depdc7	up in PU.1-high	246.762	0.704519	0.225503	3.12421	0.00178284	0.0444239
Ncoa3	up in PU.1-high	3448.74	0.408524	0.130832	3.1225	0.00179321	0.0445232
Skap2	up in PU.1-high	4648.99	0.385939	0.123688	3.12026	0.00180692	0.0448017
Ankfy1	up in PU.1-high	3091.17	0.417607	0.133904	3.1187	0.00181649	0.0449769
Trim30c	up in PU.1-high	204.139	1.08593	0.348402	3.11687	0.00182779	0.0451566
Ostf1	up in PU.1-high	6272.15	0.364534	0.117283	3.10816	0.00188253	0.0463125
D630023F18Rik	up in PU.1-high	259.458	2.26114	0.7304	3.09575	0.00196314	0.0478826
Acp2	up in PU.1-high	4074.5	0.481408	0.155684	3.09222	0.00198664	0.04839
Pnpla7	up in PU.1-high	652.471	0.577578	0.18692	3.08998	0.00200169	0.0486905
Ap1b1	up in PU.1-high	2172.64	0.394525	0.127858	3.08565	0.0020311	0.0492929
Gmip	up in PU.1-high	1379.41	0.413094	0.133916	3.08472	0.00203742	0.0492929
Lrmp	up in PU.1-high	382.34	0.626992	0.203761	3.07709	0.00209032	0.0502967
Itgb1	up in PU.1-high	2595.59	0.541761	0.176336	3.07233	0.00212396	0.0507042
Arap1	up in PU.1-high	1860.31	0.551298	0.180035	3.06218	0.00219733	0.0521785
Zfp207	up in PU.1-high	3951.95	0.501535	0.164263	3.05324	0.00226386	0.0533357
Ctsf	up in PU.1-high	596.376	0.801423	0.262629	3.05155	0.00227666	0.0534971
Zfp467	up in PU.1-high	897.683	0.560132	0.183819	3.04719	0.00230992	0.0539882
Sbf2	up in PU.1-high	3715.06	0.338022	0.111121	3.04194	0.00235062	0.0547771
Eef2	up in PU.1-high	17188.7	0.354031	0.116665	3.03458	0.0024087	0.055718
Mtr	up in PU.1-high	1801.23	0.379722	0.125617	3.02286	0.00250397	0.0570486
Gm3164	up in PU.1-high	12.4028	3.65254	1.20941	3.02009	0.00252697	0.0574998
Tmem135	up in PU.1-high	2289.03	0.545724	0.181133	3.01283	0.00258822	0.0584495
Kdm1b	up in PU.1-high	804.382	0.677651	0.225004	3.01173	0.00259762	0.0585882
Edem1	up in PU.1-high	3802.8	0.39589	0.131574	3.00889	0.00262208	0.0590657
Cd48	up in PU.1-high	784.297	0.648234	0.215598	3.00668	0.00264115	0.0594074
Smc2	up in PU.1-high	603.993	0.609289	0.203041	3.00082	0.00269253	0.059992
Capza2	up in PU.1-high	18122.9	0.286622	0.0956503	2.99657	0.00273039	0.0603709
Hck	up in PU.1-high	2179.15	0.440865	0.147188	2.99526	0.00274211	0.0605556
Eef1a1	up in PU.1-high	31668.7	0.497475	0.167029	2.97838	0.00289775	0.0629866
Aldh9a1	up in PU.1-high	1351.81	0.406709	0.136797	2.97309	0.00294815	0.0637737
Rpsa	up in PU.1-high	8955.89	0.448057	0.150995	2.96736	0.00300368	0.0646637
Icam1	up in PU.1-high	170.797	1.21594	0.410211	2.96418	0.0030349	0.0651019
Pabpc1	up in PU.1-high	20300.9	0.32637	0.110206	2.96146	0.00306187	0.0655035
Ccna2	up in PU.1-high	183.398	0.9562	0.323288	2.95774	0.00309908	0.066006
Mcm4	up in PU.1-high	425.717	0.831537	0.281315	2.95589	0.00311764	0.0662444
Creg1	up in PU.1-high	5630.1	0.520763	0.176231	2.955	0.00312672	0.0663588
Tnfrsf1a	up in PU.1-high	1119.86	0.653532	0.221425	2.95149	0.00316247	0.0668891
Zfp658	up in PU.1-high	757.556	0.674487	0.22898	2.94561	0.0032232	0.0676873
Ctdp1	up in PU.1-high	704.448	0.46851	0.159292	2.9412	0.0032694	0.068178
Plaur	up in PU.1-high	44.0933	1.85043	0.629217	2.94085	0.00327312	0.068178
Gltp	up in PU.1-high	4926.28	0.363689	0.123885	2.93568	0.00332814	0.0690042
Frmd4a	up in PU.1-high	9950.03	0.391044	0.133697	2.92485	0.0034462	0.0709609
Sirpa	up in PU.1-high	12778.9	0.501542	0.171582	2.92305	0.00346626	0.0712107
Kpnb1	up in PU.1-high	7774.78	0.350745	0.120058	2.92146	0.00348394	0.0714108
Sfxn2	up in PU.1-high	211.081	1.17387	0.401931	2.92057	0.00349395	0.0715344
Pid1	up in PU.1-high	1757.6	0.630721	0.216702	2.91054	0.00360802	0.0725129
E2f8	up in PU.1-high	100.761	1.37889	0.473835	2.91005	0.00361365	0.0725129
Mcm3	up in PU.1-high	1328.11	0.487006	0.167356	2.90999	0.00361435	0.0725129
Rps19	up in PU.1-high	3523.66	0.548469	0.188911	2.90332	0.00369227	0.0734206
Fhl3	up in PU.1-high	728.022	0.511103	0.17626	2.89971	0.00373512	0.0740271
Il21r	up in PU.1-high	2396.18	0.59562	0.205473	2.89878	0.00374623	0.0741654
Ccdc152	up in PU.1-high	44.183	1.69675	0.586423	2.89338	0.00381114	0.0749553
Il10ra	up in PU.1-high	1981.96	0.494522	0.170997	2.89199	0.00382808	0.0751239
Wdr41	up in PU.1-high	1193.91	0.482279	0.167115	2.88592	0.00390272	0.0759256
Abcd1	up in PU.1-high	2094.91	0.363817	0.126169	2.88356	0.00393202	0.076317
Csf2ra	up in PU.1-high	986.833	0.517067	0.179319	2.88351	0.00393269	0.076317
Tmem123	up in PU.1-high	1444.46	0.404763	0.140579	2.87926	0.00398612	0.0769651
Nrip1	up in PU.1-high	6623.54	0.381194	0.132557	2.87571	0.00403123	0.0775285
Tmed5	up in PU.1-high	3473.26	0.408034	0.141895	2.8756	0.00403255	0.0775285
Preb	up in PU.1-high	1758.77	0.549461	0.191595	2.86783	0.00413301	0.0788694
Olfr99	up in PU.1-high	14.25	3.88281	1.35623	2.86295	0.00419723	0.079588
Arrdc4	up in PU.1-high	461.387	0.74245	0.259519	2.86086	0.00422489	0.0798782
Nid2	up in PU.1-high	130.138	1.13805	0.400021	2.84498	0.00444136	0.0826479
Usp8	up in PU.1-high	8117.68	0.323876	0.113999	2.84103	0.00449679	0.0832484
Tmod3	up in PU.1-high	2922.95	0.328112	0.115599	2.83837	0.0045345	0.0836881
Tpp1	up in PU.1-high	5192.42	0.442836	0.156528	2.82911	0.00466773	0.085554
Uhrf1	up in PU.1-high	77.6304	1.26359	0.446688	2.82881	0.00467221	0.085554
Stoml3	up in PU.1-high	33.3362	3.02614	1.07239	2.82186	0.00477455	0.0867819
Pld3	up in PU.1-high	1779.08	0.372996	0.133028	2.8039	0.00504885	0.09094
Tnpo1	up in PU.1-high	4468.25	0.321366	0.114808	2.79916	0.00512352	0.0920083
Slco4a1	up in PU.1-high	263.52	0.775662	0.278056	2.78959	0.00527754	0.0939298
Arf6	up in PU.1-high	1095.56	0.497526	0.178632	2.78519	0.00534956	0.094647
Znfx1	up in PU.1-high	2620.29	0.462353	0.166222	2.78154	0.00541011	0.0948802
Ddit4	up in PU.1-high	907.562	1.35329	0.486906	2.77937	0.00544646	0.0953152
Mapk14	up in PU.1-high	7053.6	0.363558	0.130977	2.77574	0.00550762	0.0960281
Tmem63a	up in PU.1-high	1630.06	0.439949	0.158752	2.77129	0.00558343	0.0972556
Ly6g6e	up in PU.1-high	69.6546	1.26943	0.458561	2.76828	0.00563525	0.097685
Akna	up in PU.1-high	3442.05	0.397052	0.143728	2.76252	0.00573574	0.098855
Kctd12b	up in PU.1-high	453.371	0.517346	0.187769	2.75523	0.00586511	0.0997124
Rpl37a	up in PU.1-high	4429.14	0.481294	0.174886	2.75204	0.00592253	0.100283
Ralb	up in PU.1-high	2324.75	0.439499	0.159714	2.75178	0.00592716	0.100283
Vps54	up in PU.1-high	3023.81	0.401726	0.146024	2.75109	0.00593976	0.100351
Il18bp	up in PU.1-high	72.982	1.27166	0.464727	2.73636	0.00621233	0.103401
Aff1	up in PU.1-high	3598.91	0.354685	0.129685	2.73497	0.00623857	0.103742
Itga6	up in PU.1-high	2404.63	0.51134	0.187138	2.73242	0.00628705	0.104126
Myh9	up in PU.1-high	4875.82	0.349532	0.127929	2.73223	0.00629068	0.104126
Cd276	up in PU.1-high	342.24	0.620347	0.227111	2.73147	0.00630525	0.104176
Ehbp1l1	up in PU.1-high	1475.34	0.451922	0.165509	2.7305	0.00632389	0.104388
Cd200r1	up in PU.1-high	191.922	0.891289	0.32774	2.7195	0.00653801	0.106843
Glul	up in PU.1-high	36537.5	0.330481	0.121681	2.71595	0.00660857	0.107605
Axl	up in PU.1-high	498.335	0.53741	0.197953	2.71483	0.00663102	0.107775
Tpt1	up in PU.1-high	18389.2	0.34983	0.129011	2.71163	0.0066953	0.108721
Il10rb	up in PU.1-high	801.93	0.549023	0.202855	2.70647	0.00680024	0.110127
Sppl2a	up in PU.1-high	3160.92	0.525943	0.194462	2.7046	0.00683859	0.11045
Fnip2	up in PU.1-high	1211.33	0.358323	0.132578	2.70275	0.00687691	0.110969
Slamf6	up in PU.1-high	169.167	0.972367	0.360281	2.69891	0.00695664	0.111554
Gabpb2	up in PU.1-high	1720.44	0.368547	0.136635	2.69731	0.0069902	0.111948
Rpl18a	up in PU.1-high	16624.9	0.367576	0.136292	2.69697	0.00699733	0.111948
Ttc7	up in PU.1-high	3301.88	0.547308	0.202943	2.69685	0.00699983	0.111948
Slc10a6	up in PU.1-high	22.3214	2.75272	1.02255	2.69202	0.007102	0.113223
Plxnb2	up in PU.1-high	3322.88	0.428723	0.15952	2.68758	0.00719719	0.114089
Ykt6	up in PU.1-high	2234.31	0.359406	0.133812	2.6859	0.00723342	0.114461
Ctso	up in PU.1-high	1349.49	0.406677	0.151514	2.68408	0.00727297	0.114986
Il13ra1	up in PU.1-high	1241.93	0.517587	0.193034	2.68132	0.00733317	0.115529
Lmbr1l	up in PU.1-high	58.7583	1.85994	0.693816	2.68074	0.00734589	0.115529
Gdi2	up in PU.1-high	16767.9	0.266861	0.0997202	2.67609	0.00744856	0.116735
Tafa3	up in PU.1-high	22.7643	2.01231	0.752103	2.67558	0.00746008	0.116814
Nck1	up in PU.1-high	810.134	0.542691	0.203555	2.66606	0.00767459	0.119135
Siva1	up in PU.1-high	418.494	0.552701	0.207462	2.66411	0.00771926	0.119616
Lamp1	up in PU.1-high	12424.7	0.396807	0.148951	2.66402	0.00772136	0.119616
Slfn2	up in PU.1-high	227.964	0.902684	0.338903	2.66355	0.00773218	0.119616
Taf5	up in PU.1-high	340.393	0.601613	0.226192	2.65975	0.00781989	0.120765
Lpcat1	up in PU.1-high	1395.88	0.588816	0.221585	2.6573	0.00787702	0.121335
Pola1	up in PU.1-high	186.871	0.720666	0.271707	2.65236	0.00799307	0.12262
H2-Q6	up in PU.1-high	96.9882	1.47466	0.556024	2.65216	0.00799795	0.12262
Dock8	up in PU.1-high	4797.69	0.425629	0.160537	2.65128	0.00801878	0.122633
Nedd1	up in PU.1-high	308.556	0.672868	0.253806	2.65111	0.00802273	0.122633
Ldah	up in PU.1-high	1298.78	0.45434	0.17145	2.64999	0.00804952	0.122834
Ppp4c	up in PU.1-high	363.512	0.672571	0.254496	2.64276	0.00822337	0.125168
Rab35	up in PU.1-high	1084.76	0.409025	0.155234	2.63489	0.00841645	0.127567
Bnip2	up in PU.1-high	8128.84	0.281855	0.107021	2.63363	0.00844779	0.127826
Sh3tc1	up in PU.1-high	214.474	0.721652	0.274227	2.63158	0.00849888	0.128182
Tob2	up in PU.1-high	974.099	0.514611	0.195562	2.63145	0.00850211	0.128182
Inpp5b	up in PU.1-high	674.902	0.405655	0.154235	2.63011	0.00853584	0.128375
Tgds	up in PU.1-high	140.434	0.910811	0.34633	2.62989	0.00854118	0.128375
Lpin2	up in PU.1-high	4940.61	0.306628	0.116618	2.62934	0.00855504	0.128422
Slc39a6	up in PU.1-high	813.482	0.574358	0.218674	2.62655	0.00862557	0.129067
Rit1	up in PU.1-high	1106.55	0.478751	0.182283	2.62642	0.0086288	0.129067
Dab2	up in PU.1-high	2464.88	0.592027	0.225417	2.62636	0.00863034	0.129067
Cntrl	up in PU.1-high	1328	0.438424	0.167279	2.62092	0.00876925	0.130818
Fcer1g	up in PU.1-high	49174.5	0.344862	0.131705	2.61844	0.00883317	0.131419
Top1	up in PU.1-high	3280.54	0.302883	0.115695	2.61795	0.00884605	0.131419
Grk2	up in PU.1-high	2889.69	0.416151	0.159043	2.61659	0.00888127	0.131604
Iqgap3	up in PU.1-high	338.656	0.727124	0.278473	2.61112	0.00902475	0.132831
Dusp27	up in PU.1-high	257.629	0.730847	0.280226	2.60807	0.00910555	0.133508
Hmgb2	up in PU.1-high	559.739	0.533495	0.204822	2.60467	0.00919631	0.13451
Cmtm8	up in PU.1-high	128.67	0.962584	0.369881	2.60242	0.00925693	0.134886
Arhgap30	up in PU.1-high	9844.41	0.383143	0.147372	2.59983	0.00932691	0.135648
Fau	up in PU.1-high	5757	0.434158	0.167055	2.59889	0.00935254	0.13591
Serpine2	up in PU.1-high	2561.24	0.426036	0.164071	2.59666	0.00941364	0.136487
Spc24	up in PU.1-high	79.4342	1.54382	0.595569	2.59218	0.00953707	0.137027
Paox	up in PU.1-high	319.09	0.677314	0.261294	2.59215	0.0095378	0.137027
Ap5b1	up in PU.1-high	99.5247	0.9928	0.383075	2.59166	0.00955133	0.137027
Comp	up in PU.1-high	11.5155	3.05684	1.18642	2.57652	0.00997992	0.140556
Map3k11	up in PU.1-high	1388.51	0.368099	0.143021	2.57374	0.0100607	0.14129
Topbp1	up in PU.1-high	903.932	0.532036	0.207063	2.56944	0.0101863	0.142276
H2az1	up in PU.1-high	2329.17	0.351443	0.137135	2.56276	0.0103843	0.143923
Ctdsp2	up in PU.1-high	2869.52	0.359918	0.140662	2.55876	0.0105048	0.144922
Galnt12	up in PU.1-high	306.818	0.676997	0.264942	2.55527	0.0106107	0.145613
Smarcd2	up in PU.1-high	757.023	0.499814	0.195604	2.55524	0.0106115	0.145613
Duoxa1	up in PU.1-high	104.47	0.838516	0.328231	2.55465	0.0106294	0.145746
Lgals2	up in PU.1-high	12.157	3.14733	1.23492	2.5486	0.0108156	0.147312
Dek	up in PU.1-high	3922.62	0.350733	0.137802	2.5452	0.0109215	0.148282
Eif4e3	up in PU.1-high	1302.24	0.48208	0.189571	2.54301	0.0109902	0.148693
Gas6	up in PU.1-high	1547.15	0.45202	0.178436	2.53323	0.0113017	0.151725
Efhd2	up in PU.1-high	9893.1	0.354775	0.140212	2.53027	0.0113973	0.152439
Sik1	up in PU.1-high	79.042	1.13054	0.448329	2.52166	0.0116801	0.155527
Crkl	up in PU.1-high	2252.03	0.380387	0.150959	2.5198	0.0117421	0.155776
Thada	up in PU.1-high	1589.2	0.409813	0.162983	2.51445	0.0119218	0.15725
Klf6	up in PU.1-high	4737.52	0.317321	0.126227	2.51389	0.0119407	0.15725
Casp8	up in PU.1-high	6775.62	0.42568	0.169481	2.51166	0.0120164	0.158015
Cdan1	up in PU.1-high	256.312	0.582953	0.232133	2.51129	0.012029	0.158065
Map1s	up in PU.1-high	321.484	0.517943	0.206334	2.51021	0.0120658	0.158317
Hs6st1	up in PU.1-high	712.963	0.644716	0.257025	2.50838	0.0121286	0.158865
Rps16	up in PU.1-high	3263.48	0.399835	0.160461	2.49179	0.0127102	0.163073
Rps20	up in PU.1-high	6386.8	0.43059	0.172832	2.49138	0.0127247	0.163073
Brox	up in PU.1-high	1795.6	0.293654	0.117951	2.48962	0.0127881	0.163266
Eri1	up in PU.1-high	1592.59	0.419035	0.169044	2.47885	0.0131807	0.166271
Txlna	up in PU.1-high	1037.7	0.455646	0.184059	2.47554	0.0133033	0.166934
Abhd17c	up in PU.1-high	3457.57	0.388226	0.156922	2.47401	0.0133606	0.167359
Mcfd2	up in PU.1-high	2784.37	0.318777	0.128897	2.47311	0.0133942	0.167359
Cdh5	up in PU.1-high	30.6118	1.98327	0.802895	2.47016	0.0135054	0.168129
Eif4ebp1	up in PU.1-high	263.812	0.552323	0.223599	2.47015	0.0135057	0.168129
Zfp385a	up in PU.1-high	1930.04	0.445727	0.18053	2.46899	0.0135495	0.168554
Actb	up in PU.1-high	72125.2	0.259066	0.104938	2.46875	0.0135586	0.168554
Tpm3	up in PU.1-high	11565.1	0.389357	0.158061	2.46333	0.0137653	0.170534
Adora3	up in PU.1-high	514.205	0.536438	0.217808	2.46289	0.0137821	0.170625
Bub1	up in PU.1-high	38.25	1.72321	0.700194	2.46105	0.0138531	0.171204
Cks1b	up in PU.1-high	284.889	0.776818	0.31566	2.46094	0.0138575	0.171204
Pdcl3	up in PU.1-high	769.56	0.4055	0.164791	2.46069	0.013867	0.171204
Hmgb1	up in PU.1-high	1532.38	0.687971	0.27987	2.45818	0.0139644	0.172088
Trim41	up in PU.1-high	796.452	0.370533	0.150739	2.4581	0.0139673	0.172088
Cd79b	up in PU.1-high	122.125	0.943196	0.384289	2.45439	0.0141122	0.172925
Brip1	up in PU.1-high	43.5561	1.21887	0.497032	2.45229	0.0141949	0.173112
Rfc1	up in PU.1-high	1328.57	0.319998	0.13053	2.45153	0.0142249	0.17336
Plekho1	up in PU.1-high	4027.6	0.266663	0.108814	2.45064	0.0142604	0.173675
Asxl1	up in PU.1-high	1285.18	0.41698	0.170175	2.4503	0.0142737	0.17372
Atg101	up in PU.1-high	555.747	0.602531	0.246039	2.44892	0.0143285	0.174033
Whrn	up in PU.1-high	365.568	0.543295	0.222582	2.44088	0.0146516	0.176709
Hexa	up in PU.1-high	6954.77	0.366442	0.150433	2.43592	0.014854	0.177773
Ccdc102a	up in PU.1-high	86.984	1.12247	0.461233	2.43362	0.0149487	0.17855
Srsf6	up in PU.1-high	1802.25	0.454388	0.186842	2.43194	0.0150182	0.179129
Clcn5	up in PU.1-high	446.785	0.551338	0.226925	2.4296	0.0151154	0.179129
Hps5	up in PU.1-high	376.832	0.557368	0.229459	2.42905	0.0151383	0.179129
Zfp595	up in PU.1-high	345.859	0.631169	0.259914	2.42838	0.0151666	0.179167
Cd244a	up in PU.1-high	27.143	2.13216	0.879708	2.42371	0.0153629	0.180003
Mlec	up in PU.1-high	10750.8	0.373739	0.154218	2.42344	0.0153743	0.180003
Sf3b3	up in PU.1-high	973.259	0.402228	0.16612	2.4213	0.0154651	0.180251
Olfr111	up in PU.1-high	19.0406	3.28871	1.35834	2.42113	0.0154722	0.180251
Idua	up in PU.1-high	492.517	0.50949	0.210557	2.41972	0.0155323	0.18059
Ppp2r1b	up in PU.1-high	1471.97	0.356544	0.14746	2.41791	0.0156099	0.181035
Ptafr	up in PU.1-high	1614.38	0.480455	0.198793	2.41686	0.0156551	0.181325
Ssr2	up in PU.1-high	488.223	0.650507	0.269228	2.4162	0.0156836	0.181515
Cdkn1a	up in PU.1-high	3162.85	1.19729	0.497152	2.40829	0.0160273	0.183742
Mob1a	up in PU.1-high	12568.8	0.292213	0.121372	2.40758	0.0160588	0.183985
Sh3bp2	up in PU.1-high	1003.31	0.473229	0.196672	2.40618	0.0161201	0.184144
Fam78a	up in PU.1-high	216.422	0.971783	0.403876	2.40614	0.0161219	0.184144
Cip2a	up in PU.1-high	72.1187	1.33363	0.554364	2.40569	0.016142	0.184144
Med28	up in PU.1-high	1678.12	0.351906	0.146298	2.4054	0.0161546	0.184144
Dnmt3b	up in PU.1-high	52.4294	1.37148	0.571711	2.39891	0.016444	0.186387
Parvg	up in PU.1-high	6147.3	0.254641	0.106331	2.39479	0.0166297	0.188128
Elf4	up in PU.1-high	2711.43	0.342879	0.143281	2.39305	0.016709	0.188433
Cdk12	up in PU.1-high	1912.95	0.373685	0.156283	2.39107	0.0167993	0.189113
Parp14	up in PU.1-high	1309.52	0.386433	0.161627	2.3909	0.0168073	0.189113
Acap2	up in PU.1-high	3502.12	0.308179	0.129002	2.38896	0.0168962	0.189474
Gm10406	up in PU.1-high	21.7458	1.83623	0.768836	2.38832	0.0169255	0.189565
Lars2	up in PU.1-high	128186	0.480728	0.201482	2.38596	0.0170346	0.190226
Itpripl1	up in PU.1-high	1696.55	0.43383	0.181834	2.38585	0.0170396	0.190226
Flna	up in PU.1-high	587.561	0.61962	0.259726	2.38567	0.017048	0.190226
Map3k3	up in PU.1-high	871.389	0.435093	0.182756	2.38073	0.0172785	0.191964
Tec	up in PU.1-high	1829.96	0.398237	0.167382	2.37921	0.0173497	0.192043
Arid5a	up in PU.1-high	190.279	0.889138	0.373867	2.37822	0.0173964	0.192323
Fasn	up in PU.1-high	430.803	0.51799	0.217893	2.37726	0.0174416	0.192704
Amz1	up in PU.1-high	781.558	0.493934	0.207996	2.37472	0.0175622	0.193561
Cdt1	up in PU.1-high	106.722	0.990815	0.417614	2.37256	0.0176651	0.193982
Ptbp3	up in PU.1-high	8091.41	0.225724	0.095228	2.37035	0.0177712	0.19479
Fcgrt	up in PU.1-high	404.316	0.58317	0.246215	2.36854	0.0178584	0.195341
Kcnk6	up in PU.1-high	4604.03	0.457853	0.193572	2.36528	0.0180163	0.196399
Adam15	up in PU.1-high	1841.04	0.297269	0.125802	2.36298	0.0181286	0.197263
Slc6a6	up in PU.1-high	4404.44	0.356305	0.150833	2.36225	0.0181645	0.197535
Cdc42	up in PU.1-high	17705.6	0.249183	0.105599	2.35971	0.0182891	0.197932
Cap1	up in PU.1-high	5874.28	0.355185	0.150944	2.35309	0.018618	0.199569
Ttc32	up in PU.1-high	349.194	0.635072	0.270111	2.35115	0.0187154	0.200254
Nab1	up in PU.1-high	2791.21	0.491589	0.209263	2.34914	0.0188168	0.200998
Evl	up in PU.1-high	1708.83	0.339743	0.144634	2.34898	0.0188248	0.200998
Lyn	up in PU.1-high	10681.7	0.326792	0.139333	2.34541	0.0190063	0.201925
Sdcbp	up in PU.1-high	20069.5	0.291455	0.124291	2.34495	0.0190299	0.201992
Kctd12	up in PU.1-high	32010.4	0.347714	0.148308	2.34454	0.0190505	0.202037
Swt1	up in PU.1-high	535.412	0.426554	0.18203	2.34331	0.0191134	0.202346
Slc12a9	up in PU.1-high	232.572	0.783236	0.334284	2.34302	0.0191282	0.202383
Morc3	up in PU.1-high	1377.79	0.296837	0.126948	2.33826	0.0193736	0.20378
Pxn	up in PU.1-high	2444.12	0.331938	0.142139	2.33531	0.0195272	0.204796
Ckap2l	up in PU.1-high	173.761	0.615758	0.263729	2.33481	0.0195534	0.204951
Tacc3	up in PU.1-high	163.333	0.702833	0.301258	2.333	0.0196483	0.205109
Rps6	up in PU.1-high	6614.53	0.260266	0.111601	2.33212	0.0196945	0.205352
Cgas	up in PU.1-high	911.389	0.474237	0.203512	2.33026	0.0197922	0.205785
Lmf2	up in PU.1-high	315.149	0.666413	0.286043	2.32977	0.0198185	0.205929
Zfp36	up in PU.1-high	1703.56	0.327717	0.140936	2.32529	0.0200567	0.207087
Filip1l	up in PU.1-high	2550.44	0.502252	0.216216	2.32292	0.0201835	0.207919
Nop16	up in PU.1-high	315.369	0.582978	0.251028	2.32236	0.0202136	0.207943
Sec14l1	up in PU.1-high	4411.21	0.2927	0.126043	2.32223	0.0202205	0.207943
Cat	up in PU.1-high	10096.4	0.296131	0.127543	2.32182	0.0202426	0.208001
Mcur1	up in PU.1-high	2030.24	0.319179	0.137477	2.3217	0.0202493	0.208001
Kif1c	up in PU.1-high	820.791	0.352431	0.151912	2.31997	0.0203425	0.208838
Cyb5r3	up in PU.1-high	7016.03	0.243406	0.104998	2.31819	0.0204391	0.209259
Gsto1	up in PU.1-high	494.512	0.508102	0.219185	2.31814	0.0204416	0.209259
Nthl1	up in PU.1-high	51.2455	1.37966	0.595264	2.31772	0.0204644	0.209344
Rad54l	up in PU.1-high	53.9367	1.462	0.632148	2.31275	0.0207366	0.210362
Sh2b3	up in PU.1-high	5104.45	0.241795	0.104684	2.30977	0.020901	0.211671
Gcm2	up in PU.1-high	12.4311	2.78673	1.20913	2.30474	0.0211813	0.213308
Arhgef6	up in PU.1-high	7848.7	0.326769	0.141855	2.30354	0.0212484	0.213864
Rhog	up in PU.1-high	3200.36	0.2912	0.126493	2.3021	0.0213293	0.214231
Pkm	up in PU.1-high	3634.7	0.242002	0.105157	2.30134	0.0213723	0.214445
Eogt	up in PU.1-high	967.003	0.481173	0.209119	2.30095	0.0213947	0.214445
Socs3	up in PU.1-high	119.065	0.78679	0.342041	2.30028	0.0214324	0.214635
Vasp	up in PU.1-high	2067.14	0.458676	0.199688	2.29697	0.0216208	0.215799
Camk1	up in PU.1-high	2312.27	0.389638	0.169706	2.29596	0.0216785	0.216255
Ndc80	up in PU.1-high	60.9326	1.0931	0.476606	2.29352	0.0218183	0.217168
Itga9	up in PU.1-high	1791.83	0.562207	0.245173	2.2931	0.0218421	0.217217
Tcirg1	up in PU.1-high	434.331	0.522166	0.227837	2.29184	0.0219148	0.217217
Arpc5	up in PU.1-high	8072.67	0.229393	0.100104	2.29154	0.021932	0.217218
Bin1	up in PU.1-high	6509.47	0.33825	0.147634	2.29114	0.0219553	0.217244
Btbd7	up in PU.1-high	2722.15	0.434095	0.189592	2.28962	0.0220433	0.21796
Nccrp1	up in PU.1-high	33.1871	2.26467	0.989772	2.28807	0.0221332	0.218327
Entpd1	up in PU.1-high	10793	0.370315	0.16187	2.28773	0.0221533	0.218327
Knstrn	up in PU.1-high	106.593	0.96382	0.422356	2.28201	0.0224888	0.220065
Fam53b	up in PU.1-high	1056.18	0.3737	0.163895	2.28012	0.0226007	0.220559
Eno3	up in PU.1-high	219.711	0.869007	0.381205	2.27963	0.0226295	0.220721
Sgpl1	up in PU.1-high	1915.72	0.401114	0.176167	2.27689	0.0227926	0.22195
Aamp	up in PU.1-high	994.508	0.432614	0.19006	2.2762	0.022834	0.222233
Lbr	up in PU.1-high	166.462	0.67421	0.296444	2.27433	0.0229464	0.222647
Cenpf	up in PU.1-high	161.727	0.630076	0.277135	2.27354	0.0229938	0.222943
Aprt	up in PU.1-high	873.808	0.318863	0.140354	2.27185	0.0230954	0.223373
Seh1l	up in PU.1-high	1079.15	0.414577	0.182511	2.27152	0.0231154	0.223373
Olfml3	up in PU.1-high	11167.9	0.38434	0.169208	2.27141	0.0231222	0.223373
Mrm2	up in PU.1-high	113.33	0.841427	0.370872	2.26878	0.0232817	0.224076
Rpl8	up in PU.1-high	5292.59	0.313701	0.138285	2.26852	0.0232977	0.224076
Dpf2	up in PU.1-high	1828.53	0.35541	0.156882	2.26547	0.0234841	0.224668
Cd209b	up in PU.1-high	47.0283	1.79564	0.79302	2.2643	0.0235556	0.224992
Elf2	up in PU.1-high	2326.06	0.282967	0.125015	2.26345	0.0236078	0.225252
Max	up in PU.1-high	3291.14	0.28866	0.127573	2.2627	0.0236544	0.225368
Inip	up in PU.1-high	1948.07	0.321711	0.142222	2.26204	0.0236952	0.225368
Knl1	up in PU.1-high	68.7667	1.27145	0.562225	2.26146	0.0237307	0.225586
Fuz	up in PU.1-high	15.7151	2.09046	0.924717	2.26064	0.0237813	0.225947
Slc25a45	up in PU.1-high	917.131	0.466128	0.206513	2.25714	0.0239993	0.226943
Gxylt1	up in PU.1-high	4070.55	0.360857	0.160284	2.25137	0.0243622	0.228268
Suox	up in PU.1-high	334.848	0.694722	0.308714	2.25038	0.0244251	0.228502
Mknk2	up in PU.1-high	937.136	0.353366	0.157088	2.24947	0.0244823	0.228502
Bin2	up in PU.1-high	31655.9	0.314362	0.139936	2.24647	0.0246742	0.22934
Gbgt1	up in PU.1-high	170.522	0.567872	0.252906	2.24539	0.0247431	0.229624
Ldha	up in PU.1-high	7306.6	0.227325	0.101251	2.24516	0.0247577	0.229641
Rplp2	up in PU.1-high	5541.15	0.418123	0.186752	2.23891	0.0251615	0.231831
Zfp992	up in PU.1-high	155.998	0.65274	0.291626	2.23828	0.025203	0.231976
Lrp4	up in PU.1-high	549.99	0.45537	0.203841	2.23395	0.0254867	0.233273
Fam118b	up in PU.1-high	613.799	0.422356	0.189582	2.22783	0.025892	0.235306
Asb10	up in PU.1-high	174.024	0.811251	0.364616	2.22495	0.0260847	0.236578
Mcm2	up in PU.1-high	218.448	0.826458	0.371492	2.2247	0.0261013	0.23661
Eif5b	up in PU.1-high	6746.41	0.263236	0.118558	2.22031	0.0263979	0.238786
Tmem165	up in PU.1-high	419.453	0.616755	0.277891	2.21941	0.0264585	0.239004
Rab1b	up in PU.1-high	665.794	0.439571	0.19811	2.21882	0.0264987	0.239127
Phf19	up in PU.1-high	26.4843	1.67195	0.753889	2.21777	0.0265707	0.239296
Pip4k2a	up in PU.1-high	26312.8	0.221797	0.100036	2.21716	0.0266119	0.239352
Rps21	up in PU.1-high	3047.64	0.524568	0.236663	2.21651	0.0266563	0.239586
Pik3r5	up in PU.1-high	10873.8	0.403356	0.182123	2.21475	0.0267775	0.239944
Rps9	up in PU.1-high	10809.3	0.251656	0.113636	2.21457	0.0267895	0.239944
Lrp1	up in PU.1-high	4828.38	0.314561	0.142067	2.21418	0.0268165	0.239993
Fblim1	up in PU.1-high	1560.72	0.525058	0.237529	2.2105	0.0270706	0.2415
Neurl3	up in PU.1-high	1960.31	0.449226	0.203732	2.20499	0.0274547	0.243476
Alkbh4	up in PU.1-high	110.779	0.784891	0.35601	2.20469	0.0274758	0.243543
Rpl34	up in PU.1-high	3967.73	0.400968	0.182059	2.2024	0.0276368	0.244094
Frat2	up in PU.1-high	282.786	0.657301	0.298467	2.20226	0.0276471	0.244094
Klhl5	up in PU.1-high	2621.81	0.286156	0.130114	2.19927	0.0278585	0.244956
Ftsj3	up in PU.1-high	879.586	0.375963	0.170958	2.19916	0.0278668	0.244956
Hspa1a	up in PU.1-high	38.2252	1.67625	0.762673	2.19786	0.0279587	0.245344
Slc35g1	up in PU.1-high	30.7114	1.57468	0.716654	2.19727	0.0280014	0.245453
Rpl28	up in PU.1-high	2173.61	0.360495	0.164069	2.19721	0.0280053	0.245453
Mapkapk3	up in PU.1-high	252.981	0.630664	0.287272	2.19536	0.028138	0.246097
Birc3	up in PU.1-high	824.899	0.340027	0.155133	2.19183	0.0283915	0.24763
Tatdn2	up in PU.1-high	1059.53	0.430398	0.196418	2.19124	0.0284345	0.247885
Ldlr	up in PU.1-high	70.9482	0.82946	0.378698	2.19029	0.0285029	0.248241
Ifnar1	up in PU.1-high	822.578	0.471741	0.2154	2.19007	0.0285195	0.248265
Trp53rka	up in PU.1-high	293.585	0.518709	0.23712	2.18754	0.0287029	0.249017
Rnf19b	up in PU.1-high	1245.29	0.347221	0.159217	2.1808	0.0291979	0.251974
Trim26	up in PU.1-high	2149.94	0.301137	0.13829	2.17758	0.0294373	0.253536
M6pr	up in PU.1-high	3703.08	0.307552	0.141246	2.17742	0.0294495	0.253536
Wnk1	up in PU.1-high	63458.5	0.224186	0.102992	2.17673	0.0295007	0.253856
Tifab	up in PU.1-high	4881.4	0.328827	0.15117	2.17521	0.0296147	0.254492
Slc9a3r1	up in PU.1-high	554.896	0.498533	0.229192	2.17517	0.0296172	0.254492
H2-Ob	up in PU.1-high	558.188	0.400913	0.184474	2.17328	0.0297593	0.254982
Cpne3	up in PU.1-high	4018.01	0.250576	0.115459	2.17026	0.0299874	0.256448
Cd14	up in PU.1-high	565.042	0.440173	0.203031	2.16801	0.0301577	0.257537
Mettl21a	up in PU.1-high	385.917	0.484054	0.223321	2.16753	0.0301945	0.257606
Ncstn	up in PU.1-high	825.855	0.424183	0.195957	2.16468	0.0304124	0.258265
Slfn5	up in PU.1-high	345.07	0.500749	0.231638	2.16178	0.0306355	0.259399
Arhgap17	up in PU.1-high	1419.84	0.309847	0.143447	2.16	0.0307726	0.259827
Tmem14c	up in PU.1-high	1026.67	0.332965	0.154218	2.15906	0.0308458	0.260214
Nsa2	up in PU.1-high	2394.9	0.320789	0.148819	2.15557	0.0311172	0.261384
Dnmt1	up in PU.1-high	907.385	0.336387	0.156245	2.15294	0.0313232	0.262236
Rpl7a	up in PU.1-high	4303.99	0.303295	0.140917	2.15229	0.0313742	0.26244
Pccb	up in PU.1-high	934.641	0.432522	0.201061	2.1512	0.0314606	0.262673
Rps23	up in PU.1-high	14218.3	0.303889	0.141415	2.14891	0.0316414	0.263454
Qsox1	up in PU.1-high	107.394	0.821391	0.382241	2.14889	0.0316435	0.263454
Rps29	up in PU.1-high	15288.8	0.344746	0.160588	2.14678	0.031811	0.264127
Cpn1	up in PU.1-high	11.5322	2.32184	1.08369	2.14252	0.0321513	0.265786
Ifi208	up in PU.1-high	39.2537	1.61185	0.752448	2.14214	0.0321825	0.265786
Smcr8	up in PU.1-high	1547.42	0.286462	0.133777	2.14135	0.0322462	0.265898
Zdhhc7	up in PU.1-high	765.173	0.401963	0.188002	2.13807	0.0325107	0.266528
Il1b	up in PU.1-high	22.0875	1.78824	0.836959	2.13659	0.0326314	0.267067
Sh3glb1	up in PU.1-high	20205.9	0.238929	0.112092	2.13155	0.0330436	0.268774
Runx3	up in PU.1-high	23.8581	2.18971	1.02962	2.12671	0.0334441	0.270481
Kmt2b	up in PU.1-high	684.623	0.35171	0.165399	2.12643	0.0334671	0.270481
Hnrnph2	up in PU.1-high	1701.47	0.283192	0.133183	2.12633	0.0334756	0.270481
Gm826	up in PU.1-high	35.5484	1.37139	0.646015	2.12284	0.0337673	0.271832
Nipbl	up in PU.1-high	7513.52	0.219268	0.103353	2.12154	0.033876	0.272463
Kdm2b	up in PU.1-high	386.452	0.399531	0.188411	2.12053	0.0339611	0.272903
Tor3a	up in PU.1-high	918.052	0.553185	0.261095	2.11871	0.0341152	0.273648
Xlr	up in PU.1-high	228.214	0.536178	0.253081	2.11861	0.0341238	0.273648
Poldip3	up in PU.1-high	1617.43	0.329494	0.155529	2.11853	0.0341299	0.273648
Rp2	up in PU.1-high	6822.81	0.235803	0.111326	2.11812	0.0341646	0.27373
Mcmbp	up in PU.1-high	1332.81	0.332415	0.156969	2.11771	0.0341998	0.273842
Eef1akmt4	up in PU.1-high	88.0156	0.90851	0.429322	2.11615	0.0343319	0.274411
Themis2	up in PU.1-high	2235.81	0.325032	0.15375	2.11403	0.0345129	0.275735
Fcho2	up in PU.1-high	4552.1	0.261244	0.123644	2.11288	0.0346108	0.275782
Fbrsl1	up in PU.1-high	2363.49	0.474639	0.224709	2.11224	0.0346659	0.275936
Tnfrsf1b	up in PU.1-high	1909.93	0.408218	0.193523	2.1094	0.0349097	0.276095
Smndc1	up in PU.1-high	1037.8	0.386133	0.183151	2.10828	0.035007	0.276271
Cdc37	up in PU.1-high	1819.99	0.310905	0.147472	2.10823	0.0350111	0.276271
Fbxl14	up in PU.1-high	1258.4	0.333204	0.158147	2.10693	0.0351238	0.276562
Klrg2	up in PU.1-high	33.1132	1.60295	0.761449	2.10513	0.0352801	0.277079
Cdc42se1	up in PU.1-high	2741.16	0.3777	0.179595	2.10306	0.0354606	0.278236
Fbxl6	up in PU.1-high	107.213	0.800892	0.380973	2.10223	0.0355334	0.278686
Fndc3a	up in PU.1-high	4617.72	0.297929	0.141814	2.10084	0.035655	0.279518
Mki67	up in PU.1-high	1277.01	0.476096	0.226713	2.09999	0.0357293	0.279635
Tmem141	up in PU.1-high	547.969	0.449642	0.214124	2.09991	0.0357367	0.279635
Sh3bp1	up in PU.1-high	120.897	0.692683	0.329867	2.09989	0.0357389	0.279635
Fam49b	up in PU.1-high	6953.58	0.27925	0.133129	2.09758	0.0359421	0.279938
Mbd6	up in PU.1-high	886.513	0.403292	0.192704	2.0928	0.036367	0.28166
Pomp	up in PU.1-high	9847.84	0.332424	0.158965	2.09118	0.0365123	0.282513
Eva1b	up in PU.1-high	86.9912	0.944147	0.451983	2.0889	0.0367169	0.283515
Noc2l	up in PU.1-high	509.212	0.476758	0.228806	2.08368	0.0371895	0.285184
Tsen34	up in PU.1-high	369.227	0.407339	0.195553	2.083	0.0372508	0.285302
Rassf1	up in PU.1-high	20.0545	1.7764	0.853028	2.08247	0.0372998	0.285302
Gm4951	up in PU.1-high	116.064	0.836939	0.402245	2.08067	0.0374641	0.285302
Ly6g6d	up in PU.1-high	43.6363	1.15739	0.556834	2.07852	0.0376614	0.286258
Qprt	up in PU.1-high	250.329	0.752214	0.361998	2.07795	0.0377138	0.286415
Cdca2	up in PU.1-high	35.0791	1.45323	0.699669	2.07702	0.0377998	0.286478
Glis3	up in PU.1-high	778.707	0.399105	0.192217	2.07633	0.0378635	0.286478
Tal1	up in PU.1-high	856.007	0.47801	0.230586	2.07302	0.03817	0.287692
Apex2	up in PU.1-high	77.0826	1.14016	0.550115	2.07259	0.0382102	0.287873
Rpl17	up in PU.1-high	5421.37	0.323478	0.156296	2.06965	0.0384849	0.289095
Kdm3a	up in PU.1-high	1140.35	0.335448	0.162307	2.06675	0.0387576	0.289932
Hs3st3b1	up in PU.1-high	181.364	0.884279	0.428996	2.06128	0.0392766	0.291985
Rad51ap1	up in PU.1-high	76.1746	1.22349	0.593779	2.06052	0.0393488	0.291985
Map3k20	up in PU.1-high	1930.48	0.390924	0.190086	2.05656	0.0397287	0.293291
Lgals3bp	up in PU.1-high	1757.76	0.32476	0.157953	2.05606	0.0397768	0.293405
Tyrobp	up in PU.1-high	39802.9	0.338608	0.164811	2.05452	0.0399249	0.293723
Pex6	up in PU.1-high	321.882	0.534558	0.260541	2.05173	0.0401962	0.295166
Tmem243	up in PU.1-high	3218.74	0.323633	0.157853	2.05022	0.0403425	0.295663
Dnph1	up in PU.1-high	159.737	0.868512	0.423986	2.04845	0.0405162	0.296065
Eif2b4	up in PU.1-high	407.692	0.434451	0.21213	2.04804	0.0405563	0.296225
Cyb5r4	up in PU.1-high	947.415	0.385542	0.188298	2.04751	0.0406084	0.296257
Washc4	up in PU.1-high	2564.76	0.247415	0.12088	2.04679	0.040679	0.296297
Zfp526	up in PU.1-high	182.924	0.642482	0.313946	2.04648	0.0407096	0.296297
Cenpe	up in PU.1-high	112.156	0.705355	0.345043	2.04425	0.0409287	0.296787
Ndst2	up in PU.1-high	611.554	0.537939	0.263283	2.0432	0.0410329	0.297325
Pygl	up in PU.1-high	84.2217	1.14133	0.558901	2.0421	0.0411412	0.297727
E2f4	up in PU.1-high	756.464	0.390095	0.19133	2.03886	0.0414643	0.299342
Mad2l2	up in PU.1-high	361.165	0.437553	0.214733	2.03767	0.0415834	0.29972
Polr3b	up in PU.1-high	812.668	0.30826	0.151309	2.03728	0.0416217	0.299877
Rps5	up in PU.1-high	8542.34	0.292636	0.143672	2.03684	0.0416664	0.300078
Clspn	up in PU.1-high	41.7017	1.34237	0.659108	2.03665	0.0416855	0.300096
Dnase2a	up in PU.1-high	321.816	0.456174	0.224502	2.03194	0.0421599	0.302059
Baz1b	up in PU.1-high	3890.31	0.265289	0.13068	2.03007	0.0423493	0.302866
Gnl2	up in PU.1-high	1152.07	0.314966	0.155444	2.02623	0.042741	0.304041
Cfl1	up in PU.1-high	13275.6	0.331388	0.163574	2.02591	0.0427736	0.304153
Sema4d	up in PU.1-high	2239.64	0.381383	0.188811	2.01993	0.0433911	0.307047
Cybc1	up in PU.1-high	694.504	0.473771	0.234628	2.01924	0.0434619	0.307125
Nup153	up in PU.1-high	1580.09	0.344529	0.170663	2.01877	0.0435115	0.307125
Atp6v0a2	up in PU.1-high	1433.67	0.393398	0.194875	2.01872	0.0435161	0.307125
Clec5a	up in PU.1-high	3010.19	0.356591	0.176696	2.0181	0.0435807	0.307339
Herc4	up in PU.1-high	631.307	0.323885	0.160597	2.01675	0.0437215	0.307714
Mta2	up in PU.1-high	1142.79	0.280483	0.139092	2.01653	0.0437448	0.307714
Ccl12	up in PU.1-high	1092.02	0.457809	0.227465	2.01265	0.0441511	0.308938
Kcnk13	up in PU.1-high	284.325	0.613772	0.305471	2.00926	0.0445092	0.310593
Ets1	up in PU.1-high	1919.02	0.281796	0.140298	2.00856	0.044584	0.310593
Rps27a	up in PU.1-high	5371.47	0.365873	0.182561	2.00411	0.045058	0.312582
Adam10	up in PU.1-high	2475.75	0.254938	0.127217	2.00395	0.0450752	0.312582
Itm2c	up in PU.1-high	3911.76	0.33864	0.169022	2.00353	0.0451209	0.312582
Wdr1	up in PU.1-high	3871.06	0.280167	0.139846	2.00339	0.045135	0.312582
Zfp809	up in PU.1-high	1059.07	0.409849	0.204668	2.00251	0.0452299	0.31287
Ctsa	up in PU.1-high	3590.51	0.291168	0.145417	2.0023	0.0452526	0.31287
Tns1	up in PU.1-high	2739.57	0.318009	0.158938	2.00084	0.0454096	0.313591
Slc12a4	up in PU.1-high	70.8157	0.934334	0.46735	1.99922	0.0455846	0.31456
Zmynd15	up in PU.1-high	33.6303	1.52853	0.76633	1.99462	0.0460848	0.316652
Rab3il1	up in PU.1-high	5922.93	0.236266	0.118487	1.99402	0.0461496	0.316652
Ifi213	up in PU.1-high	48.8696	0.965343	0.484148	1.9939	0.0461626	0.316652
Cep68	up in PU.1-high	2617.2	0.281574	0.141224	1.99381	0.0461727	0.316652
Cd82	up in PU.1-high	463.798	0.522773	0.262215	1.99368	0.0461872	0.316652
Abcc3	up in PU.1-high	796.27	0.415001	0.208556	1.98988	0.0466038	0.317968
Tank	up in PU.1-high	841.711	0.357127	0.179531	1.98923	0.0466762	0.317968
Ckap2	up in PU.1-high	82.934	0.886447	0.445627	1.98921	0.0466776	0.317968
Wdr76	up in PU.1-high	94.3488	0.805374	0.405211	1.98754	0.0468624	0.318798
Axin1	up in PU.1-high	469.235	0.399065	0.200804	1.98734	0.0468852	0.318798
Tex261	up in PU.1-high	2176.7	0.32543	0.163865	1.98597	0.0470368	0.319088
Rps7	up in PU.1-high	3689.17	0.310727	0.156823	1.98139	0.0475479	0.320962
Ccm2	up in PU.1-high	716.945	0.295524	0.149364	1.97856	0.047866	0.321651
Dnase1l3	up in PU.1-high	2338.14	2.51855	1.27302	1.97841	0.0478827	0.321651
Nlrc5	up in PU.1-high	96.8923	1.11049	0.561398	1.97809	0.047919	0.321775
Stard8	up in PU.1-high	2052.58	0.288737	0.14603	1.97724	0.0480148	0.322178
Mier1	up in PU.1-high	1771.77	0.279739	0.141534	1.97649	0.0480997	0.322386
Slc26a2	up in PU.1-high	1578.99	0.348078	0.176363	1.97364	0.0484225	0.324066
Rab5if	up in PU.1-high	92.6722	0.667544	0.339776	1.96466	0.0494535	0.328277
Pidd1	up in PU.1-high	44.9605	1.07068	0.545817	1.96161	0.0498082	0.329658

## Sheet: GOs upregulated in PU.1-low - D
Differentially regulated GOs up in microglia from PU.1-low mice by TRAP sequencing (pval < 0.05)
Term	Overlap	P-value	Adjusted P-value	Odds Ratio	Combined Score	Genes
Positive Regulation Of Intracellular Signal Transduction (GO:1902533)	33/525	2.96274e-06	0.00400417	2.62068	33.3597	CD40;ECM1;NCF1;CD81;BCL10;CXXC5;FGF2;TNF;PIK3CG;LGALS1;TIFA;S100A13;PLCG2;TRIM68;CCL3;FADD;BID;ECT2;TGM2;P2RY12;IGF1;RHOC;TCIM;PELI1;TLR9;CASS4;LAMTOR2;S100A4;TLR7;ITGB1BP1;HPSE;NUPR1;LAMTOR4
Positive Regulation Of Lymphocyte Proliferation (GO:0050671)	11/74	3.08488e-06	0.00400417	6.6741	84.6877	CD274;CD40;PNP;VCAM1;CD81;GPR183;TLR9;CD28;CD38;TYK2;TNFSF13B
Regulation Of Apoptotic Process (GO:0042981)	39/705	8.102e-06	0.00568329	2.29537	26.9096	PSMD10;CITED2;DIABLO;PDCD5;YEATS4;BCL10;TRIAP1;STK4;TNF;PTPA;LGALS1;RASSF2;PIM1;EMILIN2;CD38;FADD;BID;ECT2;CTSD;TGM2;PRELID1;XBP1;STIL;TSLP;MGMT;BIK;RHBDD1;SERPINB9;IGF1;SMAD5;DUSP6;RHOB;TMBIM4;TCIM;STK26;STK17B;CD28;NUPR1;SGK1
Regulation Of Release Of Cytochrome C From Mitochondria (GO:0090199)	8/41	8.75699e-06	0.00568329	9.22635	107.447	PSMD10;PRELID1;GPX1;BIK;PDCD5;TRIAP1;IGF1;BID
Negative Regulation Of Release Of Cytochrome C From Mitochondria (GO:0090201)	5/16	3.97769e-05	0.0200328	17.2179	174.456	PSMD10;PRELID1;GPX1;IGF1;TRIAP1
Positive Regulation Of B Cell Activation (GO:0050871)	8/52	5.37042e-05	0.0200328	6.91585	67.9968	CD40;XBP1;CD81;GPR183;BTK;TLR9;CD38;TNFSF13B
Positive Regulation Of I-kappaB kinase/NF-kappaB Signaling (GO:0043123)	15/175	5.40175e-05	0.0200328	3.59394	35.3147	CD40;ECM1;BCL10;RHOC;CXXC5;TNF;LGALS1;TIFA;S100A13;TRIM68;PELI1;TLR9;S100A4;FADD;ECT2
Positive Regulation Of Programmed Cell Death (GO:0043068)	18/245	7.73586e-05	0.0207087	3.0474	28.8499	DIABLO;PDCD5;BCL10;STK4;TNF;DUSP6;RHOB;PTPA;LGALS1;RASSF2;STK17B;EMILIN2;FADD;BID;ECT2;GBP2;CTSD;TGM2
Positive Regulation Of Phospholipid Transport (GO:2001140)	4/10	8.31214e-05	0.0207087	25.2104	236.857	PRELID1;TSPO;APOE;TRIAP1
Positive Regulation Of B Cell Proliferation (GO:0030890)	6/29	8.47625e-05	0.0207087	9.89474	92.7697	CD40;CD81;GPR183;TLR9;CD38;TNFSF13B
Positive Regulation Of Apoptotic Process (GO:0043065)	19/270	8.77487e-05	0.0207087	2.91131	27.1947	DIABLO;PDCD5;BCL10;STK4;TNF;DUSP6;RHOB;PTPA;LGALS1;RASSF2;STK17B;CCL3;EMILIN2;FADD;NUPR1;BID;ECT2;CTSD;TGM2
Toll-Like Receptor Signaling Pathway (GO:0002224)	6/31	0.000125727	0.0221425	9.10222	81.7507	IRAK2;PLCG2;BTK;TLR9;TLR7;SCIMP
Regulation Of B Cell Proliferation (GO:0030888)	7/44	0.000126841	0.0221425	7.18476	64.4658	CD40;TNFRSF13B;CD81;GPR183;TLR9;CD38;TNFSF13B
Mast Cell Mediated Immunity (GO:0002448)	4/11	0.000127942	0.0221425	21.6078	193.691	MILR1;S100A13;SERPINB9;PIK3CG
Positive Regulation Of Lipid Transport (GO:0032370)	4/11	0.000127942	0.0221425	21.6078	193.691	PRELID1;TSPO;APOE;TRIAP1
Positive Regulation Of Mitotic Cell Cycle Phase Transition (GO:1901992)	8/63	0.00021539	0.034947	5.52955	46.6863	RAD51B;MBLAC1;STIL;CCND1;ESPL1;CENPJ;CDC25A;TNFSF13B
Positive Regulation Of Cytokine Production (GO:0001819)	20/320	0.000284435	0.0434349	2.56259	20.9236	CD274;XBP1;CD40;TSLP;SERPINE1;BCL10;TYK2;TNF;SCIMP;PIK3CG;C3;PNP;PLCG2;S100A13;CD28;TLR9;PRKCQ;TLR7;FADD;HPSE
Regulation Of Phospholipid Transport (GO:2001138)	3/6	0.000327756	0.0472696	37.7481	302.862	PRELID1;TSPO;TRIAP1
Positive Regulation Of Inflammatory Response (GO:0050729)	10/104	0.000374014	0.0504345	4.05196	31.9749	LGALS1;TSLP;CD81;SERPINE1;PLCG2;TLR9;CCL3;TLR7;NUPR1;TNF
Regulation Of I-kappaB kinase/NF-kappaB Signaling (GO:0043122)	16/232	0.000388555	0.0504345	2.83705	22.2796	CD40;ECM1;BCL10;RHOC;CXXC5;TNF;LGALS1;TIFA;PLCG2;S100A13;PELI1;TLR9;TRIM68;S100A4;FADD;ECT2
Regulation Of Vascular Wound Healing (GO:0061043)	3/7	0.000562517	0.066377	28.3096	211.843	XBP1;SERPINE1;TNF
Regulation Of Apoptotic Cell Clearance (GO:2000425)	3/7	0.000562517	0.066377	28.3096	211.843	C3;CD300LF;TGM2
Negative Regulation Of Wound Healing (GO:0061045)	5/28	0.000692007	0.0750408	8.22957	59.8777	ALOX5;SERPINE1;APOE;FGF2;TNF
Positive Regulation Of Protein Kinase B Signaling (GO:0051897)	9/93	0.000693751	0.0750408	4.075	29.6391	P2RY12;CCL3;CASS4;ITGB1BP1;IGF1;HPSE;FGF2;TNF;PIK3CG
Positive Regulation Of Response To External Stimulus (GO:0032103)	12/155	0.000742599	0.0755829	3.20073	23.0624	P2RY12;LGALS1;TSLP;SERPINE1;LY86;TLR9;CCL3;EMILIN2;TLR7;FADD;TNF;SCIMP
Positive Regulation Of Interleukin-6 Production (GO:0032755)	8/76	0.000781904	0.0755829	4.46944	31.9734	XBP1;TSLP;TLR9;PLCG2;TLR7;BCL10;TNF;SCIMP
Mitotic Cytokinesis (GO:0000281)	7/59	0.000808111	0.0755829	5.10829	36.3751	SNX18;ESPL1;CKAP2;JTB;RHOC;ECT2;RHOB
Leukocyte Tethering Or Rolling (GO:0050901)	4/17	0.000815224	0.0755829	11.6314	82.7228	SELPLG;VCAM1;TNF;JAM2
Regulation Of Angiogenesis (GO:0045765)	14/205	0.000969228	0.0867626	2.79985	19.4282	XBP1;CD40;ECM1;SERPINF1;SERPINE1;PDE3B;HIPK1;FGF2;PIK3CG;RHOB;ALOX5;AGGF1;EMILIN2;PF4
Positive Regulation Of Protein-Containing Complex Assembly (GO:0031334)	9/98	0.00101299	0.0876573	3.84508	26.5112	BIK;BTK;PLCG2;CAPG;RHOC;BID;GBP2;TNF;MTLN
Negative Regulation Of Macromolecule Metabolic Process (GO:0010605)	13/186	0.0011782	0.0936432	2.86737	19.3369	ACVRL1;MSR1;CITED2;CNPY2;IGF1;FGF2;TNF;SMAD5;CREB3L1;CD28;CCL3;APOE;PICALM
Regulation Of Interleukin-8 Production (GO:0032677)	8/81	0.00119178	0.0936432	4.16224	28.0215	TMSB4X;C5AR2;SERPINE1;TLR9;TLR7;BCL10;FADD;TNF
Regulation Of Neuroinflammatory Response (GO:0150077)	4/19	0.00127413	0.0936432	10.0795	67.1847	PLCG2;IGF1;NUPR1;TNF
Leukocyte Adhesion To Vascular Endothelial Cell (GO:0061756)	4/19	0.00127413	0.0936432	10.0795	67.1847	SELPLG;VCAM1;TNF;JAM2
Regulation Of Mast Cell Activation (GO:0033003)	3/9	0.0012986	0.0936432	18.8711	125.426	MILR1;TSLP;CD300LF
Positive Regulation Of Vasculogenesis (GO:2001214)	3/9	0.0012986	0.0936432	18.8711	125.426	TMEM100;RAP1A;RIN2
Positive Regulation Of T Cell Proliferation (GO:0042102)	7/65	0.00144339	0.0999915	4.57843	29.9464	CD274;PNP;VCAM1;CD28;TYK2;FADD;IGF1
Cellular Response To Lipopolysaccharide (GO:0071222)	10/124	0.00147768	0.0999915	3.33764	21.7524	CD274;XBP1;SERPINE1;PLCG2;CCL3;PEX2;BCL10;GBP2;TNF;PF4
Regulation Of Cell Adhesion Mediated By Integrin (GO:0033628)	5/33	0.00150218	0.0999915	6.75827	43.9344	P2RY12;PDE3B;SERPINE1;ITGB1BP1;PIK3CG
Positive Regulation Of Vasculature Development (GO:1904018)	9/104	0.00154323	0.100155	3.60111	23.3132	XBP1;CD40;ECM1;SERPINE1;EMILIN2;AGGF1;HIPK1;FGF2;RHOB
Negative Regulation Of DNA-binding Transcription Factor Activity (GO:0043433)	11/149	0.00178635	0.102684	3.0351	19.2049	PSMD10;HES6;DAP;IRAK2;TMSB4X;PIM1;TLR9;NUPR1;COMMD6;MDFI;CMKLR1
T Cell Chemotaxis (GO:0010818)	3/10	0.00181952	0.102684	16.1744	102.047	GPR183;CCL3;PIK3CG
Mast Cell Activation Involved In Immune Response (GO:0002279)	3/10	0.00181952	0.102684	16.1744	102.047	MILR1;S100A13;PIK3CG
Mast Cell Degranulation (GO:0043303)	3/10	0.00181952	0.102684	16.1744	102.047	MILR1;S100A13;PIK3CG
Negative Regulation Of Programmed Necrotic Cell Death (GO:0062099)	3/10	0.00181952	0.102684	16.1744	102.047	PELI1;NUPR1;YBX3
Positive Regulation Of Cellular Respiration (GO:1901857)	3/10	0.00181952	0.102684	16.1744	102.047	PRELID1;NUPR1;ISCU
Positive Regulation Of G2/M Transition Of Mitotic Cell Cycle (GO:0010971)	4/21	0.00188824	0.104295	8.89275	55.7763	RAD51B;CCND1;CDC25A;TNFSF13B
Regulation Of Endothelial Cell Migration (GO:0010594)	8/88	0.00203511	0.110065	3.79667	23.5288	ACVRL1;ITGB1BP1;PRCP;APOE;FGF2;RIN2;PIK3CG;RHOB
Positive Regulation Of Cysteine-Type Endopeptidase Activity Involved In Apoptotic Process (GO:0043280)	9/109	0.00213799	0.11327	3.42018	21.0269	DAP;DIABLO;PDCD5;ATP2A3;RPS27L;BCL10;BID;TNF;CTSD
Regulation Of Epithelial Cell Apoptotic Process (GO:1904035)	3/11	0.00245386	0.117967	14.1519	85.0542	NUPR1;TNF;ZFP36L1
Complement Receptor Mediated Signaling Pathway (GO:0002430)	3/11	0.00245386	0.117967	14.1519	85.0542	C5AR2;C5AR1;CMKLR1
Positive Regulation Of Coagulation (GO:0050820)	3/11	0.00245386	0.117967	14.1519	85.0542	SERPINE1;EMILIN2;HPSE
Positive Regulation Of Hemostasis (GO:1900048)	3/11	0.00245386	0.117967	14.1519	85.0542	SERPINE1;EMILIN2;HPSE
Regulation Of T Cell Apoptotic Process (GO:0070232)	3/11	0.00245386	0.117967	14.1519	85.0542	CD274;PRELID1;PRKCQ
Regulation Of Blood Vessel Endothelial Cell Migration (GO:0043535)	6/54	0.00266743	0.125902	4.73514	28.0635	CD40;TMSB4X;PRCP;APOE;FGF2;TNF
Regulation Of Interleukin-6 Production (GO:0032675)	9/114	0.00290248	0.13437	3.25647	19.0249	XBP1;TSLP;C5AR2;PLCG2;TLR9;TLR7;BCL10;TNF;SCIMP
Negative Regulation Of Ossification (GO:0030279)	4/24	0.00315259	0.13437	7.55767	43.5286	SRGN;ECM1;CHSY1;CCL3
Positive Regulation Of Cell Cycle G2/M Phase Transition (GO:1902751)	4/24	0.00315259	0.13437	7.55767	43.5286	RAD51B;CCND1;CDC25A;TNFSF13B
Protein Kinase B Signaling (GO:0043491)	4/24	0.00315259	0.13437	7.55767	43.5286	CCL3;IGF1;TNF;ZFP36L1
Negative Regulation Of Mitochondrion Organization (GO:0010823)	5/39	0.00320821	0.13437	5.56392	31.9482	PSMD10;PRELID1;GPX1;TRIAP1;IGF1
Positive Regulation Of CD4-positive, Alpha-Beta T Cell Activation (GO:2000516)	3/12	0.00320915	0.13437	12.5788	72.2244	CD81;PRKCQ;TGFBR2
Positive Regulation Of Neuroinflammatory Response (GO:0150078)	3/12	0.00320915	0.13437	12.5788	72.2244	PLCG2;NUPR1;TNF
Positive Regulation Of Cell Cycle G1/S Phase Transition (GO:1902808)	5/40	0.00358967	0.145606	5.40467	30.4266	STIL;MBLAC1;CENPJ;PLCG2;PEX2
Positive Regulation Of Myeloid Leukocyte Differentiation (GO:0002763)	5/40	0.00358967	0.145606	5.40467	30.4266	TNFRSF11A;FADD;TNF;ZFP36L1;PF4
Regulation Of T Cell Proliferation (GO:0042129)	7/77	0.00382337	0.147543	3.79121	21.1042	CD274;PNP;VCAM1;CD28;TNFSF8;VSIG4;TYK2
Regulation Of Bone Mineralization (GO:0030500)	6/58	0.00383266	0.147543	4.37	24.3155	SRGN;ECM1;ALOX5;BMP2K;CCL3;ATRAID
Cellular Response To Tumor Necrosis Factor (GO:0071356)	9/119	0.00386824	0.147543	3.10765	17.2628	CD40;CCL8;TMSB4X;CCL3;TNFRSF11A;GBP2;TNF;YBX3;ZFP36L1
Positive Regulation Of Angiogenesis (GO:0045766)	9/119	0.00386824	0.147543	3.10765	17.2628	XBP1;CD40;ECM1;SERPINE1;EMILIN2;AGGF1;HIPK1;FGF2;RHOB
Regulation Of Vasculogenesis (GO:2001212)	3/13	0.00409211	0.147543	11.3203	62.2471	TMEM100;RAP1A;RIN2
Cytoplasmic Sequestering Of Transcription Factor (GO:0042994)	3/13	0.00409211	0.147543	11.3203	62.2471	PSMD10;TMSB4X;MDFI
Signal Peptide Processing (GO:0006465)	3/13	0.00409211	0.147543	11.3203	62.2471	SPCS2;SPCS1;SEC11A
Negative Regulation Of Bone Mineralization (GO:0030502)	3/13	0.00409211	0.147543	11.3203	62.2471	SRGN;ECM1;CCL3
Negative Regulation Of Peptidase Activity (GO:0010466)	6/60	0.00453954	0.15991	4.20771	22.7003	CST3;ECM1;SERPINF1;SERPINE1;SERPINB9;CST7
Fatty Acid Metabolic Process (GO:0006631)	9/122	0.00455829	0.15991	3.02467	16.3054	GNPAT;XBP1;GPX1;ALOX5;TSPO;PEX2;AOAH;MCAT;CRAT
Positive Regulation Of Interleukin-8 Production (GO:0032757)	6/61	0.00492693	0.167875	4.13099	21.9481	SERPINE1;TLR9;TLR7;BCL10;FADD;TNF
Cytoskeleton-Dependent Cytokinesis (GO:0061640)	7/81	0.0050618	0.167875	3.58554	18.9533	SNX18;ESPL1;CKAP2;JTB;RHOC;ECT2;RHOB
Negative Regulation Of NF-kappaB Transcription Factor Activity (GO:0032088)	7/81	0.0050618	0.167875	3.58554	18.9533	PSMD10;DAP;IRAK2;TMSB4X;TLR9;COMMD6;CMKLR1
Positive Regulation Of Defense Response (GO:0031349)	9/124	0.00506909	0.167875	2.97176	15.7046	LGALS1;TSLP;SERPINE1;TLR9;CCL3;EMILIN2;TLR7;FADD;TNF
Regulation Of MHC Class II Biosynthetic Process (GO:0045346)	3/14	0.00510867	0.167875	10.2907	54.3021	XBP1;RFX5;PF4
Negative Regulation Of Programmed Cell Death (GO:0043069)	19/381	0.0053017	0.17204	2.00697	10.516	KANK2;PSMD10;PRELID1;XBP1;STIL;TSLP;CITED2;MGMT;RHBDD1;SERPINB9;IGF1;TRIAP1;SMAD5;TMBIM4;TCIM;CD28;PIM1;CD38;NUPR1
Regulation Of Lipid Biosynthetic Process (GO:0046890)	4/28	0.00559817	0.17707	6.29676	32.6507	C3;MID1IP1;THRSP;APOE
Transcription By RNA Polymerase III (GO:0006383)	4/28	0.00559817	0.17707	6.29676	32.6507	IVNS1ABP;GTF3C6;POLR3GL;ZFP36L1
I-kappaB kinase/NF-kappaB Signaling (GO:0007249)	5/45	0.00599663	0.17707	4.72787	24.1904	IRAK2;TIFA;TLR9;TLR7;BCL10
Defense Response To Protozoan (GO:0042832)	3/15	0.00626403	0.17707	9.43266	47.8512	CD40;GBP2;PF4
Positive Regulation Of Cyclin-Dependent Protein Serine/Threonine Kinase Activity (GO:0045737)	3/15	0.00626403	0.17707	9.43266	47.8512	PSMD10;CCND3;CCND1
Regulation Of Spindle Assembly (GO:0090169)	4/29	0.00636292	0.17707	6.04458	30.5691	STIL;CHMP1B;CENPJ;CHMP6
Regulation Of Blood Coagulation (GO:0030193)	4/29	0.00636292	0.17707	6.04458	30.5691	SERPINE1;EMILIN2;APOE;HPSE
Lipoprotein Metabolic Process (GO:0042157)	2/5	0.00638045	0.17707	25.1167	126.953	APOE;CTSD
Multinuclear Osteoclast Differentiation (GO:0072674)	2/5	0.00638045	0.17707	25.1167	126.953	TCTA;TNFRSF11A
Negative Regulation Of Heterochromatin Formation (GO:0031452)	2/5	0.00638045	0.17707	25.1167	126.953	APOBEC1;PHF1
Negative Regulation Of Mast Cell Activation (GO:0033004)	2/5	0.00638045	0.17707	25.1167	126.953	MILR1;CD300LF
Positive Regulation Of I-kappaB Phosphorylation (GO:1903721)	2/5	0.00638045	0.17707	25.1167	126.953	PLCG2;TNF
Positive Regulation Of Fever Generation (GO:0031622)	2/5	0.00638045	0.17707	25.1167	126.953	TNFRSF11A;TNF
Positive Regulation Of NF-kappaB Transcription Factor Activity (GO:0051092)	10/152	0.00641161	0.17707	2.67564	13.511	CD40;IRAK2;BTK;PLCG2;TRIM68;TLR9;PRKCQ;BCL10;TNFRSF11A;TNF
Positive Regulation Of Endothelial Cell Migration (GO:0010595)	7/85	0.00657983	0.178137	3.40097	17.0856	CD40;TMSB4X;ITGB1BP1;FGF2;RIN2;PIK3CG;RHOB
Regulation Of Interleukin-10 Production (GO:0032653)	5/46	0.00658749	0.178137	4.61232	23.1657	CD274;TSLP;PLCG2;CD28;TLR9
Positive Regulation Of T Cell Activation (GO:0050870)	8/107	0.00674861	0.180612	3.06501	15.3202	CD274;XBP1;PNP;VCAM1;CD81;CD28;PRKCQ;TYK2
Negative Regulation Of Angiogenesis (GO:0016525)	7/86	0.00700716	0.182384	3.35774	16.6572	CREB3L1;SERPINF1;ALOX5;PDE3B;SERPINE1;TNF;PF4
Extrinsic Apoptotic Signaling Pathway Via Death Domain Receptors (GO:0008625)	4/30	0.00719391	0.182384	5.8118	28.6784	DIABLO;FADD;BID;TNF
Positive Regulation Of Interleukin-10 Production (GO:0032733)	4/30	0.00719391	0.182384	5.8118	28.6784	TSLP;PLCG2;CD28;TLR9
Regulation Of Calcium-Mediated Signaling (GO:0050848)	4/30	0.00719391	0.182384	5.8118	28.6784	TMBIM4;CCL3;PLCG2;CMKLR1
Positive Regulation Of ERK1 And ERK2 Cascade (GO:0070374)	11/179	0.00720211	0.182384	2.48926	12.2804	RAP1A;CCL8;GPR183;C5AR1;CCL3;TNFRSF11A;APOE;IGF1;FGF2;TNF;SCIMP
Response To Reactive Oxygen Species (GO:0000302)	6/66	0.00723633	0.182384	3.78577	18.6587	GPX1;NCF1;STK26;PEX2;ROMO1;APOE
Establishment Of Protein Localization To Endoplasmic Reticulum (GO:0072599)	3/16	0.00756273	0.186971	8.70662	42.5277	SPCS2;SPCS1;SEC61G
Positive Regulation Of Cardiac Muscle Tissue Growth (GO:0055023)	3/16	0.00756273	0.186971	8.70662	42.5277	PIM1;IGF1;FGF2
Activation Of Cysteine-Type Endopeptidase Activity Involved In Apoptotic Process (GO:0006919)	6/67	0.00777845	0.186971	3.72352	18.0829	DAP;DIABLO;ATP2A3;RPS27L;BID;TNF
Regulation Of Neurogenesis (GO:0050767)	6/67	0.00777845	0.186971	3.72352	18.0829	HES6;SERPINF1;HLTF;BHLHE41;TNF;TGM2
Regulation Of Viral Genome Replication (GO:0045069)	6/67	0.00777845	0.186971	3.72352	18.0829	FAM111A;RNASEL;IFITM2;CD28;PPIE;TNF
Negative Regulation Of Apoptotic Process (GO:0043066)	22/482	0.00785403	0.187056	1.83038	8.87137	PSMD10;PRELID1;XBP1;STIL;GPX1;TSLP;MGMT;CITED2;RHBDD1;SERPINB9;IGF1;TRIAP1;TNF;SMAD5;IL27RA;TMBIM4;TCIM;PIM1;CD28;CD38;APOE;NUPR1
Triglyceride Homeostasis (GO:0070328)	4/31	0.00809342	0.187594	5.59626	26.9555	XBP1;APOC4;APOE;MTLN
Positive Regulation Of Extrinsic Apoptotic Signaling Pathway (GO:2001238)	4/31	0.00809342	0.187594	5.59626	26.9555	BCL10;FADD;BID;TNF
Positive Regulation Of Mononuclear Cell Migration (GO:0071677)	4/31	0.00809342	0.187594	5.59626	26.9555	SERPINE1;MOSPD2;TNF;JAM2
T Cell Migration (GO:0072678)	3/17	0.00900862	0.201264	8.0843	38.0736	GPR183;CCL3;PIK3CG
Positive Regulation Of Alpha-Beta T Cell Proliferation (GO:0046641)	3/17	0.00900862	0.201264	8.0843	38.0736	CD81;TYK2;TGFBR2
Regulation Of Protein Kinase B Signaling (GO:0051896)	9/136	0.00912687	0.201264	2.6893	12.6304	P2RY12;CASS4;CCL3;ITGB1BP1;IGF1;HPSE;FGF2;TNF;PIK3CG
Positive Regulation Of Cellular Component Organization (GO:0051130)	8/113	0.00927099	0.201264	2.88898	13.5229	GPX1;ANXA2;BIK;APOE;RHOC;BID;TNF;MTLN
Regulation Of Interleukin-12 Production (GO:0032655)	5/50	0.00935982	0.201264	4.20147	19.6265	CD40;TLR9;PLCG2;SCIMP;CMKLR1
tRNA Processing (GO:0008033)	5/50	0.00935982	0.201264	4.20147	19.6265	METTL1;RPP30;TRMT1;OSGEP;RTRAF
IRE1-mediated Unfolded Protein Response (GO:0036498)	2/6	0.00940681	0.201264	18.8366	87.8974	XBP1;PARP16
Positive Regulation Of Lipopolysaccharide-Mediated Signaling Pathway (GO:0031666)	2/6	0.00940681	0.201264	18.8366	87.8974	LY86;SCIMP
Regulation Of I-kappaB Phosphorylation (GO:1903719)	2/6	0.00940681	0.201264	18.8366	87.8974	PLCG2;TNF
Regulation Of Epithelial Cell Proliferation (GO:0050678)	7/91	0.00945846	0.201264	3.15706	14.7146	GPX1;C5AR1;PEX2;NUPR1;IGF1;MTSS1;ZFP36L1
Carboxylic Acid Metabolic Process (GO:0019752)	4/33	0.0101066	0.207708	5.20978	23.9367	PON3;AS3MT;TBXAS1;PLA2G4A
Negative Regulation Of Blood Vessel Endothelial Cell Migration (GO:0043537)	4/33	0.0101066	0.207708	5.20978	23.9367	ITGB1BP1;APOE;FGF2;TNF
Positive Regulation Of Interleukin-12 Production (GO:0032735)	4/33	0.0101066	0.207708	5.20978	23.9367	CD40;PLCG2;TLR9;SCIMP
Regulation Of Amyloid-Beta Formation (GO:1902003)	4/33	0.0101066	0.207708	5.20978	23.9367	APOE;IGF1;TNF;PICALM
RNA Modification (GO:0009451)	5/51	0.0101614	0.207708	4.10992	18.8611	APOBEC1;METTL1;TRMT1;OSGEP;NOP10
Negative Regulation Of Amyloid Precursor Protein Catabolic Process (GO:1902992)	3/18	0.010605	0.210157	7.54496	34.3026	IGF1;APOE;PICALM
Negative Regulation Of Lipid Catabolic Process (GO:0050995)	3/18	0.010605	0.210157	7.54496	34.3026	HCAR2;PDE3B;TNF
Positive Regulation Of Cyclin-Dependent Protein Kinase Activity (GO:1904031)	3/18	0.010605	0.210157	7.54496	34.3026	PSMD10;CCND3;CCND1
Positive Regulation Of Macrophage Migration (GO:1905523)	3/18	0.010605	0.210157	7.54496	34.3026	P2RY12;CCL3;CMKLR1
Second-Messenger-Mediated Signaling (GO:0019932)	6/72	0.0109346	0.211694	3.44055	15.5369	LAT2;P2RY12;BTK;CCL3;PLCG2;APOE
Negative Regulation Of Catabolic Process (GO:0009895)	6/72	0.0109346	0.211694	3.44055	15.5369	CST3;HCAR2;PDE3B;NUPR1;ATRAID;TNF
Negative Regulation Of Cell Adhesion (GO:0007162)	6/72	0.0109346	0.211694	3.44055	15.5369	ACVRL1;CD164;PDE3B;SERPINE1;ITGB1BP1;TGFBI
Icosanoid Metabolic Process (GO:0006690)	5/52	0.0110088	0.211694	4.02227	18.1367	ABHD12;GPX1;ALOX5;TBXAS1;PLA2G4A
Positive Regulation Of Neuron Death (GO:1901216)	4/34	0.0112243	0.212663	5.03586	22.6094	CCL3;NUPR1;TNF;PICALM
Positive Regulation Of Protein Serine/Threonine Kinase Activity (GO:0071902)	8/117	0.0113049	0.212663	2.78238	12.4721	PSMD10;CCND3;CD40;CCND1;TCIM;FGF2;TNF;PIK3CG
Protein Processing (GO:0016485)	8/117	0.0113049	0.212663	2.78238	12.4721	SRGN;FAM111A;SPCS2;F9;SPCS1;TMEM208;MASP1;SEC11A
Protein Localization To Membrane (GO:0072657)	11/192	0.0118293	0.212869	2.30891	10.2451	PSMD10;AP4M1;TMEM147;RAP1A;CD81;RAB34;ATP1B3;ITGB1BP1;BID;TNF;RAMP1
Regulation Of Cyclin-Dependent Protein Kinase Activity (GO:1904029)	5/53	0.0119031	0.212869	3.93827	17.4503	CCNB2;CCND3;CCNI;CCND1;CDC25A
Negative Regulation Of Cysteine-Type Endopeptidase Activity (GO:2000117)	5/53	0.0119031	0.212869	3.93827	17.4503	CST3;GPX1;TRIAP1;CST7;TNF
Protein Localization To Cell Periphery (GO:1990778)	9/142	0.0119033	0.212869	2.56718	11.375	PSMD10;AP4M1;RAP1A;CD81;RAB34;ATP1B3;ITGB1BP1;TNF;RAMP1
Regulation Of Lymphocyte Differentiation (GO:0045619)	3/19	0.0123545	0.212869	7.07304	31.077	PRELID1;TLR9;ZFP36L1
Regulation Of Smooth Muscle Cell Migration (GO:0014910)	3/19	0.0123545	0.212869	7.07304	31.077	SERPINE1;IGF1;S100A11
tRNA Metabolic Process (GO:0006399)	3/19	0.0123545	0.212869	7.07304	31.077	RPP30;ANG;ZFP36L1
Regulation Of B Cell Differentiation (GO:0045577)	3/19	0.0123545	0.212869	7.07304	31.077	XBP1;TLR9;ZFP36L1
Cellular Response To Amino Acid Stimulus (GO:0071230)	4/35	0.0124185	0.212869	4.87316	21.3862	XBP1;SESN1;LAMTOR2;LAMTOR4
Liver Development (GO:0001889)	4/35	0.0124185	0.212869	4.87316	21.3862	XBP1;CITED2;PHF1;CCDC40
Regulation Of G2/M Transition Of Mitotic Cell Cycle (GO:0010389)	4/35	0.0124185	0.212869	4.87316	21.3862	RAD51B;CCND1;CDC25A;TNFSF13B
Regulation Of Lymphocyte Apoptotic Process (GO:0070228)	2/7	0.0129445	0.212869	15.0685	65.5039	CD274;BTK
Cytoplasmic Sequestering Of NF-kappaB (GO:0007253)	2/7	0.0129445	0.212869	15.0685	65.5039	PSMD10;TMSB4X
Spleen Development (GO:0048536)	2/7	0.0129445	0.212869	15.0685	65.5039	CITED2;FADD
Lipoxygenase Pathway (GO:0019372)	2/7	0.0129445	0.212869	15.0685	65.5039	GPX1;ALOX5
Negative Regulation Of T Cell Apoptotic Process (GO:0070233)	2/7	0.0129445	0.212869	15.0685	65.5039	PRKCQ;FADD
Positive Regulation Of CoA-transferase Activity (GO:1905920)	2/7	0.0129445	0.212869	15.0685	65.5039	TSPO;APOE
Positive Regulation Of Apoptotic Cell Clearance (GO:2000427)	2/7	0.0129445	0.212869	15.0685	65.5039	C3;CD300LF
Regulation Of CoA-transferase Activity (GO:1905918)	2/7	0.0129445	0.212869	15.0685	65.5039	TSPO;APOE
Ras Protein Signal Transduction (GO:0007265)	9/144	0.0129558	0.212869	2.52889	10.9911	RAP1A;ARHGDIB;ELMO1;RRAS2;IGF1;GRAP;PLD1;FGF2;RHOB
tRNA Methylation (GO:0030488)	4/36	0.0136909	0.222135	4.72063	20.2563	TRMT112;METTL1;TRMT12;TRMT1
Positive Regulation Of Phospholipase C Activity (GO:0010863)	4/36	0.0136909	0.222135	4.72063	20.2563	P2RY12;C5AR1;ANG;FGF2
Leukotriene Metabolic Process (GO:0006691)	3/20	0.0142594	0.224805	6.65663	28.2929	ALOX5;ALOX5AP;PLA2G4A
Lipopolysaccharide-Mediated Signaling Pathway (GO:0031663)	3/20	0.0142594	0.224805	6.65663	28.2929	CCL3;PLCG2;TNF
Positive Regulation Of Lipid Storage (GO:0010884)	3/20	0.0142594	0.224805	6.65663	28.2929	C3;MSR1;APOC4
Positive Regulation Of Protein Processing (GO:0010954)	3/20	0.0142594	0.224805	6.65663	28.2929	ANXA2;PLGRKT;RHBDD1
Positive Regulation Of Macromolecule Biosynthetic Process (GO:0010557)	8/122	0.0142885	0.224805	2.65966	11.2991	XBP1;RFX5;CD28;TLR9;RPS27L;IGF1;PLD1;FGF2
Pattern Recognition Receptor Signaling Pathway (GO:0002221)	5/56	0.0148789	0.232454	3.70603	15.5943	TIFA;TLR9;PLCG2;TLR7;BCL10
Negative Regulation Of Gene Expression (GO:0010629)	16/336	0.014982	0.232454	1.90467	8.00135	ACVRL1;SRGN;MSR1;CITED2;CNPY2;IGF1;TYMS;FGF2;TNF;SMAD5;LSM6;CREB3L1;CD28;CCL3;APOE;PICALM
Positive Regulation Of Receptor Signaling Pathway Via STAT (GO:1904894)	4/37	0.0150433	0.232454	4.57735	19.2103	TSLP;CENPJ;TYK2;TNF
Positive Regulation Of MAPK Cascade (GO:0043410)	15/310	0.0159164	0.239356	1.93563	8.01431	CD40;CD81;C5AR1;IGF1;FGF2;TNF;SCIMP;PIK3CG;RAP1A;CCL8;GPR183;PLCG2;TLR9;CCL3;APOE
Histone H2A Acetylation (GO:0043968)	3/21	0.0163213	0.239356	6.2865	25.8707	NAA40;MSL3;YEATS4
Mitochondrial Calcium Ion Homeostasis (GO:0051560)	3/21	0.0163213	0.239356	6.2865	25.8707	SMDT1;MICU2;TGM2
Negative Regulation Of Biomineral Tissue Development (GO:0070168)	3/21	0.0163213	0.239356	6.2865	25.8707	SRGN;ECM1;CCL3
Positive Regulation Of Blood Coagulation (GO:0030194)	3/21	0.0163213	0.239356	6.2865	25.8707	SERPINE1;EMILIN2;HPSE
Membrane Assembly (GO:0071709)	4/38	0.016477	0.239356	4.44249	18.2399	ANXA2;CHMP1B;TLCD2;CHMP6
Regulation Of Cyclin-Dependent Protein Serine/Threonine Kinase Activity (GO:0000079)	6/79	0.0167401	0.239356	3.10951	12.7177	PSMD10;CCNB2;CCND3;CCNI;CCND1;CDC25A
Vesicle Fusion (GO:0006906)	6/79	0.0167401	0.239356	3.10951	12.7177	CHMP1B;RAB34;TGFBRAP1;RUBCNL;CHMP6;BET1
Regulation Of Endothelial Cell Differentiation (GO:0045601)	2/8	0.0169652	0.239356	12.5564	51.1874	TMEM100;NOTCH4
Regulation Of Macrophage Migration (GO:1905521)	2/8	0.0169652	0.239356	12.5564	51.1874	P2RY12;CD81
tRNA Transcription (GO:0009304)	2/8	0.0169652	0.239356	12.5564	51.1874	GTF3C6;ZFP36L1
Tetrahydrofolate Interconversion (GO:0035999)	2/8	0.0169652	0.239356	12.5564	51.1874	MTHFS;TYMS
Positive Regulation Of Adaptive Immune Response (GO:0002821)	2/8	0.0169652	0.239356	12.5564	51.1874	CD81;FADD
Positive Regulation Of Dendritic Cell Cytokine Production (GO:0002732)	2/8	0.0169652	0.239356	12.5564	51.1874	PLCG2;SCIMP
Positive Regulation Of Ligase Activity (GO:0051351)	2/8	0.0169652	0.239356	12.5564	51.1874	MID1IP1;TMSB4X
Positive Regulation Of Membrane Invagination (GO:1905155)	2/8	0.0169652	0.239356	12.5564	51.1874	C3;PLCG2
Response To Type II Interferon (GO:0034341)	6/80	0.0177141	0.247236	3.06733	12.3718	CD40;IFITM2;CCL8;CCL3;IRF8;GBP2
Wound Healing (GO:0042060)	6/80	0.0177141	0.247236	3.06733	12.3718	CHMP1B;PRCP;IGF1;HPSE;CHMP6;FGF2
Regulation Of Mitotic Spindle Organization (GO:0060236)	4/39	0.0179934	0.248462	4.31534	17.338	STIL;CHMP1B;CENPJ;CHMP6
Regulation Of Receptor-Mediated Endocytosis (GO:0048259)	4/39	0.0179934	0.248462	4.31534	17.338	C3;SERPINE1;BMP2K;PICALM
Negative Regulation Of Myeloid Cell Differentiation (GO:0045638)	3/22	0.0185413	0.251282	5.95532	23.7484	PEX2;ZFP36L1;PF4
Regulation Of Cellular Component Organization (GO:0051128)	9/153	0.018564	0.251282	2.36973	9.447	RAP1A;STON1;PRKCQ;LAMTOR2;APOE;SGK1;TNF;NUBP1;PICALM
Protein Targeting (GO:0006605)	8/129	0.0193762	0.251282	2.50489	9.87857	AP4M1;SPCS2;SPCS1;NCF1;SEC61G;TOMM7;TIMM17B;TSPO
Regulation Of Extrinsic Apoptotic Signaling Pathway (GO:2001236)	5/60	0.0195678	0.251282	3.4358	13.516	BCL10;FADD;IGF1;BID;TNF
Positive Regulation Of Phagocytosis (GO:0050766)	5/60	0.0195678	0.251282	3.4358	13.516	C3;PLCG2;IL2RG;CD300LF;TNF
Positive Regulation Of Wound Healing (GO:0090303)	4/40	0.0195938	0.251282	4.19525	16.498	XBP1;SERPINE1;EMILIN2;HPSE
Negative Regulation Of Apoptotic Signaling Pathway (GO:2001234)	6/82	0.0197773	0.251282	2.9863	11.7159	PSMD10;PRELID1;GPX1;TRIAP1;IGF1;TNF
Positive Regulation Of Tumor Necrosis Factor Superfamily Cytokine Production (GO:1903557)	6/82	0.0197773	0.251282	2.9863	11.7159	TLR9;CCL3;PLCG2;BCL10;FADD;PF4
Cellular Response To Oxygen-Containing Compound (GO:1901701)	18/406	0.0198531	0.251282	1.76798	6.92941	P2RY12;CD274;XBP1;NCF1;SERPINE1;PEX2;BCL10;ZFP36L1;RAP1A;ALOX5AP;PLCG2;LAMTOR2;ROMO1;LAMTOR4;ECT2;GBP2;PF4;TGM2
Positive Regulation Of Protein Phosphorylation (GO:0001934)	17/377	0.0200496	0.251282	1.79868	7.03201	ACVRL1;CD40;CD81;IGF1;STK4;FGF2;TNF;MOB3A;TGFBR2;C3;CCND3;RASSF2;RAP1A;CCND1;PLCG2;JTB;CDK2AP1
Regulation Of NIK/NF-kappaB Signaling (GO:1901222)	6/83	0.0208677	0.251282	2.94737	11.405	RASSF2;TCIM;TMSB4X;TLR9;TLR7;TNF
Positive Regulation Of Organelle Assembly (GO:1902117)	5/61	0.0208751	0.251282	3.37427	13.0557	STIL;SNX18;CENPJ;CAPG;TNF
Regulation Of Lipid Catabolic Process (GO:0050994)	3/23	0.0209203	0.251282	5.65727	21.8769	HCAR2;PDE3B;TNF
Hepaticobiliary System Development (GO:0061008)	3/23	0.0209203	0.251282	5.65727	21.8769	XBP1;CITED2;PHF1
Immune Response-Activating Cell Surface Receptor Signaling Pathway (GO:0002429)	3/23	0.0209203	0.251282	5.65727	21.8769	C5AR2;C5AR1;CMKLR1
Positive Regulation Of Neuron Apoptotic Process (GO:0043525)	3/23	0.0209203	0.251282	5.65727	21.8769	CCL3;NUPR1;TNF
Protein N-linked Glycosylation Via Asparagine (GO:0018279)	3/23	0.0209203	0.251282	5.65727	21.8769	OST4;DAD1;OSTC
Protein Targeting To ER (GO:0045047)	3/23	0.0209203	0.251282	5.65727	21.8769	SPCS2;SPCS1;SEC61G
Regulation Of Chemokine Production (GO:0032642)	4/41	0.0212794	0.251282	4.08166	15.7145	TSLP;TLR9;TLR7;TNF
Positive Regulation Of Response To Biotic Stimulus (GO:0002833)	4/41	0.0212794	0.251282	4.08166	15.7145	LY86;EMILIN2;FADD;SCIMP
I-kappaB Phosphorylation (GO:0007252)	2/9	0.0214413	0.251282	10.7621	41.3526	TLR9;TLR7
Calcium Import Into The Mitochondrion (GO:0036444)	2/9	0.0214413	0.251282	10.7621	41.3526	SMDT1;MICU2
Ether Lipid Biosynthetic Process (GO:0008611)	2/9	0.0214413	0.251282	10.7621	41.3526	GNPAT;PLA2G4A
Vesicle Fusion With Vacuole (GO:0051469)	2/9	0.0214413	0.251282	10.7621	41.3526	CHMP1B;CHMP6
Multivesicular Body-Lysosome Fusion (GO:0061763)	2/9	0.0214413	0.251282	10.7621	41.3526	CHMP1B;CHMP6
Negative Regulation Of Cell Adhesion Mediated By Integrin (GO:0033629)	2/9	0.0214413	0.251282	10.7621	41.3526	PDE3B;SERPINE1
Negative Regulation Of Necroptotic Process (GO:0060546)	2/9	0.0214413	0.251282	10.7621	41.3526	PELI1;YBX3
Nucleobase-Containing Compound Biosynthetic Process (GO:0034654)	2/9	0.0214413	0.251282	10.7621	41.3526	PNP;TYMS
Positive Regulation Of RNA Biosynthetic Process (GO:1902680)	2/9	0.0214413	0.251282	10.7621	41.3526	PRIM2;GINS3
Positive Regulation Of T Cell Apoptotic Process (GO:0070234)	2/9	0.0214413	0.251282	10.7621	41.3526	CD274;PRELID1
Positive Regulation Of Phagocytosis, Engulfment (GO:0060100)	2/9	0.0214413	0.251282	10.7621	41.3526	C3;PLCG2
Regulation Of CD4-positive, Alpha-Beta T Cell Proliferation (GO:2000561)	2/9	0.0214413	0.251282	10.7621	41.3526	CD81;TGFBR2
Regulation Of Actin Filament-Based Movement (GO:1903115)	2/9	0.0214413	0.251282	10.7621	41.3526	MYBPC3;SRI
Regulation Of Cellular Response To Stress (GO:0080135)	7/107	0.0214887	0.251282	2.64975	10.1756	INO80C;BABAM1;RADX;ALOX5;TAF6;NUPR1;MANF
Regulation Of Cysteine-Type Endopeptidase Activity Involved In Apoptotic Process (GO:0043281)	6/84	0.0219981	0.256086	2.90943	11.1047	GPX1;PDCD5;TRIAP1;BCL10;TNF;CTSD
Positive Regulation Of Apoptotic Signaling Pathway (GO:2001235)	5/62	0.022238	0.257722	3.3149	12.6164	NUPR1;BCL10;FADD;BID;TNF
Response To Tumor Necrosis Factor (GO:0034612)	7/108	0.022484	0.258044	2.62338	9.95558	CD40;CCL8;CCL3;TNFRSF11A;GBP2;YBX3;ZFP36L1
Positive Regulation Of DNA Metabolic Process (GO:0051054)	7/108	0.022484	0.258044	2.62338	9.95558	INO80C;BABAM1;APOBEC1;PRIM2;GINS3;STON1;FGF2
Regulation Of Osteoclast Differentiation (GO:0045670)	4/42	0.0230511	0.258044	3.97404	14.9823	CCL3;TNFRSF11A;TCTA;TNF
Lysosome Localization (GO:0032418)	4/42	0.0230511	0.258044	3.97404	14.9823	MILR1;RAB34;S100A13;PIK3CG
Calcium-Mediated Signaling (GO:0019722)	6/85	0.0231692	0.258044	2.87246	10.8146	LAT2;P2RY12;VCAM1;BTK;CCL3;PLCG2
Response To Interleukin-1 (GO:0070555)	6/85	0.0231692	0.258044	2.87246	10.8146	CD40;CCL8;IRAK2;CCL3;TNFRSF11A;GBP2
mRNA Metabolic Process (GO:0016071)	6/85	0.0231692	0.258044	2.87246	10.8146	APOBEC1;MBLAC1;LSM6;GEMIN2;ANG;LSM3
Response To Lipopolysaccharide (GO:0032496)	9/159	0.0231701	0.258044	2.27424	8.56225	CD274;XBP1;SERPINE1;PELI1;PEX2;BCL10;TNFRSF11A;GBP2;PF4
Regulation Of Cytokine Production Involved In Immune Response (GO:0002718)	3/24	0.0234586	0.258044	5.3876	20.2171	BTK;SCIMP;TNF
ERK1 And ERK2 Cascade (GO:0070371)	3/24	0.0234586	0.258044	5.3876	20.2171	IGF1;DUSP6;ZFP36L1
Acylglycerol Homeostasis (GO:0055090)	3/24	0.0234586	0.258044	5.3876	20.2171	APOC4;APOE;MTLN
Negative Regulation Of Cell Junction Assembly (GO:1901889)	3/24	0.0234586	0.258044	5.3876	20.2171	ACVRL1;ITGB1BP1;TNF
Positive Regulation Of Cysteine-Type Endopeptidase Activity (GO:2001056)	5/64	0.0251338	0.259179	3.2022	11.7955	PDCD5;BCL10;FADD;TNF;CTSD
Regulation Of ERK1 And ERK2 Cascade (GO:0070372)	12/244	0.0260807	0.259179	1.96378	7.16105	RAP1A;CCL8;GPR183;C5AR1;CCL3;ITGB1BP1;APOE;IGF1;FGF2;TNF;SCIMP;DUSP6
Activation Of Protein Kinase B Activity (GO:0032148)	3/25	0.026156	0.259179	5.14244	18.7374	ANG;ITGB1BP1;IGF1
Negative Regulation Of Protein Localization To Membrane (GO:1905476)	3/25	0.026156	0.259179	5.14244	18.7374	ITGB1BP1;RHOQ;PICALM
Negative Regulation Of Response To Wounding (GO:1903035)	3/25	0.026156	0.259179	5.14244	18.7374	ALOX5;SERPINE1;FGF2
Negative Regulation Of Signaling Receptor Activity (GO:2000272)	3/25	0.026156	0.259179	5.14244	18.7374	SOCS6;CHMP6;TNF
Positive Regulation Of Interleukin-2 Production (GO:0032743)	3/25	0.026156	0.259179	5.14244	18.7374	PNP;PLCG2;CD28
Positive Regulation Of Release Of Cytochrome C From Mitochondria (GO:0090200)	3/25	0.026156	0.259179	5.14244	18.7374	BIK;PDCD5;BID
Regulation Of B Cell Activation (GO:0050864)	3/25	0.026156	0.259179	5.14244	18.7374	TLR9;SAMSN1;ZFP36L1
Regulation Of Dendritic Cell Differentiation (GO:2001198)	2/10	0.0263468	0.259179	9.41634	34.2417	LGALS1;TMEM176B
TORC1 Signaling (GO:0038202)	2/10	0.0263468	0.259179	9.41634	34.2417	LAMTOR2;LAMTOR4
Angiogenesis Involved In Wound Healing (GO:0060055)	2/10	0.0263468	0.259179	9.41634	34.2417	PRCP;HPSE
Regulation Of Phagocytosis, Engulfment (GO:0060099)	2/10	0.0263468	0.259179	9.41634	34.2417	C3;PLCG2
Regulation Of Programmed Necrotic Cell Death (GO:0062098)	2/10	0.0263468	0.259179	9.41634	34.2417	PELI1;NUPR1
Response To Sterol (GO:0036314)	2/10	0.0263468	0.259179	9.41634	34.2417	CCL3;TGFBR2
Fatty Acid Homeostasis (GO:0055089)	2/10	0.0263468	0.259179	9.41634	34.2417	XBP1;APOE
Vacuole Fusion (GO:0097576)	2/10	0.0263468	0.259179	9.41634	34.2417	CHMP1B;CHMP6
Lipoprotein Catabolic Process (GO:0042159)	2/10	0.0263468	0.259179	9.41634	34.2417	APOE;CTSD
Negative Regulation Of Autophagosome Assembly (GO:1902902)	2/10	0.0263468	0.259179	9.41634	34.2417	FEZ2;NUPR1
Negative Regulation Of Hemostasis (GO:1900047)	2/10	0.0263468	0.259179	9.41634	34.2417	SERPINE1;APOE
Negative Regulation Of Sprouting Angiogenesis (GO:1903671)	2/10	0.0263468	0.259179	9.41634	34.2417	ALOX5;CREB3L1
Nuclear RNA Surveillance (GO:0071027)	2/10	0.0263468	0.259179	9.41634	34.2417	ZC3H4;EXOSC8
Positive Regulation Of MHC Class II Biosynthetic Process (GO:0045348)	2/10	0.0263468	0.259179	9.41634	34.2417	XBP1;RFX5
Positive Regulation Of Macrophage Differentiation (GO:0045651)	2/10	0.0263468	0.259179	9.41634	34.2417	FADD;PF4
Protein auto-ADP-ribosylation (GO:0070213)	2/10	0.0263468	0.259179	9.41634	34.2417	PARP16;PARP8
Regulation Of Biosynthetic Process (GO:0009889)	2/10	0.0263468	0.259179	9.41634	34.2417	MID1IP1;THRSP
Protein Localization To Plasma Membrane (GO:0072659)	8/137	0.026638	0.259179	2.34858	8.51458	PSMD10;RAP1A;CD81;RAB34;ATP1B3;ITGB1BP1;TNF;RAMP1
Negative Regulation Of Cell Migration (GO:0030336)	9/163	0.0266616	0.259179	2.21471	8.02727	ACVRL1;CITED2;STK26;SERPINE1;ARHGDIB;EMILIN2;ITGB1BP1;FGF2;RHOB
Positive Regulation Of Cell Cycle (GO:0045787)	5/65	0.0266681	0.259179	3.14867	11.4117	PSMD10;CCND3;CCND1;CITED2;NUPR1
Small GTPase Mediated Signal Transduction (GO:0007264)	7/112	0.0267836	0.259179	2.52292	9.13287	RRAD;RRAS2;IGF1;GRAP;PLD1;FGF2;RIN2
Regulation Of Viral Entry Into Host Cell (GO:0046596)	4/44	0.0268564	0.259179	3.77495	13.655	IFITM2;LGALS1;TRIM68;LY6E
Establishment Of Protein Localization To Mitochondrion (GO:0072655)	4/44	0.0268564	0.259179	3.77495	13.655	TOMM7;TIMM17B;TSPO;ROMO1
Lymphocyte Chemotaxis (GO:0048247)	4/44	0.0268564	0.259179	3.77495	13.655	CCL8;GPR183;CCL3;PIK3CG
Cellular Response To Type II Interferon (GO:0071346)	5/66	0.0282609	0.271723	3.09689	11.0444	CCL8;CCL3;IRF8;TYK2;GBP2
Regulation Of Epidermal Growth Factor-Activated Receptor Activity (GO:0007176)	3/26	0.0290123	0.272884	4.9186	17.412	NCF1;SOCS6;CHMP6
Telomere Maintenance Via Telomere Lengthening (GO:0010833)	3/26	0.0290123	0.272884	4.9186	17.412	PIF1;STON1;NOP10
Mitotic G1 DNA Damage Checkpoint Signaling (GO:0031571)	3/26	0.0290123	0.272884	4.9186	17.412	CCND1;RPS27L;TRIAP1
Negative Regulation Of Lipid Metabolic Process (GO:0045833)	3/26	0.0290123	0.272884	4.9186	17.412	HCAR2;PDE3B;TNF
Negative Regulation Of Receptor-Mediated Endocytosis (GO:0048261)	3/26	0.0290123	0.272884	4.9186	17.412	ANXA2;ANKRD13A;PICALM
Plasma Membrane Invagination (GO:0099024)	3/26	0.0290123	0.272884	4.9186	17.412	MSR1;SNX18;ELMO1
Mitochondrial Respiratory Chain Complex Assembly (GO:0033108)	6/90	0.0296516	0.27789	2.70078	9.50199	NDUFAF8;DMAC1;PET100;NDUFA2;NDUFA1;COX14
Extrinsic Apoptotic Signaling Pathway (GO:0097191)	5/67	0.0299127	0.278327	3.04679	10.6926	DIABLO;FADD;BID;HIPK1;TNF
tRNA Modification (GO:0006400)	5/67	0.0299127	0.278327	3.04679	10.6926	TRMT112;METTL1;TRMT12;TRMT1;OSGEP
Cellular Response To Cytokine Stimulus (GO:0071345)	14/308	0.030942	0.283379	1.80924	6.28827	XBP1;CD40;IFITM2;SELPLG;TYK2;IL2RG;YBX3;IL27RA;ZFP36L1;CCL8;CCL3;IRF8;GBP2;PF4
B Cell Receptor Signaling Pathway (GO:0050853)	4/46	0.0310157	0.283379	3.59482	12.4858	LAT2;PLCG2;BTK;CD38
Response To Hydrogen Peroxide (GO:0042542)	4/46	0.0310157	0.283379	3.59482	12.4858	GPX1;STK26;ECT2;RHOB
Intracellular Protein Transmembrane Transport (GO:0065002)	4/46	0.0310157	0.283379	3.59482	12.4858	SEC61G;TIMM17B;ROMO1;PEX2
Positive Regulation Of MAP Kinase Activity (GO:0043406)	6/91	0.031077	0.283379	2.66887	9.26441	CD40;TLR9;TNFRSF11A;FGF2;TNF;PIK3CG
Regulation Of mRNA 3'-End Processing (GO:0031440)	2/11	0.0316564	0.283379	8.36965	28.8989	PEX2;ZFP36L1
Tetrahydrofolate Metabolic Process (GO:0046653)	2/11	0.0316564	0.283379	8.36965	28.8989	MTHFS;TYMS
Lysosomal Membrane Organization (GO:0097212)	2/11	0.0316564	0.283379	8.36965	28.8989	CHMP1B;CHMP6
Negative Regulation Of Heart Contraction (GO:0045822)	2/11	0.0316564	0.283379	8.36965	28.8989	SRI;PIK3CG
Negative Regulation Of Myotube Differentiation (GO:0010832)	2/11	0.0316564	0.283379	8.36965	28.8989	XBP1;BHLHE41
Regulation Of Amyloid Precursor Protein Catabolic Process (GO:1902991)	2/11	0.0316564	0.283379	8.36965	28.8989	APOE;PICALM
Activation Of Phospholipase C Activity (GO:0007202)	3/27	0.0320267	0.283759	4.71342	16.2198	P2RY12;C5AR1;ANG
Regulation Of Peptidase Activity (GO:0052547)	3/27	0.0320267	0.283759	4.71342	16.2198	CST3;ECM1;CST7
Cellular Response To Acid Chemical (GO:0071229)	3/27	0.0320267	0.283759	4.71342	16.2198	XBP1;LAMTOR2;LAMTOR4
B Cell Activation (GO:0042113)	6/92	0.0325464	0.287383	2.6377	9.03435	LAT2;CD40;VCAM1;GPR183;BTK;PLCG2
Cellular Response To Molecule Of Bacterial Origin (GO:0071219)	7/117	0.0329036	0.289552	2.40762	8.22002	CD274;XBP1;SERPINE1;PEX2;BCL10;GBP2;PF4
Regulation Of Interleukin-2 Production (GO:0032663)	4/47	0.0332294	0.29127	3.51104	11.9527	PNP;PLCG2;CD28;VSIG4
Regulation Of Endopeptidase Activity (GO:0052548)	5/69	0.0333955	0.29127	2.95127	10.0324	PRELID1;SERPINF1;SERPINE1;SERPINB9;PICALM
Positive Regulation Of Protein Modification Process (GO:0031401)	11/225	0.033471	0.29127	1.94953	6.62269	C3;PTPA;CD40;CCND3;CCND1;CDK2AP1;STK4;RAMP1;FGF2;TNF;MOB3A
Positive Regulation Of DNA-templated Transcription (GO:0045893)	43/1243	0.0335476	0.29127	1.3762	4.67189	INO80C;ACVRL1;RNASEL;CD40;NCF1;CITED2;CD81;NOTCH4;YEATS4;BCL10;TRIAP1;FGF2;TNF;ELK3;CAND2;HLTF;CD38;APOE;FADD;HMGN1;RTRAF;XBP1;ANXA2;MBD2;CKAP2;MSL3;NFATC1;PEX2;IGF1;SMAD5;SEM1;FOXR1;NFIA;MDFIC;RFX5;IRF2;TLR9;IRF8;ITGB1BP1;TAF6;RHOQ;PF4;PICALM
Regulation Of Endothelial Cell Proliferation (GO:0001936)	6/93	0.0340603	0.293483	2.60725	8.81151	ECM1;ALOX5;AGGF1;ANG;APOE;FGF2
Positive Regulation Of Cellular Component Biogenesis (GO:0044089)	6/93	0.0340603	0.293483	2.60725	8.81151	BIK;RHOC;BID;TNF;MTLN;MTSS1
Positive Regulation Of Cell Differentiation (GO:0045597)	13/283	0.0341417	0.293483	1.82801	6.17363	ACVRL1;MSR1;XBP1;IGF1;ATRAID;ZFP36L1;TGFBR2;TMEM100;RAP1A;ECT2;RIN2;CMKLR1;PF4
Regulation Of Cell Adhesion (GO:0030155)	8/144	0.0343854	0.294602	2.22689	7.5049	ACVRL1;CD164;PDE3B;ITGB1BP1;TGFBI;TNF;PIK3CG;TGM2
Negative Regulation Of Epithelial Cell Proliferation (GO:0050680)	5/70	0.0352275	0.299025	2.90572	9.72232	ALOX5;PEX2;NUPR1;APOE;MTSS1
Negative Regulation Of Extrinsic Apoptotic Signaling Pathway (GO:2001237)	5/70	0.0352275	0.299025	2.90572	9.72232	GPX1;SERPINE1;IGF1;TNF;PF4
Cellular Response To Mechanical Stimulus (GO:0071260)	4/48	0.0355331	0.299025	3.43107	11.4505	CD40;TLR7;BCL10;FADD
Post-Translational Protein Modification (GO:0043687)	4/48	0.0355331	0.299025	3.43107	11.4505	RHBDD1;PARP16;RNF7;PARP8
Regulation Of Protein Kinase Activity (GO:0045859)	7/119	0.0355928	0.299025	2.36438	7.88666	RASSF2;RAP1A;C5AR1;JTB;ITGB1BP1;ECT2;RTRAF
Regulation Of Protein-Containing Complex Assembly (GO:0043254)	7/119	0.0355928	0.299025	2.36438	7.88666	BIK;TGFBRAP1;APOE;RHOC;BID;TNF;MTLN
Apoptotic Process (GO:0006915)	11/228	0.036309	0.304059	1.92228	6.37367	DAP;ESPL1;BIK;DIABLO;ELMO1;FADD;DDX41;BID;STK4;RHOB;TGFBR2
Positive Regulation Of Epithelial Cell Migration (GO:0010634)	6/95	0.0372226	0.306803	2.54839	8.38635	PLCG2;ITGB1BP1;FGF2;RIN2;PIK3CG;RHOB
Astrocyte Activation (GO:0048143)	2/12	0.0373458	0.306803	7.5323	24.7627	C5AR1;TNF
Regulation Of Sensory Perception (GO:0051931)	2/12	0.0373458	0.306803	7.5323	24.7627	TMEM100;CCL3
Negative Regulation Of Coagulation (GO:0050819)	2/12	0.0373458	0.306803	7.5323	24.7627	SERPINE1;APOE
Negative Regulation Of Epidermal Growth Factor-Activated Receptor Activity (GO:0007175)	2/12	0.0373458	0.306803	7.5323	24.7627	CHMP6;SOCS6
Phosphatidylcholine Acyl-Chain Remodeling (GO:0036151)	2/12	0.0373458	0.306803	7.5323	24.7627	PLA2G4A;TSPO
Fatty Acid Beta-Oxidation (GO:0006635)	4/49	0.0379269	0.309617	3.35465	10.9767	PEX2;MTLN;MCAT;CRAT
Unsaturated Fatty Acid Metabolic Process (GO:0033559)	4/49	0.0379269	0.309617	3.35465	10.9767	ABHD12;GPX1;ALOX5;PLA2G4A
RNA Biosynthetic Process (GO:0032774)	3/29	0.0385253	0.313516	4.3504	14.1668	PRIM2;TAF6;ZFP36L1
Cellular Response To Transforming Growth Factor Beta Stimulus (GO:0071560)	6/96	0.0388718	0.315348	2.51995	8.1835	ACVRL1;PDCD5;TGFBRAP1;SMAD5;TGFBR2;ZFP36L1
Plasma Membrane Organization (GO:0007009)	5/72	0.0390745	0.316005	2.81869	9.13899	SNX18;SERP1;CHMP1B;TLCD2;CHMP6
Positive Regulation Of Phosphorylation (GO:0042327)	11/231	0.039312	0.316938	1.89577	6.13513	C3;CD40;CCND3;CCND1;CDK2AP1;ANG;BCL10;STK4;FGF2;TNF;MOB3A
Defense Response To Symbiont (GO:0140546)	8/148	0.0394362	0.316955	2.16282	6.99254	CD40;RNASEL;IFITM2;IRF2;TLR9;TLR7;FADD;GBP2
Receptor-Mediated Endocytosis (GO:0006898)	7/122	0.0398925	0.319109	2.30234	7.41716	MSR1;CD81;MRC1;STON1;APOE;RAMP1;PICALM
Intracellular Iron Ion Homeostasis (GO:0006879)	4/50	0.0404109	0.319109	3.28155	10.5294	CP;NUBP1;ISCU;PICALM
Positive Regulation Of Fat Cell Differentiation (GO:0045600)	4/50	0.0404109	0.319109	3.28155	10.5294	XBP1;PIM1;CMKLR1;ZFP36L1
Positive Regulation Of Transport (GO:0051050)	4/50	0.0404109	0.319109	3.28155	10.5294	ANXA2;APOE;SGK1;TNF
Positive Regulation Of Hydrolase Activity (GO:0051345)	9/176	0.0405453	0.319109	2.04093	6.54187	CD40;SNX18;RAP1A;CCL8;CCL3;ECT2;RHOC;TGM2;PICALM
Regulation Of MAPK Cascade (GO:0043408)	10/204	0.0407532	0.319109	1.95319	6.25065	PSMD10;CD81;PLCG2;TLR9;IGF1;GRAP;STK4;FGF2;TNF;DUSP6
Cellular Response To Reactive Oxygen Species (GO:0034614)	5/73	0.0410903	0.319109	2.77709	8.86444	NCF1;PEX2;ROMO1;ECT2;RHOB
Positive Regulation Of Epithelial Cell Proliferation (GO:0050679)	7/123	0.0413977	0.319109	2.28238	7.2683	XBP1;ECM1;C5AR1;ANG;IGF1;FGF2;TNF
Response To Amino Acid (GO:0043200)	3/30	0.0420066	0.319109	4.18906	13.279	XBP1;LAMTOR2;LAMTOR4
Phagocytosis, Engulfment (GO:0006911)	3/30	0.0420066	0.319109	4.18906	13.279	MSR1;ELMO1;TIMD4
Positive Regulation Of JUN Kinase Activity (GO:0043507)	3/30	0.0420066	0.319109	4.18906	13.279	TLR9;TNFRSF11A;TNF
Positive Regulation Of Lipid Kinase Activity (GO:0090218)	3/30	0.0420066	0.319109	4.18906	13.279	P2RY12;CD81;FGF2
Gland Development (GO:0048732)	5/74	0.0431679	0.319109	2.73671	8.60053	XBP1;CITED2;PHF1;NOTCH4;FADD
T Cell Differentiation In Thymus (GO:0033077)	2/13	0.043392	0.319109	6.8472	21.4829	FADD;ZFP36L1
Regulation Of Nitrogen Compound Metabolic Process (GO:0051171)	2/13	0.043392	0.319109	6.8472	21.4829	APOE;TNF
Branching Involved In Blood Vessel Morphogenesis (GO:0001569)	2/13	0.043392	0.319109	6.8472	21.4829	NOTCH4;TGFBR2
Regulation Of Response To Endoplasmic Reticulum Stress (GO:1905897)	2/13	0.043392	0.319109	6.8472	21.4829	NUPR1;MANF
Endolysosomal Toll-Like Receptor Signaling Pathway (GO:0140894)	2/13	0.043392	0.319109	6.8472	21.4829	TLR7;SCIMP
Substrate-Dependent Cell Migration (GO:0006929)	2/13	0.043392	0.319109	6.8472	21.4829	P2RY12;ITGB1BP1
Killing By Host Of Symbiont Cells (GO:0051873)	2/13	0.043392	0.319109	6.8472	21.4829	ROMO1;PF4
Microvillus Organization (GO:0032528)	2/13	0.043392	0.319109	6.8472	21.4829	RAP1A;STK26
Negative Regulation Of Fibroblast Growth Factor Receptor Signaling Pathway (GO:0040037)	2/13	0.043392	0.319109	6.8472	21.4829	CREB3L1;FGF2
Negative Regulation Of Neuroinflammatory Response (GO:0150079)	2/13	0.043392	0.319109	6.8472	21.4829	IGF1;CST7
Negative Regulation Of Toll-Like Receptor Signaling Pathway (GO:0034122)	2/13	0.043392	0.319109	6.8472	21.4829	TLR9;CD300LF
Positive Regulation Of T Cell Receptor Signaling Pathway (GO:0050862)	2/13	0.043392	0.319109	6.8472	21.4829	TESPA1;CD81
Positive Regulation Of T-helper 17 Type Immune Response (GO:2000318)	2/13	0.043392	0.319109	6.8472	21.4829	PRKCQ;TYK2
Positive Regulation Of Alpha-Beta T Cell Differentiation (GO:0046638)	2/13	0.043392	0.319109	6.8472	21.4829	PNP;TGFBR2
Positive Regulation Of Cardiac Muscle Cell Proliferation (GO:0060045)	2/13	0.043392	0.319109	6.8472	21.4829	PIM1;FGF2
Positive Regulation Of Glycoprotein Biosynthetic Process (GO:0010560)	2/13	0.043392	0.319109	6.8472	21.4829	IGF1;RAMP1
Regulation Of T-helper 17 Type Immune Response (GO:2000316)	2/13	0.043392	0.319109	6.8472	21.4829	PRKCQ;TYK2
Inflammatory Response (GO:0006954)	11/236	0.0446936	0.327753	1.85316	5.75948	CD40;VCAM1;CCL8;IRAK2;C5AR2;C5AR1;CCL3;TNF;PIK3CG;CMKLR1;PF4
Regulation Of Fat Cell Differentiation (GO:0045598)	5/75	0.0453076	0.328276	2.69747	8.34673	XBP1;ALOX5;TNF;CMKLR1;ZFP36L1
Regulation Of Centrosome Duplication (GO:0010824)	3/31	0.0456401	0.328276	4.03924	12.469	STIL;CHMP1B;CENPJ
Negative Regulation Of DNA Biosynthetic Process (GO:2000279)	3/31	0.0456401	0.328276	4.03924	12.469	ACVRL1;PIF1;STON1
Negative Regulation Of Cell-Matrix Adhesion (GO:0001953)	3/31	0.0456401	0.328276	4.03924	12.469	ACVRL1;SERPINE1;ITGB1BP1
Positive Regulation Of G1/S Transition Of Mitotic Cell Cycle (GO:1900087)	3/31	0.0456401	0.328276	4.03924	12.469	STIL;MBLAC1;CENPJ
Positive Regulation Of Glucose Transmembrane Transport (GO:0010828)	3/31	0.0456401	0.328276	4.03924	12.469	C3;IGF1;RHOQ
Regulation Of Cell Development (GO:0060284)	4/52	0.0456501	0.328276	3.1445	9.70628	HES6;ANXA2;HLTF;BHLHE41
Response To UV (GO:0009411)	6/100	0.0459291	0.32937	2.41222	7.43122	GPX1;CCND1;RHBDD1;TRIAP1;CDC25A;TNFSF13B
Regulation Of Tumor Necrosis Factor Production (GO:0032680)	7/127	0.0477853	0.337362	2.20584	6.70805	C5AR2;PLCG2;TLR9;CCL3;FADD;IGF1;PF4
NADH Dehydrogenase Complex Assembly (GO:0010257)	4/53	0.048405	0.337362	3.08017	9.32722	NDUFAF8;DMAC1;NDUFA2;NDUFA1
Actin Polymerization Or Depolymerization (GO:0008154)	4/53	0.048405	0.337362	3.08017	9.32722	PSTPIP1;DSTN;ANG;CAPG
Mitochondrial Respiratory Chain Complex I Assembly (GO:0032981)	4/53	0.048405	0.337362	3.08017	9.32722	NDUFAF8;DMAC1;NDUFA2;NDUFA1
Negative Regulation Of Viral Genome Replication (GO:0045071)	4/53	0.048405	0.337362	3.08017	9.32722	FAM111A;RNASEL;IFITM2;TNF
Positive Regulation Of NIK/NF-kappaB Signaling (GO:1901224)	4/53	0.048405	0.337362	3.08017	9.32722	TCIM;TLR9;TLR7;TNF
Positive Regulation Of Chemokine Production (GO:0032722)	4/53	0.048405	0.337362	3.08017	9.32722	TSLP;TLR9;TLR7;TNF
Regulation Of Inflammatory Response (GO:0050727)	11/240	0.0493473	0.337362	1.82041	5.47738	LGALS1;TSLP;TMSB4X;ALOX5;SERPINE1;TLR9;CCL3;TLR7;APOE;AOAH;TNF
Phosphatidylinositol 3-Kinase Signaling (GO:0014065)	3/32	0.0494239	0.337362	3.89976	11.7278	IGF1;PIK3CG;ZFP36L1
Protein Transmembrane Import Into Intracellular Organelle (GO:0044743)	3/32	0.0494239	0.337362	3.89976	11.7278	TIMM17B;ROMO1;PEX2
Regulation Of Endothelial Cell Chemotaxis (GO:2001026)	2/14	0.0497725	0.337362	6.27627	18.8307	TMSB4X;FGF2
Regulation Of Macrophage Differentiation (GO:0045649)	2/14	0.0497725	0.337362	6.27627	18.8307	FADD;PF4
Regulation Of Sensory Perception Of Pain (GO:0051930)	2/14	0.0497725	0.337362	6.27627	18.8307	TMEM100;CCL3
Microvillus Assembly (GO:0030033)	2/14	0.0497725	0.337362	6.27627	18.8307	RAP1A;STK26
Mitochondrial Calcium Ion Transmembrane Transport (GO:0006851)	2/14	0.0497725	0.337362	6.27627	18.8307	SMDT1;MICU2
Positive Regulation Of Adaptive Immune Response Based On Somatic Recombination Of Immune Receptors Built From Immunoglobulin Superfamily Domains (GO:0002824)	2/14	0.0497725	0.337362	6.27627	18.8307	PRKCQ;TYK2
Positive Regulation Of Endothelial Cell Chemotaxis (GO:2001028)	2/14	0.0497725	0.337362	6.27627	18.8307	TMSB4X;FGF2
Positive Regulation Of Membrane Protein Ectodomain Proteolysis (GO:0051044)	2/14	0.0497725	0.337362	6.27627	18.8307	APOE;TNF
Positive Regulation Of Transcription From RNA Polymerase II Promoter Involved In Cellular Response To Chemical Stimulus (GO:1901522)	2/14	0.0497725	0.337362	6.27627	18.8307	XBP1;SMAD5
Prostanoid Biosynthetic Process (GO:0046457)	2/14	0.0497725	0.337362	6.27627	18.8307	TBXAS1;PLA2G4A
Protein Localization To Vacuole (GO:0072665)	2/14	0.0497725	0.337362	6.27627	18.8307	CD81;LAMTOR4

## Sheet: GOs upregulated in PU.1-high - 
Differentially regulated GOs up in microglia from PU.1-high mice by TRAP sequencing (pval < 0.05)
Term	Overlap	P-value	Adjusted P-value	Odds Ratio	Combined Score	Genes
Cytoplasmic Translation (GO:0002181)	25/93	2.87467e-11	9.89747e-08	6.32837	153.605	RPL4;RPL5;RPL30;RPL34;RPL12;RPLP0;RPL7;RPS19;RPL36AL;RPS3;RPL38;RPS27A;RPL41;RPL21;RPS7;RPS8;RPS6;RPL13A;RPSA;RPL27A;RPL27;RPS20;RPL26;RPS21;RPS24
Macromolecule Biosynthetic Process (GO:0009059)	33/183	2.13344e-09	3.67272e-06	3.79819	75.8329	RPL4;RPL5;RPL30;RPL34;RPL12;RPLP0;MRPL36;TYMS;RPL7;EEF1B2;RPS19;RPL36AL;RPS3;EIF4EBP2;RPL38;MRPL9;RPS27A;RPL41;RPL21;RPS7;RPS8;SLC11A1;RPS6;RPL13A;RPSA;EEF1A1;RPL27A;RPL27;RPS20;RPL26;RPS21;EIF4G2;RPS24
Peptide Biosynthetic Process (GO:0043043)	30/158	3.2521e-09	3.73232e-06	4.03995	78.9567	RPL4;RPL5;RPL30;RPL34;RPL12;RPLP0;MRPL36;GGTA1;RPL7;RPS19;RPL36AL;RPS3;EIF4EBP2;RPL38;MRPL9;RPS27A;RPL41;RPL21;RPS7;RPS8;RPS6;RPL13A;RPSA;EEF1A1;RPL27A;RPL27;RPS20;RPL26;RPS21;RPS24
Endocytosis (GO:0006897)	33/189	4.96245e-09	4.27143e-06	3.65094	69.8109	DENND1C;ITGB1;LMBR1L;DENND1B;ITGAM;CLTC;ADRB2;PIK3C2A;CLINT1;CXCL16;CORO1C;CDC42;P2RY6;MRC1;STAB1;PACSIN2;SNX9;SNX5;MSR1;TICAM2;ANXA3;SLC11A1;IL10RA;M6PR;MYO1E;DAB2;EHD4;HEATR5A;GAS6;FCGR2B;TLR4;MYD88;RHOQ
Mitotic Sister Chromatid Segregation (GO:0000070)	24/111	8.50552e-09	5.8569e-06	4.73933	88.0688	SEH1L;PDCD6IP;CDCA5;VPS4B;MIS12;ABRAXAS2;SMC4;KNSTRN;WAPL;RHOA;SMC2;EML4;CENPE;DSN1;STAG1;KIF18B;STAG2;ESPL1;CHMP1B;CHMP3;CEP192;LSM14A;KPNB1;DLGAP5
Gene Expression (GO:0010467)	42/296	2.60317e-08	1.49379e-05	2.86266	49.9933	RPL4;RPL5;RPL30;RBM8A;RPL34;RPL12;RPLP0;MRPL36;CASC3;NXT2;RPL7;RBM3;CASP7;CASP8;RPS19;RPL36AL;CASP3;MAGOH;RPS3;ENPP1;EIF4EBP2;RPL38;MRPL9;EXOSC3;RPS27A;TGM2;RPL41;RPL21;RPS7;RPS8;RPS6;RPL13A;RPSA;EEF1A1;RPL27A;HNRNPA2B1;SRSF3;RPL27;RPS20;RPL26;RPS21;RPS24
Ras Protein Signal Transduction (GO:0007265)	26/144	1.03732e-07	5.10216e-05	3.78612	60.8863	CYFIP1;CDKN1A;ROCK1;WAS;BRK1;ARHGAP5;FGF2;AIF1;CRKL;RAP1B;NRAS;RAP1A;RACGAP1;ARHGDIA;CFL1;RAC1;PHACTR4;USP8;RHOA;RHOB;CCNA2;RIT1;ELMO1;GRB2;RAPGEF5;KPNB1
Phagocytosis (GO:0006909)	17/69	1.69427e-07	7.29173e-05	5.59125	87.1722	ITGB1;MSR1;ITGAM;TICAM2;ANXA3;SLC11A1;AIF1;ARHGAP12;CORO1C;CDC42;P2RY6;ELMO1;GAS6;FCGR2B;TLR4;MYD88;TGM2
Receptor-Mediated Endocytosis (GO:0006898)	23/122	2.49179e-07	9.53246e-05	3.98514	60.5944	ITGB1;LMBR1L;MSR1;ITGAM;FCER1G;CLTC;M6PR;CLTA;ADRB2;CXCL16;LRP6;DAB2;ITCH;RAB31;FCHSD2;MRC1;STAB1;FCHO2;AP2S1;CD9;SNX9;GRB2;FCGR2B
Translation (GO:0006412)	33/234	9.161e-07	0.000315413	2.82676	39.3008	RPL4;RPL5;RPL30;RPL34;RPL12;RPLP0;MRPL36;RPL7;MRPL33;EEF1B2;RPS19;RPL36AL;RPS3;EIF4EBP2;RPL38;MRPL9;RPS27A;RPL41;RPL21;RPS7;RPS8;RPS6;GATC;RPL13A;RPSA;EEF1A1;LARS2;RPL27A;RPL27;RPS20;RPL26;RPS21;RPS24
Cellular Response To Lipopolysaccharide (GO:0071222)	22/124	1.32882e-06	0.000415921	3.69579	50.0086	CD86;LYN;CX3CR1;XBP1;TICAM2;TRIM41;CD80;HMGB2;LY96;PEX2;TNFRSF1B;MAPK14;RHOA;HCK;IL1A;ZFP36;SBNO2;CASP7;SELENOS;TLR4;MYD88;PF4
Cellular Response To Molecule Of Bacterial Origin (GO:0071219)	21/117	1.89265e-06	0.000543033	3.74607	49.3639	CD86;CX3CR1;XBP1;TICAM2;TRIM41;CD80;HMGB2;LY96;PEX2;TNFRSF1B;MAPK14;RHOA;IL1A;ZFP36;SBNO2;CASP7;SELENOS;FCGR2B;TLR4;MYD88;PF4
Response To Lipopolysaccharide (GO:0032496)	25/159	2.62634e-06	0.000695575	3.20015	41.1216	CD86;CX3CR1;CD80;HMGB2;LY96;ZFP36;SBNO2;CASP7;XBP1;TICAM2;TRIM41;SLC11A1;ERBIN;PEX2;TNFRSF1B;MAPK14;RHOA;IL1A;MAPKAPK3;SELENOS;PELI1;TAB2;TLR4;MYD88;PF4
Mitotic Cytokinesis (GO:0000281)	14/59	3.34707e-06	0.00082314	5.30833	66.9244	USP8;PDCD6IP;ROCK1;CKAP2;RHOB;ESPL1;RACGAP1;INCENP;RASA1;CFL1;RAB35;BIRC5;TRIM36;SNX9
Plasma Membrane Invagination (GO:0099024)	9/26	6.78679e-06	0.00148249	9.00573	107.173	CDC42;MSR1;ITGAM;ALKBH4;ELMO1;SNX9;FCGR2B;RHOA;ARHGAP12
mRNA Splicing, Via Spliceosome (GO:0000398)	29/211	6.88928e-06	0.00148249	2.73615	32.5207	SF3B3;RBM8A;DDX23;U2AF1;CASC3;USP39;TGS1;MAGOH;DHX15;SNIP1;SNRPB2;SF3B1;RBM17;AQR;SCAF11;LSM3;HNRNPM;LSM8;SFPQ;SNW1;HNRNPA2B1;SNRPG;SNRNP27;SRSF3;SNRPE;PABPC1;SRSF6;SNRPB;SRSF9
Ribonucleoprotein Complex Biogenesis (GO:0022613)	20/118	8.16125e-06	0.00157706	3.49132	40.9047	RPL5;NPM1;RPS7;NOP16;RPS8;WDR3;RPS6;NOL7;LTO1;MRPL36;NOC2L;RPL7;RPS19;PES1;TGS1;RPL38;RPL26;GLUL;RSL24D1;RPS24
Endosomal Transport (GO:0016197)	26/180	8.24489e-06	0.00157706	2.89549	33.8943	ITSN2;WASHC4;DENND1C;DENND1B;VPS4B;CLTC;VPS26A;CORO1C;SNX3;SNX2;CHMP1B;RAB29;ANKFY1;VPS54;DENND5A;SNX9;CCDC93;SNX5;PLEKHJ1;SNX6;EHD4;HEATR5A;RAB35;CHMP3;ARF6;VAMP3
Regulation Of Actin Polymerization Or Depolymerization (GO:0008064)	9/27	9.67645e-06	0.00175347	8.50496	98.1967	FCHSD2;WDR1;RASA1;WAS;COTL1;ARHGAP18;BRK1;HCLS1;PFN1
Mitotic Metaphase Plate Congression (GO:0007080)	12/50	1.4743e-05	0.002538	5.38041	59.8557	EML4;CENPE;PDCD6IP;SEH1L;CHMP1B;CDCA5;VPS4B;NUF2;MIS12;CHMP3;MAPRE1;KPNB1
Mitotic Spindle Organization (GO:0007052)	16/85	1.66963e-05	0.00270463	3.95865	43.5464	ABRAXAS2;RHOA;AURKA;FAM110A;CENPE;STAG1;STAG2;INCENP;NUF2;SBDS;BIRC5;CEP192;LSM14A;DLGAP5;KPNB1;SPC25
Ribosome Biogenesis (GO:0042254)	23/155	1.7282e-05	0.00270463	2.9836	32.7177	RPL5;NPM1;RPS7;NOP16;RPS8;WDR3;RPS6;NOL7;LTO1;MRPL36;NOC2L;MRM2;RPL7;WDR55;RPS19;PES1;SBDS;RPL27;RPL26;EXOSC3;GLUL;RSL24D1;RPS24
Regulation Of Actomyosin Structure Organization (GO:0110020)	6/12	2.07806e-05	0.00311077	16.9748	183.014	CDC42;AKAP13;ROCK1;FHOD1;WAS;RAC1
Regulation Of Innate Immune Response (GO:0045088)	15/78	2.3344e-05	0.00333507	4.0623	43.3251	GBP5;PTPN1;CGAS;PARP9;DTX4;SAMHD1;PLSCR1;ZDHHC18;CASP8;POLR3B;BANF1;FCGR2B;BIRC3;ATG5;NFE2L2
RNA Splicing, Via Transesterification Reactions With Bulged Adenosine As Nucleophile (GO:0000377)	25/180	2.42163e-05	0.00333507	2.76348	29.3716	SF3B3;RBM8A;DDX23;U2AF1;CASC3;USP39;MAGOH;DHX15;SNIP1;SNRPB2;SF3B1;AQR;LSM3;HNRNPM;LSM8;SNW1;HNRNPA2B1;SNRPG;SNRNP27;SRSF3;SNRPE;PABPC1;SRSF6;SNRPB;SRSF9
Cytoskeleton-Dependent Cytokinesis (GO:0061640)	15/81	3.71958e-05	0.00492559	3.87703	39.543	USP8;PDCD6IP;ROCK1;CKAP2;RHOA;RHOB;ESPL1;RACGAP1;INCENP;RASA1;CFL1;RAB35;BIRC5;TRIM36;SNX9
DNA Replication (GO:0006260)	14/73	4.47711e-05	0.00570915	4.04572	40.5136	BAZ1A;PTMS;FAM111A;POLA1;HELB;RNASEH1;RPA3;POLE3;PCLAF;CDK1;MCM4;MCMBP;DNA2;TOP1
Positive Regulation Of Cellular Metabolic Process (GO:0031325)	12/56	4.97189e-05	0.00611365	4.64524	46.0303	CDKN1A;PRELID1;PID1;IL10RB;SORD;CDK1;CGAS;RIPK1;ROMO1;GRB2;MAPK14;B2M
Positive Regulation Of Reactive Oxygen Species Metabolic Process (GO:2000379)	11/48	5.29299e-05	0.00627346	5.06104	49.8337	CDKN1A;ITGAM;PID1;SORD;RAB27A;RIPK1;ROMO1;CYBA;GRB2;MAPK14;TLR4
Cellular Response To Cytokine Stimulus (GO:0071345)	35/308	5.46627e-05	0.00627346	2.20293	21.6202	ASAH1;IFITM2;PID1;DOCK8;CBL;AIF1;TANK;CSF2RA;ZFP36L2;ZFP36;SBNO2;KHSRP;RPS3;IL21R;ST3GAL6;RIPK1;SH2B3;CCR2;CCR1;GBP5;XBP1;ERBIN;RPL13A;UBE2G2;RHOA;TNFRSF1A;NFKBIA;HCK;IL1A;WNK1;HCLS1;GAS6;TLR4;PF4;NFE2L2
mRNA Processing (GO:0006397)	27/214	6.53038e-05	0.00725293	2.47413	23.8419	SF3B3;RBM8A;DDX23;U2AF1;CASC3;USP39;MAGOH;DHX15;SNIP1;SNRPB2;SF3B1;AQR;SCAF11;LSM3;HNRNPM;LSM8;SFPQ;SNW1;HNRNPA2B1;SNRPG;SNRNP27;SRSF3;SNRPE;PABPC1;SRSF6;SNRPB;SRSF9
DNA Metabolic Process (GO:0006259)	33/288	7.50788e-05	0.00789176	2.22171	21.0995	TOP2A;INO80C;BTG2;PRIM1;HMGB2;MRPL36;MCM10;TYMS;SAMHD1;BACH1;MACROH2A1;PTMS;RAD51AP1;HELB;TRIM28;PCLAF;RPS3;CTC1;NPM1;LIG1;LTO1;FAM111A;POLA1;NSMCE4A;RPA3;POLE3;TIMELESS;CDK1;MCM3;MCM4;DNA2;TOP1;DNASE1L1
Positive Regulation Of Macromolecule Metabolic Process (GO:0010604)	39/364	7.75223e-05	0.00789176	2.0638	19.5338	RPL5;DNMT1;PID1;ROCK1;HFE;PDCD5;PIK3CD;PIK3CB;RBPJ;FGF2;RPS3;RAB29;RIPK1;CD34;CD74;PTPN1;RPS7;DTX3L;SLC11A1;RAB27A;MSN;MAPK14;NFKBIA;P2RX7;IL1A;PDCL3;PLSCR1;ITCH;FUBP3;SMO;FUBP1;GAS6;TLR4;HSPA1B;MYD88;VAMP3;LIMS1;PF4;NFE2L2
Cellular Response To Lipid (GO:0071396)	28/228	7.7932e-05	0.00789176	2.39952	22.6987	CD86;CX3CR1;PID1;CD80;HMGB2;LY96;TFPI;ZFP36;SBNO2;CASP7;NRIP1;LYN;XBP1;TICAM2;TRIM41;NCOA3;MSN;PEX2;TNFRSF1B;MAPK14;RHOA;IL1A;SNW1;SELENOS;TLR4;HSPA1B;MYD88;PF4
Microtubule Cytoskeleton Organization Involved In Mitosis (GO:1902850)	12/59	8.53768e-05	0.00839864	4.34804	40.7344	FAM110A;CENPE;ESPL1;INCENP;NUF2;SBDS;CDK1;TACC3;BIRC5;DLGAP5;KPNB1;SPC25
Metaphase Plate Congression (GO:0051310)	11/51	9.56458e-05	0.00891256	4.68071	43.3193	EML4;CENPE;PDCD6IP;SEH1L;INCENP;CHMP1B;CDCA5;VPS4B;CHMP3;CENPQ;KPNB1
Regulation Of Small GTPase Mediated Signal Transduction (GO:0051056)	18/118	9.57784e-05	0.00891256	3.07342	28.4398	ARHGAP11A;SWAP70;DOCK8;ARHGAP19;ARHGAP18;ARAP1;ARHGAP5;VAV1;CD2AP;ARHGAP12;VAV2;PREX1;AKAP13;ARHGAP30;RACGAP1;SPATA13;TAGAP;TGM2
RNA Splicing (GO:0008380)	16/98	0.000101625	0.00920776	3.32876	30.6053	IVNS1ABP;SF3B3;RBM8A;SCAF11;DDX23;U2AF1;USP39;SFPQ;KHSRP;MAGOH;SNRPG;DHX15;RP9;TARDBP;SF3B1;SNRPB
Mitotic DNA Replication (GO:1902969)	5/10	0.000107626	0.00950146	16.9605	154.965	POLA1;LIG1;GINS3;MCM3;MCM4
Mitotic Spindle Assembly (GO:0090307)	10/44	0.000124278	0.0106972	5.00319	44.9936	STAG1;STAG2;RACGAP1;INCENP;BIRC5;ABRAXAS2;CEP192;LSM14A;RHOA;KPNB1
Regulation Of Intracellular Signal Transduction (GO:1902531)	33/297	0.000135699	0.0113002	2.14493	19.1008	ARHGAP11A;RPL5;JPT2;DOCK8;ARHGAP19;SLA;ARHGAP18;PRDM11;ARHGAP5;STK4;AURKA;PREX1;AKAP13;NUAK1;PIP4P1;RACGAP1;TMSB4X;TAGAP;PAK2;CMKLR1;MAP4K4;LYN;SWAP70;ARAP1;VAV1;VAV2;TTI1;NFKBIA;ARHGAP30;KAT6A;SPATA13;TRAF5;GRB2
mRNA Stabilization (GO:0048255)	11/53	0.000138162	0.0113002	4.45735	39.6128	RBM38;ZFP36;RBM47;TAF15;SLC11A1;TENT5A;PABPC1;IGF2BP2;MAPK14;TARDBP;MYD88
Spliceosomal Complex Assembly (GO:0000245)	12/62	0.00014113	0.0113002	4.08651	36.2303	SF3B3;SCAF11;DDX23;SNRPG;SNIP1;SNRPE;SNRPB2;USP39;SRSF6;SF3B1;SNRPB;SRSF9
rRNA Processing (GO:0006364)	16/101	0.000146525	0.0114655	3.21076	28.3456	RPL5;RPS7;WDR3;RPS6;MRM2;RPL7;WDR55;NSA2;RPS19;ERI1;PES1;SBDS;RPL27;RPL26;EXOSC3;RPS24
Ribosomal Large Subunit Biogenesis (GO:0042273)	11/54	0.000164842	0.0126123	4.35346	37.9209	RPL5;NSA2;NPM1;NOP16;PES1;RPLP0;LTO1;RPL26;NOC2L;RSL24D1;RPL7
Phagocytosis, Engulfment (GO:0006911)	8/30	0.000180354	0.0133372	6.17854	53.2627	CDC42;MSR1;ITGAM;ELMO1;RAC1;FCGR2B;AIF1;ARHGAP12
U2-type Prespliceosome Assembly (GO:1903241)	7/23	0.000185938	0.0133372	7.42923	63.8178	SF3B3;SNRPG;SNIP1;SNRPB2;SNRPE;SF3B1;SNRPB
Regulation Of Centrosome Cycle (GO:0046605)	7/23	0.000185938	0.0133372	7.42923	63.8178	NPM1;PDCD6IP;VPS4B;CHMP1B;CEP131;CHMP3;AURKA
Tumor Necrosis Factor-Mediated Signaling Pathway (GO:0033209)	9/38	0.00019297	0.0135591	5.27586	45.1243	NFKBIA;TMSB4X;TRAF5;RIPK1;TNFRSF1B;TXNDC17;TNFRSF1A;BIRC3;LIMS1
Negative Regulation Of Programmed Cell Death (GO:0043069)	39/381	0.000202773	0.0139629	1.95942	16.6618	TNFAIP8;SHC1;CBL;PTMS;MYDGF;MIEN1;ARHGDIA;CFL1;CLEC5A;CD38;CASP2;BNIP2;NCKAP1L;RIPK1;PAK2;ATG5;MAP4K4;MCL1;CD74;PRELID1;XBP1;NPM1;SEMA4D;CFLAR;SMAD5;HIGD2A;HCK;LSM8;ITCH;DAB2;RASA1;CAT;CDK1;BIRC5;GAS6;PTMA;HSPA1B;TPT1;BIRC3
Regulation Of Interleukin-2 Production (GO:0032663)	10/47	0.00022266	0.0150317	4.59679	38.6584	CD86;IL1A;ZFP36;PNP;CD80;RPS3;VSIG4;CD34;CCR2;HAVCR2
DNA Damage Response (GO:0006974)	39/384	0.000238096	0.0157647	1.94206	16.2023	TOP2A;CCNK;BTG2;CDKN1A;PHF1;CGAS;MRPL36;MCM10;SAMHD1;BACH1;TANK;MACROH2A1;RAD51AP1;NIPBL;HELB;TRIM28;CCND1;PCLAF;RPS3;CASP2;FNIP2;MCL1;LYN;NPM1;LIG1;DTX3L;CBX1;TNFRSF1B;MAPK14;FAM111A;POLA1;DEPDC1B;NSMCE4A;RFWD3;RPA3;POLE3;TIMELESS;CDK1;GRB2
Negative Regulation Of Immune Response (GO:0050777)	12/66	0.000261761	0.0167981	3.783	31.2025	LYN;HCK;ZDHHC18;WDR41;CGAS;BANF1;DTX4;MAPK14;FCGR2B;CCR2;HAVCR2;ATG5
Positive Regulation Of Gene Expression (GO:0010628)	46/480	0.000263461	0.0167981	1.82399	15.0326	RPL5;DNMT1;PID1;ROCK1;PHF1;HFE;PDCD5;RPS27L;PIK3CD;PIK3CB;NOC2L;RBPJ;FGF2;MACROH2A1;RBM3;POLR2A;S100A13;RPS3;RIPK1;CD34;CD74;NPM1;RPS7;USP21;NFAM1;SLC11A1;RAB27A;MSN;MAPK14;P2RX7;CCDC88B;KAT2B;IL1A;PDCL3;PLSCR1;SMO;FUBP3;FUBP1;RPL26;GAS6;TLR4;HSPA1B;MYD88;LIMS1;PF4;NFE2L2
Myeloid Cell Differentiation (GO:0030099)	11/57	0.00027252	0.0170597	4.06889	33.3966	LYN;CEBPB;MAF;RPS19;RACGAP1;CASP3;KAT6A;HCLS1;PRKX;IKZF1;CFLAR
DNA Strand Elongation Involved In DNA Replication (GO:0006271)	5/12	0.00030783	0.018594	12.1133	97.948	POLA1;PCNA;POLE3;MCM3;MCM4
Attachment Of Mitotic Spindle Microtubules To Kinetochore (GO:0051315)	5/12	0.00030783	0.018594	12.1133	97.948	CENPE;SEH1L;MIS12;NUF2;MAPRE1
Erythrocyte Differentiation (GO:0030218)	10/49	0.000319246	0.0189511	4.36059	35.1008	LYN;RPS19;RACGAP1;CASP3;CEBPG;HCLS1;NCKAP1L;IKZF1;CFLAR;SH2B3
Cellular Response To Tumor Necrosis Factor (GO:0071356)	17/119	0.000331453	0.0193423	2.84287	22.7771	ASAH1;PID1;ERBIN;TNFRSF1B;TANK;ZFP36L2;TXNDC17;TNFRSF1A;NFKBIA;ZFP36;TMSB4X;TRAF5;RPS3;RIPK1;NFE2L2;BIRC3;LIMS1
Negative Regulation Of Cytokine Production (GO:0001818)	22/178	0.000400091	0.0229586	2.40953	18.8517	SRGN;CD84;SLC11A1;ZFP36;CD200R1;ITCH;SELENOS;ELF4;C1QBP;TMSB4X;BANF1;NCKAP1L;VSIG4;RAC1;GAS6;FCGR2B;CD34;TLR4;CD33;CMKLR1;ATG5;HAVCR2
Actin Filament Organization (GO:0007015)	19/144	0.00042865	0.0241523	2.59423	20.118	GAS2L3;TPM4;WIPF1;TPM3;WAS;DSTN;AIF1;CD2AP;ARHGAP12;CORO1C;CNN2;CDC42;MYO1E;MARCKS;ELMO1;HCLS1;TAGLN2;RAC1;MYO1F
Mitotic Sister Chromatid Cohesion (GO:0007064)	6/19	0.000434924	0.0241523	7.83163	60.6194	NIPBL;STAG1;STAG2;CDCA5;ESCO2;HASPIN
Sister Chromatid Segregation (GO:0000819)	8/34	0.000458435	0.0250538	5.22689	40.1827	TOP2A;DSN1;KIF18B;ESPL1;MIS12;SMC4;KNSTRN;WAPL
Positive Regulation Of Chromosome Separation (GO:1905820)	5/13	0.000477248	0.0256744	10.5986	81.0526	PLSCR1;INCENP;BIRC5;SMC4;SMC2
Rho Protein Signal Transduction (GO:0007266)	10/52	0.000527853	0.0275363	4.04848	30.5526	CDC42;ROCK1;RACGAP1;ARHGDIA;CFL1;WAS;ARHGAP5;RHOA;PHACTR4;RHOB
Cellular Response To Ionizing Radiation (GO:0071479)	10/52	0.000527853	0.0275363	4.04848	30.5526	RAD51AP1;CDKN1A;NIPBL;DEPDC1B;MAP3K20;GRB2;RPL26;MAPK14;TANK;RHOB
Negative Regulation Of Apoptotic Process (GO:0043066)	45/482	0.000537113	0.0276012	1.77015	13.328	ITGB1;CX3CR1;TNFAIP8;SHC1;CBL;PTMS;MYDGF;MIEN1;ARHGDIA;CFL1;CLEC5A;CD38;CASP2;BNIP2;NCKAP1L;RIPK1;FNIP1;PAK2;MCL1;SNX6;MAP4K4;IGBP1;CD74;PRELID1;XBP1;NPM1;SEMA4D;CFLAR;SMAD5;HIGD2A;LSM8;HCK;DAB2;ITCH;RASA1;CAT;CDK1;HCLS1;BIRC5;GAS6;PTMA;HSPA1B;TPT1;LGMN;BIRC3
Regulation Of Fibroblast Apoptotic Process (GO:2000269)	4/8	0.00056697	0.0279107	16.9461	126.676	BTG1;STK17B;GAS6;PRDM11
Synapse Pruning (GO:0098883)	4/8	0.00056697	0.0279107	16.9461	126.676	C1QB;CX3CR1;ITGAM;C1QC
Positive Regulation Of Intracellular Signal Transduction (GO:1902533)	48/525	0.000567455	0.0279107	1.73091	12.9374	ITGB1;CX3CR1;CD86;ECM1;SEH1L;NCF1;RNF13;ROCK1;SHC1;PIK3CD;PIK3CB;ADRB2;CBL;FGF2;PIK3R5;AKAP13;MYDGF;CASP8;C1QBP;TIFA;MIER1;S100A13;RPS3;DHX15;RIPK1;FNIP1;TGM2;LYN;CD74;MAP3K3;TICAM2;SEMA4D;CFLAR;RHOA;TNFRSF1A;BST2;DAB2;TRAF5;PELI1;HCLS1;RPS20;TAB2;GAS6;HCST;TLR4;MYD88;LIMS1;BIRC3
Regulation Of Necroptotic Process (GO:0060544)	6/20	0.00059211	0.0283742	7.27184	54.043	ITCH;CASP8;PELI1;RIPK1;CFLAR;BIRC3
Response To Cytokine (GO:0034097)	17/125	0.000593361	0.0283742	2.68408	19.9419	IGBP1;CD74;IFITM2;PID1;SLC11A1;RHOA;CXCL16;BST2;PLSCR1;CASP8;MAPKAPK3;KHSRP;CASP3;HCLS1;RIPK1;MYD88;MCL1
Negative Regulation Of Gene Expression (GO:0010629)	34/336	0.000619479	0.0292174	1.92969	14.2539	BTG2;DNMT1;TYMS;FGF2;MACROH2A1;ZFP36L2;CRKL;AURKA;ZFP36;RPS3;IGF2BP2;CD34;HAVCR2;CCR1;SRGN;MSR1;SLC11A1;SORD;RPL13A;PARP9;SMAD5;PTBP3;RBL2;KAT2B;REST;RBL1;SMO;CNOT1;PABPC1;TARDBP;FCGR2B;LSM14A;HSPA1B;LGMN
Positive Regulation Of Mitotic Cell Cycle Phase Transition (GO:1901992)	11/63	0.000669525	0.031151	3.59826	26.2994	KLHL18;RRM2;CCND1;ESPL1;UBE2C;CDCA5;VPS4B;CDK1;AIF1;DLGAP5;CDC25A
Regulation Of Erythrocyte Differentiation (GO:0045646)	8/36	0.000691795	0.031758	4.85302	35.3117	LYN;ZFP36;CDK6;MAFB;HMGB2;NCKAP1L;MAPK14;HSPA1B
Inflammatory Response (GO:0006954)	26/236	0.000757268	0.0343062	2.11701	15.2124	CEBPB;PIK3CD;F11R;AIF1;IL1RL1;ADORA3;C3AR1;RAC1;CMKLR1;CCR2;CCR1;PLA2G2D;VCAM1;IL10RB;SLC11A1;NFAM1;NFATC3;CYBB;CYBA;TNFRSF1A;IL1A;ITCH;TAB2;FCGR2B;TLR4;PF4
Regulation Of Apoptotic Process (GO:0042981)	60/705	0.000788068	0.0348727	1.60346	11.4582	ITGB1;TOP2A;TNFAIP8;PDCD5;YEATS4;CCAR1;PTMS;MYDGF;CASP8;FAM162A;C1QBP;ARHGDIA;CASP3;CFL1;CLEC5A;CD38;CASP2;SKP2;TGM2;RPS6;DUSP6;RHOB;HCK;RASA1;CAT;BIRC5;GAS6;PTMA;BIRC3;SHC1;STK4;CBL;SAV1;MIEN1;RPS3;MAP3K20;BNIP2;NCKAP1L;RIPK1;PAK2;MCL1;MAP4K4;CD74;PRELID1;XBP1;NPM1;SEMA4D;CFLAR;SMAD5;HIGD2A;LSM8;DAB2;ITCH;REST;STK17B;CDK1;ANP32B;TARDBP;HSPA1B;TPT1
Negative Regulation Of Biomineral Tissue Development (GO:0070168)	6/21	0.000790028	0.0348727	6.78669	48.4803	CCR1;SRGN;ECM1;ROCK1;ENPP1;GAS6
Regulation Of Stress Fiber Assembly (GO:0051492)	12/75	0.000875071	0.0374881	3.24102	22.8207	CDC42;ROCK1;FHOD1;GPR65;PPFIA1;WAS;RAC1;ARAP1;F11R;PFN1;PAK2;RHOA
RNA Biosynthetic Process (GO:0032774)	7/29	0.000881944	0.0374881	5.40136	37.9898	POLA1;HELB;POLR2A;PRIM1;TAF6;TAF5;ZFP36L2
Integrated Stress Response Signaling (GO:0140467)	7/29	0.000881944	0.0374881	5.40136	37.9898	CEBPB;MAF;MAFB;CEBPD;CEBPG;MAP3K20;NFE2L2
Regulation Of Protein Phosphorylation (GO:0001932)	28/265	0.000934807	0.0392505	2.0209	14.0961	CDKN1A;PID1;STK4;FGF2;CRKL;CORO1C;LRP6;MYDGF;CCND1;RIPK1;RAC1;FNIP1;FNIP2;PROM2;LYN;CD74;NPM1;SEMA4D;SORD;CCNA2;PDCL3;MOB1A;DAB2;INCENP;BIRC5;WDFY2;GAS6;TARDBP
Negative Regulation Of Necroptotic Process (GO:0060546)	4/9	0.000975417	0.0399805	13.5562	93.9803	CASP8;PELI1;RIPK1;BIRC3
Regulation Of Attachment Of Spindle Microtubules To Kinetochore (GO:0051988)	4/9	0.000975417	0.0399805	13.5562	93.9803	CDC42;RACGAP1;NEK2;KNSTRN
Positive Regulation Of Mitotic Sister Chromatid Separation (GO:1901970)	5/15	0.00101384	0.0410665	8.47799	58.4473	ESPL1;UBE2C;INCENP;BIRC5;DLGAP5
Fc Receptor Mediated Stimulatory Signaling Pathway (GO:0002431)	6/22	0.00103534	0.0414496	6.36219	43.7275	LYN;HCK;FCER1G;FCGR2B;VAV1;VAV2
Positive Regulation Of Cytokine Production (GO:0001819)	32/320	0.0010744	0.0425191	1.90239	13.0048	CD86;CEBPB;CD80;CEBPG;CGAS;PIK3CD;AIF1;TANK;MYDGF;PNP;S100A13;RPS3;RIPK1;CCR2;HAVCR2;GBP5;CD74;XBP1;FCER1G;TICAM2;SLC11A1;NFAM1;CYBA;POU2F2;MAPK14;CCDC88B;LACC1;IL1A;TLR4;HSPA1B;IL18R1;MYD88
Chromatin Organization (GO:0006325)	28/268	0.00111081	0.0429852	1.99532	13.5735	INO80C;SMARCD2;PHF1;CHD7;HMGB2;YEATS4;NUDT5;MACROH2A1;CHD1;TRIM28;MIER1;BANF1;SF3B1;HMGN1;SS18;NPM1;MBD2;CBX1;BAZ1A;DEK;TTI1;KAT2B;SFPQ;REST;POLE3;ANP32B;TOP1;ASF1B
Regulation Of Immune Response (GO:0050776)	12/77	0.00111115	0.0429852	3.14097	21.366	LYN;DENND1B;PLSCR1;CASP8;SPPL2A;WDR41;CGAS;SAMHD1;FCGR2B;CD22;BIRC3;NFE2L2
Negative Regulation Of Lymphocyte Proliferation (GO:0050672)	8/39	0.00121214	0.0458617	4.38268	29.4313	CD86;LYN;CEBPB;PLA2G2D;CD80;LST1;VSIG4;FCGR2B
Regulation Of Receptor-Mediated Endocytosis (GO:0048259)	8/39	0.00121214	0.0458617	4.38268	29.4313	HFE;BMP2K;PIK3CB;RAC1;CBL;B2M;PROM2;ARF6
Regulation Of Phagocytosis (GO:0050764)	10/58	0.00128538	0.0481039	3.54129	23.5733	SNX3;HCK;PLSCR1;FCER1G;SLC11A1;RAB27A;CYBA;GAS6;FCGR2B;TGM2
ncRNA Processing (GO:0034470)	14/100	0.00131741	0.0487725	2.77157	18.3813	RPL5;RPS7;RPP30;RPS6;MRM2;RPL7;WDR55;RPS19;PES1;SBDS;RPL27;RPL26;EXOSC3;RPS24
Positive Regulation Of Endocytosis (GO:0045807)	12/79	0.00139777	0.0504701	3.04688	20.0268	CDC42;DAB2;FCER1G;HFE;SLC11A1;ANKFY1;RAB27A;CYBA;GAS6;CBL;FCGR2B;B2M
RNA Processing (GO:0006396)	21/183	0.00140622	0.0504701	2.21209	14.5265	IVNS1ABP;SF3B3;RBM8A;SCAF11;DDX23;U2AF1;USP39;LSM3;RBM3;SFPQ;KHSRP;MAGOH;HNRNPA2B1;SNRPG;DHX15;RP9;EXOSC3;TARDBP;SF3B1;SNRPB;SRSF9
Regulation Of B Cell Receptor Signaling Pathway (GO:0050855)	5/16	0.00140724	0.0504701	7.70685	50.6042	LYN;NFAM1;LPXN;FCGR2B;CD22
Protein Transport (GO:0015031)	31/313	0.00148679	0.0527735	1.88103	12.2476	UNC119B;COPB2;SYS1;CLTC;VPS26A;CHMP1B;LAMP2;TBC1D13;RAB29;SNX9;ROMO1;ABCD1;TMED5;SNX6;RAB8B;ARRDC4;CD74;NPM1;IL10RA;STX7;GOLPH3L;COPZ2;FAM91A1;COPZ1;RAB32;RAB31;RAB35;TXNIP;CHMP3;PREB;ARF6
Kinetochore Organization (GO:0051383)	4/10	0.00155395	0.0529727	11.2962	73.0522	CENPE;MIS12;NUF2;DLGAP5
Negative Regulation Of Programmed Necrotic Cell Death (GO:0062099)	4/10	0.00155395	0.0529727	11.2962	73.0522	CASP8;PELI1;RIPK1;BIRC3
Regulation Of Nuclear-Transcribed mRNA Catabolic Process, Nonsense-Mediated Decay (GO:2000622)	4/10	0.00155395	0.0529727	11.2962	73.0522	RBM8A;MAGOH;CASC3;PABPC1
Regulation Of Programmed Necrotic Cell Death (GO:0062098)	4/10	0.00155395	0.0529727	11.2962	73.0522	ITCH;PELI1;CFLAR;BIRC3
Cell Junction Disassembly (GO:0150146)	3/5	0.00159983	0.0536045	25.3991	163.516	C1QB;CX3CR1;C1QC
rRNA Metabolic Process (GO:0016072)	13/91	0.00160362	0.0536045	2.8362	18.2523	RPL5;RPS7;RPS6;MRM2;RPL7;WDR55;RPS19;PES1;SBDS;RPL27;RPL26;EXOSC3;RPS24
Regulation Of Actin Filament Polymerization (GO:0030833)	11/70	0.00164765	0.0540273	3.17017	20.3157	HCK;FCHSD2;RASA1;COTL1;HCLS1;ARHGAP18;NCKAP1L;SNX9;PFN1;SSH2;ARF6
Regulation Of Actin Filament-Based Process (GO:0032970)	11/70	0.00164765	0.0540273	3.17017	20.3157	CDC42;CNN2;BST2;HCK;ROCK1;ARHGAP18;ABRACL;RAC1;F11R;RHOA;RHOQ
Fc-gamma Receptor Signaling Pathway (GO:0038094)	6/24	0.00169687	0.0546011	5.65468	36.071	LYN;HCK;FCER1G;FCGR2B;VAV1;VAV2
Negative Regulation Of Ossification (GO:0030279)	6/24	0.00169687	0.0546011	5.65468	36.071	CCR1;SRGN;ECM1;LRP4;ENPP1;RBPJ
Spindle Assembly (GO:0051225)	12/81	0.00174283	0.0555609	2.95825	18.7915	STAG1;STAG2;STARD9;NEK7;RPS3;NEK2;ABRAXAS2;CEP192;MAPRE1;LSM14A;RHOA;KPNB1
Positive Regulation Of I-kappaB kinase/NF-kappaB Signaling (GO:0043123)	20/175	0.00189552	0.0595501	2.20072	13.7947	CD74;MAP3K3;ECM1;TICAM2;CFLAR;RHOA;TNFRSF1A;BST2;AKAP13;CASP8;MIER1;TRAF5;TIFA;S100A13;DHX15;PELI1;RIPK1;TAB2;MYD88;BIRC3
Rac Protein Signal Transduction (GO:0016601)	5/17	0.00190256	0.0595501	7.06424	44.2543	CYFIP1;ELMO1;BRK1;RAC1;AIF1
Positive Regulation Of Vasculature Development (GO:1904018)	14/104	0.00192851	0.0598185	2.64783	16.5516	ITGB1;XBP1;ECM1;BTG1;ANXA3;PIK3CD;FGF2;HK2;RHOB;MYDGF;IL1A;PDCL3;AGGF1;CD34
Modulation By Host Of Symbiont Process (GO:0051851)	8/42	0.0020048	0.0616298	3.99534	24.8199	CX3CR1;CDC42;REST;SNW1;RAB29;TARDBP;CHD1;SAP30
Positive Regulation Of Hydrolase Activity (GO:0051345)	20/176	0.00202912	0.0618254	2.18649	13.5566	ARHGAP11A;ITGB1;ROCK1;SEMA4D;DOCK8;HMGB2;WDR41;ARAP1;RHOA;DOCK11;PREX1;RAP1A;FNTA;RGS1;RPS3;SNX9;RAPGEF5;TGM2;MAP4K4;LIMS1
Positive Regulation Of Interleukin-2 Production (GO:0032743)	6/25	0.00212837	0.0631722	5.35678	32.957	CD86;IL1A;PNP;CD80;RPS3;CCR2
Regulation Of Biomineral Tissue Development (GO:0070167)	6/25	0.00212837	0.0631722	5.35678	32.957	CEBPB;ECM1;ROCK1;BMP2K;ENPP1;GAS6
Regulation Of Cell Size (GO:0008361)	6/25	0.00212837	0.0631722	5.35678	32.957	MSN;RAC1;ARHGAP5;RHOA;VAV1;VAV2
Chromatin Remodeling (GO:0006338)	24/228	0.00219583	0.0646175	2.0086	12.2951	INO80C;SS18;NPM1;SMARCD2;DTX3L;PHF1;MBD2;CHD7;DDX23;YEATS4;BAZ1A;DEK;NUDT5;MACROH2A1;CHD1;TTI1;KAT2B;DEPDC1B;SFPQ;REST;MIER1;POLE3;TOP1;SF3B1
Regulation Of T Cell Mediated Immunity (GO:0002709)	4/11	0.00233436	0.0677716	9.68197	58.6729	CD80;WAS;TNFRSF1B;CCR2
Negative Regulation Of Interleukin-6 Production (GO:0032715)	7/34	0.00238175	0.0677716	4.39994	26.5753	CD84;CD200R1;SELENOS;ELF4;NCKAP1L;GAS6;TLR4
Purine Nucleotide Metabolic Process (GO:0006163)	7/34	0.00238175	0.0677716	4.39994	26.5753	PRPSAP2;NMRK1;QPRT;IDH2;CD38;DNPH1;GART
Superoxide Metabolic Process (GO:0006801)	7/34	0.00238175	0.0677716	4.39994	26.5753	PREX1;NCF1;SH3PXD2A;NCF2;PRDX1;CYBB;CYBA
Cellular Response To Oxygen-Containing Compound (GO:1901701)	37/406	0.00244105	0.0681608	1.71722	10.3297	CX3CR1;CD86;PID1;NCF1;CD80;HMGB2;LY96;RAP1B;ZFP36;SBNO2;P2RY6;CASP7;RAP1A;NRIP1;RPS3;CPNE3;ROMO1;TGM2;MEF2A;LYN;XBP1;TICAM2;TRIM41;NCOA3;NEK7;PEX2;TNFRSF1B;MAPK14;RHOA;P2RX7;IL1A;SNW1;SELENOS;TLR4;MYD88;LGMN;PF4
Actin Polymerization Or Depolymerization (GO:0008154)	9/53	0.00247289	0.0681608	3.47451	20.8553	PREX1;DIAPH2;WDR1;WIPF1;CFL1;WAS;DSTN;RAC1;AIF1
3'-UTR-mediated mRNA Stabilization (GO:0070935)	5/18	0.00251421	0.0681608	6.52049	39.0303	RBM47;ZFP36;MAPK14;TARDBP;MYD88
Mitotic Cytokinetic Process (GO:1902410)	5/18	0.00251421	0.0681608	6.52049	39.0303	PDCD6IP;VPS4B;CHMP1B;CHMP3;RHOA
Positive Regulation Of NLRP3 Inflammasome Complex Assembly (GO:1900227)	5/18	0.00251421	0.0681608	6.52049	39.0303	GBP5;DEPDC1B;NEK7;TLR4;MYD88
Regulation Of Cell Cycle G2/M Phase Transition (GO:1902749)	5/18	0.00251421	0.0681608	6.52049	39.0303	CDKN1A;NPM1;CDK6;MACROH2A1;AURKA
Mitotic G1 DNA Damage Checkpoint Signaling (GO:0031571)	6/26	0.00263772	0.0704005	5.08867	30.2157	CDKN1A;CCND1;RFWD3;RPS27L;CASP2;RPL26
Regulation Of Actin Filament Bundle Assembly (GO:0032231)	6/26	0.00263772	0.0704005	5.08867	30.2157	CDC42;ROCK1;FHOD1;WAS;RAC1;PFN1
Nucleus Organization (GO:0006997)	8/44	0.00272746	0.0716844	3.77297	22.2771	CTDNEP1;SEH1L;PDCD6IP;RPS19;VPS4B;CHMP1B;REEP3;CHMP3
Positive Regulation Of Cytokine-Mediated Signaling Pathway (GO:0001961)	8/44	0.00272746	0.0716844	3.77297	22.2771	CD74;RBM47;TICAM2;TRIM41;RIPK1;PARP9;GAS6;HSPA1B
Response To Tumor Necrosis Factor (GO:0034612)	14/108	0.00275787	0.0719343	2.53461	14.9372	IGBP1;ASAH1;PID1;ERBIN;TANK;ZFP36L2;CXCL16;NFKBIA;ZFP36;CASP8;CASP3;RPS3;RIPK1;NFE2L2
Vesicle-Mediated Transport (GO:0016192)	37/411	0.00300031	0.0759601	1.69381	9.83939	ITSN2;DENND1C;PLEKHF2;WASHC4;DENND1B;VPS4B;GOSR2;GDI2;ADRB2;PIK3C2A;CLINT1;CORO1C;CDC42;CHMP1B;AP1S2;AP2S1;ANKFY1;PIP4K2A;KIF1C;SNX9;CCR1;VPS18;DTX3L;STX7;M6PR;RAB27A;ARAP3;COMMD1;RHOB;MYO1E;EHD4;HEATR5A;RAB35;CHMP3;RHOQ;ARF6;VAMP3
Protein-Containing Complex Assembly (GO:0065003)	31/328	0.00306551	0.0759601	1.78459	10.3284	SRP19;WIPF1;HFE;CLTC;MIS12;WAS;CLTA;ADRB2;PIK3C2A;FCHO2;AP2S1;LPXN;RPL38;NCKAP1L;SNX9;RIPK1;DLGAP5;CD74;SLC31A1;CYBA;TRAPPC8;CD2AP;HIGD2A;P2RX7;CENPE;CAPZA1;CAPZA2;MATN1;CHMP3;PREB;VAMP3
Establishment Of Mitotic Sister Chromatid Cohesion (GO:0034087)	3/6	0.00306665	0.0759601	16.9318	97.9874	NIPBL;STAG1;STAG2
Membrane Invagination (GO:0010324)	3/6	0.00306665	0.0759601	16.9318	97.9874	SNX3;SMURF1;FCHO2
Positive Regulation Of Fibroblast Apoptotic Process (GO:2000271)	3/6	0.00306665	0.0759601	16.9318	97.9874	BTG1;STK17B;PRDM11
Positive Regulation Of Receptor Catabolic Process (GO:2000646)	3/6	0.00306665	0.0759601	16.9318	97.9874	PTPN1;ITCH;DTX3L
Regulation Of Myosin-Light-Chain-Phosphatase Activity (GO:0035507)	3/6	0.00306665	0.0759601	16.9318	97.9874	NUAK1;ROCK1;NCKAP1L
Mitotic Nuclear Division (GO:0140014)	8/45	0.00315766	0.0773325	3.67081	21.1362	DSN1;KIF18B;ESPL1;UBE2C;MIS12;SMC4;KNSTRN;WAPL
Peptidyl-Serine Phosphorylation (GO:0018105)	18/158	0.0032234	0.0773325	2.19062	12.5683	ROCK1;NEK7;PRKX;STK4;MAPK14;AURKA;MAPKAPK3;WNK1;MKNK2;MAP3K20;CDK1;ULK2;RIPK1;SGK3;PKN2;TOP1;GAS6;PAK2
Clathrin-Dependent Endocytosis (GO:0072583)	6/27	0.00323324	0.0773325	4.84609	27.7888	ITSN2;FCHSD2;CLTC;FCHO2;AP2S1;CLTA
Leukocyte Adhesion To Vascular Endothelial Cell (GO:0061756)	5/19	0.00325681	0.0773325	6.05442	34.6737	CX3CR1;ITGB1;VCAM1;ROCK1;SLC39A8
Regulation Of Lymphocyte Differentiation (GO:0045619)	5/19	0.00325681	0.0773325	6.05442	34.6737	PRELID1;NCKAP1L;PRDM1;ZFP36L2;CCR2
Superoxide Anion Generation (GO:0042554)	5/19	0.00325681	0.0773325	6.05442	34.6737	NCF1;SH3PXD2A;NCF2;CYBB;CYBA
Positive Regulation Of Nuclear-Transcribed mRNA poly(A) Tail Shortening (GO:0060213)	4/12	0.00334763	0.0789446	8.47127	48.282	BTG2;ZFP36;CNOT1;PABPC1
Regulation Of T Cell Proliferation (GO:0042129)	11/77	0.00356806	0.0835703	2.83288	15.9654	CD86;CCDC88B;MYDGF;CEBPB;PLA2G2D;PNP;VCAM1;CD80;NCKAP1L;VSIG4;TNFRSF1B
Cellular Response To Peptide (GO:1901653)	9/56	0.00364062	0.0846935	3.25221	18.2631	XBP1;TRIM41;VCAM1;TIMELESS;ADRB2;FCGR2B;TLR4;SNX6;LGMN
Negative Regulation Of Defense Response (GO:0031348)	14/112	0.00385994	0.089193	2.43064	13.5073	IL10RA;CGAS;AOAH;DTX4;TNFRSF1A;ZDHHC18;ITCH;SELENOS;ELF4;C1QBP;BANF1;SLC39A8;TRIM65;ATG5
Vascular Endothelial Growth Factor Receptor Signaling Pathway (GO:0048010)	6/28	0.00392341	0.0900552	4.62557	25.6293	MAPKAPK3;SLC31A1;MAPK14;PAK2;VAV1;VAV2
Fc-gamma Receptor Signaling Pathway Involved In Phagocytosis (GO:0038096)	5/20	0.00414505	0.0926715	5.65049	30.9977	LYN;HCK;FCGR2B;VAV1;VAV2
Negative Regulation Of Protein Localization To Cell Periphery (GO:1904376)	5/20	0.00414505	0.0926715	5.65049	30.9977	DAB2;PID1;CLTC;PPFIA1;RHOQ
Negative Regulation Of Protein Localization To Plasma Membrane (GO:1903077)	5/20	0.00414505	0.0926715	5.65049	30.9977	DAB2;PID1;CLTC;PPFIA1;RHOQ
Regulation Of Mitotic Spindle Assembly (GO:1901673)	5/20	0.00414505	0.0926715	5.65049	30.9977	PDCD6IP;VPS4B;CHMP1B;CHMP3;HSPA1B
Aerobic Electron Transport Chain (GO:0019646)	10/68	0.00433039	0.0961268	2.92917	15.9408	NDUFB7;UQCRB;UQCRQ;NDUFA3;NDUFA2;NDUFA1;SDHC;SDHD;COX7C;COX6B1
protein-RNA Complex Assembly (GO:0022618)	17/150	0.00435544	0.0961268	2.17665	11.833	RPL5;SCAF11;RPLP0;DDX23;RPS27L;RPSA;USP39;RPS19;AGO1;TGS1;SNRPG;RPL38;SNRPE;SRSF6;SF3B1;SNRPB;SRSF9
Regulation Of Interleukin-6 Production (GO:0032675)	14/114	0.00453217	0.0990748	2.38178	12.8534	CD74;CD84;XBP1;CYBA;POU2F2;AIF1;IL1A;CD200R1;SELENOS;ELF4;NCKAP1L;GAS6;TLR4;MYD88
Clathrin Coat Assembly (GO:0048268)	4/13	0.00462337	0.0990748	7.52962	40.484	CLTC;FCHO2;CLTA;PIK3C2A
Negative Regulation Of Bone Mineralization (GO:0030502)	4/13	0.00462337	0.0990748	7.52962	40.484	CCR1;SRGN;ECM1;ENPP1
Response To Chemokine (GO:1990868)	4/13	0.00462337	0.0990748	7.52962	40.484	WNK1;DOCK8;SH2B3;RHOA
Regulation Of Bone Mineralization (GO:0030500)	9/58	0.00463289	0.0990748	3.11914	16.764	SRGN;CCNA2;CCR1;P2RX7;ECM1;RXRA;BMP2K;ENPP1;TENT5A
Negative Regulation Of Protein Serine/Threonine Kinase Activity (GO:0071901)	11/80	0.00480798	0.101742	2.70928	14.4607	LYN;PTPN1;PKIB;CDKN1A;CDK5RAP1;PIK3CB;PKIG;MACROH2A1;SH2B3;DUSP7;LRP6
DNA-templated DNA Replication (GO:0006261)	10/69	0.00481671	0.101742	2.87937	15.3633	POLA1;HELB;PRIM1;GINS3;POLE3;MCM3;MCM4;MCMBP;MCM10;DNA2
Regulation Of Tumor Necrosis Factor Production (GO:0032680)	15/127	0.00487897	0.102378	2.27909	12.1312	CX3CR1;CD84;LY96;CYBA;IL1A;ZFP36;SELENOS;ELF4;RIPK1;GAS6;TLR4;CD33;CCR2;HAVCR2;PF4
7-Methylguanosine Cap Hypermethylation (GO:0036261)	3/7	0.00514417	0.102378	12.6982	66.9182	TGS1;SNRPG;SNRPE
RNA Capping (GO:0036260)	3/7	0.00514417	0.102378	12.6982	66.9182	TGS1;SNRPG;SNRPE
Fructose Metabolic Process (GO:0006000)	3/7	0.00514417	0.102378	12.6982	66.9182	KHSRP;SORD;KHK
Lymphocyte Apoptotic Process (GO:0070227)	3/7	0.00514417	0.102378	12.6982	66.9182	LMBR1L;CASP7;RIPK1
Negative Regulation Of Glucose Import (GO:0046325)	3/7	0.00514417	0.102378	12.6982	66.9182	PID1;SELENOS;ENPP1
Positive Regulation Of Arp2/3 Complex-Mediated Actin Nucleation (GO:2000601)	3/7	0.00514417	0.102378	12.6982	66.9182	CYFIP1;FCHSD2;BRK1
Positive Regulation Of Attachment Of Mitotic Spindle Microtubules To Kinetochore (GO:1902425)	3/7	0.00514417	0.102378	12.6982	66.9182	KAT2B;INCENP;BIRC5
Regulation Of Attachment Of Mitotic Spindle Microtubules To Kinetochore (GO:1902423)	3/7	0.00514417	0.102378	12.6982	66.9182	KAT2B;INCENP;BIRC5
Regulation Of Nitric Oxide Metabolic Process (GO:0080164)	3/7	0.00514417	0.102378	12.6982	66.9182	CX3CR1;SELENOS;RAC1
Regulation Of Type I Interferon Production (GO:0032479)	9/59	0.00520194	0.102933	3.05659	16.0738	POLA1;ITCH;TICAM2;CGAS;BANF1;DTX4;TANK;MYD88;ATG5
Regulation Of Mitotic Spindle Organization (GO:0060236)	7/39	0.00534212	0.103969	3.71146	19.4189	PDCD6IP;VPS4B;CHMP1B;CLTC;TACC3;CHMP3;HSPA1B
Mitochondrial ATP Synthesis Coupled Electron Transport (GO:0042775)	10/70	0.00534488	0.103969	2.83123	14.8119	NDUFB7;UQCRB;UQCRQ;NDUFA3;NDUFA2;NDUFA1;SDHC;SDHD;COX7C;COX6B1
Positive Regulation Of Protein Polymerization (GO:0032273)	10/70	0.00534488	0.103969	2.83123	14.8119	HCK;FCHSD2;RPS3;SLAIN2;NCKAP1L;SNX9;RAC1;MAPRE1;PFN1;ARF6
Negative Regulation Of T Cell Activation (GO:0050868)	8/49	0.00542676	0.104968	3.31198	17.2766	CD86;CEBPB;PLA2G2D;CD80;NCKAP1L;VSIG4;FCGR2B;HAVCR2
Modification-Dependent Protein Catabolic Process (GO:0019941)	20/192	0.00550841	0.105952	1.9814	10.3062	XBP1;SMURF2;RNF13;DTX3L;PSMD13;SMURF1;UBE2C;RNF19B;NEDD8;RNF7;UBE2G2;CBL;RCHY1;FBXL14;CHFR;CCAR1;HERPUD1;ITCH;KCTD10;RPS27A
Lamellipodium Organization (GO:0097581)	6/30	0.00562218	0.106723	4.23966	21.9658	ITGB1;CYFIP1;SNX2;SPATA13;RAC1;ARHGEF6
Multivesicular Body Organization (GO:0036257)	6/30	0.00562218	0.106723	4.23966	21.9658	PDCD6IP;VPS4B;CHMP1B;RAB27A;CHMP3;VPS36
Regulation Of DNA Repair (GO:0006282)	15/129	0.00564149	0.106723	2.23887	11.592	INO80C;SMARCD2;PCNA;SF3B3;CEBPG;EYA4;YEATS4;CCDC117;DEK;KAT2B;DEPDC1B;TRIM28;RPS3;TAF6;TAF5
Regulation Of Cytokine Production (GO:0001817)	18/167	0.0057842	0.108825	2.05732	10.6006	LYN;SRGN;SLC11A1;NFAM1;PIK3CD;ZBTB12;DTX4;TNFRSF1B;MAPK14;CCDC88B;POLA1;IL1A;CASP8;S100A13;IGF2BP2;PATZ1;FCGR2B;CCR2
Phosphorylation (GO:0016310)	37/429	0.00601306	0.109282	1.61446	8.25605	ROCK1;CERK;GMFG;PIK3CD;PIK3CB;STK4;CSF2RA;HK2;AURKA;NUAK1;ATG101;MKNK2;MAP3K20;NEK2;FNIP2;PAK2;MAP4K4;LYN;PLK4;CDC42BPG;NEK7;HASPIN;HCK;CDK6;STK24;INCENP;WNK1;STK17B;CDK1;BIRC5;PKN2;SGK3;TAF6;TOP1;TAF5;GAS6;HCST
Regulation Of mRNA Splicing, Via Spliceosome (GO:0048024)	12/94	0.00607056	0.109282	2.48754	12.6972	RBM3;RBM38;RBM47;REST;SNW1;RBM8A;WTAP;MAGOH;SRSF3;RBM7;SRSF6;SRSF9
Retrograde Transport, Endosome To Golgi (GO:0042147)	12/94	0.00607056	0.109282	2.48754	12.6972	SNX3;SNX2;HEATR5A;CLTC;RAB29;VPS54;DENND5A;VPS26A;SNX5;PLEKHJ1;VAMP3;SNX6
Ribosome Assembly (GO:0042255)	8/50	0.0061511	0.109282	3.23295	16.4593	RPL5;NPM1;RPS19;C1QBP;RPLP0;SBDS;RPS27L;RPSA
T Cell Proliferation (GO:0042098)	4/14	0.00618939	0.109282	6.7763	34.4569	LMBR1L;DOCK8;SLC11A1;MSN
Centromere Complex Assembly (GO:0034508)	4/14	0.00618939	0.109282	6.7763	34.4569	CENPE;MIS18A;MIS12;DLGAP5
Polarized Epithelial Cell Differentiation (GO:0030859)	4/14	0.00618939	0.109282	6.7763	34.4569	CDC42;MSN;ZDHHC7;RHOA
Positive Regulation Of Nuclear-Transcribed mRNA Catabolic Process, Deadenylation-Dependent Decay (GO:1900153)	4/14	0.00618939	0.109282	6.7763	34.4569	ZFP36;CNOT1;PABPC1;ZFP36L2
Positive Regulation Of Transcription From RNA Polymerase II Promoter Involved In Cellular Response To Chemical Stimulus (GO:1901522)	4/14	0.00618939	0.109282	6.7763	34.4569	XBP1;RBPJ;SMAD5;NFE2L2
Regulation Of Leukocyte Activation (GO:0002694)	4/14	0.00618939	0.109282	6.7763	34.4569	LYN;CD74;CD84;PLSCR1
Regulation Of Macrophage Differentiation (GO:0045649)	4/14	0.00618939	0.109282	6.7763	34.4569	CASP8;RIPK1;C1QC;PF4
Regulation Of Nuclear-Transcribed mRNA poly(A) Tail Shortening (GO:0060211)	4/14	0.00618939	0.109282	6.7763	34.4569	BTG2;ZFP36;CNOT1;PABPC1
Cellular Response To Low-Density Lipoprotein Particle Stimulus (GO:0071404)	5/22	0.00641649	0.111015	4.9852	25.1697	ITGB1;FCER1G;CD9;TLR4;MYD88
Negative Regulation Of Extrinsic Apoptotic Signaling Pathway In Absence Of Ligand (GO:2001240)	5/22	0.00641649	0.111015	4.9852	25.1697	IL1A;EYA4;HSPA1B;MCL1;PF4
Negative Regulation Of Myeloid Cell Differentiation (GO:0045638)	5/22	0.00641649	0.111015	4.9852	25.1697	ZFP36;CDK6;MAFB;PEX2;PF4
Negative Regulation Of Signal Transduction In Absence Of Ligand (GO:1901099)	5/22	0.00641649	0.111015	4.9852	25.1697	IL1A;EYA4;HSPA1B;MCL1;PF4
Plasma Membrane Organization (GO:0007009)	10/72	0.00653635	0.111656	2.73961	13.7813	P2RX7;PLSCR1;SERP1;CHMP1B;VPS4B;MYOF;PACSIN2;CHMP3;SNX9;ABCD1
Positive Regulation Of Angiogenesis (GO:0045766)	14/119	0.00663306	0.111656	2.26775	11.3743	ITGB1;XBP1;ECM1;BTG1;ANXA3;PIK3CD;FGF2;HK2;RHOB;MYDGF;IL1A;PDCL3;AGGF1;CD34
Leukocyte Cell-Cell Adhesion (GO:0007159)	6/31	0.00664809	0.111656	4.06986	20.4039	ITGB1;VCAM1;ROCK1;SEMA4D;MSN;F11R
Positive Regulation Of Mononuclear Cell Migration (GO:0071677)	6/31	0.00664809	0.111656	4.06986	20.4039	CCR1;C1QBP;GAS6;AIF1;CCR2;LGMN
Regulation Of Centrosome Duplication (GO:0010824)	6/31	0.00664809	0.111656	4.06986	20.4039	NPM1;PDCD6IP;VPS4B;CHMP1B;CEP131;CHMP3
Regulation Of Response To Biotic Stimulus (GO:0002831)	6/31	0.00664809	0.111656	4.06986	20.4039	CASP8;CGAS;SAMHD1;FCGR2B;BIRC3;NFE2L2
Receptor Internalization (GO:0031623)	8/51	0.0069465	0.116101	3.15759	15.6917	ITGB1;ITCH;FCER1G;RAB31;CLTC;CD9;GRB2;GTF2H2
Positive Regulation Of DNA Metabolic Process (GO:0051054)	13/108	0.00721635	0.120028	2.32656	11.4732	INO80C;CTC1;PCNA;GINS3;CEBPG;EYA4;BAZ1A;CCDC117;FGF2;DEPDC1B;TRIM28;RPS3;DNA2
Golgi Vesicle Transport (GO:0048193)	20/197	0.00728723	0.120625	1.92492	9.47374	COPB2;SEC24B;ATL3;GOSR2;GOLPH3L;COPZ2;TEX261;TRAPPC8;COPZ1;SNX3;SNX2;RER1;RP2;RAB29;KIF1C;PREB;TMED5;CNIH4;RAB8B;BET1
mRNA Metabolic Process (GO:0016071)	11/85	0.00760878	0.121885	2.52555	12.3208	ZFP36;SFPQ;SCAF11;HNRNPA2B1;DHX15;U2AF1;USP39;ZFP36L2;LSM3;HSPA1B;SRSF9
Positive Regulation Of Cellular Catabolic Process (GO:0031331)	16/146	0.00766118	0.121885	2.09432	10.2027	SH3GLB1;PTPN1;DTX3L;ROCK1;PIK3CB;PIK3C2A;TNFRSF1B;P2RX7;ITCH;ATG101;CNOT1;KHSRP;ULK2;SNX9;ABCD1;TRIM65
Regulation Of Defense Response (GO:0031347)	12/97	0.00778333	0.121885	2.39936	11.6508	LACC1;HCK;SBNO2;CASP8;TMSB4X;CGAS;SAMHD1;FCGR2B;MYD88;NFE2L2;CCR2;BIRC3
Negative Regulation Of Innate Immune Response (GO:0045824)	8/52	0.00781714	0.121885	3.08567	14.9699	ZDHHC18;RPS19;CGAS;BANF1;VSIG4;DTX4;SAMHD1;ATG5
Nuclear Membrane Reassembly (GO:0031468)	5/23	0.00782798	0.121885	4.708	22.834	VPS4B;CHMP1B;REEP3;CHMP3;BANF1
Positive Regulation Of Cell-Substrate Junction Organization (GO:0150117)	5/23	0.00782798	0.121885	4.708	22.834	ROCK1;RAC1;ARF6;LIMS1;MAP4K4
DNA Topological Change (GO:0006265)	3/8	0.0078905	0.121885	10.158	49.1861	TOP2A;HMGB2;TOP1
Negative Regulation Of Chromosome Organization (GO:2001251)	3/8	0.0078905	0.121885	10.158	49.1861	TOP2A;ESPL1;WAPL
Negative Regulation Of Leukocyte Degranulation (GO:0043301)	3/8	0.0078905	0.121885	10.158	49.1861	CD84;NCKAP1L;FCGR2B
Negative Regulation Of Regulated Secretory Pathway (GO:1903306)	3/8	0.0078905	0.121885	10.158	49.1861	RAP1B;REST;RAP1A
p38MAPK Cascade (GO:0038066)	3/8	0.0078905	0.121885	10.158	49.1861	ZFP36;MAP3K20;MAPK14
Regulation Of Interleukin-23 Production (GO:0032667)	3/8	0.0078905	0.121885	10.158	49.1861	RAC1;TLR4;MYD88
Regulation Of Macrophage Migration (GO:1905521)	3/8	0.0078905	0.121885	10.158	49.1861	CX3CR1;CD200R1;MTUS1
Regulation Of mRNA Stability (GO:0043488)	10/74	0.00792425	0.121885	2.65371	12.8382	RBM38;ZFP36;NPM1;TAF15;ROCK1;KHSRP;SLC11A1;TENT5A;PABPC1;ZFP36L2
3'-UTR-mediated mRNA Destabilization (GO:0061158)	4/15	0.00807141	0.121885	6.15995	29.6874	ZFP36;KHSRP;TARDBP;ZFP36L2
B Cell Mediated Immunity (GO:0019724)	4/15	0.00807141	0.121885	6.15995	29.6874	CD74;FCER1G;IL21R;FCGR2B
Endoplasmic Reticulum To Cytosol Transport (GO:1903513)	4/15	0.00807141	0.121885	6.15995	29.6874	SELENOS;DERL1;SEC61B;HERPUD1
Midbody Abscission (GO:0061952)	4/15	0.00807141	0.121885	6.15995	29.6874	PDCD6IP;VPS4B;CHMP1B;CHMP3
Negative Regulation Of Endoplasmic Reticulum Stress-Induced Intrinsic Apoptotic Signaling Pathway (GO:1902236)	4/15	0.00807141	0.121885	6.15995	29.6874	PTPN1;XBP1;SELENOS;HERPUD1
Regulation Of Clathrin-Dependent Endocytosis (GO:2000369)	4/15	0.00807141	0.121885	6.15995	29.6874	DAB2;BMP2K;PIK3CB;PROM2
Regulation Of Gene Expression (GO:0010468)	82/1127	0.00840557	0.126215	1.35101	6.4563	RPL5;PID1;BTG1;NAB1;PHF1;HFE;PDCD5;CHD7;PIK3CD;YEATS4;PIK3CB;RBPJ;BACH1;FGF2;AFF1;CRKL;CASP8;KHSRP;SLC39A8;CD34;HAVCR2;RPS7;SLC11A1;SORD;BAZ1A;PARP9;SAP30;PTBP3;RBL2;IL1A;KAT2B;PLSCR1;SFPQ;RBL1;SMO;KAT6A;HCLS1;GAS6;TLR4;DNMT1;CEBPB;SF3B3;ROCK1;ILDR1;MACROH2A1;AIF1;AURKA;POLR2A;MIER1;RPS3;GPBP1L1;RIPK1;IGF2BP2;PATZ1;LYN;CCR1;RBM38;MSR1;CD74;ZFHX3;DENND4A;NONO;RAB27A;NFXL1;MSN;ZBTB12;MAPK14;SMAD5;P…
Negative Regulation Of Macromolecule Biosynthetic Process (GO:0010558)	12/98	0.00843141	0.126215	2.37134	11.325	BTG2;CDKN1A;SELENOS;CNOT1;CLTC;RPS3;ENPP1;RPL13A;IGF2BP2;TYMS;LSM14A;PF4
Endosome Organization (GO:0007032)	8/53	0.00876723	0.129552	3.01694	14.2904	PLEKHF2;WASHC4;SNX3;USP8;VPS18;RAB27A;PLEKHJ1;CORO1C
Regulation Of Alternative mRNA Splicing, Via Spliceosome (GO:0000381)	8/53	0.00876723	0.129552	3.01694	14.2904	RBM38;RBM47;REST;RBM8A;WTAP;MAGOH;RBM7;SRSF6
Regulation Of Cyclin-Dependent Protein Kinase Activity (GO:1904029)	8/53	0.00876723	0.129552	3.01694	14.2904	CCNA2;CCNB2;CCNK;CDKN1A;CCND1;SERTAD1;CCNG2;CDC25A
T Cell Activation (GO:0042110)	13/111	0.00903325	0.132141	2.25498	10.6138	CD86;LMBR1L;CD74;CD84;CD80;CHD7;MSN;PIK3CD;LFNG;CASP8;MFAP3;SLAMF9;RAB29
Negative Regulation Of Inflammatory Response (GO:0050728)	13/111	0.00903325	0.132141	2.25498	10.6138	LYN;IL10RA;AOAH;TNFRSF1B;MAPK14;TNFRSF1A;HCK;CD200R1;RPS19;SELENOS;ELF4;SLC39A8;TRIM65
Negative Regulation Of Endocytosis (GO:0045806)	6/33	0.00909595	0.132141	3.76799	17.7093	SNX3;PLSCR1;RAC1;FCGR2B;PROM2;ARF6
Regulation Of Protein Polymerization (GO:0032271)	6/33	0.00909595	0.132141	3.76799	17.7093	FCHSD2;RASA1;COTL1;ARHGAP18;HCLS1;PFN1
Protein Phosphorylation (GO:0006468)	41/500	0.00922692	0.13348	1.52797	7.15952	ROCK1;GMFG;PIK3CD;PRKX;STK4;CSF2RA;AURKA;NUAK1;ATG101;MKNK2;MAP3K20;NEK2;RIPK1;FNIP2;PAK2;MAP4K4;LYN;PLK4;MAP3K3;CDC42BPG;NEK7;HASPIN;MAPK14;HCK;CDK6;MAPKAPK3;STK24;INCENP;WNK1;STK17B;CDK1;BIRC5;ULK2;PKN2;SGK3;TAF6;TOP1;TAF5;GAS6;HCST;TLR4
Positive Regulation Of Apoptotic Process (GO:0043065)	25/270	0.00938323	0.133773	1.73992	8.1234	TOP2A;ITGB1;TNFAIP8;BTG1;PDCD5;PRDM11;STK4;CCAR1;SAV1;CASP8;FAM162A;C1QBP;CASP3;RPS3;MAP3K20;CASP2;RIPK1;TGM2;MCL1;RPS6;CFLAR;DUSP6;RHOB;REST;STK17B
RNA Splicing, Via Transesterification Reactions (GO:0000375)	5/24	0.00944144	0.133773	4.45997	20.7953	SF3B3;SCAF11;KHSRP;DDX23;SF3B1
Positive Regulation Of Cell Cycle G2/M Phase Transition (GO:1902751)	5/24	0.00944144	0.133773	4.45997	20.7953	NPM1;CCND1;VPS4B;CDK1;CDC25A
Protein Exit From Endoplasmic Reticulum (GO:0032527)	5/24	0.00944144	0.133773	4.45997	20.7953	SELENOS;DERL1;PREB;SEC61B;HERPUD1
Regulation Of Endoplasmic Reticulum Stress-Induced Intrinsic Apoptotic Signaling Pathway (GO:1902235)	5/24	0.00944144	0.133773	4.45997	20.7953	PTPN1;XBP1;SELENOS;FCGR2B;HERPUD1
Small GTPase Mediated Signal Transduction (GO:0007264)	13/112	0.00971258	0.137008	2.23209	10.3442	USP8;CDKN1A;RGS19;ARHGAP18;FGF2;CRKL;CCNA2;NRAS;RIT1;ARHGAP30;GRB2;RAC1;RAPGEF5
Cytokine-Mediated Signaling Pathway (GO:0019221)	24/257	0.00974933	0.137008	1.75587	8.13068	CCR1;LYN;FCER1G;ADIPOR1;TNFRSF1B;CBL;CSF2RA;TXNDC17;TNFRSF1A;NFKBIA;HCK;IL1A;IL1RL1;TMSB4X;MFAP3;TRAF5;IL21R;RIPK1;IL18R1;MYD88;CCR2;LIMS1;PF4;BIRC3
Positive Regulation Of T Cell Proliferation (GO:0042102)	9/65	0.0098316	0.137602	2.72823	12.6103	CD86;CCDC88B;PNP;VCAM1;CD80;RPS3;NCKAP1L;AIF1;CCR2
Regulation Of Mitotic Cell Cycle (GO:0007346)	14/125	0.0101089	0.14091	2.14449	9.85251	ANAPC13;BTG2;BTG1;NEK7;MKI67;CKS1B;AURKA;SDCBP;CDC26;EIF4EBP1;NEK2;PKN2;DLGAP5;LGMN
Alternative mRNA Splicing, Via Spliceosome (GO:0000380)	4/16	0.0102928	0.141715	5.64632	25.8393	RBM17;HNRNPM;SFPQ;SRSF6
Negative Regulation Of Inflammatory Response To Antigenic Stimulus (GO:0002862)	4/16	0.0102928	0.141715	5.64632	25.8393	LYN;HCK;SELENOS;MAPK14
Positive Regulation Of Telomere Capping (GO:1904355)	4/16	0.0102928	0.141715	5.64632	25.8393	PKIB;TNKS2;NEK7;NEK2
Actomyosin Structure Organization (GO:0031032)	10/77	0.0104182	0.141715	2.53448	11.5679	ITGB1;ALKBH4;WDR1;ROCK1;TMOD3;EPB41L2;CDC42BPG;TNFAIP1;F11R;RHOA
Positive Regulation Of Response To Stimulus (GO:0048584)	10/77	0.0104182	0.141715	2.53448	11.5679	INO80C;DEPDC1B;PCNA;TRIM28;CD80;CEBPG;EYA4;RPS3;CCDC117;FCGR2B
Negative Regulation Of Intracellular Signal Transduction (GO:1902532)	22/231	0.0104547	0.141715	1.79341	8.17921	LYN;SORD;PIK3CB;NOC2L;ADIPOR1;MAPK14;TANK;DUSP6;CD2AP;HERPUD1;DUSP7;ARHGAP12;P2RX7;NUAK1;CASP8;BANK1;TMSB4X;SLC39A8;RIPK1;FNIP1;SH2B3;CD22
Positive Regulation Of Phosphorylation (GO:0042327)	22/231	0.0104547	0.141715	1.79341	8.17921	LYN;CD74;CDKN1A;SEMA4D;STK4;FGF2;CRKL;CCNA2;MYDGF;SDCBP;MOB1A;DAB2;CCND1;INCENP;BIRC5;NCKAP1L;RIPK1;RAC1;WDFY2;GAS6;FNIP1;PROM2
Cellular Response To Amyloid-Beta (GO:1904646)	6/34	0.0105347	0.142239	3.63322	16.5424	VCAM1;ADRB2;FCGR2B;TLR4;SNX6;LGMN
Positive Regulation Of Programmed Cell Death (GO:0043068)	23/245	0.0105856	0.142368	1.76552	8.03004	TOP2A;ITGB1;GBP5;TNFAIP8;PDCD5;RPS6;CFLAR;STK4;DUSP6;CCAR1;RHOB;SAV1;REST;CASP8;FAM162A;C1QBP;STK17B;CASP3;MAP3K20;CASP2;RIPK1;TGM2;MCL1
Hemopoiesis (GO:0030097)	12/101	0.0106307	0.142418	2.29104	10.4105	LYN;CEBPB;KAT6A;GLRX5;MKNK2;SBDS;PBXIP1;PRKX;CD34;SH2B3;KLF3;ZFP36L2
Regulation Of I-kappaB kinase/NF-kappaB Signaling (GO:0043122)	22/232	0.0109611	0.145247	1.78478	8.05541	CD74;MAP3K3;ECM1;TICAM2;CFLAR;TANK;RHOA;TNFRSF1A;BST2;AKAP13;CASP8;MIER1;TRAF5;TIFA;S100A13;DHX15;PELI1;SLC39A8;RIPK1;TAB2;MYD88;BIRC3
Regulation Of Angiogenesis (GO:0045765)	20/205	0.0110819	0.145247	1.84089	8.2885	ITGB1;XBP1;ECM1;BTG1;ROCK1;ANXA3;PIK3CD;FGF2;HK2;RHOB;MYDGF;IL1A;PDCL3;AGO1;STAB1;AGGF1;GLUL;CD34;CCR2;PF4
Lamellipodium Assembly (GO:0030032)	5/25	0.0112697	0.145247	4.23675	19.0045	ITGB1;CYFIP1;SPATA13;RAC1;ARHGEF6
Negative Regulation Of Protein Localization To Membrane (GO:1905476)	5/25	0.0112697	0.145247	4.23675	19.0045	DAB2;PID1;CLTC;PPFIA1;RHOQ
Negative Regulation Of Stress Fiber Assembly (GO:0051497)	5/25	0.0112697	0.145247	4.23675	19.0045	WAS;PPFIA1;F11R;PFN1;PAK2
Positive Regulation Of T Cell Migration (GO:2000406)	5/25	0.0112697	0.145247	4.23675	19.0045	WNK1;DOCK8;AIF1;RHOA;CCR2
Regulation Of B Cell Activation (GO:0050864)	5/25	0.0112697	0.145247	4.23675	19.0045	THEMIS2;BANK1;FCGR2B;ZFP36L2;CD22
B Cell Homeostasis (GO:0001782)	3/9	0.011348	0.145247	8.46457	37.9104	LYN;DOCK11;NCKAP1L
Endothelial Tube Morphogenesis (GO:0061154)	3/9	0.011348	0.145247	8.46457	37.9104	RBPJ;RHOA;RHOB
Kinetochore Assembly (GO:0051382)	3/9	0.011348	0.145247	8.46457	37.9104	CENPE;MIS12;DLGAP5
Positive Regulation Of Leukocyte Apoptotic Process (GO:2000108)	3/9	0.011348	0.145247	8.46457	37.9104	LYN;PIK3CD;PIK3CB
Regulation Of Mast Cell Activation (GO:0033003)	3/9	0.011348	0.145247	8.46457	37.9104	LYN;CD84;PLSCR1
Cytosolic Transport (GO:0016482)	14/127	0.0115405	0.147163	2.10631	9.39811	SYS1;CLTC;VPS26A;SNX2;HEATR5A;RAB29;ANKFY1;PIP4K2A;VPS54;DENND5A;SNX5;PLEKHJ1;SNX6;VAMP3
Peptidyl-Serine Modification (GO:0018209)	17/166	0.0117035	0.14869	1.94126	8.63445	ROCK1;NEK7;PRKX;STK4;MAPK14;AURKA;MAPKAPK3;WNK1;MKNK2;MAP3K20;CDK1;ULK2;SGK3;PKN2;TOP1;GAS6;PAK2
Negative Regulation Of Response To Biotic Stimulus (GO:0002832)	7/45	0.011799	0.148806	3.12445	13.8717	ZDHHC18;ITCH;C1QBP;CGAS;BANF1;DTX4;ATG5
Positive Regulation Of mRNA Catabolic Process (GO:0061014)	7/45	0.011799	0.148806	3.12445	13.8717	BTG2;ZFP36;ROCK1;CNOT1;KHSRP;PABPC1;ZFP36L2
Positive Regulation Of Substrate Adhesion-Dependent Cell Spreading (GO:1900026)	6/35	0.0121276	0.150307	3.50775	15.4772	CDC42;C1QBP;RAC1;TRIOBP;CRKL;LIMS1
Positive Regulation Of Telomere Maintenance Via Telomere Lengthening (GO:1904358)	6/35	0.0121276	0.150307	3.50775	15.4772	PKIB;TNKS2;NEK7;HNRNPA2B1;NEK2;CCT4
Regulation Of G2/M Transition Of Mitotic Cell Cycle (GO:0010389)	6/35	0.0121276	0.150307	3.50775	15.4772	CDKN1A;CDK6;CCND1;VPS4B;CDK1;CDC25A
Regulation Of Cellular Senescence (GO:2000772)	6/35	0.0121276	0.150307	3.50775	15.4772	MAP3K3;NUAK1;CDK6;RBL1;CGAS;B2M
Regulation Of Reactive Oxygen Species Metabolic Process (GO:2000377)	8/56	0.0121363	0.150307	2.82793	12.4756	CDKN1A;PID1;SORD;RIPK1;ROMO1;GRB2;RAC1;MAPK14
Lymphocyte Differentiation (GO:0030098)	11/91	0.0124852	0.154073	2.33539	10.2365	ITGB1;LMBR1L;LFNG;KLF6;VCAM1;NFAM1;CHD7;CEBPG;PIK3CD;IKZF1;FNIP1
Positive Regulation Of Protein Phosphorylation (GO:0001934)	32/377	0.012553	0.154357	1.58322	6.931	CX3CR1;CDKN1A;CD80;HFE;STK4;FGF2;CRKL;MYDGF;SDCBP;RAP1A;CCND1;SNX9;RIPK1;RAC1;FNIP1;PAK2;FNIP2;PROM2;LYN;CD74;SEMA4D;CCNA2;CENPE;MOB1A;DAB2;BANK1;INCENP;HCLS1;BIRC5;TAB2;WDFY2;GAS6
Keratan Sulfate Metabolic Process (GO:0042339)	4/17	0.0128744	0.154988	5.21171	22.684	B3GNT3;ST3GAL6;GNS;B4GALT4
Leukocyte Tethering Or Rolling (GO:0050901)	4/17	0.0128744	0.154988	5.21171	22.684	CX3CR1;ITGB1;VCAM1;ROCK1
Negative Regulation Of Leukocyte Activation (GO:0002695)	4/17	0.0128744	0.154988	5.21171	22.684	CD84;FCGR2B;CD33;HAVCR2
Regulation Of Inflammatory Response To Antigenic Stimulus (GO:0002861)	4/17	0.0128744	0.154988	5.21171	22.684	LYN;HCK;PLA2G2D;MAPK14
Retrograde Protein Transport, ER To Cytosol (GO:0030970)	4/17	0.0128744	0.154988	5.21171	22.684	SELENOS;DERL1;SEC61B;HERPUD1
Toll-Like Receptor 4 Signaling Pathway (GO:0034142)	4/17	0.0128744	0.154988	5.21171	22.684	TICAM2;LY96;TLR4;MYD88
Double-Strand Break Repair (GO:0006302)	17/168	0.0130751	0.156855	1.91534	8.30692	DTX3L;CDCA5;HMGB2;MRPL36;PARP9;SAMHD1;PALB2;RAD51AP1;SEM1;POLA1;DEPDC1B;SFPQ;NSMCE4A;RFWD3;RPA3;DNA2;CYREN
Regulation Of mRNA Catabolic Process (GO:0061013)	7/46	0.0132637	0.157656	3.04417	13.1591	ZFP36;RBM8A;CNOT1;KHSRP;MAGOH;CASC3;ZFP36L2
Wnt Signaling Pathway, Planar Cell Polarity Pathway (GO:0060071)	5/26	0.013325	0.157656	4.03478	17.4227	CDC42;SMURF2;SMURF1;RAC1;RHOA
Nuclear Membrane Organization (GO:0071763)	5/26	0.013325	0.157656	4.03478	17.4227	VPS4B;CHMP1B;CHMP3;TARDBP;TOR1AIP1
Regulation Of Keratinocyte Differentiation (GO:0045616)	5/26	0.013325	0.157656	4.03478	17.4227	ZFP36;ROCK1;NCOA3;SRSF6;MACROH2A1
B Cell Activation (GO:0042113)	11/92	0.0134874	0.159031	2.30643	9.93151	CD86;ITGB1;KLF6;CASP8;VCAM1;BANK1;NFAM1;CEBPG;PIK3CD;FNIP1;CD22
Positive Regulation Of Signaling Receptor Activity (GO:2000273)	6/36	0.0138824	0.16313	3.39065	14.5022	ITGB1;NCF1;HFE;NCOA3;ADRB2;CCR2
Response To Molecule Of Bacterial Origin (GO:0002237)	9/69	0.0143092	0.167573	2.54581	10.8117	MAPKAPK3;SLC11A1;HMGB2;PELI1;ERBIN;LY96;TAB2;FCGR2B;TLR4
Positive Regulation Of Cell Cycle Process (GO:0090068)	13/118	0.014664	0.171147	2.10387	8.88327	PLK4;SMC4;RHOA;SMC2;AURKA;CDC42;IL1A;PLSCR1;RACGAP1;INCENP;MAP3K20;BIRC5;PKN2
mRNA Transport (GO:0051028)	8/58	0.0148563	0.171534	2.71452	11.4263	SLBP;ZFP36;RBM8A;MAGOH;HNRNPA2B1;SRSF3;CASC3;NXT2
T Cell Chemotaxis (GO:0010818)	3/10	0.0155455	0.171534	7.25496	30.2095	PIK3CD;CCR2;CXCL16
Establishment Of Epithelial Cell Apical/Basal Polarity (GO:0045198)	3/10	0.0155455	0.171534	7.25496	30.2095	CDC42;MSN;RHOA
Mitotic Spindle Elongation (GO:0000022)	3/10	0.0155455	0.171534	7.25496	30.2095	RACGAP1;INCENP;BIRC5
Mitotic Spindle Midzone Assembly (GO:0051256)	3/10	0.0155455	0.171534	7.25496	30.2095	RACGAP1;INCENP;BIRC5
Positive Regulation Of Actin Nucleation (GO:0051127)	3/10	0.0155455	0.171534	7.25496	30.2095	CYFIP1;FCHSD2;BRK1
Positive Regulation Of Attachment Of Spindle Microtubules To Kinetochore (GO:0051987)	3/10	0.0155455	0.171534	7.25496	30.2095	KAT2B;INCENP;BIRC5
Protein auto-ADP-ribosylation (GO:0070213)	3/10	0.0155455	0.171534	7.25496	30.2095	TNKS2;PARP12;PARP8
Regulation Of B Cell Apoptotic Process (GO:0002902)	3/10	0.0155455	0.171534	7.25496	30.2095	LYN;FNIP1;NOC2L
Regulation Of Chromatin Binding (GO:0035561)	3/10	0.0155455	0.171534	7.25496	30.2095	DTX3L;PARP9;WAPL
Cortical Cytoskeleton Organization (GO:0030865)	5/27	0.0156185	0.171534	3.85118	16.0182	ROCK1;FHOD1;NCKAP1L;RAC1;RHOQ
Positive Regulation Of Filopodium Assembly (GO:0051491)	5/27	0.0156185	0.171534	3.85118	16.0182	CDC42;DOCK11;MIEN1;ARAP1;RHOQ
Positive Regulation Of Mitotic Cell Cycle (GO:0045931)	5/27	0.0156185	0.171534	3.85118	16.0182	KLHL18;EIF4EBP1;PKN2;AURKA;LGMN
Regulation Of Extrinsic Apoptotic Signaling Pathway In Absence Of Ligand (GO:2001239)	5/27	0.0156185	0.171534	3.85118	16.0182	IL1A;EYA4;HSPA1B;MCL1;PF4
Regulation Of Inflammatory Response (GO:0050727)	22/240	0.0157594	0.171534	1.71854	7.1325	IL10RA;AOAH;TNFRSF1B;TNFRSF1A;NFKBIA;LACC1;HCK;CD200R1;SBNO2;SELENOS;ELF4;TMSB4X;SLC39A8;RIPK1;TLR4;TRIM65;MYD88;GPSM3;SNX6;CCR2;VAMP3;BIRC3
Regulation Of Ossification (GO:0030278)	6/37	0.0158068	0.171534	3.2811	13.6077	ECM1;BMP2K;LRP4;ENPP1;TENT5A;RBPJ
Positive Regulation Of DNA Replication (GO:0045740)	4/18	0.0158345	0.171534	4.83919	20.0612	CTC1;PCNA;BAZ1A;DNA2
Positive Regulation Of Cytokine Production Involved In Inflammatory Response (GO:1900017)	4/18	0.0158345	0.171534	4.83919	20.0612	GBP5;TICAM2;TLR4;MYD88
Positive Regulation Of Focal Adhesion Assembly (GO:0051894)	4/18	0.0158345	0.171534	4.83919	20.0612	ROCK1;RAC1;LIMS1;MAP4K4
Positive Regulation Of Interleukin-4 Production (GO:0032753)	4/18	0.0158345	0.171534	4.83919	20.0612	CD86;CEBPB;FCER1G;HAVCR2
Regulation Of Exosomal Secretion (GO:1903541)	4/18	0.0158345	0.171534	4.83919	20.0612	SDCBP;PDCD6IP;VPS4B;CHMP3
Regulation Of Lymphocyte Proliferation (GO:0050670)	4/18	0.0158345	0.171534	4.83919	20.0612	MYDGF;LST1;TNFRSF1B;CD22
Positive Regulation Of Tumor Necrosis Factor Superfamily Cytokine Production (GO:1903557)	10/82	0.0158431	0.171534	2.35785	9.77334	CD86;IL1A;CD84;LY96;CYBA;RIPK1;TLR4;CCR2;HAVCR2;PF4
DNA-templated Transcription (GO:0006351)	19/199	0.0161087	0.173863	1.79627	7.41571	MEF2A;GCM2;IVNS1ABP;CCNK;XBP1;CBFB;CEBPD;GTF3C6;GTF2H2;DEK;PMF1;ZFP36L2;MAF;FUBP3;POLR2A;TAF6;TAF5;PTMA;POLR2K
Positive Regulation Of T Cell Activation (GO:0050870)	12/107	0.0163325	0.175727	2.14566	8.82851	CD86;CCDC88B;XBP1;SMARCD2;PNP;VCAM1;CD80;DOCK8;NCKAP1L;B2M;AIF1;CCR2
Cellular Defense Response (GO:0006968)	7/48	0.0165761	0.176147	2.89537	11.8704	CX3CR1;ITGB1;NCF1;NCF2;CLEC5A;LY96;CCR2
Cellular Response To Mechanical Stimulus (GO:0071260)	7/48	0.0165761	0.176147	2.89537	11.8704	CNN2;CASP8;CASP2;F11R;TLR4;MYD88;TNFRSF1A
Cellular Response To Radiation (GO:0071478)	7/48	0.0165761	0.176147	2.89537	11.8704	RAD51AP1;CDKN1A;DEPDC1B;GRB2;MAPK14;TANK;RHOB
Post-Translational Protein Modification (GO:0043687)	7/48	0.0165761	0.176147	2.89537	11.8704	CCNA2;TNKS2;RNF7;ESCO2;PARP9;PARP12;PARP8
Negative Regulation Of Response To External Stimulus (GO:0032102)	15/146	0.0167236	0.177168	1.94656	7.96326	IL10RA;CGAS;AOAH;DTX4;FGF2;TNFRSF1A;ZDHHC18;ITCH;SELENOS;ELF4;C1QBP;BANF1;SLC39A8;TRIM65;ATG5
Regulation Of GTPase Activity (GO:0043087)	20/214	0.0170835	0.180425	1.75464	7.14077	ARHGAP11A;ITGB1;SEMA4D;DOCK8;WDR41;ARAP1;VAV1;VAV2;ARHGAP12;PREX1;DOCK11;RAP1A;WNK1;RGS1;SNX9;RAPGEF5;PROM2;MAP4K4;LIMS1;TGM2
Membrane Fission (GO:0090148)	6/38	0.0179079	0.187979	3.17839	12.7851	SH3GLB1;VPS4B;CHMP1B;CHMP3;VPS36;CORO1C
Response To Transforming Growth Factor Beta (GO:0071559)	6/38	0.0179079	0.187979	3.17839	12.7851	ZFHX3;ROCK1;PDCD5;ZFP36L2;CRKL;LIMS1
Positive Regulation Of Phagocytosis (GO:0050766)	8/60	0.0179933	0.1883	2.60984	10.4857	FCER1G;RAB31;SLC11A1;RAB27A;CYBA;NCKAP1L;GAS6;FCGR2B
Positive Regulation Of Supramolecular Fiber Organization (GO:1902905)	11/96	0.0181139	0.188907	2.19743	8.81404	USP8;HCK;FCHSD2;RPS3;SLAIN2;NCKAP1L;SNX9;RAC1;MAPRE1;PFN1;ARF6
Negative Regulation Of Actin Filament Bundle Assembly (GO:0032232)	5/28	0.018161	0.188907	3.68354	14.7654	WAS;PPFIA1;F11R;PFN1;PAK2
Positive Regulation Of Cell Migration (GO:0030335)	24/272	0.0184448	0.191282	1.64835	6.5818	CCR1;ITGB1;XBP1;SMURF2;SEMA4D;ARHGEF39;PIK3CD;AIF1;CCAR1;CRKL;CXCL16;CCNA2;CDC42;SDCBP;NIPBL;DAB2;MIEN1;SMO;C1QBP;CPNE3;NCKAP1L;PFN1;CCR2;MAP4K4
Ribosomal Small Subunit Biogenesis (GO:0042274)	10/84	0.0185163	0.191446	2.29388	9.15054	NPM1;RPS19;RPS7;RPS8;WDR3;RPS6;NOL7;RPS27L;RPSA;RPS24
Non-Membrane-Bounded Organelle Assembly (GO:0140694)	14/135	0.0189011	0.19484	1.96621	7.80297	DAZAP2;NPM1;TMOD3;STARD9;NEK7;MIS12;LSM3;CENPE;RPS3;NEK2;E2F4;MAPRE1;LSM14A;DLGAP5
Cortical Actin Cytoskeleton Organization (GO:0030866)	4/19	0.0191885	0.196625	4.51634	17.8551	ROCK1;FHOD1;NCKAP1L;RHOQ
Nucleotide Biosynthetic Process (GO:0009165)	4/19	0.0191885	0.196625	4.51634	17.8551	RRM2;PNP;PRPSAP2;GART
Protein Autophosphorylation (GO:0046777)	16/162	0.01938	0.197998	1.86321	7.3476	LYN;MAP3K3;PRKX;STK4;AURKA;HCK;MAPKAPK3;STK24;ATG101;STK17B;MKNK2;MAP3K20;ULK2;NEK2;RIPK1;PAK2
Response To Lipid (GO:0033993)	12/110	0.0199288	0.202232	2.07964	8.14302	RXRA;MAPKAPK3;GPX3;SLC11A1;VPS4B;ILDR1;HMGB2;PELI1;ERBIN;LY96;TAB2;TLR4
Cellular Respiration (GO:0045333)	10/85	0.0199706	0.202232	2.26318	8.85693	NDUFB7;UQCRB;UQCRQ;NDUFA3;NDUFA2;NDUFA1;SDHC;ETFB;COX7C;COX6B1
Macromolecule Catabolic Process (GO:0009057)	10/85	0.0199706	0.202232	2.26318	8.85693	SH3GLB1;CASP7;RNASEH1;SMURF1;CASP3;PPP1R8;RIPK1;EXOSC3;DNASE1L1;LGMN
Regulation Of Cell Motility (GO:2000145)	13/123	0.0200992	0.202937	2.0077	7.84424	ROCK1;WAS;ARHGAP18;PRKX;FGF2;RHOA;RHOB;CDK6;TMSB4X;SPATA13;SGK3;PKN2;RAC1
Positive Regulation Of Cytokinesis (GO:0032467)	6/39	0.0201926	0.203284	3.08192	12.027	CDC42;RACGAP1;INCENP;BIRC5;PKN2;RHOA
Negative Regulation Of Glucose Transmembrane Transport (GO:0010829)	3/11	0.0204997	0.203402	6.34776	24.6759	PID1;SELENOS;ENPP1
Negative Regulation Of Leukocyte Apoptotic Process (GO:2000107)	3/11	0.0204997	0.203402	6.34776	24.6759	SELENOS;HCLS1;GAS6
Phosphatidylinositol-3-Phosphate Biosynthetic Process (GO:0036092)	3/11	0.0204997	0.203402	6.34776	24.6759	PIK3CD;PIK3CB;PIK3C2A
Positive Regulation Of Metaphase/Anaphase Transition Of Cell Cycle (GO:1902101)	3/11	0.0204997	0.203402	6.34776	24.6759	ESPL1;UBE2C;DLGAP5
Positive Regulation Of Mitotic Metaphase/Anaphase Transition (GO:0045842)	3/11	0.0204997	0.203402	6.34776	24.6759	ESPL1;UBE2C;DLGAP5
MAPK Cascade (GO:0000165)	11/98	0.0208266	0.204452	2.14668	8.31094	MEF2A;MAP3K3;ZFP36;NRAS;MAP3K20;CDK1;MAPK14;ZFP36L2;DUSP6;DUSP7;MAP4K4
Positive Regulation Of Protein-Containing Complex Assembly (GO:0031334)	11/98	0.0208266	0.204452	2.14668	8.31094	SH3GLB1;RAP1B;GBP5;DEPDC1B;NEK7;RPS3;BRK1;FNIP1;TLR4;FNIP2;MYD88
Multivesicular Body Assembly (GO:0036258)	5/29	0.0209618	0.204452	3.52987	13.6432	PDCD6IP;VPS4B;CHMP1B;CHMP3;VPS36
Positive Regulation Of Microtubule Polymerization (GO:0031116)	5/29	0.0209618	0.204452	3.52987	13.6432	RPS3;SLAIN2;RAC1;MAPRE1;HSPA1B
Regulation Of Establishment Of Planar Polarity (GO:0090175)	5/29	0.0209618	0.204452	3.52987	13.6432	CDC42;SMURF2;SMURF1;RAC1;RHOA
Regulation Of Spindle Assembly (GO:0090169)	5/29	0.0209618	0.204452	3.52987	13.6432	PDCD6IP;VPS4B;CHMP1B;CHMP3;HSPA1B
Mitotic Cell Cycle Phase Transition (GO:0044772)	12/111	0.0212495	0.206672	2.05852	7.92825	CCNA2;CCNB2;CDKN1A;CDK6;CCND1;UBE2C;CCNG2;EIF4EBP1;CDK1;TACC3;CDC25A;AURKA
Regulation Of Mitotic Cell Cycle Phase Transition (GO:1901990)	10/86	0.0215067	0.208584	2.23328	8.57444	KLHL18;CENPE;CDKN1A;SMARCD2;CDK6;UBE2C;PSME1;MAP3K20;ZFP36L2;AURKA
Cell Junction Organization (GO:0034330)	8/62	0.0215784	0.208692	2.51291	9.63969	CDC42;CAPZA1;PPFIA1;LRP4;PPFIA4;RHOA;RAB8B;LIMS1
DNA Repair (GO:0006281)	25/291	0.0220592	0.212745	1.60075	6.10531	BTG2;PCNA;CDCA5;MRPL36;BACH1;MACROH2A1;RAD51AP1;TRIM28;RPS3;NPM1;CENPX;LIG1;DTX3L;COMMD1;GTF2H2;PARP9;FAM111A;POLA1;DEPDC1B;NSMCE4A;RFWD3;RPA3;TIMELESS;CDK1;DNA2
Positive Regulation Of GTPase Activity (GO:0043547)	21/234	0.0222412	0.2139	1.67785	6.38559	ARHGAP11A;ITGB1;SEMA4D;GPR65;DOCK8;WDR41;TBC1D8;ARAP1;SIPA1L2;CORO1C;PREX1;DOCK11;RAP1A;RGS1;TBC1D13;SNX9;RAPGEF5;MAP4K4;LIMS1;TGM2;TBC1D16
Regulation Of Substrate Adhesion-Dependent Cell Spreading (GO:1900024)	7/51	0.0225797	0.214132	2.69753	10.2255	CDC42;C1QBP;RAC1;TRIOBP;CRKL;CORO1C;LIMS1
Regulation Of Protein Serine/Threonine Kinase Activity (GO:0071900)	12/112	0.0226339	0.214132	2.03783	7.71993	CCNA2;CCNB2;CCNK;CDKN1A;CCND1;SERTAD1;CCNG2;ADRB2;MACROH2A1;CDC25A;RHOA;LRP6
Establishment Or Maintenance Of Epithelial Cell Apical/Basal Polarity (GO:0045197)	6/40	0.0226673	0.214132	2.99111	11.3268	CDC42;PDCD6IP;WDR1;ERBIN;MSN;RHOA
Positive Regulation Of Myeloid Leukocyte Differentiation (GO:0002763)	6/40	0.0226673	0.214132	2.99111	11.3268	CCR1;CD74;CASP8;HCLS1;RIPK1;PF4
Cell Projection Organization (GO:0030030)	4/20	0.0229494	0.214132	4.23384	15.9805	ITGB1;PARVG;PACSIN2;NCKAP1L
Late Endosome To Vacuole Transport (GO:0045324)	4/20	0.0229494	0.214132	4.23384	15.9805	LEPROT;VPS4B;CHMP1B;CHMP3
Lipopolysaccharide-Mediated Signaling Pathway (GO:0031663)	4/20	0.0229494	0.214132	4.23384	15.9805	LYN;HCK;TICAM2;TLR4
Negative Regulation Of Viral Life Cycle (GO:1903901)	4/20	0.0229494	0.214132	4.23384	15.9805	BST2;SNX3;IFITM2;LY6E
Pulmonary Valve Development (GO:0003177)	4/20	0.0229494	0.214132	4.23384	15.9805	NFATC1;RBPJ;TNFRSF1B;TNFRSF1A
Receptor Metabolic Process (GO:0043112)	4/20	0.0229494	0.214132	4.23384	15.9805	SH3GLB1;SMURF1;LGMN;PLEKHJ1
Regulation Of Fibroblast Migration (GO:0010762)	4/20	0.0229494	0.214132	4.23384	15.9805	ITGB1;RAC1;FGF2;CORO1C
Positive Regulation Of DNA-templated Transcription (GO:0045893)	86/1243	0.0230246	0.214253	1.27665	4.81449	ATF1;CD86;CCNK;PID1;NCF1;KDM1B;CD80;FHOD1;HMGB2;YEATS4;RBPJ;FGF2;PTMS;MED12;MYDGF;TRIM28;NFATC2IP;CD38;MYBL2;HMGN1;MEF2A;SS18;DTX3L;NCOA3;SLC11A1;CKAP2;PEX2;PARP9;ZFP90;TNFRSF1A;CCNA2;KAT2B;DNAJC2;PLSCR1;SFPQ;ELF1;ELF4;KAT6A;HCLS1;PTMA;TLR4;RHOQ;INO80C;CEBPB;CASZ1;SF3B3;SHC1;CEBPG;WAS;PRDM11;LRP6;SBNO2;RXRA;MED30;NRIP1;RIPK1;E2F4;SF3B1;SNX5;CD74;XBP1;NPM1;ZFHX3;TAF15;ATAD2;MBD2;NFATC3;GLMP;NFATC1…
Protein Localization (GO:0008104)	29/351	0.0233023	0.216253	1.53494	5.77016	COPB2;CLTC;VPS26A;CEP128;NIPBL;TBC1D13;RAB29;SNX9;ROMO1;SPTSSA;ABCD1;TMED5;SNX6;CEP68;CD74;NPM1;SMURF1;LRBA;STX7;ERBIN;COPZ2;FAM91A1;COPZ1;RAB32;RAB31;HEATR5A;RAB35;MAPRE1;ARF6
Negative Regulation Of Phosphorylation (GO:0042326)	9/75	0.0236186	0.218013	2.31363	8.66622	LYN;CDKN1A;PID1;ROCK1;SORD;TARDBP;CRKL;CORO1C;LRP6
Regulation Of DNA Replication (GO:0006275)	9/75	0.0236186	0.218013	2.31363	8.66622	CCNA2;INO80C;CTC1;PCNA;POLE3;BAZ1A;ESCO2;DNA2;WAPL
Protein-Containing Complex Organization (GO:0043933)	13/126	0.0240138	0.220625	1.95409	7.28703	CD74;SEH1L;WIPF1;HFE;WAS;CD2AP;CAPZA1;CAPZA2;MATN1;LPXN;NCKAP1L;SNX9;VAMP3
Regulation Of Arp2/3 Complex-Mediated Actin Nucleation (GO:0034315)	5/30	0.0240297	0.220625	3.3885	12.6339	WASHC4;CYFIP1;FCHSD2;GMFG;BRK1
Positive Regulation Of Plasma Membrane Bounded Cell Projection Assembly (GO:0120034)	10/88	0.0248333	0.227397	2.17578	8.04076	CDC42;P2RX7;CYFIP1;DOCK11;MIEN1;BRK1;RAC1;ARAP1;PFN1;RHOQ
Positive Regulation Of Actin Filament Polymerization (GO:0030838)	6/41	0.025338	0.231402	2.9055	10.679	HCK;FCHSD2;NCKAP1L;SNX9;PFN1;ARF6
Regulation Of Response To External Stimulus (GO:0032101)	13/127	0.0254362	0.231685	1.93684	7.11127	CGAS;SAMHD1;LACC1;HCK;SBNO2;CASP8;STK24;TMSB4X;FCGR2B;MYD88;NFE2L2;CCR2;BIRC3
Regulation Of Cytoskeleton Organization (GO:0051493)	12/114	0.0256006	0.231865	1.99766	7.3217	BST2;CDC42;P2RX7;HCK;ROCK1;ARHGAP18;TRIM36;RAC1;F11R;PAK2;RHOA;RHOQ
Endocytic Recycling (GO:0032456)	8/64	0.0256409	0.231865	2.42291	8.87648	DENND1C;SNX3;DENND1B;EHD4;RAB35;VPS26A;CCDC93;ARF6
Intracellular Protein Transport (GO:0006886)	27/325	0.0261976	0.231865	1.54334	5.62098	COPB2;CLTC;VPS26A;STK4;NXT2;LAMP2;TBC1D13;RAB29;SNX9;ROMO1;TNPO1;VPS36;TMED5;SNX6;CD74;NPM1;SMURF1;STX7;COPZ2;FAM91A1;COPZ1;RAB32;RAB31;RAB35;PREB;KPNB1;ARF6
DNA Conformation Change (GO:0071103)	3/12	0.0262171	0.231865	5.64215	20.545	TOP2A;HMGB2;TOP1
DNA Strand Elongation (GO:0022616)	3/12	0.0262171	0.231865	5.64215	20.545	POLA1;MCM3;MCM4
Positive Regulation Of ERAD Pathway (GO:1904294)	3/12	0.0262171	0.231865	5.64215	20.545	HERPUD1;NFE2L2;RNFT1
Positive Regulation Of Reactive Oxygen Species Biosynthetic Process (GO:1903428)	3/12	0.0262171	0.231865	5.64215	20.545	RAB27A;CYBA;TLR4
Regulation Of Chromosome Separation (GO:1905818)	3/12	0.0262171	0.231865	5.64215	20.545	PLSCR1;SMC4;SMC2
Response To Interleukin-6 (GO:0070741)	3/12	0.0262171	0.231865	5.64215	20.545	SBNO2;PID1;ST3GAL6
Positive Regulation Of DNA Repair (GO:0045739)	10/89	0.0266285	0.231865	2.14813	7.78863	INO80C;DEPDC1B;SMARCD2;PCNA;TRIM28;CEBPG;EYA4;TIMELESS;RPS3;CCDC117
DNA Replication Initiation (GO:0006270)	4/21	0.0271273	0.231865	3.98458	14.3732	POLA1;PRIM1;MCM3;MCM10
Macrophage Differentiation (GO:0030225)	4/21	0.0271273	0.231865	3.98458	14.3732	CDC42;IL1RL1;CASP8;UCP2
Maturation Of 5.8S rRNA From Tricistronic rRNA Transcript (SSU-rRNA, 5.8S rRNA, LSU-rRNA) (GO:0000466)	4/21	0.0271273	0.231865	3.98458	14.3732	ERI1;PES1;EXOSC3;RPS21
Plasma Membrane Repair (GO:0001778)	4/21	0.0271273	0.231865	3.98458	14.3732	VPS4B;CHMP1B;MYOF;CHMP3
Positive Regulation Of G2/M Transition Of Mitotic Cell Cycle (GO:0010971)	4/21	0.0271273	0.231865	3.98458	14.3732	CCND1;VPS4B;CDK1;CDC25A
Positive Regulation Of Lamellipodium Organization (GO:1902745)	5/31	0.0273724	0.231865	3.258	11.723	CDC42;CYFIP1;BRK1;RAC1;CORO1C
Positive Regulation Of Protein Modification Process (GO:0031401)	20/225	0.0275651	0.231865	1.65951	5.95965	LYN;CD74;CDKN1A;SEMA4D;STK4;FGF2;CRKL;CCNA2;MYDGF;MOB1A;DAB2;CCND1;INCENP;BIRC5;RIPK1;RAC1;WDFY2;GAS6;FNIP1;PROM2
Positive Regulation Of DNA Biosynthetic Process (GO:2000573)	8/65	0.0278598	0.231865	2.38028	8.52274	PKIB;PCNA;TNKS2;GINS3;NEK7;NEK2;FGF2;CCT4
B Cell Chemotaxis (GO:0035754)	2/5	0.0278804	0.231865	11.2778	40.3726	PIK3CD;GAS6
Cellular Response To Granulocyte Macrophage Colony-Stimulating Factor Stimulus (GO:0097011)	2/5	0.0278804	0.231865	11.2778	40.3726	ZFP36;ZFP36L2
Detection Of Molecule Of Bacterial Origin (GO:0032490)	2/5	0.0278804	0.231865	11.2778	40.3726	LY96;TLR4
Humoral Immune Response Mediated By Circulating Immunoglobulin (GO:0002455)	2/5	0.0278804	0.231865	11.2778	40.3726	C1QB;C1QC
Negative Regulation Of B Cell Receptor Signaling Pathway (GO:0050859)	2/5	0.0278804	0.231865	11.2778	40.3726	LPXN;FCGR2B
Negative Regulation Of Erythrocyte Differentiation (GO:0045647)	2/5	0.0278804	0.231865	11.2778	40.3726	ZFP36;MAFB
Negative Regulation Of Myeloid Leukocyte Mediated Immunity (GO:0002887)	2/5	0.0278804	0.231865	11.2778	40.3726	CX3CR1;CD84
Negative Regulation Of Protein Kinase Activity By Regulation Of Protein Phosphorylation (GO:0044387)	2/5	0.0278804	0.231865	11.2778	40.3726	NPM1;CORO1C
Positive Regulation Of Autophagy Of Mitochondrion In Response To Mitochondrial Depolarization (GO:1904925)	2/5	0.0278804	0.231865	11.2778	40.3726	TOMM7;HK2
Positive Regulation Of Intrinsic Apoptotic Signaling Pathway By P53 Class Mediator (GO:1902255)	2/5	0.0278804	0.231865	11.2778	40.3726	RPS7;RPL26
Positive Regulation Of Mitotic Cytokinesis (GO:1903490)	2/5	0.0278804	0.231865	11.2778	40.3726	INCENP;BIRC5
Positive Regulation Of Receptor Binding (GO:1900122)	2/5	0.0278804	0.231865	11.2778	40.3726	HFE;B2M
Protein Geranylgeranylation (GO:0018344)	2/5	0.0278804	0.231865	11.2778	40.3726	FNTA;PGGT1B
Protein Targeting To Vacuole Involved In Autophagy (GO:0071211)	2/5	0.0278804	0.231865	11.2778	40.3726	SMURF1;LAMP2
Purine Deoxyribonucleotide Catabolic Process (GO:0009155)	2/5	0.0278804	0.231865	11.2778	40.3726	PNP;SAMHD1
Purine Ribonucleoside Catabolic Process (GO:0046130)	2/5	0.0278804	0.231865	11.2778	40.3726	PNP;SORD
Response To Granulocyte Macrophage Colony-Stimulating Factor (GO:0097012)	2/5	0.0278804	0.231865	11.2778	40.3726	ZFP36;ZFP36L2
Ruffle Assembly (GO:0097178)	2/5	0.0278804	0.231865	11.2778	40.3726	RAC1;ARF6
DNA Integrity Checkpoint Signaling (GO:0031570)	6/42	0.0282101	0.233479	2.82464	10.0785	DTX3L;MAP3K20;TIMELESS;MRPL36;DNA2;PARP9
Regulation Of Ubiquitin-Dependent Protein Catabolic Process (GO:2000058)	6/42	0.0282101	0.233479	2.82464	10.0785	RPL5;PDCL3;RPS7;SMURF1;HFE;COMMD1
Negative Regulation Of Protein Modification Process (GO:0031400)	9/78	0.0296141	0.243927	2.21269	7.78756	LYN;CDKN1A;PID1;PPP1R8;SORD;TARDBP;CRKL;CORO1C;LRP6
Positive Regulation Of Tumor Necrosis Factor Production (GO:0032760)	9/78	0.0296141	0.243927	2.21269	7.78756	IL1A;CD84;LY96;CYBA;RIPK1;TLR4;CCR2;HAVCR2;PF4
Positive Regulation Of Leukocyte Chemotaxis (GO:0002690)	7/54	0.0299377	0.245647	2.52494	8.85911	CCR1;C1QBP;GAS6;AIF1;CCR2;CMKLR1;LGMN
Regulation Of Cell Migration (GO:0030334)	34/434	0.0299657	0.245647	1.44923	5.08348	ITGB1;SF3B3;ROCK1;PIK3CD;PRKX;FGF2;AIF1;CXCL16;CORO1C;CCAR1;CDC42;SDCBP;MIEN1;TMSB4X;ADORA3;CPNE3;RAC1;ARSB;MAP4K4;CCR1;CD74;XBP1;SEMA4D;ARHGEF39;RHOA;SAP30;RHOB;BST2;CCNA2;DAB2;SMO;STK24;SPATA13;SGK3
Positive Regulation Of Nucleic Acid-Templated Transcription (GO:1903508)	42/557	0.0302645	0.247507	1.39209	4.86923	INO80C;CD86;CEBPB;CASZ1;SF3B3;NCF1;SHC1;CD80;HMGB2;YEATS4;PRDM11;FGF2;LRP6;MED12;RXRA;MED30;TRIM28;CD38;SNX5;CD74;NPM1;ZFHX3;TAF15;DTX3L;ATAD2;MBD2;NFATC1;PARP9;SMAD5;ZFP90;KAT2B;DNAJC2;KLF6;ELF1;REST;MAFB;FUBP3;ELF4;KAT6A;TAF6;TAF5;CRLF3
Regulation Of Actin Cytoskeleton Organization (GO:0032956)	10/91	0.0304934	0.248789	2.09487	7.31159	CDC42;BST2;HCK;ROCK1;ARHGDIA;ARHGAP18;RAC1;F11R;RHOA;RHOQ
Phosphatidylinositol 3-Kinase Signaling (GO:0014065)	5/32	0.0309963	0.251698	3.13717	10.8982	C1QBP;PIK3CD;PIK3CB;PIK3C2A;PIK3R5
Positive Regulation Of Telomere Maintenance Via Telomerase (GO:0032212)	5/32	0.0309963	0.251698	3.13717	10.8982	PKIB;TNKS2;NEK7;NEK2;CCT4
Apoptotic Process (GO:0006915)	20/228	0.0311284	0.251698	1.63532	5.67395	TNFAIP1;CFLAR;STK4;HK2;RHOB;NFKBIA;IL1A;PLSCR1;CASP7;CASP8;ESPL1;FAM162A;CASP3;ELMO1;PMP22;CASP2;BNIP2;RIPK1;MYD88;ARHGEF6
mRNA Destabilization (GO:0061157)	6/43	0.0312887	0.251698	2.74815	9.52097	ZFP36;ROCK1;CNOT1;KHSRP;TARDBP;ZFP36L2
Regulation Of Filopodium Assembly (GO:0051489)	6/43	0.0312887	0.251698	2.74815	9.52097	CDC42;DOCK11;MIEN1;ARAP1;RHOQ;ARF6
Response To Amyloid-Beta (GO:1904645)	6/43	0.0312887	0.251698	2.74815	9.52097	VCAM1;ADRB2;FCGR2B;TLR4;SNX6;LGMN
Fc-epsilon Receptor Signaling Pathway (GO:0038095)	4/22	0.0317297	0.251927	3.76302	12.9843	LYN;FCER1G;VAV1;VAV2
Cytoskeleton-Dependent Intracellular Transport (GO:0030705)	4/22	0.0317297	0.251927	3.76302	12.9843	CCDC88B;TUBA1C;TUBA1B;KIF1C
Regulation Of Telomere Capping (GO:1904353)	4/22	0.0317297	0.251927	3.76302	12.9843	PKIB;TNKS2;NEK7;NEK2
Negative Regulation Of Macromolecule Metabolic Process (GO:0010605)	17/186	0.0317982	0.251927	1.70969	5.89561	CCR1;MSR1;DNMT1;SORD;PARP9;FGF2;SMAD5;CRKL;AURKA;RBL2;REST;RBL1;SMO;TARDBP;CD34;LGMN;HAVCR2
Cellular Response To UV (GO:0034644)	9/79	0.0318293	0.251927	2.18096	7.51858	CDKN1A;NPM1;PCNA;MAP3K20;RPL26;NOC2L;MAPK14;CDC25A;COPS9
Regulation Of Cyclin-Dependent Protein Serine/Threonine Kinase Activity (GO:0000079)	9/79	0.0318293	0.251927	2.18096	7.51858	CCNA2;CCNB2;CCNK;CDKN1A;CCND1;SERTAD1;CCNG2;CDK5RAP1;CDC25A
Vesicle Fusion (GO:0006906)	9/79	0.0318293	0.251927	2.18096	7.51858	VPS18;CHMP1B;GOSR2;STX7;PIP4K2A;CHMP3;RAB8B;VAMP3;BET1
Extrinsic Apoptotic Signaling Pathway (GO:0097191)	8/67	0.0326885	0.252518	2.29934	7.86544	P2RX7;CASP8;SIVA1;CASP2;RIPK1;TNFRSF1B;TNFRSF1A;MCL1
Mature B Cell Differentiation Involved In Immune Response (GO:0002313)	3/13	0.0326952	0.252518	5.07767	17.3683	LFNG;DOCK11;FCGR2B
Microvillus Organization (GO:0032528)	3/13	0.0326952	0.252518	5.07767	17.3683	RAP1B;RAP1A;MAP4K4
Regulation Of ERBB Signaling Pathway (GO:1901184)	3/13	0.0326952	0.252518	5.07767	17.3683	PTPN18;RBPJ;LGMN
Regulation Of cAMP-dependent Protein Kinase Activity (GO:2000479)	3/13	0.0326952	0.252518	5.07767	17.3683	PKIB;ADRB2;PKIG
Regulation Of Lamellipodium Organization (GO:1902743)	3/13	0.0326952	0.252518	5.07767	17.3683	CDC42;WAS;RAC1
Regulation Of Vasculogenesis (GO:2001212)	3/13	0.0326952	0.252518	5.07767	17.3683	RAP1A;SORD;CD34
Signal Peptide Processing (GO:0006465)	3/13	0.0326952	0.252518	5.07767	17.3683	IMMP1L;SPCS1;SEC11A
Sphingoid Biosynthetic Process (GO:0046520)	3/13	0.0326952	0.252518	5.07767	17.3683	ASAH1;ACER3;SPTSSA
Sphingosine Biosynthetic Process (GO:0046512)	3/13	0.0326952	0.252518	5.07767	17.3683	ASAH1;ACER3;SPTSSA
Ceramide Metabolic Process (GO:0006672)	7/55	0.0327108	0.252518	2.47221	8.45508	ASAH1;SGPL1;CERK;ACER3;ORMDL1;SPTSSA;NSMAF
Regulation Of Protein Localization To Plasma Membrane (GO:1903076)	9/80	0.0341568	0.262504	2.15013	7.26054	ITGB1;DAB2;PID1;CLTC;STX7;PPFIA1;ZDHHC7;RHOQ;ARF6
Response To Type II Interferon (GO:0034341)	9/80	0.0341568	0.262504	2.15013	7.26054	BST2;GBP5;CD74;IFITM2;SLC11A1;RPL13A;TLR4;AIF1;CXCL16
Regulation Of B Cell Proliferation (GO:0030888)	6/44	0.0345782	0.265151	2.67569	9.00244	LYN;CD74;CD38;NCKAP1L;FCGR2B;CD22
Positive Regulation Of Protein Kinase B Signaling (GO:0051897)	10/93	0.0347382	0.265786	2.04417	6.86824	ITGB1;CX3CR1;MYDGF;C1QBP;PIK3CD;HCLS1;PIK3CB;GAS6;FGF2;PIK3R5
Regulation Of NLRP3 Inflammasome Complex Assembly (GO:1900225)	5/33	0.0349071	0.265896	3.02496	10.149	GBP5;DEPDC1B;NEK7;TLR4;MYD88
Regulation Of Lamellipodium Assembly (GO:0010591)	5/33	0.0349071	0.265896	3.02496	10.149	CDC42;CYFIP1;WAS;BRK1;RAC1
B Cell Differentiation (GO:0030183)	8/68	0.0353042	0.268327	2.2609	7.5599	ITGB1;KLF6;VCAM1;NFAM1;CEBPG;PIK3CD;IRF2BP2;FNIP1
Plasma Membrane Bounded Cell Projection Assembly (GO:0120031)	23/275	0.0354954	0.269187	1.55284	5.18392	PLK4;ITGB1;CYFIP1;UNC119B;CEP131;CEP164;AIF1;CD2AP;RAP1B;P2RX7;SDCBP;EHD4;RAP1A;TBC1D31;RP2;SPATA13;PMP22;POC1B;RAC1;RAB8B;ARF6;ARHGEF6;MAP4K4
Mitotic DNA Damage Checkpoint Signaling (GO:0044773)	7/56	0.03565	0.269765	2.42163	8.07372	MDC1;CDKN1A;DEPDC1B;CCND1;RFWD3;CDK1;RPS27L
Hepaticobiliary System Development (GO:0061008)	4/23	0.0367617	0.273139	3.56477	11.7755	XBP1;NIPBL;PHF1;CEBPG
Immune Response-Activating Cell Surface Receptor Signaling Pathway (GO:0002429)	4/23	0.0367617	0.273139	3.56477	11.7755	LYN;FCER1G;C3AR1;CMKLR1
Positive Regulation Of Lamellipodium Assembly (GO:0010592)	4/23	0.0367617	0.273139	3.56477	11.7755	CDC42;CYFIP1;BRK1;RAC1
Positive Regulation Of Neutrophil Migration (GO:1902624)	4/23	0.0367617	0.273139	3.56477	11.7755	CD74;C1QBP;NCKAP1L;RAC1
Regulation Of T Cell Migration (GO:2000404)	4/23	0.0367617	0.273139	3.56477	11.7755	CD200R1;DOCK8;AIF1;RHOA
Regulation Of Cell Junction Assembly (GO:1901888)	4/23	0.0367617	0.273139	3.56477	11.7755	RAP1B;RAP1A;ROCK1;F11R
Regulation Of Interleukin-4 Production (GO:0032673)	4/23	0.0367617	0.273139	3.56477	11.7755	CD86;CEBPB;FCER1G;HAVCR2
Regulation Of Nuclear-Transcribed mRNA Catabolic Process, Deadenylation-Dependent Decay (GO:1900151)	4/23	0.0367617	0.273139	3.56477	11.7755	ZFP36;CNOT1;PABPC1;ZFP36L2
Negative Regulation Of Translation (GO:0017148)	11/107	0.0368099	0.273139	1.9445	6.42072	ZFP36;BTG2;ROCK1;CNOT1;EIF4EBP1;RPS3;EIF4EBP2;RPL13A;IGF2BP2;TYMS;LSM14A
Vesicle Organization (GO:0016050)	10/94	0.0370079	0.274018	2.01973	6.65828	PLEKHF2;WASHC4;SRGN;USP8;VPS18;GOSR2;STX7;CD34;PLEKHJ1;VAMP3
I-kappaB kinase/NF-kappaB Signaling (GO:0007249)	6/45	0.0380827	0.276313	2.60695	8.51948	NFKBIA;ROCK1;TIFA;TANK;TLR4;BIRC3
Positive Regulation Of Innate Immune Response (GO:0045089)	6/45	0.0380827	0.276313	2.60695	8.51948	GBP5;RBM47;PLSCR1;TRIM41;RPS19;POLR3B
RNA Catabolic Process (GO:0006401)	7/57	0.0387586	0.276313	2.37307	7.71343	ZFP36;RNASEH1;PPP1R8;DNA2;EXOSC3;ZFP36L2;HSPA1B
Cellular Response To Hydrogen Peroxide (GO:0070301)	5/34	0.0391092	0.276313	2.9205	9.4665	CAT;RPS3;RIPK1;RHOB;NFE2L2
Histone Deubiquitination (GO:0016578)	5/34	0.0391092	0.276313	2.9205	9.4665	KAT2B;DEPDC1B;SF3B3;TAF6;TAF5
Transcription Initiation-Coupled Chromatin Remodeling (GO:0045815)	5/34	0.0391092	0.276313	2.9205	9.4665	KAT2B;USP21;PHF1;NOC2L;MACROH2A1
Contractile Actin Filament Bundle Assembly (GO:0030038)	3/14	0.0399241	0.276313	4.61582	14.8665	ITGB1;TNFAIP1;RHOA
Establishment Of Apical/Basal Cell Polarity (GO:0035089)	3/14	0.0399241	0.276313	4.61582	14.8665	CDC42;MSN;RHOA
Microvillus Assembly (GO:0030033)	3/14	0.0399241	0.276313	4.61582	14.8665	RAP1B;RAP1A;MAP4K4
Negative Regulation Of Defense Response To Virus (GO:0050687)	3/14	0.0399241	0.276313	4.61582	14.8665	ITCH;C1QBP;ATG5
Positive Regulation Of Endothelial Cell Chemotaxis (GO:2001028)	3/14	0.0399241	0.276313	4.61582	14.8665	TMSB4X;FGF2;LGMN
Positive Regulation Of Exosomal Secretion (GO:1903543)	3/14	0.0399241	0.276313	4.61582	14.8665	SDCBP;PDCD6IP;VPS4B
Protein Localization To Vacuole (GO:0072665)	3/14	0.0399241	0.276313	4.61582	14.8665	SH3GLB1;GLMP;MFSD1
Protein Maturation By Iron-Sulfur Cluster Transfer (GO:0097428)	3/14	0.0399241	0.276313	4.61582	14.8665	GLRX5;LTO1;CIAO2A
Regulation Of Endothelial Cell Chemotaxis (GO:2001026)	3/14	0.0399241	0.276313	4.61582	14.8665	TMSB4X;FGF2;LGMN
Stress Fiber Assembly (GO:0043149)	3/14	0.0399241	0.276313	4.61582	14.8665	ITGB1;TNFAIP1;RHOA
G-quadruplex DNA Unwinding (GO:0044806)	2/6	0.0402873	0.276313	8.45789	27.1644	HNRNPA2B1;DNA2
IRE1-mediated Unfolded Protein Response (GO:0036498)	2/6	0.0402873	0.276313	8.45789	27.1644	PTPN1;XBP1
Bleb Assembly (GO:0032060)	2/6	0.0402873	0.276313	8.45789	27.1644	P2RX7;PMP22
Cardiac Muscle Cell Myoblast Differentiation (GO:0060379)	2/6	0.0402873	0.276313	8.45789	27.1644	REST;RBPJ
Cleavage Furrow Formation (GO:0036089)	2/6	0.0402873	0.276313	8.45789	27.1644	SNX9;RHOA
Copper Ion Import (GO:0015677)	2/6	0.0402873	0.276313	8.45789	27.1644	SLC31A2;SLC31A1
Marginal Zone B Cell Differentiation (GO:0002315)	2/6	0.0402873	0.276313	8.45789	27.1644	LFNG;DOCK11
Negative Regulation Of Acute Inflammatory Response (GO:0002674)	2/6	0.0402873	0.276313	8.45789	27.1644	SELENOS;FCGR2B
Negative Regulation Of Smooth Muscle Cell Apoptotic Process (GO:0034392)	2/6	0.0402873	0.276313	8.45789	27.1644	DNMT1;LRP6
Nuclear-Transcribed mRNA Catabolic Process, Deadenylation-Independent Decay (GO:0031086)	2/6	0.0402873	0.276313	8.45789	27.1644	ZFP36;PNRC2
Nucleotide Catabolic Process (GO:0009166)	2/6	0.0402873	0.276313	8.45789	27.1644	SAMHD1;DNPH1
Positive Regulation Of ER-associated Ubiquitin-Dependent Protein Catabolic Process (GO:1903071)	2/6	0.0402873	0.276313	8.45789	27.1644	HERPUD1;NFE2L2
Positive Regulation Of Lymphocyte Apoptotic Process (GO:0070230)	2/6	0.0402873	0.276313	8.45789	27.1644	PRELID1;FNIP1
Positive Regulation Of Trophoblast Cell Migration (GO:1901165)	2/6	0.0402873	0.276313	8.45789	27.1644	SMURF2;C1QBP
Regulation Of T-helper 1 Cell Differentiation (GO:0045625)	2/6	0.0402873	0.276313	8.45789	27.1644	MYDGF;CD80
Regulation Of Histamine Secretion By Mast Cell (GO:1903593)	2/6	0.0402873	0.276313	8.45789	27.1644	SNX6;VAMP3
Regulation Of Mitotic Cytokinesis (GO:1902412)	2/6	0.0402873	0.276313	8.45789	27.1644	INCENP;BIRC5
Regulation Of Oxidative Stress-Induced Neuron Intrinsic Apoptotic Signaling Pathway (GO:1903376)	2/6	0.0402873	0.276313	8.45789	27.1644	NONO;MCL1
Regulation Of Skeletal Muscle Satellite Cell Proliferation (GO:0014842)	2/6	0.0402873	0.276313	8.45789	27.1644	CFLAR;FGF2
Regulation Of Vascular Associated Smooth Muscle Cell Differentiation (GO:1905063)	2/6	0.0402873	0.276313	8.45789	27.1644	NFATC3;NFATC1
Regulation Of Vitamin D Receptor Signaling Pathway (GO:0070562)	2/6	0.0402873	0.276313	8.45789	27.1644	RXRA;SNW1
Positive Regulation Of Protein Transport (GO:0051222)	8/70	0.0409513	0.279752	2.18774	6.99063	IL1A;CEP131;GOLPH3L;RAB29;FRMD4A;CD33;CD2AP;ARF6
Protein K48-linked Ubiquitination (GO:0070936)	8/70	0.0409513	0.279752	2.18774	6.99063	ZNRF2;ITCH;DTX3L;UBE2C;PELI1;UBE2G2;SKP2;TRIM65
Regulation Of Protein Kinase B Signaling (GO:0051896)	13/136	0.0411434	0.280508	1.79426	5.72493	ITGB1;CX3CR1;SORD;PIK3CD;PIK3CB;FGF2;PIK3R5;MYDGF;BANK1;C1QBP;HCLS1;GAS6;SH2B3
T Cell Differentiation (GO:0030217)	6/46	0.0418056	0.282987	2.54164	8.069	LMBR1L;LFNG;FCER1G;CHD7;PIK3CD;ZFP36L2
Replication Fork Processing (GO:0031297)	6/46	0.0418056	0.282987	2.54164	8.069	FAM111A;PCNA;CENPX;RFWD3;DNA2;SAMHD1
Response To Hydrogen Peroxide (GO:0042542)	6/46	0.0418056	0.282987	2.54164	8.069	STK24;CAT;RPS3;RIPK1;RHOB;NFE2L2
Vesicle-Mediated Transport To The Plasma Membrane (GO:0098876)	9/83	0.0418357	0.282987	2.06263	6.54681	DENND1C;SNX3;DENND1B;EHD4;RAB35;VPS26A;COMMD1;CCDC93;ARF6
ERK1 And ERK2 Cascade (GO:0070371)	4/24	0.0422257	0.283398	3.38636	10.7169	CDK1;DUSP6;ZFP36L2;DUSP7
Endosome Transport Via Multivesicular Body Sorting Pathway (GO:0032509)	4/24	0.0422257	0.283398	3.38636	10.7169	LEPROT;VPS4B;CHMP1B;CHMP3
Multivesicular Body Sorting Pathway (GO:0071985)	4/24	0.0422257	0.283398	3.38636	10.7169	VPS4B;CHMP1B;RAB27A;CHMP3
Response To Purine-Containing Compound (GO:0014074)	4/24	0.0422257	0.283398	3.38636	10.7169	ATF1;P2RX7;P2RY6;ENPP1
Positive Regulation Of Transcription By RNA Polymerase II (GO:0045944)	65/938	0.0426853	0.285925	1.27339	4.01614	ATF1;MDC1;CCNK;PID1;KDM1B;FHOD1;HMGB2;RBPJ;FGF2;PTMS;MED12;MYDGF;NFATC2IP;MYBL2;MEF2A;SS18;NCOA3;SLC11A1;CKAP2;PEX2;TNFRSF1A;CCNA2;KAT2B;PLSCR1;ELF1;SFPQ;ELF4;HCLS1;PTMA;TLR4;RHOQ;CEBPB;CASZ1;CEBPG;WAS;LRP6;SBNO2;RXRA;MED30;NRIP1;RIPK1;E2F4;SF3B1;XBP1;NPM1;ZFHX3;ATAD2;NFATC3;GLMP;NFATC1;DEK;POU2F2;SMAD5;NFKBIA;SEM1;DAB2;KLF6;SNW1;FUBP3;AGO1;TAF6;TAF5;CRLF3;NFE2L2;PF4
Liver Development (GO:0001889)	5/35	0.0436062	0.290399	2.823	8.84321	CEBPB;XBP1;PHF1;CEBPG;AURKA
Macrophage Activation (GO:0042116)	5/35	0.0436062	0.290399	2.823	8.84321	SBNO2;ITGAM;SLC11A1;AIF1;TLR4
Positive Regulation Of Mitotic Nuclear Division (GO:0045840)	5/35	0.0436062	0.290399	2.823	8.84321	IL1A;ESPL1;UBE2C;DLGAP5;AURKA
Regulation Of DNA Metabolic Process (GO:0051052)	12/124	0.0447881	0.297694	1.81833	5.64739	INO80C;CCNA2;KAT2B;HELB;DEPDC1B;NSMCE4A;SF3B3;POLE3;TAF6;ESCO2;BAZ1A;TAF5
Cellular Response To Chemokine (GO:1990869)	7/59	0.0454947	0.301227	2.28156	7.05037	CCR1;WNK1;DOCK8;SH2B3;RHOA;CCR2;PF4
Regulation Of Multicellular Organismal Development (GO:2000026)	7/59	0.0454947	0.301227	2.28156	7.05037	INO80C;KAT2B;NIPBL;RACGAP1;KAT6A;CDK1;DUSP6
Negative Regulation Of Tumor Necrosis Factor Production (GO:0032720)	6/47	0.0457497	0.301755	2.47951	7.64823	SELENOS;ELF4;GAS6;TLR4;CD33;HAVCR2
Regulation Of Signal Transduction By P53 Class Mediator (GO:1901796)	6/47	0.0457497	0.301755	2.47951	7.64823	RPL5;NUAK1;PIP4P1;KAT6A;RPS20;AURKA
Double-Strand Break Repair Via Homologous Recombination (GO:0000724)	11/111	0.0461229	0.303635	1.86632	5.74164	RAD51AP1;SEM1;NIPBL;SFPQ;NSMCE4A;RFWD3;RPA3;MCM3;MCM4;SAMHD1;PALB2
Response To Ionizing Radiation (GO:0010212)	8/72	0.047168	0.305128	2.11914	6.47195	RAD51AP1;CDKN1A;DEPDC1B;RFWD3;GRB2;MAPK14;TANK;RHOB
Membrane Organization (GO:0061024)	15/167	0.04753	0.305128	1.67575	5.105	SH3GLB1;PDCD6IP;VPS4B;PIK3C2A;TOR1AIP1;CORO1C;CTDNEP1;SNX3;SERP1;REEP3;CHMP1B;FCHO2;CHMP3;VPS36;VAMP3
Positive Regulation Of Endothelial Cell Migration (GO:0010595)	9/85	0.0475547	0.305128	2.00814	6.11654	ANXA3;TMSB4X;PIK3CD;PIK3CB;RAC1;MAPK14;FGF2;RHOB;LGMN
Cellular Response To Corticosteroid Stimulus (GO:0071384)	3/15	0.0478873	0.305128	4.23094	12.8574	REST;ZFP36;ZFP36L2
Defense Response To Protozoan (GO:0042832)	3/15	0.0478873	0.305128	4.23094	12.8574	SLC11A1;MYD88;PF4
Endosome To Lysosome Transport Via Multivesicular Body Sorting Pathway (GO:0032510)	3/15	0.0478873	0.305128	4.23094	12.8574	VPS4B;CHMP1B;CHMP3
Folic Acid-Containing Compound Metabolic Process (GO:0006760)	3/15	0.0478873	0.305128	4.23094	12.8574	SLC46A1;MTRR;GGH
Keratan Sulfate Biosynthetic Process (GO:0018146)	3/15	0.0478873	0.305128	4.23094	12.8574	B3GNT3;ST3GAL6;B4GALT4
Mitotic Chromosome Condensation (GO:0007076)	3/15	0.0478873	0.305128	4.23094	12.8574	CDCA5;SMC4;SMC2
Negative Regulation Of mRNA Processing (GO:0050686)	3/15	0.0478873	0.305128	4.23094	12.8574	C1QBP;SRSF6;SRSF9
Negative Regulation Of Phagocytosis (GO:0050765)	3/15	0.0478873	0.305128	4.23094	12.8574	SNX3;PLSCR1;FCGR2B
Polyol Biosynthetic Process (GO:0046173)	3/15	0.0478873	0.305128	4.23094	12.8574	IPMK;CYP2R1;FGF2
Protein Localization To Cell-Cell Junction (GO:0150105)	3/15	0.0478873	0.305128	4.23094	12.8574	ILDR1;F11R;PAK2
Receptor Catabolic Process (GO:0032801)	3/15	0.0478873	0.305128	4.23094	12.8574	SH3GLB1;SMURF1;LGMN
Sphingolipid Catabolic Process (GO:0030149)	3/15	0.0478873	0.305128	4.23094	12.8574	ASAH1;SGPL1;ACER3
Negative Regulation Of Proteolysis Involved In Protein Catabolic Process (GO:1903051)	4/25	0.0481221	0.305128	3.22493	9.78448	RPL5;PDCL3;RPS7;HFE
Negative Regulation Of Response To Endoplasmic Reticulum Stress (GO:1903573)	4/25	0.0481221	0.305128	3.22493	9.78448	PTPN1;XBP1;SELENOS;HERPUD1
Regulation Of Monocyte Chemotaxis (GO:0090025)	4/25	0.0481221	0.305128	3.22493	9.78448	CCR1;LYN;CCR2;LGMN
Regulation Of Neutrophil Chemotaxis (GO:0090022)	4/25	0.0481221	0.305128	3.22493	9.78448	CD74;C1QBP;NCKAP1L;RAC1
Regulation Of Platelet Aggregation (GO:0090330)	4/25	0.0481221	0.305128	3.22493	9.78448	LYN;CD9;F11R;SH2B3
Histone H3 Acetylation (GO:0043966)	5/36	0.0484003	0.305206	2.73179	8.27254	KAT2B;SF3B3;POLE3;TAF6;TAF5
Negative Regulation Of T Cell Proliferation (GO:0042130)	5/36	0.0484003	0.305206	2.73179	8.27254	CD86;CEBPB;PLA2G2D;CD80;VSIG4
Substrate Adhesion-Dependent Cell Spreading (GO:0034446)	5/36	0.0484003	0.305206	2.73179	8.27254	PARVG;LPXN;RAC1;RHOA;VAMP3
Cellular Response To Insulin Stimulus (GO:0032869)	10/99	0.0498978	0.313623	1.90575	5.71302	KAT2B;XBP1;RAB31;SELENOS;SHC1;ENPP1;ZDHHC7;GRB2;PIK3C2A;RHOQ
Retrograde Vesicle-Mediated Transport, Golgi To Endoplasmic Reticulum (GO:0006890)	6/48	0.0499174	0.313623	2.42035	7.25472	COPB2;RER1;GOLPH3L;KIF1C;COPZ2;COPZ1
