# Supplementary material for: Lymphoid gene expression supports neuroprotective microglia function
Source: Nature. 2025 Nov 5;648(8092):157–65. doi: 10.1038/s41586-025-09662-z (PMC12675299; doi:10.1038/s41586-025-09662-z)
Supplement: Supplementary file 3 — Supplementary Table 1. Single-cell sequencing from wild-type and 5xFAD mice.Supplementary Table 2. Human demographics data. Supplementary Table 3. Single-nucleus sequencing from 5xFAD and 5xFAD+CSF1Ri microglia. Supplementary Table 4. MERFISH from 5xFAD–PU.1-low–wt–high microglia. Supplementary Table 5. TRAP sequencing from 5xFAD and 5xFAD+CSF1Ri microglia. Supplementary Table 6. TRAP sequencing from PU.1-low–wt–high microglia. Supplementary Table 7. ATAC sequencing from PU.1-low–wt–high microglia and T cells. Supplementary Table 8. Proteomics from PU.1-low–wt–high BV2 cells. Supplementary Table 9. RNA sequencing from PU.1-low iMgls. Supplementary Table 10. Single-nucleus sequencing from 5xFADPU.1-low–wt–high microglia. Supplementary Table 11. TRAP-seq from 5xFADPU.1-low–wt–high microglia. Supplementary Table 12. Single-cell sequencing from 5xFAD–CD28KO microglia. Supplementary Table 13. Single-nucleus sequencing from 5xFAD–TIM-3-KO microglia from Kimura et al.49. [file 41586_2025_9662_MOESM3_ESM.zip › 2024-08-16775C-s3/Supplementary_Table_7_-_ATAC_sequencing_from_PU.1-low-wt-high_microglia,_T_cells.xlsx]

## Sheet: Export Summary
	This document was exported from Numbers. Each table was converted to an Excel worksheet. All other objects on each Numbers sheet were placed on separate worksheets. Please be aware that formula calculations may differ in Excel.
	Numbers Sheet Name	Numbers Table Name	Excel Worksheet Name
	PU.1-low vs. WT
		DESeq comparison PU.1-low vs. PU.1-wt_all_peaks_annotated padj < 0.05 |logFC| > 1	PU.1-low vs. WT - deseq_compari
	PU.1-high vs. WT
		DESeq comparison PU.1-high vs. PU.1-wt_all_peaks_annotated padj < 0.05 |logFC| > 1	PU.1-high vs. WT - deseq_compar
	PU.1-low vs. PU.1-high
		DESeq comparison PU.1-low vs. PU.1-high_all_peaks_annotated padj < 0.05 |logFC| > 1	PU.1-low vs. PU.1-high - deseq_

## Sheet: PU.1-low vs. WT - deseq_compari
DESeq comparison PU.1-low vs. PU.1-wt_all_peaks_annotated padj < 0.05 |logFC| > 1
peak_id	baseMean	log2FoldChange	Regulation	padj	Associated gene	distanceToTSS	geneId	Annotation	Chromosome	start	end	geneStart	geneEnd	geneLength
samples_merged_peak_21514	371.761	3.14093	up	1.15291e-101	P4ha2	21294	ENSMUSG00000018906	Intron (ENSMUST00000093107.11/ENSMUSG00000018906.14, intron 9 of 15)	chr11	54122218	54123019	54100924	54131662	30739
samples_merged_peak_32417	280.248	3.00251	up	9.98628e-82	Hif1a	-113829	ENSMUSG00000021109	Distal Intergenic	chr12	73786745	73787546	73901375	73947530	46156
samples_merged_peak_93738	446.944	2.70684	up	1.0173e-76	S100a3	-169	ENSMUSG00000001021	Promoter	chr3	90583689	90584490	90584659	90602702	18044
samples_merged_peak_141569	307.076	3.00423	up	1.54627e-76	Sesn3	-100526	ENSMUSG00000032009	Distal Intergenic	chr9	14173740	14174541	14275067	14333101	58035
samples_merged_peak_108301	392.12	2.49727	up	2.9685e-75	Afap1	14519	ENSMUSG00000029094	Intron (ENSMUST00000064571.10/ENSMUSG00000029094.12, intron 1 of 16)	chr5	35907838	35908639	35893319	36003923	110605
samples_merged_peak_22866	191.288	3.54936	up	1.36705e-73	Mir6406	-15880	ENSMUSG00000099174	3' UTR	chr11	68204211	68205012	68220892	68221011	120
samples_merged_peak_142886	1060.14	1.57776	up	6.01132e-69	Scn3b	51918	ENSMUSG00000049281	Intron (ENSMUST00000121357.7/ENSMUSG00000040111.17, intron 3 of 19)	chr9	40321135	40321936	40269217	40291618	22402
samples_merged_peak_75635	344.927	2.27806	up	7.10469e-65	Hectd2	19077	ENSMUSG00000041180	Intron (ENSMUST00000169036.8/ENSMUSG00000041180.13, intron 2 of 20)	chr19	36573745	36574546	36554668	36621135	66468
samples_merged_peak_135185	401.604	2.26019	up	7.4459e-64	Ppp1r3b	-156819	ENSMUSG00000046794	Distal Intergenic	chr8	35218119	35218920	35375739	35388139	12401
samples_merged_peak_22867	148.078	3.8414	up	2.36698e-63	Mir6406	-14402	ENSMUSG00000099174	3' UTR	chr11	68205689	68206490	68220892	68221011	120
samples_merged_peak_53845	163.866	3.1801	up	3.60935e-63	Arhgap8	-21823	ENSMUSG00000078954	Intron (ENSMUST00000171460.7/ENSMUSG00000036106.15, intron 5 of 8)	chr15	84697428	84698229	84720052	84772207	52156
samples_merged_peak_79424	487.667	2.14568	up	1.57503e-60	Traf2	12175	ENSMUSG00000026942	Intron (ENSMUST00000028311.12/ENSMUSG00000026942.13, intron 4 of 10)	chr2	25533964	25534765	25517982	25546940	28959
samples_merged_peak_122961	469.477	1.77749	up	9.66799e-55	Cracr2a	4454	ENSMUSG00000061414	Intron (ENSMUST00000212051.1/ENSMUSG00000061414.8, intron 1 of 18)	chr6	127565792	127566593	127561338	127674248	112911
samples_merged_peak_126405	192.209	3.18291	up	3.38269e-52	Tshz3	306151	ENSMUSG00000021217	Distal Intergenic	chr7	37004269	37005070	36698118	36773553	75436
samples_merged_peak_88013	420.88	1.81698	up	3.01775e-51	Gm26141	-5114	ENSMUSG00000093040	Intron (ENSMUST00000052927.10/ENSMUSG00000037754.13, intron 3 of 11)	chr2	158734223	158735024	158740138	158740263	126
samples_merged_peak_78143	181.281	2.42004	up	1.64068e-49	Celf2	-130482	ENSMUSG00000002107	Distal Intergenic	chr2	7526482	7527283	6539694	7396000	856307
samples_merged_peak_39520	1449.22	1.22629	up	7.88948e-49	Smad5	-39986	ENSMUSG00000021540	Distal Intergenic	chr13	56662223	56663024	56703010	56742377	39368
samples_merged_peak_143406	116.095	3.20424	up	3.44126e-48	Atp5l	14515	ENSMUSG00000038717	Distal Intergenic	chr9	44905426	44906227	44913217	44920742	7526
samples_merged_peak_69186	301.145	2.48083	up	1.52289e-47	Dsg1c	-56802	ENSMUSG00000034774	Distal Intergenic	chr18	20189737	20190538	20247340	20285031	37692
samples_merged_peak_33725	232.45	2.08438	up	3.02488e-46	Lrrc74a	40998	ENSMUSG00000059114	Distal Intergenic	chr12	86775367	86776168	86734369	86763797	29429
samples_merged_peak_24925	105.066	4.20194	up	7.59934e-46	Acaca	24668	ENSMUSG00000020532	Intron (ENSMUST00000103201.7/ENSMUSG00000020532.18, intron 3 of 55)	chr11	84197790	84198591	84173122	84401651	228530
samples_merged_peak_103039	575.24	1.52614	up	3.48868e-44	Zc3h12a	-48783	ENSMUSG00000042677	Distal Intergenic	chr4	125176623	125177424	125118423	125127840	9418
samples_merged_peak_134413	130.28	3.21207	up	8.1114e-43	Cln8	-7417	ENSMUSG00000026317	Distal Intergenic	chr8	14879893	14880694	14888111	14901720	13610
samples_merged_peak_142906	149.285	2.6768	up	1.03884e-42	Gramd1b	102299	ENSMUSG00000040111	Intron (ENSMUST00000045682.6/ENSMUSG00000040111.17, intron 1 of 19)	chr9	40428283	40429084	40293233	40531383	238151
samples_merged_peak_131442	359.669	1.7055	up	4.29773e-42	Xylt1	33464	ENSMUSG00000030657	Intron (ENSMUST00000032892.6/ENSMUSG00000030657.11, intron 1 of 11)	chr7	117414443	117415244	117380979	117673580	292602
samples_merged_peak_13506	517.832	1.61018	up	1.14106e-41	Cdh23	64249	ENSMUSG00000012819	Intron (ENSMUST00000073242.10/ENSMUSG00000012819.15, intron 2 of 66)	chr10	60631440	60632241	60302748	60696490	393743
samples_merged_peak_88011	778.998	1.32057	up	1.20122e-41	Gm26141	-16302	ENSMUSG00000093040	Intron (ENSMUST00000052927.10/ENSMUSG00000037754.13, intron 3 of 11)	chr2	158723035	158723836	158740138	158740263	126
samples_merged_peak_52885	485.609	2.01686	up	5.88718e-41	Cdc42ep1	-9292	ENSMUSG00000049521	Distal Intergenic	chr15	78832531	78833332	78842624	78850897	8274
samples_merged_peak_141565	83.5955	4.2391	up	9.30089e-39	Sesn3	-145906	ENSMUSG00000032009	Distal Intergenic	chr9	14128360	14129161	14275067	14333101	58035
samples_merged_peak_123001	616.981	1.57229	up	3.22529e-38	Gm26338	47658	ENSMUSG00000076327	Intron (ENSMUST00000112173.7/ENSMUSG00000030352.15, intron 1 of 7)	chr6	128046567	128047368	128094917	128095026	110
samples_merged_peak_123003	455.746	1.64571	up	3.20534e-37	Gm26338	38475	ENSMUSG00000076327	Intron (ENSMUST00000112173.7/ENSMUSG00000030352.15, intron 1 of 7)	chr6	128055750	128056551	128094917	128095026	110
samples_merged_peak_141566	116.272	2.66724	up	7.75855e-36	Sesn3	-127394	ENSMUSG00000032009	Distal Intergenic	chr9	14146872	14147673	14275067	14333101	58035
samples_merged_peak_85200	565.175	1.45093	up	1.06547e-35	Capn3	36144	ENSMUSG00000079110	5' UTR	chr2	120499716	120500517	120463572	120504918	41347
samples_merged_peak_18919	489.614	1.43836	up	1.8006e-35	Mir7651	3423	ENSMUSG00000098516	3' UTR	chr11	6405053	6405854	6401630	6401693	64
samples_merged_peak_108300	660.156	1.44109	up	2.01279e-35	Afap1	11727	ENSMUSG00000029094	Intron (ENSMUST00000064571.10/ENSMUSG00000029094.12, intron 1 of 16)	chr5	35905046	35905847	35893319	36003923	110605
samples_merged_peak_106987	225.95	1.85575	up	3.66264e-35	Phtf2	209745	ENSMUSG00000039987	Intron (ENSMUST00000197354.4/ENSMUSG00000040003.18, intron 21 of 21)	chr5	20671578	20672379	20758663	20882124	123462
samples_merged_peak_15519	80.9026	3.71275	up	4.75836e-35	Polr3b	64299	ENSMUSG00000034453	Intron (ENSMUST00000077175.6/ENSMUSG00000034453.8, intron 19 of 27)	chr10	84686591	84687392	84622292	84727178	104887
samples_merged_peak_43756	489.753	1.38367	up	6.10779e-35	Dupd1	-14298	ENSMUSG00000063821	Distal Intergenic	chr14	21728874	21729675	21676537	21714576	38040
samples_merged_peak_18869	199.636	2.38439	up	6.73131e-35	Camk2b	34467	ENSMUSG00000057897	Intron (ENSMUST00000109813.8/ENSMUSG00000057897.14, intron 1 of 20)	chr11	6030480	6031281	5969644	6065748	96105
samples_merged_peak_141828	156.218	2.17952	up	7.62755e-35	Pin1	38189	ENSMUSG00000032171	Intron (ENSMUST00000034692.8/ENSMUSG00000032172.8, intron 1 of 5)	chr9	20690284	20691085	20652095	20666584	14490
samples_merged_peak_62777	416.116	1.63245	up	7.82419e-35	Kctd5	-10879	ENSMUSG00000016946	Intron (ENSMUST00000102927.9/ENSMUSG00000024122.16, intron 11 of 13)	chr17	24084364	24085165	24047734	24073485	25752
samples_merged_peak_93741	189.832	2.51622	up	8.22572e-34	S100a2	3977	ENSMUSG00000094018	Intron (ENSMUST00000200508.4/ENSMUSG00000001021.13, intron 1 of 2)	chr3	90594224	90595025	90590247	90591508	1262
samples_merged_peak_140063	130.369	2.34691	up	2.7122e-33	Gm22715	77319	ENSMUSG00000080549	Intron (ENSMUST00000127664.1/ENSMUSG00000092329.1, intron 1 of 15)	chr8	120365429	120366230	120443459	120443549	91
samples_merged_peak_149070	129.382	2.48068	up	1.06167e-32	Ctnnb1	-173087	ENSMUSG00000006932	Distal Intergenic	chr9	120759512	120760313	120933400	120960507	27108
samples_merged_peak_88007	245.836	1.86438	up	1.12171e-32	Gm26141	-23575	ENSMUSG00000093040	Intron (ENSMUST00000052927.10/ENSMUSG00000037754.13, intron 3 of 11)	chr2	158715762	158716563	158740138	158740263	126
samples_merged_peak_22869	112.833	2.64833	up	6.94391e-32	Mir6406	-8973	ENSMUSG00000099174	3' UTR	chr11	68211118	68211919	68220892	68221011	120
samples_merged_peak_106796	286.938	1.82255	up	7.29283e-32	Gm24196	-17471	ENSMUSG00000095290	Intron (ENSMUST00000050166.13/ENSMUSG00000040537.17, intron 4 of 29)	chr5	8221446	8222247	8203866	8203975	110
samples_merged_peak_141617	71.9224	3.70962	up	8.48974e-32	Amotl1	44711	ENSMUSG00000013076	Intron (ENSMUST00000013220.7/ENSMUSG00000013076.17, intron 1 of 12)	chr9	14599544	14600345	14541966	14645056	103091
samples_merged_peak_77456	106.479	2.63151	up	3.3477e-31	Eno4	-14230	ENSMUSG00000048029	Distal Intergenic	chr19	58928394	58929195	58943425	58971421	27997
samples_merged_peak_25405	138.064	2.36709	up	3.76021e-31	Akap1	-36742	ENSMUSG00000018428	Distal Intergenic	chr11	88901328	88902129	88830792	88864586	33795
samples_merged_peak_37332	82.5706	3.72607	up	2.73016e-30	Foxq1	-193118	ENSMUSG00000038415	Distal Intergenic	chr13	31362215	31363016	31556134	31560976	4843
samples_merged_peak_141327	131.35	2.14364	up	3.05556e-30	Dync2h1	74243	ENSMUSG00000047193	Intron (ENSMUST00000048417.12/ENSMUSG00000047193.16, intron 47 of 88)	chr9	7109402	7110203	6928503	7184446	255944
samples_merged_peak_18921	143.077	2.08267	up	3.49509e-30	Ppia	-4639	ENSMUSG00000071866	Distal Intergenic	chr11	6410003	6410804	6415443	6419817	4375
samples_merged_peak_55065	143.887	2.19046	up	6.28358e-30	Racgap1	6319	ENSMUSG00000023015	Intron (ENSMUST00000171702.7/ENSMUSG00000023015.14, intron 1 of 17)	chr15	99644536	99645337	99620496	99651656	31161
samples_merged_peak_88001	271.645	1.51619	up	1.98704e-29	Ppp1r16b	22270	ENSMUSG00000037754	Intron (ENSMUST00000052927.10/ENSMUSG00000037754.13, intron 2 of 11)	chr2	158687668	158688469	158665398	158766334	100937
samples_merged_peak_22868	232.62	1.58873	up	2.18666e-29	Mir6406	-10774	ENSMUSG00000099174	3' UTR	chr11	68209317	68210118	68220892	68221011	120
samples_merged_peak_108802	91.4015	2.57087	up	2.53171e-29	Lgi2	-42984	ENSMUSG00000039252	Distal Intergenic	chr5	52609446	52610247	52533517	52566462	32946
samples_merged_peak_22871	124.195	2.5621	up	4.00626e-29	Mir6406	-6400	ENSMUSG00000099174	Intron (ENSMUST00000021284.3/ENSMUSG00000020902.12, intron 6 of 6)	chr11	68213691	68214492	68220892	68221011	120
samples_merged_peak_106797	127.9	2.34116	up	5.10154e-29	Gm24196	-19699	ENSMUSG00000095290	Intron (ENSMUST00000050166.13/ENSMUSG00000040537.17, intron 4 of 29)	chr5	8223674	8224475	8203866	8203975	110
samples_merged_peak_58506	901.141	1.04723	up	9.7633e-29	Kalrn	265225	ENSMUSG00000061751	Intron (ENSMUST00000076810.11/ENSMUSG00000061751.16, intron 13 of 59)	chr16	34248060	34248861	33969073	34514086	545014
samples_merged_peak_85005	187.118	1.82371	up	1.85481e-28	Inafm2	4698	ENSMUSG00000074918	Distal Intergenic	chr2	118750456	118751257	118745758	118748810	3053
samples_merged_peak_95114	758.712	1.413	up	4.94876e-28	Kcna3	-61134	ENSMUSG00000047959	Distal Intergenic	chr3	106974234	106975035	107036169	107038070	1902
samples_merged_peak_108807	480.392	1.30347	up	6.94434e-28	Sepsecs	50537	ENSMUSG00000029173	Distal Intergenic	chr5	52618370	52619171	52640087	52669708	29622
samples_merged_peak_21512	845.809	1.16785	up	1.29829e-27	P4ha2	11757	ENSMUSG00000018906	Intron (ENSMUST00000093107.11/ENSMUSG00000018906.14, intron 5 of 15)	chr11	54112681	54113482	54100924	54131662	30739
samples_merged_peak_141570	114.501	2.71243	up	1.42723e-27	Sesn3	-86735	ENSMUSG00000032009	Distal Intergenic	chr9	14187531	14188332	14275067	14333101	58035
samples_merged_peak_135772	77.1508	2.87882	up	1.95877e-27	Vegfc	-82812	ENSMUSG00000031520	Distal Intergenic	chr8	53993993	53994794	54077606	54187096	109491
samples_merged_peak_22309	300.385	2.05677	up	6.3377e-27	Kcnj12	2310	ENSMUSG00000042529	Intron (ENSMUST00000089184.10/ENSMUSG00000042529.14, intron 1 of 1)	chr11	61024874	61025675	61022564	61071131	48568
samples_merged_peak_139494	230.204	1.80327	up	7.14801e-27	Wwox	165397	ENSMUSG00000004637	Intron (ENSMUST00000004756.13/ENSMUSG00000004637.15, intron 5 of 8)	chr8	114605052	114605853	114439655	115352708	913054
samples_merged_peak_84161	205.114	1.63337	up	7.57602e-27	Ttc17	59298	ENSMUSG00000027194	Intron (ENSMUST00000055081.13/ENSMUSG00000027194.16, intron 6 of 14)	chr2	94346590	94347391	94300767	94406689	105923
samples_merged_peak_108803	76.3619	2.69977	up	1.54613e-26	Lgi2	-44191	ENSMUSG00000039252	Distal Intergenic	chr5	52610653	52611454	52533517	52566462	32946
samples_merged_peak_141574	84.6135	2.63215	up	2.25227e-26	Sesn3	-69619	ENSMUSG00000032009	Distal Intergenic	chr9	14204647	14205448	14275067	14333101	58035
samples_merged_peak_77117	87.2199	2.53783	up	2.27124e-26	Adra2a	340733	ENSMUSG00000033717	Distal Intergenic	chr19	54384884	54385685	54044151	54048982	4832
samples_merged_peak_51517	75.4584	3.07444	up	2.33311e-26	Gm24810	189823	ENSMUSG00000093058	Distal Intergenic	chr15	62462380	62463181	62652935	62653004	70
samples_merged_peak_29044	410.558	1.57159	up	3.18765e-26	Mir6934	19746	ENSMUSG00000098704	Distal Intergenic	chr11	119133590	119134391	119154076	119154137	62
samples_merged_peak_142029	79.2823	2.71064	up	3.55358e-26	Tmed1	-4874	ENSMUSG00000032180	Distal Intergenic	chr9	21515126	21515927	21507555	21510252	2698
samples_merged_peak_40134	108.786	2.19864	up	3.83325e-26	Adamts16	8250	ENSMUSG00000049538	Intron (ENSMUST00000080145.12/ENSMUSG00000049538.14, intron 3 of 22)	chr13	70832760	70833561	70727802	70841811	114010
samples_merged_peak_5914	97.7916	2.29615	up	4.10618e-26	Plekha6	-9379	ENSMUSG00000041757	Distal Intergenic	chr1	133171141	133171942	133181321	133303435	122115
samples_merged_peak_152582	470.067	1.35012	up	7.87349e-26	Nhs	0	ENSMUSG00000059493	Promoter	chrX	162159689	162160490	161833296	162159730	326435
samples_merged_peak_87996	62.1148	3.21874	up	7.99447e-26	Ppp1r16b	-5939	ENSMUSG00000037754	Distal Intergenic	chr2	158658658	158659459	158665398	158766334	100937
samples_merged_peak_4741	125.625	2.45265	up	1.17513e-25	Pdcd1	9660	ENSMUSG00000026285	Intron (ENSMUST00000027507.7/ENSMUSG00000026285.7, intron 1 of 4)	chr1	94042092	94042893	94038305	94052553	14249
samples_merged_peak_108297	78.2921	2.76082	up	1.8076e-25	Afap1	3402	ENSMUSG00000029094	Intron (ENSMUST00000064571.10/ENSMUSG00000029094.12, intron 1 of 16)	chr5	35896721	35897522	35893319	36003923	110605
samples_merged_peak_140932	243.992	1.49596	up	2.04959e-25	Map10	9247	ENSMUSG00000050930	Distal Intergenic	chr8	125679065	125679866	125669818	125673359	3542
samples_merged_peak_152583	193.231	1.79753	up	2.95271e-25	Nhs	-107732	ENSMUSG00000059493	Distal Intergenic	chrX	162267462	162268263	161833296	162159730	326435
samples_merged_peak_12468	74.945	2.90511	up	4.17732e-25	Ddo	0	ENSMUSG00000063428	Promoter	chr10	40629479	40630280	40630011	40674915	44905
samples_merged_peak_139490	495.963	1.33114	up	4.43335e-25	Wwox	151442	ENSMUSG00000004637	Intron (ENSMUST00000004756.13/ENSMUSG00000004637.15, intron 5 of 8)	chr8	114591097	114591898	114439655	115352708	913054
samples_merged_peak_146491	271.968	1.56457	up	9.35672e-25	Phip	-48027	ENSMUSG00000032253	Distal Intergenic	chr9	83023543	83024344	82866159	82975516	109358
samples_merged_peak_62416	569.404	1.20642	up	2.59457e-24	Dll1	90031	ENSMUSG00000014773	Distal Intergenic	chr17	15285144	15285945	15367354	15375976	8623
samples_merged_peak_19681	555.008	1.42037	up	2.64929e-24	Tmem17	-70885	ENSMUSG00000049904	Distal Intergenic	chr11	22440402	22441203	22512088	22519234	7147
samples_merged_peak_23625	66.0347	2.73043	up	3.52837e-24	Cluh	13325	ENSMUSG00000020741	Exon (ENSMUST00000117818.1/ENSMUSG00000020741.17, exon 11 of 25)	chr11	74662840	74663641	74649515	74670847	21333
samples_merged_peak_122998	199.203	1.57454	up	3.59807e-24	Gm26338	52527	ENSMUSG00000076327	Intron (ENSMUST00000112173.7/ENSMUSG00000030352.15, intron 1 of 7)	chr6	128041698	128042499	128094917	128095026	110
samples_merged_peak_116742	663.543	1.16785	up	5.30971e-24	Ube2h	-35503	ENSMUSG00000039159	Distal Intergenic	chr6	30340042	30340843	30211289	30304539	93251
samples_merged_peak_152566	229.486	1.5367	up	5.97006e-24	Nhs	181758	ENSMUSG00000059493	Intron (ENSMUST00000087085.9/ENSMUSG00000059493.13, intron 1 of 8)	chrX	161977171	161977972	161833296	162159730	326435
samples_merged_peak_49614	1279.67	1.04028	up	6.43152e-24	Retreg1	-108569	ENSMUSG00000022270	Exon (ENSMUST00000110457.7/ENSMUSG00000022272.17, exon 11 of 41)	chr15	25733810	25734611	25843180	25973687	130508
samples_merged_peak_101567	171.04	1.85857	up	9.09123e-24	Prkaa2	14000	ENSMUSG00000028518	Intron (ENSMUST00000030243.7/ENSMUSG00000028518.8, intron 1 of 8)	chr4	105095089	105095890	105029874	105109890	80017
samples_merged_peak_77431	718.203	1.05699	up	1.19884e-23	1700019N19Rik	-27711	ENSMUSG00000026931	Intron (ENSMUST00000066285.5/ENSMUSG00000025092.7, intron 4 of 11)	chr19	58822172	58822973	58785803	58794461	8659
samples_merged_peak_49736	239.022	1.6704	up	1.87652e-23	Mir7117	-33045	ENSMUSG00000098416	Intron (ENSMUST00000022875.6/ENSMUSG00000022265.7, intron 1 of 11)	chr15	27537648	27538449	27571494	27571558	65
samples_merged_peak_145847	101.892	2.31921	up	1.93698e-23	Mir5626	33601	ENSMUSG00000093763	Intron (ENSMUST00000034745.8/ENSMUSG00000032220.10, intron 22 of 27)	chr9	70371351	70372152	70405694	70405753	60
samples_merged_peak_149074	271.283	1.80791	up	2.95658e-23	Ctnnb1	-156124	ENSMUSG00000006932	Distal Intergenic	chr9	120776475	120777276	120933400	120960507	27108
samples_merged_peak_101126	63.4859	2.96652	up	3.54211e-23	Fggy	-73318	ENSMUSG00000028573	Distal Intergenic	chr4	95483388	95484189	95557507	95926939	369433
samples_merged_peak_90622	274.123	1.39818	up	4.01824e-23	Tbl1xr1	-511716	ENSMUSG00000027630	Distal Intergenic	chr3	21564135	21564936	22076652	22216594	139943
samples_merged_peak_130642	189.41	1.82123	up	5.25446e-23	Gvin1	-225397	ENSMUSG00000045868	Distal Intergenic	chr7	106440723	106441524	106156556	106215326	58771
samples_merged_peak_41594	387.175	1.27561	up	1.12643e-22	Smn1	16822	ENSMUSG00000021645	Distal Intergenic	chr13	100141674	100142475	100124852	100137690	12839
samples_merged_peak_148484	526.306	1.07825	up	1.3978e-22	Dync1li1	-15362	ENSMUSG00000032435	Distal Intergenic	chr9	114672627	114673428	114688790	114724302	35513
samples_merged_peak_122996	641.036	1.01905	up	2.06636e-22	Gm26338	59486	ENSMUSG00000076327	Intron (ENSMUST00000112173.7/ENSMUSG00000030352.15, intron 1 of 7)	chr6	128034739	128035540	128094917	128095026	110
samples_merged_peak_91087	176.699	1.89633	up	2.245e-22	Gm27974	-174052	ENSMUSG00000098622	Distal Intergenic	chr3	33434872	33435673	33260716	33260820	105
samples_merged_peak_90529	551.874	1.06714	up	3.4848e-22	Cp	-2546	ENSMUSG00000003617	Distal Intergenic	chr3	19953707	19954508	19957054	20009145	52092
samples_merged_peak_74006	166.369	1.64807	up	3.56525e-22	Tmem138	-11857	ENSMUSG00000024666	3' UTR	chr19	10589219	10590020	10570478	10577362	6885
samples_merged_peak_132093	155.079	1.74461	up	3.7357e-22	Gsg1l	54322	ENSMUSG00000046182	Intron (ENSMUST00000073935.6/ENSMUSG00000046182.8, intron 1 of 6)	chr7	126027288	126028089	125878420	126082411	203992
samples_merged_peak_152565	183.488	1.57843	up	3.7357e-22	Nhs	185513	ENSMUSG00000059493	Intron (ENSMUST00000087085.9/ENSMUSG00000059493.13, intron 1 of 8)	chrX	161973416	161974217	161833296	162159730	326435
samples_merged_peak_95956	137.439	1.81265	up	3.81218e-22	Camk2d	200674	ENSMUSG00000053819	Exon (ENSMUST00000106402.7/ENSMUSG00000053819.16, exon 11 of 20)	chr3	126797625	126798426	126596951	126846326	249376
samples_merged_peak_35377	719.35	0.996362	up	5.24391e-22	Zfyve21	33854	ENSMUSG00000021286	Intron (ENSMUST00000054815.14/ENSMUSG00000021285.15, intron 4 of 16)	chr12	111848024	111848825	111814170	111832192	18023
samples_merged_peak_12507	188.731	1.52259	up	6.12916e-22	Cd164	27086	ENSMUSG00000019818	Exon (ENSMUST00000219054.1/ENSMUSG00000075225.15, exon 18 of 21)	chr10	41546500	41547301	41519414	41531048	11635
samples_merged_peak_148482	72.5624	2.40331	up	6.39623e-22	Dync1li1	-20211	ENSMUSG00000032435	Distal Intergenic	chr9	114667778	114668579	114688790	114724302	35513
samples_merged_peak_29860	602.168	1.09461	up	7.64498e-22	Rhob	26820	ENSMUSG00000054364	Distal Intergenic	chr12	8472388	8473189	8497661	8500009	2349
samples_merged_peak_141559	57.317	3.09063	up	8.86391e-22	Sesn3	-186607	ENSMUSG00000032009	Distal Intergenic	chr9	14087659	14088460	14275067	14333101	58035
samples_merged_peak_86523	268.011	1.30623	up	1.23398e-21	Bfsp1	-8015	ENSMUSG00000027420	Distal Intergenic	chr2	143871188	143871989	143826528	143863173	36646
samples_merged_peak_93740	68.364	2.84475	up	1.61204e-21	S100a2	-180	ENSMUSG00000094018	Promoter	chr3	90589266	90590067	90590247	90591508	1262
samples_merged_peak_95112	151.762	2.04278	up	2.46952e-21	Kcna3	-68078	ENSMUSG00000047959	Distal Intergenic	chr3	106967290	106968091	107036169	107038070	1902
samples_merged_peak_12255	212.111	1.49929	up	2.56132e-21	Fyn	-88789	ENSMUSG00000019843	Distal Intergenic	chr10	39280174	39280975	39369764	39565381	195618
samples_merged_peak_45882	247.962	1.41154	up	2.9273e-21	Zmym2	-36356	ENSMUSG00000021945	Distal Intergenic	chr14	56849496	56850297	56886653	56962701	76049
samples_merged_peak_87997	544.784	1.2534	up	4.21179e-21	Ppp1r16b	780	ENSMUSG00000037754	Promoter	chr2	158666178	158666979	158665398	158766334	100937
samples_merged_peak_12702	296.821	1.19255	up	4.77764e-21	Scml4	72378	ENSMUSG00000044770	Intron (ENSMUST00000063063.13/ENSMUSG00000044770.14, intron 5 of 8)	chr10	42932748	42933549	42860370	42960780	100411
samples_merged_peak_146514	59.8476	2.64461	up	5.39645e-21	Sh3bgrl2	45350	ENSMUSG00000032261	Intron (ENSMUST00000188241.6/ENSMUSG00000032261.16, intron 2 of 3)	chr9	83593677	83594478	83548327	83638801	90475
samples_merged_peak_81799	47.5353	3.37726	up	6.32328e-21	Cacnb4	34616	ENSMUSG00000017412	Intron (ENSMUST00000178799.7/ENSMUSG00000017412.15, intron 2 of 13)	chr2	52641414	52642215	52428320	52676831	248512
samples_merged_peak_68954	173.101	1.53379	up	7.28968e-21	Tmem241	137557	ENSMUSG00000049411	3' UTR	chr18	11983172	11983973	11981938	12121530	139593
samples_merged_peak_15520	97.8446	2.41054	up	7.36381e-21	Rfx4	-65653	ENSMUSG00000020037	Intron (ENSMUST00000077175.6/ENSMUSG00000034453.8, intron 19 of 27)	chr10	84689608	84690409	84756062	84906538	150477
samples_merged_peak_104319	205.492	1.37551	up	7.90763e-21	Man1c1	29847	ENSMUSG00000037306	Intron (ENSMUST00000038628.3/ENSMUSG00000037306.13, intron 2 of 12)	chr4	134673642	134674443	134561690	134704290	142601
samples_merged_peak_12933	78.1979	2.19231	up	1.29522e-20	Gm27410	32439	ENSMUSG00000098409	Distal Intergenic	chr10	45783621	45784422	45816747	45816861	115
samples_merged_peak_118871	117.541	1.80195	up	1.55111e-20	Ndnf	-59143	ENSMUSG00000049001	Intron (ENSMUST00000212402.1/ENSMUSG00000044162.12, intron 9 of 10)	chr6	65611646	65612447	65671590	65712326	40737
samples_merged_peak_69185	81.5503	2.2313	up	1.7218e-20	Dsg1c	-58422	ENSMUSG00000034774	Distal Intergenic	chr18	20188117	20188918	20247340	20285031	37692
samples_merged_peak_122119	364.729	1.12203	up	1.73977e-20	Zfp9	0	ENSMUSG00000072623	Promoter	chr6	118478919	118479720	118461950	118479320	17371
samples_merged_peak_66721	49.8926	3.40647	up	1.85193e-20	Lrrc30	127160	ENSMUSG00000073375	Distal Intergenic	chr17	67504762	67505563	67630964	67632723	1760
samples_merged_peak_59373	322.615	1.21622	up	2.13309e-20	Cblb	40238	ENSMUSG00000022637	Intron (ENSMUST00000114471.2/ENSMUSG00000022637.11, intron 3 of 17)	chr16	52071463	52072264	52031225	52208048	176824
samples_merged_peak_88603	268.764	1.32954	up	2.1703e-20	Zmynd8	108386	ENSMUSG00000039671	Intron (ENSMUST00000109266.10/ENSMUSG00000039671.18, intron 20 of 21)	chr2	165787763	165788564	165784152	165896950	112799
samples_merged_peak_32300	402.965	1.24889	up	2.55647e-20	Mnat1	77674	ENSMUSG00000021103	Intron (ENSMUST00000187549.6/ENSMUSG00000021103.12, intron 6 of 6)	chr12	73201391	73202192	73123717	73273988	150272
samples_merged_peak_31977	121.835	1.8841	up	2.8341e-20	Gm23018	32068	ENSMUSG00000095776	Distal Intergenic	chr12	69528468	69529269	69561229	69561337	109
samples_merged_peak_24516	57.8307	2.93237	up	3.06296e-20	Mir365-2	2833	ENSMUSG00000065489	Distal Intergenic	chr11	79729233	79730034	79726400	79726511	112
samples_merged_peak_128638	314.985	1.49593	up	3.68669e-20	Sema4b	-14893	ENSMUSG00000030539	Distal Intergenic	chr7	80171147	80171948	80186841	80226527	39687
samples_merged_peak_135771	41.92	3.55876	up	4.25306e-20	Vegfc	-91287	ENSMUSG00000031520	Distal Intergenic	chr8	53985518	53986319	54077606	54187096	109491
samples_merged_peak_127021	76.735	2.36368	up	4.54918e-20	Tsg101	-14631	ENSMUSG00000014402	Intron (ENSMUST00000094398.12/ENSMUSG00000043262.16, intron 9 of 11)	chr7	46934600	46935401	46888949	46919969	31021
samples_merged_peak_108264	561.515	1.01707	up	6.05805e-20	Htra3	0	ENSMUSG00000029096	Promoter	chr5	35679094	35679895	35652023	35679782	27760
samples_merged_peak_35771	144.659	1.5493	up	8.03554e-20	Rapgef5	-100743	ENSMUSG00000041992	Distal Intergenic	chr12	117414935	117415736	117516479	117759737	243259
samples_merged_peak_146109	101.774	1.87031	up	1.17929e-19	Pigb	13371	ENSMUSG00000079469	Intron (ENSMUST00000184035.7/ENSMUSG00000079469.10, intron 6 of 12)	chr9	73025527	73026328	73008481	73039699	31219
samples_merged_peak_79410	93.8869	1.99267	up	1.44467e-19	Ptgds	3718	ENSMUSG00000015090	Distal Intergenic	chr2	25465527	25466328	25466709	25470046	3338
samples_merged_peak_141555	51.372	3.00855	up	1.47183e-19	Sesn3	-207726	ENSMUSG00000032009	Distal Intergenic	chr9	14066540	14067341	14275067	14333101	58035
samples_merged_peak_149800	207.479	1.38185	up	1.60719e-19	H2al1j	269945	ENSMUSG00000069038	Distal Intergenic	chrX	11597767	11598568	11327822	11328151	330
samples_merged_peak_141562	63.1939	2.67931	up	1.74365e-19	Sesn3	-170942	ENSMUSG00000032009	Distal Intergenic	chr9	14103324	14104125	14275067	14333101	58035
samples_merged_peak_147431	258.251	1.33044	up	1.7648e-19	9630041A04Rik	-73161	ENSMUSG00000057710	Distal Intergenic	chr9	101864519	101865320	101938481	101943219	4739
samples_merged_peak_27712	582.426	1.21292	up	2.0432e-19	Cacng1	-14192	ENSMUSG00000020722	Distal Intergenic	chr11	107730714	107731515	107703218	107716522	13305
samples_merged_peak_18632	176.873	1.73133	up	2.2648e-19	Uqcr10	29222	ENSMUSG00000059534	Intron (ENSMUST00000070257.13/ENSMUSG00000020412.16, intron 15 of 19)	chr11	4674319	4675120	4701973	4704342	2370
samples_merged_peak_141573	77.761	2.38538	up	2.46025e-19	Sesn3	-70630	ENSMUSG00000032009	Distal Intergenic	chr9	14203636	14204437	14275067	14333101	58035
samples_merged_peak_144966	304.847	1.2179	up	2.74642e-19	Coro2b	80477	ENSMUSG00000041729	Intron (ENSMUST00000048043.11/ENSMUSG00000041729.15, intron 2 of 11)	chr9	62455766	62456567	62419492	62537044	117553
samples_merged_peak_62411	292.51	1.19862	up	2.74804e-19	Dll1	150451	ENSMUSG00000014773	Distal Intergenic	chr17	15224724	15225525	15367354	15375976	8623
samples_merged_peak_131468	136.73	1.73534	up	2.86474e-19	Xylt1	171875	ENSMUSG00000030657	Intron (ENSMUST00000032892.6/ENSMUSG00000030657.11, intron 3 of 11)	chr7	117552854	117553655	117380979	117673580	292602
samples_merged_peak_50366	61.9807	2.51084	up	3.57397e-19	Klf10	-27494	ENSMUSG00000037465	Distal Intergenic	chr15	38328200	38329001	38291463	38300706	9244
samples_merged_peak_93744	311.278	1.18964	up	3.64614e-19	S100a5	85	ENSMUSG00000001023	Promoter	chr3	90608608	90609409	90608523	90611780	3258
samples_merged_peak_15542	98.4347	1.88447	up	4.04304e-19	Ric8b	-64490	ENSMUSG00000035620	Intron (ENSMUST00000060397.12/ENSMUSG00000020037.15, intron 8 of 17)	chr10	84852325	84853126	84917616	85016447	98832
samples_merged_peak_149802	78.9507	2.1248	up	4.39131e-19	H2al1j	273284	ENSMUSG00000069038	Distal Intergenic	chrX	11601106	11601907	11327822	11328151	330
samples_merged_peak_120463	173.57	1.50071	up	4.73666e-19	Hdac11	-1212	ENSMUSG00000034245	Distal Intergenic	chr6	91154652	91155453	91156665	91174692	18028
samples_merged_peak_87999	197.09	1.50104	up	5.47844e-19	Ppp1r16b	12343	ENSMUSG00000037754	Intron (ENSMUST00000052927.10/ENSMUSG00000037754.13, intron 2 of 11)	chr2	158677741	158678542	158665398	158766334	100937
samples_merged_peak_55883	66.6398	2.54731	up	6.55387e-19	Vasn	3439	ENSMUSG00000039646	Intron (ENSMUST00000038770.3/ENSMUSG00000039646.5, intron 1 of 1)	chr16	4643380	4644181	4639941	4650802	10862
samples_merged_peak_1265	301.828	1.22926	up	8.46327e-19	Rpl31	28300	ENSMUSG00000073702	Intron (ENSMUST00000054462.10/ENSMUSG00000003134.10, intron 5 of 19)	chr1	39396142	39396943	39367842	39371911	4070
samples_merged_peak_132903	222.138	1.29514	up	9.26853e-19	Fgfr2	64310	ENSMUSG00000030849	Intron (ENSMUST00000124096.7/ENSMUSG00000030849.18, intron 2 of 6)	chr7	133058239	133059040	130162451	133123350	2960900
samples_merged_peak_54088	198.524	1.38157	up	1.05752e-18	Tbc1d22a	42116	ENSMUSG00000051864	Intron (ENSMUST00000063414.8/ENSMUSG00000051864.10, intron 4 of 12)	chr15	86256575	86257376	86214459	86498503	284045
samples_merged_peak_126747	239.065	1.26612	up	1.1338e-18	Irf3	6708	ENSMUSG00000003184	Intron (ENSMUST00000211735.1/ENSMUSG00000038406.17, intron 9 of 10)	chr7	45004356	45005157	44997648	45002848	5201
samples_merged_peak_93106	186.338	1.41482	up	1.37371e-18	Mab21l2	-86934	ENSMUSG00000057777	Intron (ENSMUST00000192145.5/ENSMUSG00000028080.16, intron 44 of 50)	chr3	86635217	86636018	86545581	86548283	2703
samples_merged_peak_81696	148.725	1.48903	up	1.75101e-18	Mmadhc	11820	ENSMUSG00000026766	Intron (ENSMUST00000102769.10/ENSMUSG00000026766.16, intron 6 of 7)	chr2	50284096	50284897	50279881	50296717	16837
samples_merged_peak_131448	127.61	1.59074	up	1.82558e-18	Xylt1	54455	ENSMUSG00000030657	Intron (ENSMUST00000032892.6/ENSMUSG00000030657.11, intron 1 of 11)	chr7	117435434	117436235	117380979	117673580	292602
samples_merged_peak_144959	82.0232	2.25401	up	1.95905e-18	Anp32a	74864	ENSMUSG00000032249	Distal Intergenic	chr9	62416193	62416994	62341329	62378812	37484
samples_merged_peak_134381	170.801	1.55347	up	2.12842e-18	Gm44347	161939	ENSMUSG00000106670	Intron (ENSMUST00000152652.7/ENSMUSG00000047495.15, intron 2 of 14)	chr8	14512117	14512918	14350178	14350285	108
samples_merged_peak_127857	70.829	2.22995	up	2.77067e-18	Adamts17	72888	ENSMUSG00000058145	Intron (ENSMUST00000098382.9/ENSMUSG00000058145.16, intron 6 of 22)	chr7	66912623	66913424	66839735	67153171	313437
samples_merged_peak_120383	516.211	1.10123	up	2.93652e-18	Aldh1l1	0	ENSMUSG00000030088	Promoter	chr6	90550300	90551101	90550789	90600203	49415
samples_merged_peak_35358	271.077	1.32369	up	3.42885e-18	Klc1	-12178	ENSMUSG00000021288	Intron (ENSMUST00000163220.9/ENSMUSG00000037787.14, intron 4 of 5)	chr12	111745870	111746671	111758849	111806775	47927
samples_merged_peak_51965	168.848	1.48501	up	4.26632e-18	Zfat	359224	ENSMUSG00000022335	Distal Intergenic	chr15	67898831	67899632	68083764	68258856	175093
samples_merged_peak_35319	168.013	1.54559	up	4.83742e-18	Eif5	-20639	ENSMUSG00000021282	Distal Intergenic	chr12	111516576	111517377	111538016	111546752	8737
samples_merged_peak_111882	251.62	1.34901	up	4.90812e-18	Myo18b	9168	ENSMUSG00000072720	Intron (ENSMUST00000086617.10/ENSMUSG00000072720.9, intron 1 of 43)	chr5	112886393	112887194	112688876	112896362	207487
samples_merged_peak_91088	673.997	1.003	up	5.65161e-18	Gm27974	-223153	ENSMUSG00000098622	Distal Intergenic	chr3	33483973	33484774	33260716	33260820	105
samples_merged_peak_20077	604.06	1.03253	up	6.29226e-18	Cpeb4	-64035	ENSMUSG00000020300	Distal Intergenic	chr11	31807375	31808176	31872211	31935634	63424
samples_merged_peak_44457	127.595	1.73324	up	6.39846e-18	Sema3g	8933	ENSMUSG00000021904	Intron (ENSMUST00000090180.3/ENSMUSG00000021904.6, intron 15 of 15)	chr14	31226793	31227594	31217860	31230352	12493
samples_merged_peak_81798	437.77	1.38914	up	7.36002e-18	Cacnb4	37932	ENSMUSG00000017412	Intron (ENSMUST00000178799.7/ENSMUSG00000017412.15, intron 2 of 13)	chr2	52638098	52638899	52428320	52676831	248512
samples_merged_peak_52886	118.314	1.83211	up	7.83307e-18	Cdc42ep1	-6899	ENSMUSG00000049521	Distal Intergenic	chr15	78834924	78835725	78842624	78850897	8274
samples_merged_peak_9513	93.7518	4.16992	up	8.88836e-18	Cnih3	41000	ENSMUSG00000026514	Intron (ENSMUST00000161880.7/ENSMUSG00000026514.14, intron 1 of 5)	chr1	181393628	181394429	181352628	181460641	108014
samples_merged_peak_152571	106.011	1.90662	up	1.08717e-17	Nhs	134292	ENSMUSG00000059493	Intron (ENSMUST00000087085.9/ENSMUSG00000059493.13, intron 1 of 8)	chrX	162024637	162025438	161833296	162159730	326435
samples_merged_peak_19847	207.827	1.33701	up	1.24922e-17	Bcl11a	83754	ENSMUSG00000000861	Intron (ENSMUST00000000881.12/ENSMUSG00000000861.15, intron 3 of 4)	chr11	24161810	24162611	24078056	24174123	96068
samples_merged_peak_87994	236.174	1.24551	up	1.97335e-17	Mir3474	12365	ENSMUSG00000093120	Distal Intergenic	chr2	158650948	158651749	158638583	158638640	58
samples_merged_peak_62387	332.063	1.35906	up	2.05637e-17	Thbs2	0	ENSMUSG00000023885	Promoter	chr17	14693718	14694519	14665500	14694235	28736
samples_merged_peak_108804	157.736	1.50841	up	2.23029e-17	Lgi2	-48681	ENSMUSG00000039252	Distal Intergenic	chr5	52615143	52615944	52533517	52566462	32946
samples_merged_peak_99906	144.315	1.75489	up	2.33552e-17	Klf4	-243424	ENSMUSG00000003032	Distal Intergenic	chr4	55775890	55776691	55527143	55532466	5324
samples_merged_peak_49709	407.379	1.00403	up	2.52984e-17	Ank	-126000	ENSMUSG00000022265	Distal Intergenic	chr15	27339876	27340677	27466677	27594909	128233
samples_merged_peak_114898	212.959	1.47962	up	2.84386e-17	Foxk1	14314	ENSMUSG00000056493	Intron (ENSMUST00000198422.1/ENSMUSG00000056493.9, intron 1 of 1)	chr5	142415811	142416612	142401497	142462011	60515
samples_merged_peak_62294	136.27	1.49765	up	2.86208e-17	Igf2r	-20373	ENSMUSG00000023830	Distal Intergenic	chr17	12790037	12790838	12682406	12769664	87259
samples_merged_peak_146614	99.0866	1.78617	up	2.8899e-17	Tpbg	262084	ENSMUSG00000035274	Distal Intergenic	chr9	86104464	86105265	85842380	85847040	4661
samples_merged_peak_63711	102.064	1.81912	up	2.96162e-17	Mtch1	8051	ENSMUSG00000024012	Exon (ENSMUST00000095427.11/ENSMUSG00000024012.18, exon 6 of 12)	chr17	29339082	29339883	29332072	29347934	15863
samples_merged_peak_12922	88.2694	1.98363	up	3.03199e-17	Lin28b	-29824	ENSMUSG00000063804	Distal Intergenic	chr10	45500025	45500826	45376620	45470201	93582
samples_merged_peak_12427	98.6464	1.8171	up	3.73582e-17	Cdk19	67413	ENSMUSG00000038481	Intron (ENSMUST00000044672.10/ENSMUSG00000038481.13, intron 2 of 12)	chr10	40416721	40417522	40349308	40483818	134511
samples_merged_peak_90220	62.2469	2.24282	up	4.10257e-17	Zbtb10	-60368	ENSMUSG00000069114	Distal Intergenic	chr3	9189433	9190234	9250602	9285333	34732
samples_merged_peak_130963	410.971	1.01764	up	4.1188e-17	Rnf141	19866	ENSMUSG00000030788	Intron (ENSMUST00000177236.7/ENSMUSG00000030788.16, intron 4 of 5)	chr7	110823790	110824591	110813531	110844457	30927
samples_merged_peak_106588	78.5015	1.98434	up	6.16333e-17	Acap3	9207	ENSMUSG00000029033	Exon (ENSMUST00000105584.9/ENSMUSG00000029033.16, exon 11 of 24)	chr4	155901029	155901830	155891822	155907251	15430
samples_merged_peak_28675	177.661	1.41974	up	7.28201e-17	Sec14l1	14120	ENSMUSG00000020823	Intron (ENSMUST00000021177.14/ENSMUSG00000020823.16, intron 2 of 16)	chr11	117129292	117130093	117115172	117159268	44097
samples_merged_peak_152553	73.1162	2.30338	up	7.46865e-17	Rai2	63135	ENSMUSG00000043518	Distal Intergenic	chrX	161780204	161781005	161717069	161779496	62428
samples_merged_peak_12930	560.801	1.07869	up	9.43336e-17	Gm27410	51456	ENSMUSG00000098409	Distal Intergenic	chr10	45764604	45765405	45816747	45816861	115
samples_merged_peak_106198	140.779	1.49635	up	9.78228e-17	Gm13090	75705	ENSMUSG00000078491	Intron (ENSMUST00000169423.8/ENSMUSG00000014592.21, intron 6 of 24)	chr4	151165275	151166076	151089570	151091449	1880
samples_merged_peak_51536	305.05	1.1345	up	1.00579e-16	Gm24810	-255036	ENSMUSG00000093058	Distal Intergenic	chr15	62908040	62908841	62652935	62653004	70
samples_merged_peak_54399	69.1347	2.29962	up	1.03477e-16	Pdzrn4	277413	ENSMUSG00000036218	Intron (ENSMUST00000169942.9/ENSMUSG00000036218.16, intron 3 of 9)	chr15	92674294	92675095	92396881	92771819	374939
samples_merged_peak_86475	65.4832	2.29397	up	1.0932e-16	Kif16b	1066495	ENSMUSG00000038844	Intron (ENSMUST00000110067.7/ENSMUSG00000068205.14, intron 8 of 16)	chr2	141834235	141835036	142617474	142901531	284058
samples_merged_peak_107349	156.219	1.39999	up	1.16907e-16	Kcnh2	6509	ENSMUSG00000038319	Intron (ENSMUST00000036092.9/ENSMUSG00000038319.14, intron 2 of 14)	chr5	24344294	24345095	24319589	24351604	32016
samples_merged_peak_123046	172.614	1.53326	up	1.42437e-16	Fkbp4	2570	ENSMUSG00000030357	Exon (ENSMUST00000032508.10/ENSMUSG00000030357.10, exon 3 of 10)	chr6	128435306	128436107	128430103	128438677	8575
samples_merged_peak_43155	214.569	1.43966	up	1.55892e-16	4930452B06Rik	-918426	ENSMUSG00000021747	Intron (ENSMUST00000161302.7/ENSMUSG00000060579.13, intron 5 of 6)	chr14	9584666	9585467	8431192	8666240	235049
samples_merged_peak_149115	306.545	1.24269	up	1.8318e-16	Ulk4	100219	ENSMUSG00000040936	Intron (ENSMUST00000171923.7/ENSMUSG00000040936.15, intron 21 of 36)	chr9	121176177	121176978	120964454	121277197	312744
samples_merged_peak_127981	87.4412	2.09325	up	1.94322e-16	Mef2a	-114734	ENSMUSG00000030557	Distal Intergenic	chr7	67487592	67488393	67231163	67372858	141696
samples_merged_peak_111906	52.2115	2.59952	up	2.05822e-16	Crybb2	25937	ENSMUSG00000042240	Distal Intergenic	chr5	113043379	113044180	113058258	113070117	11860
samples_merged_peak_90519	57.8772	2.47558	up	2.62774e-16	Trim55	18665	ENSMUSG00000060913	Intron (ENSMUST00000029139.8/ENSMUSG00000060913.6, intron 4 of 9)	chr3	19663139	19663940	19644474	19692421	47948
samples_merged_peak_91970	100.835	1.77679	up	2.6853e-16	Mab21l1	126574	ENSMUSG00000056947	Intron (ENSMUST00000029374.7/ENSMUSG00000027799.12, intron 34 of 57)	chr3	55909084	55909885	55782510	55785001	2492
samples_merged_peak_32298	79.6403	2.0218	up	2.69035e-16	Mnat1	74991	ENSMUSG00000021103	Intron (ENSMUST00000187549.6/ENSMUSG00000021103.12, intron 6 of 6)	chr12	73198708	73199509	73123717	73273988	150272
samples_merged_peak_127502	175.013	1.44192	up	2.82704e-16	Atp10a	18951	ENSMUSG00000025324	Intron (ENSMUST00000168747.2/ENSMUSG00000025324.8, intron 1 of 20)	chr7	58677197	58677998	58658246	58829420	171175
samples_merged_peak_78484	172.972	1.37776	up	2.83359e-16	St8sia6	10798	ENSMUSG00000003418	Intron (ENSMUST00000003509.9/ENSMUSG00000003418.11, intron 2 of 7)	chr2	13782465	13783266	13651021	13794064	143044
samples_merged_peak_152573	154.136	1.50802	up	3.26368e-16	Nhs	123754	ENSMUSG00000059493	Intron (ENSMUST00000087085.9/ENSMUSG00000059493.13, intron 1 of 8)	chrX	162035175	162035976	161833296	162159730	326435
samples_merged_peak_128487	171.759	1.49246	up	3.26414e-16	Gm44358	892993	ENSMUSG00000104817	Distal Intergenic	chr7	77132846	77133647	78026543	78026640	98
samples_merged_peak_152841	182.624	1.39229	up	3.62922e-16	Arhgap6	69352	ENSMUSG00000031355	Intron (ENSMUST00000087016.10/ENSMUSG00000031355.16, intron 1 of 6)	chrX	169105963	169106764	169036611	169304435	267825
samples_merged_peak_131447	213.478	1.36146	up	3.67361e-16	Xylt1	52404	ENSMUSG00000030657	Intron (ENSMUST00000032892.6/ENSMUSG00000030657.11, intron 1 of 11)	chr7	117433383	117434184	117380979	117673580	292602
samples_merged_peak_149797	129.322	1.53298	up	3.74581e-16	H2al1j	248425	ENSMUSG00000069038	Distal Intergenic	chrX	11576247	11577048	11327822	11328151	330
samples_merged_peak_47633	246.676	1.21081	up	3.86821e-16	Serp2	-203568	ENSMUSG00000052584	Distal Intergenic	chr14	76760270	76761071	76532814	76556702	23889
samples_merged_peak_68623	362.298	1.01614	up	4.12782e-16	Gm22709	241665	ENSMUSG00000080543	Distal Intergenic	chr18	5856138	5856939	5614473	5614583	111
samples_merged_peak_50394	202.149	1.30389	up	4.28544e-16	Azin1	-23287	ENSMUSG00000037458	Distal Intergenic	chr15	38542553	38543354	38487427	38519266	31840
samples_merged_peak_90825	377.542	1.00025	up	4.28884e-16	Mir3092	-22243	ENSMUSG00000092695	Intron (ENSMUST00000195008.5/ENSMUSG00000039286.12, intron 4 of 26)	chr3	27607238	27608039	27584900	27584995	96
samples_merged_peak_69314	64.4897	2.52545	up	5.16509e-16	Ino80c	11533	ENSMUSG00000047989	Intron (ENSMUST00000141489.1/ENSMUSG00000047989.11, intron 1 of 1)	chr18	24109619	24110420	24104757	24121953	17197
samples_merged_peak_62410	65.2279	2.26561	up	5.31393e-16	Dll1	161568	ENSMUSG00000014773	Distal Intergenic	chr17	15213607	15214408	15367354	15375976	8623
samples_merged_peak_149823	135.762	1.4149	up	5.8789e-16	Bcor	349202	ENSMUSG00000040363	Distal Intergenic	chrX	11810352	11811153	12036740	12160355	123616
samples_merged_peak_142905	177.252	1.37946	up	5.97513e-16	Gramd1b	107308	ENSMUSG00000040111	Intron (ENSMUST00000045682.6/ENSMUSG00000040111.17, intron 1 of 19)	chr9	40423274	40424075	40293233	40531383	238151
samples_merged_peak_114248	159.509	1.39127	up	6.29393e-16	Col26a1	18648	ENSMUSG00000004415	Intron (ENSMUST00000057497.12/ENSMUSG00000004415.15, intron 1 of 12)	chr5	136863735	136864536	136741759	136883184	141426
samples_merged_peak_114599	194.935	1.31602	up	6.82259e-16	Elfn1	116069	ENSMUSG00000048988	Intron (ENSMUST00000031534.8/ENSMUSG00000029554.15, intron 17 of 17)	chr5	140024012	140024813	139907943	139974722	66780
samples_merged_peak_137347	192.375	1.31587	up	8.5141e-16	Scoc	28556	ENSMUSG00000063253	Distal Intergenic	chr8	83428992	83429793	83430510	83458349	27840
samples_merged_peak_88004	70.906	2.08825	up	9.60341e-16	Gm26141	-32667	ENSMUSG00000093040	Intron (ENSMUST00000052927.10/ENSMUSG00000037754.13, intron 3 of 11)	chr2	158706670	158707471	158740138	158740263	126
samples_merged_peak_108304	47.9286	2.69514	up	1.05561e-15	Afap1	21273	ENSMUSG00000029094	Intron (ENSMUST00000064571.10/ENSMUSG00000029094.12, intron 1 of 16)	chr5	35914592	35915393	35893319	36003923	110605
samples_merged_peak_3093	284.16	1.07411	up	1.12327e-15	Mir6351	-107060	ENSMUSG00000098504	Intron (ENSMUST00000169786.7/ENSMUSG00000055322.16, intron 18 of 34)	chr1	73962635	73963436	73855477	73855575	99
samples_merged_peak_58507	127.944	1.74928	up	1.17779e-15	Kalrn	262408	ENSMUSG00000061751	Intron (ENSMUST00000076810.11/ENSMUSG00000061751.16, intron 13 of 59)	chr16	34250877	34251678	33969073	34514086	545014
samples_merged_peak_68884	170.803	1.48441	up	1.17923e-15	Cables1	-23345	ENSMUSG00000040957	Distal Intergenic	chr18	11815074	11815875	11839220	11945626	106407
samples_merged_peak_53698	294.226	1.31867	up	1.2717e-15	Bik	8504	ENSMUSG00000016758	Intron (ENSMUST00000016902.4/ENSMUSG00000016758.4, intron 1 of 4)	chr15	83535366	83536167	83526862	83544634	17773
samples_merged_peak_150325	114.915	1.57173	up	1.27978e-15	Slc25a5	28039	ENSMUSG00000016319	3' UTR	chrX	36823690	36824491	36795651	36798807	3157
samples_merged_peak_77442	129.248	1.60565	up	1.51329e-15	Hspa12a	9626	ENSMUSG00000025092	Intron (ENSMUST00000066285.5/ENSMUSG00000025092.7, intron 1 of 11)	chr19	58850557	58851358	58795750	58860984	65235
samples_merged_peak_13439	187.768	1.28535	up	1.72268e-15	Gm22117	1347	ENSMUSG00000077090	Intron (ENSMUST00000135158.8/ENSMUSG00000057337.13, intron 1 of 3)	chr10	60209103	60209904	60211185	60211251	67
samples_merged_peak_151362	183.943	1.711	up	1.99271e-15	Eda2r	0	ENSMUSG00000034457	Promoter	chrX	97376918	97377719	97333840	97377216	43377
samples_merged_peak_86397	89.2179	1.83045	up	2.08613e-15	AL731706.2	52109	ENSMUSG00000116563	Distal Intergenic	chr2	136832769	136833570	136885500	136885679	180
samples_merged_peak_48433	127.736	1.47661	up	2.19975e-15	Mir6391	-34046	ENSMUSG00000098433	Intron (ENSMUST00000036554.13/ENSMUSG00000032849.14, intron 8 of 30)	chr14	118626518	118627319	118592369	118592472	104
samples_merged_peak_105480	72.703	1.90898	up	2.8121e-15	Dhrs3	64154	ENSMUSG00000066026	Distal Intergenic	chr4	144956981	144957782	144892827	144928209	35383
samples_merged_peak_44493	57.6922	2.14	up	3.1752e-15	Sh3bp5	7263	ENSMUSG00000021892	Intron (ENSMUST00000091903.4/ENSMUSG00000021892.14, intron 2 of 8)	chr14	31428001	31428802	31373785	31436065	62281
samples_merged_peak_108487	75.0309	1.83793	up	3.29612e-15	Nsg1	38	ENSMUSG00000029126	Promoter	chr5	38159068	38159869	38137192	38159907	22716
samples_merged_peak_146492	50.3545	2.42515	up	4.08872e-15	Phip	-61500	ENSMUSG00000032253	Distal Intergenic	chr9	83037016	83037817	82866159	82975516	109358
samples_merged_peak_48627	331.066	1.09794	up	4.25504e-15	Farp1	26403	ENSMUSG00000025555	Intron (ENSMUST00000026635.7/ENSMUSG00000025555.14, intron 1 of 26)	chr14	121061967	121062768	121035564	121283744	248181
samples_merged_peak_142870	86.7605	1.78372	up	5.74424e-15	Olfr985	-6893	ENSMUSG00000049073	Distal Intergenic	chr9	40137077	40137878	40126308	40130184	3877
samples_merged_peak_9514	111.046	1.59601	up	6.49498e-15	Cnih3	42393	ENSMUSG00000026514	Intron (ENSMUST00000161880.7/ENSMUSG00000026514.14, intron 1 of 5)	chr1	181395021	181395822	181352628	181460641	108014
samples_merged_peak_141827	48.1272	2.50159	up	6.52529e-15	Pin1	32752	ENSMUSG00000032171	Intron (ENSMUST00000034692.8/ENSMUSG00000032172.8, intron 1 of 5)	chr9	20684847	20685648	20652095	20666584	14490
samples_merged_peak_19079	251.302	1.25261	up	6.7552e-15	Tns3	10103	ENSMUSG00000020422	Intron (ENSMUST00000020695.12/ENSMUSG00000020422.14, intron 1 of 30)	chr11	8653777	8654578	8431652	8664681	233030
samples_merged_peak_108591	277.223	1.24418	up	6.88978e-15	Cpeb2	-181685	ENSMUSG00000039782	Distal Intergenic	chr5	43050684	43051485	43233170	43289724	56555
samples_merged_peak_76329	106.044	1.9158	up	6.91818e-15	Wnt8b	9065	ENSMUSG00000036961	Intron (ENSMUST00000041163.4/ENSMUSG00000036961.5, intron 1 of 5)	chr19	44502537	44503338	44493472	44514273	20802
samples_merged_peak_19686	180.224	1.35704	up	7.25268e-15	Tmem17	72383	ENSMUSG00000049904	Distal Intergenic	chr11	22584471	22585272	22512088	22519234	7147
samples_merged_peak_16883	216.795	1.34232	up	9.13235e-15	Nav3	28727	ENSMUSG00000020181	Intron (ENSMUST00000239301.1/ENSMUSG00000020181.18, intron 1 of 40)	chr10	110426676	110427477	109681259	110456204	774946
samples_merged_peak_33428	65.8537	2.02114	up	1.14023e-14	Elmsan1	-17248	ENSMUSG00000042507	Distal Intergenic	chr12	84236129	84236930	84149176	84218881	69706
samples_merged_peak_86541	319.614	1.2318	up	1.7071e-14	Dstn	36216	ENSMUSG00000015932	Exon (ENSMUST00000016072.11/ENSMUSG00000027422.15, exon 19 of 24)	chr2	143951536	143952337	143915320	143943324	28005
samples_merged_peak_149798	59.1757	2.009	up	1.99687e-14	H2al1j	263770	ENSMUSG00000069038	Distal Intergenic	chrX	11591592	11592393	11327822	11328151	330
samples_merged_peak_82106	214.776	1.28829	up	2.01025e-14	Baz2b	114037	ENSMUSG00000026987	Intron (ENSMUST00000112550.7/ENSMUSG00000026987.16, intron 1 of 34)	chr2	60010859	60011660	59899363	60125697	226335
samples_merged_peak_27708	183.175	1.44709	up	2.1287e-14	Cacng1	0	ENSMUSG00000020722	Promoter	chr11	107716509	107717310	107703218	107716522	13305
samples_merged_peak_43944	47.5106	2.34259	up	2.39726e-14	Zmiz1	-147199	ENSMUSG00000007817	Distal Intergenic	chr14	25311224	25312025	25459224	25666743	207520
samples_merged_peak_10355	231.635	1.20556	up	2.67593e-14	Mir205	-530050	ENSMUSG00000065533	Distal Intergenic	chr1	194037580	194038381	193507463	193507530	68
samples_merged_peak_79423	87.1255	1.83151	up	2.83434e-14	Traf2	14749	ENSMUSG00000026942	Intron (ENSMUST00000028311.12/ENSMUSG00000026942.13, intron 4 of 10)	chr2	25531390	25532191	25517982	25546940	28959
samples_merged_peak_96890	88.1914	1.99779	up	3.20821e-14	Pdlim5	49863	ENSMUSG00000028273	Intron (ENSMUST00000029941.15/ENSMUSG00000028273.15, intron 3 of 12)	chr3	142345032	142345833	142239590	142395696	156107
samples_merged_peak_131446	288.71	1.21108	up	3.58551e-14	Xylt1	49325	ENSMUSG00000030657	Intron (ENSMUST00000032892.6/ENSMUSG00000030657.11, intron 1 of 11)	chr7	117430304	117431105	117380979	117673580	292602
samples_merged_peak_122969	104.581	1.72002	up	4.36429e-14	Cracr2a	47710	ENSMUSG00000061414	Intron (ENSMUST00000212051.1/ENSMUSG00000061414.8, intron 5 of 18)	chr6	127609048	127609849	127561338	127674248	112911
samples_merged_peak_77531	75.0429	1.77795	up	4.68524e-14	Nanos1	-73881	ENSMUSG00000072437	Distal Intergenic	chr19	60681305	60682106	60755987	60759914	3928
samples_merged_peak_67789	289.176	1.0664	up	5.17135e-14	Haao	22408	ENSMUSG00000000673	Distal Intergenic	chr17	83823603	83824404	83831156	83846812	15657
samples_merged_peak_106990	352.889	1.1491	up	5.49656e-14	Phtf2	179875	ENSMUSG00000039987	3' UTR	chr5	20701448	20702249	20758663	20882124	123462
samples_merged_peak_90623	61.2437	2.00721	up	5.8357e-14	Tbl1xr1	-506289	ENSMUSG00000027630	Distal Intergenic	chr3	21569562	21570363	22076652	22216594	139943
samples_merged_peak_126242	186.818	1.27519	up	5.8807e-14	4931406P16Rik	-28273	ENSMUSG00000066571	Distal Intergenic	chr7	34341824	34342625	34236707	34313551	76845
samples_merged_peak_78267	219.046	1.21244	up	6.51902e-14	Prkcq	14851	ENSMUSG00000026778	Intron (ENSMUST00000028118.8/ENSMUSG00000026778.13, intron 1 of 17)	chr2	11186959	11187760	11172108	11301222	129115
samples_merged_peak_130177	106.554	1.54829	up	8.24282e-14	P2ry2	-18554	ENSMUSG00000032860	Distal Intergenic	chr7	101030591	101031392	100996568	101012037	15470
samples_merged_peak_152576	97.7945	1.66942	up	9.06419e-14	Nhs	81079	ENSMUSG00000059493	Intron (ENSMUST00000087085.9/ENSMUSG00000059493.13, intron 1 of 8)	chrX	162077850	162078651	161833296	162159730	326435
samples_merged_peak_38734	235.566	1.03757	up	9.06419e-14	Id4	-79827	ENSMUSG00000021379	Distal Intergenic	chr13	48180600	48181401	48261228	48266026	4799
samples_merged_peak_118378	360.247	1.12413	up	9.30684e-14	Tril	167534	ENSMUSG00000043496	Intron (ENSMUST00000203528.2/ENSMUSG00000053007.9, intron 7 of 10)	chr6	53652495	53653296	53815468	53820830	5363
samples_merged_peak_29857	270.35	1.27091	up	1.12006e-13	Rhob	45349	ENSMUSG00000054364	Distal Intergenic	chr12	8453859	8454660	8497661	8500009	2349
samples_merged_peak_131453	473.846	1.06166	up	1.23536e-13	Xylt1	81403	ENSMUSG00000030657	Intron (ENSMUST00000032892.6/ENSMUSG00000030657.11, intron 1 of 11)	chr7	117462382	117463183	117380979	117673580	292602
samples_merged_peak_46604	403.15	1.1199	up	1.37404e-13	Msra	51444	ENSMUSG00000054733	Intron (ENSMUST00000067927.8/ENSMUSG00000054733.9, intron 6 of 10)	chr14	64403658	64404459	64122625	64455903	333279
samples_merged_peak_144336	150.24	1.3447	up	1.56647e-13	1700017B05Rik	-13518	ENSMUSG00000032300	Distal Intergenic	chr9	57276130	57276931	57253117	57262612	9496
samples_merged_peak_10499	222.187	1.29705	up	1.69025e-13	Esr1	174755	ENSMUSG00000019768	Intron (ENSMUST00000105590.7/ENSMUSG00000019768.16, intron 5 of 9)	chr10	4786744	4787545	4611989	5005614	393626
samples_merged_peak_125060	74.7577	1.75761	up	1.85848e-13	Ppp5c	10331	ENSMUSG00000003099	Intron (ENSMUST00000003183.11/ENSMUSG00000003099.11, intron 2 of 12)	chr7	17016784	17017585	17004640	17027916	23277
samples_merged_peak_34209	215.92	1.20417	up	1.91117e-13	Kcnk13	-7420	ENSMUSG00000045404	Distal Intergenic	chr12	99956278	99957079	99964499	100062682	98184
samples_merged_peak_111295	247.7	1.0141	up	2.19733e-13	Zfp326	-58688	ENSMUSG00000029290	Distal Intergenic	chr5	105817079	105817880	105876568	105915818	39251
samples_merged_peak_137044	169.96	1.3241	up	2.22331e-13	Smarca5	13600	ENSMUSG00000031715	Intron (ENSMUST00000043359.8/ENSMUSG00000031715.14, intron 8 of 23)	chr8	80725096	80725897	80698507	80739497	40991
samples_merged_peak_104696	54.052	2.07173	up	2.23814e-13	Epha8	6885	ENSMUSG00000028661	Intron (ENSMUST00000030420.8/ENSMUSG00000028661.8, intron 2 of 16)	chr4	136949130	136949931	136929419	136956816	27398
samples_merged_peak_152570	119.152	1.64978	up	2.71202e-13	Nhs	139087	ENSMUSG00000059493	Intron (ENSMUST00000087085.9/ENSMUSG00000059493.13, intron 1 of 8)	chrX	162019842	162020643	161833296	162159730	326435
samples_merged_peak_142875	266.554	1.00587	up	2.82303e-13	Zfp202	31100	ENSMUSG00000025602	Distal Intergenic	chr9	40223417	40224218	40192317	40213189	20873
samples_merged_peak_5357	165.057	1.33275	up	3.34765e-13	Mgat5	50079	ENSMUSG00000036155	Intron (ENSMUST00000038361.10/ENSMUSG00000036155.13, intron 2 of 17)	chr1	127255097	127255898	127205018	127488336	283319
samples_merged_peak_14571	168.816	1.14997	up	3.85536e-13	Mir1930	-5746	ENSMUSG00000089424	Intron (ENSMUST00000174113.7/ENSMUSG00000112241.1, intron 5 of 5)	chr10	77634677	77635478	77641224	77641307	84
samples_merged_peak_90528	57.3911	2.09805	up	3.87658e-13	Cp	-6972	ENSMUSG00000003617	Distal Intergenic	chr3	19949281	19950082	19957054	20009145	52092
samples_merged_peak_62937	90.5808	1.63833	up	3.91523e-13	Tmem204	13120	ENSMUSG00000024168	Intron (ENSMUST00000142000.8/ENSMUSG00000024169.16, intron 18 of 28)	chr17	25067260	25068061	25057702	25081181	23480
samples_merged_peak_10175	175.4	1.15687	up	3.91523e-13	Slc30a1	-25218	ENSMUSG00000037434	Distal Intergenic	chr1	191880748	191881549	191906767	191913247	6481
samples_merged_peak_123941	220.304	1.04467	up	4.02653e-13	St8sia1	11921	ENSMUSG00000030283	Intron (ENSMUST00000032421.3/ENSMUSG00000030283.7, intron 1 of 4)	chr6	142951730	142952531	142821545	142964452	142908
samples_merged_peak_127511	66.1416	1.86248	up	4.02869e-13	Atp10a	60637	ENSMUSG00000025324	Intron (ENSMUST00000168747.2/ENSMUSG00000025324.8, intron 1 of 20)	chr7	58718883	58719684	58658246	58829420	171175
samples_merged_peak_44601	97.0175	1.50051	up	4.93037e-13	3425401B19Rik	-22449	ENSMUSG00000071540	Distal Intergenic	chr14	32707721	32708522	32659119	32685272	26154
samples_merged_peak_88021	87.5836	1.56923	up	5.12013e-13	Fam83d	6537	ENSMUSG00000027654	Intron (ENSMUST00000029183.2/ENSMUSG00000027654.2, intron 1 of 3)	chr2	158774630	158775431	158768093	158786637	18545
samples_merged_peak_122984	82.7029	1.739	up	5.95025e-13	Gm26338	100558	ENSMUSG00000076327	Intron (ENSMUST00000112173.7/ENSMUSG00000030352.15, intron 2 of 7)	chr6	127993667	127994468	128094917	128095026	110
samples_merged_peak_146868	74.1602	1.71251	up	6.11905e-13	Tbc1d2b	22959	ENSMUSG00000037410	Intron (ENSMUST00000041767.13/ENSMUSG00000037410.13, intron 2 of 12)	chr9	90247011	90247812	90202027	90270771	68745
samples_merged_peak_100473	166.698	1.24168	up	6.16705e-13	Akna	-27483	ENSMUSG00000039158	3' UTR	chr4	63430837	63431638	63367125	63403354	36230
samples_merged_peak_31648	179.181	1.22734	up	7.1389e-13	Egln3	-176203	ENSMUSG00000035105	Distal Intergenic	chr12	54380063	54380864	54178981	54203860	24880
samples_merged_peak_68567	183.706	1.13927	up	7.76932e-13	Zfp438	-35382	ENSMUSG00000050945	Distal Intergenic	chr18	5370189	5370990	5210029	5334807	124779
samples_merged_peak_96743	181.688	1.46403	up	8.20912e-13	1110002E22Rik	-10535	ENSMUSG00000090066	5' UTR	chr3	138053716	138054517	138065052	138081506	16455
samples_merged_peak_82247	51.0468	2.14246	up	8.75966e-13	Tank	-62470	ENSMUSG00000064289	Distal Intergenic	chr2	61515314	61516115	61578585	61654171	75587
samples_merged_peak_18503	92.6525	1.67455	up	9.00031e-13	Dusp18	7620	ENSMUSG00000047205	Distal Intergenic	chr11	3902860	3903661	3895240	3901296	6057
samples_merged_peak_127509	181.534	1.28632	up	9.51821e-13	Atp10a	53322	ENSMUSG00000025324	Intron (ENSMUST00000168747.2/ENSMUSG00000025324.8, intron 1 of 20)	chr7	58711568	58712369	58658246	58829420	171175
samples_merged_peak_142410	140.599	1.33304	up	9.74356e-13	Jam3	-36397	ENSMUSG00000031990	Distal Intergenic	chr9	27191790	27192591	27097384	27155393	58010
samples_merged_peak_108302	107.84	1.56166	up	1.04011e-12	Afap1	16517	ENSMUSG00000029094	Intron (ENSMUST00000064571.10/ENSMUSG00000029094.12, intron 1 of 16)	chr5	35909836	35910637	35893319	36003923	110605
samples_merged_peak_107770	95.2367	1.47662	up	1.05823e-12	Krtcap3	15913	ENSMUSG00000029149	Exon (ENSMUST00000041565.10/ENSMUSG00000038564.11, exon 19 of 48)	chr5	31267619	31268420	31251706	31253202	1497
samples_merged_peak_1495	136.171	1.41811	up	1.10804e-12	Il18rap	8499	ENSMUSG00000026068	5' UTR	chr1	40523861	40524662	40515362	40551705	36344
samples_merged_peak_114912	362.07	1.32409	up	1.17192e-12	Ap5z1	-6233	ENSMUSG00000039623	3' UTR	chr5	142457020	142457821	142464054	142478710	14657
samples_merged_peak_149799	52.1208	2.2988	up	1.21308e-12	H2al1j	266524	ENSMUSG00000069038	Distal Intergenic	chrX	11594346	11595147	11327822	11328151	330
samples_merged_peak_62406	107.974	1.44342	up	1.69556e-12	Gm3448	-132785	ENSMUSG00000079710	Distal Intergenic	chr17	15174322	15175123	14995787	15041537	45751
samples_merged_peak_104200	139.111	1.244	up	1.75102e-12	Zfp683	-696	ENSMUSG00000049410	Promoter	chr4	134052341	134053142	134053838	134058996	5159
samples_merged_peak_60117	87.1483	1.55234	up	1.76089e-12	Cxadr	-25725	ENSMUSG00000022865	Distal Intergenic	chr16	78274970	78275771	78301496	78359774	58279
samples_merged_peak_72503	131.55	1.67593	up	1.90375e-12	Slc66a2	34107	ENSMUSG00000034006	Intron (ENSMUST00000131780.7/ENSMUSG00000034006.17, intron 7 of 7)	chr18	80287399	80288200	80253292	80292725	39434
samples_merged_peak_84450	107.585	1.38343	up	1.94014e-12	Abtb2	95567	ENSMUSG00000032724	Intron (ENSMUST00000076212.3/ENSMUSG00000032724.5, intron 1 of 16)	chr2	103661877	103662678	103566310	103718423	152114
samples_merged_peak_149827	213.298	1.09379	up	2.0119e-12	Bcor	320216	ENSMUSG00000040363	Distal Intergenic	chrX	11839338	11840139	12036740	12160355	123616
samples_merged_peak_107769	70.7616	1.8347	up	2.06617e-12	Krtcap3	14386	ENSMUSG00000029149	Exon (ENSMUST00000041565.10/ENSMUSG00000038564.11, exon 21 of 48)	chr5	31266092	31266893	31251706	31253202	1497
samples_merged_peak_7638	194.762	1.18026	up	2.22099e-12	Mir1843b	31282	ENSMUSG00000105399	Distal Intergenic	chr1	159371640	159372441	159340358	159340423	66
samples_merged_peak_52551	267.767	1.04821	up	2.25796e-12	Slc39a4	-2231	ENSMUSG00000063354	Distal Intergenic	chr15	76619615	76620416	76612383	76617384	5002
samples_merged_peak_98941	138.558	1.2412	up	2.44827e-12	Ubap1	50728	ENSMUSG00000028437	Exon (ENSMUST00000108055.8/ENSMUSG00000028438.16, exon 9 of 13)	chr4	41399724	41400525	41348996	41390525	41530
samples_merged_peak_32552	193.956	1.15022	up	2.60965e-12	Akap5	-16254	ENSMUSG00000021057	Intron (ENSMUST00000021443.6/ENSMUSG00000021048.7, intron 22 of 27)	chr12	76307836	76308637	76324891	76334153	9263
samples_merged_peak_67108	44.6231	2.15235	up	3.0606e-12	Srd5a2	-41167	ENSMUSG00000038541	Distal Intergenic	chr17	74089083	74089884	74016955	74047916	30962
samples_merged_peak_95116	108.145	1.73318	up	3.09578e-12	Kcna3	-56789	ENSMUSG00000047959	Distal Intergenic	chr3	106978579	106979380	107036169	107038070	1902
samples_merged_peak_39522	48.8074	2.45889	up	3.2518e-12	Smad5	-20054	ENSMUSG00000021540	Distal Intergenic	chr13	56682155	56682956	56703010	56742377	39368
samples_merged_peak_7802	129.817	1.28709	up	3.46263e-12	Suco	-30907	ENSMUSG00000040297	Distal Intergenic	chr1	161907589	161908390	161816114	161876682	60569
samples_merged_peak_117012	80.3336	1.65793	up	4.08472e-12	Plxna4	89470	ENSMUSG00000029765	Intron (ENSMUST00000115096.3/ENSMUSG00000029765.12, intron 2 of 31)	chr6	32497921	32498722	32144268	32588192	443925
samples_merged_peak_1335	100.506	1.39702	up	4.17938e-12	Rfx8	9850	ENSMUSG00000057173	Intron (ENSMUST00000151913.2/ENSMUSG00000057173.8, intron 3 of 14)	chr1	39710346	39711147	39665301	39720997	55697
samples_merged_peak_103675	83.6732	1.74589	up	4.18227e-12	Matn1	327506	ENSMUSG00000040533	Distal Intergenic	chr4	131271891	131272692	130944385	130955475	11091
samples_merged_peak_97204	127.108	1.39967	up	4.45628e-12	Adgrl2	646192	ENSMUSG00000028184	Distal Intergenic	chr3	148343562	148344363	148815586	148990555	174970
samples_merged_peak_142923	189.813	1.06354	up	4.50616e-12	Gramd1b	-45543	ENSMUSG00000040111	Distal Intergenic	chr9	40576926	40577727	40293233	40531383	238151
samples_merged_peak_48628	78.4931	1.73351	up	4.76336e-12	Farp1	57762	ENSMUSG00000025555	Intron (ENSMUST00000026635.7/ENSMUSG00000025555.14, intron 1 of 26)	chr14	121093326	121094127	121035564	121283744	248181
samples_merged_peak_38819	152.232	1.37656	up	5.04846e-12	Fam120a	-33805	ENSMUSG00000038014	Distal Intergenic	chr13	49001822	49002623	48879219	48968017	88799
samples_merged_peak_2609	74.7161	1.74556	up	5.24765e-12	Pard3b	28103	ENSMUSG00000052062	Intron (ENSMUST00000075374.9/ENSMUSG00000052062.14, intron 1 of 22)	chr1	61666927	61667728	61638824	62642284	1003461
samples_merged_peak_7195	172.279	1.07803	up	5.26135e-12	Rgs16	-30355	ENSMUSG00000026475	Distal Intergenic	chr1	153709193	153709994	153740349	153745468	5120
samples_merged_peak_10574	87.7314	1.66021	up	5.30196e-12	Ipcef1	-65720	ENSMUSG00000064065	Distal Intergenic	chr10	7118198	7118999	6885796	7052478	166683
samples_merged_peak_81775	49.5827	2.09288	up	5.79695e-12	Arl5a	-12899	ENSMUSG00000036093	Intron (ENSMUST00000178799.7/ENSMUSG00000017412.15, intron 12 of 13)	chr2	52437800	52438601	52397951	52424901	26951
samples_merged_peak_88765	205.845	1.06263	up	6.1858e-12	Prex1	225493	ENSMUSG00000039621	Distal Intergenic	chr2	166487538	166488339	166566342	166713832	147491
samples_merged_peak_9931	161.953	1.2769	up	6.22214e-12	Gm24092	-82547	ENSMUSG00000093791	Intron (ENSMUST00000079451.12/ENSMUSG00000037624.15, intron 2 of 6)	chr1	189310002	189310803	189393350	189393470	121
samples_merged_peak_18994	119.66	1.2597	up	6.60086e-12	Tns3	218048	ENSMUSG00000020422	Intron (ENSMUST00000239091.1/ENSMUSG00000020422.14, intron 24 of 30)	chr11	8445832	8446633	8431652	8664681	233030
samples_merged_peak_80146	154.29	1.24889	up	8.08265e-12	Gm47292	-976	ENSMUSG00000105537	Promoter	chr2	30365899	30366700	30367676	30367771	96
samples_merged_peak_67841	313.148	1.10048	up	8.24817e-12	Zfp36l2	149495	ENSMUSG00000045817	Distal Intergenic	chr17	84037651	84038452	84183931	84187947	4017
samples_merged_peak_110237	125.558	1.61304	up	8.55198e-12	Btc	119432	ENSMUSG00000082361	Distal Intergenic	chr5	91282761	91283562	91357261	91402994	45734
samples_merged_peak_133665	108.895	1.31838	up	8.85491e-12	Osbpl5	1197	ENSMUSG00000037606	5' UTR	chr7	143739965	143740766	143688762	143741963	53202
samples_merged_peak_41791	51.9518	2.10811	up	8.93734e-12	Cd180	-40682	ENSMUSG00000021624	Distal Intergenic	chr13	102652075	102652876	102693558	102739629	46072
samples_merged_peak_54090	177.814	1.08719	up	9.51048e-12	Tbc1d22a	45927	ENSMUSG00000051864	Intron (ENSMUST00000063414.8/ENSMUSG00000051864.10, intron 4 of 12)	chr15	86260386	86261187	86214459	86498503	284045
samples_merged_peak_146867	621.015	1.13598	up	1.08882e-11	Tbc1d2b	27304	ENSMUSG00000037410	Intron (ENSMUST00000041767.13/ENSMUSG00000037410.13, intron 2 of 12)	chr9	90242666	90243467	90202027	90270771	68745
samples_merged_peak_78306	188.218	1.09026	up	1.11271e-11	Prkcq	166562	ENSMUSG00000026778	Distal Intergenic	chr2	11338670	11339471	11172108	11301222	129115
samples_merged_peak_13058	160.119	1.12413	up	1.23007e-11	Cep85l	-86691	ENSMUSG00000038594	Distal Intergenic	chr10	53466638	53467439	53273443	53379947	106505
samples_merged_peak_93303	90.2154	1.55646	up	1.33792e-11	Mef2d	-8282	ENSMUSG00000001419	Distal Intergenic	chr3	88133289	88134090	88142372	88172086	29715
samples_merged_peak_29242	183.71	1.3815	up	1.36078e-11	Slc38a10	11499	ENSMUSG00000061306	Exon (ENSMUST00000103018.10/ENSMUSG00000061306.16, exon 5 of 17)	chr11	120139046	120139847	120103960	120151346	47387
samples_merged_peak_97290	300.751	1.01968	up	1.3611e-11	Adgrl2	-452215	ENSMUSG00000028184	Distal Intergenic	chr3	149442770	149443571	148815586	148990555	174970
samples_merged_peak_97508	98.3373	1.54585	up	1.47614e-11	Ptger3	14212	ENSMUSG00000040016	Intron (ENSMUST00000041175.12/ENSMUSG00000040016.16, intron 1 of 2)	chr3	157581104	157581905	157566892	157645888	78997
samples_merged_peak_84614	217.406	1.01413	up	1.51018e-11	Kcna4	-61828	ENSMUSG00000042604	Distal Intergenic	chr2	107228010	107228811	107290639	107298502	7864
samples_merged_peak_77441	308.825	1.03072	up	1.55515e-11	Hspa12a	11021	ENSMUSG00000025092	Intron (ENSMUST00000066285.5/ENSMUSG00000025092.7, intron 1 of 11)	chr19	58849162	58849963	58795750	58860984	65235
samples_merged_peak_131441	108.907	1.39478	up	1.60022e-11	Xylt1	12792	ENSMUSG00000030657	Intron (ENSMUST00000032892.6/ENSMUSG00000030657.11, intron 1 of 11)	chr7	117393771	117394572	117380979	117673580	292602
samples_merged_peak_108976	257.615	1.13079	up	1.60536e-11	Arap2	9727	ENSMUSG00000037999	Intron (ENSMUST00000076623.7/ENSMUSG00000037999.13, intron 1 of 32)	chr5	62755592	62756393	62602445	62766120	163676
samples_merged_peak_7193	166.956	1.20208	up	1.67656e-11	Rgs16	-36404	ENSMUSG00000026475	Distal Intergenic	chr1	153703144	153703945	153740349	153745468	5120
samples_merged_peak_40925	140.498	1.46947	up	1.80298e-11	Cmya5	80828	ENSMUSG00000047419	Exon (ENSMUST00000062122.3/ENSMUSG00000047419.5, exon 9 of 13)	chr13	93063095	93063896	93040713	93144724	104012
samples_merged_peak_54398	68.1713	1.79966	up	1.83086e-11	Pdzrn4	265678	ENSMUSG00000036218	Intron (ENSMUST00000169942.9/ENSMUSG00000036218.16, intron 3 of 9)	chr15	92662559	92663360	92396881	92771819	374939
samples_merged_peak_102512	200.516	1.07183	up	2.03432e-11	Hivep3	103517	ENSMUSG00000028634	Intron (ENSMUST00000106307.8/ENSMUSG00000028634.17, intron 1 of 8)	chr4	119837313	119838114	119733796	120138045	404250
samples_merged_peak_2607	168.433	1.13165	up	2.13435e-11	Pard3b	10091	ENSMUSG00000052062	Intron (ENSMUST00000075374.9/ENSMUSG00000052062.14, intron 1 of 22)	chr1	61648915	61649716	61638824	62642284	1003461
samples_merged_peak_62778	145.497	1.18083	up	2.21248e-11	Kctd5	-14984	ENSMUSG00000016946	Intron (ENSMUST00000102927.9/ENSMUSG00000024122.16, intron 10 of 13)	chr17	24088469	24089270	24047734	24073485	25752
samples_merged_peak_61332	125.104	1.40103	up	2.31092e-11	Ripk4	10860	ENSMUSG00000005251	Intron (ENSMUST00000019386.9/ENSMUSG00000005251.15, intron 2 of 7)	chr16	97752126	97752927	97741933	97763787	21855
samples_merged_peak_138360	74.5976	1.58833	up	2.67093e-11	Ccl22	-9343	ENSMUSG00000031779	Distal Intergenic	chr8	94735446	94736247	94745590	94751699	6110
samples_merged_peak_108973	55.1868	1.80257	up	2.70656e-11	Arap2	42133	ENSMUSG00000037999	Intron (ENSMUST00000076623.7/ENSMUSG00000037999.13, intron 6 of 32)	chr5	62723186	62723987	62602445	62766120	163676
samples_merged_peak_149192	114.515	1.31098	up	2.95519e-11	Lyzl4	58172	ENSMUSG00000032530	Intron (ENSMUST00000077706.9/ENSMUSG00000032530.14, intron 4 of 5)	chr9	121583123	121583924	121577843	121642096	64254
samples_merged_peak_59700	110.474	1.47595	up	2.96861e-11	Nsun3	71458	ENSMUSG00000050312	Distal Intergenic	chr16	62714518	62715319	62732444	62786777	54334
samples_merged_peak_59856	482.696	1.0071	up	3.09544e-11	Samsn1	43176	ENSMUSG00000022876	Intron (ENSMUST00000114239.8/ENSMUSG00000022876.18, intron 7 of 7)	chr16	75865333	75866134	75858793	75909310	50518
samples_merged_peak_98618	134.108	1.20643	up	3.41831e-11	Pnrc1	-12685	ENSMUSG00000040128	Distal Intergenic	chr4	33261195	33261996	33245423	33248510	3088
samples_merged_peak_109231	155.649	1.17498	up	3.54357e-11	Tmem156	4965	ENSMUSG00000037913	Intron (ENSMUST00000043352.7/ENSMUSG00000037913.12, intron 1 of 5)	chr5	65086366	65087167	65062536	65092132	29597
samples_merged_peak_30299	139.225	1.171	up	3.56428e-11	Itgb1bp1	51129	ENSMUSG00000062352	Intron (ENSMUST00000064595.14/ENSMUSG00000052632.16, intron 16 of 28)	chr12	21234354	21235155	21267420	21286284	18865
samples_merged_peak_90527	55.0784	1.9248	up	3.69674e-11	Cp	-7904	ENSMUSG00000003617	Distal Intergenic	chr3	19948349	19949150	19957054	20009145	52092
samples_merged_peak_122991	77.1192	1.60436	up	3.69949e-11	Gm26338	72015	ENSMUSG00000076327	Intron (ENSMUST00000112173.7/ENSMUSG00000030352.15, intron 2 of 7)	chr6	128022210	128023011	128094917	128095026	110
samples_merged_peak_24523	93.1795	1.60863	up	3.75073e-11	Mir365-2	61177	ENSMUSG00000065489	Distal Intergenic	chr11	79787577	79788378	79726400	79726511	112
samples_merged_peak_126410	311.921	1.12556	up	3.8308e-11	Zfp536	516771	ENSMUSG00000043456	Distal Intergenic	chr7	37255303	37256104	37479104	37772875	293772
samples_merged_peak_99828	172.102	1.12572	up	3.84243e-11	Zfp462	-443136	ENSMUSG00000060206	Distal Intergenic	chr4	54504039	54504840	54947976	55083563	135588
samples_merged_peak_142726	185.701	1.05392	up	3.87282e-11	Ets1	532635	ENSMUSG00000032035	Distal Intergenic	chr9	33168883	33169684	32636248	32757820	121573
samples_merged_peak_117165	298.53	1.05707	up	3.88937e-11	Akr1b3	-13703	ENSMUSG00000001642	Distal Intergenic	chr6	34331181	34331982	34303934	34317478	13545
samples_merged_peak_106109	140.011	1.20469	up	3.92464e-11	Slc45a1	35524	ENSMUSG00000039838	Exon (ENSMUST00000105682.8/ENSMUSG00000039852.17, exon 19 of 23)	chr4	150615849	150616650	150628572	150652174	23603
samples_merged_peak_29480	220.375	1.14886	up	4.13633e-11	Zfp750	18129	ENSMUSG00000039238	Intron (ENSMUST00000103013.9/ENSMUSG00000039230.14, intron 12 of 38)	chr11	121500403	121501204	121510978	121519333	8356
samples_merged_peak_22200	106.583	1.29563	up	4.32528e-11	Srebf1	-19630	ENSMUSG00000020538	3' UTR	chr11	60240234	60241035	60199089	60220604	21516
samples_merged_peak_66701	42.8879	2.38718	up	4.34646e-11	Ptprm	87585	ENSMUSG00000033278	Intron (ENSMUST00000037974.9/ENSMUSG00000033278.10, intron 1 of 32)	chr17	67266071	67266872	66666947	67354457	687511
samples_merged_peak_126891	105.928	1.27827	up	4.40317e-11	Ntn5	-2409	ENSMUSG00000070564	Intron (ENSMUST00000040636.8/ENSMUSG00000040364.8, intron 3 of 3)	chr7	45680812	45681613	45684022	45694556	10535
samples_merged_peak_77438	240.587	1.04715	up	4.49306e-11	Hspa12a	24204	ENSMUSG00000025092	Intron (ENSMUST00000066285.5/ENSMUSG00000025092.7, intron 1 of 11)	chr19	58835979	58836780	58795750	58860984	65235
samples_merged_peak_94958	76.3124	1.67159	up	4.87587e-11	Kcnd3	-58871	ENSMUSG00000040896	Distal Intergenic	chr3	105392658	105393459	105452330	105674002	221673
samples_merged_peak_27711	264.259	1.00667	up	5.20954e-11	Cacng1	-11804	ENSMUSG00000020722	Distal Intergenic	chr11	107728326	107729127	107703218	107716522	13305
samples_merged_peak_146947	303.224	1.26832	up	5.45184e-11	Slc9a9	24114	ENSMUSG00000031129	Intron (ENSMUST00000033463.9/ENSMUSG00000031129.9, intron 2 of 15)	chr9	94694023	94694824	94669909	95230445	560537
samples_merged_peak_68443	122.817	1.24254	up	5.74714e-11	Gm24510	167189	ENSMUSG00000092706	Intron (ENSMUST00000072671.13/ENSMUSG00000024109.18, intron 15 of 20)	chr17	90429741	90430542	90262552	90262645	94
samples_merged_peak_109812	93.3369	1.5302	up	5.85984e-11	Usp46	11678	ENSMUSG00000054814	Intron (ENSMUST00000119154.7/ENSMUSG00000054814.14, intron 1 of 7)	chr5	74055952	74056753	73998453	74068431	69979
samples_merged_peak_118883	273.166	1.09055	up	6.54197e-11	Prdm5	0	ENSMUSG00000029913	Promoter	chr6	65778647	65779448	65778988	65936376	157389
samples_merged_peak_113334	279.16	1.06257	up	6.92063e-11	Vps37b	-11280	ENSMUSG00000066278	Distal Intergenic	chr5	124043550	124044351	124004641	124032270	27630
samples_merged_peak_51534	110.532	1.2343	up	6.94099e-11	Gm24810	-250006	ENSMUSG00000093058	Distal Intergenic	chr15	62903010	62903811	62652935	62653004	70
samples_merged_peak_149116	97.5239	1.61109	up	6.96086e-11	Ulk4	63948	ENSMUSG00000040936	Intron (ENSMUST00000171923.7/ENSMUSG00000040936.15, intron 17 of 36)	chr9	121212448	121213249	120964454	121277197	312744
samples_merged_peak_21194	181.739	1.05575	up	7.02503e-11	Jade2	-23180	ENSMUSG00000020387	Distal Intergenic	chr11	51880833	51881634	51813455	51857653	44199
samples_merged_peak_62614	264.853	1.15111	up	7.69946e-11	Zfp160	93316	ENSMUSG00000067942	Distal Intergenic	chr17	21102219	21103020	21008903	21043070	34168
samples_merged_peak_56648	47.3238	2.0486	up	7.73113e-11	Gm27671	22222	ENSMUSG00000098652	Distal Intergenic	chr16	14105608	14106409	14128566	14128631	66
samples_merged_peak_43829	171.385	1.15958	up	9.42763e-11	Gm27532	-665322	ENSMUSG00000098542	Intron (ENSMUST00000075639.10/ENSMUSG00000063458.13, intron 5 of 6)	chr14	22687392	22688193	22021958	22022070	113
samples_merged_peak_126411	82.6396	1.6138	up	9.5659e-11	Zfp536	480557	ENSMUSG00000043456	Distal Intergenic	chr7	37291517	37292318	37479104	37772875	293772
samples_merged_peak_22320	188.14	1.15717	up	9.70647e-11	Kcnj12	46103	ENSMUSG00000042529	5' UTR	chr11	61068667	61069468	61022564	61071131	48568
samples_merged_peak_42399	81.5061	1.51906	up	9.9614e-11	Map3k1	-187731	ENSMUSG00000021754	Distal Intergenic	chr13	111996724	111997525	111746428	111808993	62566
samples_merged_peak_23472	190.008	1.00035	up	9.9954e-11	Spns2	-29760	ENSMUSG00000040447	Intron (ENSMUST00000092940.12/ENSMUSG00000020798.14, intron 8 of 11)	chr11	72519664	72520465	72451638	72489904	38267
samples_merged_peak_117669	69.9036	1.55305	up	1.23238e-10	Tas2r138	5253	ENSMUSG00000058250	Distal Intergenic	chr6	40607256	40608057	40612315	40613310	996
samples_merged_peak_149077	68.7412	1.7218	up	1.26487e-10	Ctnnb1	-127961	ENSMUSG00000006932	Distal Intergenic	chr9	120804638	120805439	120933400	120960507	27108
samples_merged_peak_12562	63.4724	1.62631	up	1.26487e-10	Armc2	83127	ENSMUSG00000071324	Intron (ENSMUST00000160262.8/ENSMUSG00000071324.11, intron 12 of 17)	chr10	41934508	41935309	41914990	42018436	103447
samples_merged_peak_116230	106.771	1.41712	up	1.49886e-10	Mdfic	25024	ENSMUSG00000041390	Intron (ENSMUST00000101663.9/ENSMUSG00000041390.18, intron 3 of 4)	chr6	15745685	15746486	15720661	15802169	81509
samples_merged_peak_127294	139.46	1.30269	up	1.77001e-10	Dbx1	78213	ENSMUSG00000030507	Intron (ENSMUST00000183659.7/ENSMUSG00000052512.17, intron 19 of 39)	chr7	49557835	49558636	49631499	49636849	5351
samples_merged_peak_72234	274.579	1.02932	up	1.79499e-10	Ctif	21064	ENSMUSG00000052928	Intron (ENSMUST00000165559.2/ENSMUSG00000052928.9, intron 1 of 11)	chr18	75675689	75676490	75431224	75697554	266331
samples_merged_peak_33604	288.334	1.09073	up	1.79955e-10	Jdp2	-27146	ENSMUSG00000034271	Distal Intergenic	chr12	85571080	85571881	85599027	85639878	40852
samples_merged_peak_67814	103.059	1.3595	up	1.84041e-10	Haao	-69956	ENSMUSG00000000673	Distal Intergenic	chr17	83916768	83917569	83831156	83846812	15657
samples_merged_peak_62413	206.933	1.01496	up	1.87138e-10	Dll1	123148	ENSMUSG00000014773	Distal Intergenic	chr17	15252027	15252828	15367354	15375976	8623
samples_merged_peak_66645	110.189	1.28995	up	1.93351e-10	Mir5709	37162	ENSMUSG00000093508	Intron (ENSMUST00000037974.9/ENSMUSG00000033278.10, intron 7 of 32)	chr17	66988272	66989073	67026147	67026235	89
samples_merged_peak_62203	132.394	1.16236	up	2.03134e-10	Agpat4	-420825	ENSMUSG00000023827	Intron (ENSMUST00000191124.6/ENSMUSG00000023826.16, intron 7 of 11)	chr17	11697658	11698459	12119284	12219645	100362
samples_merged_peak_141826	142.863	1.10151	up	2.19766e-10	Pin1	19707	ENSMUSG00000032171	Exon (ENSMUST00000034692.8/ENSMUSG00000032172.8, exon 4 of 6)	chr9	20671802	20672603	20652095	20666584	14490
samples_merged_peak_93735	110.584	1.30578	up	2.25183e-10	S100a14	-838	ENSMUSG00000042306	Promoter	chr3	90525217	90526018	90526856	90528837	1982
samples_merged_peak_63080	59.6375	1.64688	up	2.34886e-10	Rab11fip3	25664	ENSMUSG00000037098	Intron (ENSMUST00000122103.8/ENSMUSG00000037098.18, intron 1 of 14)	chr17	26043090	26043891	25989036	26069555	80520
samples_merged_peak_47930	102.147	1.56346	up	2.39761e-10	Gm23438	161879	ENSMUSG00000077948	Intron (ENSMUST00000022599.13/ENSMUSG00000022021.14, intron 27 of 27)	chr14	86758031	86758832	86920621	86920711	91
samples_merged_peak_121291	229.96	1.00972	up	2.47901e-10	Shq1	159866	ENSMUSG00000035378	Distal Intergenic	chr6	100510490	100511291	100568256	100671157	102902
samples_merged_peak_126402	52.2234	2.11823	up	2.68845e-10	Tshz3	-1124	ENSMUSG00000021217	Distal Intergenic	chr7	36696193	36696994	36698118	36773553	75436
samples_merged_peak_107110	175.425	1.03443	up	2.70944e-10	Fam185a	28906	ENSMUSG00000047221	Intron (ENSMUST00000056045.4/ENSMUSG00000047221.5, intron 5 of 7)	chr5	21453864	21454665	21424958	21482124	57167
samples_merged_peak_115650	156.849	1.11686	up	2.92507e-10	Ubl3	-62980	ENSMUSG00000001687	Distal Intergenic	chr5	148615769	148616570	148504635	148552789	48155
samples_merged_peak_145853	137.738	1.21026	up	2.97653e-10	Mir5626	12580	ENSMUSG00000093763	Intron (ENSMUST00000034745.8/ENSMUSG00000032220.10, intron 26 of 27)	chr9	70392372	70393173	70405694	70405753	60
samples_merged_peak_84978	166.418	1.11035	up	2.9793e-10	Pak6	-20256	ENSMUSG00000074923	Distal Intergenic	chr2	118642246	118643047	118663303	118698020	34718
samples_merged_peak_108520	254.637	1.15176	up	3.00369e-10	Wdr1	16686	ENSMUSG00000005103	Intron (ENSMUST00000005234.12/ENSMUSG00000005103.12, intron 5 of 14)	chr5	38544319	38545120	38526813	38561806	34994
samples_merged_peak_91259	175.608	0.996717	up	3.33142e-10	Spry1	-33617	ENSMUSG00000037211	Distal Intergenic	chr3	37605529	37606330	37639947	37644598	4652
samples_merged_peak_33268	153.652	1.11685	up	3.33406e-10	Dcaf4	34626	ENSMUSG00000021222	Exon (ENSMUST00000221919.1/ENSMUSG00000042628.8, exon 7 of 13)	chr12	83555092	83555893	83520466	83541920	21455
samples_merged_peak_79090	62.5252	1.65858	up	3.62228e-10	Etl4	339376	ENSMUSG00000036617	Intron (ENSMUST00000114610.7/ENSMUSG00000036617.17, intron 2 of 7)	chr2	20249156	20249957	19909780	20810713	900934
samples_merged_peak_10353	111.779	1.43182	up	3.68017e-10	Mir205	-494965	ENSMUSG00000065533	Distal Intergenic	chr1	194002495	194003296	193507463	193507530	68
samples_merged_peak_15829	285.68	1.01308	up	3.77844e-10	Mir135a-2	182946	ENSMUSG00000065524	Distal Intergenic	chr10	91888438	91889239	92072086	92072185	100
samples_merged_peak_61334	58.908	2.01142	up	3.78049e-10	Ripk4	4917	ENSMUSG00000005251	Intron (ENSMUST00000019386.9/ENSMUSG00000005251.15, intron 1 of 7)	chr16	97758069	97758870	97741933	97763787	21855
samples_merged_peak_88012	69.5467	1.66233	up	3.80459e-10	Gm26141	-11454	ENSMUSG00000093040	Intron (ENSMUST00000052927.10/ENSMUSG00000037754.13, intron 3 of 11)	chr2	158727883	158728684	158740138	158740263	126
samples_merged_peak_37935	78.3726	1.57821	up	3.96981e-10	Pak1ip1	-53899	ENSMUSG00000038683	5' UTR	chr13	40946323	40947124	41001023	41013015	11993
samples_merged_peak_122956	53.2393	1.72853	up	4.08424e-10	Cracr2a	-31207	ENSMUSG00000061414	Distal Intergenic	chr6	127529330	127530131	127561338	127674248	112911
samples_merged_peak_4281	64.5974	1.63689	up	4.09565e-10	Sh3bp4	-57074	ENSMUSG00000036206	Distal Intergenic	chr1	89012540	89013341	89070415	89155068	84654
samples_merged_peak_72056	208.197	1.17738	up	4.2879e-10	Me2	-19612	ENSMUSG00000024556	Distal Intergenic	chr18	73835050	73835851	73769903	73815438	45536
samples_merged_peak_141561	31.4263	2.49309	up	4.43808e-10	Sesn3	-181555	ENSMUSG00000032009	Distal Intergenic	chr9	14092711	14093512	14275067	14333101	58035
samples_merged_peak_107147	55.7475	1.67905	up	4.6355e-10	Napepld	-1461	ENSMUSG00000044968	Distal Intergenic	chr5	21702857	21703658	21662901	21701396	38496
samples_merged_peak_80621	101.622	1.34493	up	4.75671e-10	Fam129b	-8122	ENSMUSG00000026796	Distal Intergenic	chr2	32867191	32867992	32876114	32925254	49141
samples_merged_peak_22862	98.0399	1.42758	up	4.84506e-10	Mir6406	-23273	ENSMUSG00000099174	Intron (ENSMUST00000021285.13/ENSMUSG00000020903.13, intron 7 of 7)	chr11	68196818	68197619	68220892	68221011	120
samples_merged_peak_121270	73.1428	1.53662	up	5.11575e-10	Rybp	-39384	ENSMUSG00000072872	Distal Intergenic	chr6	100326869	100327670	100228565	100287485	58921
samples_merged_peak_123904	347.332	2.06393	up	5.38377e-10	Cmas	14002	ENSMUSG00000030282	Exon (ENSMUST00000032419.8/ENSMUSG00000030282.14, exon 6 of 8)	chr6	142770688	142771489	142756686	142775714	19029
samples_merged_peak_23420	87.1697	1.34971	up	5.78619e-10	Pimreg	44051	ENSMUSG00000020808	Intron (ENSMUST00000108508.2/ENSMUSG00000040543.16, intron 3 of 18)	chr11	72086506	72087307	72042455	72047370	4916
samples_merged_peak_97220	163.116	1.05343	up	6.00237e-10	Adgrl2	260787	ENSMUSG00000028184	Distal Intergenic	chr3	148728967	148729768	148815586	148990555	174970
samples_merged_peak_152560	72.7397	1.61173	up	6.0186e-10	Nhs	217375	ENSMUSG00000059493	Intron (ENSMUST00000087085.9/ENSMUSG00000059493.13, intron 1 of 8)	chrX	161941554	161942355	161833296	162159730	326435
samples_merged_peak_123232	66.2029	1.59533	up	6.23066e-10	Klrk1	14882	ENSMUSG00000030149	Distal Intergenic	chr6	129608181	129608982	129610323	129623864	13542
samples_merged_peak_8244	86.4869	1.38105	up	6.28177e-10	Lrrc52	0	ENSMUSG00000040485	Promoter	chr1	167466534	167467335	167445669	167466780	21112
samples_merged_peak_149079	81.3289	1.44224	up	6.41216e-10	Ctnnb1	-66129	ENSMUSG00000006932	Distal Intergenic	chr9	120866470	120867271	120933400	120960507	27108
samples_merged_peak_51697	97.7195	1.34246	up	6.62496e-10	Asap1	155688	ENSMUSG00000022377	Intron (ENSMUST00000177371.7/ENSMUSG00000022377.16, intron 1 of 27)	chr15	64226430	64227231	64086857	64382919	296063
samples_merged_peak_142725	79.5081	1.37903	up	8.00159e-10	Ets1	531267	ENSMUSG00000032035	Distal Intergenic	chr9	33167515	33168316	32636248	32757820	121573
samples_merged_peak_152569	82.2077	1.63962	up	8.61933e-10	Nhs	141815	ENSMUSG00000059493	Intron (ENSMUST00000087085.9/ENSMUSG00000059493.13, intron 1 of 8)	chrX	162017114	162017915	161833296	162159730	326435
samples_merged_peak_19225	172.555	1.05649	up	8.61933e-10	Pom121l12	-155339	ENSMUSG00000084135	Distal Intergenic	chr11	14443136	14443937	14599276	14600314	1039
samples_merged_peak_118874	36.4091	2.23334	up	9.17934e-10	Ndnf	-23278	ENSMUSG00000049001	Distal Intergenic	chr6	65647511	65648312	65671590	65712326	40737
samples_merged_peak_60282	43.4214	2.16335	up	9.48786e-10	Bach1	-53924	ENSMUSG00000025612	Distal Intergenic	chr16	87644220	87645021	87698945	87733346	34402
samples_merged_peak_16784	135.816	1.08746	up	9.76912e-10	Gm44495	-437485	ENSMUSG00000105768	Exon (ENSMUST00000032719.14/ENSMUSG00000020181.18, exon 16 of 39)	chr10	109764336	109765137	109326769	109326851	83
samples_merged_peak_110420	113.792	1.38978	up	1.0193e-09	2010109A12Rik	14934	ENSMUSG00000029384	Distal Intergenic	chr5	93221452	93222253	93206518	93213475	6958
samples_merged_peak_123491	84.7268	1.40176	up	1.06319e-09	Cdkn1b	11959	ENSMUSG00000003031	Distal Intergenic	chr6	134932360	134933161	134920401	134925513	5113
samples_merged_peak_33269	85.2816	1.32637	up	1.11198e-09	Dcaf4	36304	ENSMUSG00000021222	Intron (ENSMUST00000221919.1/ENSMUSG00000042628.8, intron 6 of 12)	chr12	83556770	83557571	83520466	83541920	21455
samples_merged_peak_96737	86.9036	1.40212	up	1.14804e-09	1110002E22Rik	-35082	ENSMUSG00000090066	Distal Intergenic	chr3	138029169	138029970	138065052	138081506	16455
samples_merged_peak_19677	96.9872	1.54913	up	1.17693e-09	Ehbp1	-89623	ENSMUSG00000042302	Distal Intergenic	chr11	22376418	22377219	22005828	22286795	280968
samples_merged_peak_131452	149.16	1.11096	up	1.17717e-09	Xylt1	73967	ENSMUSG00000030657	Intron (ENSMUST00000032892.6/ENSMUSG00000030657.11, intron 1 of 11)	chr7	117454946	117455747	117380979	117673580	292602
samples_merged_peak_48726	231.225	1.02666	up	1.19628e-09	Dock9	139638	ENSMUSG00000025558	Exon (ENSMUST00000212376.2/ENSMUSG00000025558.19, exon 7 of 55)	chr14	121657398	121658199	121542046	121797837	255792
samples_merged_peak_77432	212.263	1.2089	up	1.20485e-09	1700019N19Rik	-30568	ENSMUSG00000026931	Exon (ENSMUST00000066285.5/ENSMUSG00000025092.7, exon 4 of 12)	chr19	58825029	58825830	58785803	58794461	8659
samples_merged_peak_82429	112.656	1.2649	up	1.2458e-09	Spc25	16817	ENSMUSG00000005233	3' UTR	chr2	69188576	69189377	69193895	69206194	12300
samples_merged_peak_69181	88.0579	1.63321	up	1.25908e-09	Chst9	-41716	ENSMUSG00000047161	Distal Intergenic	chr18	15759762	15760563	15451924	15718046	266123
samples_merged_peak_105498	111.485	1.26763	up	1.30422e-09	Dhrs3	138521	ENSMUSG00000066026	Intron (ENSMUST00000036579.13/ENSMUSG00000020220.16, intron 65 of 69)	chr4	145031348	145032149	144892827	144928209	35383
samples_merged_peak_24520	168.916	1.01115	up	1.46959e-09	Mir365-2	52278	ENSMUSG00000065489	Distal Intergenic	chr11	79778678	79779479	79726400	79726511	112
samples_merged_peak_93737	128.236	1.41874	up	1.54314e-09	S100a3	-9484	ENSMUSG00000001021	Distal Intergenic	chr3	90574374	90575175	90584659	90602702	18044
samples_merged_peak_79779	108.447	1.2141	up	1.57462e-09	Wdr5	14462	ENSMUSG00000026917	Intron (ENSMUST00000113952.9/ENSMUSG00000026917.15, intron 9 of 13)	chr2	27529619	27530420	27515157	27536535	21379
samples_merged_peak_123907	288.834	0.995799	up	1.60124e-09	Cmas	19998	ENSMUSG00000030282	Distal Intergenic	chr6	142776684	142777485	142756686	142775714	19029
samples_merged_peak_32302	61.808	1.57711	up	1.66119e-09	Trmt5	75674	ENSMUSG00000034442	Intron (ENSMUST00000187549.6/ENSMUSG00000021103.12, intron 6 of 6)	chr12	73210234	73211035	73280011	73286709	6699
samples_merged_peak_24766	174.618	1.00978	up	1.66943e-09	Gm27598	-7435	ENSMUSG00000098995	Distal Intergenic	chr11	83040129	83040930	83032632	83032694	63
samples_merged_peak_136807	49.2396	1.77944	up	1.66965e-09	Nr3c2	72076	ENSMUSG00000031618	Intron (ENSMUST00000109913.8/ENSMUSG00000031618.13, intron 2 of 8)	chr8	76971848	76972649	76899772	77245012	345241
samples_merged_peak_13501	121.198	1.20553	up	1.66965e-09	Cdh23	72732	ENSMUSG00000012819	Intron (ENSMUST00000073242.10/ENSMUSG00000012819.15, intron 2 of 66)	chr10	60622957	60623758	60302748	60696490	393743
samples_merged_peak_151428	66.5946	1.47896	up	1.94501e-09	Ophn1	-7113	ENSMUSG00000031214	Distal Intergenic	chrX	98898098	98898899	98554277	98890985	336709
samples_merged_peak_108306	79.4519	1.35082	up	1.98361e-09	Afap1	32355	ENSMUSG00000029094	Intron (ENSMUST00000064571.10/ENSMUSG00000029094.12, intron 1 of 16)	chr5	35925674	35926475	35893319	36003923	110605
samples_merged_peak_87734	84.0243	1.35577	up	2.01115e-09	Myl9	-8148	ENSMUSG00000067818	Distal Intergenic	chr2	156766471	156767272	156775420	156781658	6239
samples_merged_peak_94059	208.281	0.997073	up	2.09263e-09	Plekho1	-9828	ENSMUSG00000015745	Intron (ENSMUST00000015891.5/ENSMUSG00000015747.5, intron 14 of 14)	chr3	96005829	96006630	95988429	95996001	7573
samples_merged_peak_102559	80.9929	1.35844	up	2.18233e-09	AL607142.1	-90422	ENSMUSG00000115115	Intron (ENSMUST00000106307.8/ENSMUSG00000028634.17, intron 1 of 8)	chr4	119973773	119974574	120064996	120093973	28978
samples_merged_peak_100989	86.7825	1.34279	up	2.48793e-09	Mtap	3544	ENSMUSG00000062937	Intron (ENSMUST00000058030.9/ENSMUSG00000062937.7, intron 1 of 7)	chr4	89140666	89141467	89137122	89181081	43960
samples_merged_peak_141144	120.666	1.32767	up	2.51735e-09	Pard3	436085	ENSMUSG00000025812	Intron (ENSMUST00000162309.7/ENSMUSG00000025812.18, intron 22 of 24)	chr8	127499978	127500779	127063893	127612286	548394
samples_merged_peak_142884	189.07	1.01676	up	2.54522e-09	Scn3b	48690	ENSMUSG00000049281	Intron (ENSMUST00000121357.7/ENSMUSG00000040111.17, intron 3 of 19)	chr9	40317907	40318708	40269217	40291618	22402
samples_merged_peak_83155	57.9633	1.74596	up	2.67764e-09	Ttc30a1	-127686	ENSMUSG00000075271	Intron (ENSMUST00000099992.9/ENSMUSG00000075270.11, intron 10 of 19)	chr2	76109653	76110454	75978247	75981967	3721
samples_merged_peak_126407	49.6872	2.10242	up	2.68271e-09	Tshz3	312767	ENSMUSG00000021217	Distal Intergenic	chr7	37010885	37011686	36698118	36773553	75436
samples_merged_peak_107340	83.2723	1.45423	up	2.73245e-09	Kcnh2	67892	ENSMUSG00000038319	Distal Intergenic	chr5	24282911	24283712	24319589	24351604	32016
samples_merged_peak_129974	55.8971	1.60948	up	2.74034e-09	Tpbgl	-13941	ENSMUSG00000096606	Distal Intergenic	chr7	99641044	99641845	99624082	99627103	3022
samples_merged_peak_13424	157.051	1.05422	up	2.95828e-09	Spock2	-21646	ENSMUSG00000058297	Intron (ENSMUST00000050516.13/ENSMUSG00000044475.14, intron 9 of 10)	chr10	60083772	60084573	60106219	60135198	28980
samples_merged_peak_14917	135.945	1.09117	up	2.96936e-09	Mir6911	3639	ENSMUSG00000098672	Intron (ENSMUST00000105362.7/ENSMUSG00000069565.12, intron 7 of 11)	chr10	80281803	80282604	80278164	80278232	69
samples_merged_peak_37528	177.793	1.04092	up	3.05518e-09	Cdyl	-147241	ENSMUSG00000059288	Distal Intergenic	chr13	35511791	35512592	35659833	35874063	214231
samples_merged_peak_139491	131.913	1.16035	up	3.13066e-09	Wwox	153920	ENSMUSG00000004637	Intron (ENSMUST00000004756.13/ENSMUSG00000004637.15, intron 5 of 8)	chr8	114593575	114594376	114439655	115352708	913054
samples_merged_peak_122025	401.267	1.03202	up	3.22779e-09	Cxcl12	-187391	ENSMUSG00000061353	Distal Intergenic	chr6	116980343	116981144	117168535	117181367	12833
samples_merged_peak_123841	142.397	1.19714	up	3.24206e-09	Gm11077	234960	ENSMUSG00000079264	Distal Intergenic	chr6	140964244	140965045	140729284	140756053	26770
samples_merged_peak_22315	57.4836	1.93059	up	3.41995e-09	Kcnj12	21973	ENSMUSG00000042529	Intron (ENSMUST00000089184.10/ENSMUSG00000042529.14, intron 1 of 1)	chr11	61044537	61045338	61022564	61071131	48568
samples_merged_peak_97780	78.3647	1.65195	up	3.41995e-09	Tox	-605133	ENSMUSG00000041272	Distal Intergenic	chr4	7595932	7596733	6686353	6990799	304447
samples_merged_peak_92616	68.8139	1.88906	up	3.48343e-09	Sis	412435	ENSMUSG00000027790	Distal Intergenic	chr3	72554627	72555428	72888557	72967863	79307
samples_merged_peak_101568	115.234	1.24155	up	3.64636e-09	Prkaa2	8338	ENSMUSG00000028518	Intron (ENSMUST00000030243.7/ENSMUSG00000028518.8, intron 1 of 8)	chr4	105100751	105101552	105029874	105109890	80017
samples_merged_peak_50069	145.694	1.02966	up	3.64636e-09	Pop1	18620	ENSMUSG00000022325	Intron (ENSMUST00000052290.13/ENSMUSG00000022325.14, intron 12 of 16)	chr15	34513924	34514725	34495304	34530648	35345
samples_merged_peak_53465	71.9751	1.48532	up	3.6765e-09	Tob2	18225	ENSMUSG00000048546	Distal Intergenic	chr15	81839459	81840260	81848272	81858485	10214
samples_merged_peak_33656	114.027	1.13626	up	3.74584e-09	Tgfb3	108827	ENSMUSG00000021253	Intron (ENSMUST00000040179.13/ENSMUSG00000012609.19, intron 29 of 33)	chr12	85969413	85970214	86056745	86079041	22297
samples_merged_peak_47544	78.7306	1.41797	up	3.8251e-09	Slc25a30	-20642	ENSMUSG00000022003	Distal Intergenic	chr14	75807679	75808480	75760117	75787037	26921
samples_merged_peak_122983	67.2252	1.44279	up	3.9001e-09	Gm26338	102627	ENSMUSG00000076327	Intron (ENSMUST00000112173.7/ENSMUSG00000030352.15, intron 2 of 7)	chr6	127991598	127992399	128094917	128095026	110
samples_merged_peak_114328	123.293	1.18098	up	3.90632e-09	Gnb2	-8400	ENSMUSG00000029713	Distal Intergenic	chr5	137541910	137542711	137528127	137533510	5384
samples_merged_peak_113676	52.7467	1.76563	up	3.91194e-09	Sfswap	22968	ENSMUSG00000029439	Intron (ENSMUST00000053737.8/ENSMUSG00000029439.14, intron 7 of 17)	chr5	129524189	129524990	129501221	129571384	70164
samples_merged_peak_32890	74.3082	1.45861	up	3.979e-09	Zfp36l1	150497	ENSMUSG00000021127	Distal Intergenic	chr12	79961715	79962516	80107754	80113013	5260
samples_merged_peak_80439	92.3875	1.70055	up	4.43949e-09	Mir7674	-16857	ENSMUSG00000099075	Exon (ENSMUST00000065398.12/ENSMUSG00000001855.15, exon 29 of 36)	chr2	32033288	32034089	32050946	32051008	63
samples_merged_peak_47970	99.0406	1.54593	up	4.6532e-09	Pcdh9	-884995	ENSMUSG00000055421	Distal Intergenic	chr14	94775664	94776465	93013410	93890669	877260
samples_merged_peak_131789	49.3614	1.81876	up	4.88531e-09	Hs3st2	136941	ENSMUSG00000046321	Distal Intergenic	chr7	121528800	121529601	121391859	121501770	109912
samples_merged_peak_84950	109.113	1.31017	up	4.95278e-09	Srp14	-30511	ENSMUSG00000009549	Distal Intergenic	chr2	118510222	118511023	118475850	118479711	3862
samples_merged_peak_142915	71.962	1.59909	up	4.96176e-09	Gramd1b	70226	ENSMUSG00000040111	Intron (ENSMUST00000119373.8/ENSMUSG00000040111.17, intron 1 of 20)	chr9	40460356	40461157	40293233	40531383	238151
samples_merged_peak_48102	203.26	1.02002	up	5.00373e-09	Lmo7	558126	ENSMUSG00000033060	Distal Intergenic	chr14	102288083	102288884	101729957	101934710	204754
samples_merged_peak_139376	81.3446	1.33278	up	5.18173e-09	Ldhd	9813	ENSMUSG00000031958	Intron (ENSMUST00000172856.7/ENSMUSG00000033545.14, intron 4 of 5)	chr8	111619760	111620561	111626271	111630374	4104
samples_merged_peak_96873	126.962	1.14918	up	5.34016e-09	Pdlim5	84579	ENSMUSG00000028273	Intron (ENSMUST00000029941.15/ENSMUSG00000028273.15, intron 5 of 12)	chr3	142310316	142311117	142239590	142395696	156107
samples_merged_peak_49613	121.947	1.11738	up	5.37027e-09	Myo10	108259	ENSMUSG00000022272	Intron (ENSMUST00000110457.7/ENSMUSG00000022272.17, intron 9 of 40)	chr15	25730784	25731585	25622525	25813673	191149
samples_merged_peak_57342	122.787	1.17018	up	5.40576e-09	Mir8095	20389	ENSMUSG00000099071	Intron (ENSMUST00000089925.9/ENSMUSG00000022861.17, intron 21 of 24)	chr16	22510994	22511795	22532056	22532184	129
samples_merged_peak_130981	108.589	1.23376	up	5.42188e-09	Lyve1	-52490	ENSMUSG00000030787	Intron (ENSMUST00000005751.12/ENSMUSG00000005611.15, intron 10 of 20)	chr7	110915729	110916530	110850607	110863239	12633
samples_merged_peak_62481	172.472	1.0015	up	5.47464e-09	Rgmb	-172053	ENSMUSG00000048027	Distal Intergenic	chr17	15998639	15999440	15803188	15826586	23399
samples_merged_peak_27709	60.2071	1.65481	up	5.53675e-09	Cacng1	-1822	ENSMUSG00000020722	Distal Intergenic	chr11	107718344	107719145	107703218	107716522	13305
samples_merged_peak_66659	144.058	1.00452	up	5.76695e-09	Mir5709	-65346	ENSMUSG00000093508	Intron (ENSMUST00000037974.9/ENSMUSG00000033278.10, intron 3 of 32)	chr17	67091581	67092382	67026147	67026235	89
samples_merged_peak_53975	189.388	1.04278	up	5.8201e-09	Mirlet7c-2	-18948	ENSMUSG00000065608	Distal Intergenic	chr15	85686854	85687655	85706603	85706697	95
samples_merged_peak_12197	152.208	1.04145	up	5.95072e-09	Gm24710	-247919	ENSMUSG00000096080	Distal Intergenic	chr10	37682960	37683761	37931680	37931780	101
samples_merged_peak_48625	126.181	1.11719	up	6.12389e-09	Farp1	17372	ENSMUSG00000025555	Intron (ENSMUST00000026635.7/ENSMUSG00000025555.14, intron 1 of 26)	chr14	121052936	121053737	121035564	121283744	248181
samples_merged_peak_58511	137.999	1.25358	up	6.29995e-09	Kalrn	231113	ENSMUSG00000061751	Intron (ENSMUST00000076810.11/ENSMUSG00000061751.16, intron 10 of 59)	chr16	34282172	34282973	33969073	34514086	545014
samples_merged_peak_97793	239.347	1.13452	up	6.79647e-09	Gm25355	-150002	ENSMUSG00000096388	Distal Intergenic	chr4	8084779	8085580	8235582	8235682	101
samples_merged_peak_140766	81.2412	1.25979	up	6.95696e-09	Egln1	22815	ENSMUSG00000031987	Intron (ENSMUST00000034469.6/ENSMUSG00000031987.6, intron 1 of 4)	chr8	124925708	124926509	124908587	124949324	40738
samples_merged_peak_51057	100.782	1.15095	up	7.45931e-09	Fam91a1	15755	ENSMUSG00000037119	Exon (ENSMUST00000037270.4/ENSMUSG00000037119.4, exon 12 of 24)	chr15	58431223	58432024	58415468	58457740	42273
samples_merged_peak_29100	59.4749	1.51987	up	7.80064e-09	Mir1932	-4920	ENSMUSG00000088015	Distal Intergenic	chr11	119384751	119385552	119390472	119390561	90
samples_merged_peak_30526	96.367	1.26092	up	8.26037e-09	Cmpk2	55467	ENSMUSG00000020638	Distal Intergenic	chr12	26524671	26525472	26469204	26479837	10634
samples_merged_peak_19809	102.676	1.14546	up	8.27194e-09	Rel	-47611	ENSMUSG00000020275	Distal Intergenic	chr11	23818581	23819382	23736847	23770970	34124
samples_merged_peak_47966	117.54	1.21903	up	8.40017e-09	Pcdh20	-1354957	ENSMUSG00000050505	Distal Intergenic	chr14	89826353	89827154	88464743	88471396	6654
samples_merged_peak_97505	173.048	1.02286	up	8.62951e-09	Ptger3	4921	ENSMUSG00000040016	Intron (ENSMUST00000041175.12/ENSMUSG00000040016.16, intron 1 of 2)	chr3	157571813	157572614	157566892	157645888	78997
samples_merged_peak_50708	116.795	1.09164	up	8.77112e-09	Csmd3	-172794	ENSMUSG00000022311	Distal Intergenic	chr15	48964857	48965658	47580637	48792063	1211427
samples_merged_peak_47904	117.287	1.14568	up	9.04452e-09	Olfm4	4134	ENSMUSG00000022026	Intron (ENSMUST00000228749.1/ENSMUSG00000022026.7, intron 1 of 4)	chr14	80004385	80005186	80000251	80023139	22889
samples_merged_peak_39899	110.935	1.18357	up	9.26576e-09	Mir23b	-38712	ENSMUSG00000065599	Intron (ENSMUST00000091560.10/ENSMUSG00000021458.17, intron 12 of 14)	chr13	63260971	63261772	63300484	63300557	74
samples_merged_peak_48103	180.965	1.06309	up	9.31076e-09	Lmo7	574832	ENSMUSG00000033060	Distal Intergenic	chr14	102304789	102305590	101729957	101934710	204754
samples_merged_peak_99844	141.259	1.104	up	9.74596e-09	Zfp462	-189148	ENSMUSG00000060206	Distal Intergenic	chr4	54758027	54758828	54947976	55083563	135588
samples_merged_peak_147432	69.9188	1.4087	up	9.9879e-09	9630041A04Rik	-69933	ENSMUSG00000057710	Distal Intergenic	chr9	101867747	101868548	101938481	101943219	4739
samples_merged_peak_115839	133.375	1.42463	up	1.00369e-08	Fry	86424	ENSMUSG00000056602	Intron (ENSMUST00000087204.8/ENSMUSG00000056602.12, intron 7 of 60)	chr5	150346191	150346992	150259767	150497753	237987
samples_merged_peak_121338	96.5375	1.53006	up	1.03594e-08	Cntn3	574866	ENSMUSG00000030075	Distal Intergenic	chr6	101997434	101998235	102163304	102573101	409798
samples_merged_peak_55680	89.686	1.3038	up	1.04199e-08	Itga5	-15011	ENSMUSG00000000555	Distal Intergenic	chr15	103381774	103382575	103344286	103366763	22478
samples_merged_peak_85866	117.114	1.24336	up	1.07197e-08	Slc20a1	-18159	ENSMUSG00000027397	Distal Intergenic	chr2	129179804	129180605	129198764	129211616	12853
samples_merged_peak_82324	42.8221	1.83581	up	1.07909e-08	Cobll1	57142	ENSMUSG00000034903	Intron (ENSMUST00000112429.8/ENSMUSG00000034903.18, intron 1 of 13)	chr2	65180778	65181579	65088339	65238721	150383
samples_merged_peak_35634	142.351	1.34889	up	1.12615e-08	Mir7094-1	90096	ENSMUSG00000105438	Distal Intergenic	chr12	114378569	114379370	114469407	114469466	60
samples_merged_peak_57164	81.9447	1.42417	up	1.21312e-08	Vps8	-33324	ENSMUSG00000033653	Distal Intergenic	chr16	21388993	21389794	21423118	21644680	221563
samples_merged_peak_151501	99.1015	1.22306	up	1.21807e-08	Tmem28	-129485	ENSMUSG00000071719	Distal Intergenic	chrX	99690735	99691536	99821021	99848790	27770
samples_merged_peak_8546	136.894	1.1243	up	1.22513e-08	Adamts4	8312	ENSMUSG00000006403	3' UTR	chr1	171258733	171259534	171250421	171260637	10217
samples_merged_peak_100456	101.591	1.17783	up	1.25107e-08	Orm3	0	ENSMUSG00000028359	Promoter	chr4	63355718	63356519	63356162	63359511	3350
samples_merged_peak_134374	84.4678	1.25943	up	1.46047e-08	Gm44347	25493	ENSMUSG00000106670	Intron (ENSMUST00000152652.7/ENSMUSG00000047495.15, intron 2 of 14)	chr8	14375671	14376472	14350178	14350285	108
samples_merged_peak_84183	44.268	1.79043	up	1.46384e-08	Gm44320	392366	ENSMUSG00000105133	Intron (ENSMUST00000135431.7/ENSMUSG00000050587.14, intron 4 of 6)	chr2	97233885	97234686	97626967	97627052	86
samples_merged_peak_88367	102.886	1.12193	up	1.47617e-08	Ccn5	0	ENSMUSG00000027656	Promoter	chr2	163820383	163821184	163820889	163833146	12258
samples_merged_peak_32398	131.437	1.17249	up	1.48708e-08	Prkch	143762	ENSMUSG00000021108	Intron (ENSMUST00000021527.14/ENSMUSG00000021108.18, intron 10 of 13)	chr12	73728559	73729360	73584797	73778185	193389
samples_merged_peak_83151	43.2046	1.81201	up	1.54504e-08	Ttc30a1	-102788	ENSMUSG00000075271	Intron (ENSMUST00000099992.9/ENSMUSG00000075270.11, intron 10 of 19)	chr2	76084755	76085556	75978247	75981967	3721
samples_merged_peak_141927	110.252	1.14299	up	1.56885e-08	Keap1	13632	ENSMUSG00000003308	Distal Intergenic	chr9	21224928	21225729	21229730	21239361	9632
samples_merged_peak_109109	57.1314	1.60958	up	1.58223e-08	Tbc1d1	189128	ENSMUSG00000029174	Intron (ENSMUST00000043893.12/ENSMUSG00000029174.18, intron 21 of 21)	chr5	64348579	64349380	64159451	64351486	192036
samples_merged_peak_100378	144.874	1.01172	up	1.66289e-08	Rgs3	196606	ENSMUSG00000059810	Distal Intergenic	chr4	62756453	62757254	62559847	62703018	143172
samples_merged_peak_120596	72.9333	1.32132	up	1.69281e-08	Magi1	411828	ENSMUSG00000045095	Intron (ENSMUST00000055224.14/ENSMUSG00000045095.16, intron 2 of 21)	chr6	93871288	93872089	93675455	94283917	608463
samples_merged_peak_32299	53.5148	1.62511	up	1.69877e-08	Mnat1	76455	ENSMUSG00000021103	Intron (ENSMUST00000187549.6/ENSMUSG00000021103.12, intron 6 of 6)	chr12	73200172	73200973	73123717	73273988	150272
samples_merged_peak_68465	86.2621	1.46978	up	1.7612e-08	Bambi	254736	ENSMUSG00000024232	Distal Intergenic	chr18	3762659	3763460	3507923	3516404	8482
samples_merged_peak_140670	151.511	1.00103	up	1.76173e-08	Galnt2	25161	ENSMUSG00000089704	Intron (ENSMUST00000127664.1/ENSMUSG00000092329.1, intron 1 of 15)	chr8	124256552	124257353	124231391	124345722	114332
samples_merged_peak_107390	78.3788	1.28559	up	1.78219e-08	Smarcd3	-5091	ENSMUSG00000028949	Distal Intergenic	chr5	24629502	24630303	24592622	24624411	31790
samples_merged_peak_57354	62.73	1.55612	up	1.79558e-08	Mir8095	-10465	ENSMUSG00000099071	Intron (ENSMUST00000089925.9/ENSMUSG00000022861.17, intron 20 of 24)	chr16	22542649	22543450	22532056	22532184	129
samples_merged_peak_3323	63.8099	1.69452	up	1.86036e-08	Mir6352	385782	ENSMUSG00000099141	Distal Intergenic	chr1	77110185	77110986	77496653	77496768	116
samples_merged_peak_74044	170.887	1.05788	up	1.88479e-08	Cd5	-21015	ENSMUSG00000024669	Distal Intergenic	chr19	10760017	10760818	10717116	10739002	21887
samples_merged_peak_147761	59.3782	1.91037	up	1.94445e-08	Parp3	3975	ENSMUSG00000023249	Intron (ENSMUST00000067218.13/ENSMUSG00000023249.15, intron 9 of 10)	chr9	106472173	106472974	106470322	106476949	6628
samples_merged_peak_10357	143.887	1.1473	up	1.94445e-08	Mir205	-541661	ENSMUSG00000065533	Distal Intergenic	chr1	194049191	194049992	193507463	193507530	68
samples_merged_peak_33	72.4868	1.45997	up	2.01285e-08	Tcea1	60556	ENSMUSG00000033813	Intron (ENSMUST00000002533.14/ENSMUSG00000002459.17, intron 2 of 4)	chr1	4918370	4919171	4857814	4897909	40096
samples_merged_peak_48104	39.5107	2.08566	up	2.10046e-08	Mir5130	620462	ENSMUSG00000092901	Distal Intergenic	chr14	102361369	102362170	102982549	102982632	84
samples_merged_peak_54501	118.871	1.04884	up	2.17559e-08	Prickle1	-336944	ENSMUSG00000036158	Distal Intergenic	chr15	93932835	93933636	93499114	93595891	96778
samples_merged_peak_106988	87.5408	1.28395	up	2.20648e-08	Phtf2	207001	ENSMUSG00000039987	Intron (ENSMUST00000197354.4/ENSMUSG00000040003.18, intron 21 of 21)	chr5	20674322	20675123	20758663	20882124	123462
samples_merged_peak_50001	551.668	1.40202	up	2.32817e-08	Cpq	0	ENSMUSG00000039007	Promoter	chr15	33082825	33083626	33083129	33594552	511424
samples_merged_peak_143339	152.339	1.13188	up	2.35089e-08	Cxcr5	-3370	ENSMUSG00000047880	Distal Intergenic	chr9	44565247	44566048	44511787	44561877	50091
samples_merged_peak_13495	89.8479	1.21633	up	2.35865e-08	Cdh23	118805	ENSMUSG00000012819	Intron (ENSMUST00000073242.10/ENSMUSG00000012819.15, intron 5 of 66)	chr10	60576884	60577685	60302748	60696490	393743
samples_merged_peak_56035	101.598	1.12988	up	2.53054e-08	Rbfox1	341512	ENSMUSG00000008658	Intron (ENSMUST00000056416.8/ENSMUSG00000008658.16, intron 2 of 14)	chr16	6690650	6691451	6349138	7411526	1062389
samples_merged_peak_41575	98.4128	1.32682	up	2.71696e-08	Map1b	12313	ENSMUSG00000052727	Intron (ENSMUST00000064762.5/ENSMUSG00000052727.6, intron 2 of 6)	chr13	99503426	99504227	99421446	99516540	95095
samples_merged_peak_63669	97.6075	1.18471	up	2.7466e-08	Srsf3	23823	ENSMUSG00000071172	Distal Intergenic	chr17	29056451	29057252	29032628	29043373	10746
samples_merged_peak_106800	187.509	1.90228	up	2.85687e-08	Gm24196	-52277	ENSMUSG00000095290	Intron (ENSMUST00000050166.13/ENSMUSG00000040537.17, intron 3 of 29)	chr5	8256252	8257053	8203866	8203975	110
samples_merged_peak_133520	69.8425	1.31295	up	3.01982e-08	Lsp1	11212	ENSMUSG00000018819	5' UTR	chr7	142472021	142472822	142460809	142494867	34059
samples_merged_peak_149073	44.9103	1.68469	up	3.02418e-08	Ctnnb1	-160928	ENSMUSG00000006932	Distal Intergenic	chr9	120771671	120772472	120933400	120960507	27108
samples_merged_peak_13497	64.6535	1.47627	up	3.11867e-08	Cdh23	90808	ENSMUSG00000012819	Intron (ENSMUST00000073242.10/ENSMUSG00000012819.15, intron 2 of 66)	chr10	60604881	60605682	60302748	60696490	393743
samples_merged_peak_123258	73.786	1.34366	up	3.12491e-08	Gm17631	-38031	ENSMUSG00000092047	Distal Intergenic	chr6	129823817	129824618	129862649	129864393	1745
samples_merged_peak_123259	77.2881	1.44335	up	3.19165e-08	Gm17631	-13191	ENSMUSG00000092047	Intron (ENSMUST00000014687.10/ENSMUSG00000014543.14, intron 6 of 7)	chr6	129848657	129849458	129862649	129864393	1745
samples_merged_peak_165	86.1267	1.43714	up	3.29101e-08	Slco5a1	86879	ENSMUSG00000025938	Intron (ENSMUST00000188454.6/ENSMUSG00000025938.16, intron 5 of 9)	chr1	12904970	12905771	12866549	12992650	126102
samples_merged_peak_86713	236.368	1.01544	up	3.35655e-08	Rin2	-21567	ENSMUSG00000001768	Distal Intergenic	chr2	145763612	145764413	145785980	145887616	101637
samples_merged_peak_43811	179.765	1.03236	up	3.41621e-08	Gm27532	-195898	ENSMUSG00000098542	Intron (ENSMUST00000075639.10/ENSMUSG00000063458.13, intron 2 of 6)	chr14	22217968	22218769	22021958	22022070	113
samples_merged_peak_115912	49.7364	2.03237	up	3.47332e-08	Samd9l	10576	ENSMUSG00000047735	Intron (ENSMUST00000120087.5/ENSMUSG00000047735.14, intron 1 of 1)	chr6	3388195	3388996	3372257	3399572	27316
samples_merged_peak_78477	67.3883	1.41698	up	3.65901e-08	St8sia6	92496	ENSMUSG00000003418	Intron (ENSMUST00000003509.9/ENSMUSG00000003418.11, intron 3 of 7)	chr2	13700767	13701568	13651021	13794064	143044
samples_merged_peak_48070	70.8983	1.30936	up	3.7107e-08	Tbc1d4	48991	ENSMUSG00000033083	Intron (ENSMUST00000161991.7/ENSMUSG00000033083.16, intron 1 of 18)	chr14	101559241	101560042	101442360	101609033	166674
samples_merged_peak_37511	100.154	1.17043	up	3.73736e-08	Eci2	-106744	ENSMUSG00000021417	Distal Intergenic	chr13	35101025	35101826	34977748	34994281	16534
samples_merged_peak_14310	88.9174	1.27313	up	3.76256e-08	Specc1l	-10623	ENSMUSG00000033444	Distal Intergenic	chr10	75200649	75201450	75212073	75312743	100671
samples_merged_peak_120992	122.299	1.04604	up	3.82424e-08	Mitf	73147	ENSMUSG00000035158	Intron (ENSMUST00000203884.2/ENSMUSG00000035158.15, intron 1 of 9)	chr6	97880199	97881000	97807052	98021349	214298
samples_merged_peak_64928	142.264	1.20676	up	3.96953e-08	Olfr132	7988	ENSMUSG00000067186	Distal Intergenic	chr17	38125737	38126538	38129863	38134526	4664
samples_merged_peak_10222	85.4792	1.23542	up	3.99524e-08	Hhat	20551	ENSMUSG00000037375	Intron (ENSMUST00000128619.7/ENSMUSG00000037375.16, intron 2 of 11)	chr1	192749871	192750672	192496711	192771223	274513
samples_merged_peak_2660	69.4966	1.32727	up	4.01255e-08	Nrp2	-351252	ENSMUSG00000025969	Intron (ENSMUST00000075374.9/ENSMUSG00000052062.14, intron 18 of 22)	chr1	62351232	62352033	62703285	62818695	115411
samples_merged_peak_123940	60.746	1.43165	up	4.05477e-08	St8sia1	13487	ENSMUSG00000030283	Intron (ENSMUST00000032421.3/ENSMUSG00000030283.7, intron 1 of 4)	chr6	142950164	142950965	142821545	142964452	142908
samples_merged_peak_87099	61.9022	1.41174	up	4.1688e-08	Trib3	-5575	ENSMUSG00000032715	Distal Intergenic	chr2	152349607	152350408	152337422	152344032	6611
samples_merged_peak_118863	118.04	1.04421	up	4.19651e-08	Tnip3	52852	ENSMUSG00000044162	Intron (ENSMUST00000212402.1/ENSMUSG00000044162.12, intron 3 of 10)	chr6	65578165	65578966	65525313	65634040	108728
samples_merged_peak_113675	150.234	1.09057	up	4.24978e-08	Sfswap	20511	ENSMUSG00000029439	Intron (ENSMUST00000053737.8/ENSMUSG00000029439.14, intron 7 of 17)	chr5	129521732	129522533	129501221	129571384	70164
samples_merged_peak_68079	109.847	1.06551	up	4.25178e-08	Prkce	35009	ENSMUSG00000045038	Intron (ENSMUST00000097275.8/ENSMUSG00000045038.14, intron 1 of 14)	chr17	86202794	86203595	86167785	86657919	490135
samples_merged_peak_67304	103.186	1.09135	up	4.99623e-08	Fez2	-18428	ENSMUSG00000056121	Distal Intergenic	chr17	78436580	78437381	78369212	78418152	48941
samples_merged_peak_119380	57.0475	1.6014	up	5.25827e-08	Lrrtm4	265625	ENSMUSG00000052581	Intron (ENSMUST00000147663.7/ENSMUSG00000052581.13, intron 2 of 2)	chr6	80284502	80285303	80018877	80810143	791267
samples_merged_peak_87602	116.371	1.028	up	5.34246e-08	Gm15557	-1	ENSMUSG00000078972	Promoter	chr2	155939926	155940727	155940728	155942750	2023
samples_merged_peak_135182	196.251	1.00492	up	5.34246e-08	Ppp1r3b	-169472	ENSMUSG00000046794	Distal Intergenic	chr8	35205466	35206267	35375739	35388139	12401
samples_merged_peak_14274	317.352	1.01812	up	5.5218e-08	Zwint	-306332	ENSMUSG00000019923	Distal Intergenic	chr10	72347712	72348513	72654845	72674964	20120
samples_merged_peak_97767	181.92	0.996591	up	5.59464e-08	Tox	-215972	ENSMUSG00000041272	Distal Intergenic	chr4	7206771	7207572	6686353	6990799	304447
samples_merged_peak_50603	116.852	1.12533	up	5.70807e-08	Ebag9	54223	ENSMUSG00000022339	Exon (ENSMUST00000110267.8/ENSMUSG00000022340.15, exon 8 of 8)	chr15	44673398	44674199	44619175	44641515	22341
samples_merged_peak_6741	105.229	1.47372	up	5.924e-08	Brinp3	310855	ENSMUSG00000035131	Intron (ENSMUST00000074622.10/ENSMUSG00000035131.14, intron 6 of 7)	chr1	146805615	146806416	146494760	146902472	407713
samples_merged_peak_44939	38.9421	1.71425	up	6.00378e-08	Ang5	-1992	ENSMUSG00000053961	Distal Intergenic	chr14	43954276	43955077	43957069	43963072	6004
samples_merged_peak_140161	109.774	1.18622	up	6.12383e-08	Irf8	61824	ENSMUSG00000041515	Intron (ENSMUST00000127664.1/ENSMUSG00000092329.1, intron 1 of 15)	chr8	120798182	120798983	120736358	120756694	20337
samples_merged_peak_57147	56.6933	1.47692	up	6.18282e-08	Mir7680	-37346	ENSMUSG00000098400	Distal Intergenic	chr16	21293412	21294213	21256013	21256066	54
samples_merged_peak_116497	75.8539	1.22056	up	6.3515e-08	Lrrc4	63295	ENSMUSG00000049939	Intron (ENSMUST00000001460.13/ENSMUSG00000001424.14, intron 15 of 23)	chr6	28767651	28768452	28661831	28831747	169917
samples_merged_peak_142872	108.711	1.14099	up	6.76124e-08	Zfp202	3478	ENSMUSG00000025602	Intron (ENSMUST00000026693.13/ENSMUSG00000025602.13, intron 1 of 6)	chr9	40195795	40196596	40192317	40213189	20873
samples_merged_peak_36034	55.172	1.56718	up	7.30782e-08	Gm26043	152607	ENSMUSG00000080562	Distal Intergenic	chr13	5668450	5669251	5821768	5821858	91
samples_merged_peak_55978	109.442	1.11441	up	7.47785e-08	Rogdi	-16056	ENSMUSG00000022540	Exon (ENSMUST00000115844.2/ENSMUSG00000022536.14, exon 7 of 16)	chr16	5029583	5030384	5008730	5013527	4798
samples_merged_peak_149174	48.8067	1.64377	up	7.56392e-08	Cck	8829	ENSMUSG00000032532	Distal Intergenic	chr9	121486064	121486865	121489824	121495694	5871
samples_merged_peak_91792	74.4663	1.38553	up	8.1586e-08	Foxo1	286484	ENSMUSG00000044167	Distal Intergenic	chr3	52554820	52555621	52268336	52353221	84886
samples_merged_peak_108967	124.791	1.03295	up	9.09847e-08	Arap2	88107	ENSMUSG00000037999	Exon (ENSMUST00000076623.7/ENSMUSG00000037999.13, exon 12 of 33)	chr5	62677212	62678013	62602445	62766120	163676
samples_merged_peak_108991	47.0271	1.58278	up	9.28165e-08	Dthd1	39760	ENSMUSG00000090326	Intron (ENSMUST00000238474.1/ENSMUSG00000090326.2, intron 8 of 9)	chr5	62851434	62852235	62811674	62888308	76635
samples_merged_peak_37330	53.0305	1.87704	up	9.5842e-08	Foxq1	-208433	ENSMUSG00000038415	Distal Intergenic	chr13	31346900	31347701	31556134	31560976	4843
samples_merged_peak_88006	46.8768	1.83043	up	9.62471e-08	Gm26141	-27378	ENSMUSG00000093040	Intron (ENSMUST00000052927.10/ENSMUSG00000037754.13, intron 3 of 11)	chr2	158711959	158712760	158740138	158740263	126
samples_merged_peak_137762	64.7444	1.46663	up	9.62471e-08	Zfp423	67096	ENSMUSG00000045333	Intron (ENSMUST00000109655.8/ENSMUSG00000045333.15, intron 2 of 7)	chr8	87891698	87892499	87661810	87959595	297786
samples_merged_peak_115913	34.4579	2.07759	up	9.79856e-08	Samd9l	2792	ENSMUSG00000047735	Intron (ENSMUST00000120087.5/ENSMUSG00000047735.14, intron 1 of 1)	chr6	3395979	3396780	3372257	3399572	27316
samples_merged_peak_114914	136.696	1.1271	up	1.02936e-07	Ap5z1	-4020	ENSMUSG00000039623	3' UTR	chr5	142459233	142460034	142464054	142478710	14657
samples_merged_peak_59098	58.2079	1.68256	up	1.03364e-07	Ccdc80	-48195	ENSMUSG00000022665	Distal Intergenic	chr16	45044616	45045417	45093612	45128077	34466
samples_merged_peak_93135	65.7783	1.4053	up	1.06926e-07	Dclk2	127004	ENSMUSG00000028078	Exon (ENSMUST00000191752.5/ENSMUSG00000028078.14, exon 13 of 14)	chr3	86793047	86793848	86786151	86920852	134702
samples_merged_peak_12383	47.2512	1.63155	up	1.07661e-07	Slc16a10	-35106	ENSMUSG00000019838	Distal Intergenic	chr10	40177361	40178162	40033532	40142255	108724
samples_merged_peak_131684	53.9647	1.50289	up	1.08915e-07	Gm5737	-16210	ENSMUSG00000109392	Exon (ENSMUST00000033180.12/ENSMUSG00000030889.14, exon 27 of 34)	chr7	120795354	120796155	120812365	120831193	18829
samples_merged_peak_149824	65.7303	1.28168	up	1.18507e-07	Bcor	344928	ENSMUSG00000040363	Distal Intergenic	chrX	11814626	11815427	12036740	12160355	123616
samples_merged_peak_55461	87.4948	1.30292	up	1.19458e-07	Tns2	2249	ENSMUSG00000037003	Exon (ENSMUST00000169627.8/ENSMUSG00000037003.16, exon 3 of 29)	chr15	102105183	102105984	102102934	102116401	13468
samples_merged_peak_62420	78.74	1.19112	up	1.19722e-07	Dll1	51830	ENSMUSG00000014773	Distal Intergenic	chr17	15323345	15324146	15367354	15375976	8623
samples_merged_peak_89012	84.7634	1.22664	up	1.30458e-07	Rnf114	-6621	ENSMUSG00000006418	5' UTR	chr2	167485223	167486024	167492645	167516173	23529
samples_merged_peak_136927	54.4333	1.46917	up	1.31209e-07	1700011L22Rik	41112	ENSMUSG00000031682	Distal Intergenic	chr8	79206657	79207458	79210431	79248570	38140
samples_merged_peak_101560	114.943	1.14513	up	1.31557e-07	Dab1	0	ENSMUSG00000028519	Promoter	chr4	104367183	104367984	104367590	104744844	377255
samples_merged_peak_87652	126.556	1.0493	up	1.37414e-07	Phf20	55996	ENSMUSG00000038116	Intron (ENSMUST00000037401.9/ENSMUSG00000038116.16, intron 3 of 17)	chr2	156252638	156253439	156196642	156309952	113311
samples_merged_peak_22297	43.9526	1.69461	up	1.40463e-07	Map2k3	33019	ENSMUSG00000018932	Distal Intergenic	chr11	60965052	60965853	60932033	60952811	20779
samples_merged_peak_108969	50.4572	1.49291	up	1.42736e-07	Arap2	58674	ENSMUSG00000037999	Exon (ENSMUST00000076623.7/ENSMUSG00000037999.13, exon 8 of 33)	chr5	62706645	62707446	62602445	62766120	163676
samples_merged_peak_119650	68.0486	1.3029	up	1.45446e-07	Ankrd53	5659	ENSMUSG00000014747	3' UTR	chr6	83768303	83769104	83762644	83768326	5683
samples_merged_peak_23626	83.0489	1.27397	up	1.45446e-07	Cluh	14503	ENSMUSG00000020741	Exon (ENSMUST00000117818.1/ENSMUSG00000020741.17, exon 13 of 25)	chr11	74664018	74664819	74649515	74670847	21333
samples_merged_peak_90142	69.4997	1.67387	up	1.62956e-07	Pkia	0	ENSMUSG00000027499	Promoter	chr3	7366148	7366949	7366670	7445366	78697
samples_merged_peak_115907	267.355	1.00237	up	1.66179e-07	Samd9l	53086	ENSMUSG00000047735	Distal Intergenic	chr6	3345685	3346486	3372257	3399572	27316
samples_merged_peak_54511	68.3219	1.38173	up	1.67478e-07	Adamts20	329667	ENSMUSG00000022449	Distal Intergenic	chr15	94073790	94074591	94270163	94404258	134096
samples_merged_peak_57341	78.091	1.21666	up	1.682e-07	Mir8095	22369	ENSMUSG00000099071	Intron (ENSMUST00000089925.9/ENSMUSG00000022861.17, intron 21 of 24)	chr16	22509014	22509815	22532056	22532184	129
samples_merged_peak_66325	69.3958	1.29957	up	1.71827e-07	Efna5	29434	ENSMUSG00000048915	Intron (ENSMUST00000076840.11/ENSMUSG00000048915.12, intron 1 of 4)	chr17	62851082	62851883	62604184	62881317	277134
samples_merged_peak_1344	73.931	1.19327	up	1.74008e-07	Rfx8	-28440	ENSMUSG00000057173	Distal Intergenic	chr1	39749437	39750238	39665301	39720997	55697
samples_merged_peak_142879	51.4199	1.63877	up	1.75627e-07	Scn3b	-19611	ENSMUSG00000049281	Distal Intergenic	chr9	40248805	40249606	40269217	40291618	22402
samples_merged_peak_79679	43.8956	1.78711	up	1.80633e-07	Dbh	10268	ENSMUSG00000000889	Intron (ENSMUST00000000910.6/ENSMUSG00000000889.8, intron 6 of 11)	chr2	27175501	27176302	27165233	27183200	17968
samples_merged_peak_70943	59.2987	1.48847	up	1.82974e-07	Fbn2	142089	ENSMUSG00000024598	Exon (ENSMUST00000025497.7/ENSMUSG00000024598.9, exon 31 of 65)	chr18	58067597	58068398	58008623	58210487	201865
samples_merged_peak_51520	133.814	1.04665	up	1.92865e-07	Gm24810	-44413	ENSMUSG00000093058	Distal Intergenic	chr15	62697417	62698218	62652935	62653004	70
samples_merged_peak_17945	101.063	1.25948	up	1.93572e-07	Mir378d	296006	ENSMUSG00000098756	Distal Intergenic	chr10	126413584	126414385	126710282	126710391	110
samples_merged_peak_47967	72.7181	1.37471	up	2.00802e-07	Pcdh20	-1448964	ENSMUSG00000050505	Distal Intergenic	chr14	89920360	89921161	88464743	88471396	6654
samples_merged_peak_113551	84.7542	1.20865	up	2.0517e-07	Scarb1	73481	ENSMUSG00000037936	Distal Intergenic	chr5	125266812	125267613	125277087	125341094	64008
samples_merged_peak_88231	62.7683	1.50516	up	2.13757e-07	Chd6	-699232	ENSMUSG00000057133	Intron (ENSMUST00000109443.7/ENSMUSG00000053141.16, intron 11 of 30)	chr2	161808254	161809055	160946978	161109022	162045
samples_merged_peak_97198	53.6749	1.5596	up	2.2417e-07	Adgrl2	763506	ENSMUSG00000028184	Distal Intergenic	chr3	148226248	148227049	148815586	148990555	174970
samples_merged_peak_115911	219.817	1.04822	up	2.33187e-07	Samd9l	12374	ENSMUSG00000047735	Intron (ENSMUST00000120087.5/ENSMUSG00000047735.14, intron 1 of 1)	chr6	3386397	3387198	3372257	3399572	27316
samples_merged_peak_120461	91.385	1.12554	up	2.34255e-07	Hdac11	-3991	ENSMUSG00000034245	Distal Intergenic	chr6	91151873	91152674	91156665	91174692	18028
samples_merged_peak_15948	99.6707	1.17264	up	2.42378e-07	Mir7688	-12931	ENSMUSG00000098679	Distal Intergenic	chr10	93419375	93420176	93433107	93433162	56
samples_merged_peak_87651	41.8511	1.61773	up	2.43342e-07	Phf20	54429	ENSMUSG00000038116	Exon (ENSMUST00000037401.9/ENSMUSG00000038116.16, exon 3 of 18)	chr2	156251071	156251872	156196642	156309952	113311
samples_merged_peak_149836	99.709	1.18589	up	2.50433e-07	Bcor	203802	ENSMUSG00000040363	Distal Intergenic	chrX	11955752	11956553	12036740	12160355	123616
samples_merged_peak_115648	72.3634	1.22539	up	2.60636e-07	Ubl3	-19939	ENSMUSG00000001687	Distal Intergenic	chr5	148572728	148573529	148504635	148552789	48155
samples_merged_peak_87171	51.1887	1.60273	up	2.61218e-07	Foxs1	7115	ENSMUSG00000074676	Distal Intergenic	chr2	152925292	152926093	152931898	152933208	1311
samples_merged_peak_119381	95.8581	1.30679	up	2.64791e-07	Lrrtm4	282772	ENSMUSG00000052581	Intron (ENSMUST00000147663.7/ENSMUSG00000052581.13, intron 2 of 2)	chr6	80301649	80302450	80018877	80810143	791267
samples_merged_peak_48097	77.4381	1.17472	up	2.98988e-07	Lmo7	223933	ENSMUSG00000033060	Distal Intergenic	chr14	101953890	101954691	101729957	101934710	204754
samples_merged_peak_100942	125.626	0.995386	up	3.1029e-07	Gm26566	-10488	ENSMUSG00000097078	Distal Intergenic	chr4	88710516	88711317	88721805	88722842	1038
samples_merged_peak_81374	76.5519	1.20526	up	3.14063e-07	Gtdc1	-29744	ENSMUSG00000036890	Distal Intergenic	chr2	44956980	44957781	44564412	44927236	362825
samples_merged_peak_83974	54.4514	1.40726	up	3.17416e-07	Trp53i11	-54822	ENSMUSG00000068735	Distal Intergenic	chr2	93131925	93132726	93187548	93201759	14212
samples_merged_peak_63720	99.3025	1.09973	up	3.21078e-07	Fgd2	27946	ENSMUSG00000024013	Distal Intergenic	chr17	29388860	29389661	29360914	29379553	18640
samples_merged_peak_119688	96.6794	1.15313	up	3.30608e-07	Dysf	156289	ENSMUSG00000033788	Intron (ENSMUST00000113821.7/ENSMUSG00000033788.15, intron 40 of 54)	chr6	84164879	84165680	84008590	84211060	202471
samples_merged_peak_80541	95.1257	1.09741	up	3.32102e-07	Fam102a	-20458	ENSMUSG00000039157	Distal Intergenic	chr2	32514100	32514901	32535359	32569756	34398
samples_merged_peak_75831	35.9903	1.78534	up	3.40448e-07	Sorbs1	35530	ENSMUSG00000025006	Intron (ENSMUST00000226047.1/ENSMUSG00000025006.18, intron 1 of 23)	chr19	40477419	40478220	40294753	40513750	218998
samples_merged_peak_48594	109.85	1.03489	up	3.41512e-07	Rap2a	186347	ENSMUSG00000051615	Distal Intergenic	chr14	120664791	120665592	120478444	120507194	28751
samples_merged_peak_74031	72.6958	1.23712	up	3.4469e-07	Cd5	17319	ENSMUSG00000024669	Exon (ENSMUST00000238167.1/ENSMUSG00000024669.8, exon 9 of 12)	chr19	10720882	10721683	10717116	10739002	21887
samples_merged_peak_44239	136.173	1.22708	up	3.66359e-07	Erc2	267000	ENSMUSG00000040640	Intron (ENSMUST00000210135.1/ENSMUSG00000040640.11, intron 5 of 19)	chr14	27889428	27890229	27622428	28478537	856110
samples_merged_peak_46584	102.143	1.25192	up	3.67697e-07	Prss52	108010	ENSMUSG00000021966	Intron (ENSMUST00000067927.8/ENSMUSG00000054733.9, intron 9 of 10)	chr14	64212296	64213097	64104286	64113755	9470
samples_merged_peak_118452	202.568	1.10014	up	3.84595e-07	Chn2	91036	ENSMUSG00000004633	Intron (ENSMUST00000046856.13/ENSMUSG00000004633.17, intron 1 of 12)	chr6	54130609	54131410	54039573	54301810	262238
samples_merged_peak_89892	50.262	1.44561	up	3.88101e-07	Rbbp8nl	-17579	ENSMUSG00000038980	Distal Intergenic	chr2	180307458	180308259	180277646	180289879	12234
samples_merged_peak_54386	95.0438	1.14897	up	3.90524e-07	Pdzrn4	144966	ENSMUSG00000036218	Intron (ENSMUST00000169942.9/ENSMUSG00000036218.16, intron 3 of 9)	chr15	92541847	92542648	92396881	92771819	374939
samples_merged_peak_13579	113.893	1.00045	up	4.10571e-07	Pcbd1	-8496	ENSMUSG00000020098	Distal Intergenic	chr10	61080034	61080835	61089331	61094324	4994
samples_merged_peak_54394	49.7615	1.48837	up	4.11843e-07	Pdzrn4	246644	ENSMUSG00000036218	Intron (ENSMUST00000169942.9/ENSMUSG00000036218.16, intron 3 of 9)	chr15	92643525	92644326	92396881	92771819	374939
samples_merged_peak_6370	61.2753	1.44752	up	4.11843e-07	Mir181a-1	-133437	ENSMUSG00000065565	Distal Intergenic	chr1	137832217	137833018	137966455	137966541	87
samples_merged_peak_37325	242.096	1.04137	up	4.15269e-07	Exoc2	-205209	ENSMUSG00000021357	Distal Intergenic	chr13	31179263	31180064	30813919	30974054	160136
samples_merged_peak_20253	78.9329	1.16191	up	4.24888e-07	Fbxw11	33876	ENSMUSG00000020271	Intron (ENSMUST00000109366.7/ENSMUSG00000020271.17, intron 1 of 12)	chr11	32676600	32677401	32642724	32746816	104093
samples_merged_peak_33727	59.0786	1.33869	up	4.2644e-07	Lrrc74a	56110	ENSMUSG00000059114	Distal Intergenic	chr12	86790479	86791280	86734369	86763797	29429
samples_merged_peak_97219	137.814	1.0638	up	4.34615e-07	Adgrl2	263317	ENSMUSG00000028184	Distal Intergenic	chr3	148726437	148727238	148815586	148990555	174970
samples_merged_peak_62607	112.726	1.03736	up	4.45839e-07	Zfp160	42053	ENSMUSG00000067942	Distal Intergenic	chr17	21050956	21051757	21008903	21043070	34168
samples_merged_peak_147652	37.5731	1.66667	up	4.46077e-07	Col6a4	15511	ENSMUSG00000032572	Exon (ENSMUST00000121963.2/ENSMUSG00000032572.9, exon 3 of 38)	chr9	106080471	106081272	105990478	106096783	106306
samples_merged_peak_91931	75.2087	1.20328	up	4.55392e-07	Ccdc169	-11086	ENSMUSG00000048655	Intron (ENSMUST00000044116.13/ENSMUSG00000036580.15, intron 4 of 8)	chr3	55125452	55126253	55137339	55172935	35597
samples_merged_peak_49390	67.117	1.27164	up	4.6192e-07	C1qtnf3	-61434	ENSMUSG00000058914	Distal Intergenic	chr15	10890097	10890898	10952332	10980150	27819
samples_merged_peak_149283	45.9015	1.55344	up	4.62386e-07	Snrk	-1177	ENSMUSG00000038145	Distal Intergenic	chr9	122115322	122116123	122117300	122169702	52403
samples_merged_peak_146613	63.0303	1.38541	up	4.89973e-07	Tpbg	260988	ENSMUSG00000035274	Distal Intergenic	chr9	86103368	86104169	85842380	85847040	4661
samples_merged_peak_26209	92.1451	1.17304	up	4.9494e-07	Tcap	0	ENSMUSG00000007877	Promoter	chr11	98383034	98383835	98383811	98384953	1143
samples_merged_peak_54393	59.6424	1.35574	up	5.18493e-07	Pdzrn4	201557	ENSMUSG00000036218	Intron (ENSMUST00000169942.9/ENSMUSG00000036218.16, intron 3 of 9)	chr15	92598438	92599239	92396881	92771819	374939
samples_merged_peak_100027	102.012	1.04052	up	5.53862e-07	D630039A03Rik	-14014	ENSMUSG00000052117	Distal Intergenic	chr4	57930311	57931112	57908483	57916297	7815
samples_merged_peak_47006	54.4076	1.38281	up	5.62613e-07	Rhobtb2	3996	ENSMUSG00000022075	Intron (ENSMUST00000022665.3/ENSMUSG00000022075.7, intron 1 of 9)	chr14	69800839	69801640	69784990	69805636	20647
samples_merged_peak_30122	86.8541	1.13035	up	5.81992e-07	Lpin1	27543	ENSMUSG00000020593	Intron (ENSMUST00000238839.1/ENSMUSG00000020593.16, intron 1 of 21)	chr12	16618622	16619423	16535669	16646966	111298
samples_merged_peak_128129	121.44	1.00173	up	5.96465e-07	Arrdc4	80301	ENSMUSG00000042659	Distal Intergenic	chr7	68668139	68668940	68736995	68749241	12247
samples_merged_peak_146490	48.0565	1.54374	up	6.14666e-07	Phip	-42798	ENSMUSG00000032253	Distal Intergenic	chr9	83018314	83019115	82866159	82975516	109358
samples_merged_peak_770	51.5348	1.35076	up	6.18749e-07	Hs6st1	-308119	ENSMUSG00000045216	Distal Intergenic	chr1	35759480	35760281	36068400	36106446	38047
samples_merged_peak_13496	51.783	1.41083	up	6.43649e-07	Cdh23	104643	ENSMUSG00000012819	Intron (ENSMUST00000073242.10/ENSMUSG00000012819.15, intron 5 of 66)	chr10	60591046	60591847	60302748	60696490	393743
samples_merged_peak_69312	93.467	1.04565	up	6.46437e-07	Ino80c	14902	ENSMUSG00000047989	3' UTR	chr18	24106250	24107051	24104757	24121953	17197
samples_merged_peak_119389	98.2981	1.12978	up	6.51786e-07	Mir7232	393905	ENSMUSG00000106154	Distal Intergenic	chr6	81500957	81501758	81895590	81895663	74
samples_merged_peak_104083	138.844	1.03529	up	6.54435e-07	Pigv	3503	ENSMUSG00000043257	Intron (ENSMUST00000062118.10/ENSMUSG00000043257.15, intron 2 of 3)	chr4	133668343	133669144	133660387	133672647	12261
samples_merged_peak_20168	62.1422	1.45355	up	6.71662e-07	Sh3pxd2b	35793	ENSMUSG00000040711	Intron (ENSMUST00000038753.5/ENSMUSG00000040711.8, intron 3 of 12)	chr11	32383613	32384414	32347820	32428173	80354
samples_merged_peak_24923	81.9251	1.26179	up	6.99742e-07	Acaca	17600	ENSMUSG00000020532	Intron (ENSMUST00000103201.7/ENSMUSG00000020532.18, intron 1 of 55)	chr11	84190722	84191523	84173122	84401651	228530
samples_merged_peak_88761	116.165	1.077	up	7.15317e-07	Prex1	236847	ENSMUSG00000039621	Distal Intergenic	chr2	166476184	166476985	166566342	166713832	147491
samples_merged_peak_106993	98.4225	1.04305	up	7.1755e-07	Phtf2	89382	ENSMUSG00000039987	Intron (ENSMUST00000118174.7/ENSMUSG00000039987.15, intron 8 of 17)	chr5	20791941	20792742	20758663	20882124	123462
samples_merged_peak_80210	92.1514	1.13318	up	7.19759e-07	Mir3089	543	ENSMUSG00000093091	Promoter	chr2	30721753	30722554	30721210	30721293	84
samples_merged_peak_130399	62.6334	1.29345	up	7.22677e-07	Phox2a	-24347	ENSMUSG00000007946	3' UTR	chr7	101793165	101793966	101818313	101822726	4414
samples_merged_peak_30912	84.6162	1.14445	up	7.23001e-07	Hdac9	221140	ENSMUSG00000004698	Intron (ENSMUST00000239321.1/ENSMUSG00000004698.11, intron 2 of 11)	chr12	34685116	34685917	34047580	34907057	859478
samples_merged_peak_127507	57.7568	1.36178	up	7.39369e-07	Atp10a	38653	ENSMUSG00000025324	Intron (ENSMUST00000168747.2/ENSMUSG00000025324.8, intron 1 of 20)	chr7	58696899	58697700	58658246	58829420	171175
samples_merged_peak_120171	66.5914	1.24305	up	7.58453e-07	Dnajb8	78798	ENSMUSG00000048206	Intron (ENSMUST00000165242.3/ENSMUSG00000033216.9, intron 4 of 6)	chr6	88301066	88301867	88222268	88223257	990
samples_merged_peak_79844	100.557	1.06894	up	7.60049e-07	Col5a1	49889	ENSMUSG00000026837	Intron (ENSMUST00000028280.13/ENSMUSG00000026837.16, intron 4 of 65)	chr2	27936314	27937115	27886425	28039514	153090
samples_merged_peak_54519	27.0845	2.09215	up	7.6478e-07	Adamts20	172421	ENSMUSG00000022449	Distal Intergenic	chr15	94231036	94231837	94270163	94404258	134096
samples_merged_peak_81785	45.8839	1.60386	up	7.74288e-07	Arl5a	-102304	ENSMUSG00000036093	Intron (ENSMUST00000178799.7/ENSMUSG00000017412.15, intron 2 of 13)	chr2	52527205	52528006	52397951	52424901	26951
samples_merged_peak_108810	72.8663	1.17646	up	7.90744e-07	Sepsecs	35011	ENSMUSG00000029173	Distal Intergenic	chr5	52633896	52634697	52640087	52669708	29622
samples_merged_peak_124157	97.9061	0.996329	up	7.92514e-07	Sspn	48946	ENSMUSG00000030255	Distal Intergenic	chr6	145980587	145981388	145931641	145965223	33583
samples_merged_peak_64849	88.3526	1.04801	up	8.30977e-07	Trim15	12945	ENSMUSG00000050747	Intron (ENSMUST00000179968.7/ENSMUSG00000024457.16, intron 5 of 9)	chr17	36853464	36854265	36860691	36867210	6520
samples_merged_peak_62612	86.489	1.15264	up	8.44121e-07	Zfp160	60523	ENSMUSG00000067942	Distal Intergenic	chr17	21069426	21070227	21008903	21043070	34168
samples_merged_peak_73810	58.3121	1.47436	up	8.44599e-07	Slc22a28	-2319	ENSMUSG00000063590	Distal Intergenic	chr19	8134301	8135102	8062209	8131982	69774
samples_merged_peak_131443	24.3922	2.06185	up	8.64928e-07	Xylt1	37821	ENSMUSG00000030657	Intron (ENSMUST00000032892.6/ENSMUSG00000030657.11, intron 1 of 11)	chr7	117418800	117419601	117380979	117673580	292602
samples_merged_peak_22870	46.0729	1.80969	up	8.80369e-07	Mir6406	-8094	ENSMUSG00000099174	3' UTR	chr11	68211997	68212798	68220892	68221011	120
samples_merged_peak_9593	52.3968	1.41728	up	9.02168e-07	Trp53bp2	18052	ENSMUSG00000026510	Intron (ENSMUST00000117245.1/ENSMUSG00000026510.10, intron 1 of 17)	chr1	182427224	182428025	182409172	182462432	53261
samples_merged_peak_4669	72.579	1.19863	up	9.14526e-07	Mterf4	11300	ENSMUSG00000026273	Intron (ENSMUST00000062202.13/ENSMUSG00000047793.13, intron 29 of 30)	chr1	93293814	93294615	93299211	93305915	6705
samples_merged_peak_6761	73.0733	1.18209	up	9.14526e-07	Pla2g4a	97968	ENSMUSG00000056220	Intron (ENSMUST00000070200.14/ENSMUSG00000056220.14, intron 12 of 17)	chr1	149862521	149863322	149829618	149961290	131673
samples_merged_peak_66692	88.9191	1.27703	up	9.41024e-07	Ptprm	134053	ENSMUSG00000033278	Intron (ENSMUST00000037974.9/ENSMUSG00000033278.10, intron 1 of 32)	chr17	67219603	67220404	66666947	67354457	687511
samples_merged_peak_48947	99.0308	1.12483	up	9.9919e-07	Oxct1	59024	ENSMUSG00000022186	Intron (ENSMUST00000110690.8/ENSMUSG00000022186.14, intron 7 of 16)	chr15	4085407	4086208	4026383	4155344	128962
samples_merged_peak_142427	93.7163	1.0633	up	1.01286e-06	Gm44316	366107	ENSMUSG00000106021	Intron (ENSMUST00000115243.8/ENSMUSG00000062257.13, intron 2 of 7)	chr9	28658855	28659656	28292748	28292844	97
samples_merged_peak_48324	78.5494	1.23415	up	1.02568e-06	Ndfip2	69670	ENSMUSG00000053253	Distal Intergenic	chr14	105328243	105329044	105258573	105309298	50726
samples_merged_peak_131652	63.2856	1.25736	up	1.04844e-06	Tmem159	3944	ENSMUSG00000030917	Intron (ENSMUST00000033210.12/ENSMUSG00000030917.13, intron 2 of 4)	chr7	120106297	120107098	120102353	120120992	18640
samples_merged_peak_84333	69.453	1.20282	up	1.06139e-06	Slc1a2	101386	ENSMUSG00000005089	Intron (ENSMUST00000080210.9/ENSMUSG00000005089.15, intron 7 of 10)	chr2	102760045	102760846	102658659	102790784	132126
samples_merged_peak_150917	114.258	1.05571	up	1.07778e-06	Gabre	0	ENSMUSG00000031340	Promoter	chrX	72274420	72275221	72255999	72274803	18805
samples_merged_peak_19989	94.9101	1.1299	up	1.09321e-06	Eml6	-31073	ENSMUSG00000044072	Distal Intergenic	chr11	30057106	30057907	29743048	30026033	282986
samples_merged_peak_75040	78.2162	1.18133	up	1.10436e-06	Gm815	-62910	ENSMUSG00000074913	Distal Intergenic	chr19	26822170	26822971	26885881	26888647	2767
samples_merged_peak_86764	59.3265	1.35125	up	1.16262e-06	Insm1	-105005	ENSMUSG00000068154	Intron (ENSMUST00000133433.7/ENSMUSG00000037143.17, intron 21 of 26)	chr2	146116115	146116916	146221921	146225020	3100
samples_merged_peak_108972	45.9418	1.52225	up	1.20425e-06	Arap2	50118	ENSMUSG00000037999	Intron (ENSMUST00000076623.7/ENSMUSG00000037999.13, intron 6 of 32)	chr5	62715201	62716002	62602445	62766120	163676
samples_merged_peak_132162	68.4255	1.17846	up	1.27881e-06	Atp2a1	-2367	ENSMUSG00000030730	Distal Intergenic	chr7	126465475	126466276	126445858	126463108	17251
samples_merged_peak_77116	58.571	1.44052	up	1.28111e-06	Adra2a	315022	ENSMUSG00000033717	Distal Intergenic	chr19	54359173	54359974	54044151	54048982	4832
samples_merged_peak_43215	79.7167	1.28979	up	1.2888e-06	Ptprg	65172	ENSMUSG00000021745	Intron (ENSMUST00000022264.12/ENSMUSG00000021745.14, intron 1 of 29)	chr14	11618704	11619505	11553532	12242041	688510
samples_merged_peak_121293	48.5384	1.42739	up	1.38393e-06	Shq1	148904	ENSMUSG00000035378	Distal Intergenic	chr6	100521452	100522253	100568256	100671157	102902
samples_merged_peak_34685	89.1537	1.08582	up	1.44867e-06	Clmn	12399	ENSMUSG00000021097	Intron (ENSMUST00000109936.2/ENSMUSG00000021097.15, intron 1 of 12)	chr12	104851876	104852677	104763117	104865076	101960
samples_merged_peak_135096	76.8026	1.13674	up	1.46371e-06	Gm23177	19449	ENSMUSG00000080434	Distal Intergenic	chr8	34275726	34276527	34295856	34295976	121
samples_merged_peak_92827	80.1421	1.13061	up	1.5032e-06	Ctso	-171090	ENSMUSG00000028015	Distal Intergenic	chr3	81760710	81761511	81932601	81956725	24125
samples_merged_peak_8393	79.6495	1.18791	up	1.58981e-06	Olfml2b	-20977	ENSMUSG00000038463	Distal Intergenic	chr1	170622754	170623555	170644532	170682789	38258
samples_merged_peak_31171	68.4272	1.29655	up	1.71812e-06	Ifrd1	-57150	ENSMUSG00000001627	Distal Intergenic	chr12	40280339	40281140	40201567	40223189	21623
samples_merged_peak_39929	69.3145	1.18877	up	1.7231e-06	Ptch1	12593	ENSMUSG00000021466	Intron (ENSMUST00000021921.10/ENSMUSG00000021466.12, intron 2 of 22)	chr13	63552341	63553142	63508328	63565735	57408
samples_merged_peak_34984	26.8157	2.00412	up	1.72413e-06	Evl	45980	ENSMUSG00000021262	Intron (ENSMUST00000077735.12/ENSMUSG00000021262.15, intron 1 of 12)	chr12	108600700	108601501	108554720	108688516	133797
samples_merged_peak_143504	48.0549	1.47428	up	1.81913e-06	Dscaml1	106285	ENSMUSG00000032087	Intron (ENSMUST00000239471.1/ENSMUSG00000032087.11, intron 3 of 32)	chr9	45536576	45537377	45430291	45753712	323422
samples_merged_peak_30419	83.0492	1.13972	up	1.90123e-06	Id2	-122719	ENSMUSG00000020644	Distal Intergenic	chr12	25219859	25220660	25093799	25097140	3342
samples_merged_peak_28161	64.4721	1.20242	up	1.91844e-06	Sdk2	-131854	ENSMUSG00000041592	Distal Intergenic	chr11	114198072	114198873	113776374	114066218	289845
samples_merged_peak_75171	71.5215	1.42126	up	1.98649e-06	Ric1	-42975	ENSMUSG00000038658	Distal Intergenic	chr19	29478506	29479307	29522282	29606829	84548
samples_merged_peak_72459	259.281	1.52123	up	2.0285e-06	Pard6g	-95837	ENSMUSG00000056214	Distal Intergenic	chr18	79950252	79951053	80046890	80119639	72750
samples_merged_peak_147464	70.9863	1.13385	up	2.09456e-06	Amotl2	7138	ENSMUSG00000032531	Exon (ENSMUST00000153965.7/ENSMUSG00000032531.15, exon 5 of 11)	chr9	102723940	102724741	102716802	102733418	16617
samples_merged_peak_74734	114.912	1.01984	up	2.12998e-06	Mir204	189661	ENSMUSG00000065507	Intron (ENSMUST00000237357.1/ENSMUSG00000052387.16, intron 21 of 24)	chr19	22940266	22941067	22750605	22750672	68
samples_merged_peak_98657	135.387	1.01246	up	2.13021e-06	Gm23304	-106872	ENSMUSG00000096184	Distal Intergenic	chr4	33735833	33736634	33628841	33628961	121
samples_merged_peak_62296	73.0447	1.26383	up	2.18101e-06	Igf2r	-24041	ENSMUSG00000023830	Distal Intergenic	chr17	12793705	12794506	12682406	12769664	87259
samples_merged_peak_123755	103.09	1.16862	up	2.2033e-06	Plekha5	-141469	ENSMUSG00000030231	Distal Intergenic	chr6	140281784	140282585	140424054	140597110	173057
samples_merged_peak_54539	86.169	1.18396	up	2.21486e-06	Tmem117	51244	ENSMUSG00000063296	Intron (ENSMUST00000080141.5/ENSMUSG00000063296.5, intron 2 of 7)	chr15	94680494	94681295	94629250	95096098	466849
samples_merged_peak_16031	59.2867	1.26382	up	2.30465e-06	Gm4792	-31101	ENSMUSG00000053420	Distal Intergenic	chr10	94329804	94330605	94293665	94298703	5039
samples_merged_peak_137246	74.0671	1.13072	up	2.33911e-06	Rnf150	13098	ENSMUSG00000047747	Intron (ENSMUST00000078525.6/ENSMUSG00000047747.10, intron 1 of 6)	chr8	82876454	82877255	82863356	83091268	227913
samples_merged_peak_74244	76.6225	1.07457	up	2.45006e-06	Olfr1431	-5613	ENSMUSG00000094133	Distal Intergenic	chr19	12194220	12195021	12200634	12212191	11558
samples_merged_peak_39819	77.884	1.13028	up	2.47576e-06	4930486L24Rik	15168	ENSMUSG00000050345	Intron (ENSMUST00000091569.6/ENSMUSG00000050345.9, intron 5 of 7)	chr13	60848506	60849307	60842612	60864475	21864
samples_merged_peak_118999	158.225	1.67319	up	2.66505e-06	Gm24096	-166389	ENSMUSG00000096560	Distal Intergenic	chr6	70314434	70315235	70147936	70148045	110
samples_merged_peak_91428	69.7933	1.17188	up	2.67753e-06	Pgrmc2	-18165	ENSMUSG00000049940	Distal Intergenic	chr3	41101211	41102012	41066326	41083046	16721
samples_merged_peak_71245	90.2381	1.05666	up	2.6874e-06	Sh3tc2	105740	ENSMUSG00000045629	Distal Intergenic	chr18	62058815	62059616	61953075	62024402	71328
samples_merged_peak_144960	121.378	1.01948	up	2.71187e-06	Anp32a	76032	ENSMUSG00000032249	Distal Intergenic	chr9	62417361	62418162	62341329	62378812	37484
samples_merged_peak_27718	110.62	1.08283	up	2.78184e-06	Cacng4	11315	ENSMUSG00000020723	Intron (ENSMUST00000021066.3/ENSMUSG00000020723.3, intron 1 of 3)	chr11	107782441	107783242	107732357	107794557	62201
samples_merged_peak_117684	49.1785	1.44519	up	2.84168e-06	2210010C04Rik	-21958	ENSMUSG00000029882	Distal Intergenic	chr6	41057467	41058268	41030268	41035509	5242
samples_merged_peak_99970	107.321	1.01393	up	2.84522e-06	Tmem245	-17876	ENSMUSG00000055296	Intron (ENSMUST00000053681.5/ENSMUSG00000045589.7, intron 4 of 4)	chr4	56965313	56966114	56866923	56947437	80515
samples_merged_peak_30662	71.2177	1.3925	up	2.90217e-06	Gpr22	-15620	ENSMUSG00000044067	Intron (ENSMUST00000036862.4/ENSMUSG00000035933.5, intron 6 of 22)	chr12	31729567	31730368	31706867	31713947	7081
samples_merged_peak_29589	100.703	1.01363	up	3.07903e-06	Gm26050	-35962	ENSMUSG00000077830	Intron (ENSMUST00000173199.7/ENSMUSG00000071454.13, intron 8 of 19)	chr12	3662415	3663216	3699178	3699240	63
samples_merged_peak_44877	66.0006	1.22142	up	3.22909e-06	Sh2d4b	74746	ENSMUSG00000037833	Intron (ENSMUST00000070328.9/ENSMUSG00000037833.14, intron 4 of 4)	chr14	40817719	40818520	40813789	40893266	79478
samples_merged_peak_47934	121.153	1.07004	up	3.32067e-06	Gm23438	58507	ENSMUSG00000077948	Intron (ENSMUST00000022599.13/ENSMUSG00000022021.14, intron 21 of 27)	chr14	86861403	86862204	86920621	86920711	91
samples_merged_peak_13518	66.8375	1.22467	up	3.38821e-06	Cdh23	23264	ENSMUSG00000012819	Intron (ENSMUST00000105461.9/ENSMUSG00000012819.15, intron 2 of 70)	chr10	60672425	60673226	60302748	60696490	393743
samples_merged_peak_152568	62.9606	1.27764	up	3.50489e-06	Nhs	154228	ENSMUSG00000059493	Intron (ENSMUST00000087085.9/ENSMUSG00000059493.13, intron 1 of 8)	chrX	162004701	162005502	161833296	162159730	326435
samples_merged_peak_129076	82.8863	1.01625	up	3.63096e-06	Arnt2	32147	ENSMUSG00000015709	Intron (ENSMUST00000085077.4/ENSMUSG00000015709.9, intron 1 of 18)	chr7	84377171	84377972	84246278	84410119	163842
samples_merged_peak_32656	40.7427	1.59708	up	3.83654e-06	Fut8	-40482	ENSMUSG00000021065	Distal Intergenic	chr12	77196842	77197643	77238125	77476338	238214
samples_merged_peak_68741	58.4121	1.20241	up	3.92321e-06	Rab18	20723	ENSMUSG00000073639	Intron (ENSMUST00000234810.1/ENSMUSG00000073639.6, intron 6 of 6)	chr18	6785868	6786669	6765145	6794429	29285
samples_merged_peak_98270	45.4554	1.37631	up	3.99811e-06	Ripk2	-35659	ENSMUSG00000041135	Distal Intergenic	chr4	16199306	16200107	16122733	16163647	40915
samples_merged_peak_13488	93.4147	1.01106	up	4.11703e-06	Gm17455	139497	ENSMUSG00000090439	Intron (ENSMUST00000073242.10/ENSMUSG00000012819.15, intron 5 of 66)	chr10	60539223	60540024	60399726	60403559	3834
samples_merged_peak_28534	56.2291	1.26079	up	4.17264e-06	Evpl	18778	ENSMUSG00000034282	Distal Intergenic	chr11	116218498	116219299	116220559	116238077	17519
samples_merged_peak_10501	27.3996	1.93723	up	4.2662e-06	Esr1	298262	ENSMUSG00000019768	Intron (ENSMUST00000105590.7/ENSMUSG00000019768.16, intron 6 of 9)	chr10	4910251	4911052	4611989	5005614	393626
samples_merged_peak_4756	71.4668	1.34946	up	4.30201e-06	Pdcd1	-94316	ENSMUSG00000026285	Distal Intergenic	chr1	94146869	94147670	94038305	94052553	14249
samples_merged_peak_43156	54.8361	1.43628	up	4.44881e-06	4930452B06Rik	-934079	ENSMUSG00000021747	Intron (ENSMUST00000161302.7/ENSMUSG00000060579.13, intron 5 of 6)	chr14	9600319	9601120	8431192	8666240	235049
samples_merged_peak_38738	56.2201	1.22755	up	5.0443e-06	Id4	-23130	ENSMUSG00000021379	Distal Intergenic	chr13	48237297	48238098	48261228	48266026	4799
samples_merged_peak_46593	67.0298	1.14989	up	5.10808e-06	Msra	131779	ENSMUSG00000054733	Intron (ENSMUST00000067927.8/ENSMUSG00000054733.9, intron 6 of 10)	chr14	64323323	64324124	64122625	64455903	333279
samples_merged_peak_122963	90.2159	1.08102	up	5.30318e-06	Cracr2a	8887	ENSMUSG00000061414	Intron (ENSMUST00000212051.1/ENSMUSG00000061414.8, intron 1 of 18)	chr6	127570225	127571026	127561338	127674248	112911
samples_merged_peak_37526	48.7388	1.35822	up	5.34471e-06	Cdyl	-206789	ENSMUSG00000059288	Distal Intergenic	chr13	35452243	35453044	35659833	35874063	214231
samples_merged_peak_142412	37.3106	1.61136	up	5.46358e-06	Igsf9b	0	ENSMUSG00000034275	Promoter	chr9	27298747	27299548	27299204	27357546	58343
samples_merged_peak_19822	75.9877	1.05543	up	5.80407e-06	Gm44381	-35999	ENSMUSG00000104783	Distal Intergenic	chr11	23977855	23978656	24014655	24014759	105
samples_merged_peak_110447	60.6565	1.38247	up	5.95786e-06	Cxcl13	-56963	ENSMUSG00000023078	Distal Intergenic	chr5	95899187	95899988	95956951	95961068	4118
samples_merged_peak_22318	75.3725	1.18394	up	6.0125e-06	Kcnj12	27423	ENSMUSG00000042529	Intron (ENSMUST00000089184.10/ENSMUSG00000042529.14, intron 1 of 1)	chr11	61049987	61050788	61022564	61071131	48568
samples_merged_peak_97760	88.2976	1.13328	up	6.23855e-06	Tox	-72	ENSMUSG00000041272	Promoter	chr4	6990871	6991672	6686353	6990799	304447
samples_merged_peak_19821	82.4236	1.03225	up	6.35774e-06	Gm44381	-36933	ENSMUSG00000104783	Distal Intergenic	chr11	23976921	23977722	24014655	24014759	105
samples_merged_peak_144691	51.4282	1.32765	up	6.40796e-06	Lrrc49	37961	ENSMUSG00000047766	5' UTR	chr9	60649396	60650197	60569172	60688158	118987
samples_merged_peak_120476	56.7084	1.23829	up	6.40796e-06	Fbln2	0	ENSMUSG00000064080	Promoter	chr6	91212395	91213196	91212455	91272540	60086
samples_merged_peak_59147	99.7595	1.25252	up	6.47813e-06	Slc9c1	26219	ENSMUSG00000033210	Intron (ENSMUST00000159945.7/ENSMUSG00000033210.16, intron 13 of 27)	chr16	45561528	45562329	45535309	45607001	71693
samples_merged_peak_65636	42.465	1.41689	up	6.73005e-06	Rftn1	119969	ENSMUSG00000039316	Intron (ENSMUST00000044503.13/ENSMUSG00000039316.14, intron 4 of 9)	chr17	50069904	50070705	49992257	50190674	198418
samples_merged_peak_144968	44.4754	1.47696	up	6.90548e-06	Coro2b	66843	ENSMUSG00000041729	Intron (ENSMUST00000048043.11/ENSMUSG00000041729.15, intron 2 of 11)	chr9	62469400	62470201	62419492	62537044	117553
samples_merged_peak_23950	72.0412	1.06404	up	7.00018e-06	Glod4	-65807	ENSMUSG00000017286	Intron (ENSMUST00000021204.3/ENSMUSG00000020844.6, intron 1 of 7)	chr11	76309532	76310333	76210571	76243725	33155
samples_merged_peak_102488	89.9082	1.06329	up	7.31821e-06	Hivep3	-7182	ENSMUSG00000028634	Distal Intergenic	chr4	119725813	119726614	119733796	120138045	404250
samples_merged_peak_146512	69.436	1.08762	up	7.56651e-06	Sh3bgrl2	43334	ENSMUSG00000032261	Intron (ENSMUST00000188241.6/ENSMUSG00000032261.16, intron 2 of 3)	chr9	83591661	83592462	83548327	83638801	90475
samples_merged_peak_148485	47.331	1.35342	up	8.55933e-06	Dync1li1	-9645	ENSMUSG00000032435	Distal Intergenic	chr9	114678344	114679145	114688790	114724302	35513
samples_merged_peak_108953	66.3659	1.08429	up	8.79515e-06	Pcdh7	1950907	ENSMUSG00000029108	Distal Intergenic	chr5	59668874	59669675	57717967	58133230	415264
samples_merged_peak_79682	62.4926	2.44182	up	8.82538e-06	Sardh	40237	ENSMUSG00000009614	Intron (ENSMUST00000102886.9/ENSMUSG00000009614.16, intron 17 of 20)	chr2	27206228	27207029	27188393	27247266	58874
samples_merged_peak_62616	72.536	1.05277	up	9.00677e-06	Vmn1r234	-93081	ENSMUSG00000057203	Distal Intergenic	chr17	21132205	21133006	21226087	21235467	9381
samples_merged_peak_149069	37.2622	1.50531	up	9.08946e-06	Rpl14	167900	ENSMUSG00000025794	Distal Intergenic	chr9	120739344	120740145	120571444	120574654	3211
samples_merged_peak_101579	71.4328	1.07914	up	9.26438e-06	Plpp3	95032	ENSMUSG00000028517	Distal Intergenic	chr4	105252379	105253180	105157347	105232764	75418
samples_merged_peak_70829	80.2783	1.06863	up	9.34389e-06	Lmnb1	25822	ENSMUSG00000024590	Intron (ENSMUST00000025486.8/ENSMUSG00000024590.8, intron 5 of 10)	chr18	56733635	56734436	56707813	56753424	45612
samples_merged_peak_97166	71.0104	1.04307	up	9.6347e-06	Samd13	-41509	ENSMUSG00000048652	Distal Intergenic	chr3	146727101	146727902	146645195	146685592	40398
samples_merged_peak_75970	67.8104	1.17198	up	9.94151e-06	Opalin	-24071	ENSMUSG00000050121	Intron (ENSMUST00000025986.14/ENSMUSG00000025013.15, intron 13 of 20)	chr19	41101184	41101985	41062473	41077113	14641
samples_merged_peak_35086	53.0074	1.34878	up	1.00254e-05	Dlk1	-10860	ENSMUSG00000040856	Distal Intergenic	chr12	109441188	109441989	109452849	109463336	10488
samples_merged_peak_22316	69.9876	1.27854	up	1.0156e-05	Kcnj12	23554	ENSMUSG00000042529	Intron (ENSMUST00000089184.10/ENSMUSG00000042529.14, intron 1 of 1)	chr11	61046118	61046919	61022564	61071131	48568
samples_merged_peak_29292	62.5531	1.2383	up	1.0779e-05	Faap100	-9797	ENSMUSG00000025384	Intron (ENSMUST00000044271.14/ENSMUSG00000039703.15, intron 13 of 16)	chr11	120388561	120389362	120369562	120378764	9203
samples_merged_peak_123905	91.9691	1.28937	up	1.10231e-05	Cmas	15302	ENSMUSG00000030282	Exon (ENSMUST00000032419.8/ENSMUSG00000030282.14, exon 7 of 8)	chr6	142771988	142772789	142756686	142775714	19029
samples_merged_peak_84892	61.7792	1.22661	up	1.10515e-05	Thbs1	-183324	ENSMUSG00000040152	Distal Intergenic	chr2	117927751	117928552	118111876	118127133	15258
samples_merged_peak_62480	107.509	1.04519	up	1.11843e-05	Rgmb	-170609	ENSMUSG00000048027	Distal Intergenic	chr17	15997195	15997996	15803188	15826586	23399
samples_merged_peak_81460	80.2767	1.07984	up	1.13052e-05	Zeb2	-83023	ENSMUSG00000026872	Distal Intergenic	chr2	45200418	45201219	44983632	45117395	133764
samples_merged_peak_123943	46.4144	1.27254	up	1.13075e-05	St8sia1	8838	ENSMUSG00000030283	Intron (ENSMUST00000032421.3/ENSMUSG00000030283.7, intron 1 of 4)	chr6	142954813	142955614	142821545	142964452	142908
samples_merged_peak_62477	76.0061	1.08382	up	1.15073e-05	Rgmb	-143735	ENSMUSG00000048027	Distal Intergenic	chr17	15970321	15971122	15803188	15826586	23399
samples_merged_peak_29258	46.1818	1.5264	up	1.17684e-05	Bahcc1	-25571	ENSMUSG00000039741	Distal Intergenic	chr11	120206575	120207376	120232947	120292296	59350
samples_merged_peak_115908	38.0057	1.57075	up	1.17722e-05	Samd9l	22271	ENSMUSG00000047735	5' UTR	chr6	3376500	3377301	3372257	3399572	27316
samples_merged_peak_88696	40.2203	1.3989	up	1.22723e-05	Sulf2	39128	ENSMUSG00000006800	Intron (ENSMUST00000109249.8/ENSMUSG00000006800.14, intron 3 of 20)	chr2	166115734	166116535	166073089	166155663	82575
samples_merged_peak_13485	72.5485	1.06243	up	1.25449e-05	Gm17455	126169	ENSMUSG00000090439	Intron (ENSMUST00000073242.10/ENSMUSG00000012819.15, intron 7 of 66)	chr10	60525895	60526696	60399726	60403559	3834
samples_merged_peak_149837	62.9088	1.14408	up	1.26864e-05	Bcor	199445	ENSMUSG00000040363	Distal Intergenic	chrX	11960109	11960910	12036740	12160355	123616
samples_merged_peak_93175	60.4193	1.17172	up	1.35866e-05	Fcrls	-40892	ENSMUSG00000015852	Distal Intergenic	chr3	87304491	87305292	87250758	87263599	12842
samples_merged_peak_40733	57.9011	1.16712	up	1.39748e-05	Vcan	-23270	ENSMUSG00000021614	Distal Intergenic	chr13	89765779	89766580	89655312	89742509	87198
samples_merged_peak_16863	158.657	0.995964	up	1.42234e-05	Nav3	461300	ENSMUSG00000020181	Intron (ENSMUST00000032719.14/ENSMUSG00000020181.18, intron 1 of 38)	chr10	109994103	109994904	109681259	110456204	774946
samples_merged_peak_150309	76.472	1.0323	up	1.50971e-05	Akap17b	-27137	ENSMUSG00000059708	Distal Intergenic	chrX	36672532	36673333	36608314	36645395	37082
samples_merged_peak_108206	74.5692	1.0726	up	1.51918e-05	Rgs12	18811	ENSMUSG00000029101	Intron (ENSMUST00000030984.13/ENSMUSG00000029101.16, intron 2 of 16)	chr5	34968256	34969057	34949445	35039644	90200
samples_merged_peak_131486	48.3435	1.30153	up	1.59679e-05	Gm24063	119524	ENSMUSG00000088116	Distal Intergenic	chr7	117896318	117897119	117776794	117776898	105
samples_merged_peak_152564	78.4169	1.19697	up	1.62031e-05	Nhs	191419	ENSMUSG00000059493	Intron (ENSMUST00000087085.9/ENSMUSG00000059493.13, intron 1 of 8)	chrX	161967510	161968311	161833296	162159730	326435
samples_merged_peak_43833	66.0359	1.14782	up	1.63561e-05	Gm27532	-761413	ENSMUSG00000098542	Intron (ENSMUST00000075639.10/ENSMUSG00000063458.13, intron 5 of 6)	chr14	22783483	22784284	22021958	22022070	113
samples_merged_peak_135517	47.5904	1.32862	up	1.63868e-05	Mtnr1a	-64783	ENSMUSG00000054764	Intron (ENSMUST00000191428.6/ENSMUSG00000070047.14, intron 3 of 26)	chr8	45003553	45004354	45069137	45088506	19370
samples_merged_peak_32830	118.128	1.14475	up	1.66533e-05	Zfp36l1	404026	ENSMUSG00000021127	Intron (ENSMUST00000171210.2/ENSMUSG00000059060.15, intron 8 of 10)	chr12	79708186	79708987	80107754	80113013	5260
samples_merged_peak_120241	60.2574	1.2249	up	1.70039e-05	Mgll	16002	ENSMUSG00000033174	Intron (ENSMUST00000113585.8/ENSMUSG00000033174.17, intron 2 of 7)	chr6	88740414	88741215	88724412	88828360	103949
samples_merged_peak_64983	46.105	1.38083	up	1.73327e-05	Tnfrsf21	43907	ENSMUSG00000023915	Intron (ENSMUST00000024708.5/ENSMUSG00000023915.5, intron 3 of 5)	chr17	43060462	43061263	43016555	43089189	72635
samples_merged_peak_16816	98.5055	1.0084	up	1.75806e-05	Gm44495	-536625	ENSMUSG00000105768	Exon (ENSMUST00000032719.14/ENSMUSG00000020181.18, exon 7 of 39)	chr10	109863476	109864277	109326769	109326851	83
samples_merged_peak_3334	57.8721	1.27038	up	1.82156e-05	Mir6352	11184	ENSMUSG00000099141	Intron (ENSMUST00000027451.12/ENSMUSG00000026235.14, intron 3 of 17)	chr1	77484783	77485584	77496653	77496768	116
samples_merged_peak_31657	70.3515	1.03365	up	1.90662e-05	Egln3	-210121	ENSMUSG00000035105	Distal Intergenic	chr12	54413981	54414782	54178981	54203860	24880
samples_merged_peak_48864	62.8647	1.12659	up	1.91618e-05	Ggact	164713	ENSMUSG00000041625	Intron (ENSMUST00000038374.12/ENSMUSG00000041650.15, intron 19 of 23)	chr14	122747648	122748449	122816223	122913162	96940
samples_merged_peak_89438	54.3542	1.24262	up	1.93215e-05	Rtf2	-6224	ENSMUSG00000027502	3' UTR	chr2	172433531	172434332	172440556	172469908	29353
samples_merged_peak_62405	69.0568	1.12892	up	2.12108e-05	Gm3448	-95585	ENSMUSG00000079710	Distal Intergenic	chr17	15137122	15137923	14995787	15041537	45751
samples_merged_peak_146612	44.0878	1.40861	up	2.14517e-05	Tpbg	258736	ENSMUSG00000035274	Distal Intergenic	chr9	86101116	86101917	85842380	85847040	4661
samples_merged_peak_128295	58.4574	1.17328	up	2.17331e-05	Sv2b	181	ENSMUSG00000053025	Promoter	chr7	75308280	75309081	75114894	75309262	194369
samples_merged_peak_58985	75.2735	1.00145	up	2.17331e-05	Mir568	-15185	ENSMUSG00000076372	3' UTR	chr16	43624669	43625470	43640655	43640737	83
samples_merged_peak_75637	29.7281	1.58994	up	2.33013e-05	Hectd2	54346	ENSMUSG00000041180	Exon (ENSMUST00000169036.8/ENSMUSG00000041180.13, exon 15 of 21)	chr19	36609014	36609815	36554668	36621135	66468
samples_merged_peak_3339	49.8339	1.18714	up	2.34473e-05	Epha4	-335052	ENSMUSG00000026235	Distal Intergenic	chr1	77850140	77850941	77367185	77515088	147904
samples_merged_peak_20363	45.8564	1.23434	up	2.55552e-05	Foxi1	-31390	ENSMUSG00000047861	Exon (ENSMUST00000093193.11/ENSMUSG00000020143.15, exon 45 of 52)	chr11	34239479	34240280	34204338	34208089	3752
samples_merged_peak_58439	67.9238	1.18964	up	2.59521e-05	Muc13	-51812	ENSMUSG00000022824	Intron (ENSMUST00000232568.1/ENSMUSG00000075254.12, intron 11 of 16)	chr16	33741424	33742225	33794037	33819934	25898
samples_merged_peak_40694	69.7217	1.09329	up	2.72453e-05	Rasa1	-140834	ENSMUSG00000021549	Distal Intergenic	chr13	85429863	85430664	85214780	85289029	74250
samples_merged_peak_140060	62.6345	1.08836	up	2.78093e-05	Gm22715	96309	ENSMUSG00000080549	Intron (ENSMUST00000127664.1/ENSMUSG00000092329.1, intron 1 of 15)	chr8	120346439	120347240	120443459	120443549	91
samples_merged_peak_30061	66.431	1.12495	up	2.80079e-05	Gm27682	-326354	ENSMUSG00000099215	Distal Intergenic	chr12	15346998	15347799	15020535	15020644	110
samples_merged_peak_19860	58.5261	1.10402	up	2.85162e-05	Bcl11a	283723	ENSMUSG00000000861	Distal Intergenic	chr11	24361779	24362580	24078056	24174123	96068
samples_merged_peak_49998	41.0175	1.47444	up	2.86928e-05	Tas2r119	-156382	ENSMUSG00000045267	Distal Intergenic	chr15	32020106	32020907	32177289	32178294	1006
samples_merged_peak_24849	63.131	1.11591	up	2.94909e-05	Ccl6	2026	ENSMUSG00000018927	Intron (ENSMUST00000019071.3/ENSMUSG00000018927.3, intron 1 of 3)	chr11	83590260	83591061	83587882	83593087	5206
samples_merged_peak_43797	55.167	1.34052	up	2.99357e-05	Gm27532	-72786	ENSMUSG00000098542	Intron (ENSMUST00000075639.10/ENSMUSG00000063458.13, intron 2 of 6)	chr14	22094856	22095657	22021958	22022070	113
samples_merged_peak_96964	123.389	1.06101	up	3.04129e-05	Pkn2	-53766	ENSMUSG00000004591	Distal Intergenic	chr3	142935770	142936571	142790902	142882004	91103
samples_merged_peak_123901	136.764	1.02739	up	3.17589e-05	Cmas	8926	ENSMUSG00000030282	Intron (ENSMUST00000032419.8/ENSMUSG00000030282.14, intron 3 of 7)	chr6	142765612	142766413	142756686	142775714	19029
samples_merged_peak_135765	94.6159	1.02057	up	3.27136e-05	Neil3	31395	ENSMUSG00000039396	Exon (ENSMUST00000047768.10/ENSMUSG00000039396.11, exon 5 of 10)	chr8	53606869	53607670	53586867	53639065	52199
samples_merged_peak_21160	47.2387	1.36728	up	3.3128e-05	N4bp3	3495	ENSMUSG00000001053	Intron (ENSMUST00000001080.15/ENSMUSG00000001053.15, intron 1 of 4)	chr11	51646546	51647347	51643063	51650842	7780
samples_merged_peak_6814	71.9944	1.10373	up	3.34734e-05	Hmcn1	36189	ENSMUSG00000066842	Intron (ENSMUST00000074783.11/ENSMUSG00000066842.18, intron 1 of 106)	chr1	150956061	150956862	150562524	150993051	430528
samples_merged_peak_1689	69.7205	1.10325	up	3.82728e-05	Tmeff2	-103080	ENSMUSG00000026109	Distal Intergenic	chr1	50806081	50806882	50909962	51187270	277309
samples_merged_peak_118865	60.8138	1.08926	up	3.90839e-05	Tnip3	63371	ENSMUSG00000044162	Intron (ENSMUST00000212402.1/ENSMUSG00000044162.12, intron 3 of 10)	chr6	65588684	65589485	65525313	65634040	108728
samples_merged_peak_107173	69.3713	1.05422	up	3.90958e-05	Lhfpl3	144374	ENSMUSG00000106379	Intron (ENSMUST00000197992.1/ENSMUSG00000106379.1, intron 1 of 3)	chr5	22890433	22891234	22746059	23275597	529539
samples_merged_peak_24527	21.7965	1.80198	up	3.91801e-05	Mir365-2	80234	ENSMUSG00000065489	Distal Intergenic	chr11	79806634	79807435	79726400	79726511	112
samples_merged_peak_2523	55.8944	1.21952	up	3.96071e-05	Cd28	0	ENSMUSG00000026012	Promoter	chr1	60745983	60746784	60746358	60773359	27002
samples_merged_peak_143510	102.578	0.996667	up	4.05541e-05	Dscaml1	142222	ENSMUSG00000032087	Intron (ENSMUST00000239471.1/ENSMUSG00000032087.11, intron 3 of 32)	chr9	45572513	45573314	45430291	45753712	323422
samples_merged_peak_59838	99.8303	1.13393	up	4.2764e-05	Robo2	-489316	ENSMUSG00000052516	Distal Intergenic	chr16	74900608	74901409	73891839	74411292	519454
samples_merged_peak_108975	37.7662	1.30656	up	4.30198e-05	Arap2	13816	ENSMUSG00000037999	Intron (ENSMUST00000076623.7/ENSMUSG00000037999.13, intron 1 of 32)	chr5	62751503	62752304	62602445	62766120	163676
samples_merged_peak_77436	75.4554	1.08161	up	4.31586e-05	Hspa12a	27424	ENSMUSG00000025092	Intron (ENSMUST00000066285.5/ENSMUSG00000025092.7, intron 1 of 11)	chr19	58832759	58833560	58795750	58860984	65235
samples_merged_peak_32039	71.3346	1.0366	up	4.3992e-05	Nin	38130	ENSMUSG00000021068	Intron (ENSMUST00000085314.10/ENSMUSG00000021068.17, intron 3 of 28)	chr12	70074786	70075587	70011435	70113717	102283
samples_merged_peak_120564	52.3076	1.19038	up	4.40907e-05	Trh	-227185	ENSMUSG00000005892	Intron (ENSMUST00000113447.7/ENSMUSG00000030020.13, intron 1 of 7)	chr6	92471835	92472636	92242061	92244650	2590
samples_merged_peak_152574	42.2014	1.36735	up	4.75338e-05	Nhs	112847	ENSMUSG00000059493	Intron (ENSMUST00000087085.9/ENSMUSG00000059493.13, intron 1 of 8)	chrX	162046082	162046883	161833296	162159730	326435
samples_merged_peak_128707	65.7071	1.01863	up	4.78458e-05	Furin	-30962	ENSMUSG00000030530	Distal Intergenic	chr7	80436393	80437194	80389194	80405431	16238
samples_merged_peak_152843	84.4366	1.07217	up	4.80381e-05	Amelx	63477	ENSMUSG00000031354	Intron (ENSMUST00000087016.10/ENSMUSG00000031355.16, intron 1 of 6)	chrX	169122922	169123723	169176114	169187200	11087
samples_merged_peak_115906	59.9621	1.30349	up	4.83482e-05	Samd9l	54608	ENSMUSG00000047735	Distal Intergenic	chr6	3344163	3344964	3372257	3399572	27316
samples_merged_peak_37450	84.8548	1.02149	up	4.84458e-05	Slc22a23	-79540	ENSMUSG00000038267	Distal Intergenic	chr13	34424722	34425523	34179158	34345182	166025
samples_merged_peak_131385	15.463	2.3011	up	4.91923e-05	Plekha7	83425	ENSMUSG00000045659	Intron (ENSMUST00000182834.7/ENSMUSG00000045659.18, intron 1 of 24)	chr7	116224150	116224951	116123485	116308376	184892
samples_merged_peak_52884	38.3387	1.3491	up	4.95191e-05	Cdc42ep1	-13717	ENSMUSG00000049521	Distal Intergenic	chr15	78828106	78828907	78842624	78850897	8274
samples_merged_peak_100031	55.8613	1.15595	up	5.0458e-05	Txndc8	-68627	ENSMUSG00000038709	Intron (ENSMUST00000042850.8/ENSMUSG00000028369.15, intron 36 of 47)	chr4	58077751	58078552	57984027	58009124	25098
samples_merged_peak_130649	74.1409	0.998415	up	5.08166e-05	Olfr693	169443	ENSMUSG00000051680	Distal Intergenic	chr7	106510340	106511141	106675005	106680584	5580
samples_merged_peak_84092	52.9504	1.0838	up	5.22936e-05	Alx4	23582	ENSMUSG00000040310	Intron (ENSMUST00000042078.9/ENSMUSG00000040310.12, intron 1 of 3)	chr2	93665966	93666767	93642384	93681339	38956
samples_merged_peak_77433	56.8165	1.26393	up	5.22998e-05	1700019N19Rik	-31648	ENSMUSG00000026931	Intron (ENSMUST00000066285.5/ENSMUSG00000025092.7, intron 3 of 11)	chr19	58826109	58826910	58785803	58794461	8659
samples_merged_peak_141935	41.239	1.28149	up	5.45837e-05	S1pr5	-1434	ENSMUSG00000045087	Distal Intergenic	chr9	21249877	21250678	21242912	21248443	5532
samples_merged_peak_7729	73.8176	1.04638	up	5.56165e-05	Tex50	-23990	ENSMUSG00000049160	Distal Intergenic	chr1	161183304	161184105	161154558	161159314	4757
samples_merged_peak_122988	56.9922	1.17042	up	5.59778e-05	Gm26338	76169	ENSMUSG00000076327	Intron (ENSMUST00000112173.7/ENSMUSG00000030352.15, intron 2 of 7)	chr6	128018056	128018857	128094917	128095026	110
samples_merged_peak_144127	52.8673	1.16787	up	5.75418e-05	Chrnb4	-46913	ENSMUSG00000035200	Distal Intergenic	chr9	55095692	55096493	55028154	55048779	20626
samples_merged_peak_135518	39.7211	1.47021	up	5.79173e-05	Mtnr1a	-62723	ENSMUSG00000054764	Intron (ENSMUST00000191428.6/ENSMUSG00000070047.14, intron 3 of 26)	chr8	45005613	45006414	45069137	45088506	19370
samples_merged_peak_141136	69.9066	0.998383	up	5.79173e-05	Pard3	362763	ENSMUSG00000025812	Exon (ENSMUST00000162309.7/ENSMUSG00000025812.18, exon 20 of 25)	chr8	127426656	127427457	127063893	127612286	548394
samples_merged_peak_137263	48.4778	1.11499	up	6.3117e-05	Tbc1d9	-115079	ENSMUSG00000031709	Intron (ENSMUST00000078525.6/ENSMUSG00000047747.10, intron 6 of 6)	chr8	83049472	83050273	83165352	83272934	107583
samples_merged_peak_103284	262.123	1.37959	up	6.42243e-05	Phc2	17225	ENSMUSG00000028796	Intron (ENSMUST00000030588.12/ENSMUSG00000028796.17, intron 1 of 14)	chr4	128671927	128672728	128654702	128752881	98180
samples_merged_peak_95694	42.0714	1.23888	up	6.63119e-05	Alg14	46720	ENSMUSG00000039887	Intron (ENSMUST00000039442.11/ENSMUSG00000039887.11, intron 3 of 3)	chr3	121338493	121339294	121291773	121363094	71322
samples_merged_peak_148664	81.2708	0.99919	up	7.11986e-05	Tgfbr2	80903	ENSMUSG00000032440	Intron (ENSMUST00000061101.11/ENSMUSG00000032440.13, intron 6 of 7)	chr9	116093656	116094457	116084293	116175360	91068
samples_merged_peak_39008	55.5633	1.11895	up	7.30936e-05	Gm23566	-16612	ENSMUSG00000092648	Intron (ENSMUST00000110040.8/ENSMUSG00000021451.16, intron 2 of 16)	chr13	51747881	51748682	51765294	51765401	108
samples_merged_peak_109572	59.1698	1.08494	up	7.46516e-05	Grxcr1	133914	ENSMUSG00000068082	3' UTR	chr5	68165749	68166550	68031835	68166398	134564
samples_merged_peak_139626	208.283	1.60107	up	7.53919e-05	Maf	82165	ENSMUSG00000055435	Distal Intergenic	chr8	115624828	115625629	115682942	115707794	24853
samples_merged_peak_63257	56.1262	1.07605	up	7.60743e-05	Ip6k3	0	ENSMUSG00000024210	Promoter	chr17	27167381	27168182	27143965	27167795	23831
samples_merged_peak_75584	57.9085	1.08794	up	7.61966e-05	Pank1	22826	ENSMUSG00000033610	Intron (ENSMUST00000036584.12/ENSMUSG00000033610.16, intron 1 of 6)	chr19	34855828	34856629	34806940	34879455	72516
samples_merged_peak_1496	44.7573	1.20271	up	7.75427e-05	Il18rap	13445	ENSMUSG00000026068	Intron (ENSMUST00000027237.11/ENSMUSG00000026068.11, intron 6 of 12)	chr1	40528807	40529608	40515362	40551705	36344
samples_merged_peak_53697	52.7909	1.1692	up	8.23057e-05	Bik	7742	ENSMUSG00000016758	Intron (ENSMUST00000016902.4/ENSMUSG00000016758.4, intron 1 of 4)	chr15	83534604	83535405	83526862	83544634	17773
samples_merged_peak_9556	48.848	1.16677	up	8.65422e-05	Srp9	-23731	ENSMUSG00000026511	Distal Intergenic	chr1	182100205	182101006	182124737	182132407	7671
samples_merged_peak_49701	84.9005	1.18203	up	8.87154e-05	Fbxl7	0	ENSMUSG00000043556	Promoter	chr15	26895143	26895944	26540459	26895580	355122
samples_merged_peak_15243	30.1659	1.57647	up	8.87828e-05	Gm1553	-21708	ENSMUSG00000094186	Distal Intergenic	chr10	82514326	82515127	82486537	82492618	6082
samples_merged_peak_121891	57.5393	1.15711	up	9.0124e-05	Rpl32	15469	ENSMUSG00000057841	Exon (ENSMUST00000075995.6/ENSMUSG00000030319.8, exon 10 of 15)	chr6	115792477	115793278	115805505	115808747	3243
samples_merged_peak_152842	61.3866	1.10738	up	9.25401e-05	Arhgap6	73242	ENSMUSG00000031355	Intron (ENSMUST00000087016.10/ENSMUSG00000031355.16, intron 1 of 6)	chrX	169109853	169110654	169036611	169304435	267825
samples_merged_peak_93739	64.5825	1.07618	up	9.34313e-05	S100a3	1989	ENSMUSG00000001021	5' UTR	chr3	90586648	90587449	90584659	90602702	18044
samples_merged_peak_100670	49.9333	1.11165	up	0.000101547	Nfib	184142	ENSMUSG00000008575	Intron (ENSMUST00000050872.14/ENSMUSG00000008575.17, intron 9 of 11)	chr4	82320827	82321628	82290173	82505770	215598
samples_merged_peak_150221	56.3388	1.17189	up	0.000105227	Gm4907	-58370	ENSMUSG00000068113	Distal Intergenic	chrX	23823382	23824183	23882553	23907607	25055
samples_merged_peak_337	81.5715	1.00299	up	0.000108227	Eloc	12971	ENSMUSG00000079658	3' UTR	chr1	16643270	16644071	16641725	16657042	15318
samples_merged_peak_152561	46.4293	1.31416	up	0.00010958	Nhs	214405	ENSMUSG00000059493	Intron (ENSMUST00000087085.9/ENSMUSG00000059493.13, intron 1 of 8)	chrX	161944524	161945325	161833296	162159730	326435
samples_merged_peak_44941	59.1032	1.1111	up	0.000114412	Ang5	9217	ENSMUSG00000053961	Distal Intergenic	chr14	43966286	43967087	43957069	43963072	6004
samples_merged_peak_11103	75.8723	1.05593	up	0.000116924	Cited2	-395874	ENSMUSG00000039910	Distal Intergenic	chr10	17326543	17327344	17723218	17725674	2457
samples_merged_peak_87524	53.6572	1.1396	up	0.000117041	Mir695	-37773	ENSMUSG00000076216	Intron (ENSMUST00000077626.12/ENSMUSG00000038383.16, intron 6 of 11)	chr2	155318243	155319044	155356817	155356925	109
samples_merged_peak_81265	53.7066	1.15675	up	0.000117242	Wdr38	-11165	ENSMUSG00000035295	Distal Intergenic	chr2	38986353	38987154	38998319	39001582	3264
samples_merged_peak_8938	35.7459	1.36465	up	0.000126312	Rbm8a2	-96098	ENSMUSG00000078184	Intron (ENSMUST00000065967.13/ENSMUSG00000055214.15, intron 3 of 9)	chr1	176075212	176076013	175977777	175979114	1338
samples_merged_peak_89248	48.2683	1.07845	up	0.000129983	Zfp64	-43120	ENSMUSG00000027551	Distal Intergenic	chr2	168998707	168999508	168893331	168955587	62257
samples_merged_peak_29257	81.7292	1.02808	up	0.000130786	Bahcc1	-26273	ENSMUSG00000039741	Distal Intergenic	chr11	120205873	120206674	120232947	120292296	59350
samples_merged_peak_101442	40.6073	1.41974	up	0.000132504	Pde4b	191408	ENSMUSG00000028525	Intron (ENSMUST00000106911.7/ENSMUSG00000028525.16, intron 3 of 16)	chr4	102278951	102279752	102087543	102607259	519717
samples_merged_peak_88015	20.3903	1.83673	up	0.000133038	Gm26141	3434	ENSMUSG00000093040	Intron (ENSMUST00000052927.10/ENSMUSG00000037754.13, intron 4 of 11)	chr2	158743572	158744373	158740138	158740263	126
samples_merged_peak_11475	48.1295	1.14475	up	0.000133038	Ahi1	76392	ENSMUSG00000019986	Intron (ENSMUST00000105525.11/ENSMUSG00000019986.17, intron 18 of 23)	chr10	21028939	21029740	20952547	21080429	127883
samples_merged_peak_137045	56.8245	1.1183	up	0.000133567	Smarca5	9658	ENSMUSG00000031715	Intron (ENSMUST00000043359.8/ENSMUSG00000031715.14, intron 4 of 23)	chr8	80729038	80729839	80698507	80739497	40991
samples_merged_peak_9025	58.709	0.999391	up	0.000135615	Akt3	115090	ENSMUSG00000019699	Intron (ENSMUST00000019843.14/ENSMUSG00000019699.16, intron 1 of 12)	chr1	177142312	177143113	177020073	177258203	238131
samples_merged_peak_16886	65.6712	0.999918	up	0.000136372	Nav3	-21410	ENSMUSG00000020181	Distal Intergenic	chr10	110477614	110478415	109681259	110456204	774946
samples_merged_peak_126403	71.563	2.03026	up	0.000144713	Tshz3	-181	ENSMUSG00000021217	Promoter	chr7	36697136	36697937	36698118	36773553	75436
samples_merged_peak_113991	54.757	1.06759	up	0.000152887	Fkbp6	18350	ENSMUSG00000040013	Intron (ENSMUST00000201791.3/ENSMUSG00000040013.11, intron 7 of 7)	chr5	135330893	135331694	135291704	135350044	58341
samples_merged_peak_54490	57.5521	1.17911	up	0.000153134	Prickle1	-228677	ENSMUSG00000036158	Distal Intergenic	chr15	93824568	93825369	93499114	93595891	96778
samples_merged_peak_75586	33.6182	1.33341	up	0.00015608	Pank1	18875	ENSMUSG00000033610	Intron (ENSMUST00000036584.12/ENSMUSG00000033610.16, intron 1 of 6)	chr19	34859779	34860580	34806940	34879455	72516
samples_merged_peak_22942	101.372	1.65439	up	0.000159782	Ndel1	88844	ENSMUSG00000018736	Intron (ENSMUST00000102611.9/ENSMUSG00000020900.15, intron 15 of 40)	chr11	68782213	68783014	68821434	68871858	50425
samples_merged_peak_67265	50.4063	1.04726	up	0.000164464	Gm25069	-27428	ENSMUSG00000092979	Intron (ENSMUST00000112498.2/ENSMUSG00000024074.8, intron 2 of 16)	chr17	78274432	78275233	78302661	78302746	86
samples_merged_peak_23521	55.9333	0.997887	up	0.000171551	Gm44467	-24009	ENSMUSG00000105756	Distal Intergenic	chr11	72928297	72929098	72953107	72953196	90
samples_merged_peak_81671	56.3553	1.03425	up	0.000175657	Lypd6	-123772	ENSMUSG00000050447	Exon (ENSMUST00000028103.12/ENSMUSG00000026765.12, exon 7 of 10)	chr2	49941856	49942657	50066429	50193569	127141
samples_merged_peak_118875	26.264	1.50548	up	0.000175811	Ndnf	-21970	ENSMUSG00000049001	Distal Intergenic	chr6	65648819	65649620	65671590	65712326	40737
samples_merged_peak_4734	41.3924	1.2292	up	0.000177123	Gal3st2	-1063	ENSMUSG00000094651	Distal Intergenic	chr1	93859482	93860283	93861346	93876494	15149
samples_merged_peak_32678	46.0543	1.29993	up	0.000179798	Fut8	295697	ENSMUSG00000021065	Distal Intergenic	chr12	77533822	77534623	77238125	77476338	238214
samples_merged_peak_34789	82.8184	1.73442	up	0.00018277	Vrk1	31327	ENSMUSG00000021115	Intron (ENSMUST00000072040.6/ENSMUSG00000021115.15, intron 2 of 12)	chr12	106041555	106042356	106010228	106077426	67199
samples_merged_peak_36503	39.1699	1.18347	up	0.000183534	Stard3nl	205096	ENSMUSG00000003062	Distal Intergenic	chr13	19189898	19190699	19357676	19395795	38120
samples_merged_peak_26684	57.6615	1.06679	up	0.000184764	Sost	8930	ENSMUSG00000001494	Distal Intergenic	chr11	101957284	101958085	101962458	101967015	4558
samples_merged_peak_75005	35.7964	1.22441	up	0.000185007	Smarca2	10610	ENSMUSG00000024921	Intron (ENSMUST00000176769.8/ENSMUSG00000024921.17, intron 1 of 32)	chr19	26615660	26616461	26605050	26778322	173273
samples_merged_peak_43830	48.4392	1.09551	up	0.000195146	Gm27532	-699783	ENSMUSG00000098542	Intron (ENSMUST00000075639.10/ENSMUSG00000063458.13, intron 5 of 6)	chr14	22721853	22722654	22021958	22022070	113
samples_merged_peak_111216	36.2623	1.28444	up	0.000201833	Lrrc8b	12371	ENSMUSG00000070639	Intron (ENSMUST00000112707.2/ENSMUSG00000070639.5, intron 1 of 4)	chr5	105428146	105428947	105415775	105490074	74300
samples_merged_peak_8361	56.0719	1.01328	up	0.000206938	Nos1ap	115704	ENSMUSG00000038473	Intron (ENSMUST00000160456.7/ENSMUSG00000038473.14, intron 2 of 9)	chr1	170473356	170474157	170317459	170589861	272403
samples_merged_peak_10489	40.1451	1.15962	up	0.000209474	Esr1	-13116	ENSMUSG00000019768	Distal Intergenic	chr10	4598072	4598873	4611989	5005614	393626
samples_merged_peak_63735	51.2917	1.03023	up	0.000211701	Pim1	-16171	ENSMUSG00000024014	Distal Intergenic	chr17	29473781	29474582	29490753	29496112	5360
samples_merged_peak_82378	49.3209	1.11084	up	0.000223289	Stk39	122125	ENSMUSG00000027030	Intron (ENSMUST00000102715.3/ENSMUSG00000027030.15, intron 10 of 17)	chr2	68349342	68350143	68210445	68472268	261824
samples_merged_peak_50749	54.1532	1.1296	up	0.000229099	Mir1907	438906	ENSMUSG00000084458	Distal Intergenic	chr15	50449407	50450208	50889025	50889114	90
samples_merged_peak_50574	51.9343	1.03315	up	0.00025014	Abra	-100911	ENSMUSG00000042895	Distal Intergenic	chr15	41970631	41971432	41864076	41869720	5645
samples_merged_peak_88008	21.4775	1.75999	up	0.000250808	Gm26141	-22002	ENSMUSG00000093040	Intron (ENSMUST00000052927.10/ENSMUSG00000037754.13, intron 3 of 11)	chr2	158717335	158718136	158740138	158740263	126
samples_merged_peak_135852	57.642	1.02193	up	0.000252812	Hmgb2	37542	ENSMUSG00000054717	Intron (ENSMUST00000034021.11/ENSMUSG00000031608.13, intron 3 of 11)	chr8	57549449	57550250	57511907	57515999	4093
samples_merged_peak_29386	58.7019	1.01819	up	0.000255465	Ccdc57	8165	ENSMUSG00000048445	Intron (ENSMUST00000056781.4/ENSMUSG00000048445.6, intron 1 of 18)	chr11	120923906	120924707	120826529	120932872	106344
samples_merged_peak_66635	64.6752	0.995302	up	0.000259371	Themis3	-164257	ENSMUSG00000024105	Intron (ENSMUST00000037974.9/ENSMUSG00000033278.10, intron 20 of 32)	chr17	66758878	66759679	66554505	66594621	40117
samples_merged_peak_106955	62.4347	1.17686	up	0.000266105	Gm28710	181226	ENSMUSG00000109903	Distal Intergenic	chr5	16973036	16973837	16791810	16882052	90243
samples_merged_peak_144835	56.6168	1.01695	up	0.000281863	Tle3	62528	ENSMUSG00000032280	Distal Intergenic	chr9	61434894	61435695	61372366	61418497	46132
samples_merged_peak_45062	42.8786	1.09228	up	0.000286987	Gch1	84071	ENSMUSG00000037580	3' UTR	chr14	47104541	47105342	47153895	47189413	35519
samples_merged_peak_135973	51.425	1.12238	up	0.000286994	Spock3	-208983	ENSMUSG00000054162	Distal Intergenic	chr8	62741225	62742026	62951009	63357103	406095
samples_merged_peak_72252	73.6714	1.14255	up	0.000294906	Mir6358	-107957	ENSMUSG00000098276	Intron (ENSMUST00000058997.14/ENSMUSG00000044646.15, intron 3 of 4)	chr18	76061794	76062595	76170552	76170652	101
samples_merged_peak_101124	16.3107	1.84762	up	0.000303538	Fggy	-74745	ENSMUSG00000028573	Distal Intergenic	chr4	95481961	95482762	95557507	95926939	369433
samples_merged_peak_116237	38.1468	1.19692	up	0.000312699	Mdfic	72441	ENSMUSG00000041390	Intron (ENSMUST00000101663.9/ENSMUSG00000041390.18, intron 4 of 4)	chr6	15793102	15793903	15720661	15802169	81509
samples_merged_peak_81662	42.0878	1.24588	up	0.000312792	Lypd6b	24070	ENSMUSG00000026765	Intron (ENSMUST00000028103.12/ENSMUSG00000026765.12, intron 1 of 9)	chr2	49811758	49812559	49787688	49948849	161162
samples_merged_peak_86891	61.9821	1.11177	up	0.00032086	Gm14139	0	ENSMUSG00000079009	Promoter	chr2	150181284	150182085	150181755	150193279	11525
samples_merged_peak_124332	37.1159	1.15138	up	0.000324993	Tmtc1	7377	ENSMUSG00000030306	Intron (ENSMUST00000060095.14/ENSMUSG00000030306.14, intron 1 of 19)	chr6	148436211	148437012	148232430	148444389	211960
samples_merged_peak_147203	56.7153	1.16996	up	0.000325364	Rbp1	1495	ENSMUSG00000046402	5' UTR	chr9	98424456	98425257	98422961	98446575	23615
samples_merged_peak_3374	37.9087	1.15051	up	0.000334192	Ap1s3	27639	ENSMUSG00000054702	Intron (ENSMUST00000162342.7/ENSMUSG00000054702.14, intron 1 of 4)	chr1	79643532	79644333	79606876	79671972	65097
samples_merged_peak_12237	49.3464	1.08669	up	0.000339085	Rfpl4b	-62733	ENSMUSG00000094311	Distal Intergenic	chr10	38884512	38885313	38820541	38821779	1239
samples_merged_peak_40872	28.7239	1.39114	up	0.000351942	Gm20379	-11528	ENSMUSG00000100622	Intron (ENSMUST00000185852.6/ENSMUSG00000014850.15, intron 12 of 23)	chr13	92293651	92294452	92305980	92307183	1204
samples_merged_peak_44944	27.9865	1.49674	up	0.000351979	Ang6	-5453	ENSMUSG00000072598	Distal Intergenic	chr14	44007722	44008523	44001826	44002269	444
samples_merged_peak_132094	52.9931	1.03126	up	0.000355851	Gsg1l	40714	ENSMUSG00000046182	Intron (ENSMUST00000073935.6/ENSMUSG00000046182.8, intron 1 of 6)	chr7	126040896	126041697	125878420	126082411	203992
samples_merged_peak_149277	37.975	1.19744	up	0.000363957	Pomgnt2	-22445	ENSMUSG00000066235	Distal Intergenic	chr9	122018470	122019271	121981606	121996025	14420
samples_merged_peak_59718	50.8949	1.05244	up	0.000367554	Pros1	67309	ENSMUSG00000022912	Intron (ENSMUST00000023629.8/ENSMUSG00000022912.8, intron 12 of 14)	chr16	62921616	62922417	62854307	62929346	75040
samples_merged_peak_130428	34.3866	1.20979	up	0.000368906	Numa1	-15088	ENSMUSG00000066306	Distal Intergenic	chr7	101953932	101954733	101969821	102014964	45144
samples_merged_peak_90147	49.5445	1.23458	up	0.000369507	Il7	248	ENSMUSG00000040329	Promoter	chr3	7612711	7613512	7569994	7613760	43767
samples_merged_peak_51516	39.2535	1.14663	up	0.000373185	Gm24810	195316	ENSMUSG00000093058	Distal Intergenic	chr15	62456887	62457688	62652935	62653004	70
samples_merged_peak_32425	28.9702	1.34105	up	0.00038215	Hif1a	-58589	ENSMUSG00000021109	Distal Intergenic	chr12	73841985	73842786	73901375	73947530	46156
samples_merged_peak_151364	60.6447	1.11564	up	0.000385974	Ar	0	ENSMUSG00000046532	Promoter	chrX	98148293	98149094	98148769	98323215	174447
samples_merged_peak_106715	38.6511	1.18341	up	0.000386057	Akap9	23998	ENSMUSG00000040407	Intron (ENSMUST00000044492.9/ENSMUSG00000040407.18, intron 3 of 47)	chr5	3952272	3953073	3928274	4081310	153037
samples_merged_peak_128466	48.9663	0.998949	up	0.000392995	Klhl25	56632	ENSMUSG00000055652	Distal Intergenic	chr7	75904942	75905743	75848310	75874131	25822
samples_merged_peak_6303	50.9442	1.0141	up	0.000393293	Camsap2	19675	ENSMUSG00000041570	Intron (ENSMUST00000048309.11/ENSMUSG00000041570.14, intron 1 of 18)	chr1	136325628	136326429	136268123	136346104	77982
samples_merged_peak_71560	37.0443	1.22069	up	0.000394093	Pmaip1	128512	ENSMUSG00000024521	Distal Intergenic	chr18	66587045	66587846	66458533	66465565	7033
samples_merged_peak_34186	31.1259	1.32083	up	0.000394399	Efcab11	110209	ENSMUSG00000021176	Intron (ENSMUST00000046485.4/ENSMUSG00000021176.6, intron 5 of 5)	chr12	99773402	99774203	99717532	99884412	166881
samples_merged_peak_82381	56.1476	1.09415	up	0.000398779	Stk39	107208	ENSMUSG00000027030	Intron (ENSMUST00000102715.3/ENSMUSG00000027030.15, intron 8 of 17)	chr2	68364259	68365060	68210445	68472268	261824
samples_merged_peak_89552	41.6484	1.12494	up	0.000415433	1700021F07Rik	-115185	ENSMUSG00000027518	Distal Intergenic	chr2	173406600	173407401	173522586	173528501	5916
samples_merged_peak_108295	42.1161	1.21138	up	0.000424154	Afap1	-3793	ENSMUSG00000029094	Distal Intergenic	chr5	35888725	35889526	35893319	36003923	110605
samples_merged_peak_7380	53.4548	1.03167	up	0.000428019	Xpr1	32918	ENSMUSG00000026469	Intron (ENSMUST00000027741.11/ENSMUSG00000026469.14, intron 2 of 14)	chr1	155383696	155384497	155275701	155417415	141715
samples_merged_peak_49265	46.4376	0.997746	up	0.000445974	Slc1a3	-5333	ENSMUSG00000005360	Distal Intergenic	chr15	8716097	8716898	8634124	8710764	76641
samples_merged_peak_152661	52.1877	1.01908	up	0.000463968	Mospd2	27559	ENSMUSG00000061778	Intron (ENSMUST00000112248.8/ENSMUSG00000061778.10, intron 7 of 14)	chrX	164952015	164952816	164936169	164980375	44207
samples_merged_peak_112954	40.9768	1.05734	up	0.000486981	Hvcn1	-24743	ENSMUSG00000064267	Distal Intergenic	chr5	122184185	122184986	122209729	122242297	32569
samples_merged_peak_43793	65.7586	1.01946	up	0.000506875	Gm27532	-33284	ENSMUSG00000098542	Intron (ENSMUST00000075639.10/ENSMUSG00000063458.13, intron 2 of 6)	chr14	22055354	22056155	22021958	22022070	113
samples_merged_peak_68470	80.624	1.00918	up	0.000513427	Lyzl1	-156098	ENSMUSG00000024233	Distal Intergenic	chr18	4008933	4009734	4165832	4182232	16401
samples_merged_peak_122596	16.867	1.74827	up	0.000521088	Pex5	37069	ENSMUSG00000005069	Distal Intergenic	chr6	124377197	124377998	124396816	124415067	18252
samples_merged_peak_36501	50.3051	1.04163	up	0.000527293	Stard3nl	212953	ENSMUSG00000003062	Distal Intergenic	chr13	19182041	19182842	19357676	19395795	38120
samples_merged_peak_122089	48.359	1.02097	up	0.000560233	Fxyd4	-28850	ENSMUSG00000004988	Distal Intergenic	chr6	117966542	117967343	117933559	117937692	4134
samples_merged_peak_114245	20.3595	1.66186	up	0.000561771	Col26a1	42584	ENSMUSG00000004415	Intron (ENSMUST00000057497.12/ENSMUSG00000004415.15, intron 2 of 12)	chr5	136839799	136840600	136741759	136883184	141426
samples_merged_peak_15136	43.5501	1.0308	up	0.000562982	Matk	1733	ENSMUSG00000004933	Intron (ENSMUST00000119547.7/ENSMUSG00000004933.17, intron 1 of 12)	chr10	81254668	81255469	81252935	81263365	10431
samples_merged_peak_146509	41.3276	1.08585	up	0.000575155	Sh3bgrl2	15638	ENSMUSG00000032261	Intron (ENSMUST00000188241.6/ENSMUSG00000032261.16, intron 1 of 3)	chr9	83563965	83564766	83548327	83638801	90475
samples_merged_peak_143717	46.0021	1.02094	up	0.000589426	Gm23653	-8170	ENSMUSG00000080401	Distal Intergenic	chr9	48515230	48516031	48506964	48507060	97
samples_merged_peak_150587	35.6867	1.27584	up	0.000606651	Stk26	33077	ENSMUSG00000031112	Intron (ENSMUST00000033444.10/ENSMUSG00000031112.10, intron 3 of 11)	chrX	50874124	50874925	50841047	50893097	52051
samples_merged_peak_24521	38.9195	1.13438	up	0.000617658	Mir365-2	57109	ENSMUSG00000065489	Distal Intergenic	chr11	79783509	79784310	79726400	79726511	112
samples_merged_peak_20055	41.4588	1.19136	up	0.000634821	Bod1	-27411	ENSMUSG00000044502	Distal Intergenic	chr11	31699296	31700097	31665181	31671885	6705
samples_merged_peak_108977	37.1127	1.11904	up	0.000642636	Arap2	5601	ENSMUSG00000037999	Intron (ENSMUST00000076623.7/ENSMUSG00000037999.13, intron 1 of 32)	chr5	62759718	62760519	62602445	62766120	163676
samples_merged_peak_134296	49.8688	1.02756	up	0.000651791	Rasa3	46215	ENSMUSG00000031453	Intron (ENSMUST00000117551.3/ENSMUSG00000031453.16, intron 2 of 23)	chr8	13630587	13631388	13566948	13677603	110656
samples_merged_peak_92527	46.1546	1.02573	up	0.000662468	Ppm1l	-26386	ENSMUSG00000027784	Distal Intergenic	chr3	69289674	69290475	69316861	69560802	243942
samples_merged_peak_142443	39.3327	1.13616	up	0.000673468	Ntm	159649	ENSMUSG00000059974	Intron (ENSMUST00000075069.10/ENSMUSG00000059974.10, intron 1 of 7)	chr9	29802679	29803480	28994750	29963129	968380
samples_merged_peak_123961	44.7374	1.00294	up	0.000698403	C2cd5	20364	ENSMUSG00000030279	Intron (ENSMUST00000087485.6/ENSMUSG00000030279.15, intron 6 of 24)	chr6	143078942	143079743	143010920	143100107	89188
samples_merged_peak_29852	40.5348	1.11338	up	0.000706617	Rhob	59548	ENSMUSG00000054364	Distal Intergenic	chr12	8439660	8440461	8497661	8500009	2349
samples_merged_peak_108579	60.3454	1.09628	up	0.000718252	Gm16223	346565	ENSMUSG00000067285	Distal Intergenic	chr5	42414525	42415326	42067960	42216798	148839
samples_merged_peak_141560	17.183	1.90431	up	0.000736929	Sesn3	-183366	ENSMUSG00000032009	Distal Intergenic	chr9	14090900	14091701	14275067	14333101	58035
samples_merged_peak_138404	23.3672	1.41406	up	0.000775118	Adgrg1	9431	ENSMUSG00000031785	Intron (ENSMUST00000179619.8/ENSMUSG00000031785.16, intron 1 of 13)	chr8	94986538	94987339	94977107	95014217	37111
samples_merged_peak_143133	44.5346	1.0477	up	0.000843173	Grik4	-50580	ENSMUSG00000032017	Intron (ENSMUST00000165665.8/ENSMUSG00000059495.14, intron 22 of 40)	chr9	42995073	42995874	42518135	42944493	426359
samples_merged_peak_122985	26.6278	1.31257	up	0.000900573	Gm26338	92853	ENSMUSG00000076327	Intron (ENSMUST00000112173.7/ENSMUSG00000030352.15, intron 2 of 7)	chr6	128001372	128002173	128094917	128095026	110
samples_merged_peak_35381	21.9546	1.38787	up	0.000957153	Zfyve21	38574	ENSMUSG00000021286	Intron (ENSMUST00000054815.14/ENSMUSG00000021285.15, intron 4 of 16)	chr12	111852744	111853545	111814170	111832192	18023
samples_merged_peak_90146	43.6736	1.01856	up	0.00103892	Zc2hc1a	31406	ENSMUSG00000043542	Intron (ENSMUST00000051064.8/ENSMUSG00000043542.12, intron 7 of 8)	chr3	7534889	7535690	7503483	7553836	50354
samples_merged_peak_36001	48.4219	1.0131	up	0.00109236	Akr1c13	0	ENSMUSG00000021213	Promoter	chr13	4190792	4191593	4191150	4205596	14447
samples_merged_peak_43216	72.6664	1.00446	up	0.00113738	Ptprg	155627	ENSMUSG00000021745	Intron (ENSMUST00000022264.12/ENSMUSG00000021745.14, intron 1 of 29)	chr14	11709159	11709960	11553532	12242041	688510
samples_merged_peak_59185	26.8276	1.27662	up	0.00117953	Cd96	0	ENSMUSG00000022657	Promoter	chr16	46119811	46120612	46035657	46120251	84595
samples_merged_peak_148563	65.9924	1.93922	up	0.0012203	Stt3b	69277	ENSMUSG00000032437	Distal Intergenic	chr9	115240343	115241144	115242581	115310421	67841
samples_merged_peak_91234	49.4834	1.00547	up	0.00122878	Fgf2	8558	ENSMUSG00000037225	Intron (ENSMUST00000138563.8/ENSMUSG00000037225.13, intron 1 of 3)	chr3	37356904	37357705	37348346	37410108	61763
samples_merged_peak_149062	33.9716	1.08705	up	0.00142209	Rpl14	85317	ENSMUSG00000025794	Distal Intergenic	chr9	120656761	120657562	120571444	120574654	3211
samples_merged_peak_88009	28.6921	1.17562	up	0.00142847	Gm26141	-20364	ENSMUSG00000093040	Intron (ENSMUST00000052927.10/ENSMUSG00000037754.13, intron 3 of 11)	chr2	158718973	158719774	158740138	158740263	126
samples_merged_peak_62905	49.1692	0.996167	up	0.00143811	Meiob	13673	ENSMUSG00000024155	Exon (ENSMUST00000024972.6/ENSMUSG00000024155.8, exon 4 of 14)	chr17	24817962	24818763	24804289	24839788	35500
samples_merged_peak_127505	31.6317	1.08488	up	0.00168897	Atp10a	34286	ENSMUSG00000025324	Intron (ENSMUST00000168747.2/ENSMUSG00000025324.8, intron 1 of 20)	chr7	58692532	58693333	58658246	58829420	171175
samples_merged_peak_98799	94.8496	1.37104	up	0.001839	Lingo2	-412772	ENSMUSG00000045083	Distal Intergenic	chr4	37363995	37364796	35706647	36951223	1244577
samples_merged_peak_70948	51.912	0.997364	up	0.00196731	Fbn2	-14890	ENSMUSG00000024598	Distal Intergenic	chr18	58225377	58226178	58008623	58210487	201865
samples_merged_peak_127633	33.0808	1.06966	up	0.0020321	Mir211	-19933	ENSMUSG00000065585	5' UTR	chr7	64185072	64185873	64205806	64205911	106
samples_merged_peak_12696	27.4285	1.2029	up	0.00207857	Scml4	27715	ENSMUSG00000044770	Intron (ENSMUST00000063063.13/ENSMUSG00000044770.14, intron 1 of 8)	chr10	42888085	42888886	42860370	42960780	100411
samples_merged_peak_81539	30.5588	1.12661	up	0.0021086	Acvr2a	-431845	ENSMUSG00000052155	Distal Intergenic	chr2	48381463	48382264	48814109	48903269	89161
samples_merged_peak_22006	29.5564	1.22177	up	0.00211885	Fam183b	0	ENSMUSG00000049154	Promoter	chr11	58801592	58802393	58792797	58801960	9164
samples_merged_peak_147654	33.3735	1.1336	up	0.00214605	Col6a4	-26646	ENSMUSG00000032572	Distal Intergenic	chr9	106123429	106124230	105990478	106096783	106306
samples_merged_peak_61121	39.0776	1.08464	up	0.00218472	Kcnj15	39883	ENSMUSG00000062609	3' UTR	chr16	95297441	95298242	95257558	95300260	42703
samples_merged_peak_63922	30.8728	1.18949	up	0.00227025	Btbd9	51523	ENSMUSG00000062202	5' UTR	chr17	30524164	30524965	30215524	30576488	360965
samples_merged_peak_148565	61.338	2.31704	up	0.00234305	Stt3b	49378	ENSMUSG00000032437	Intron (ENSMUST00000035010.9/ENSMUSG00000032437.10, intron 5 of 15)	chr9	115260242	115261043	115242581	115310421	67841
samples_merged_peak_59360	22.0864	1.28867	up	0.00243695	Cblb	-41368	ENSMUSG00000022637	Distal Intergenic	chr16	51989056	51989857	52031225	52208048	176824
samples_merged_peak_59273	19.876	1.37464	up	0.00250698	Cd47	136722	ENSMUSG00000055447	Distal Intergenic	chr16	49937255	49938056	49800533	49915010	114478
samples_merged_peak_120296	22.1274	1.28792	up	0.00257908	Tpra1	36957	ENSMUSG00000002871	Distal Intergenic	chr6	88939208	88940009	88902251	88912231	9981
samples_merged_peak_120458	25.6528	1.12143	up	0.0026609	Nup210	-7823	ENSMUSG00000030091	Distal Intergenic	chr6	91124652	91125453	91013068	91116829	103762
samples_merged_peak_145734	21.605	1.37163	up	0.0026846	Ice2	-304974	ENSMUSG00000032235	Intron (ENSMUST00000034766.13/ENSMUSG00000032238.17, intron 1 of 10)	chr9	69092131	69092932	69397906	69433122	35217
samples_merged_peak_131013	23.6546	1.21539	up	0.00288388	Eif4g2	-26337	ENSMUSG00000005610	Distal Intergenic	chr7	111109367	111110168	111067750	111083030	15281
samples_merged_peak_4841	54.6367	1.00187	up	0.00307743	Pam	118166	ENSMUSG00000026335	5' UTR	chr1	97976665	97977466	97821094	98095632	274539
samples_merged_peak_90136	28.1807	1.18845	up	0.00313053	Zfhx4	53163	ENSMUSG00000025255	Intron (ENSMUST00000175866.7/ENSMUSG00000025255.18, intron 3 of 10)	chr3	5271689	5272490	5218526	5415857	197332
samples_merged_peak_97738	27.2155	1.19217	up	0.00320262	Tox	197839	ENSMUSG00000041272	Intron (ENSMUST00000039987.3/ENSMUSG00000041272.11, intron 3 of 8)	chr4	6792159	6792960	6686353	6990799	304447
samples_merged_peak_39495	32.6795	1.02353	up	0.00326814	Il9	4921	ENSMUSG00000021538	Distal Intergenic	chr13	56476524	56477325	56479277	56482246	2970
samples_merged_peak_61120	22.3287	1.23337	up	0.00338303	Kcnj15	26415	ENSMUSG00000062609	Intron (ENSMUST00000113861.7/ENSMUSG00000062609.14, intron 3 of 4)	chr16	95283973	95284774	95257558	95300260	42703
samples_merged_peak_126412	94.3046	1.40661	up	0.0034354	Zfp536	461033	ENSMUSG00000043456	Distal Intergenic	chr7	37311041	37311842	37479104	37772875	293772
samples_merged_peak_136816	23.4793	1.18582	up	0.0037441	Arhgap10	234782	ENSMUSG00000037148	Intron (ENSMUST00000076316.5/ENSMUSG00000037148.8, intron 19 of 22)	chr8	77282370	77283171	77250366	77517953	267588
samples_merged_peak_44509	28.3768	1.05293	up	0.0037532	Mettl6	-40616	ENSMUSG00000021891	Exon (ENSMUST00000112027.8/ENSMUSG00000057606.14, exon 12 of 17)	chr14	31535656	31536457	31473578	31495040	21463
samples_merged_peak_29240	31.7388	1.03574	up	0.00377937	Slc38a10	13171	ENSMUSG00000061306	Exon (ENSMUST00000103018.10/ENSMUSG00000061306.16, exon 6 of 17)	chr11	120137374	120138175	120103960	120151346	47387
samples_merged_peak_46522	18.6376	1.25304	up	0.00382965	Blk	39101	ENSMUSG00000014453	Intron (ENSMUST00000014597.4/ENSMUSG00000014453.4, intron 10 of 12)	chr14	63377135	63377936	63372836	63417037	44202
samples_merged_peak_95778	36.7124	1.02012	up	0.00387349	Abca4	3287	ENSMUSG00000028125	Intron (ENSMUST00000013995.12/ENSMUSG00000028125.14, intron 1 of 49)	chr3	122047730	122048531	122044443	122180061	135619
samples_merged_peak_31076	41.3166	1.0555	up	0.00400779	Sostdc1	2856	ENSMUSG00000036169	3' UTR	chr12	36316995	36317796	36314139	36318452	4314
samples_merged_peak_51773	16.0706	1.45298	up	0.0043809	Efr3a	-82829	ENSMUSG00000015002	Distal Intergenic	chr15	65703410	65704211	65787040	65873816	86777
samples_merged_peak_135375	30.8222	1.01142	up	0.00448809	Tusc3	25504	ENSMUSG00000039530	Intron (ENSMUST00000209440.1/ENSMUSG00000039530.17, intron 1 of 9)	chr8	39031349	39032150	39005845	39165114	159270
samples_merged_peak_123233	29.4257	1.02801	up	0.00464854	Klrk1	11142	ENSMUSG00000030149	3' UTR	chr6	129611921	129612722	129610323	129623864	13542
samples_merged_peak_144685	440.236	1.05027	up	0.0047872	Thsd4	-81769	ENSMUSG00000032289	Intron (ENSMUST00000053171.13/ENSMUSG00000047766.15, intron 8 of 9)	chr9	60592804	60593605	59966931	60511035	544105
samples_merged_peak_135509	125.793	1.08845	up	0.00479678	Triml2	-16653	ENSMUSG00000091490	Distal Intergenic	chr8	43163087	43163888	43180541	43193881	13341
samples_merged_peak_151738	25.6403	1.12322	up	0.00481708	Fgf16	-39481	ENSMUSG00000031230	Distal Intergenic	chrX	105723997	105724798	105764279	105774939	10661
samples_merged_peak_134977	21.1029	1.14125	up	0.00504931	Tti2	-16228	ENSMUSG00000031577	Distal Intergenic	chr8	31133286	31134087	31150315	31164702	14388
samples_merged_peak_127515	9.4348	2.09172	up	0.00511374	Atp10a	78364	ENSMUSG00000025324	Intron (ENSMUST00000168747.2/ENSMUSG00000025324.8, intron 1 of 20)	chr7	58736610	58737411	58658246	58829420	171175
samples_merged_peak_121334	27.906	1.0789	up	0.00524325	Pdzrn3	110506	ENSMUSG00000035357	Intron (ENSMUST00000075994.10/ENSMUSG00000035357.17, intron 3 of 9)	chr6	101266590	101267391	101149609	101377897	228289
samples_merged_peak_131205	22.1125	1.2056	up	0.00524461	Rras2	-53378	ENSMUSG00000055723	Distal Intergenic	chr7	114171159	114171960	114046782	114117781	71000
samples_merged_peak_21968	24.8847	1.11011	up	0.00534222	Igtp	-5563	ENSMUSG00000078853	Distal Intergenic	chr11	58193192	58193993	58199556	58207591	8036
samples_merged_peak_82339	28.772	1.00526	up	0.00540636	Slc38a11	25571	ENSMUSG00000061171	Intron (ENSMUST00000112420.7/ENSMUSG00000061171.15, intron 7 of 11)	chr2	65337654	65338455	65316633	65364026	47394
samples_merged_peak_111217	27.1722	0.995806	up	0.00580459	Lrrc8b	27415	ENSMUSG00000070639	Intron (ENSMUST00000112707.2/ENSMUSG00000070639.5, intron 1 of 4)	chr5	105443190	105443991	105415775	105490074	74300
samples_merged_peak_138934	23.9447	1.07532	up	0.00584904	Nfat5	-38475	ENSMUSG00000003847	Distal Intergenic	chr8	107254194	107254995	107293470	107379516	86047
samples_merged_peak_144513	11.7955	1.60373	up	0.0062741	Loxl1	-3336	ENSMUSG00000032334	Distal Intergenic	chr9	58316522	58317323	58287738	58313186	25449
samples_merged_peak_32093	19.4498	1.29365	up	0.00635414	Frmd6	27321	ENSMUSG00000048285	Intron (ENSMUST00000057859.8/ENSMUSG00000048285.9, intron 1 of 13)	chr12	70852835	70853636	70825514	70902234	76721
samples_merged_peak_51528	14.2919	1.43338	up	0.00666714	Gm24810	-154196	ENSMUSG00000093058	Distal Intergenic	chr15	62807200	62808001	62652935	62653004	70
samples_merged_peak_46606	22.791	1.08397	up	0.00668729	Msra	21266	ENSMUSG00000054733	Intron (ENSMUST00000067927.8/ENSMUSG00000054733.9, intron 6 of 10)	chr14	64433836	64434637	64122625	64455903	333279
samples_merged_peak_136814	29.0622	0.997346	up	0.00749256	Arhgap10	308024	ENSMUSG00000037148	Intron (ENSMUST00000109913.8/ENSMUSG00000031618.13, intron 6 of 8)	chr8	77209128	77209929	77250366	77517953	267588
samples_merged_peak_50941	11.2428	1.88675	up	0.00757066	Sntb1	41863	ENSMUSG00000060429	Intron (ENSMUST00000039769.12/ENSMUSG00000060429.12, intron 1 of 6)	chr15	55864285	55865086	55636388	55906949	270562
samples_merged_peak_97095	10.0952	2.03466	up	0.00789615	Syde2	51367	ENSMUSG00000036863	Distal Intergenic	chr3	146039237	146040038	145987870	146021720	33851
samples_merged_peak_121023	24.7709	1.02463	up	0.00862722	Gm765	-266158	ENSMUSG00000090667	Distal Intergenic	chr6	98608912	98609713	98235708	98342754	107047
samples_merged_peak_100403	11.3784	1.87951	up	0.0086353	Zfp618	59054	ENSMUSG00000028358	Intron (ENSMUST00000030043.12/ENSMUSG00000028358.15, intron 1 of 11)	chr4	63024627	63025428	62965573	63139708	174136
samples_merged_peak_100033	11.3237	1.72468	up	0.00942369	Txndc8	-71707	ENSMUSG00000038709	Intron (ENSMUST00000042850.8/ENSMUSG00000028369.15, intron 36 of 47)	chr4	58080831	58081632	57984027	58009124	25098
samples_merged_peak_74341	26.2196	0.995881	up	0.0108054	Tle4	63009	ENSMUSG00000024642	Intron (ENSMUST00000052011.14/ENSMUSG00000024642.17, intron 6 of 19)	chr19	14534241	14535042	14448150	14598051	149902
samples_merged_peak_108316	17.7458	1.19331	up	0.0108426	Afap1	112574	ENSMUSG00000029094	Distal Intergenic	chr5	36005893	36006694	35893319	36003923	110605
samples_merged_peak_107169	23.3549	1.11775	up	0.0108983	Lhfpl3	1047	ENSMUSG00000106379	Intron (ENSMUST00000197992.1/ENSMUSG00000106379.1, intron 1 of 3)	chr5	22747106	22747907	22746059	23275597	529539
samples_merged_peak_101017	25.2013	1.03305	up	0.0122826	Dmrta1	-171746	ENSMUSG00000043753	Distal Intergenic	chr4	89515651	89516452	89688198	89694772	6575
samples_merged_peak_141718	11.2629	1.67788	up	0.0125507	Deup1	40149	ENSMUSG00000039977	Intron (ENSMUST00000115592.7/ENSMUSG00000039977.16, intron 8 of 10)	chr9	15586983	15587784	15559864	15627933	68070
samples_merged_peak_146660	21.4379	1.06063	up	0.0129476	Nt5e	-53253	ENSMUSG00000032420	Distal Intergenic	chr9	88273143	88273944	88327197	88372092	44896
samples_merged_peak_93749	11.3143	1.49502	up	0.0133449	S100a6	10347	ENSMUSG00000001025	Distal Intergenic	chr3	90623229	90624030	90612882	90614414	1533
samples_merged_peak_97772	15.4351	1.17981	up	0.0139569	Tox	-373111	ENSMUSG00000041272	Distal Intergenic	chr4	7363910	7364711	6686353	6990799	304447
samples_merged_peak_138504	16.8683	1.14604	up	0.0142671	Got2	-27397	ENSMUSG00000031672	Distal Intergenic	chr8	95915944	95916745	95864134	95888547	24414
samples_merged_peak_134338	9.54721	1.74327	up	0.0146181	Tdrp	19112	ENSMUSG00000050052	Intron (ENSMUST00000062613.11/ENSMUSG00000050052.12, intron 2 of 2)	chr8	13954864	13955665	13952008	13974777	22770
samples_merged_peak_151191	13.6573	1.25742	up	0.0147333	Pcyt1b	45743	ENSMUSG00000035246	Intron (ENSMUST00000113933.8/ENSMUSG00000035246.16, intron 1 of 7)	chrX	93700606	93701407	93654863	93749951	95089
samples_merged_peak_74045	17.9114	1.08285	up	0.0149592	Cd5	-22795	ENSMUSG00000024669	Distal Intergenic	chr19	10761797	10762598	10717116	10739002	21887
samples_merged_peak_122993	16.0521	1.08662	up	0.0153277	Gm26338	66264	ENSMUSG00000076327	Intron (ENSMUST00000112173.7/ENSMUSG00000030352.15, intron 2 of 7)	chr6	128027961	128028762	128094917	128095026	110
samples_merged_peak_1937	9.62447	1.57622	up	0.0154172	Ccdc150	28719	ENSMUSG00000025983	Intron (ENSMUST00000027128.10/ENSMUSG00000025983.11, intron 7 of 27)	chr1	54279402	54280203	54250683	54368727	118045
samples_merged_peak_47929	11.8963	1.5478	up	0.015579	Gm23438	175619	ENSMUSG00000077948	Intron (ENSMUST00000022599.13/ENSMUSG00000022021.14, intron 27 of 27)	chr14	86744291	86745092	86920621	86920711	91
samples_merged_peak_151154	19.8484	1.00372	up	0.0159367	Gm44378	10990	ENSMUSG00000106312	Intron (ENSMUST00000048250.9/ENSMUSG00000035476.9, intron 2 of 8)	chrX	85599967	85600768	85588977	85589059	83
samples_merged_peak_60902	12.1458	1.42052	up	0.0166791	Setd4	50509	ENSMUSG00000022948	Distal Intergenic	chr16	93552505	93553306	93583457	93603815	20359
samples_merged_peak_108822	10.8357	1.40453	up	0.0171023	Anapc4	76090	ENSMUSG00000029176	Distal Intergenic	chr5	52910102	52910903	52834012	52867797	33786
samples_merged_peak_115905	13.9168	1.19954	up	0.0171439	Samd9l	58002	ENSMUSG00000047735	Distal Intergenic	chr6	3340769	3341570	3372257	3399572	27316
samples_merged_peak_63944	15.1638	1.24628	up	0.0174248	Glp1r	-58936	ENSMUSG00000024027	Intron (ENSMUST00000170651.1/ENSMUSG00000033826.10, intron 88 of 92)	chr17	30842080	30842881	30901817	30940791	38975
samples_merged_peak_7118	17.6228	1.05238	up	0.0189239	Lamc2	44996	ENSMUSG00000026479	Intron (ENSMUST00000185356.6/ENSMUSG00000026479.13, intron 11 of 22)	chr1	153140650	153141451	153122756	153186447	63692
samples_merged_peak_51821	11.2692	1.31888	up	0.0214254	Lrrc6	52885	ENSMUSG00000022375	Exon (ENSMUST00000023006.6/ENSMUSG00000022375.6, exon 7 of 12)	chr15	66447224	66448025	66379858	66500910	121053
samples_merged_peak_68699	15.0158	1.07121	up	0.0233193	Kif5b	-68351	ENSMUSG00000006740	Distal Intergenic	chr18	6309874	6310675	6201002	6241523	40522
samples_merged_peak_100407	14.2897	1.14735	up	0.0234133	Ambp	80473	ENSMUSG00000028356	Intron (ENSMUST00000030043.12/ENSMUSG00000028358.15, intron 3 of 11)	chr4	63072899	63073700	63143275	63154173	10899
samples_merged_peak_65026	14.798	1.05624	up	0.0235023	Tdrd6	-14676	ENSMUSG00000040140	Intron (ENSMUST00000024705.5/ENSMUSG00000023912.10, intron 8 of 8)	chr17	43644975	43645776	43615335	43630299	14965
samples_merged_peak_100003	10.0966	1.39659	up	0.0237785	Pakap	2241	ENSMUSG00000089945	Intron (ENSMUST00000102905.7/ENSMUSG00000090053.9, intron 3 of 6)	chr4	57640064	57640865	57637823	57894718	256896
samples_merged_peak_83162	12.9549	1.18109	up	0.024426	Ttc30a1	-150830	ENSMUSG00000075271	Intron (ENSMUST00000099992.9/ENSMUSG00000075270.11, intron 9 of 19)	chr2	76132797	76133598	75978247	75981967	3721
samples_merged_peak_123265	16.0506	1.02016	up	0.0274579	Klra6	-4493	ENSMUSG00000061769	Distal Intergenic	chr6	130031447	130032248	130013033	130026954	13922
samples_merged_peak_30190	10.5843	1.37134	up	0.0279466	2410004P03Rik	-72756	ENSMUSG00000071398	Distal Intergenic	chr12	17084483	17085284	17003319	17011727	8409
samples_merged_peak_149519	145.632	1.00501	up	0.0281081	Ccr5	20089	ENSMUSG00000079227	Distal Intergenic	chr9	124141632	124142433	124121543	124132484	10942
samples_merged_peak_119904	15.083	1.01431	up	0.0283238	Asprv1	16653	ENSMUSG00000033508	Distal Intergenic	chr6	86644817	86645618	86628164	86629710	1547
samples_merged_peak_10297	13.1068	1.08001	up	0.0288399	Camk1g	31395	ENSMUSG00000016179	Exon (ENSMUST00000194677.5/ENSMUSG00000026639.18, exon 23 of 27)	chr1	193338102	193338903	193346346	193370298	23953
samples_merged_peak_82389	63.7794	1.24069	up	0.0289485	Stk39	5626	ENSMUSG00000027030	Intron (ENSMUST00000102715.3/ENSMUSG00000027030.15, intron 1 of 17)	chr2	68465841	68466642	68210445	68472268	261824
samples_merged_peak_9896	11.0441	1.19161	up	0.0297579	Gpatch2	161230	ENSMUSG00000039210	Distal Intergenic	chr1	187376741	187377542	187215511	187351704	136194
samples_merged_peak_50308	10.4208	1.35732	up	0.0303628	4930447A16Rik	136281	ENSMUSG00000022288	Intron (ENSMUST00000168992.7/ENSMUSG00000051359.15, intron 4 of 6)	chr15	37561835	37562636	37425554	37440644	15091
samples_merged_peak_72798	13.2969	1.15309	up	0.0305339	Zfp236	84919	ENSMUSG00000041258	Exon (ENSMUST00000171071.8/ENSMUSG00000041258.18, exon 26 of 30)	chr18	82607163	82607964	82593593	82692883	99291
samples_merged_peak_118796	9.42768	1.45821	up	0.0309829	Gprin3	100699	ENSMUSG00000045441	Distal Intergenic	chr6	59324794	59325595	59347226	59426294	79069
samples_merged_peak_369	10.313	1.40687	up	0.0313606	Il17a	12755	ENSMUSG00000025929	Distal Intergenic	chr1	20743660	20744461	20730905	20734496	3592
samples_merged_peak_70874	10.5818	1.21024	up	0.0331498	Prrc1	-104595	ENSMUSG00000024594	Intron (ENSMUST00000075770.12/ENSMUSG00000024593.15, intron 8 of 24)	chr18	57249345	57250146	57354741	57392956	38216
samples_merged_peak_55066	10.5272	1.2302	up	0.0336662	Racgap1	4742	ENSMUSG00000023015	Intron (ENSMUST00000171702.7/ENSMUSG00000023015.14, intron 1 of 17)	chr15	99646113	99646914	99620496	99651656	31161
samples_merged_peak_112081	11.6553	1.12024	up	0.0356785	Mvk	60763	ENSMUSG00000041939	Distal Intergenic	chr5	114505032	114505833	114444269	114460591	16323
samples_merged_peak_70765	13.4093	0.998458	up	0.0376643	Gm23335	273528	ENSMUSG00000080671	Distal Intergenic	chr18	55692612	55693413	55966852	55966941	90
samples_merged_peak_32311	10.6055	1.22436	up	0.0388713	Slc38a6	95316	ENSMUSG00000044712	Distal Intergenic	chr12	73382095	73382896	73286779	73354049	67271
samples_merged_peak_12245	11.4515	1.09336	up	0.0395183	Ccn6	-18871	ENSMUSG00000062074	Distal Intergenic	chr10	39182665	39183466	39150970	39163794	12825
samples_merged_peak_118900	9.72618	1.07396	up	0.0403566	Mad2l1	-63024	ENSMUSG00000029910	Distal Intergenic	chr6	66471565	66472366	66535390	66547220	11831
samples_merged_peak_135188	10.5307	1.09784	up	0.043556	Ppp1r3b	-53630	ENSMUSG00000046794	Distal Intergenic	chr8	35321308	35322109	35375739	35388139	12401
samples_merged_peak_100018	10.4138	1.17803	up	0.0461738	D630039A03Rik	32116	ENSMUSG00000052117	Intron (ENSMUST00000150412.3/ENSMUSG00000089945.13, intron 7 of 8)	chr4	57883380	57884181	57908483	57916297	7815
samples_merged_peak_142786	11.5771	1.00905	up	0.0474093	Gm1113	22189	ENSMUSG00000098590	Intron (ENSMUST00000119129.9/ENSMUSG00000038119.15, intron 18 of 19)	chr9	35495279	35496080	35509222	35518269	9048
samples_merged_peak_97756	10.2514	1.0489	up	0.0483859	Tox	14510	ENSMUSG00000041272	Intron (ENSMUST00000039987.3/ENSMUSG00000041272.11, intron 1 of 8)	chr4	6975488	6976289	6686353	6990799	304447
samples_merged_peak_120709	10.8361	1.00501	up	0.048668	Lrig1	38230	ENSMUSG00000030029	Intron (ENSMUST00000032105.10/ENSMUSG00000030029.14, intron 2 of 19)	chr6	94661114	94661915	94604534	94700145	95612
samples_merged_peak_65096	11.1704	1.02223	up	0.0493739	Supt3	-58473	ENSMUSG00000038954	Intron (ENSMUST00000238400.1/ENSMUSG00000039153.17, intron 3 of 6)	chr17	44717878	44718679	44777152	45119290	342139
samples_merged_peak_62581	9.91766	1.03433	up	0.0493931	Vmn2r97	-23803	ENSMUSG00000091491	Distal Intergenic	chr17	18889696	18890497	18914300	18958087	43788
samples_merged_peak_23577	652.705	-1.99383	down	2.37074e-60	Olfr23	-7912	ENSMUSG00000069816	Distal Intergenic	chr11	73927964	73928765	73936677	73942658	5982
samples_merged_peak_83458	944.759	-1.98854	down	1.4891e-57	Tfpi	-54251	ENSMUSG00000027082	Distal Intergenic	chr2	84531026	84531827	84432855	84476775	43921
samples_merged_peak_105408	470.646	-1.93721	down	5.78416e-50	Kazn	43522	ENSMUSG00000040606	Intron (ENSMUST00000036476.9/ENSMUSG00000040606.13, intron 2 of 7)	chr4	142195078	142195879	142139240	142239401	100162
samples_merged_peak_121537	330.08	-2.32099	down	2.45092e-44	Rad18	-62013	ENSMUSG00000030254	Intron (ENSMUST00000088373.10/ENSMUSG00000030257.16, intron 11 of 21)	chr6	112758699	112759500	112619850	112696686	76837
samples_merged_peak_103013	255.944	-2.43992	down	1.81871e-42	Dnali1	15686	ENSMUSG00000042707	Intron (ENSMUST00000030684.7/ENSMUSG00000028869.13, intron 12 of 15)	chr4	125049216	125050017	125055338	125065703	10366
samples_merged_peak_124037	411.6	-1.99	down	4.45486e-35	Bcat1	39025	ENSMUSG00000030268	Intron (ENSMUST00000032402.11/ENSMUSG00000030268.17, intron 3 of 10)	chr6	145036358	145037159	144993835	145076184	82350
samples_merged_peak_124038	751.372	-1.64172	down	4.85762e-35	Bcat1	34770	ENSMUSG00000030268	Intron (ENSMUST00000032402.11/ENSMUSG00000030268.17, intron 2 of 10)	chr6	145040613	145041414	144993835	145076184	82350
samples_merged_peak_125652	439.448	-1.5229	down	4.91315e-35	Coq8b	5403	ENSMUSG00000003762	Intron (ENSMUST00000003860.12/ENSMUSG00000003762.13, intron 5 of 14)	chr7	27238426	27239227	27233023	27257950	24928
samples_merged_peak_39948	350.714	-1.68773	down	2.84642e-34	Hsd17b3	-12391	ENSMUSG00000033122	Intron (ENSMUST00000099441.5/ENSMUSG00000033114.11, intron 9 of 11)	chr13	64101621	64102422	64058266	64089230	30965
samples_merged_peak_15734	359.478	-1.71086	down	2.80724e-32	Utp20	31484	ENSMUSG00000004356	Intron (ENSMUST00000004470.8/ENSMUSG00000004356.8, intron 22 of 61)	chr10	88794519	88795320	88746607	88826804	80198
samples_merged_peak_121536	756.64	-1.33181	down	6.98009e-32	Rad18	-55065	ENSMUSG00000030254	Intron (ENSMUST00000088373.10/ENSMUSG00000030257.16, intron 12 of 21)	chr6	112751751	112752552	112619850	112696686	76837
samples_merged_peak_20039	441.893	-1.71796	down	1.39614e-31	Bod1	120599	ENSMUSG00000044502	Distal Intergenic	chr11	31550485	31551286	31665181	31671885	6705
samples_merged_peak_36110	183.517	-2.52463	down	5.00747e-31	Adarb2	-430086	ENSMUSG00000052551	Distal Intergenic	chr13	7771979	7772780	8202866	8761530	558665
samples_merged_peak_65525	385.542	-1.57159	down	5.92894e-31	A530064D06Rik	-17853	ENSMUSG00000043939	Distal Intergenic	chr17	48185070	48185871	48151897	48167217	15321
samples_merged_peak_148537	389.421	-1.49087	down	1.22681e-29	Cmtm8	-17068	ENSMUSG00000041012	Distal Intergenic	chr9	114861220	114862021	114789345	114844152	54808
samples_merged_peak_5805	544.854	-1.32412	down	1.42049e-29	Slc45a3	12387	ENSMUSG00000026435	Intron (ENSMUST00000177943.7/ENSMUSG00000026435.15, intron 1 of 4)	chr1	131975354	131976155	131962967	131982969	20003
samples_merged_peak_5266	346.32	-1.4857	down	1.79443e-29	Ddx18	9442	ENSMUSG00000001674	Exon (ENSMUST00000001724.11/ENSMUSG00000001674.11, exon 9 of 13)	chr1	121557746	121558547	121553835	121567989	14155
samples_merged_peak_60371	490.453	-1.4309	down	4.39034e-29	Tiam1	192912	ENSMUSG00000002489	Intron (ENSMUST00000163370.7/ENSMUSG00000002489.16, intron 2 of 27)	chr16	89950056	89950857	89787111	90143769	356659
samples_merged_peak_111166	214.321	-1.99843	down	1.10054e-28	Abcg3	3020	ENSMUSG00000029299	Intron (ENSMUST00000031239.12/ENSMUSG00000029299.14, intron 1 of 15)	chr5	104978897	104979698	104935057	104982718	47662
samples_merged_peak_138369	301.508	-1.58866	down	5.85061e-28	Ccl17	0	ENSMUSG00000031780	Promoter	chr8	94809787	94810588	94810453	94812036	1584
samples_merged_peak_19811	526.311	-1.26409	down	6.18315e-28	Rel	-59116	ENSMUSG00000020275	Distal Intergenic	chr11	23830086	23830887	23736847	23770970	34124
samples_merged_peak_20040	471.445	-1.50952	down	8.6315e-28	Bod1	58718	ENSMUSG00000044502	Distal Intergenic	chr11	31612366	31613167	31665181	31671885	6705
samples_merged_peak_39803	1951.85	-0.995016	down	1.44795e-27	Dapk1	70862	ENSMUSG00000021559	Intron (ENSMUST00000226059.1/ENSMUSG00000021559.14, intron 2 of 26)	chr13	60672809	60673610	60601947	60763191	161245
samples_merged_peak_83457	153.944	-2.77525	down	5.43874e-27	Tfpi	-51777	ENSMUSG00000027082	Distal Intergenic	chr2	84528552	84529353	84432855	84476775	43921
samples_merged_peak_83760	881.686	-1.03034	down	7.48584e-27	Arfgap2	69919	ENSMUSG00000027255	Intron (ENSMUST00000064652.13/ENSMUSG00000040591.18, intron 3 of 8)	chr2	91334893	91335694	91264974	91276931	11958
samples_merged_peak_133620	917.849	-1.00789	down	1.45382e-26	Cdkn1c	10902	ENSMUSG00000037664	Distal Intergenic	chr7	143449347	143450148	143458339	143461050	2712
samples_merged_peak_39796	589.681	-1.49395	down	1.24729e-25	Dapk1	24829	ENSMUSG00000021559	Intron (ENSMUST00000226059.1/ENSMUSG00000021559.14, intron 2 of 26)	chr13	60626776	60627577	60601947	60763191	161245
samples_merged_peak_91520	249.051	-1.96026	down	1.27572e-25	Noct	-177914	ENSMUSG00000023087	Distal Intergenic	chr3	51045732	51046533	51224447	51251644	27198
samples_merged_peak_143127	204.434	-1.91057	down	3.39889e-25	Grik4	40073	ENSMUSG00000032017	Intron (ENSMUST00000114865.7/ENSMUSG00000032017.14, intron 1 of 20)	chr9	42903619	42904420	42518135	42944493	426359
samples_merged_peak_51812	459.322	-1.58725	down	2.03336e-24	Kcnq3	6730	ENSMUSG00000056258	Intron (ENSMUST00000070256.8/ENSMUSG00000056258.9, intron 1 of 14)	chr15	66279111	66279912	65986387	66286642	300256
samples_merged_peak_39799	347.796	-1.3163	down	4.6417e-24	Dapk1	47876	ENSMUSG00000021559	Intron (ENSMUST00000226059.1/ENSMUSG00000021559.14, intron 2 of 26)	chr13	60649823	60650624	60601947	60763191	161245
samples_merged_peak_12069	211.657	-1.6259	down	5.5925e-24	Calhm6	-17687	ENSMUSG00000046031	Distal Intergenic	chr10	34145671	34146472	34126067	34127984	1918
samples_merged_peak_10376	1034.27	-1.39241	down	7.06575e-24	Cd34	0	ENSMUSG00000016494	Promoter	chr1	194938462	194939263	194938819	194961279	22461
samples_merged_peak_129683	251.264	-1.55867	down	9.66772e-24	Pak1	11361	ENSMUSG00000030774	Intron (ENSMUST00000206984.1/ENSMUSG00000030774.13, intron 1 of 14)	chr7	97799902	97800703	97788541	97912381	123841
samples_merged_peak_108787	299.92	-1.49985	down	1.15525e-23	Ccdc149	47031	ENSMUSG00000045790	Intron (ENSMUST00000198008.4/ENSMUSG00000045790.10, intron 3 of 4)	chr5	52423689	52424490	52374651	52471521	96871
samples_merged_peak_102042	317.338	-1.39027	down	1.17063e-23	Gm12830	41247	ENSMUSG00000055198	Distal Intergenic	chr4	114862969	114863770	114821722	114856166	34445
samples_merged_peak_1802	243.843	-1.77706	down	1.29906e-23	Gls	-49733	ENSMUSG00000026103	Distal Intergenic	chr1	52282965	52283766	52163448	52233232	69785
samples_merged_peak_65526	257.138	-1.64383	down	1.32146e-23	A530064D06Rik	-19904	ENSMUSG00000043939	Distal Intergenic	chr17	48187121	48187922	48151897	48167217	15321
samples_merged_peak_105409	301.358	-1.3779	down	2.74211e-23	Kazn	38691	ENSMUSG00000040606	Intron (ENSMUST00000036476.9/ENSMUSG00000040606.13, intron 2 of 7)	chr4	142199909	142200710	142139240	142239401	100162
samples_merged_peak_86082	456.752	-1.43488	down	3.38557e-23	Slc4a11	-33081	ENSMUSG00000074796	Exon (ENSMUST00000044766.14/ENSMUSG00000027309.18, exon 28 of 37)	chr2	130730600	130731401	130684113	130697519	13407
samples_merged_peak_38685	138.104	-2.28552	down	4.19579e-23	Kdm1b	10290	ENSMUSG00000038080	Intron (ENSMUST00000037025.15/ENSMUSG00000038080.17, intron 6 of 20)	chr13	47053789	47054590	47043499	47085279	41781
samples_merged_peak_1811	249.211	-1.69087	down	7.058e-23	Gls	-108671	ENSMUSG00000026103	Distal Intergenic	chr1	52341903	52342704	52163448	52233232	69785
samples_merged_peak_124866	164.078	-1.77344	down	1.60039e-22	Napa	-16419	ENSMUSG00000006024	Exon (ENSMUST00000209369.1/ENSMUSG00000078796.4, exon 6 of 18)	chr7	16081238	16082039	16098458	16117975	19518
samples_merged_peak_87835	330.658	-1.37833	down	1.85896e-22	Mroh8	-6020	ENSMUSG00000074627	Intron (ENSMUST00000116380.8/ENSMUSG00000027642.15, intron 2 of 16)	chr2	157285569	157286370	157208550	157279549	71000
samples_merged_peak_59115	852.465	-1.0595	down	2.34269e-22	Atg3	14851	ENSMUSG00000022663	Intron (ENSMUST00000023343.3/ENSMUSG00000022663.3, intron 5 of 11)	chr16	45173636	45174437	45158785	45188538	29754
samples_merged_peak_121533	509.158	-1.1998	down	2.70636e-22	Rad18	-42066	ENSMUSG00000030254	Exon (ENSMUST00000088373.10/ENSMUSG00000030257.16, exon 16 of 22)	chr6	112738752	112739553	112619850	112696686	76837
samples_merged_peak_127653	653.479	-1.15689	down	4.31011e-22	Mtmr10	30667	ENSMUSG00000030522	Exon (ENSMUST00000032736.10/ENSMUSG00000030522.14, exon 9 of 16)	chr7	64318337	64319138	64287670	64340806	53137
samples_merged_peak_143587	204.247	-1.81905	down	7.94611e-22	Apoa1	-16309	ENSMUSG00000032083	Exon (ENSMUST00000126865.7/ENSMUSG00000034135.15, exon 21 of 25)	chr9	46211470	46212271	46228580	46230466	1887
samples_merged_peak_85394	318.168	-1.29314	down	1.52339e-21	Gatm	40222	ENSMUSG00000027199	Distal Intergenic	chr2	122570280	122571081	122594467	122611303	16837
samples_merged_peak_93523	119.335	-2.15894	down	1.57358e-21	Pygo2	-1817	ENSMUSG00000047824	Exon (ENSMUST00000039110.11/ENSMUSG00000042626.13, exon 13 of 13)	chr3	89427643	89428444	89430261	89435128	4868
samples_merged_peak_60396	219.191	-1.53474	down	3.53353e-21	Tiam1	13564	ENSMUSG00000002489	Intron (ENSMUST00000114124.8/ENSMUSG00000002489.16, intron 1 of 11)	chr16	90129404	90130205	89787111	90143769	356659
samples_merged_peak_21888	610.681	-1.0904	down	5.84385e-21	Hand1	-49711	ENSMUSG00000037335	Distal Intergenic	chr11	57882529	57883330	57828705	57832818	4114
samples_merged_peak_91196	528.969	-1.2486	down	1.11335e-20	Il2	-14302	ENSMUSG00000027720	Distal Intergenic	chr3	37140261	37141062	37120523	37125959	5437
samples_merged_peak_78410	530.073	-1.04243	down	1.25225e-20	Itga8	-11882	ENSMUSG00000026768	Distal Intergenic	chr2	12313804	12314605	12106632	12301922	195291
samples_merged_peak_131581	547.47	-1.06746	down	1.82981e-20	Tmc5	48759	ENSMUSG00000030650	Intron (ENSMUST00000098088.10/ENSMUSG00000030650.18, intron 9 of 21)	chr7	118646056	118646857	118597297	118675086	77790
samples_merged_peak_25657	612.875	-1.04345	down	1.88191e-20	Gm11541	-2941	ENSMUSG00000056008	Distal Intergenic	chr11	94707440	94708241	94694498	94704499	10002
samples_merged_peak_82086	756.158	-1.03215	down	3.37152e-20	Wdsub1	38875	ENSMUSG00000026988	Exon (ENSMUST00000112568.7/ENSMUSG00000035168.16, exon 27 of 27)	chr2	59842908	59843709	59852364	59882584	30221
samples_merged_peak_7488	943.675	-1.0513	down	4.25306e-20	Abl2	-20617	ENSMUSG00000026596	Distal Intergenic	chr1	156537569	156538370	156558987	156649568	90582
samples_merged_peak_131583	682.939	-1.09325	down	8.07116e-20	Tmc5	52012	ENSMUSG00000030650	Exon (ENSMUST00000098088.10/ENSMUSG00000030650.18, exon 11 of 22)	chr7	118649309	118650110	118597297	118675086	77790
samples_merged_peak_79118	288.823	-1.42852	down	8.71524e-20	Enkur	21883	ENSMUSG00000026679	Intron (ENSMUST00000027992.2/ENSMUSG00000026679.3, intron 4 of 4)	chr2	21182681	21183482	21180731	21205365	24635
samples_merged_peak_57812	470.675	-1.1701	down	1.41403e-19	Mb21d2	35628	ENSMUSG00000051065	Intron (ENSMUST00000100023.2/ENSMUSG00000051065.9, intron 1 of 1)	chr16	28893244	28894045	28826176	28929673	103498
samples_merged_peak_101659	336.113	-1.38206	down	1.73245e-19	Acot11	33477	ENSMUSG00000034853	Exon (ENSMUST00000102762.9/ENSMUSG00000034853.16, exon 2 of 16)	chr4	106770720	106771521	106744555	106804998	60444
samples_merged_peak_93372	555.05	-1.20585	down	2.7538e-19	Sema4a	-12126	ENSMUSG00000028064	Distal Intergenic	chr3	88473308	88474109	88435959	88461182	25224
samples_merged_peak_20717	334.001	-1.46477	down	6.30312e-19	Mir8100	17655	ENSMUSG00000098942	Intron (ENSMUST00000011400.7/ENSMUSG00000011256.16, intron 8 of 22)	chr11	46119925	46120726	46102270	46102390	121
samples_merged_peak_70450	386.199	-1.4452	down	6.46021e-19	Eno1b	-99319	ENSMUSG00000059040	Distal Intergenic	chr18	47945215	47946016	48045335	48048412	3078
samples_merged_peak_124435	277.728	-1.3807	down	6.63678e-19	Tarm1	-3119	ENSMUSG00000053338	Distal Intergenic	chr7	3505743	3506544	3486500	3502624	16125
samples_merged_peak_14064	226.676	-1.34421	down	7.02474e-19	Zfp365	163431	ENSMUSG00000037855	Distal Intergenic	chr10	67748430	67749231	67886103	67912662	26560
samples_merged_peak_36936	627.455	-1.14862	down	9.51571e-19	Scgn	-113885	ENSMUSG00000021337	Intron (ENSMUST00000072889.11/ENSMUSG00000021338.17, intron 17 of 37)	chr13	24105099	24105900	23953456	23991214	37759
samples_merged_peak_91389	502.176	-1.29364	down	1.38354e-18	Gm24462	-6453	ENSMUSG00000076385	Distal Intergenic	chr3	38564667	38565468	38558109	38558214	106
samples_merged_peak_90408	539.908	-1.36921	down	1.91759e-18	Ralyl	120665	ENSMUSG00000039717	Intron (ENSMUST00000193117.2/ENSMUSG00000039717.16, intron 1 of 8)	chr3	13592347	13593148	13471682	14182287	710606
samples_merged_peak_129880	225.488	-1.50833	down	2.41158e-18	Dgat2	16113	ENSMUSG00000030747	Intron (ENSMUST00000033001.5/ENSMUSG00000030747.5, intron 2 of 7)	chr7	99165805	99166606	99153658	99182719	29062
samples_merged_peak_138285	292.244	-1.2652	down	4.56506e-18	Ogfod1	16913	ENSMUSG00000033009	Exon (ENSMUST00000109556.8/ENSMUSG00000033009.15, exon 5 of 13)	chr8	94054111	94054912	94037198	94067921	30724
samples_merged_peak_14395	241.226	-1.41181	down	5.15671e-18	Susd2	-39946	ENSMUSG00000006342	Exon (ENSMUST00000001712.7/ENSMUSG00000020196.10, exon 29 of 37)	chr10	75683937	75684738	75636706	75643991	7286
samples_merged_peak_1282	648.884	-0.999773	down	8.53523e-18	Tbc1d8	14357	ENSMUSG00000003134	Intron (ENSMUST00000054462.10/ENSMUSG00000003134.10, intron 1 of 19)	chr1	39463597	39464398	39371492	39478755	107264
samples_merged_peak_126596	233.978	-1.45157	down	9.74813e-18	Siglece	-3634	ENSMUSG00000030474	Distal Intergenic	chr7	43663795	43664596	43651070	43660161	9092
samples_merged_peak_105410	137.343	-1.7907	down	1.32265e-17	Kazn	33500	ENSMUSG00000040606	Intron (ENSMUST00000036476.9/ENSMUSG00000040606.13, intron 2 of 7)	chr4	142205100	142205901	142139240	142239401	100162
samples_merged_peak_38147	213.631	-1.44691	down	1.46504e-17	Phactr1	137991	ENSMUSG00000054728	Intron (ENSMUST00000128646.7/ENSMUSG00000054728.17, intron 3 of 13)	chr13	42818614	42819415	42680623	43138526	457904
samples_merged_peak_104713	254.67	-1.26551	down	1.79065e-17	Gm25399	-7842	ENSMUSG00000093294	Distal Intergenic	chr4	137175344	137176145	137183987	137184062	76
samples_merged_peak_143609	287.994	-1.19536	down	2.23029e-17	Gm4791	-94371	ENSMUSG00000094893	Distal Intergenic	chr9	46903569	46904370	46998741	47003860	5120
samples_merged_peak_132147	248.498	-1.2261	down	2.59007e-17	Spns1	2241	ENSMUSG00000030741	Exon (ENSMUST00000032994.14/ENSMUSG00000030741.15, exon 3 of 12)	chr7	126374408	126375209	126370060	126377450	7391
samples_merged_peak_128595	331.557	-1.16068	down	2.8155e-17	Mesp2	10562	ENSMUSG00000030543	3' UTR	chr7	79821289	79822090	79810727	79813439	2713
samples_merged_peak_35298	453.804	-1.05499	down	3.001e-17	Exoc3l4	2247	ENSMUSG00000021280	Intron (ENSMUST00000223050.1/ENSMUSG00000021280.9, intron 1 of 12)	chr12	111419677	111420478	111417430	111431678	14249
samples_merged_peak_66205	314.379	-1.08283	down	3.03199e-17	Mllt1	-3135	ENSMUSG00000024212	Distal Intergenic	chr17	56938550	56939351	56892611	56935415	42805
samples_merged_peak_10374	1194.74	-1.18296	down	3.78765e-17	Cd34	-10278	ENSMUSG00000016494	Distal Intergenic	chr1	194927740	194928541	194938819	194961279	22461
samples_merged_peak_101750	295.185	-1.68031	down	4.01567e-17	Ndc1	-19744	ENSMUSG00000028614	Intron (ENSMUST00000075693.11/ENSMUSG00000057375.13, intron 8 of 9)	chr4	107347239	107348040	107367784	107416346	48563
samples_merged_peak_127667	244.472	-1.23122	down	4.94323e-17	Nsmce3	8899	ENSMUSG00000070520	Intron (ENSMUST00000119118.7/ENSMUSG00000030518.17, intron 2 of 9)	chr7	64863297	64864098	64867052	64872997	5946
samples_merged_peak_65308	297.556	-1.13741	down	5.37358e-17	Cnpy3	4411	ENSMUSG00000023973	3' UTR	chr17	46747002	46747803	46735705	46752214	16510
samples_merged_peak_10381	747.774	-1.09354	down	6.32858e-17	Cd34	4532	ENSMUSG00000016494	Intron (ENSMUST00000016638.7/ENSMUSG00000016494.9, intron 1 of 7)	chr1	194943351	194944152	194938819	194961279	22461
samples_merged_peak_7039	174.991	-1.53092	down	7.64716e-17	Colgalt2	139705	ENSMUSG00000032649	Exon (ENSMUST00000111859.7/ENSMUSG00000026482.13, exon 11 of 19)	chr1	152539535	152540336	152399830	152510695	110866
samples_merged_peak_81890	261.654	-1.29871	down	8.4158e-17	Nr4a2	22149	ENSMUSG00000026826	Distal Intergenic	chr2	57101053	57101854	57106830	57124003	17174
samples_merged_peak_131080	386.18	-1.19933	down	1.13351e-16	Mical2	-12143	ENSMUSG00000038244	Distal Intergenic	chr7	112212912	112213713	112225856	112413106	187251
samples_merged_peak_47165	280.576	-1.25464	down	1.18628e-16	Gfra2	37099	ENSMUSG00000022103	Intron (ENSMUST00000022699.9/ENSMUSG00000022103.10, intron 4 of 8)	chr14	70927219	70928020	70890120	70979838	89719
samples_merged_peak_43069	179.603	-1.79163	down	1.22303e-16	Dnase1l3	17783	ENSMUSG00000025279	Intron (ENSMUST00000026315.7/ENSMUSG00000025279.7, intron 5 of 7)	chr14	7975989	7976790	7964533	7994573	30041
samples_merged_peak_24407	366.713	-1.2335	down	2.15038e-16	Ksr1	-37532	ENSMUSG00000018334	Distal Intergenic	chr11	79183939	79184740	79013440	79146407	132968
samples_merged_peak_76530	381.193	-1.19865	down	2.19427e-16	Hps6	4408	ENSMUSG00000074811	Distal Intergenic	chr19	46007916	46008717	46003508	46006173	2666
samples_merged_peak_10382	156.443	-1.69863	down	2.82704e-16	Cd34	7436	ENSMUSG00000016494	Intron (ENSMUST00000016638.7/ENSMUSG00000016494.9, intron 1 of 7)	chr1	194946255	194947056	194938819	194961279	22461
samples_merged_peak_35121	345.552	-1.13484	down	2.86227e-16	Ppp2r5c	17547	ENSMUSG00000017843	Distal Intergenic	chr12	110464667	110465468	110447120	110583062	135943
samples_merged_peak_124335	274.015	-1.20921	down	3.5175e-16	Tmtc1	-94272	ENSMUSG00000030306	Distal Intergenic	chr6	148538661	148539462	148232430	148444389	211960
samples_merged_peak_65447	208.754	-1.45805	down	3.94882e-16	Bysl	1745	ENSMUSG00000023988	Intron (ENSMUST00000024783.8/ENSMUSG00000023988.8, intron 1 of 6)	chr17	47608946	47609747	47599331	47611492	12162
samples_merged_peak_138509	222.908	-1.55264	down	4.53555e-16	Cdh8	231563	ENSMUSG00000036510	Intron (ENSMUST00000155527.7/ENSMUSG00000036510.17, intron 7 of 12)	chr8	99184107	99184908	99024471	99416471	392001
samples_merged_peak_22024	97.9025	-2.07923	down	5.36443e-16	H2bu2	-3956	ENSMUSG00000056895	Distal Intergenic	chr11	58944163	58944964	58948920	58949533	614
samples_merged_peak_95538	124.714	-1.80511	down	5.62706e-16	Vcam1	-16730	ENSMUSG00000027962	Distal Intergenic	chr3	116146418	116147219	116109949	116129688	19740
samples_merged_peak_47168	419.257	-1.03683	down	6.17263e-16	Gfra2	59276	ENSMUSG00000022103	Intron (ENSMUST00000022699.9/ENSMUSG00000022103.10, intron 4 of 8)	chr14	70949396	70950197	70890120	70979838	89719
samples_merged_peak_16301	226.639	-1.50555	down	6.82259e-16	Eea1	93982	ENSMUSG00000036499	Intron (ENSMUST00000053484.7/ENSMUSG00000036499.9, intron 22 of 28)	chr10	96034732	96035533	95940750	96045518	104769
samples_merged_peak_150671	223.699	-1.29795	down	6.97462e-16	Rtl8c	-2098	ENSMUSG00000051851	Distal Intergenic	chrX	53605133	53605934	53608032	53608432	401
samples_merged_peak_143903	294.608	-1.15723	down	7.18855e-16	Layn	31910	ENSMUSG00000060594	Distal Intergenic	chr9	51044383	51045184	51054640	51077094	22455
samples_merged_peak_41921	261.005	-1.21736	down	8.2379e-16	Rgs7bp	2866	ENSMUSG00000021719	Intron (ENSMUST00000063551.6/ENSMUSG00000021719.9, intron 2 of 5)	chr13	105051263	105052064	104945904	105054930	109027
samples_merged_peak_148614	658.691	-1.09766	down	9.56236e-16	Gm22243	-196860	ENSMUSG00000095467	Distal Intergenic	chr9	115608213	115609014	115411234	115411353	120
samples_merged_peak_69369	426.326	-0.995879	down	1.03765e-15	Gm23606	18965	ENSMUSG00000095437	Distal Intergenic	chr18	24577567	24578368	24558602	24558722	121
samples_merged_peak_8761	200.789	-1.58292	down	1.05397e-15	Kcnj9	7313	ENSMUSG00000038026	3' UTR	chr1	172321204	172322005	172320501	172329318	8818
samples_merged_peak_143574	171.219	-1.46332	down	1.06307e-15	Apoa1	-101252	ENSMUSG00000032083	Exon (ENSMUST00000126865.7/ENSMUSG00000034135.15, exon 3 of 25)	chr9	46126527	46127328	46228580	46230466	1887
samples_merged_peak_38682	279.557	-1.1468	down	1.17394e-15	Tpmt	4624	ENSMUSG00000021376	Intron (ENSMUST00000021806.10/ENSMUSG00000021376.11, intron 3 of 8)	chr13	47037785	47038586	47023543	47043210	19668
samples_merged_peak_47155	126.654	-1.79497	down	1.23968e-15	Gfra2	-50753	ENSMUSG00000022103	Distal Intergenic	chr14	70838566	70839367	70890120	70979838	89719
samples_merged_peak_80602	267.853	-1.14977	down	1.65051e-15	Tor2a	8222	ENSMUSG00000009563	Intron (ENSMUST00000091059.11/ENSMUSG00000039021.15, intron 13 of 14)	chr2	32765456	32766257	32757234	32762244	5011
samples_merged_peak_107400	163.959	-1.57367	down	1.80384e-15	Wdr86	5056	ENSMUSG00000055235	Intron (ENSMUST00000068693.11/ENSMUSG00000055235.11, intron 1 of 5)	chr5	24724870	24725671	24711738	24730727	18990
samples_merged_peak_126122	239.127	-1.24161	down	1.92267e-15	Cd22	-1560	ENSMUSG00000030577	Distal Intergenic	chr7	30881894	30882695	30865402	30880334	14933
samples_merged_peak_108788	111.103	-1.70665	down	2.92562e-15	Ccdc149	42106	ENSMUSG00000045790	Intron (ENSMUST00000198008.4/ENSMUSG00000045790.10, intron 3 of 4)	chr5	52428614	52429415	52374651	52471521	96871
samples_merged_peak_31492	229.094	-1.26412	down	2.95568e-15	Gpr33	-5394	ENSMUSG00000035148	Distal Intergenic	chr12	52033457	52034258	52023003	52028063	5061
samples_merged_peak_150625	169.935	-1.58021	down	2.95568e-15	Gpc4	35888	ENSMUSG00000031119	Intron (ENSMUST00000033450.2/ENSMUSG00000031119.4, intron 1 of 8)	chrX	52128563	52129364	52053021	52165252	112232
samples_merged_peak_52977	248.447	-1.16489	down	3.09665e-15	Mir1943	4288	ENSMUSG00000088901	Intron (ENSMUST00000074991.9/ENSMUSG00000009035.15, intron 3 of 8)	chr15	79370211	79371012	79375228	79375300	73
samples_merged_peak_117140	190.291	-1.40711	down	4.23638e-15	Lrguk	18476	ENSMUSG00000056215	Intron (ENSMUST00000228187.1/ENSMUSG00000056215.13, intron 4 of 15)	chr6	34047924	34048725	34029448	34134034	104587
samples_merged_peak_55878	189.194	-1.38228	down	5.36513e-15	Pam16	-1327	ENSMUSG00000014301	3' UTR	chr16	4626315	4627116	4616464	4624988	8525
samples_merged_peak_57076	328.653	-1.03847	down	5.63451e-15	Dvl3	-7347	ENSMUSG00000003233	3' UTR	chr16	20508834	20509635	20516982	20534010	17029
samples_merged_peak_55733	219.078	-1.28401	down	7.21312e-15	Mefv	-4685	ENSMUSG00000022534	Distal Intergenic	chr16	3722782	3723583	3707218	3718097	10880
samples_merged_peak_143669	216.612	-1.58253	down	7.26958e-15	Cadm1	169317	ENSMUSG00000032076	Intron (ENSMUST00000114548.7/ENSMUSG00000032076.20, intron 1 of 9)	chr9	47699490	47700291	47530173	47858115	327943
samples_merged_peak_126341	141.218	-1.57506	down	9.40034e-15	Slc7a10	-32892	ENSMUSG00000030495	Distal Intergenic	chr7	35152692	35153493	35186385	35201114	14730
samples_merged_peak_80299	274.837	-1.13839	down	1.06896e-14	Ncs1	-40660	ENSMUSG00000062661	Intron (ENSMUST00000056433.6/ENSMUSG00000000194.13, intron 14 of 17)	chr2	31204362	31205163	31245823	31295989	50167
samples_merged_peak_138290	261.835	-1.36586	down	1.36534e-14	Mt4	-18352	ENSMUSG00000031757	Distal Intergenic	chr8	94118044	94118845	94137197	94139031	1835
samples_merged_peak_77940	148.077	-1.54522	down	1.39056e-14	Nudt5	-35864	ENSMUSG00000025817	Intron (ENSMUST00000043864.8/ENSMUSG00000039128.13, intron 7 of 12)	chr2	5808354	5809155	5845019	5871895	26877
samples_merged_peak_35204	233.948	-1.27882	down	1.50767e-14	Ankrd9	43816	ENSMUSG00000037904	Intron (ENSMUST00000165978.2/ENSMUSG00000021275.16, intron 9 of 19)	chr12	110934423	110935224	110975353	110979040	3688
samples_merged_peak_63364	333.428	-1.00111	down	1.72173e-14	Spdef	-24963	ENSMUSG00000024215	3' UTR	chr17	27753918	27754719	27714352	27728955	14604
samples_merged_peak_32594	385.07	-1.12713	down	2.53063e-14	Plekhg3	84613	ENSMUSG00000052609	Intron (ENSMUST00000021458.12/ENSMUSG00000021061.15, intron 15 of 35)	chr12	76617993	76618794	76533380	76579042	45663
samples_merged_peak_51810	699.667	-1.11255	down	2.55686e-14	Kcnq3	13743	ENSMUSG00000056258	Intron (ENSMUST00000070256.8/ENSMUSG00000056258.9, intron 1 of 14)	chr15	66272098	66272899	65986387	66286642	300256
samples_merged_peak_6949	299.967	-1.04834	down	2.75026e-14	Edem3	61293	ENSMUSG00000043019	Intron (ENSMUST00000188145.6/ENSMUSG00000043019.12, intron 20 of 20)	chr1	151816664	151817465	151755371	151822051	66681
samples_merged_peak_122708	298.224	-1.01319	down	3.20116e-14	Pianp	4232	ENSMUSG00000030329	3' UTR	chr6	125000926	125001727	124996694	125003096	6403
samples_merged_peak_60332	123.015	-1.89328	down	4.43568e-14	Krtap11-1	-147133	ENSMUSG00000091212	Distal Intergenic	chr16	89718316	89719117	89570176	89571183	1008
samples_merged_peak_39795	271.083	-1.15623	down	4.54862e-14	Dapk1	18340	ENSMUSG00000021559	Intron (ENSMUST00000226059.1/ENSMUSG00000021559.14, intron 2 of 26)	chr13	60620287	60621088	60601947	60763191	161245
samples_merged_peak_124548	115.696	-1.67679	down	4.65053e-14	Lilra5	14318	ENSMUSG00000070873	Distal Intergenic	chr7	4252072	4252873	4237754	4243463	5710
samples_merged_peak_15732	441.72	-1.1527	down	5.19232e-14	Arl1	21130	ENSMUSG00000060904	Exon (ENSMUST00000004470.8/ENSMUSG00000004356.8, exon 56 of 62)	chr10	88752198	88752999	88731068	88744094	13027
samples_merged_peak_130620	203.558	-1.19114	down	5.39248e-14	Taf10	-1830	ENSMUSG00000043866	3' UTR	chr7	105746191	105746992	105739393	105744361	4969
samples_merged_peak_82027	313.204	-1.0852	down	6.51791e-14	Pkp4	155473	ENSMUSG00000026991	Intron (ENSMUST00000168631.7/ENSMUSG00000026991.20, intron 9 of 20)	chr2	59316323	59317124	59160850	59355208	194359
samples_merged_peak_73371	150.973	-1.44625	down	8.09423e-14	Klc2	2081	ENSMUSG00000024862	Intron (ENSMUST00000113728.7/ENSMUSG00000024862.16, intron 2 of 15)	chr19	5115678	5116479	5107746	5118560	10815
samples_merged_peak_39801	182.674	-1.36107	down	8.17767e-14	Dapk1	58524	ENSMUSG00000021559	Intron (ENSMUST00000226059.1/ENSMUSG00000021559.14, intron 2 of 26)	chr13	60660471	60661272	60601947	60763191	161245
samples_merged_peak_19235	152.776	-1.44988	down	9.3391e-14	Gm24714	7281	ENSMUSG00000076337	Distal Intergenic	chr11	16637456	16638257	16645438	16645538	101
samples_merged_peak_133955	326.236	-1.09739	down	1.03208e-13	Efnb2	11082	ENSMUSG00000001300	Intron (ENSMUST00000001319.14/ENSMUSG00000001300.16, intron 1 of 4)	chr8	8649359	8650160	8617434	8661242	43809
samples_merged_peak_80319	137.943	-1.4126	down	1.09799e-13	Hmcn2	599	ENSMUSG00000055632	Promoter	chr2	31315014	31315815	31314415	31460738	146324
samples_merged_peak_90108	165.879	-1.34328	down	1.14067e-13	Myt1	-23420	ENSMUSG00000010505	Distal Intergenic	chr2	181739111	181739912	181763332	181827797	64466
samples_merged_peak_111133	151.233	-1.45313	down	1.15694e-13	Nudt9	-2283	ENSMUSG00000029310	Distal Intergenic	chr5	104043785	104044586	104046869	104065379	18511
samples_merged_peak_134776	222.092	-1.22937	down	1.36131e-13	Fgfr1	-153917	ENSMUSG00000031565	Distal Intergenic	chr8	25364041	25364842	25518759	25575718	56960
samples_merged_peak_30108	119.092	-1.71103	down	1.43068e-13	Lpin1	70482	ENSMUSG00000020593	Intron (ENSMUST00000067124.5/ENSMUSG00000020593.16, intron 4 of 20)	chr12	16575683	16576484	16535669	16646966	111298
samples_merged_peak_68246	194.199	-1.356	down	1.45885e-13	Ttc7	30388	ENSMUSG00000036918	Intron (ENSMUST00000041110.11/ENSMUSG00000036918.16, intron 5 of 19)	chr17	87313274	87314075	87282886	87381769	98884
samples_merged_peak_102211	212.497	-1.17609	down	1.58386e-13	Toe1	25637	ENSMUSG00000028688	Intron (ENSMUST00000045542.12/ENSMUSG00000033985.17, intron 4 of 10)	chr4	116781202	116782003	116794310	116807640	13331
samples_merged_peak_135627	329.724	-1.04888	down	1.73867e-13	Irf2	-6596	ENSMUSG00000031627	Distal Intergenic	chr8	46732335	46733136	46739732	46847458	107727
samples_merged_peak_33397	165.586	-1.32412	down	1.73867e-13	Dnal1	15396	ENSMUSG00000042523	Intron (ENSMUST00000123491.7/ENSMUSG00000042523.12, intron 4 of 7)	chr12	84129762	84130563	84114366	84143517	29152
samples_merged_peak_126691	282.999	-1.05421	down	1.87855e-13	Zfp473	-4023	ENSMUSG00000048012	Intron (ENSMUST00000002275.14/ENSMUSG00000002205.16, intron 2 of 14)	chr7	44752640	44753441	44731480	44748617	17138
samples_merged_peak_90018	247.097	-1.2301	down	1.92743e-13	Eef1a2	-4298	ENSMUSG00000016349	Distal Intergenic	chr2	181161312	181162113	181147653	181157014	9362
samples_merged_peak_29228	213.114	-1.17509	down	1.96045e-13	Gm25948	3656	ENSMUSG00000093075	3' UTR	chr11	120063781	120064582	120068127	120068238	112
samples_merged_peak_115883	219.042	-1.53432	down	2.71384e-13	Kl	-51404	ENSMUSG00000058488	Distal Intergenic	chr5	150900402	150901203	150952607	150993817	41211
samples_merged_peak_87825	215.215	-1.1406	down	3.02071e-13	Samhd1	-29738	ENSMUSG00000027639	Intron (ENSMUST00000029170.7/ENSMUSG00000027641.13, intron 16 of 21)	chr2	157165003	157165804	157097533	157135265	37733
samples_merged_peak_63276	254.81	-1.12003	down	3.89763e-13	Mir7214	53737	ENSMUSG00000105142	Distal Intergenic	chr17	27262557	27263358	27317035	27317095	61
samples_merged_peak_140198	433.065	-1.06255	down	4.56734e-13	Foxl1	96586	ENSMUSG00000097084	Intron (ENSMUST00000127664.1/ENSMUSG00000092329.1, intron 1 of 15)	chr8	121224526	121225327	121127940	121130644	2705
samples_merged_peak_118601	186.927	-1.28118	down	5.45564e-13	Nod1	33889	ENSMUSG00000038058	Exon (ENSMUST00000168172.3/ENSMUSG00000038058.14, exon 6 of 12)	chr6	54937922	54938723	54923949	54972612	48664
samples_merged_peak_83048	107.014	-1.64898	down	7.20388e-13	Gm24574	-20465	ENSMUSG00000093242	Distal Intergenic	chr2	75637978	75638779	75659244	75659317	74
samples_merged_peak_105202	325.717	-1.00982	down	7.56453e-13	Atp13a2	-10794	ENSMUSG00000036622	Intron (ENSMUST00000010007.8/ENSMUSG00000009863.14, intron 5 of 7)	chr4	140975278	140976079	140986873	141007330	20458
samples_merged_peak_5183	262.9	-1.02324	down	7.76247e-13	Steap3	69527	ENSMUSG00000026389	Distal Intergenic	chr1	120202377	120203178	120224386	120272705	48320
samples_merged_peak_28791	400.055	-1.04031	down	7.9075e-13	Tmc6	45130	ENSMUSG00000025572	Intron (ENSMUST00000026658.12/ENSMUSG00000025571.13, intron 7 of 21)	chr11	117734708	117735509	117765988	117780639	14652
samples_merged_peak_69261	217.393	-1.162	down	8.01713e-13	Mapre2	-2133	ENSMUSG00000024277	Distal Intergenic	chr18	23749399	23750200	23752333	23893861	141529
samples_merged_peak_141863	141.218	-1.41489	down	8.78205e-13	Dnmt1	-6692	ENSMUSG00000004099	3' UTR	chr9	20966580	20967381	20907209	20959888	52680
samples_merged_peak_14407	182.062	-1.2441	down	9.64381e-13	Cabin1	52134	ENSMUSG00000020196	Intron (ENSMUST00000001712.7/ENSMUSG00000020196.10, intron 26 of 36)	chr10	75711381	75712182	75646112	75764316	118205
samples_merged_peak_134038	279.733	-1.08342	down	1.05397e-12	Irs2	339680	ENSMUSG00000038894	Distal Intergenic	chr8	10667977	10668778	10984681	11008458	23778
samples_merged_peak_78227	301.629	-1.17746	down	1.22732e-12	Gm22072	-27665	ENSMUSG00000080500	Intron (ENSMUST00000114862.7/ENSMUSG00000061186.15, intron 5 of 5)	chr2	10436821	10437622	10465287	10465407	121
samples_merged_peak_78387	231.323	-1.17742	down	1.53663e-12	Fbh1	5329	ENSMUSG00000058594	Intron (ENSMUST00000071564.13/ENSMUSG00000058594.15, intron 1 of 20)	chr2	11771452	11772253	11742575	11777582	35008
samples_merged_peak_105340	302.651	-0.996935	down	1.54955e-12	Agmat	-9262	ENSMUSG00000040706	Distal Intergenic	chr4	141736609	141737410	141746672	141759263	12592
samples_merged_peak_148592	540.502	-1.05499	down	1.68135e-12	Gm22243	-46486	ENSMUSG00000095467	Distal Intergenic	chr9	115457839	115458640	115411234	115411353	120
samples_merged_peak_70997	203.781	-1.14326	down	1.82315e-12	Dctn4	-10110	ENSMUSG00000024603	Distal Intergenic	chr18	60515274	60516075	60526185	60558766	32582
samples_merged_peak_116431	141.3	-1.57421	down	1.82315e-12	Pot1a	-644946	ENSMUSG00000029676	Distal Intergenic	chr6	26454172	26454973	25743737	25809226	65490
samples_merged_peak_70452	118.827	-1.66874	down	1.9352e-12	Eno1b	-46868	ENSMUSG00000059040	Distal Intergenic	chr18	47997666	47998467	48045335	48048412	3078
samples_merged_peak_39784	205.91	-1.23841	down	2.2318e-12	Gm25000	93900	ENSMUSG00000080666	Distal Intergenic	chr13	60434708	60435509	60529296	60529409	114
samples_merged_peak_29556	270.069	-1.00922	down	2.2361e-12	Asxl2	-5730	ENSMUSG00000037486	Distal Intergenic	chr12	3420326	3421127	3426857	3506852	79996
samples_merged_peak_64259	273.898	-1.0578	down	2.3248e-12	Actl9	15787	ENSMUSG00000092519	Distal Intergenic	chr17	33448683	33449484	33432896	33434268	1373
samples_merged_peak_152809	92.4288	-1.75702	down	2.37439e-12	Prps2	-84894	ENSMUSG00000025742	Distal Intergenic	chrX	167467643	167468444	167346322	167382749	36428
samples_merged_peak_56565	163.305	-1.45453	down	2.93224e-12	Cpped1	23422	ENSMUSG00000065979	3' UTR	chr16	11885222	11886023	11803721	11909445	105725
samples_merged_peak_89392	198.376	-1.44011	down	3.37389e-12	Cbln4	514864	ENSMUSG00000067578	Distal Intergenic	chr2	171527801	171528602	172036233	172043466	7234
samples_merged_peak_78229	312.708	-1.20454	down	3.71908e-12	Mir669h	72716	ENSMUSG00000080594	3' UTR	chr2	10590871	10591672	10518155	10518279	125
samples_merged_peak_12038	290.564	-1.17575	down	3.80183e-12	Tpd52l1	44996	ENSMUSG00000000296	Intron (ENSMUST00000000305.6/ENSMUSG00000000296.8, intron 1 of 6)	chr10	31400161	31400962	31332376	31445958	113583
samples_merged_peak_15845	306.85	-1.04673	down	3.93404e-12	Cfap54	31692	ENSMUSG00000020014	Intron (ENSMUST00000168110.7/ENSMUSG00000020014.17, intron 5 of 66)	chr10	93049125	93049926	92775619	93081618	306000
samples_merged_peak_93373	217.364	-1.27277	down	4.75631e-12	Sema4a	-13458	ENSMUSG00000028064	Distal Intergenic	chr3	88474640	88475441	88435959	88461182	25224
samples_merged_peak_140201	279.312	-1.00437	down	4.81985e-12	Foxl1	120593	ENSMUSG00000097084	Intron (ENSMUST00000127664.1/ENSMUSG00000092329.1, intron 1 of 15)	chr8	121248533	121249334	121127940	121130644	2705
samples_merged_peak_91195	141.129	-1.37416	down	5.46324e-12	Il2	-12969	ENSMUSG00000027720	Distal Intergenic	chr3	37138928	37139729	37120523	37125959	5437
samples_merged_peak_16570	90.8632	-1.69373	down	5.58632e-12	Dusp6	69177	ENSMUSG00000019960	Distal Intergenic	chr10	99332408	99333209	99263231	99267489	4259
samples_merged_peak_30779	176.67	-1.19078	down	6.48587e-12	Gm22904	-19361	ENSMUSG00000092931	Exon (ENSMUST00000095774.2/ENSMUSG00000035860.9, exon 15 of 20)	chr12	33042279	33043080	33062441	33062600	160
samples_merged_peak_95873	250.731	-1.10529	down	7.5534e-12	Mettl14	34911	ENSMUSG00000028114	Exon (ENSMUST00000047923.11/ENSMUSG00000039234.11, exon 15 of 23)	chr3	123350396	123351197	123368297	123386108	17812
samples_merged_peak_124546	228.327	-1.23558	down	7.84422e-12	Lilra5	0	ENSMUSG00000070873	Promoter	chr7	4237216	4238017	4237754	4243463	5710
samples_merged_peak_83414	152.449	-1.4137	down	7.85115e-12	Gm25972	-54708	ENSMUSG00000093115	Distal Intergenic	chr2	84094546	84095347	84150055	84150155	101
samples_merged_peak_102927	184.514	-1.39053	down	7.91119e-12	Rragc	3525	ENSMUSG00000028646	Exon (ENSMUST00000030399.6/ENSMUSG00000028646.16, exon 3 of 7)	chr4	123920971	123921772	123917446	123936997	19552
samples_merged_peak_111355	290.931	-1.14968	down	8.16915e-12	Cdc7	68920	ENSMUSG00000029283	Distal Intergenic	chr5	107033242	107034043	106964322	106984432	20111
samples_merged_peak_85484	194.263	-1.52923	down	9.77568e-12	Cep152	20806	ENSMUSG00000068394	Intron (ENSMUST00000089776.2/ENSMUSG00000068394.4, intron 10 of 27)	chr2	125603506	125604307	125563088	125625113	62026
samples_merged_peak_46557	116.575	-1.46261	down	1.00953e-11	Pinx1	13602	ENSMUSG00000021958	Intron (ENSMUST00000022528.5/ENSMUSG00000021958.5, intron 5 of 6)	chr14	63873966	63874767	63860364	63919855	59492
samples_merged_peak_131050	200.285	-1.23531	down	1.52638e-11	Galnt18	88210	ENSMUSG00000038296	Intron (ENSMUST00000049430.14/ENSMUSG00000038296.14, intron 1 of 10)	chr7	111690966	111691767	111471661	111779977	308317
samples_merged_peak_73502	260.158	-1.04368	down	1.65914e-11	Scyl1	-42455	ENSMUSG00000024941	Distal Intergenic	chr19	5813874	5814675	5758351	5771419	13069
samples_merged_peak_52239	100.92	-1.66774	down	1.76599e-11	Ptp4a3	-614	ENSMUSG00000059895	Promoter	chr15	73721730	73722531	73723145	73758766	35622
samples_merged_peak_107184	167.108	-1.23065	down	1.79644e-11	Gm28022	165118	ENSMUSG00000098903	Intron (ENSMUST00000197992.1/ENSMUSG00000106379.1, intron 2 of 3)	chr5	23113992	23114793	23279866	23279911	46
samples_merged_peak_60336	106.217	-1.45326	down	1.79644e-11	Krtap11-1	-229167	ENSMUSG00000091212	Intron (ENSMUST00000163370.7/ENSMUSG00000002489.16, intron 22 of 27)	chr16	89800350	89801151	89570176	89571183	1008
samples_merged_peak_117637	345.135	-1.06935	down	1.86698e-11	Tmem178b	-19514	ENSMUSG00000057716	Distal Intergenic	chr6	39851146	39851947	39871461	40255075	383615
samples_merged_peak_23049	214.714	-1.19232	down	2.14297e-11	Kdm6b	-10040	ENSMUSG00000018476	Exon (ENSMUST00000035539.11/ENSMUSG00000005237.14, exon 77 of 85)	chr11	69423715	69424516	69398508	69413675	15168
samples_merged_peak_86009	97.0566	-1.54001	down	2.21202e-11	Nop56	-17137	ENSMUSG00000027405	Intron (ENSMUST00000077988.7/ENSMUSG00000060332.9, intron 17 of 19)	chr2	130256492	130257293	130274430	130279313	4884
samples_merged_peak_148545	194.704	-1.11096	down	2.7179e-11	Gpd1l	12803	ENSMUSG00000050627	Exon (ENSMUST00000146623.7/ENSMUSG00000050627.13, exon 2 of 8)	chr9	114920383	114921184	114899341	114933987	34647
samples_merged_peak_58640	96.7328	-1.71678	down	3.44334e-11	Wdr5b	8246	ENSMUSG00000034379	5' UTR	chr16	36049436	36050237	36041190	36043928	2739
samples_merged_peak_113560	217.479	-1.13126	down	3.45203e-11	Scarb1	10455	ENSMUSG00000037936	Intron (ENSMUST00000086075.12/ENSMUSG00000037936.15, intron 1 of 12)	chr5	125329838	125330639	125277087	125341094	64008
samples_merged_peak_99985	123.27	-1.39223	down	3.55389e-11	Frrs1l	-71864	ENSMUSG00000045589	3' UTR	chr4	57062255	57063056	56957173	56990391	33219
samples_merged_peak_137487	105.929	-1.53048	down	3.65872e-11	Ccdc130	-5871	ENSMUSG00000004994	Distal Intergenic	chr8	84276251	84277052	84257795	84270380	12586
samples_merged_peak_3362	166.736	-1.24772	down	3.69674e-11	Utp14b	7710	ENSMUSG00000079470	Exon (ENSMUST00000053760.11/ENSMUSG00000079470.8, exon 3 of 3)	chr1	78665748	78666549	78658038	78671512	13475
samples_merged_peak_109912	161.926	-1.20112	down	5.46482e-11	Gm25374	-34758	ENSMUSG00000088783	Distal Intergenic	chr5	75874268	75875069	75909827	75909927	101
samples_merged_peak_50008	101.383	-1.53306	down	5.46482e-11	Mtdh	-50682	ENSMUSG00000022255	Distal Intergenic	chr15	34031236	34032037	34082719	34145624	62906
samples_merged_peak_103014	244.857	-1.21094	down	5.59587e-11	Dnali1	14239	ENSMUSG00000042707	Intron (ENSMUST00000030684.7/ENSMUSG00000028869.13, intron 12 of 15)	chr4	125050663	125051464	125055338	125065703	10366
samples_merged_peak_19925	299.741	-1.01618	down	6.99811e-11	Cfap36	-60515	ENSMUSG00000020462	Distal Intergenic	chr11	29307924	29308725	29221532	29247409	25878
samples_merged_peak_5213	166.404	-1.20396	down	7.50153e-11	Marco	0	ENSMUSG00000026390	Promoter	chr1	120504402	120505203	120474538	120505024	30487
samples_merged_peak_39808	164.248	-1.12501	down	8.21521e-11	BC051665	61708	ENSMUSG00000042243	Intron (ENSMUST00000226059.1/ENSMUSG00000021559.14, intron 11 of 26)	chr13	60723855	60724656	60781887	60786364	4478
samples_merged_peak_146764	165.305	-1.26052	down	8.21521e-11	Mthfs	156891	ENSMUSG00000066442	Distal Intergenic	chr9	89368048	89368849	89211157	89240240	29084
samples_merged_peak_44968	153.299	-1.19856	down	8.40932e-11	Ptger2	58994	ENSMUSG00000037759	Distal Intergenic	chr14	45047189	45047990	44988195	45003820	15626
samples_merged_peak_129889	118.084	-1.34606	down	8.95649e-11	Mogat2	1087	ENSMUSG00000052396	Intron (ENSMUST00000064231.7/ENSMUSG00000052396.7, intron 1 of 5)	chr7	99236731	99237532	99219084	99238619	19536
samples_merged_peak_115885	366.996	-1.05202	down	9.28887e-11	Kl	104063	ENSMUSG00000058488	Intron (ENSMUST00000110483.8/ENSMUSG00000016128.14, intron 7 of 13)	chr5	151056670	151057471	150952607	150993817	41211
samples_merged_peak_148586	120.307	-1.49661	down	9.73684e-11	Gm25510	13188	ENSMUSG00000080636	Distal Intergenic	chr9	115395287	115396088	115382099	115382221	123
samples_merged_peak_40988	177.267	-1.1192	down	1.0232e-10	Mir5624	19382	ENSMUSG00000093480	Intron (ENSMUST00000091403.5/ENSMUSG00000042082.7, intron 4 of 7)	chr13	93810159	93810960	93790777	93790837	61
samples_merged_peak_10733	253.364	-1.05821	down	1.11592e-10	Ust	4985	ENSMUSG00000047712	Intron (ENSMUST00000061601.8/ENSMUSG00000047712.8, intron 1 of 7)	chr10	8513039	8513840	8204809	8518825	314017
samples_merged_peak_19237	140.114	-1.49516	down	1.18013e-10	Gm24714	-51188	ENSMUSG00000076337	Distal Intergenic	chr11	16696726	16697527	16645438	16645538	101
samples_merged_peak_55475	134.563	-1.28331	down	1.3189e-10	Csad	1710	ENSMUSG00000023044	Exon (ENSMUST00000023805.2/ENSMUSG00000023044.2, exon 6 of 15)	chr15	102186547	102187348	102176999	102189058	12060
samples_merged_peak_20445	105.089	-1.56759	down	1.48478e-10	Slit3	186906	ENSMUSG00000056427	Intron (ENSMUST00000069837.3/ENSMUSG00000056427.10, intron 4 of 35)	chr11	35308130	35308931	35121224	35708507	587284
samples_merged_peak_81759	383.888	-1.13023	down	1.58882e-10	Gm22095	4147	ENSMUSG00000089609	Exon (ENSMUST00000036934.11/ENSMUSG00000026950.18, exon 37 of 157)	chr2	52287224	52288025	52283077	52283226	150
samples_merged_peak_104987	216.888	-1.19439	down	1.64147e-10	Tmco4	33551	ENSMUSG00000041143	Intron (ENSMUST00000043042.9/ENSMUSG00000041143.16, intron 6 of 15)	chr4	139006443	139007244	138972892	139059171	86280
samples_merged_peak_149417	156.388	-1.58135	down	1.73069e-10	Slc6a20b	305	ENSMUSG00000025243	Promoter	chr9	123631459	123632260	123590800	123632565	41766
samples_merged_peak_44865	272.771	-1.02469	down	1.73483e-10	Ghitm	8400	ENSMUSG00000041028	Exon (ENSMUST00000165649.3/ENSMUSG00000041028.16, exon 7 of 9)	chr14	37126051	37126852	37120092	37135252	15161
samples_merged_peak_98963	515.193	-1.0167	down	1.75821e-10	Dnaic1	32842	ENSMUSG00000061322	Exon (ENSMUST00000102963.9/ENSMUSG00000061322.15, exon 5 of 20)	chr4	41602617	41603418	41569775	41638158	68384
samples_merged_peak_37487	221.434	-1.07065	down	2.12334e-10	Fam50b	63946	ENSMUSG00000038246	Distal Intergenic	chr13	34798796	34799597	34734850	34747623	12774
samples_merged_peak_53877	97.484	-1.4884	down	2.22016e-10	Mir1249	7044	ENSMUSG00000080441	3' UTR	chr15	84943778	84944579	84951526	84951623	98
samples_merged_peak_39792	176.744	-1.15752	down	2.72783e-10	Dapk1	10032	ENSMUSG00000021559	Intron (ENSMUST00000226059.1/ENSMUSG00000021559.14, intron 2 of 26)	chr13	60611979	60612780	60601947	60763191	161245
samples_merged_peak_107385	162.956	-1.19327	down	3.03847e-10	Mir671	270	ENSMUSG00000076387	Promoter	chr5	24592384	24593185	24592114	24592211	98
samples_merged_peak_26333	261.013	-1.00085	down	3.11244e-10	Tns4	20316	ENSMUSG00000017607	Exon (ENSMUST00000017751.2/ENSMUSG00000017607.9, exon 13 of 13)	chr11	99068189	99068990	99065678	99089306	23629
samples_merged_peak_52430	113.266	-1.43346	down	3.83704e-10	Zfp623	-1006	ENSMUSG00000050846	Distal Intergenic	chr15	75939145	75939946	75940952	75949400	8449
samples_merged_peak_99595	619.331	-1.01187	down	3.92455e-10	Sec61b	229700	ENSMUSG00000053317	Distal Intergenic	chr4	47704358	47705159	47474658	47483242	8585
samples_merged_peak_39800	95.8736	-1.4542	down	4.95477e-10	Dapk1	55958	ENSMUSG00000021559	Intron (ENSMUST00000226059.1/ENSMUSG00000021559.14, intron 2 of 26)	chr13	60657905	60658706	60601947	60763191	161245
samples_merged_peak_138192	127.557	-1.55813	down	5.14816e-10	Irx3	-19536	ENSMUSG00000031734	Distal Intergenic	chr8	91821603	91822404	91798525	91802067	3543
samples_merged_peak_22042	189.584	-1.16359	down	5.91509e-10	Gjc2	1945	ENSMUSG00000043448	Intron (ENSMUST00000108793.8/ENSMUSG00000043448.13, intron 1 of 1)	chr11	59180467	59181268	59175568	59183213	7646
samples_merged_peak_150399	147.895	-1.14528	down	6.18007e-10	C1galt1c1	-10146	ENSMUSG00000048970	Distal Intergenic	chrX	38645233	38646034	38630785	38635087	4303
samples_merged_peak_148601	176.396	-1.35511	down	6.28177e-10	Gm22243	-75564	ENSMUSG00000095467	Distal Intergenic	chr9	115486917	115487718	115411234	115411353	120
samples_merged_peak_82500	99.8036	-1.47358	down	8.05558e-10	Erich2	-4775	ENSMUSG00000075302	Distal Intergenic	chr2	70503243	70504044	70508819	70540884	32066
samples_merged_peak_34769	78.2184	-1.63542	down	8.08452e-10	Vrk1	-67834	ENSMUSG00000021115	Distal Intergenic	chr12	105941593	105942394	106010228	106077426	67199
samples_merged_peak_83304	294.384	-1.17569	down	8.36762e-10	Itprid2	-15783	ENSMUSG00000027007	Distal Intergenic	chr2	79618768	79619569	79635352	79672966	37615
samples_merged_peak_81492	152.042	-1.14947	down	8.65568e-10	Zeb2	-228754	ENSMUSG00000026872	Distal Intergenic	chr2	45346149	45346950	44983632	45117395	133764
samples_merged_peak_70612	93.4135	-1.47726	down	8.7923e-10	Prdm6	24421	ENSMUSG00000069378	Intron (ENSMUST00000091900.10/ENSMUSG00000069378.14, intron 2 of 6)	chr18	53488937	53489738	53464516	53575857	111342
samples_merged_peak_70507	189.833	-1.16482	down	8.94242e-10	Hsd17b4	6410	ENSMUSG00000024507	Intron (ENSMUST00000025385.6/ENSMUSG00000024507.6, intron 2 of 23)	chr18	50134611	50135412	50128201	50196269	68069
samples_merged_peak_129431	152.366	-1.48213	down	9.19173e-10	Ccdc90b	-118477	ENSMUSG00000030613	Exon (ENSMUST00000231777.2/ENSMUSG00000052572.19, exon 27 of 28)	chr7	92441871	92442672	92561149	92582294	21146
samples_merged_peak_15509	138.329	-1.19187	down	9.68369e-10	Polr3b	-16564	ENSMUSG00000034453	Exon (ENSMUST00000020223.7/ENSMUSG00000020034.7, exon 8 of 10)	chr10	84604927	84605728	84622292	84727178	104887
samples_merged_peak_125754	131.89	-1.15774	down	1.00419e-09	Dyrk1b	35854	ENSMUSG00000002409	Distal Intergenic	chr7	28215323	28216124	28179469	28187294	7826
samples_merged_peak_101991	109.724	-1.61426	down	1.07514e-09	Elavl4	76213	ENSMUSG00000028546	Intron (ENSMUST00000106598.7/ENSMUSG00000028546.17, intron 1 of 6)	chr4	110274895	110275696	110203722	110351909	148188
samples_merged_peak_18425	144.639	-1.21492	down	1.24374e-09	Patz1	8581	ENSMUSG00000020453	Intron (ENSMUST00000134089.7/ENSMUSG00000020453.17, intron 3 of 5)	chr11	3297862	3298663	3289281	3309083	19803
samples_merged_peak_125627	161.236	-1.11324	down	1.28538e-09	Vmn1r184	-6327	ENSMUSG00000046130	Distal Intergenic	chr7	26253206	26254007	26260334	26270619	10286
samples_merged_peak_60365	93.6059	-1.44384	down	1.36447e-09	Tiam1	224650	ENSMUSG00000002489	Intron (ENSMUST00000163370.7/ENSMUSG00000002489.16, intron 2 of 27)	chr16	89918318	89919119	89787111	90143769	356659
samples_merged_peak_99004	75.8083	-1.60264	down	1.38196e-09	Dnajb5	-2415	ENSMUSG00000036052	Distal Intergenic	chr4	42946598	42947399	42949814	42959425	9612
samples_merged_peak_129688	111.318	-1.28591	down	1.3837e-09	Pak1	45324	ENSMUSG00000030774	Intron (ENSMUST00000206984.1/ENSMUSG00000030774.13, intron 1 of 14)	chr7	97833865	97834666	97788541	97912381	123841
samples_merged_peak_97490	90.8041	-1.39965	down	1.40944e-09	Erich3	178133	ENSMUSG00000078161	Intron (ENSMUST00000064076.5/ENSMUSG00000040086.13, intron 21 of 24)	chr3	154841992	154842793	154663859	154767790	103932
samples_merged_peak_39997	193.129	-1.07176	down	1.43217e-09	Cdk20	-5456	ENSMUSG00000021483	Distal Intergenic	chr13	64426057	64426858	64432314	64441773	9460
samples_merged_peak_142167	129.769	-1.30573	down	1.54341e-09	Bbs9	184276	ENSMUSG00000035919	Intron (ENSMUST00000039798.15/ENSMUSG00000035919.16, intron 16 of 21)	chr9	22659991	22660792	22475715	22888280	412566
samples_merged_peak_10373	94.7104	-1.44924	down	1.64604e-09	Cd34	-17366	ENSMUSG00000016494	Distal Intergenic	chr1	194920652	194921453	194938819	194961279	22461
samples_merged_peak_148632	123.638	-1.6621	down	1.68216e-09	Gadl1	-131782	ENSMUSG00000056880	Distal Intergenic	chr9	115776872	115777673	115909455	116076176	166722
samples_merged_peak_7761	157.77	-1.06747	down	1.75885e-09	Tnfsf18	65492	ENSMUSG00000066755	Distal Intergenic	chr1	161560147	161560948	161494655	161505290	10636
samples_merged_peak_77119	153.357	-1.07432	down	1.86051e-09	Gpam	136772	ENSMUSG00000024978	Distal Intergenic	chr19	54989643	54990444	55067636	55127216	59581
samples_merged_peak_131730	198.751	-1.04492	down	1.92376e-09	Polr3e	29095	ENSMUSG00000030880	3' UTR	chr7	120946839	120947640	120917744	120947432	29689
samples_merged_peak_5552	158.512	-1.15109	down	1.95315e-09	Pigr	-308	ENSMUSG00000026417	Promoter	chr1	130825575	130826376	130826684	130852249	25566
samples_merged_peak_68503	208.248	-1.01862	down	2.06641e-09	Mtpap	-7890	ENSMUSG00000024234	Distal Intergenic	chr18	4366901	4367702	4375592	4397330	21739
samples_merged_peak_37011	117.066	-1.25501	down	2.11065e-09	Armh2	-78825	ENSMUSG00000085861	Intron (ENSMUST00000238974.1/ENSMUSG00000036006.20, intron 1 of 13)	chr13	24661606	24662407	24741232	24746592	5361
samples_merged_peak_32770	207.831	-1.01123	down	2.26429e-09	Vti1b	15302	ENSMUSG00000021124	Exon (ENSMUST00000055262.12/ENSMUSG00000021124.13, exon 6 of 6)	chr12	79156564	79157365	79156017	79172667	16651
samples_merged_peak_148589	217.067	-1.11272	down	2.32942e-09	Gm22243	-23172	ENSMUSG00000095467	Distal Intergenic	chr9	115434525	115435326	115411234	115411353	120
samples_merged_peak_115882	284.302	-1.0107	down	2.40521e-09	Kl	-59930	ENSMUSG00000058488	Distal Intergenic	chr5	150891876	150892677	150952607	150993817	41211
samples_merged_peak_33614	197.576	-1.00692	down	2.48793e-09	Jdp2	13288	ENSMUSG00000034271	Intron (ENSMUST00000177587.8/ENSMUSG00000034271.16, intron 2 of 3)	chr12	85612315	85613116	85599027	85639878	40852
samples_merged_peak_116964	192.905	-1.01503	down	3.04008e-09	1700012A03Rik	-110477	ENSMUSG00000029766	Distal Intergenic	chr6	31939007	31939808	32050285	32058915	8631
samples_merged_peak_60925	170.31	-1.03817	down	3.13066e-09	Dop1b	38345	ENSMUSG00000022946	Intron (ENSMUST00000045004.10/ENSMUSG00000022946.10, intron 7 of 36)	chr16	93750249	93751050	93711904	93810590	98687
samples_merged_peak_47354	151.953	-1.07874	down	3.34728e-09	Htr2a	-404820	ENSMUSG00000034997	Distal Intergenic	chr14	74235219	74236020	74640840	74709494	68655
samples_merged_peak_105600	158.924	-1.05401	down	3.41995e-09	Nppa	5831	ENSMUSG00000041616	3' UTR	chr4	148006553	148007354	148000722	148002079	1358
samples_merged_peak_35194	117.52	-1.19867	down	3.6805e-09	Zfp839	11981	ENSMUSG00000021271	Intron (ENSMUST00000170060.3/ENSMUSG00000021271.5, intron 3 of 7)	chr12	110862260	110863061	110850279	110869996	19718
samples_merged_peak_78817	121.106	-1.35062	down	3.7471e-09	Mir6419	2804	ENSMUSG00000099161	Intron (ENSMUST00000028080.11/ENSMUSG00000053702.16, intron 3 of 6)	chr2	17566318	17567119	17563514	17563626	113
samples_merged_peak_132385	212.471	-1.05227	down	4.1544e-09	Tmem265	-3076	ENSMUSG00000106715	Exon (ENSMUST00000187040.6/ENSMUSG00000053877.12, exon 32 of 34)	chr7	127557513	127558314	127561390	127566940	5551
samples_merged_peak_130748	175.365	-1.10624	down	4.58335e-09	Tub	15032	ENSMUSG00000031028	Exon (ENSMUST00000033341.11/ENSMUSG00000031028.14, exon 7 of 12)	chr7	109025857	109026658	109010825	109034460	23636
samples_merged_peak_54664	103.971	-1.3406	down	4.96214e-09	Slc38a1	-15657	ENSMUSG00000023169	Distal Intergenic	chr15	96658570	96659371	96571418	96642913	71496
samples_merged_peak_108642	128.954	-1.25076	down	5.12532e-09	Cc2d2a	22560	ENSMUSG00000039765	Exon (ENSMUST00000048150.14/ENSMUSG00000039765.15, exon 10 of 40)	chr5	43684906	43685707	43662346	43740972	78627
samples_merged_peak_14397	159.648	-1.15616	down	5.22623e-09	Susd2	-48981	ENSMUSG00000006342	Intron (ENSMUST00000001712.7/ENSMUSG00000020196.10, intron 28 of 36)	chr10	75692972	75693773	75636706	75643991	7286
samples_merged_peak_85440	138.656	-1.1751	down	5.6999e-09	Slc24a5	-488268	ENSMUSG00000035183	Intron (ENSMUST00000103241.7/ENSMUSG00000027200.17, intron 5 of 20)	chr2	124579055	124579856	125068124	125088677	20554
samples_merged_peak_82406	85.4894	-1.51271	down	5.6999e-09	Cers6	52532	ENSMUSG00000027035	Intron (ENSMUST00000028426.8/ENSMUSG00000027035.10, intron 1 of 9)	chr2	68913973	68914774	68861441	69114282	252842
samples_merged_peak_80256	163.478	-1.13352	down	6.42343e-09	Usp20	67094	ENSMUSG00000026854	Intron (ENSMUST00000073879.11/ENSMUSG00000075415.13, intron 9 of 13)	chr2	31049373	31050174	30982279	31023586	41308
samples_merged_peak_123512	138.493	-1.09875	down	6.7805e-09	Hebp1	10798	ENSMUSG00000042770	Intron (ENSMUST00000045855.8/ENSMUSG00000042770.8, intron 1 of 3)	chr6	135156616	135157417	135137522	135168215	30694
samples_merged_peak_17822	197.373	-1.03542	down	6.81814e-09	Mirlet7i	87403	ENSMUSG00000065406	Intron (ENSMUST00000161487.7/ENSMUSG00000034613.12, intron 6 of 8)	chr10	122897520	122898321	122985640	122985724	85
samples_merged_peak_10380	123.694	-1.45418	down	7.85623e-09	Cd34	2749	ENSMUSG00000016494	Intron (ENSMUST00000016638.7/ENSMUSG00000016494.9, intron 1 of 7)	chr1	194941568	194942369	194938819	194961279	22461
samples_merged_peak_99981	86.1627	-1.4448	down	8.80007e-09	Frrs1l	-57801	ENSMUSG00000045589	Intron (ENSMUST00000095076.9/ENSMUSG00000028434.12, intron 15 of 25)	chr4	57048192	57048993	56957173	56990391	33219
samples_merged_peak_138967	152.077	-1.15275	down	9.52244e-09	Mir140	4906	ENSMUSG00000065439	Exon (ENSMUST00000166615.2/ENSMUSG00000031930.11, exon 22 of 24)	chr8	107556150	107556951	107551244	107551313	70
samples_merged_peak_45910	246.102	-1.09252	down	9.69207e-09	Gjb6	-27048	ENSMUSG00000040055	Distal Intergenic	chr14	57160659	57161460	57123303	57133611	10309
samples_merged_peak_126587	85.1374	-1.35961	down	1.05213e-08	Zfp819	3041	ENSMUSG00000055102	Intron (ENSMUST00000120935.1/ENSMUSG00000055102.15, intron 1 of 3)	chr7	43610210	43611011	43607169	43618285	11117
samples_merged_peak_143653	148.134	-1.08956	down	1.05956e-08	Cadm1	95018	ENSMUSG00000032076	Intron (ENSMUST00000114548.7/ENSMUSG00000032076.20, intron 1 of 9)	chr9	47625191	47625992	47530173	47858115	327943
samples_merged_peak_133167	88.4464	-1.5371	down	1.12947e-08	Bnip3	-6585	ENSMUSG00000078566	Distal Intergenic	chr7	138916091	138916892	138890836	138909506	18671
samples_merged_peak_111955	131.15	-1.20636	down	1.32067e-08	Aym1	40373	ENSMUSG00000053873	Distal Intergenic	chr5	113397667	113398468	113357294	113357821	528
samples_merged_peak_147595	159.859	-1.15774	down	1.45669e-08	Cpne4	81777	ENSMUSG00000032564	Intron (ENSMUST00000098443.8/ENSMUSG00000032564.16, intron 4 of 5)	chr9	104629063	104629864	104547286	105034544	487259
samples_merged_peak_81741	215.718	-1.19779	down	1.47411e-08	Nmi	3323	ENSMUSG00000026946	Intron (ENSMUST00000028314.8/ENSMUSG00000026946.9, intron 1 of 7)	chr2	51969100	51969901	51948487	51973224	24738
samples_merged_peak_147844	183.511	-1.04121	down	1.48708e-08	Zmynd10	599	ENSMUSG00000010044	Promoter	chr9	107547897	107548698	107547298	107551319	4022
samples_merged_peak_29715	99.4836	-1.31685	down	1.88479e-08	Cenpo	-16448	ENSMUSG00000020652	Intron (ENSMUST00000085814.4/ENSMUSG00000020647.10, intron 21 of 22)	chr12	4250742	4251543	4197822	4234294	36473
samples_merged_peak_33692	149.625	-1.0221	down	2.03229e-08	Gpatch2l	27170	ENSMUSG00000021254	Exon (ENSMUST00000221368.1/ENSMUSG00000021254.9, exon 8 of 10)	chr12	86269028	86269829	86241858	86291784	49927
samples_merged_peak_125599	94.885	-1.3069	down	2.07581e-08	Hnrnpul1	-16039	ENSMUSG00000040725	Intron (ENSMUST00000002677.10/ENSMUSG00000002602.16, intron 10 of 19)	chr7	25770796	25771597	25721165	25754757	33593
samples_merged_peak_17376	152.025	-1.08375	down	2.65726e-08	Mdm1	-1024	ENSMUSG00000020212	Distal Intergenic	chr10	118140007	118140808	118141832	118168997	27166
samples_merged_peak_62752	125.244	-1.09483	down	2.92035e-08	Prss33	1789	ENSMUSG00000049620	3' UTR	chr17	23833153	23833954	23833347	23835743	2397
samples_merged_peak_129420	151.664	-1.13578	down	3.07351e-08	Dlg2	344691	ENSMUSG00000052572	Intron (ENSMUST00000231777.2/ENSMUSG00000052572.19, intron 4 of 27)	chr7	90821922	90822723	90477231	92449247	1972017
samples_merged_peak_98592	170.406	-1.01616	down	3.32606e-08	Gabrr2	15951	ENSMUSG00000023267	Intron (ENSMUST00000108162.7/ENSMUSG00000023267.10, intron 3 of 8)	chr4	33078950	33079751	33062999	33095865	32867
samples_merged_peak_20042	110.072	-1.24539	down	4.17973e-08	Bod1	52110	ENSMUSG00000044502	Distal Intergenic	chr11	31618974	31619775	31665181	31671885	6705
samples_merged_peak_126150	114.321	-1.12764	down	4.28948e-08	Mir7050	20552	ENSMUSG00000098783	Distal Intergenic	chr7	31018964	31019765	31040258	31040317	60
samples_merged_peak_34762	125.216	-1.26231	down	4.49478e-08	Gm22120	8383	ENSMUSG00000093331	Distal Intergenic	chr12	105856609	105857410	105865724	105865793	70
samples_merged_peak_139427	180.036	-0.99811	down	4.51363e-08	Gabarapl2	-2923	ENSMUSG00000031950	Distal Intergenic	chr8	111936979	111937780	111940703	111953612	12910
samples_merged_peak_121534	122.965	-1.27688	down	4.56569e-08	Rad18	-44506	ENSMUSG00000030254	Exon (ENSMUST00000088373.10/ENSMUSG00000030257.16, exon 15 of 22)	chr6	112741192	112741993	112619850	112696686	76837
samples_merged_peak_63615	160.094	-1.04647	down	4.67898e-08	Brpf3	8786	ENSMUSG00000063952	Exon (ENSMUST00000004985.10/ENSMUSG00000063952.16, exon 3 of 13)	chr17	28809876	28810677	28801090	28839949	38860
samples_merged_peak_19945	113.659	-1.21606	down	5.34464e-08	Rtn4	-22741	ENSMUSG00000020458	Distal Intergenic	chr11	29669405	29670206	29692947	29744331	51385
samples_merged_peak_12963	131.586	-1.18887	down	5.47296e-08	Sim1	60836	ENSMUSG00000019913	Intron (ENSMUST00000020071.3/ENSMUSG00000019913.4, intron 9 of 10)	chr10	50955590	50956391	50894754	50989152	94399
samples_merged_peak_101988	88.3445	-1.38632	down	5.56567e-08	Elavl4	98882	ENSMUSG00000028546	Intron (ENSMUST00000106598.7/ENSMUSG00000028546.17, intron 1 of 6)	chr4	110252226	110253027	110203722	110351909	148188
samples_merged_peak_98090	140.394	-1.07831	down	5.69033e-08	Mir684-2	-6971	ENSMUSG00000105333	Distal Intergenic	chr4	11126325	11127126	11134097	11134182	86
samples_merged_peak_119291	88.3018	-1.26349	down	5.78642e-08	Kcmf1	22732	ENSMUSG00000055239	Intron (ENSMUST00000068697.10/ENSMUSG00000055239.10, intron 1 of 6)	chr6	72876446	72877247	72841114	72899979	58866
samples_merged_peak_114513	128.752	-1.12157	down	6.08382e-08	Adap1	-12083	ENSMUSG00000056413	3' UTR	chr5	139337705	139338506	139271876	139325622	53747
samples_merged_peak_10243	60.663	-1.66947	down	6.08991e-08	Syt14	58477	ENSMUSG00000016200	Intron (ENSMUST00000195354.5/ENSMUSG00000016200.14, intron 4 of 7)	chr1	192976497	192977298	192891233	193035775	144543
samples_merged_peak_15096	111.865	-1.16951	down	6.19898e-08	Creb3l3	9855	ENSMUSG00000035041	Exon (ENSMUST00000117422.1/ENSMUSG00000035041.8, exon 8 of 12)	chr10	81088218	81089019	81084324	81098874	14551
samples_merged_peak_126106	175.289	-1.01991	down	6.22023e-08	Krtdap	6794	ENSMUSG00000074199	Distal Intergenic	chr7	30794699	30795500	30787905	30791097	3193
samples_merged_peak_144655	131.697	-1.05367	down	6.38858e-08	Myo9a	15839	ENSMUSG00000039585	Intron (ENSMUST00000128341.1/ENSMUSG00000039585.15, intron 1 of 41)	chr9	59766735	59767536	59750896	59928866	177971
samples_merged_peak_34766	88.2995	-1.36232	down	6.77953e-08	Gm22120	-58558	ENSMUSG00000093331	Distal Intergenic	chr12	105924351	105925152	105865724	105865793	70
samples_merged_peak_18090	122.765	-1.15517	down	7.26458e-08	Inhbe	-6105	ENSMUSG00000047492	Intron (ENSMUST00000026472.9/ENSMUSG00000025405.9, intron 1 of 1)	chr10	127360516	127361317	127348857	127354411	5555
samples_merged_peak_133421	94.2764	-1.27696	down	7.70117e-08	Chid1	5142	ENSMUSG00000025512	Intron (ENSMUST00000153191.7/ENSMUSG00000025512.15, intron 1 of 12)	chr7	141533914	141534715	141493136	141539857	46722
samples_merged_peak_45237	153.694	-1.02189	down	7.77399e-08	Otx2	-181359	ENSMUSG00000021848	Distal Intergenic	chr14	48855178	48855979	48657677	48673819	16143
samples_merged_peak_45806	137.043	-1.05587	down	7.87531e-08	Ltb4r1	5964	ENSMUSG00000046908	Exon (ENSMUST00000170223.8/ENSMUSG00000022220.14, exon 18 of 26)	chr14	55771926	55772727	55765962	55768494	2533
samples_merged_peak_76083	57.365	-1.63122	down	7.87531e-08	Slit1	-28641	ENSMUSG00000025020	Exon (ENSMUST00000026150.14/ENSMUSG00000025154.15, exon 11 of 12)	chr19	41772306	41773107	41600257	41743665	143409
samples_merged_peak_95427	98.253	-1.38857	down	8.59418e-08	Vav3	-101094	ENSMUSG00000033721	Distal Intergenic	chr3	109238758	109239559	109340653	109685698	345046
samples_merged_peak_116414	118.742	-1.37724	down	8.7353e-08	Tmem229a	-8319	ENSMUSG00000048022	Distal Intergenic	chr6	24964616	24965417	24951141	24956297	5157
samples_merged_peak_20804	125.915	-1.10705	down	9.11661e-08	Timd4	23180	ENSMUSG00000055546	Intron (ENSMUST00000068877.6/ENSMUSG00000055546.6, intron 5 of 8)	chr11	46833980	46834781	46810800	46844332	33533
samples_merged_peak_46553	102.038	-1.25817	down	9.80211e-08	Pinx1	-13873	ENSMUSG00000021958	Distal Intergenic	chr14	63845690	63846491	63860364	63919855	59492
samples_merged_peak_86429	225.921	-0.998715	down	1.04602e-07	Btbd3	-374958	ENSMUSG00000062098	Distal Intergenic	chr2	137880806	137881607	138256565	138287422	30858
samples_merged_peak_29711	68.5722	-1.50864	down	1.15468e-07	Cenpo	-5670	ENSMUSG00000020652	Downstream (<=300bp)	chr12	4239964	4240765	4197822	4234294	36473
samples_merged_peak_147274	130.04	-1.09284	down	1.24567e-07	Esyt3	-27893	ENSMUSG00000037681	3' UTR	chr9	99386411	99387212	99309963	99358518	48556
samples_merged_peak_110961	157.571	-1.03438	down	1.31209e-07	Wdfy3	38435	ENSMUSG00000043940	Intron (ENSMUST00000053177.13/ENSMUSG00000043940.15, intron 2 of 66)	chr5	102030685	102031486	101832956	102069921	236966
samples_merged_peak_82995	123.208	-1.05634	down	1.41013e-07	Hoxd11	-1833	ENSMUSG00000042499	Distal Intergenic	chr2	74679689	74680490	74682323	74684168	1846
samples_merged_peak_78844	112.628	-1.05513	down	1.4681e-07	H2al2a	59941	ENSMUSG00000062651	Distal Intergenic	chr2	17936216	17937017	17996417	17996958	542
samples_merged_peak_140294	123.327	-1.44558	down	1.49225e-07	Car5a	12863	ENSMUSG00000025317	Intron (ENSMUST00000127664.1/ENSMUSG00000092329.1, intron 1 of 15)	chr8	121931240	121932041	121916126	121944904	28779
samples_merged_peak_150077	61.2268	-1.53772	down	1.55639e-07	Fundc1	-7340	ENSMUSG00000025040	Distal Intergenic	chrX	17579665	17580466	17556564	17572325	15762
samples_merged_peak_21892	90.815	-1.30581	down	1.58273e-07	Hand1	-66612	ENSMUSG00000037335	Distal Intergenic	chr11	57899430	57900231	57828705	57832818	4114
samples_merged_peak_59600	124.299	-2.88248	down	1.64141e-07	Col8a1	-147575	ENSMUSG00000068196	Distal Intergenic	chr16	57902312	57903113	57624258	57754737	130480
samples_merged_peak_37780	95.9241	-1.24407	down	1.66628e-07	Rreb1	-52754	ENSMUSG00000039087	Distal Intergenic	chr13	37772483	37773284	37826038	37952005	125968
samples_merged_peak_58646	113.426	-1.12376	down	1.68869e-07	Stfa3	-26365	ENSMUSG00000054905	Distal Intergenic	chr16	36481757	36482558	36450537	36455392	4856
samples_merged_peak_131916	131.382	-1.04108	down	2.27159e-07	Cacng3	-169549	ENSMUSG00000066189	Intron (ENSMUST00000064989.11/ENSMUSG00000052889.11, intron 5 of 16)	chr7	122500142	122500943	122670492	122769393	98902
samples_merged_peak_122876	70.1473	-1.5224	down	2.27786e-07	Dyrk4	22441	ENSMUSG00000030345	Exon (ENSMUST00000078521.6/ENSMUSG00000030345.16, exon 4 of 15)	chr6	126898597	126899398	126876020	126921839	45820
samples_merged_peak_7544	108.621	-1.33933	down	2.39574e-07	Ralgps2	18803	ENSMUSG00000026594	Intron (ENSMUST00000172057.7/ENSMUSG00000026594.14, intron 1 of 18)	chr1	156920022	156920823	156804166	156939626	135461
samples_merged_peak_23996	118.651	-1.10766	down	2.42916e-07	Abr	3143	ENSMUSG00000017631	Intron (ENSMUST00000072740.12/ENSMUSG00000017631.19, intron 1 of 22)	chr11	76567591	76568392	76416734	76571535	154802
samples_merged_peak_6907	121.303	-1.14018	down	2.48824e-07	Fam129a	9982	ENSMUSG00000026483	Intron (ENSMUST00000148810.7/ENSMUSG00000026483.13, intron 1 of 13)	chr1	151581355	151582156	151571373	151721939	150567
samples_merged_peak_102040	125.425	-1.08286	down	2.48945e-07	Gm12830	-35985	ENSMUSG00000055198	Distal Intergenic	chr4	114784936	114785737	114821722	114856166	34445
samples_merged_peak_9868	185.783	-1.16132	down	2.4896e-07	Tgfb2	197068	ENSMUSG00000039239	Distal Intergenic	chr1	186508120	186508921	186622792	186705989	83198
samples_merged_peak_135529	137.527	-1.0657	down	2.55464e-07	Tlr3	10963	ENSMUSG00000031639	Exon (ENSMUST00000034056.11/ENSMUSG00000031639.12, exon 6 of 7)	chr8	45398855	45399656	45395665	45410619	14955
samples_merged_peak_1807	130.832	-1.0144	down	2.60265e-07	Gls	-73550	ENSMUSG00000026103	Distal Intergenic	chr1	52306782	52307583	52163448	52233232	69785
samples_merged_peak_108793	73.9044	-1.52845	down	2.64791e-07	Ccdc149	11616	ENSMUSG00000045790	Intron (ENSMUST00000198008.4/ENSMUSG00000045790.10, intron 1 of 4)	chr5	52459104	52459905	52374651	52471521	96871
samples_merged_peak_99598	121.152	-1.19235	down	2.68207e-07	Sec61b	261985	ENSMUSG00000053317	Distal Intergenic	chr4	47736643	47737444	47474658	47483242	8585
samples_merged_peak_47047	125.544	-1.05587	down	2.72336e-07	Bin3	10542	ENSMUSG00000022089	Intron (ENSMUST00000022680.8/ENSMUSG00000022089.9, intron 1 of 8)	chr14	70110647	70111448	70100105	70138206	38102
samples_merged_peak_105417	77.8427	-1.29374	down	2.88424e-07	Kazn	-16146	ENSMUSG00000040606	Distal Intergenic	chr4	142255547	142256348	142139240	142239401	100162
samples_merged_peak_65307	98.4187	-1.2426	down	2.9091e-07	Cnpy3	7037	ENSMUSG00000023973	Intron (ENSMUST00000059844.12/ENSMUSG00000023973.13, intron 2 of 5)	chr17	46744376	46745177	46735705	46752214	16510
samples_merged_peak_29471	125.791	-1.09357	down	2.99764e-07	Tbcd	7388	ENSMUSG00000039230	Exon (ENSMUST00000103013.9/ENSMUSG00000039230.14, exon 3 of 39)	chr11	121459337	121460138	121451949	121617164	165216
samples_merged_peak_3856	92.2841	-1.16562	down	3.24874e-07	Armc9	47572	ENSMUSG00000062590	Exon (ENSMUST00000113309.8/ENSMUSG00000062590.13, exon 17 of 25)	chr1	86202370	86203171	86154798	86278284	123487
samples_merged_peak_27970	136.9	-1.06652	down	3.76233e-07	Abca6	6799	ENSMUSG00000044749	Exon (ENSMUST00000044003.13/ENSMUSG00000044749.13, exon 6 of 39)	chr11	110244176	110244977	110176820	110251776	74957
samples_merged_peak_40231	97.5957	-1.177	down	3.82403e-07	Slc12a7	5980	ENSMUSG00000017756	Intron (ENSMUST00000017900.8/ENSMUSG00000017756.9, intron 1 of 23)	chr13	73769677	73770478	73763697	73816754	53058
samples_merged_peak_44293	89.148	-1.1369	down	3.86498e-07	Dcp1a	-223191	ENSMUSG00000021962	Intron (ENSMUST00000112250.5/ENSMUSG00000015968.18, intron 3 of 46)	chr14	30255620	30256421	30479612	30527063	47452
samples_merged_peak_135759	123.8	-1.09954	down	3.88101e-07	Aga	-172016	ENSMUSG00000031521	Distal Intergenic	chr8	53338910	53339711	53511727	53523338	11612
samples_merged_peak_41551	150.415	-1.04637	down	3.91984e-07	Zfp366	33332	ENSMUSG00000050919	Intron (ENSMUST00000056558.9/ENSMUSG00000050919.9, intron 1 of 4)	chr13	99218155	99218956	99184823	99250656	65834
samples_merged_peak_124555	109.039	-1.25586	down	3.98315e-07	Ncr1	-16781	ENSMUSG00000062524	Distal Intergenic	chr7	4320142	4320943	4337724	4345164	7441
samples_merged_peak_39804	147.159	-1.02379	down	4.08392e-07	Dapk1	72290	ENSMUSG00000021559	Intron (ENSMUST00000226059.1/ENSMUSG00000021559.14, intron 2 of 26)	chr13	60674237	60675038	60601947	60763191	161245
samples_merged_peak_38668	160.289	-1.13532	down	4.2353e-07	Kif13a	17667	ENSMUSG00000021375	Intron (ENSMUST00000056978.7/ENSMUSG00000021375.11, intron 2 of 37)	chr13	46911250	46912051	46749087	46929718	180632
samples_merged_peak_48268	157.346	-1.00056	down	4.53075e-07	Ednrb	-134190	ENSMUSG00000022122	Distal Intergenic	chr14	103978592	103979393	103814625	103844402	29778
samples_merged_peak_24698	121.738	-1.32477	down	4.65977e-07	Tmem132e	-38805	ENSMUSG00000020701	Distal Intergenic	chr11	82349294	82350095	82388900	82446332	57433
samples_merged_peak_124532	121.573	-1.10942	down	4.75621e-07	Leng8	-2337	ENSMUSG00000035545	3' UTR	chr7	4133911	4134712	4137049	4148177	11129
samples_merged_peak_105208	106.511	-1.09984	down	4.91174e-07	Mfap2	4655	ENSMUSG00000060572	3' UTR	chr4	141015073	141015874	141010418	141015984	5567
samples_merged_peak_105710	98.4708	-1.08602	down	5.81729e-07	Pex14	30310	ENSMUSG00000028975	Intron (ENSMUST00000103217.10/ENSMUSG00000028975.16, intron 2 of 8)	chr4	149068765	149069566	148960535	149099876	139342
samples_merged_peak_110375	147.582	-1.1159	down	6.43475e-07	Sowahb	109988	ENSMUSG00000045314	Intron (ENSMUST00000113055.8/ENSMUSG00000029381.16, intron 4 of 10)	chr5	92934233	92935034	93041123	93045022	3900
samples_merged_peak_72108	108.322	-1.15553	down	6.99591e-07	Lipg	-12552	ENSMUSG00000053846	Distal Intergenic	chr18	74973815	74974616	74939322	74961263	21942
samples_merged_peak_60350	65.9468	-1.45717	down	7.30351e-07	Tiam1	276685	ENSMUSG00000002489	Intron (ENSMUST00000163370.7/ENSMUSG00000002489.16, intron 7 of 27)	chr16	89866283	89867084	89787111	90143769	356659
samples_merged_peak_150623	56.8904	-1.70554	down	7.76378e-07	Gpc4	55197	ENSMUSG00000031119	Intron (ENSMUST00000033450.2/ENSMUSG00000031119.4, intron 1 of 8)	chrX	52109254	52110055	52053021	52165252	112232
samples_merged_peak_7424	110.484	-1.05151	down	8.50502e-07	Qsox1	-47314	ENSMUSG00000033684	Exon (ENSMUST00000138762.7/ENSMUSG00000033671.18, exon 35 of 38)	chr1	155860203	155861004	155778158	155812889	34732
samples_merged_peak_38334	140.655	-1.00715	down	8.77064e-07	Jarid2	-298303	ENSMUSG00000038518	Distal Intergenic	chr13	44431670	44432471	44730774	44921643	190870
samples_merged_peak_75599	82.3385	-1.2269	down	8.7847e-07	Htr7	41859	ENSMUSG00000024798	Intron (ENSMUST00000164639.7/ENSMUSG00000024798.15, intron 1 of 2)	chr19	36014713	36015514	35958734	36057373	98640
samples_merged_peak_10830	114.525	-1.06857	down	8.80369e-07	Rab32	6740	ENSMUSG00000019832	Exon (ENSMUST00000019974.4/ENSMUSG00000019832.5, exon 2 of 3)	chr10	10550724	10551525	10545002	10558265	13264
samples_merged_peak_88550	136.152	-1.23019	down	9.50653e-07	Elmo2	18619	ENSMUSG00000017670	Intron (ENSMUST00000103091.8/ENSMUSG00000017670.16, intron 8 of 20)	chr2	165307059	165307860	165288031	165326479	38449
samples_merged_peak_69053	115.366	-1.10713	down	9.53038e-07	Zfp521	473938	ENSMUSG00000024420	Distal Intergenic	chr18	13498048	13498849	13687013	13972787	285775
samples_merged_peak_105154	121.743	-1.07381	down	9.61619e-07	Gm23045	-3824	ENSMUSG00000095878	Distal Intergenic	chr4	140688072	140688873	140692697	140692792	96
samples_merged_peak_108786	62.2961	-1.34044	down	9.71704e-07	Ccdc149	51736	ENSMUSG00000045790	Intron (ENSMUST00000198008.4/ENSMUSG00000045790.10, intron 4 of 4)	chr5	52418984	52419785	52374651	52471521	96871
samples_merged_peak_84116	99.2852	-1.05549	down	9.97028e-07	Accsl	-7729	ENSMUSG00000075023	Distal Intergenic	chr2	93876886	93877687	93855361	93869157	13797
samples_merged_peak_131112	98.589	-1.17546	down	9.97028e-07	Arntl	-26615	ENSMUSG00000055116	Distal Intergenic	chr7	113180049	113180850	113207465	113314126	106662
samples_merged_peak_129170	102.392	-1.1129	down	1.10481e-06	Rab38	-739	ENSMUSG00000030559	Promoter	chr7	88428733	88429534	88430273	88491572	61300
samples_merged_peak_131755	112.89	-1.18186	down	1.10481e-06	Otoa	75599	ENSMUSG00000034990	Intron (ENSMUST00000047025.14/ENSMUSG00000034990.15, intron 27 of 28)	chr7	121158921	121159722	121083322	121163097	79776
samples_merged_peak_103016	111.382	-1.1295	down	1.15933e-06	Dnali1	7916	ENSMUSG00000042707	Intron (ENSMUST00000036383.3/ENSMUSG00000042707.6, intron 5 of 5)	chr4	125056986	125057787	125055338	125065703	10366
samples_merged_peak_65014	125.193	-1.07941	down	1.20111e-06	Ankrd66	6116	ENSMUSG00000096140	Intron (ENSMUST00000178772.2/ENSMUSG00000096140.2, intron 2 of 2)	chr17	43536722	43537523	43534188	43543639	9452
samples_merged_peak_119367	77.1196	-1.24427	down	1.31697e-06	4931417E11Rik	-301840	ENSMUSG00000056197	Distal Intergenic	chr6	73771507	73772308	73468573	73469667	1095
samples_merged_peak_8788	112.998	-1.01674	down	1.55471e-06	Slamf9	-4741	ENSMUSG00000026548	Distal Intergenic	chr1	172469816	172470617	172475358	172478575	3218
samples_merged_peak_150624	59.2648	-1.76732	down	1.64905e-06	Gpc4	54028	ENSMUSG00000031119	Intron (ENSMUST00000033450.2/ENSMUSG00000031119.4, intron 1 of 8)	chrX	52110423	52111224	52053021	52165252	112232
samples_merged_peak_22017	188.976	-1.00592	down	1.79108e-06	Btnl10	-6043	ENSMUSG00000020490	Distal Intergenic	chr11	58911064	58911865	58917908	58926965	9058
samples_merged_peak_76976	68.129	-1.24758	down	2.06153e-06	Smndc1	-12976	ENSMUSG00000025024	Distal Intergenic	chr19	53403554	53404355	53379396	53390578	11183
samples_merged_peak_46405	81.6331	-1.1229	down	2.14754e-06	Dleu7	43426	ENSMUSG00000048281	Distal Intergenic	chr14	62248736	62249537	62276231	62292963	16733
samples_merged_peak_148829	94.5086	-1.11138	down	2.41032e-06	Itga9	-47614	ENSMUSG00000039115	Exon (ENSMUST00000084820.5/ENSMUSG00000038708.10, exon 15 of 24)	chr9	118558275	118559076	118606690	118901003	294314
samples_merged_peak_82400	93.4685	-1.13753	down	2.52993e-06	Cers6	5552	ENSMUSG00000027035	Intron (ENSMUST00000028426.8/ENSMUSG00000027035.10, intron 1 of 9)	chr2	68866993	68867794	68861441	69114282	252842
samples_merged_peak_137646	56.2171	-1.47924	down	2.66588e-06	Gpt2	24148	ENSMUSG00000031700	Intron (ENSMUST00000034136.11/ENSMUSG00000031700.11, intron 7 of 11)	chr8	85516724	85517525	85492576	85527560	34985
samples_merged_peak_54835	122.831	-1.03186	down	2.6818e-06	Lalba	5800	ENSMUSG00000022991	3' UTR	chr15	98476120	98476921	98480400	98482721	2322
samples_merged_peak_129682	88.1501	-1.15523	down	2.78909e-06	Pak1	9326	ENSMUSG00000030774	Intron (ENSMUST00000206984.1/ENSMUSG00000030774.13, intron 1 of 14)	chr7	97797867	97798668	97788541	97912381	123841
samples_merged_peak_26365	93.0235	-1.15997	down	2.84178e-06	Ccr7	-23636	ENSMUSG00000037944	Distal Intergenic	chr11	99178713	99179514	99144196	99155077	10882
samples_merged_peak_143663	84.5117	-1.11384	down	2.84822e-06	Cadm1	131204	ENSMUSG00000032076	Intron (ENSMUST00000114548.7/ENSMUSG00000032076.20, intron 1 of 9)	chr9	47661377	47662178	47530173	47858115	327943
samples_merged_peak_10728	93.9332	-1.0628	down	3.01415e-06	Ust	23766	ENSMUSG00000047712	Intron (ENSMUST00000061601.8/ENSMUSG00000047712.8, intron 1 of 7)	chr10	8494258	8495059	8204809	8518825	314017
samples_merged_peak_47152	117.418	-1.03255	down	3.29941e-06	Dok2	41151	ENSMUSG00000022102	Distal Intergenic	chr14	70815455	70816256	70774304	70778495	4192
samples_merged_peak_102037	86.0311	-1.17851	down	3.37118e-06	Gm12830	-115903	ENSMUSG00000055198	Distal Intergenic	chr4	114705018	114705819	114821722	114856166	34445
samples_merged_peak_35153	92.6733	-1.06627	down	3.43752e-06	Dync1h1	21564	ENSMUSG00000018707	Intron (ENSMUST00000018851.13/ENSMUSG00000018707.13, intron 11 of 76)	chr12	110623016	110623817	110601452	110666945	65494
samples_merged_peak_34203	93.4057	-1.0211	down	3.63096e-06	Tdp1	7919	ENSMUSG00000021177	Intron (ENSMUST00000153627.7/ENSMUSG00000021177.16, intron 2 of 15)	chr12	99892456	99893257	99884537	99955219	70683
samples_merged_peak_101473	98.4858	-1.12041	down	3.65666e-06	Sgip1	-149958	ENSMUSG00000028524	Distal Intergenic	chr4	102609376	102610177	102760135	102973628	213494
samples_merged_peak_144005	112.878	-1.12491	down	4.02425e-06	AI593442	86	ENSMUSG00000078307	Promoter	chr9	52678893	52679694	52673042	52679780	6739
samples_merged_peak_24271	72.9307	-1.27804	down	4.04075e-06	Foxn1	-1918	ENSMUSG00000002057	Distal Intergenic	chr11	78388476	78389277	78357577	78386558	28982
samples_merged_peak_38275	65.3945	-1.35937	down	4.50145e-06	Cd83	101936	ENSMUSG00000015396	Distal Intergenic	chr13	43886711	43887512	43784775	43803132	18358
samples_merged_peak_41563	114.734	-0.995977	down	4.56842e-06	Ptcd2	10106	ENSMUSG00000021650	Intron (ENSMUST00000022153.7/ENSMUSG00000021650.7, intron 4 of 9)	chr13	99333798	99334599	99319647	99344705	25059
samples_merged_peak_40229	103.251	-1.03503	down	5.00187e-06	Slc12a7	3284	ENSMUSG00000017756	Intron (ENSMUST00000017900.8/ENSMUSG00000017756.9, intron 1 of 23)	chr13	73766981	73767782	73763697	73816754	53058
samples_merged_peak_93156	100.074	-1.01769	down	5.19652e-06	Kirrel	60154	ENSMUSG00000041734	Intron (ENSMUST00000159976.7/ENSMUSG00000041734.15, intron 2 of 15)	chr3	87113792	87114593	87078593	87174747	96155
samples_merged_peak_110951	94.7516	-1.01006	down	5.67082e-06	Wdfy3	69613	ENSMUSG00000043940	Intron (ENSMUST00000053177.13/ENSMUSG00000043940.15, intron 3 of 66)	chr5	101999507	102000308	101832956	102069921	236966
samples_merged_peak_124543	66.2819	-1.31236	down	5.67082e-06	Lilra5	-11943	ENSMUSG00000070873	Distal Intergenic	chr7	4225010	4225811	4237754	4243463	5710
samples_merged_peak_46150	75.6246	-1.16379	down	5.78868e-06	Amer2	78171	ENSMUSG00000021986	Distal Intergenic	chr14	60451430	60452231	60373259	60388197	14939
samples_merged_peak_59321	45.2799	-1.70106	down	5.78868e-06	Bbx	-5197	ENSMUSG00000022641	Distal Intergenic	chr16	50437587	50438388	50191844	50432390	240547
samples_merged_peak_88358	76.6982	-1.23889	down	6.17956e-06	Ada	-7688	ENSMUSG00000017697	Distal Intergenic	chr2	163757927	163758728	163726584	163750239	23656
samples_merged_peak_65974	114.153	-1.00022	down	6.40796e-06	Rab5a	-3108	ENSMUSG00000017831	Distal Intergenic	chr17	53475325	53476126	53479234	53507680	28447
samples_merged_peak_69421	76.2538	-1.16614	down	6.48511e-06	Celf4	117613	ENSMUSG00000024268	Intron (ENSMUST00000115816.2/ENSMUSG00000024268.16, intron 2 of 12)	chr18	25635743	25636544	25477632	25754157	276526
samples_merged_peak_27749	100.62	-1.01936	down	6.68235e-06	Mir7223	105688	ENSMUSG00000098989	Intron (ENSMUST00000059595.10/ENSMUSG00000050965.14, intron 3 of 16)	chr11	108102536	108103337	107996848	107996916	69
samples_merged_peak_69006	84.9502	-1.08576	down	8.13648e-06	Cabyr	-8359	ENSMUSG00000024430	Intron (ENSMUST00000234255.1/ENSMUSG00000024424.15, intron 10 of 13)	chr18	12731162	12731963	12740322	12755260	14939
samples_merged_peak_99596	78.105	-1.04238	down	8.15482e-06	Sec61b	230995	ENSMUSG00000053317	Distal Intergenic	chr4	47705653	47706454	47474658	47483242	8585
samples_merged_peak_88245	94.6616	-1.01296	down	8.28361e-06	L3mbtl1	14577	ENSMUSG00000035576	Intron (ENSMUST00000035751.11/ENSMUSG00000035576.13, intron 8 of 22)	chr2	162958051	162958852	162943474	162974522	31049
samples_merged_peak_99469	85.0446	-1.06289	down	8.41205e-06	Gabbr2	166956	ENSMUSG00000039809	Intron (ENSMUST00000107749.3/ENSMUSG00000039809.10, intron 3 of 18)	chr4	46824116	46824917	46662305	46991873	329569
samples_merged_peak_91034	94.352	-1.06934	down	8.76845e-06	Cldn11	65815	ENSMUSG00000037625	Intron (ENSMUST00000091259.8/ENSMUSG00000069072.9, intron 7 of 7)	chr3	31215735	31216536	31149920	31164324	14405
samples_merged_peak_80664	92.8016	-1.1495	down	8.82538e-06	Garnl3	61079	ENSMUSG00000038860	Intron (ENSMUST00000102810.9/ENSMUSG00000038860.15, intron 2 of 28)	chr2	33069556	33070357	32986224	33131436	145213
samples_merged_peak_143123	75.1277	-1.13925	down	1.02465e-05	Gm27509	20471	ENSMUSG00000076355	Intron (ENSMUST00000114865.7/ENSMUSG00000032017.14, intron 1 of 20)	chr9	42840857	42841658	42862051	42862129	79
samples_merged_peak_30710	86.7837	-1.0429	down	1.05387e-05	Pik3cg	61595	ENSMUSG00000020573	Distal Intergenic	chr12	32146263	32147064	32174170	32208659	34490
samples_merged_peak_15560	94.4934	-1.00635	down	1.06583e-05	Ric8b	43726	ENSMUSG00000035620	Intron (ENSMUST00000038523.14/ENSMUSG00000035620.15, intron 4 of 9)	chr10	84961342	84962143	84917616	85016447	98832
samples_merged_peak_98886	81.6977	-1.11465	down	1.09363e-05	Aqp7	15080	ENSMUSG00000028427	Distal Intergenic	chr4	41032258	41033059	41033074	41048139	15066
samples_merged_peak_98275	69.6402	-1.26728	down	1.17073e-05	Cnbd1	106469	ENSMUSG00000073991	Intron (ENSMUST00000137780.1/ENSMUSG00000073991.4, intron 4 of 9)	chr4	19015256	19016057	18860454	19122526	262073
samples_merged_peak_123532	75.036	-1.20259	down	1.24216e-05	Gsg1	19078	ENSMUSG00000030206	3' UTR	chr6	135234472	135235273	135237326	135254351	17026
samples_merged_peak_61827	78.4019	-1.08008	down	1.25562e-05	Rsph3a	-6903	ENSMUSG00000073471	Distal Intergenic	chr17	7937910	7938711	7945614	7979824	34211
samples_merged_peak_148608	106.995	-1.15317	down	1.25893e-05	Gm22243	-125472	ENSMUSG00000095467	Distal Intergenic	chr9	115536825	115537626	115411234	115411353	120
samples_merged_peak_109623	80.4734	-1.02741	down	1.47658e-05	Corin	2902	ENSMUSG00000005220	Intron (ENSMUST00000167460.8/ENSMUSG00000005220.10, intron 1 of 21)	chr5	72500770	72501571	72300025	72504473	204449
samples_merged_peak_72554	76.0458	-1.17294	down	1.51918e-05	Ctdp1	-63818	ENSMUSG00000033323	Distal Intergenic	chr18	80533513	80534314	80407959	80469695	61737
samples_merged_peak_41558	72.8175	-1.04355	down	1.79489e-05	Ptcd2	37884	ENSMUSG00000021650	Distal Intergenic	chr13	99306020	99306821	99319647	99344705	25059
samples_merged_peak_86338	52.7838	-1.32372	down	1.80163e-05	Crls1	-4441	ENSMUSG00000027357	Intron (ENSMUST00000028831.14/ENSMUSG00000027353.14, intron 17 of 18)	chr2	132841424	132842225	132846666	132866785	20120
samples_merged_peak_39797	87.348	-1.07482	down	1.80893e-05	Dapk1	42441	ENSMUSG00000021559	Intron (ENSMUST00000226059.1/ENSMUSG00000021559.14, intron 2 of 26)	chr13	60644388	60645189	60601947	60763191	161245
samples_merged_peak_143673	90.5807	-1.06318	down	1.87759e-05	Cadm1	188590	ENSMUSG00000032076	Intron (ENSMUST00000114548.7/ENSMUSG00000032076.20, intron 1 of 9)	chr9	47718763	47719564	47530173	47858115	327943
samples_merged_peak_145094	52.2566	-1.27644	down	1.91176e-05	Iqch	96926	ENSMUSG00000037801	Intron (ENSMUST00000042322.10/ENSMUSG00000037801.13, intron 13 of 21)	chr9	63504766	63505567	63421455	63602493	181039
samples_merged_peak_119377	96.5252	-1.04585	down	1.9783e-05	Lrrtm1	92616	ENSMUSG00000060780	Intron (ENSMUST00000160894.7/ENSMUSG00000063063.12, intron 8 of 19)	chr6	77335313	77336114	77242697	77245517	2821
samples_merged_peak_90236	93.5021	-0.996652	down	2.02376e-05	Zfp704	175237	ENSMUSG00000040209	3' UTR	chr3	9434047	9434848	9427020	9610085	183066
samples_merged_peak_83413	68.709	-1.13173	down	2.04108e-05	Gm25972	-60854	ENSMUSG00000093115	Distal Intergenic	chr2	84088400	84089201	84150055	84150155	101
samples_merged_peak_124336	94.0327	-1.02471	down	2.16903e-05	Tmtc1	-116500	ENSMUSG00000030306	Distal Intergenic	chr6	148560889	148561690	148232430	148444389	211960
samples_merged_peak_54562	74.0789	-1.3264	down	2.27431e-05	Ano6	29452	ENSMUSG00000064210	Intron (ENSMUST00000071874.7/ENSMUSG00000064210.7, intron 1 of 19)	chr15	95820295	95821096	95790843	95974751	183909
samples_merged_peak_145279	91.9914	-1.09386	down	2.30374e-05	Megf11	138738	ENSMUSG00000036466	Intron (ENSMUST00000093829.8/ENSMUSG00000036466.17, intron 4 of 22)	chr9	64524364	64525165	64385626	64709205	323580
samples_merged_peak_105413	69.3511	-1.1891	down	2.44286e-05	Kazn	3435	ENSMUSG00000040606	Intron (ENSMUST00000036476.9/ENSMUSG00000040606.13, intron 1 of 7)	chr4	142235165	142235966	142139240	142239401	100162
samples_merged_peak_44331	80.379	-1.07399	down	2.53733e-05	Tkt	-25560	ENSMUSG00000021957	3' UTR	chr14	30522770	30523571	30549131	30574720	25590
samples_merged_peak_3686	67.6656	-1.08896	down	2.59438e-05	Pid1	23582	ENSMUSG00000045658	5' UTR	chr1	84339797	84340598	84036296	84364180	327885
samples_merged_peak_98686	74.8126	-1.03861	down	2.67486e-05	Akirin2	-117156	ENSMUSG00000028291	Distal Intergenic	chr4	34432980	34433781	34550937	34566908	15972
samples_merged_peak_132037	96.6651	-1.04663	down	2.76798e-05	Kdm8	-12831	ENSMUSG00000030752	Distal Intergenic	chr7	125431044	125431845	125444676	125462269	17594
samples_merged_peak_12102	90.9808	-1.12108	down	2.8685e-05	Hdac2	-81673	ENSMUSG00000019777	Distal Intergenic	chr10	36892070	36892871	36974544	37001889	27346
samples_merged_peak_110976	84.716	-1.04002	down	3.17595e-05	Wdfy3	-1925	ENSMUSG00000043940	Distal Intergenic	chr5	102071846	102072647	101832956	102069921	236966
samples_merged_peak_87039	69.9261	-1.27517	down	3.28118e-05	Angpt4	-12071	ENSMUSG00000027460	Distal Intergenic	chr2	151898338	151899139	151911210	151945337	34128
samples_merged_peak_71289	49.9972	-1.2235	down	3.32114e-05	Adrb2	-51296	ENSMUSG00000045730	Distal Intergenic	chr18	62231255	62232056	62177816	62179959	2144
samples_merged_peak_12104	445.574	-1.20509	down	3.34856e-05	Hdac2	-56921	ENSMUSG00000019777	Distal Intergenic	chr10	36916822	36917623	36974544	37001889	27346
samples_merged_peak_152177	78.3734	-1.00678	down	3.35899e-05	Tmem164	-27036	ENSMUSG00000047045	Distal Intergenic	chrX	142653569	142654370	142681406	142843494	162089
samples_merged_peak_121539	51.4611	-1.28021	down	3.54007e-05	Rad18	-84766	ENSMUSG00000030254	Intron (ENSMUST00000088373.10/ENSMUSG00000030257.16, intron 4 of 21)	chr6	112781452	112782253	112619850	112696686	76837
samples_merged_peak_16385	86.7927	-1.04131	down	3.80018e-05	Btg1	-5146	ENSMUSG00000036478	Distal Intergenic	chr10	96611059	96611860	96617006	96622809	5804
samples_merged_peak_32776	57.5408	-1.1841	down	3.82728e-05	Rdh12	40499	ENSMUSG00000021123	Exon (ENSMUST00000021547.7/ENSMUSG00000066440.5, exon 32 of 42)	chr12	79249413	79250214	79208914	79222665	13752
samples_merged_peak_23822	52.0126	-1.36427	down	3.99489e-05	Pitpna	-1229	ENSMUSG00000017781	Distal Intergenic	chr11	75586067	75586868	75588097	75628804	40708
samples_merged_peak_139698	54.7518	-1.30255	down	4.02709e-05	Atmin	-2343	ENSMUSG00000047388	3' UTR	chr8	116940249	116941050	116943393	116960445	17053
samples_merged_peak_120349	107.974	-1.03371	down	4.21655e-05	Plxna1	-67942	ENSMUSG00000030084	Intron (ENSMUST00000113550.5/ENSMUSG00000030086.16, intron 4 of 6)	chr6	89430562	89431363	89316314	89362620	46307
samples_merged_peak_148621	116.331	-1.0082	down	4.78458e-05	Gm22243	-245791	ENSMUSG00000095467	Distal Intergenic	chr9	115657144	115657945	115411234	115411353	120
samples_merged_peak_144441	58.4059	-1.1195	down	4.92319e-05	Arid3b	24520	ENSMUSG00000004661	Intron (ENSMUST00000164010.7/ENSMUSG00000004661.15, intron 2 of 4)	chr9	57811472	57812273	57790353	57836793	46441
samples_merged_peak_25110	74.1064	-1.07319	down	4.98394e-05	Rnft1	2022	ENSMUSG00000020521	Exon (ENSMUST00000020827.6/ENSMUSG00000020521.7, exon 3 of 9)	chr11	86486679	86487480	86484657	86499025	14369
samples_merged_peak_47369	121.82	-1.04548	down	5.1025e-05	Esd	-42090	ENSMUSG00000021996	Intron (ENSMUST00000036653.4/ENSMUSG00000034997.5, intron 2 of 2)	chr14	74689406	74690207	74732297	74750765	18469
samples_merged_peak_110826	73.5922	-1.0276	down	5.14538e-05	Plac8	12281	ENSMUSG00000029322	Exon (ENSMUST00000031264.11/ENSMUSG00000029322.12, exon 3 of 5)	chr5	100559163	100559964	100553725	100572245	18521
samples_merged_peak_5904	57.5139	-1.21488	down	5.63443e-05	Pik3c2b	38514	ENSMUSG00000026447	Exon (ENSMUST00000077730.6/ENSMUSG00000026447.17, exon 13 of 33)	chr1	133084526	133085327	133046012	133108687	62676
samples_merged_peak_74658	58.161	-1.20138	down	6.41975e-05	Tmc1	-61519	ENSMUSG00000024749	Distal Intergenic	chr19	21015721	21016522	20783458	20954202	170745
samples_merged_peak_48271	77.4755	-1.00785	down	6.63096e-05	Ednrb	-183879	ENSMUSG00000022122	Distal Intergenic	chr14	104028281	104029082	103814625	103844402	29778
samples_merged_peak_129687	55.1637	-1.28558	down	7.72729e-05	Pak1	35569	ENSMUSG00000030774	Intron (ENSMUST00000206984.1/ENSMUSG00000030774.13, intron 1 of 14)	chr7	97824110	97824911	97788541	97912381	123841
samples_merged_peak_108790	64.0885	-1.03957	down	7.7461e-05	Ccdc149	37791	ENSMUSG00000045790	Intron (ENSMUST00000198008.4/ENSMUSG00000045790.10, intron 3 of 4)	chr5	52432929	52433730	52374651	52471521	96871
samples_merged_peak_58417	69.7689	-1.06032	down	8.79908e-05	Slc12a8	17379	ENSMUSG00000035506	5' UTR	chr16	33534707	33535508	33517328	33664135	146808
samples_merged_peak_41915	44.8415	-1.43378	down	8.79908e-05	Rgs7bp	78463	ENSMUSG00000021719	Intron (ENSMUST00000063551.6/ENSMUSG00000021719.9, intron 3 of 5)	chr13	104975666	104976467	104945904	105054930	109027
samples_merged_peak_38796	68.4211	-1.10833	down	0.000100034	Phf2	-2236	ENSMUSG00000038025	Distal Intergenic	chr13	48873355	48874156	48801750	48871119	69370
samples_merged_peak_49782	55.4809	-1.12783	down	0.000108903	Otulinl	-18445	ENSMUSG00000056069	Distal Intergenic	chr15	27700024	27700825	27655069	27681579	26511
samples_merged_peak_59104	55.6567	-1.22701	down	0.000124058	Ccdc80	7129	ENSMUSG00000022665	Intron (ENSMUST00000099498.9/ENSMUSG00000022665.15, intron 3 of 8)	chr16	45100741	45101542	45093612	45128077	34466
samples_merged_peak_105601	64.4072	-1.00198	down	0.000124492	Nppa	6824	ENSMUSG00000041616	Intron (ENSMUST00000137724.7/ENSMUSG00000029016.13, intron 22 of 22)	chr4	148007546	148008347	148000722	148002079	1358
samples_merged_peak_3357	81.6603	-1.08637	down	0.00012459	Mogat1	-3386	ENSMUSG00000012187	Intron (ENSMUST00000170511.2/ENSMUSG00000090486.2, intron 1 of 1)	chr1	78506982	78507783	78511169	78538173	27005
samples_merged_peak_59107	398.283	-2.22844	down	0.000125007	Ccdc80	16944	ENSMUSG00000022665	Intron (ENSMUST00000099498.9/ENSMUSG00000022665.15, intron 4 of 8)	chr16	45110556	45111357	45093612	45128077	34466
samples_merged_peak_102938	97.3712	-1.00951	down	0.000125046	Rragc	177126	ENSMUSG00000028646	Distal Intergenic	chr4	124094572	124095373	123917446	123936997	19552
samples_merged_peak_58806	72.5117	-1.01155	down	0.000127144	Popdc2	760	ENSMUSG00000022803	Promoter	chr16	38362969	38363770	38362209	38378216	16008
samples_merged_peak_92966	72.129	-1.08456	down	0.000148431	Fhdc1	36849	ENSMUSG00000041842	3' UTR	chr3	84442779	84443580	84442198	84480429	38232
samples_merged_peak_28953	57.9624	-1.1407	down	0.000169267	Timp2	-2937	ENSMUSG00000017466	Distal Intergenic	chr11	118358443	118359244	118301069	118355506	54438
samples_merged_peak_59530	69.645	-1.27225	down	0.000172364	Tbc1d23	22725	ENSMUSG00000022749	Exon (ENSMUST00000023431.7/ENSMUSG00000022749.8, exon 5 of 18)	chr16	57207978	57208779	57168862	57231504	62643
samples_merged_peak_98392	67.5108	-1.30584	down	0.00017348	Fut9	84623	ENSMUSG00000055373	Intron (ENSMUST00000084770.4/ENSMUSG00000055373.8, intron 1 of 2)	chr4	25714820	25715621	25609332	25800244	190913
samples_merged_peak_47356	43.7652	-1.38562	down	0.000189313	Htr2a	-385230	ENSMUSG00000034997	Distal Intergenic	chr14	74254809	74255610	74640840	74709494	68655
samples_merged_peak_99982	44.2648	-1.16841	down	0.000191168	Frrs1l	-59301	ENSMUSG00000045589	Intron (ENSMUST00000095076.9/ENSMUSG00000028434.12, intron 15 of 25)	chr4	57049692	57050493	56957173	56990391	33219
samples_merged_peak_78818	54.4196	-1.24391	down	0.000226672	Mir6419	8080	ENSMUSG00000099161	Intron (ENSMUST00000028080.11/ENSMUSG00000053702.16, intron 3 of 6)	chr2	17571594	17572395	17563514	17563626	113
samples_merged_peak_40162	51.8505	-1.33862	down	0.000227481	Irx4	-112570	ENSMUSG00000021604	Distal Intergenic	chr13	73147108	73147909	73260479	73269608	9130
samples_merged_peak_144001	52.3004	-1.17963	down	0.000244864	AI593442	16850	ENSMUSG00000078307	Distal Intergenic	chr9	52662129	52662930	52673042	52679780	6739
samples_merged_peak_83049	89.3739	-1.0085	down	0.000257161	Gm24574	-19022	ENSMUSG00000093242	Distal Intergenic	chr2	75639421	75640222	75659244	75659317	74
samples_merged_peak_98809	66.5341	-0.995771	down	0.000269164	Aco1	38300	ENSMUSG00000028405	Exon (ENSMUST00000102973.3/ENSMUSG00000028405.9, exon 11 of 21)	chr4	40181381	40182182	40143081	40198338	55258
samples_merged_peak_135402	73.8757	-1.06601	down	0.000271163	Micu3	-12559	ENSMUSG00000039478	Intron (ENSMUST00000118639.1/ENSMUSG00000031603.14, intron 1 of 2)	chr8	40294098	40294899	40307458	40384662	77205
samples_merged_peak_38684	63.2065	-1.04077	down	0.000286872	Kdm1b	3100	ENSMUSG00000038080	Intron (ENSMUST00000037025.15/ENSMUSG00000038080.17, intron 1 of 20)	chr13	47046599	47047400	47043499	47085279	41781
samples_merged_peak_60230	60.4767	-1.15606	down	0.000331796	App	-103874	ENSMUSG00000022892	Distal Intergenic	chr16	85277640	85278441	84949685	85173766	224082
samples_merged_peak_6195	51.3492	-1.11372	down	0.000340266	Nav1	99769	ENSMUSG00000009418	Intron (ENSMUST00000190298.7/ENSMUSG00000009418.16, intron 3 of 30)	chr1	135587535	135588336	135434580	135688105	253526
samples_merged_peak_76082	54.4519	-1.06795	down	0.000347677	Slit1	-27908	ENSMUSG00000025020	Intron (ENSMUST00000026150.14/ENSMUSG00000025154.15, intron 11 of 11)	chr19	41771573	41772374	41600257	41743665	143409
samples_merged_peak_117136	47.3474	-1.19304	down	0.000353717	Lrguk	-3816	ENSMUSG00000056215	Distal Intergenic	chr6	34024831	34025632	34029448	34134034	104587
samples_merged_peak_18036	40.3251	-1.53703	down	0.000355298	B4galnt1	-3868	ENSMUSG00000006731	Distal Intergenic	chr10	127160556	127161357	127165225	127172330	7106
samples_merged_peak_133489	52.0847	-1.01793	down	0.000355934	Krtap5-4	13660	ENSMUSG00000045236	Distal Intergenic	chr7	142317209	142318010	142303549	142304594	1046
samples_merged_peak_679	58.1478	-1.07251	down	0.000361045	Mir5103	117086	ENSMUSG00000092852	Distal Intergenic	chr1	34315312	34316113	34433121	34433199	79
samples_merged_peak_64389	55.7766	-1.05457	down	0.000368568	H2-Oa	-18688	ENSMUSG00000024334	Distal Intergenic	chr17	34072851	34073652	34092340	34095234	2895
samples_merged_peak_92096	48.2834	-1.20256	down	0.000374785	P2ry14	807	ENSMUSG00000036381	Promoter	chr3	59151884	59152685	59113855	59153492	39638
samples_merged_peak_107181	46.9933	-1.42149	down	0.000387008	Gm28022	170010	ENSMUSG00000098903	Intron (ENSMUST00000197992.1/ENSMUSG00000106379.1, intron 2 of 3)	chr5	23109100	23109901	23279866	23279911	46
samples_merged_peak_132653	60.5776	-1.01784	down	0.000430403	Wdr11	403476	ENSMUSG00000042055	Distal Intergenic	chr7	129995339	129996140	129591863	129635738	43876
samples_merged_peak_42411	50.4614	-1.06219	down	0.000458625	Ankrd55	-188790	ENSMUSG00000049985	Distal Intergenic	chr13	112098860	112099661	112288451	112384002	95552
samples_merged_peak_66009	48.8571	-1.08038	down	0.000477329	Pot1b	-5807	ENSMUSG00000024174	Distal Intergenic	chr17	55718431	55719232	55651951	55712624	60674
samples_merged_peak_116074	50.2304	-2.50138	down	0.000563375	Sem1	-1578	ENSMUSG00000042541	Distal Intergenic	chr6	6580236	6581037	6557294	6578658	21365
samples_merged_peak_129118	72.9184	-1.03412	down	0.000578604	Vmn2r78	-33618	ENSMUSG00000091962	Distal Intergenic	chr7	86880675	86881476	86915094	86955312	40219
samples_merged_peak_152815	45.4691	-1.16653	down	0.00059423	Prps2	-405838	ENSMUSG00000025742	Intron (ENSMUST00000238211.1/ENSMUSG00000049176.16, intron 1 of 16)	chrX	167788587	167789388	167346322	167382749	36428
samples_merged_peak_22793	80.717	-1.00019	down	0.000648549	Myh4	-9992	ENSMUSG00000057003	Distal Intergenic	chr11	67227236	67228037	67238029	67260446	22418
samples_merged_peak_40914	62.026	-1.13341	down	0.000649562	Mtx3	100140	ENSMUSG00000021704	Distal Intergenic	chr13	92944927	92945728	92844787	92858230	13444
samples_merged_peak_81745	46.4674	-1.0204	down	0.000694542	Nmi	-640	ENSMUSG00000026946	Promoter	chr2	51973864	51974665	51948487	51973224	24738
samples_merged_peak_93360	47.9822	-1.11097	down	0.000695635	Slc25a44	-7250	ENSMUSG00000050144	Distal Intergenic	chr3	88432389	88433190	88410498	88425139	14642
samples_merged_peak_98972	59.6481	-1.00306	down	0.000728465	Enho	3173	ENSMUSG00000028445	Intron (ENSMUST00000102963.9/ENSMUSG00000061322.15, intron 19 of 19)	chr4	41636350	41637151	41638144	41640324	2181
samples_merged_peak_20444	48.4836	-1.18016	down	0.000887735	Slit3	182655	ENSMUSG00000056427	Intron (ENSMUST00000069837.3/ENSMUSG00000056427.10, intron 4 of 35)	chr11	35303879	35304680	35121224	35708507	587284
samples_merged_peak_102038	35.287	-1.29676	down	0.000944567	Gm12830	-115240	ENSMUSG00000055198	Distal Intergenic	chr4	114705681	114706482	114821722	114856166	34445
samples_merged_peak_43672	55.3321	-1.00401	down	0.000973115	Vcl	55926	ENSMUSG00000021823	Exon (ENSMUST00000022369.8/ENSMUSG00000021823.10, exon 5 of 21)	chr14	20985324	20986125	20929398	21033676	104279
samples_merged_peak_74087	41.2298	-1.09783	down	0.00105248	Ptgdr2	-3613	ENSMUSG00000034117	Distal Intergenic	chr19	10932746	10933547	10937160	10942511	5352
samples_merged_peak_143586	51.8242	-1.11534	down	0.00114985	Apoa1	-17245	ENSMUSG00000032083	Exon (ENSMUST00000126865.7/ENSMUSG00000034135.15, exon 20 of 25)	chr9	46210534	46211335	46228580	46230466	1887
samples_merged_peak_130755	44.1572	-1.0071	down	0.0011724	Lmo1	41207	ENSMUSG00000036111	Distal Intergenic	chr7	109133199	109134000	109138572	109175207	36636
samples_merged_peak_29053	50.5689	-1.01769	down	0.00119066	Mir6934	-24522	ENSMUSG00000098704	Intron (ENSMUST00000036113.3/ENSMUSG00000039976.4, intron 3 of 11)	chr11	119178659	119179460	119154076	119154137	62
samples_merged_peak_8473	48.7799	-1.01154	down	0.0013116	Fcgr2b	20262	ENSMUSG00000026656	Distal Intergenic	chr1	170955484	170956285	170958617	170976547	17931
samples_merged_peak_70449	49.8278	-1.04789	down	0.00132759	Eno1b	-127184	ENSMUSG00000059040	Distal Intergenic	chr18	47917350	47918151	48045335	48048412	3078
samples_merged_peak_141059	49.6553	-1.03736	down	0.001333	Irf2bp2	-153256	ENSMUSG00000051495	Distal Intergenic	chr8	126747242	126748043	126588296	126593986	5691
samples_merged_peak_86428	61.6294	-0.997263	down	0.00136169	Btbd3	-386426	ENSMUSG00000062098	Distal Intergenic	chr2	137869338	137870139	138256565	138287422	30858
samples_merged_peak_71589	49.2304	-1.03251	down	0.00147073	Cidea	3818	ENSMUSG00000024526	Intron (ENSMUST00000025404.9/ENSMUSG00000024526.9, intron 1 of 4)	chr18	67347422	67348223	67343604	67367785	24182
samples_merged_peak_1272	53.4572	-1.00632	down	0.00147861	Tbc1d8	53067	ENSMUSG00000003134	Intron (ENSMUST00000054462.10/ENSMUSG00000003134.10, intron 2 of 19)	chr1	39424887	39425688	39371492	39478755	107264
samples_merged_peak_71877	45.6393	-1.23951	down	0.00163371	Tcf4	-71225	ENSMUSG00000053477	Distal Intergenic	chr18	69272120	69272921	69344146	69689079	344934
samples_merged_peak_72049	56.9935	-1.05234	down	0.0020321	Me2	9538	ENSMUSG00000024556	5' UTR	chr18	73805099	73805900	73769903	73815438	45536
samples_merged_peak_21798	51.9127	-1.03261	down	0.00212558	Nmur2	196807	ENSMUSG00000037393	Distal Intergenic	chr11	55843402	55844203	56024987	56041010	16024
samples_merged_peak_72496	468.402	-2.24409	down	0.00231972	Txnl4a	17306	ENSMUSG00000057130	3' UTR	chr18	80224101	80224902	80206795	80225855	19061
samples_merged_peak_16188	35.7848	-1.10204	down	0.00246505	Cradd	40083	ENSMUSG00000045867	Intron (ENSMUST00000220279.1/ENSMUSG00000045867.10, intron 1 of 1)	chr10	95283224	95284025	95174746	95324108	149363
samples_merged_peak_416	141.023	-1.17131	down	0.00279473	Rims1	281986	ENSMUSG00000041670	Intron (ENSMUST00000081544.12/ENSMUSG00000041670.17, intron 9 of 31)	chr1	22523207	22524008	22286251	22805994	519744
samples_merged_peak_6911	41.0479	-1.08914	down	0.0030584	Fam129a	14745	ENSMUSG00000026483	Intron (ENSMUST00000148810.7/ENSMUSG00000026483.13, intron 1 of 13)	chr1	151586118	151586919	151571373	151721939	150567
samples_merged_peak_102998	35.1389	-1.16221	down	0.00317125	Epha10	27079	ENSMUSG00000028876	Distal Intergenic	chr4	124907978	124908779	124880899	124886930	6032
samples_merged_peak_26395	45.9306	-1.01874	down	0.00317342	Eif1	4975	ENSMUSG00000035530	Distal Intergenic	chr11	100324860	100325661	100319885	100322096	2212
samples_merged_peak_60369	34.6329	-1.23481	down	0.00323448	Tiam1	198751	ENSMUSG00000002489	Intron (ENSMUST00000163370.7/ENSMUSG00000002489.16, intron 2 of 27)	chr16	89944217	89945018	89787111	90143769	356659
samples_merged_peak_134966	290.186	-1.48824	down	0.00348344	Dusp26	-152947	ENSMUSG00000039661	Distal Intergenic	chr8	30935723	30936524	31089471	31097047	7577
samples_merged_peak_135368	51.9985	-1.71642	down	0.00377218	AI429214	43671	ENSMUSG00000074384	Distal Intergenic	chr8	37037275	37038076	36993604	36995533	1930
samples_merged_peak_117558	24.5634	-1.23528	down	0.00385323	Kdm7a	-21558	ENSMUSG00000042599	Distal Intergenic	chr6	39228347	39229148	39136623	39206789	70167
samples_merged_peak_5071	51.6216	-1.00171	down	0.00390645	Cntnap5a	-1041146	ENSMUSG00000070695	Distal Intergenic	chr1	114642809	114643610	115684756	116587323	902568
samples_merged_peak_118123	33.9202	-1.03264	down	0.00429593	Cycs	17832	ENSMUSG00000063694	Distal Intergenic	chr6	50547905	50548706	50562563	50566538	3976
samples_merged_peak_143659	35.1052	-1.21303	down	0.00489163	Cadm1	109260	ENSMUSG00000032076	Intron (ENSMUST00000114548.7/ENSMUSG00000032076.20, intron 1 of 9)	chr9	47639433	47640234	47530173	47858115	327943
samples_merged_peak_72048	376.685	-1.50798	down	0.00695739	Me2	15006	ENSMUSG00000024556	Intron (ENSMUST00000025439.4/ENSMUSG00000024556.4, intron 3 of 15)	chr18	73799631	73800432	73769903	73815438	45536
samples_merged_peak_33098	212.761	-1.10694	down	0.0114538	Smoc1	-6999	ENSMUSG00000021136	Distal Intergenic	chr12	81019008	81019809	81026808	81186414	159607
samples_merged_peak_72794	71.9935	-1.08144	down	0.0156321	Zfp236	108441	ENSMUSG00000041258	3' UTR	chr18	82583641	82584442	82593593	82692883	99291
samples_merged_peak_135213	71.116	-1.63969	down	0.0165829	Eri1	28294	ENSMUSG00000031527	3' UTR	chr8	35466438	35467239	35465253	35495533	30281
samples_merged_peak_71545	61.3153	-1.06749	down	0.020635	Pmaip1	-15167	ENSMUSG00000024521	Distal Intergenic	chr18	66442565	66443366	66458533	66465565	7033
samples_merged_peak_72052	225.364	-1.06189	down	0.0273518	Me2	2251	ENSMUSG00000024556	Intron (ENSMUST00000025439.4/ENSMUSG00000024556.4, intron 1 of 15)	chr18	73812386	73813187	73769903	73815438	45536
samples_merged_peak_23007	79.8278	-1.23687	down	0.0288306	Alox12b	-14714	ENSMUSG00000032807	Exon (ENSMUST00000021268.8/ENSMUSG00000020892.10, exon 13 of 15)	chr11	69141474	69142275	69156989	69169792	12804
samples_merged_peak_135246	76.8651	-1.04778	down	0.032338	Mfhas1	70260	ENSMUSG00000070056	Intron (ENSMUST00000037666.5/ENSMUSG00000070056.6, intron 1 of 2)	chr8	35658058	35658859	35587798	35679449	91652
samples_merged_peak_23975	9.97327	-1.17021	down	0.0386978	Timm22	70443	ENSMUSG00000020843	Intron (ENSMUST00000094012.10/ENSMUSG00000017631.19, intron 3 of 21)	chr11	76477395	76478196	76406952	76416292	9341

## Sheet: PU.1-high vs. WT - deseq_compar
DESeq comparison PU.1-high vs. PU.1-wt_all_peaks_annotated padj < 0.05 |logFC| > 1
peak_id	baseMean	log2FoldChange	Regulation	padj	Associated gene	distanceToTSS	geneId	Annotation	Chromosome	start	end	geneStart	geneEnd	geneLength
samples_merged_peak_91038	324.678	1.00803	up	1.15032e-10	Slc7a14	-79363	ENSMUSG00000069072	Distal Intergenic	chr3	31389741	31390542	31202858	31310378	107521
samples_merged_peak_98392	67.5108	1.83547	up	1.51045e-09	Fut9	84623	ENSMUSG00000055373	Intron (ENSMUST00000084770.4/ENSMUSG00000055373.8, intron 1 of 2)	chr4	25714820	25715621	25609332	25800244	190913
samples_merged_peak_57810	218.586	1.00082	up	3.83186e-08	Mb21d2	43236	ENSMUSG00000051065	Intron (ENSMUST00000100023.2/ENSMUSG00000051065.9, intron 1 of 1)	chr16	28885636	28886437	28826176	28929673	103498
samples_merged_peak_83457	153.944	1.10245	up	1.88582e-07	Tfpi	-51777	ENSMUSG00000027082	Distal Intergenic	chr2	84528552	84529353	84432855	84476775	43921
samples_merged_peak_129431	152.366	1.22488	up	2.38865e-07	Ccdc90b	-118477	ENSMUSG00000030613	Exon (ENSMUST00000231777.2/ENSMUSG00000052572.19, exon 27 of 28)	chr7	92441871	92442672	92561149	92582294	21146
samples_merged_peak_61435	126.876	1.3682	up	6.13019e-07	Nox3	-600759	ENSMUSG00000023802	Distal Intergenic	chr17	4297020	4297821	3635240	3696261	61022
samples_merged_peak_12102	90.9808	1.2624	up	8.49367e-07	Hdac2	-81673	ENSMUSG00000019777	Distal Intergenic	chr10	36892070	36892871	36974544	37001889	27346
samples_merged_peak_70452	118.827	1.07726	up	8.64207e-07	Eno1b	-46868	ENSMUSG00000059040	Distal Intergenic	chr18	47997666	47998467	48045335	48048412	3078
samples_merged_peak_61433	196.578	1.00363	up	1.91464e-06	Nox3	-580300	ENSMUSG00000023802	Distal Intergenic	chr17	4276561	4277362	3635240	3696261	61022
samples_merged_peak_115883	219.042	1.01234	up	3.09691e-06	Kl	-51404	ENSMUSG00000058488	Distal Intergenic	chr5	150900402	150901203	150952607	150993817	41211
samples_merged_peak_60332	123.015	1.05513	up	8.84818e-06	Krtap11-1	-147133	ENSMUSG00000091212	Distal Intergenic	chr16	89718316	89719117	89570176	89571183	1008
samples_merged_peak_16994	92.7135	1.14935	up	5.72396e-05	Krr1	-200742	ENSMUSG00000063334	Distal Intergenic	chr10	111771121	111771922	111972664	111988432	15769
samples_merged_peak_6741	105.229	1.13012	up	0.000856545	Brinp3	310855	ENSMUSG00000035131	Intron (ENSMUST00000074622.10/ENSMUSG00000035131.14, intron 6 of 7)	chr1	146805615	146806416	146494760	146902472	407713
samples_merged_peak_146909	154.467	1.14243	up	0.0223851	Dipk2a	295766	ENSMUSG00000045414	Distal Intergenic	chr9	94241514	94242315	94517864	94538081	20218
samples_merged_peak_13506	517.832	-0.996642	down	9.2418e-11	Cdh23	64249	ENSMUSG00000012819	Intron (ENSMUST00000073242.10/ENSMUSG00000012819.15, intron 2 of 66)	chr10	60631440	60632241	60302748	60696490	393743
samples_merged_peak_32417	280.248	-1.48653	down	4.47218e-09	Hif1a	-113829	ENSMUSG00000021109	Distal Intergenic	chr12	73786745	73787546	73901375	73947530	46156
samples_merged_peak_93738	446.944	-1.09529	down	1.07515e-07	S100a3	-169	ENSMUSG00000001021	Promoter	chr3	90583689	90584490	90584659	90602702	18044
samples_merged_peak_69186	301.145	-1.25575	down	2.38865e-07	Dsg1c	-56802	ENSMUSG00000034774	Distal Intergenic	chr18	20189737	20190538	20247340	20285031	37692
samples_merged_peak_106796	286.938	-1.04435	down	8.49367e-07	Gm24196	-17471	ENSMUSG00000095290	Intron (ENSMUST00000050166.13/ENSMUSG00000040537.17, intron 4 of 29)	chr5	8221446	8222247	8203866	8203975	110
samples_merged_peak_72462	65.2085	-1.64868	down	7.5155e-05	Pard6g	-75441	ENSMUSG00000056214	Distal Intergenic	chr18	79970648	79971449	80046890	80119639	72750
samples_merged_peak_22866	191.288	-1.26954	down	0.000491951	Mir6406	-15880	ENSMUSG00000099174	3' UTR	chr11	68204211	68205012	68220892	68221011	120
samples_merged_peak_72459	259.281	-1.3755	down	0.000946264	Pard6g	-95837	ENSMUSG00000056214	Distal Intergenic	chr18	79950252	79951053	80046890	80119639	72750
samples_merged_peak_75040	78.2162	-1.19438	down	0.000950506	Gm815	-62910	ENSMUSG00000074913	Distal Intergenic	chr19	26822170	26822971	26885881	26888647	2767
samples_merged_peak_72794	71.9935	-1.87173	down	0.00251228	Zfp236	108441	ENSMUSG00000041258	3' UTR	chr18	82583641	82584442	82593593	82692883	99291
samples_merged_peak_108802	91.4015	-1.0994	down	0.00855245	Lgi2	-42984	ENSMUSG00000039252	Distal Intergenic	chr5	52609446	52610247	52533517	52566462	32946
samples_merged_peak_108487	75.0309	-0.995001	down	0.0118442	Nsg1	38	ENSMUSG00000029126	Promoter	chr5	38159068	38159869	38137192	38159907	22716
samples_merged_peak_72496	468.402	-2.43846	down	0.0125897	Txnl4a	17306	ENSMUSG00000057130	3' UTR	chr18	80224101	80224902	80206795	80225855	19061
samples_merged_peak_147035	231.612	-1.08898	down	0.0251145	Chst2	42421	ENSMUSG00000033350	Distal Intergenic	chr9	95363500	95364301	95399292	95406722	7431
samples_merged_peak_72461	83.5829	-1.54387	down	0.027509	Pard6g	-86908	ENSMUSG00000056214	Distal Intergenic	chr18	79959181	79959982	80046890	80119639	72750
samples_merged_peak_72048	376.685	-1.60503	down	0.0406628	Me2	15006	ENSMUSG00000024556	Intron (ENSMUST00000025439.4/ENSMUSG00000024556.4, intron 3 of 15)	chr18	73799631	73800432	73769903	73815438	45536

## Sheet: PU.1-low vs. PU.1-high - deseq_
DESeq comparison PU.1-low vs. PU.1-high_all_peaks_annotated padj < 0.05 |logFC| > 1
peak_id	baseMean	log2FoldChange	Regulation	padj	Associated gene	distanceToTSS	geneId	Annotation	Chromosome	start	end	geneStart	geneEnd	geneLength
samples_merged_peak_93738	446.944	3.85588	up	2.86478e-125	S100a3	-169	ENSMUSG00000001021	Promoter	chr3	90583689	90584490	90584659	90602702	18044
samples_merged_peak_39520	1449.22	1.97595	up	1.94856e-119	Smad5	-39986	ENSMUSG00000021540	Distal Intergenic	chr13	56662223	56663024	56703010	56742377	39368
samples_merged_peak_21514	371.761	3.47416	up	4.06572e-116	P4ha2	21294	ENSMUSG00000018906	Intron (ENSMUST00000093107.11/ENSMUSG00000018906.14, intron 9 of 15)	chr11	54122218	54123019	54100924	54131662	30739
samples_merged_peak_108301	392.12	3.39524	up	4.06572e-116	Afap1	14519	ENSMUSG00000029094	Intron (ENSMUST00000064571.10/ENSMUSG00000029094.12, intron 1 of 16)	chr5	35907838	35908639	35893319	36003923	110605
samples_merged_peak_142886	1060.14	2.09929	up	4.06572e-116	Scn3b	51918	ENSMUSG00000049281	Intron (ENSMUST00000121357.7/ENSMUSG00000040111.17, intron 3 of 19)	chr9	40321135	40321936	40269217	40291618	22402
samples_merged_peak_32417	280.248	4.54911	up	7.74643e-116	Hif1a	-113829	ENSMUSG00000021109	Distal Intergenic	chr12	73786745	73787546	73901375	73947530	46156
samples_merged_peak_88013	420.88	2.83674	up	3.58311e-104	Gm26141	-5114	ENSMUSG00000093040	Intron (ENSMUST00000052927.10/ENSMUSG00000037754.13, intron 3 of 11)	chr2	158734223	158735024	158740138	158740263	126
samples_merged_peak_75635	344.927	3.07263	up	2.51122e-100	Hectd2	19077	ENSMUSG00000041180	Intron (ENSMUST00000169036.8/ENSMUSG00000041180.13, intron 2 of 20)	chr19	36573745	36574546	36554668	36621135	66468
samples_merged_peak_79424	487.667	2.90405	up	1.59216e-99	Traf2	12175	ENSMUSG00000026942	Intron (ENSMUST00000028311.12/ENSMUSG00000026942.13, intron 4 of 10)	chr2	25533964	25534765	25517982	25546940	28959
samples_merged_peak_141569	307.076	3.67931	up	6.49168e-99	Sesn3	-100526	ENSMUSG00000032009	Distal Intergenic	chr9	14173740	14174541	14275067	14333101	58035
samples_merged_peak_13506	517.832	2.64521	up	1.59914e-97	Cdh23	64249	ENSMUSG00000012819	Intron (ENSMUST00000073242.10/ENSMUSG00000012819.15, intron 2 of 66)	chr10	60631440	60632241	60302748	60696490	393743
samples_merged_peak_103039	575.24	2.39831	up	3.41276e-97	Zc3h12a	-48783	ENSMUSG00000042677	Distal Intergenic	chr4	125176623	125177424	125118423	125127840	9418
samples_merged_peak_122961	469.477	2.37872	up	1.67297e-89	Cracr2a	4454	ENSMUSG00000061414	Intron (ENSMUST00000212051.1/ENSMUSG00000061414.8, intron 1 of 18)	chr6	127565792	127566593	127561338	127674248	112911
samples_merged_peak_69186	301.145	3.80515	up	5.83028e-87	Dsg1c	-56802	ENSMUSG00000034774	Distal Intergenic	chr18	20189737	20190538	20247340	20285031	37692
samples_merged_peak_88011	778.998	1.96753	up	2.14304e-86	Gm26141	-16302	ENSMUSG00000093040	Intron (ENSMUST00000052927.10/ENSMUSG00000037754.13, intron 3 of 11)	chr2	158723035	158723836	158740138	158740263	126
samples_merged_peak_22866	191.288	4.9356	up	4.80013e-84	Mir6406	-15880	ENSMUSG00000099174	3' UTR	chr11	68204211	68205012	68220892	68221011	120
samples_merged_peak_131442	359.669	2.50981	up	2.30833e-79	Xylt1	33464	ENSMUSG00000030657	Intron (ENSMUST00000032892.6/ENSMUSG00000030657.11, intron 1 of 11)	chr7	117414443	117415244	117380979	117673580	292602
samples_merged_peak_52885	485.609	2.81032	up	3.83346e-73	Cdc42ep1	-9292	ENSMUSG00000049521	Distal Intergenic	chr15	78832531	78833332	78842624	78850897	8274
samples_merged_peak_135185	401.604	2.43349	up	1.05754e-72	Ppp1r3b	-156819	ENSMUSG00000046794	Distal Intergenic	chr8	35218119	35218920	35375739	35388139	12401
samples_merged_peak_85200	565.175	2.10988	up	2.41447e-70	Capn3	36144	ENSMUSG00000079110	5' UTR	chr2	120499716	120500517	120463572	120504918	41347
samples_merged_peak_108300	660.156	2.08735	up	4.34908e-70	Afap1	11727	ENSMUSG00000029094	Intron (ENSMUST00000064571.10/ENSMUSG00000029094.12, intron 1 of 16)	chr5	35905046	35905847	35893319	36003923	110605
samples_merged_peak_18919	489.614	2.09717	up	2.16332e-69	Mir7651	3423	ENSMUSG00000098516	3' UTR	chr11	6405053	6405854	6401630	6401693	64
samples_merged_peak_53845	163.866	3.45247	up	5.08724e-69	Arhgap8	-21823	ENSMUSG00000078954	Intron (ENSMUST00000171460.7/ENSMUSG00000036106.15, intron 5 of 8)	chr15	84697428	84698229	84720052	84772207	52156
samples_merged_peak_106796	286.938	2.9292	up	2.07684e-68	Gm24196	-17471	ENSMUSG00000095290	Intron (ENSMUST00000050166.13/ENSMUSG00000040537.17, intron 4 of 29)	chr5	8221446	8222247	8203866	8203975	110
samples_merged_peak_22867	148.078	4.36057	up	8.39942e-68	Mir6406	-14402	ENSMUSG00000099174	3' UTR	chr11	68205689	68206490	68220892	68221011	120
samples_merged_peak_43756	489.753	2.0054	up	1.10164e-67	Dupd1	-14298	ENSMUSG00000063821	Distal Intergenic	chr14	21728874	21729675	21676537	21714576	38040
samples_merged_peak_62777	416.116	2.38331	up	2.11894e-67	Kctd5	-10879	ENSMUSG00000016946	Intron (ENSMUST00000102927.9/ENSMUSG00000024122.16, intron 11 of 13)	chr17	24084364	24085165	24047734	24073485	25752
samples_merged_peak_78143	181.281	2.84883	up	8.3077e-62	Celf2	-130482	ENSMUSG00000002107	Distal Intergenic	chr2	7526482	7527283	6539694	7396000	856307
samples_merged_peak_33725	232.45	2.48563	up	1.06296e-60	Lrrc74a	40998	ENSMUSG00000059114	Distal Intergenic	chr12	86775367	86776168	86734369	86763797	29429
samples_merged_peak_95114	758.712	2.10262	up	3.58229e-59	Kcna3	-61134	ENSMUSG00000047959	Distal Intergenic	chr3	106974234	106975035	107036169	107038070	1902
samples_merged_peak_88007	245.836	2.69997	up	5.22895e-59	Gm26141	-23575	ENSMUSG00000093040	Intron (ENSMUST00000052927.10/ENSMUSG00000037754.13, intron 3 of 11)	chr2	158715762	158716563	158740138	158740263	126
samples_merged_peak_123001	616.981	1.98023	up	1.10769e-58	Gm26338	47658	ENSMUSG00000076327	Intron (ENSMUST00000112173.7/ENSMUSG00000030352.15, intron 1 of 7)	chr6	128046567	128047368	128094917	128095026	110
samples_merged_peak_126405	192.209	3.38553	up	4.03861e-57	Tshz3	306151	ENSMUSG00000021217	Distal Intergenic	chr7	37004269	37005070	36698118	36773553	75436
samples_merged_peak_143406	116.095	4.3517	up	5.35411e-57	Atp5l	14515	ENSMUSG00000038717	Distal Intergenic	chr9	44905426	44906227	44913217	44920742	7526
samples_merged_peak_142906	149.285	3.40968	up	5.48059e-57	Gramd1b	102299	ENSMUSG00000040111	Intron (ENSMUST00000045682.6/ENSMUSG00000040111.17, intron 1 of 19)	chr9	40428283	40429084	40293233	40531383	238151
samples_merged_peak_122119	364.729	1.98944	up	5.82711e-56	Zfp9	0	ENSMUSG00000072623	Promoter	chr6	118478919	118479720	118461950	118479320	17371
samples_merged_peak_108807	480.392	1.90097	up	2.78068e-55	Sepsecs	50537	ENSMUSG00000029173	Distal Intergenic	chr5	52618370	52619171	52640087	52669708	29622
samples_merged_peak_134413	130.28	4.25526	up	2.97976e-54	Cln8	-7417	ENSMUSG00000026317	Distal Intergenic	chr8	14879893	14880694	14888111	14901720	13610
samples_merged_peak_21512	845.809	1.63737	up	1.94637e-52	P4ha2	11757	ENSMUSG00000018906	Intron (ENSMUST00000093107.11/ENSMUSG00000018906.14, intron 5 of 15)	chr11	54112681	54113482	54100924	54131662	30739
samples_merged_peak_22868	232.62	2.26531	up	2.50259e-52	Mir6406	-10774	ENSMUSG00000099174	3' UTR	chr11	68209317	68210118	68220892	68221011	120
samples_merged_peak_123003	455.746	1.9676	up	9.67612e-52	Gm26338	38475	ENSMUSG00000076327	Intron (ENSMUST00000112173.7/ENSMUSG00000030352.15, intron 1 of 7)	chr6	128055750	128056551	128094917	128095026	110
samples_merged_peak_29044	410.558	2.27219	up	6.30753e-51	Mir6934	19746	ENSMUSG00000098704	Distal Intergenic	chr11	119133590	119134391	119154076	119154137	62
samples_merged_peak_35377	719.35	1.5565	up	8.54316e-51	Zfyve21	33854	ENSMUSG00000021286	Intron (ENSMUST00000054815.14/ENSMUSG00000021285.15, intron 4 of 16)	chr12	111848024	111848825	111814170	111832192	18023
samples_merged_peak_25405	138.064	3.46591	up	1.49798e-50	Akap1	-36742	ENSMUSG00000018428	Distal Intergenic	chr11	88901328	88902129	88830792	88864586	33795
samples_merged_peak_18921	143.077	3.02319	up	3.79288e-50	Ppia	-4639	ENSMUSG00000071866	Distal Intergenic	chr11	6410003	6410804	6415443	6419817	4375
samples_merged_peak_149074	271.283	2.84532	up	3.89133e-50	Ctnnb1	-156124	ENSMUSG00000006932	Distal Intergenic	chr9	120776475	120777276	120933400	120960507	27108
samples_merged_peak_87997	544.784	1.96719	up	1.37062e-48	Ppp1r16b	780	ENSMUSG00000037754	Promoter	chr2	158666178	158666979	158665398	158766334	100937
samples_merged_peak_93237	950.935	1.52424	up	3.12098e-48	Lrrc71	-16259	ENSMUSG00000023084	Intron (ENSMUST00000079083.11/ENSMUSG00000028073.15, intron 1 of 22)	chr3	87764882	87765683	87736923	87748623	11701
samples_merged_peak_24925	105.066	4.85968	up	2.6415e-47	Acaca	24668	ENSMUSG00000020532	Intron (ENSMUST00000103201.7/ENSMUSG00000020532.18, intron 3 of 55)	chr11	84197790	84198591	84173122	84401651	228530
samples_merged_peak_62416	569.404	1.72315	up	3.33882e-47	Dll1	90031	ENSMUSG00000014773	Distal Intergenic	chr17	15285144	15285945	15367354	15375976	8623
samples_merged_peak_140932	243.992	2.15203	up	8.37833e-47	Map10	9247	ENSMUSG00000050930	Distal Intergenic	chr8	125679065	125679866	125669818	125673359	3542
samples_merged_peak_1265	301.828	2.06161	up	2.16346e-46	Rpl31	28300	ENSMUSG00000073702	Intron (ENSMUST00000054462.10/ENSMUSG00000003134.10, intron 5 of 19)	chr1	39396142	39396943	39367842	39371911	4070
samples_merged_peak_95362	556.115	1.54384	up	2.66509e-46	Stxbp3	-11571	ENSMUSG00000027882	Distal Intergenic	chr3	108852097	108852898	108793176	108840526	47351
samples_merged_peak_93741	189.832	3.08472	up	2.67542e-46	S100a2	3977	ENSMUSG00000094018	Intron (ENSMUST00000200508.4/ENSMUSG00000001021.13, intron 1 of 2)	chr3	90594224	90595025	90590247	90591508	1262
samples_merged_peak_106797	127.9	3.36322	up	2.84365e-46	Gm24196	-19699	ENSMUSG00000095290	Intron (ENSMUST00000050166.13/ENSMUSG00000040537.17, intron 4 of 29)	chr5	8223674	8224475	8203866	8203975	110
samples_merged_peak_29860	602.168	1.63225	up	5.10039e-46	Rhob	26820	ENSMUSG00000054364	Distal Intergenic	chr12	8472388	8473189	8497661	8500009	2349
samples_merged_peak_139490	495.963	1.83443	up	2.29833e-45	Wwox	151442	ENSMUSG00000004637	Intron (ENSMUST00000004756.13/ENSMUSG00000004637.15, intron 5 of 8)	chr8	114591097	114591898	114439655	115352708	913054
samples_merged_peak_74006	166.369	2.61364	up	2.80205e-45	Tmem138	-11857	ENSMUSG00000024666	3' UTR	chr19	10589219	10590020	10570478	10577362	6885
samples_merged_peak_18869	199.636	2.77555	up	1.33277e-44	Camk2b	34467	ENSMUSG00000057897	Intron (ENSMUST00000109813.8/ENSMUSG00000057897.14, intron 1 of 20)	chr11	6030480	6031281	5969644	6065748	96105
samples_merged_peak_106987	225.95	2.13157	up	1.39045e-44	Phtf2	209745	ENSMUSG00000039987	Intron (ENSMUST00000197354.4/ENSMUSG00000040003.18, intron 21 of 21)	chr5	20671578	20672379	20758663	20882124	123462
samples_merged_peak_148484	526.306	1.55265	up	2.37009e-44	Dync1li1	-15362	ENSMUSG00000032435	Distal Intergenic	chr9	114672627	114673428	114688790	114724302	35513
samples_merged_peak_27712	582.426	1.88824	up	2.45649e-44	Cacng1	-14192	ENSMUSG00000020722	Distal Intergenic	chr11	107730714	107731515	107703218	107716522	13305
samples_merged_peak_55065	143.887	2.87067	up	3.21086e-44	Racgap1	6319	ENSMUSG00000023015	Intron (ENSMUST00000171702.7/ENSMUSG00000023015.14, intron 1 of 17)	chr15	99644536	99645337	99620496	99651656	31161
samples_merged_peak_84161	205.114	2.21396	up	3.38613e-44	Ttc17	59298	ENSMUSG00000027194	Intron (ENSMUST00000055081.13/ENSMUSG00000027194.16, intron 6 of 14)	chr2	94346590	94347391	94300767	94406689	105923
samples_merged_peak_62411	292.51	1.92232	up	5.33529e-44	Dll1	150451	ENSMUSG00000014773	Distal Intergenic	chr17	15224724	15225525	15367354	15375976	8623
samples_merged_peak_140063	130.369	2.82458	up	4.09006e-43	Gm22715	77319	ENSMUSG00000080549	Intron (ENSMUST00000127664.1/ENSMUSG00000092329.1, intron 1 of 15)	chr8	120365429	120366230	120443459	120443549	91
samples_merged_peak_85005	187.118	2.35614	up	4.92248e-43	Inafm2	4698	ENSMUSG00000074918	Distal Intergenic	chr2	118750456	118751257	118745758	118748810	3053
samples_merged_peak_108802	91.4015	3.83404	up	1.65972e-42	Lgi2	-42984	ENSMUSG00000039252	Distal Intergenic	chr5	52609446	52610247	52533517	52566462	32946
samples_merged_peak_6037	1197.48	1.46373	up	2.37351e-42	Ppfia4	0	ENSMUSG00000026458	Promoter	chr1	134332563	134333364	134296783	134332928	36146
samples_merged_peak_32300	402.965	1.87001	up	2.47665e-42	Mnat1	77674	ENSMUSG00000021103	Intron (ENSMUST00000187549.6/ENSMUSG00000021103.12, intron 6 of 6)	chr12	73201391	73202192	73123717	73273988	150272
samples_merged_peak_140064	679.422	1.46755	up	2.74511e-42	Gm22715	74011	ENSMUSG00000080549	Intron (ENSMUST00000127664.1/ENSMUSG00000092329.1, intron 1 of 15)	chr8	120368737	120369538	120443459	120443549	91
samples_merged_peak_152582	470.067	1.75586	up	4.4525e-42	Nhs	0	ENSMUSG00000059493	Promoter	chrX	162159689	162160490	161833296	162159730	326435
samples_merged_peak_88018	1040.52	1.30372	up	4.4525e-42	Gm26141	11516	ENSMUSG00000093040	Intron (ENSMUST00000052927.10/ENSMUSG00000037754.13, intron 7 of 11)	chr2	158751654	158752455	158740138	158740263	126
samples_merged_peak_116742	663.543	1.56678	up	6.46646e-42	Ube2h	-35503	ENSMUSG00000039159	Distal Intergenic	chr6	30340042	30340843	30211289	30304539	93251
samples_merged_peak_41594	387.175	1.76694	up	4.85222e-41	Smn1	16822	ENSMUSG00000021645	Distal Intergenic	chr13	100141674	100142475	100124852	100137690	12839
samples_merged_peak_88603	268.764	1.97351	up	1.30606e-40	Zmynd8	108386	ENSMUSG00000039671	Intron (ENSMUST00000109266.10/ENSMUSG00000039671.18, intron 20 of 21)	chr2	165787763	165788564	165784152	165896950	112799
samples_merged_peak_88001	271.645	1.81253	up	2.09106e-40	Ppp1r16b	22270	ENSMUSG00000037754	Intron (ENSMUST00000052927.10/ENSMUSG00000037754.13, intron 2 of 11)	chr2	158687668	158688469	158665398	158766334	100937
samples_merged_peak_122996	641.036	1.39129	up	2.15604e-40	Gm26338	59486	ENSMUSG00000076327	Intron (ENSMUST00000112173.7/ENSMUSG00000030352.15, intron 1 of 7)	chr6	128034739	128035540	128094917	128095026	110
samples_merged_peak_87999	197.09	2.35925	up	3.07837e-40	Ppp1r16b	12343	ENSMUSG00000037754	Intron (ENSMUST00000052927.10/ENSMUSG00000037754.13, intron 2 of 11)	chr2	158677741	158678542	158665398	158766334	100937
samples_merged_peak_141565	83.5955	4.3299	up	5.81604e-40	Sesn3	-145906	ENSMUSG00000032009	Distal Intergenic	chr9	14128360	14129161	14275067	14333101	58035
samples_merged_peak_22869	112.833	3.12123	up	1.28362e-39	Mir6406	-8973	ENSMUSG00000099174	3' UTR	chr11	68211118	68211919	68220892	68221011	120
samples_merged_peak_95112	151.762	3.05596	up	1.41896e-39	Kcna3	-68078	ENSMUSG00000047959	Distal Intergenic	chr3	106967290	106968091	107036169	107038070	1902
samples_merged_peak_18632	176.873	2.68452	up	1.90181e-39	Uqcr10	29222	ENSMUSG00000059534	Intron (ENSMUST00000070257.13/ENSMUSG00000020412.16, intron 15 of 19)	chr11	4674319	4675120	4701973	4704342	2370
samples_merged_peak_86523	268.011	1.83686	up	2.84173e-39	Bfsp1	-8015	ENSMUSG00000027420	Distal Intergenic	chr2	143871188	143871989	143826528	143863173	36646
samples_merged_peak_132093	155.079	2.50744	up	3.6159e-39	Gsg1l	54322	ENSMUSG00000046182	Intron (ENSMUST00000073935.6/ENSMUSG00000046182.8, intron 1 of 6)	chr7	126027288	126028089	125878420	126082411	203992
samples_merged_peak_49736	239.022	2.24582	up	4.02857e-39	Mir7117	-33045	ENSMUSG00000098416	Intron (ENSMUST00000022875.6/ENSMUSG00000022265.7, intron 1 of 11)	chr15	27537648	27538449	27571494	27571558	65
samples_merged_peak_100375	1047.93	1.22555	up	4.20466e-39	Rgs3	176372	ENSMUSG00000059810	Distal Intergenic	chr4	62736219	62737020	62559847	62703018	143172
samples_merged_peak_22309	300.385	2.53023	up	4.20549e-39	Kcnj12	2310	ENSMUSG00000042529	Intron (ENSMUST00000089184.10/ENSMUSG00000042529.14, intron 1 of 1)	chr11	61024874	61025675	61022564	61071131	48568
samples_merged_peak_4741	125.625	3.30835	up	7.02061e-39	Pdcd1	9660	ENSMUSG00000026285	Intron (ENSMUST00000027507.7/ENSMUSG00000026285.7, intron 1 of 4)	chr1	94042092	94042893	94038305	94052553	14249
samples_merged_peak_45882	247.962	1.98791	up	1.55319e-38	Zmym2	-36356	ENSMUSG00000021945	Distal Intergenic	chr14	56849496	56850297	56886653	56962701	76049
samples_merged_peak_126747	239.065	1.92671	up	1.72021e-38	Irf3	6708	ENSMUSG00000003184	Intron (ENSMUST00000211735.1/ENSMUSG00000038406.17, intron 9 of 10)	chr7	45004356	45005157	44997648	45002848	5201
samples_merged_peak_141566	116.272	2.76485	up	2.38023e-38	Sesn3	-127394	ENSMUSG00000032009	Distal Intergenic	chr9	14146872	14147673	14275067	14333101	58035
samples_merged_peak_141828	156.218	2.29521	up	2.46433e-38	Pin1	38189	ENSMUSG00000032171	Intron (ENSMUST00000034692.8/ENSMUSG00000032172.8, intron 1 of 5)	chr9	20690284	20691085	20652095	20666584	14490
samples_merged_peak_141327	131.35	2.49843	up	3.41171e-38	Dync2h1	74243	ENSMUSG00000047193	Intron (ENSMUST00000048417.12/ENSMUSG00000047193.16, intron 47 of 88)	chr9	7109402	7110203	6928503	7184446	255944
samples_merged_peak_77456	106.479	3.05731	up	4.49994e-38	Eno4	-14230	ENSMUSG00000048029	Distal Intergenic	chr19	58928394	58929195	58943425	58971421	27997
samples_merged_peak_128638	314.985	2.1288	up	5.31257e-38	Sema4b	-14893	ENSMUSG00000030539	Distal Intergenic	chr7	80171147	80171948	80186841	80226527	39687
samples_merged_peak_144966	304.847	1.77909	up	6.51332e-38	Coro2b	80477	ENSMUSG00000041729	Intron (ENSMUST00000048043.11/ENSMUSG00000041729.15, intron 2 of 11)	chr9	62455766	62456567	62419492	62537044	117553
samples_merged_peak_3093	284.16	1.77029	up	9.8513e-38	Mir6351	-107060	ENSMUSG00000098504	Intron (ENSMUST00000169786.7/ENSMUSG00000055322.16, intron 18 of 34)	chr1	73962635	73963436	73855477	73855575	99
samples_merged_peak_90529	551.874	1.40948	up	1.89904e-37	Cp	-2546	ENSMUSG00000003617	Distal Intergenic	chr3	19953707	19954508	19957054	20009145	52092
samples_merged_peak_15519	80.9026	4.0021	up	2.12601e-37	Polr3b	64299	ENSMUSG00000034453	Intron (ENSMUST00000077175.6/ENSMUSG00000034453.8, intron 19 of 27)	chr10	84686591	84687392	84622292	84727178	104887
samples_merged_peak_40134	108.786	2.85099	up	2.50855e-37	Adamts16	8250	ENSMUSG00000049538	Intron (ENSMUST00000080145.12/ENSMUSG00000049538.14, intron 3 of 22)	chr13	70832760	70833561	70727802	70841811	114010
samples_merged_peak_59373	322.615	1.70175	up	2.53619e-37	Cblb	40238	ENSMUSG00000022637	Intron (ENSMUST00000114471.2/ENSMUSG00000022637.11, intron 3 of 17)	chr16	52071463	52072264	52031225	52208048	176824
samples_merged_peak_93744	311.278	1.72376	up	3.38348e-37	S100a5	85	ENSMUSG00000001023	Promoter	chr3	90608608	90609409	90608523	90611780	3258
samples_merged_peak_139494	230.204	2.16794	up	3.7424e-37	Wwox	165397	ENSMUSG00000004637	Intron (ENSMUST00000004756.13/ENSMUSG00000004637.15, intron 5 of 8)	chr8	114605052	114605853	114439655	115352708	913054
samples_merged_peak_49614	1279.67	1.29319	up	8.91974e-37	Retreg1	-108569	ENSMUSG00000022270	Exon (ENSMUST00000110457.7/ENSMUSG00000022272.17, exon 11 of 41)	chr15	25733810	25734611	25843180	25973687	130508
samples_merged_peak_49709	407.379	1.51518	up	1.00178e-36	Ank	-126000	ENSMUSG00000022265	Distal Intergenic	chr15	27339876	27340677	27466677	27594909	128233
samples_merged_peak_62294	136.27	2.42554	up	1.70992e-36	Igf2r	-20373	ENSMUSG00000023830	Distal Intergenic	chr17	12790037	12790838	12682406	12769664	87259
samples_merged_peak_44457	127.595	2.75291	up	3.98059e-36	Sema3g	8933	ENSMUSG00000021904	Intron (ENSMUST00000090180.3/ENSMUSG00000021904.6, intron 15 of 15)	chr14	31226793	31227594	31217860	31230352	12493
samples_merged_peak_93743	823.393	1.23747	up	4.69686e-36	S100a4	0	ENSMUSG00000001020	Promoter	chr3	90603372	90604173	90603771	90606045	2275
samples_merged_peak_149797	129.322	2.56679	up	1.20242e-35	H2al1j	248425	ENSMUSG00000069038	Distal Intergenic	chrX	11576247	11577048	11327822	11328151	330
samples_merged_peak_108264	561.515	1.37556	up	3.22887e-35	Htra3	0	ENSMUSG00000029096	Promoter	chr5	35679094	35679895	35652023	35679782	27760
samples_merged_peak_12507	188.731	2.00571	up	6.17697e-35	Cd164	27086	ENSMUSG00000019818	Exon (ENSMUST00000219054.1/ENSMUSG00000075225.15, exon 18 of 21)	chr10	41546500	41547301	41519414	41531048	11635
samples_merged_peak_5914	97.7916	2.83538	up	1.04768e-34	Plekha6	-9379	ENSMUSG00000041757	Distal Intergenic	chr1	133171141	133171942	133181321	133303435	122115
samples_merged_peak_77117	87.2199	3.15222	up	2.39249e-34	Adra2a	340733	ENSMUSG00000033717	Distal Intergenic	chr19	54384884	54385685	54044151	54048982	4832
samples_merged_peak_122998	199.203	1.92505	up	3.26302e-34	Gm26338	52527	ENSMUSG00000076327	Intron (ENSMUST00000112173.7/ENSMUSG00000030352.15, intron 1 of 7)	chr6	128041698	128042499	128094917	128095026	110
samples_merged_peak_37332	82.5706	4.40145	up	3.63043e-34	Foxq1	-193118	ENSMUSG00000038415	Distal Intergenic	chr13	31362215	31363016	31556134	31560976	4843
samples_merged_peak_22871	124.195	2.81867	up	6.61297e-34	Mir6406	-6400	ENSMUSG00000099174	Intron (ENSMUST00000021284.3/ENSMUSG00000020902.12, intron 6 of 6)	chr11	68213691	68214492	68220892	68221011	120
samples_merged_peak_108803	76.3619	3.373	up	1.30317e-33	Lgi2	-44191	ENSMUSG00000039252	Distal Intergenic	chr5	52610653	52611454	52533517	52566462	32946
samples_merged_peak_58506	901.141	1.12665	up	1.63687e-33	Kalrn	265225	ENSMUSG00000061751	Intron (ENSMUST00000076810.11/ENSMUSG00000061751.16, intron 13 of 59)	chr16	34248060	34248861	33969073	34514086	545014
samples_merged_peak_73024	571.836	1.53667	up	1.89566e-33	Socs6	-37533	ENSMUSG00000056153	Distal Intergenic	chr18	88931885	88932686	88865169	88894352	29184
samples_merged_peak_29490	314.785	1.56654	up	1.98227e-33	Zfp750	-32677	ENSMUSG00000039238	Intron (ENSMUST00000103013.9/ENSMUSG00000039230.14, intron 15 of 38)	chr11	121552010	121552811	121510978	121519333	8356
samples_merged_peak_55853	1030.24	1.381	up	1.98227e-33	Srl	9832	ENSMUSG00000022519	Intron (ENSMUST00000090500.9/ENSMUSG00000022519.14, intron 1 of 5)	chr16	4512442	4513243	4480216	4523075	42860
samples_merged_peak_149800	207.479	1.88469	up	2.34954e-33	H2al1j	269945	ENSMUSG00000069038	Distal Intergenic	chrX	11597767	11598568	11327822	11328151	330
samples_merged_peak_336	832.708	1.10625	up	3.79324e-33	Eloc	14248	ENSMUSG00000079658	3' UTR	chr1	16641993	16642794	16641725	16657042	15318
samples_merged_peak_95956	137.439	2.33388	up	3.9562e-33	Camk2d	200674	ENSMUSG00000053819	Exon (ENSMUST00000106402.7/ENSMUSG00000053819.16, exon 11 of 20)	chr3	126797625	126798426	126596951	126846326	249376
samples_merged_peak_22271	532.613	1.47322	up	4.20589e-33	Dhrs7b	10610	ENSMUSG00000042569	Intron (ENSMUST00000042281.13/ENSMUSG00000042569.13, intron 1 of 6)	chr11	60841241	60842042	60830631	60860195	29565
samples_merged_peak_152565	183.488	1.99338	up	5.98602e-33	Nhs	185513	ENSMUSG00000059493	Intron (ENSMUST00000087085.9/ENSMUSG00000059493.13, intron 1 of 8)	chrX	161973416	161974217	161833296	162159730	326435
samples_merged_peak_90622	274.123	1.69823	up	6.19662e-33	Tbl1xr1	-511716	ENSMUSG00000027630	Distal Intergenic	chr3	21564135	21564936	22076652	22216594	139943
samples_merged_peak_149070	129.382	2.45069	up	6.29072e-33	Ctnnb1	-173087	ENSMUSG00000006932	Distal Intergenic	chr9	120759512	120760313	120933400	120960507	27108
samples_merged_peak_12702	296.821	1.52353	up	8.01922e-33	Scml4	72378	ENSMUSG00000044770	Intron (ENSMUST00000063063.13/ENSMUSG00000044770.14, intron 5 of 8)	chr10	42932748	42933549	42860370	42960780	100411
samples_merged_peak_141617	71.9224	3.72822	up	8.09726e-33	Amotl1	44711	ENSMUSG00000013076	Intron (ENSMUST00000013220.7/ENSMUSG00000013076.17, intron 1 of 12)	chr9	14599544	14600345	14541966	14645056	103091
samples_merged_peak_134381	170.801	2.19095	up	1.07044e-32	Gm44347	161939	ENSMUSG00000106670	Intron (ENSMUST00000152652.7/ENSMUSG00000047495.15, intron 2 of 14)	chr8	14512117	14512918	14350178	14350285	108
samples_merged_peak_91087	176.699	2.35413	up	2.3281e-32	Gm27974	-174052	ENSMUSG00000098622	Distal Intergenic	chr3	33434872	33435673	33260716	33260820	105
samples_merged_peak_76072	361.968	1.47573	up	2.61149e-32	Mir8091	8674	ENSMUSG00000098286	Distal Intergenic	chr19	41597325	41598126	41588651	41588789	139
samples_merged_peak_78491	622.402	1.1897	up	4.44524e-32	St8sia6	0	ENSMUSG00000003418	Promoter	chr2	13793329	13794130	13651021	13794064	143044
samples_merged_peak_152566	229.486	1.8041	up	5.05569e-32	Nhs	181758	ENSMUSG00000059493	Intron (ENSMUST00000087085.9/ENSMUSG00000059493.13, intron 1 of 8)	chrX	161977171	161977972	161833296	162159730	326435
samples_merged_peak_131447	213.478	2.01115	up	8.23577e-32	Xylt1	52404	ENSMUSG00000030657	Intron (ENSMUST00000032892.6/ENSMUSG00000030657.11, intron 1 of 11)	chr7	117433383	117434184	117380979	117673580	292602
samples_merged_peak_125265	567.03	1.4756	up	1.09309e-31	Apoc1	-607	ENSMUSG00000040564	Promoter	chr7	19693267	19694068	19689481	19692660	3180
samples_merged_peak_127029	536.113	1.25495	up	1.15794e-31	Gm9999	2875	ENSMUSG00000056509	5' UTR	chr7	46986455	46987256	46983580	46987803	4224
samples_merged_peak_5357	165.057	2.25168	up	1.16833e-31	Mgat5	50079	ENSMUSG00000036155	Intron (ENSMUST00000038361.10/ENSMUSG00000036155.13, intron 2 of 17)	chr1	127255097	127255898	127205018	127488336	283319
samples_merged_peak_139976	674.904	1.25351	up	1.20159e-31	Klhl36	23168	ENSMUSG00000031828	Distal Intergenic	chr8	119885440	119886241	119862272	119876995	14724
samples_merged_peak_63711	102.064	2.74144	up	2.12262e-31	Mtch1	8051	ENSMUSG00000024012	Exon (ENSMUST00000095427.11/ENSMUSG00000024012.18, exon 6 of 12)	chr17	29339082	29339883	29332072	29347934	15863
samples_merged_peak_113351	324.629	1.50832	up	3.56508e-31	Arl6ip4	57148	ENSMUSG00000029404	Intron (ENSMUST00000086123.10/ENSMUSG00000029406.15, intron 1 of 23)	chr5	124173247	124174048	124116099	124118196	2098
samples_merged_peak_44643	349.672	1.43929	up	3.61823e-31	Lrrc18	80098	ENSMUSG00000041673	Intron (ENSMUST00000061753.14/ENSMUSG00000051506.17, intron 34 of 58)	chr14	33071480	33072281	32991382	33015291	23910
samples_merged_peak_89436	1204.83	1.14353	up	3.64764e-31	Rtf2	-9359	ENSMUSG00000027502	Intron (ENSMUST00000103073.8/ENSMUSG00000074570.14, intron 5 of 5)	chr2	172430396	172431197	172440556	172469908	29353
samples_merged_peak_120383	516.211	1.45904	up	4.31735e-31	Aldh1l1	0	ENSMUSG00000030088	Promoter	chr6	90550300	90551101	90550789	90600203	49415
samples_merged_peak_114248	159.509	2.07584	up	5.64292e-31	Col26a1	18648	ENSMUSG00000004415	Intron (ENSMUST00000057497.12/ENSMUSG00000004415.15, intron 1 of 12)	chr5	136863735	136864536	136741759	136883184	141426
samples_merged_peak_146491	271.968	1.75885	up	6.07076e-31	Phip	-48027	ENSMUSG00000032253	Distal Intergenic	chr9	83023543	83024344	82866159	82975516	109358
samples_merged_peak_19847	207.827	1.84662	up	6.17591e-31	Bcl11a	83754	ENSMUSG00000000861	Intron (ENSMUST00000000881.12/ENSMUSG00000000861.15, intron 3 of 4)	chr11	24161810	24162611	24078056	24174123	96068
samples_merged_peak_141574	84.6135	2.9466	up	7.90238e-31	Sesn3	-69619	ENSMUSG00000032009	Distal Intergenic	chr9	14204647	14205448	14275067	14333101	58035
samples_merged_peak_69185	81.5503	3.05738	up	9.0365e-31	Dsg1c	-58422	ENSMUSG00000034774	Distal Intergenic	chr18	20188117	20188918	20247340	20285031	37692
samples_merged_peak_148482	72.5624	3.19901	up	1.49049e-30	Dync1li1	-20211	ENSMUSG00000032435	Distal Intergenic	chr9	114667778	114668579	114688790	114724302	35513
samples_merged_peak_93745	612.814	1.2295	up	1.49049e-30	S100a6	0	ENSMUSG00000001025	Promoter	chr3	90612372	90613173	90612882	90614414	1533
samples_merged_peak_15542	98.4347	2.59637	up	1.66314e-30	Ric8b	-64490	ENSMUSG00000035620	Intron (ENSMUST00000060397.12/ENSMUSG00000020037.15, intron 8 of 17)	chr10	84852325	84853126	84917616	85016447	98832
samples_merged_peak_81696	148.725	2.00752	up	2.667e-30	Mmadhc	11820	ENSMUSG00000026766	Intron (ENSMUST00000102769.10/ENSMUSG00000026766.16, intron 6 of 7)	chr2	50284096	50284897	50279881	50296717	16837
samples_merged_peak_123000	615.263	1.21053	up	3.61841e-30	Gm26338	49733	ENSMUSG00000076327	Intron (ENSMUST00000112173.7/ENSMUSG00000030352.15, intron 1 of 7)	chr6	128044492	128045293	128094917	128095026	110
samples_merged_peak_61895	725.233	1.24711	up	3.85669e-30	Sft2d1	-4785	ENSMUSG00000073468	Distal Intergenic	chr17	8305516	8306317	8311102	8327442	16341
samples_merged_peak_27711	264.259	1.77812	up	4.23694e-30	Cacng1	-11804	ENSMUSG00000020722	Distal Intergenic	chr11	107728326	107729127	107703218	107716522	13305
samples_merged_peak_27708	183.175	2.22665	up	4.46492e-30	Cacng1	0	ENSMUSG00000020722	Promoter	chr11	107716509	107717310	107703218	107716522	13305
samples_merged_peak_12933	78.1979	2.9268	up	5.80729e-30	Gm27410	32439	ENSMUSG00000098409	Distal Intergenic	chr10	45783621	45784422	45816747	45816861	115
samples_merged_peak_12255	212.111	1.80874	up	8.01533e-30	Fyn	-88789	ENSMUSG00000019843	Distal Intergenic	chr10	39280174	39280975	39369764	39565381	195618
samples_merged_peak_75678	385.727	1.34324	up	1.66157e-29	Btaf1	133354	ENSMUSG00000040565	Intron (ENSMUST00000079754.10/ENSMUSG00000039652.16, intron 8 of 10)	chr19	37059433	37060234	36926079	37012752	86674
samples_merged_peak_62387	332.063	1.80636	up	2.02348e-29	Thbs2	0	ENSMUSG00000023885	Promoter	chr17	14693718	14694519	14665500	14694235	28736
samples_merged_peak_130511	210.117	1.76014	up	2.09114e-29	Rrm1	16689	ENSMUSG00000030978	Intron (ENSMUST00000033283.9/ENSMUSG00000030978.10, intron 11 of 18)	chr7	102458384	102459185	102441695	102469771	28077
samples_merged_peak_23625	66.0347	3.24708	up	3.12532e-29	Cluh	13325	ENSMUSG00000020741	Exon (ENSMUST00000117818.1/ENSMUSG00000020741.17, exon 11 of 25)	chr11	74662840	74663641	74649515	74670847	21333
samples_merged_peak_52886	118.314	2.50707	up	3.25656e-29	Cdc42ep1	-6899	ENSMUSG00000049521	Distal Intergenic	chr15	78834924	78835725	78842624	78850897	8274
samples_merged_peak_108297	78.2921	3.04727	up	3.59856e-29	Afap1	3402	ENSMUSG00000029094	Intron (ENSMUST00000064571.10/ENSMUSG00000029094.12, intron 1 of 16)	chr5	35896721	35897522	35893319	36003923	110605
samples_merged_peak_35319	168.013	2.04786	up	3.63477e-29	Eif5	-20639	ENSMUSG00000021282	Distal Intergenic	chr12	111516576	111517377	111538016	111546752	8737
samples_merged_peak_19681	555.008	1.54858	up	4.25828e-29	Tmem17	-70885	ENSMUSG00000049904	Distal Intergenic	chr11	22440402	22441203	22512088	22519234	7147
samples_merged_peak_68623	362.298	1.3996	up	4.84719e-29	Gm22709	241665	ENSMUSG00000080543	Distal Intergenic	chr18	5856138	5856939	5614473	5614583	111
samples_merged_peak_114599	194.935	1.86255	up	5.35578e-29	Elfn1	116069	ENSMUSG00000048988	Intron (ENSMUST00000031534.8/ENSMUSG00000029554.15, intron 17 of 17)	chr5	140024012	140024813	139907943	139974722	66780
samples_merged_peak_79410	93.8869	2.60465	up	6.1718e-29	Ptgds	3718	ENSMUSG00000015090	Distal Intergenic	chr2	25465527	25466328	25466709	25470046	3338
samples_merged_peak_20077	604.06	1.32576	up	6.35411e-29	Cpeb4	-64035	ENSMUSG00000020300	Distal Intergenic	chr11	31807375	31808176	31872211	31935634	63424
samples_merged_peak_108487	75.0309	3.00056	up	7.28631e-29	Nsg1	38	ENSMUSG00000029126	Promoter	chr5	38159068	38159869	38137192	38159907	22716
samples_merged_peak_87994	236.174	1.65196	up	7.30183e-29	Mir3474	12365	ENSMUSG00000093120	Distal Intergenic	chr2	158650948	158651749	158638583	158638640	58
samples_merged_peak_104200	139.111	2.07706	up	7.51583e-29	Zfp683	-696	ENSMUSG00000049410	Promoter	chr4	134052341	134053142	134053838	134058996	5159
samples_merged_peak_31977	121.835	2.34125	up	8.88225e-29	Gm23018	32068	ENSMUSG00000095776	Distal Intergenic	chr12	69528468	69529269	69561229	69561337	109
samples_merged_peak_13439	187.768	1.84133	up	9.47926e-29	Gm22117	1347	ENSMUSG00000077090	Intron (ENSMUST00000135158.8/ENSMUSG00000057337.13, intron 1 of 3)	chr10	60209103	60209904	60211185	60211251	67
samples_merged_peak_76329	106.044	2.95455	up	1.1604e-28	Wnt8b	9065	ENSMUSG00000036961	Intron (ENSMUST00000041163.4/ENSMUSG00000036961.5, intron 1 of 5)	chr19	44502537	44503338	44493472	44514273	20802
samples_merged_peak_84163	501.932	1.24231	up	1.3313e-28	Ttc17	45503	ENSMUSG00000027194	Intron (ENSMUST00000055081.13/ENSMUSG00000027194.16, intron 5 of 14)	chr2	94360385	94361186	94300767	94406689	105923
samples_merged_peak_92514	765.254	1.05761	up	1.74046e-28	Arl14	-13203	ENSMUSG00000098207	Distal Intergenic	chr3	69208415	69209216	69222419	69223618	1200
samples_merged_peak_19686	180.224	1.97879	up	2.12253e-28	Tmem17	72383	ENSMUSG00000049904	Distal Intergenic	chr11	22584471	22585272	22512088	22519234	7147
samples_merged_peak_110393	695.549	1.1002	up	2.89024e-28	Septin11	43178	ENSMUSG00000058013	Intron (ENSMUST00000074733.10/ENSMUSG00000058013.11, intron 1 of 9)	chr5	93136615	93137416	93093437	93176447	83011
samples_merged_peak_88000	464.352	1.35407	up	3.17675e-28	Ppp1r16b	16757	ENSMUSG00000037754	Intron (ENSMUST00000052927.10/ENSMUSG00000037754.13, intron 2 of 11)	chr2	158682155	158682956	158665398	158766334	100937
samples_merged_peak_149802	78.9507	2.83955	up	3.46839e-28	H2al1j	273284	ENSMUSG00000069038	Distal Intergenic	chrX	11601106	11601907	11327822	11328151	330
samples_merged_peak_144959	82.0232	3.07436	up	4.64876e-28	Anp32a	74864	ENSMUSG00000032249	Distal Intergenic	chr9	62416193	62416994	62341329	62378812	37484
samples_merged_peak_111882	251.62	1.71365	up	7.95356e-28	Myo18b	9168	ENSMUSG00000072720	Intron (ENSMUST00000086617.10/ENSMUSG00000072720.9, intron 1 of 43)	chr5	112886393	112887194	112688876	112896362	207487
samples_merged_peak_87996	62.1148	3.38939	up	9.43461e-28	Ppp1r16b	-5939	ENSMUSG00000037754	Distal Intergenic	chr2	158658658	158659459	158665398	158766334	100937
samples_merged_peak_113948	673.213	1.16914	up	1.81058e-27	Stx1a	16395	ENSMUSG00000007207	Intron (ENSMUST00000005509.10/ENSMUSG00000007207.10, intron 3 of 9)	chr5	135039877	135040678	135023482	135051100	27619
samples_merged_peak_104319	205.492	1.59965	up	1.89764e-27	Man1c1	29847	ENSMUSG00000037306	Intron (ENSMUST00000038628.3/ENSMUSG00000037306.13, intron 2 of 12)	chr4	134673642	134674443	134561690	134704290	142601
samples_merged_peak_107349	156.219	1.87943	up	2.01284e-27	Kcnh2	6509	ENSMUSG00000038319	Intron (ENSMUST00000036092.9/ENSMUSG00000038319.14, intron 2 of 14)	chr5	24344294	24345095	24319589	24351604	32016
samples_merged_peak_102353	338.747	1.3565	up	2.14342e-27	St3gal3	-3771	ENSMUSG00000028538	Exon (ENSMUST00000106406.8/ENSMUSG00000033326.15, exon 20 of 22)	chr4	118138685	118139486	117932154	118134914	202761
samples_merged_peak_149823	135.762	1.95916	up	2.94863e-27	Bcor	349202	ENSMUSG00000040363	Distal Intergenic	chrX	11810352	11811153	12036740	12160355	123616
samples_merged_peak_12930	560.801	1.38465	up	5.12891e-27	Gm27410	51456	ENSMUSG00000098409	Distal Intergenic	chr10	45764604	45765405	45816747	45816861	115
samples_merged_peak_89848	409.624	1.31814	up	5.28939e-27	Taf4	-2951	ENSMUSG00000039117	Distal Intergenic	chr2	179979597	179980398	179912152	179976646	64495
samples_merged_peak_53698	294.226	1.77833	up	5.61043e-27	Bik	8504	ENSMUSG00000016758	Intron (ENSMUST00000016902.4/ENSMUSG00000016758.4, intron 1 of 4)	chr15	83535366	83536167	83526862	83544634	17773
samples_merged_peak_108804	157.736	1.93993	up	9.57062e-27	Lgi2	-48681	ENSMUSG00000039252	Distal Intergenic	chr5	52615143	52615944	52533517	52566462	32946
samples_merged_peak_130963	410.971	1.28799	up	1.16472e-26	Rnf141	19866	ENSMUSG00000030788	Intron (ENSMUST00000177236.7/ENSMUSG00000030788.16, intron 4 of 5)	chr7	110823790	110824591	110813531	110844457	30927
samples_merged_peak_80913	299.114	1.38823	up	1.24448e-26	Traf1	22241	ENSMUSG00000026875	Distal Intergenic	chr2	34938730	34939531	34941750	34961772	20023
samples_merged_peak_135772	77.1508	2.72363	up	1.56098e-26	Vegfc	-82812	ENSMUSG00000031520	Distal Intergenic	chr8	53993993	53994794	54077606	54187096	109491
samples_merged_peak_118883	273.166	1.79104	up	1.77457e-26	Prdm5	0	ENSMUSG00000029913	Promoter	chr6	65778647	65779448	65778988	65936376	157389
samples_merged_peak_65332	471.438	1.35867	up	2.04438e-26	Tbcc	-10281	ENSMUSG00000036430	Distal Intergenic	chr17	46879602	46880403	46890684	46891847	1164
samples_merged_peak_127021	76.735	2.88034	up	2.55348e-26	Tsg101	-14631	ENSMUSG00000014402	Intron (ENSMUST00000094398.12/ENSMUSG00000043262.16, intron 9 of 11)	chr7	46934600	46935401	46888949	46919969	31021
samples_merged_peak_95116	108.145	2.82218	up	3.04098e-26	Kcna3	-56789	ENSMUSG00000047959	Distal Intergenic	chr3	106978579	106979380	107036169	107038070	1902
samples_merged_peak_131468	136.73	2.07355	up	4.21796e-26	Xylt1	171875	ENSMUSG00000030657	Intron (ENSMUST00000032892.6/ENSMUSG00000030657.11, intron 3 of 11)	chr7	117552854	117553655	117380979	117673580	292602
samples_merged_peak_91088	673.997	1.21433	up	4.48378e-26	Gm27974	-223153	ENSMUSG00000098622	Distal Intergenic	chr3	33483973	33484774	33260716	33260820	105
samples_merged_peak_119761	647.618	1.2628	up	6.31975e-26	Sfxn5	36992	ENSMUSG00000033720	Intron (ENSMUST00000045846.11/ENSMUSG00000033720.12, intron 3 of 13)	chr6	85295629	85296430	85213049	85333422	120374
samples_merged_peak_43155	214.569	1.85109	up	6.43463e-26	4930452B06Rik	-918426	ENSMUSG00000021747	Intron (ENSMUST00000161302.7/ENSMUSG00000060579.13, intron 5 of 6)	chr14	9584666	9585467	8431192	8666240	235049
samples_merged_peak_12922	88.2694	2.61201	up	6.76007e-26	Lin28b	-29824	ENSMUSG00000063804	Distal Intergenic	chr10	45500025	45500826	45376620	45470201	93582
samples_merged_peak_68954	173.101	1.72586	up	6.88225e-26	Tmem241	137557	ENSMUSG00000049411	3' UTR	chr18	11983172	11983973	11981938	12121530	139593
samples_merged_peak_152553	73.1162	3.19457	up	6.96473e-26	Rai2	63135	ENSMUSG00000043518	Distal Intergenic	chrX	161780204	161781005	161717069	161779496	62428
samples_merged_peak_50069	145.694	1.92451	up	7.3512e-26	Pop1	18620	ENSMUSG00000022325	Intron (ENSMUST00000052290.13/ENSMUSG00000022325.14, intron 12 of 16)	chr15	34513924	34514725	34495304	34530648	35345
samples_merged_peak_127857	70.829	2.89812	up	7.56013e-26	Adamts17	72888	ENSMUSG00000058145	Intron (ENSMUST00000098382.9/ENSMUSG00000058145.16, intron 6 of 22)	chr7	66912623	66913424	66839735	67153171	313437
samples_merged_peak_142875	266.554	1.4567	up	8.07863e-26	Zfp202	31100	ENSMUSG00000025602	Distal Intergenic	chr9	40223417	40224218	40192317	40213189	20873
samples_merged_peak_47633	246.676	1.56545	up	1.08367e-25	Serp2	-203568	ENSMUSG00000052584	Distal Intergenic	chr14	76760270	76761071	76532814	76556702	23889
samples_merged_peak_62946	511.828	1.17164	up	1.27481e-25	Clcn7	-5784	ENSMUSG00000036636	Distal Intergenic	chr17	25126806	25127607	25133391	25162104	28714
samples_merged_peak_150325	114.915	2.136	up	1.38614e-25	Slc25a5	28039	ENSMUSG00000016319	3' UTR	chrX	36823690	36824491	36795651	36798807	3157
samples_merged_peak_101567	171.04	1.91075	up	1.79273e-25	Prkaa2	14000	ENSMUSG00000028518	Intron (ENSMUST00000030243.7/ENSMUSG00000028518.8, intron 1 of 8)	chr4	105095089	105095890	105029874	105109890	80017
samples_merged_peak_105613	224.627	1.65491	up	1.81731e-25	Agtrap	4013	ENSMUSG00000029007	Exon (ENSMUST00000030865.8/ENSMUSG00000029007.8, exon 2 of 5)	chr4	148083217	148084018	148077061	148088031	10971
samples_merged_peak_66107	222.986	1.70212	up	1.9938e-25	Mir6977	43450	ENSMUSG00000098339	Intron (ENSMUST00000025036.10/ENSMUSG00000024201.12, intron 7 of 22)	chr17	56374658	56375459	56418846	56418909	64
samples_merged_peak_80740	355.017	1.3759	up	2.35941e-25	Zbtb43	2019	ENSMUSG00000026788	Intron (ENSMUST00000028125.11/ENSMUSG00000026788.13, intron 1 of 2)	chr2	33465712	33466513	33450287	33468532	18246
samples_merged_peak_142905	177.252	1.79295	up	2.99882e-25	Gramd1b	107308	ENSMUSG00000040111	Intron (ENSMUST00000045682.6/ENSMUSG00000040111.17, intron 1 of 19)	chr9	40423274	40424075	40293233	40531383	238151
samples_merged_peak_51517	75.4584	2.86772	up	3.79939e-25	Gm24810	189823	ENSMUSG00000093058	Distal Intergenic	chr15	62462380	62463181	62652935	62653004	70
samples_merged_peak_13349	448.85	1.38161	up	4.0504e-25	Micu1	-34539	ENSMUSG00000020111	Distal Intergenic	chr10	59667137	59667938	59702477	59864132	161656
samples_merged_peak_140058	705.861	1.03452	up	5.35363e-25	Gm22715	107573	ENSMUSG00000080549	Intron (ENSMUST00000127664.1/ENSMUSG00000092329.1, intron 1 of 15)	chr8	120335175	120335976	120443459	120443549	91
samples_merged_peak_35771	144.659	1.76062	up	6.47677e-25	Rapgef5	-100743	ENSMUSG00000041992	Distal Intergenic	chr12	117414935	117415736	117516479	117759737	243259
samples_merged_peak_118871	117.541	2.0076	up	7.8868e-25	Ndnf	-59143	ENSMUSG00000049001	Intron (ENSMUST00000212402.1/ENSMUSG00000044162.12, intron 9 of 10)	chr6	65611646	65612447	65671590	65712326	40737
samples_merged_peak_51965	168.848	1.77145	up	8.79529e-25	Zfat	359224	ENSMUSG00000022335	Distal Intergenic	chr15	67898831	67899632	68083764	68258856	175093
samples_merged_peak_50394	202.149	1.66002	up	9.06315e-25	Azin1	-23287	ENSMUSG00000037458	Distal Intergenic	chr15	38542553	38543354	38487427	38519266	31840
samples_merged_peak_152583	193.231	1.75075	up	9.10203e-25	Nhs	-107732	ENSMUSG00000059493	Distal Intergenic	chrX	162267462	162268263	161833296	162159730	326435
samples_merged_peak_101126	63.4859	3.07407	up	9.5366e-25	Fggy	-73318	ENSMUSG00000028573	Distal Intergenic	chr4	95483388	95484189	95557507	95926939	369433
samples_merged_peak_102628	567.789	1.30923	up	1.26961e-24	Gm8439	24756	ENSMUSG00000091297	Distal Intergenic	chr4	120613501	120614302	120588745	120609673	20929
samples_merged_peak_132903	222.138	1.49544	up	1.60818e-24	Fgfr2	64310	ENSMUSG00000030849	Intron (ENSMUST00000124096.7/ENSMUSG00000030849.18, intron 2 of 6)	chr7	133058239	133059040	130162451	133123350	2960900
samples_merged_peak_6010	178.754	1.87125	up	1.71666e-24	Mybph	11569	ENSMUSG00000042451	Intron (ENSMUST00000169927.1/ENSMUSG00000042429.8, intron 1 of 2)	chr1	134205017	134205818	134193448	134201232	7785
samples_merged_peak_131448	127.61	1.87346	up	1.93261e-24	Xylt1	54455	ENSMUSG00000030657	Intron (ENSMUST00000032892.6/ENSMUSG00000030657.11, intron 1 of 11)	chr7	117435434	117436235	117380979	117673580	292602
samples_merged_peak_32552	193.956	1.701	up	2.06578e-24	Akap5	-16254	ENSMUSG00000021057	Intron (ENSMUST00000021443.6/ENSMUSG00000021048.7, intron 22 of 27)	chr12	76307836	76308637	76324891	76334153	9263
samples_merged_peak_7195	172.279	1.62762	up	2.37381e-24	Rgs16	-30355	ENSMUSG00000026475	Distal Intergenic	chr1	153709193	153709994	153740349	153745468	5120
samples_merged_peak_54088	198.524	1.59325	up	2.47987e-24	Tbc1d22a	42116	ENSMUSG00000051864	Intron (ENSMUST00000063414.8/ENSMUSG00000051864.10, intron 4 of 12)	chr15	86256575	86257376	86214459	86498503	284045
samples_merged_peak_149115	306.545	1.53021	up	2.63057e-24	Ulk4	100219	ENSMUSG00000040936	Intron (ENSMUST00000171923.7/ENSMUSG00000040936.15, intron 21 of 36)	chr9	121176177	121176978	120964454	121277197	312744
samples_merged_peak_32387	560.492	1.18496	up	2.71936e-24	Prkch	123915	ENSMUSG00000021108	Intron (ENSMUST00000021527.14/ENSMUSG00000021108.18, intron 9 of 13)	chr12	73708712	73709513	73584797	73778185	193389
samples_merged_peak_147733	435.799	1.1929	up	3.32205e-24	Dusp7	12689	ENSMUSG00000053716	Distal Intergenic	chr9	106381321	106382122	106368632	106375724	7093
samples_merged_peak_95361	317.078	1.40932	up	5.01154e-24	Stxbp3	-9707	ENSMUSG00000027882	Distal Intergenic	chr3	108850233	108851034	108793176	108840526	47351
samples_merged_peak_149821	326.921	1.26668	up	5.31741e-24	Bcor	357212	ENSMUSG00000040363	Distal Intergenic	chrX	11802342	11803143	12036740	12160355	123616
samples_merged_peak_111295	247.7	1.40313	up	5.74852e-24	Zfp326	-58688	ENSMUSG00000029290	Distal Intergenic	chr5	105817079	105817880	105876568	105915818	39251
samples_merged_peak_114898	212.959	1.76686	up	6.48579e-24	Foxk1	14314	ENSMUSG00000056493	Intron (ENSMUST00000198422.1/ENSMUSG00000056493.9, intron 1 of 1)	chr5	142415811	142416612	142401497	142462011	60515
samples_merged_peak_68730	338.087	1.35877	up	6.67899e-24	Epc1	-14855	ENSMUSG00000024240	Distal Intergenic	chr18	6530963	6531764	6435951	6516108	80158
samples_merged_peak_67789	289.176	1.42713	up	6.87506e-24	Haao	22408	ENSMUSG00000000673	Distal Intergenic	chr17	83823603	83824404	83831156	83846812	15657
samples_merged_peak_88765	205.845	1.57569	up	7.38973e-24	Prex1	225493	ENSMUSG00000039621	Distal Intergenic	chr2	166487538	166488339	166566342	166713832	147491
samples_merged_peak_44067	342.449	1.34159	up	8.81884e-24	Ppif	30654	ENSMUSG00000021868	Intron (ENSMUST00000069180.7/ENSMUSG00000055538.7, intron 2 of 3)	chr14	25724824	25725625	25694170	25700468	6299
samples_merged_peak_93740	68.364	3.02289	up	1.00652e-23	S100a2	-180	ENSMUSG00000094018	Promoter	chr3	90589266	90590067	90590247	90591508	1262
samples_merged_peak_24516	57.8307	3.34293	up	1.18555e-23	Mir365-2	2833	ENSMUSG00000065489	Distal Intergenic	chr11	79729233	79730034	79726400	79726511	112
samples_merged_peak_78267	219.046	1.63029	up	1.23161e-23	Prkcq	14851	ENSMUSG00000026778	Intron (ENSMUST00000028118.8/ENSMUSG00000026778.13, intron 1 of 17)	chr2	11186959	11187760	11172108	11301222	129115
samples_merged_peak_86397	89.2179	2.41807	up	1.28265e-23	AL731706.2	52109	ENSMUSG00000116563	Distal Intergenic	chr2	136832769	136833570	136885500	136885679	180
samples_merged_peak_45601	851.894	1.31076	up	1.35548e-23	Slc7a7	3207	ENSMUSG00000000958	5' UTR	chr14	54413691	54414492	54369442	54417699	48258
samples_merged_peak_77442	129.248	2.04927	up	1.81334e-23	Hspa12a	9626	ENSMUSG00000025092	Intron (ENSMUST00000066285.5/ENSMUSG00000025092.7, intron 1 of 11)	chr19	58850557	58851358	58795750	58860984	65235
samples_merged_peak_3928	323.095	1.30994	up	2.0638e-23	Ptma	-3697	ENSMUSG00000026238	Distal Intergenic	chr1	86522228	86523029	86526726	86530712	3987
samples_merged_peak_141570	114.501	2.3699	up	2.45247e-23	Sesn3	-86735	ENSMUSG00000032009	Distal Intergenic	chr9	14187531	14188332	14275067	14333101	58035
samples_merged_peak_74004	349.66	1.38018	up	2.75096e-23	Tmem138	-9663	ENSMUSG00000024666	3' UTR	chr19	10587025	10587826	10570478	10577362	6885
samples_merged_peak_35358	271.077	1.50387	up	2.91574e-23	Klc1	-12178	ENSMUSG00000021288	Intron (ENSMUST00000163220.9/ENSMUSG00000037787.14, intron 4 of 5)	chr12	111745870	111746671	111758849	111806775	47927
samples_merged_peak_149176	178.976	1.65525	up	3.28762e-23	Cck	0	ENSMUSG00000032532	Promoter	chr9	121495323	121496124	121489824	121495694	5871
samples_merged_peak_133924	728.064	1.04839	up	3.36288e-23	Cers4	0	ENSMUSG00000008206	Promoter	chr8	4493010	4493811	4493199	4531680	38482
samples_merged_peak_16883	216.795	1.71946	up	4.34544e-23	Nav3	28727	ENSMUSG00000020181	Intron (ENSMUST00000239301.1/ENSMUSG00000020181.18, intron 1 of 40)	chr10	110426676	110427477	109681259	110456204	774946
samples_merged_peak_62413	206.933	1.59558	up	4.52295e-23	Dll1	123148	ENSMUSG00000014773	Distal Intergenic	chr17	15252027	15252828	15367354	15375976	8623
samples_merged_peak_120463	173.57	1.65754	up	4.84586e-23	Hdac11	-1212	ENSMUSG00000034245	Distal Intergenic	chr6	91154652	91155453	91156665	91174692	18028
samples_merged_peak_152841	182.624	1.69469	up	4.95916e-23	Arhgap6	69352	ENSMUSG00000031355	Intron (ENSMUST00000087016.10/ENSMUSG00000031355.16, intron 1 of 6)	chrX	169105963	169106764	169036611	169304435	267825
samples_merged_peak_126242	186.818	1.69135	up	5.22867e-23	4931406P16Rik	-28273	ENSMUSG00000066571	Distal Intergenic	chr7	34341824	34342625	34236707	34313551	76845
samples_merged_peak_48627	331.066	1.37522	up	5.45658e-23	Farp1	26403	ENSMUSG00000025555	Intron (ENSMUST00000026635.7/ENSMUSG00000025555.14, intron 1 of 26)	chr14	121061967	121062768	121035564	121283744	248181
samples_merged_peak_146109	101.774	2.03974	up	5.80648e-23	Pigb	13371	ENSMUSG00000079469	Intron (ENSMUST00000184035.7/ENSMUSG00000079469.10, intron 6 of 12)	chr9	73025527	73026328	73008481	73039699	31219
samples_merged_peak_106198	140.779	1.79236	up	6.14955e-23	Gm13090	75705	ENSMUSG00000078491	Intron (ENSMUST00000169423.8/ENSMUSG00000014592.21, intron 6 of 24)	chr4	151165275	151166076	151089570	151091449	1880
samples_merged_peak_64725	644.795	1.53048	up	6.28096e-23	Ier3	-37211	ENSMUSG00000003541	Distal Intergenic	chr17	35783672	35784473	35821684	35822923	1240
samples_merged_peak_106588	78.5015	2.4231	up	6.54804e-23	Acap3	9207	ENSMUSG00000029033	Exon (ENSMUST00000105584.9/ENSMUSG00000029033.16, exon 11 of 24)	chr4	155901029	155901830	155891822	155907251	15430
samples_merged_peak_100473	166.698	1.72535	up	6.54804e-23	Akna	-27483	ENSMUSG00000039158	3' UTR	chr4	63430837	63431638	63367125	63403354	36230
samples_merged_peak_108591	277.223	1.56736	up	7.98894e-23	Cpeb2	-181685	ENSMUSG00000039782	Distal Intergenic	chr5	43050684	43051485	43233170	43289724	56555
samples_merged_peak_72234	274.579	1.58676	up	8.47981e-23	Ctif	21064	ENSMUSG00000052928	Intron (ENSMUST00000165559.2/ENSMUSG00000052928.9, intron 1 of 11)	chr18	75675689	75676490	75431224	75697554	266331
samples_merged_peak_145847	101.892	2.23131	up	8.51592e-23	Mir5626	33601	ENSMUSG00000093763	Intron (ENSMUST00000034745.8/ENSMUSG00000032220.10, intron 22 of 27)	chr9	70371351	70372152	70405694	70405753	60
samples_merged_peak_144276	800.01	1.06889	up	9.03837e-23	AC159819.1	96230	ENSMUSG00000118653	Distal Intergenic	chr9	56533687	56534488	56437457	56438444	988
samples_merged_peak_12468	74.945	2.60237	up	1.03719e-22	Ddo	0	ENSMUSG00000063428	Promoter	chr10	40629479	40630280	40630011	40674915	44905
samples_merged_peak_74044	170.887	1.88779	up	1.05442e-22	Cd5	-21015	ENSMUSG00000024669	Distal Intergenic	chr19	10760017	10760818	10717116	10739002	21887
samples_merged_peak_30299	139.225	1.78376	up	1.13299e-22	Itgb1bp1	51129	ENSMUSG00000062352	Intron (ENSMUST00000064595.14/ENSMUSG00000052632.16, intron 16 of 28)	chr12	21234354	21235155	21267420	21286284	18865
samples_merged_peak_149798	59.1757	2.84366	up	1.15228e-22	H2al1j	263770	ENSMUSG00000069038	Distal Intergenic	chrX	11591592	11592393	11327822	11328151	330
samples_merged_peak_42399	81.5061	2.49526	up	1.19022e-22	Map3k1	-187731	ENSMUSG00000021754	Distal Intergenic	chr13	111996724	111997525	111746428	111808993	62566
samples_merged_peak_152571	106.011	2.20502	up	1.25106e-22	Nhs	134292	ENSMUSG00000059493	Intron (ENSMUST00000087085.9/ENSMUSG00000059493.13, intron 1 of 8)	chrX	162024637	162025438	161833296	162159730	326435
samples_merged_peak_149192	114.515	2.00854	up	1.32133e-22	Lyzl4	58172	ENSMUSG00000032530	Intron (ENSMUST00000077706.9/ENSMUSG00000032530.14, intron 4 of 5)	chr9	121583123	121583924	121577843	121642096	64254
samples_merged_peak_24524	390.016	1.31725	up	1.32715e-22	Mir365-2	63829	ENSMUSG00000065489	Distal Intergenic	chr11	79790229	79791030	79726400	79726511	112
samples_merged_peak_38759	590.884	1.21391	up	1.34721e-22	Ptpdc1	39196	ENSMUSG00000038042	Exon (ENSMUST00000035824.10/ENSMUSG00000038042.11, exon 7 of 10)	chr13	48585667	48586468	48577872	48625664	47793
samples_merged_peak_23694	673.741	1.19803	up	1.3827e-22	Hic1	36657	ENSMUSG00000043099	Intron (ENSMUST00000045281.12/ENSMUSG00000038290.15, intron 13 of 18)	chr11	75132061	75132862	75164565	75169519	4955
samples_merged_peak_137044	169.96	1.78285	up	1.57441e-22	Smarca5	13600	ENSMUSG00000031715	Intron (ENSMUST00000043359.8/ENSMUSG00000031715.14, intron 8 of 23)	chr8	80725096	80725897	80698507	80739497	40991
samples_merged_peak_32298	79.6403	2.50035	up	1.70289e-22	Mnat1	74991	ENSMUSG00000021103	Intron (ENSMUST00000187549.6/ENSMUSG00000021103.12, intron 6 of 6)	chr12	73198708	73199509	73123717	73273988	150272
samples_merged_peak_149838	321.818	1.34966	up	1.90713e-22	Bcor	198394	ENSMUSG00000040363	Distal Intergenic	chrX	11961160	11961961	12036740	12160355	123616
samples_merged_peak_52253	223.548	1.41988	up	2.12731e-22	Ptp4a3	36439	ENSMUSG00000059895	3' UTR	chr15	73759584	73760385	73723145	73758766	35622
samples_merged_peak_81799	47.5353	3.56487	up	2.23809e-22	Cacnb4	34616	ENSMUSG00000017412	Intron (ENSMUST00000178799.7/ENSMUSG00000017412.15, intron 2 of 13)	chr2	52641414	52642215	52428320	52676831	248512
samples_merged_peak_98618	134.108	1.82295	up	2.29431e-22	Pnrc1	-12685	ENSMUSG00000040128	Distal Intergenic	chr4	33261195	33261996	33245423	33248510	3088
samples_merged_peak_10175	175.4	1.55804	up	3.87031e-22	Slc30a1	-25218	ENSMUSG00000037434	Distal Intergenic	chr1	191880748	191881549	191906767	191913247	6481
samples_merged_peak_130642	189.41	1.7486	up	4.72222e-22	Gvin1	-225397	ENSMUSG00000045868	Distal Intergenic	chr7	106440723	106441524	106156556	106215326	58771
samples_merged_peak_72459	259.281	3.09266	up	5.64989e-22	Pard6g	-95837	ENSMUSG00000056214	Distal Intergenic	chr18	79950252	79951053	80046890	80119639	72750
samples_merged_peak_93106	186.338	1.53878	up	5.90023e-22	Mab21l2	-86934	ENSMUSG00000057777	Intron (ENSMUST00000192145.5/ENSMUSG00000028080.16, intron 44 of 50)	chr3	86635217	86636018	86545581	86548283	2703
samples_merged_peak_103675	83.6732	2.57363	up	6.61775e-22	Matn1	327506	ENSMUSG00000040533	Distal Intergenic	chr4	131271891	131272692	130944385	130955475	11091
samples_merged_peak_86475	65.4832	2.78415	up	6.65774e-22	Kif16b	1066495	ENSMUSG00000038844	Intron (ENSMUST00000110067.7/ENSMUSG00000068205.14, intron 8 of 16)	chr2	141834235	141835036	142617474	142901531	284058
samples_merged_peak_146947	303.224	1.85053	up	6.65774e-22	Slc9a9	24114	ENSMUSG00000031129	Intron (ENSMUST00000033463.9/ENSMUSG00000031129.9, intron 2 of 15)	chr9	94694023	94694824	94669909	95230445	560537
samples_merged_peak_97333	159.08	1.59925	up	7.8436e-22	Miga1	35496	ENSMUSG00000054942	Intron (ENSMUST00000073089.12/ENSMUSG00000054942.13, intron 7 of 15)	chr3	152304110	152304911	152273849	152340407	66559
samples_merged_peak_65346	178.705	1.55935	up	8.54917e-22	Ubr2	14982	ENSMUSG00000023977	Intron (ENSMUST00000113337.9/ENSMUSG00000023977.15, intron 2 of 46)	chr17	46994749	46995550	46928295	47010532	82238
samples_merged_peak_135771	41.92	4.01789	up	1.0454e-21	Vegfc	-91287	ENSMUSG00000031520	Distal Intergenic	chr8	53985518	53986319	54077606	54187096	109491
samples_merged_peak_146514	59.8476	2.64731	up	1.0454e-21	Sh3bgrl2	45350	ENSMUSG00000032261	Intron (ENSMUST00000188241.6/ENSMUSG00000032261.16, intron 2 of 3)	chr9	83593677	83594478	83548327	83638801	90475
samples_merged_peak_108520	254.637	1.74748	up	1.13229e-21	Wdr1	16686	ENSMUSG00000005103	Intron (ENSMUST00000005234.12/ENSMUSG00000005103.12, intron 5 of 14)	chr5	38544319	38545120	38526813	38561806	34994
samples_merged_peak_107110	175.425	1.58768	up	1.25886e-21	Fam185a	28906	ENSMUSG00000047221	Intron (ENSMUST00000056045.4/ENSMUSG00000047221.5, intron 5 of 7)	chr5	21453864	21454665	21424958	21482124	57167
samples_merged_peak_151502	283.166	1.2957	up	1.83215e-21	Tmem28	-125071	ENSMUSG00000071719	Distal Intergenic	chrX	99695149	99695950	99821021	99848790	27770
samples_merged_peak_19321	303.109	1.32461	up	1.83225e-21	Spred2	-60432	ENSMUSG00000045671	Distal Intergenic	chr11	19863142	19863943	19924375	20024026	99652
samples_merged_peak_80146	154.29	1.7638	up	1.89922e-21	Gm47292	-976	ENSMUSG00000105537	Promoter	chr2	30365899	30366700	30367676	30367771	96
samples_merged_peak_55680	89.686	2.32414	up	2.01468e-21	Itga5	-15011	ENSMUSG00000000555	Distal Intergenic	chr15	103381774	103382575	103344286	103366763	22478
samples_merged_peak_78484	172.972	1.59878	up	2.0712e-21	St8sia6	10798	ENSMUSG00000003418	Intron (ENSMUST00000003509.9/ENSMUSG00000003418.11, intron 2 of 7)	chr2	13782465	13783266	13651021	13794064	143044
samples_merged_peak_133127	290.333	1.47823	up	2.21662e-21	Glrx3	36811	ENSMUSG00000031068	Distal Intergenic	chr7	137474425	137475226	137437614	137468594	30981
samples_merged_peak_68192	365.165	1.12821	up	2.32345e-21	Rhoq	25253	ENSMUSG00000024143	Intron (ENSMUST00000024956.14/ENSMUSG00000024143.15, intron 2 of 4)	chr17	86988335	86989136	86963082	87000069	36988
samples_merged_peak_119963	218.643	1.52235	up	2.70019e-21	Gfpt1	-4448	ENSMUSG00000029992	Distal Intergenic	chr6	87037597	87038398	87042846	87092197	49352
samples_merged_peak_62406	107.974	1.99583	up	2.7406e-21	Gm3448	-132785	ENSMUSG00000079710	Distal Intergenic	chr17	15174322	15175123	14995787	15041537	45751
samples_merged_peak_88004	70.906	2.5588	up	2.77364e-21	Gm26141	-32667	ENSMUSG00000093040	Intron (ENSMUST00000052927.10/ENSMUSG00000037754.13, intron 3 of 11)	chr2	158706670	158707471	158740138	158740263	126
samples_merged_peak_114328	123.293	1.96592	up	3.21788e-21	Gnb2	-8400	ENSMUSG00000029713	Distal Intergenic	chr5	137541910	137542711	137528127	137533510	5384
samples_merged_peak_98941	138.558	1.70536	up	3.25791e-21	Ubap1	50728	ENSMUSG00000028437	Exon (ENSMUST00000108055.8/ENSMUSG00000028438.16, exon 9 of 13)	chr4	41399724	41400525	41348996	41390525	41530
samples_merged_peak_47903	424.75	1.07094	up	3.30224e-21	Olfm4	0	ENSMUSG00000022026	Promoter	chr14	79999873	80000674	80000251	80023139	22889
samples_merged_peak_90220	62.2469	2.60141	up	3.31556e-21	Zbtb10	-60368	ENSMUSG00000069114	Distal Intergenic	chr3	9189433	9190234	9250602	9285333	34732
samples_merged_peak_44637	192.385	1.63385	up	3.40916e-21	Lrrc18	49731	ENSMUSG00000041673	Exon (ENSMUST00000061753.14/ENSMUSG00000051506.17, exon 39 of 59)	chr14	33041113	33041914	32991382	33015291	23910
samples_merged_peak_1335	100.506	1.97315	up	3.67263e-21	Rfx8	9850	ENSMUSG00000057173	Intron (ENSMUST00000151913.2/ENSMUSG00000057173.8, intron 3 of 14)	chr1	39710346	39711147	39665301	39720997	55697
samples_merged_peak_15520	97.8446	2.38428	up	3.94855e-21	Rfx4	-65653	ENSMUSG00000020037	Intron (ENSMUST00000077175.6/ENSMUSG00000034453.8, intron 19 of 27)	chr10	84689608	84690409	84756062	84906538	150477
samples_merged_peak_133603	273.088	1.27888	up	4.52178e-21	Kcnq1	73306	ENSMUSG00000009545	Intron (ENSMUST00000009689.10/ENSMUSG00000009545.14, intron 2 of 15)	chr7	143180560	143181361	143107254	143427042	319789
samples_merged_peak_1361	154.563	1.60557	up	5.03204e-21	Map4k4	-43505	ENSMUSG00000026074	Distal Intergenic	chr1	39856607	39857408	39900913	40026310	125398
samples_merged_peak_75040	78.2162	2.52851	up	5.10865e-21	Gm815	-62910	ENSMUSG00000074913	Distal Intergenic	chr19	26822170	26822971	26885881	26888647	2767
samples_merged_peak_108076	539.807	0.997911	up	5.13075e-21	Poln	63186	ENSMUSG00000045102	Intron (ENSMUST00000042954.10/ENSMUSG00000045102.12, intron 13 of 24)	chr5	34105461	34106262	34007198	34169448	162251
samples_merged_peak_90623	61.2437	2.69472	up	5.66154e-21	Tbl1xr1	-506289	ENSMUSG00000027630	Distal Intergenic	chr3	21569562	21570363	22076652	22216594	139943
samples_merged_peak_84030	533.917	1.11537	up	6.0502e-21	Tspan18	-25181	ENSMUSG00000027217	Distal Intergenic	chr2	93359668	93360469	93201760	93334487	132728
samples_merged_peak_5912	351.683	1.12212	up	6.20737e-21	Plekha6	-21448	ENSMUSG00000041757	Distal Intergenic	chr1	133159072	133159873	133181321	133303435	122115
samples_merged_peak_79423	87.1255	2.3301	up	6.35895e-21	Traf2	14749	ENSMUSG00000026942	Intron (ENSMUST00000028311.12/ENSMUSG00000026942.13, intron 4 of 10)	chr2	25531390	25532191	25517982	25546940	28959
samples_merged_peak_88024	396.009	1.20513	up	6.40702e-21	Dhx35	45236	ENSMUSG00000027655	Exon (ENSMUST00000029186.13/ENSMUSG00000027655.14, exon 15 of 21)	chr2	158840043	158840844	158794807	158858214	63408
samples_merged_peak_97505	173.048	1.69135	up	6.94753e-21	Ptger3	4921	ENSMUSG00000040016	Intron (ENSMUST00000041175.12/ENSMUSG00000040016.16, intron 1 of 2)	chr3	157571813	157572614	157566892	157645888	78997
samples_merged_peak_93736	329.039	1.23059	up	7.32474e-21	S100a16	12353	ENSMUSG00000074457	Distal Intergenic	chr3	90549607	90550408	90537254	90543151	5898
samples_merged_peak_55850	492.266	1.14996	up	7.35394e-21	Srl	21778	ENSMUSG00000022519	Intron (ENSMUST00000090500.9/ENSMUSG00000022519.14, intron 1 of 5)	chr16	4500496	4501297	4480216	4523075	42860
samples_merged_peak_62414	443.626	1.22831	up	7.86479e-21	Dll1	105524	ENSMUSG00000014773	Distal Intergenic	chr17	15269651	15270452	15367354	15375976	8623
samples_merged_peak_50366	61.9807	2.61678	up	8.64142e-21	Klf10	-27494	ENSMUSG00000037465	Distal Intergenic	chr15	38328200	38329001	38291463	38300706	9244
samples_merged_peak_100378	144.874	1.71883	up	9.28289e-21	Rgs3	196606	ENSMUSG00000059810	Distal Intergenic	chr4	62756453	62757254	62559847	62703018	143172
samples_merged_peak_142726	185.701	1.50182	up	9.42613e-21	Ets1	532635	ENSMUSG00000032035	Distal Intergenic	chr9	33168883	33169684	32636248	32757820	121573
samples_merged_peak_44601	97.0175	1.99748	up	9.94542e-21	3425401B19Rik	-22449	ENSMUSG00000071540	Distal Intergenic	chr14	32707721	32708522	32659119	32685272	26154
samples_merged_peak_135712	172.594	1.62604	up	1.06827e-20	Stox2	-47570	ENSMUSG00000038143	Distal Intergenic	chr8	47461407	47462208	47180048	47413837	233790
samples_merged_peak_19855	597.712	1.21895	up	1.13117e-20	Bcl11a	164653	ENSMUSG00000000861	Distal Intergenic	chr11	24242709	24243510	24078056	24174123	96068
samples_merged_peak_80692	466.096	1.19772	up	1.18766e-20	Angptl2	-8323	ENSMUSG00000004105	Intron (ENSMUST00000131298.6/ENSMUSG00000038831.16, intron 8 of 17)	chr2	33206945	33207746	33216069	33247717	31649
samples_merged_peak_46604	403.15	1.39459	up	1.21073e-20	Msra	51444	ENSMUSG00000054733	Intron (ENSMUST00000067927.8/ENSMUSG00000054733.9, intron 6 of 10)	chr14	64403658	64404459	64122625	64455903	333279
samples_merged_peak_57906	447.005	1.10512	up	1.24693e-20	Cpn2	-4452	ENSMUSG00000023176	3' UTR	chr16	30271951	30272752	30256378	30267499	11122
samples_merged_peak_44493	57.6922	2.6747	up	1.26459e-20	Sh3bp5	7263	ENSMUSG00000021892	Intron (ENSMUST00000091903.4/ENSMUSG00000021892.14, intron 2 of 8)	chr14	31428001	31428802	31373785	31436065	62281
samples_merged_peak_77531	75.0429	2.28373	up	1.28964e-20	Nanos1	-73881	ENSMUSG00000072437	Distal Intergenic	chr19	60681305	60682106	60755987	60759914	3928
samples_merged_peak_57228	493.168	1.06378	up	1.42565e-20	Map3k13	51186	ENSMUSG00000033618	Intron (ENSMUST00000231988.1/ENSMUSG00000033618.7, intron 2 of 14)	chr16	21845532	21846333	21794346	21933439	139094
samples_merged_peak_48433	127.736	1.73984	up	1.56556e-20	Mir6391	-34046	ENSMUSG00000098433	Intron (ENSMUST00000036554.13/ENSMUSG00000032849.14, intron 8 of 30)	chr14	118626518	118627319	118592369	118592472	104
samples_merged_peak_99906	144.315	1.91235	up	1.59224e-20	Klf4	-243424	ENSMUSG00000003032	Distal Intergenic	chr4	55775890	55776691	55527143	55532466	5324
samples_merged_peak_28675	177.661	1.57043	up	1.62206e-20	Sec14l1	14120	ENSMUSG00000020823	Intron (ENSMUST00000021177.14/ENSMUSG00000020823.16, intron 2 of 16)	chr11	117129292	117130093	117115172	117159268	44097
samples_merged_peak_62410	65.2279	2.68402	up	1.66383e-20	Dll1	161568	ENSMUSG00000014773	Distal Intergenic	chr17	15213607	15214408	15367354	15375976	8623
samples_merged_peak_123941	220.304	1.33526	up	1.6916e-20	St8sia1	11921	ENSMUSG00000030283	Intron (ENSMUST00000032421.3/ENSMUSG00000030283.7, intron 1 of 4)	chr6	142951730	142952531	142821545	142964452	142908
samples_merged_peak_112912	185.527	1.46413	up	1.70041e-20	Pheta1	68305	ENSMUSG00000044134	Intron (ENSMUST00000111752.9/ENSMUSG00000042589.18, intron 4 of 22)	chr5	121917289	121918090	121848984	121854632	5649
samples_merged_peak_108302	107.84	2.08176	up	1.72698e-20	Afap1	16517	ENSMUSG00000029094	Intron (ENSMUST00000064571.10/ENSMUSG00000029094.12, intron 1 of 16)	chr5	35909836	35910637	35893319	36003923	110605
samples_merged_peak_102512	200.516	1.48818	up	1.77351e-20	Hivep3	103517	ENSMUSG00000028634	Intron (ENSMUST00000106307.8/ENSMUSG00000028634.17, intron 1 of 8)	chr4	119837313	119838114	119733796	120138045	404250
samples_merged_peak_134252	365.244	1.44569	up	1.8956e-20	Tfdp1	21281	ENSMUSG00000038482	Intron (ENSMUST00000209885.1/ENSMUSG00000038482.11, intron 3 of 11)	chr8	13360032	13360833	13338751	13378448	39698
samples_merged_peak_127981	87.4412	2.38096	up	2.02939e-20	Mef2a	-114734	ENSMUSG00000030557	Distal Intergenic	chr7	67487592	67488393	67231163	67372858	141696
samples_merged_peak_90825	377.542	1.12677	up	2.07098e-20	Mir3092	-22243	ENSMUSG00000092695	Intron (ENSMUST00000195008.5/ENSMUSG00000039286.12, intron 4 of 26)	chr3	27607238	27608039	27584900	27584995	96
samples_merged_peak_87283	365.36	1.1924	up	2.13805e-20	4930404H24Rik	890	ENSMUSG00000079001	Promoter	chr2	153493680	153494481	153492790	153493841	1052
samples_merged_peak_91259	175.608	1.4832	up	2.21384e-20	Spry1	-33617	ENSMUSG00000037211	Distal Intergenic	chr3	37605529	37606330	37639947	37644598	4652
samples_merged_peak_27705	155.144	1.56956	up	2.73449e-20	Cacng1	15982	ENSMUSG00000020722	Distal Intergenic	chr11	107699739	107700540	107703218	107716522	13305
samples_merged_peak_105480	72.703	2.29176	up	2.89492e-20	Dhrs3	64154	ENSMUSG00000066026	Distal Intergenic	chr4	144956981	144957782	144892827	144928209	35383
samples_merged_peak_62425	268.256	1.28537	up	3.00867e-20	Dll1	22124	ENSMUSG00000014773	Distal Intergenic	chr17	15353051	15353852	15367354	15375976	8623
samples_merged_peak_9513	93.7518	4.5628	up	3.04185e-20	Cnih3	41000	ENSMUSG00000026514	Intron (ENSMUST00000161880.7/ENSMUSG00000026514.14, intron 1 of 5)	chr1	181393628	181394429	181352628	181460641	108014
samples_merged_peak_108488	353.173	1.23312	up	3.27962e-20	Nsg1	-7692	ENSMUSG00000029126	Distal Intergenic	chr5	38167599	38168400	38137192	38159907	22716
samples_merged_peak_121291	229.96	1.46892	up	3.39417e-20	Shq1	159866	ENSMUSG00000035378	Distal Intergenic	chr6	100510490	100511291	100568256	100671157	102902
samples_merged_peak_14571	168.816	1.46359	up	3.52037e-20	Mir1930	-5746	ENSMUSG00000089424	Intron (ENSMUST00000174113.7/ENSMUSG00000112241.1, intron 5 of 5)	chr10	77634677	77635478	77641224	77641307	84
samples_merged_peak_48626	185.596	1.61659	up	3.58612e-20	Farp1	22008	ENSMUSG00000025555	Intron (ENSMUST00000026635.7/ENSMUSG00000025555.14, intron 1 of 26)	chr14	121057572	121058373	121035564	121283744	248181
samples_merged_peak_84450	107.585	1.84788	up	3.99349e-20	Abtb2	95567	ENSMUSG00000032724	Intron (ENSMUST00000076212.3/ENSMUSG00000032724.5, intron 1 of 16)	chr2	103661877	103662678	103566310	103718423	152114
samples_merged_peak_69314	64.4897	2.94662	up	4.71186e-20	Ino80c	11533	ENSMUSG00000047989	Intron (ENSMUST00000141489.1/ENSMUSG00000047989.11, intron 1 of 1)	chr18	24109619	24110420	24104757	24121953	17197
samples_merged_peak_66721	49.8926	3.18944	up	4.72816e-20	Lrrc30	127160	ENSMUSG00000073375	Distal Intergenic	chr17	67504762	67505563	67630964	67632723	1760
samples_merged_peak_108976	257.615	1.52913	up	4.98241e-20	Arap2	9727	ENSMUSG00000037999	Intron (ENSMUST00000076623.7/ENSMUSG00000037999.13, intron 1 of 32)	chr5	62755592	62756393	62602445	62766120	163676
samples_merged_peak_4317	228.802	1.5119	up	5.72381e-20	Agap1	122028	ENSMUSG00000055013	Intron (ENSMUST00000027521.14/ENSMUSG00000055013.16, intron 1 of 17)	chr1	89576834	89577635	89454806	89897617	442812
samples_merged_peak_62412	194.88	1.48952	up	6.05591e-20	Dll1	141070	ENSMUSG00000014773	Distal Intergenic	chr17	15234105	15234906	15367354	15375976	8623
samples_merged_peak_89554	594.022	1.0829	up	6.09095e-20	1700021F07Rik	-107981	ENSMUSG00000027518	Distal Intergenic	chr2	173413804	173414605	173522586	173528501	5916
samples_merged_peak_54399	69.1347	2.56297	up	6.69827e-20	Pdzrn4	277413	ENSMUSG00000036218	Intron (ENSMUST00000169942.9/ENSMUSG00000036218.16, intron 3 of 9)	chr15	92674294	92675095	92396881	92771819	374939
samples_merged_peak_90060	581.578	1.00157	up	6.69827e-20	Abhd16b	-9089	ENSMUSG00000055882	Distal Intergenic	chr2	181483316	181484117	181493206	181494980	1775
samples_merged_peak_38734	235.566	1.26368	up	7.61315e-20	Id4	-79827	ENSMUSG00000021379	Distal Intergenic	chr13	48180600	48181401	48261228	48266026	4799
samples_merged_peak_115839	133.375	2.31853	up	8.21786e-20	Fry	86424	ENSMUSG00000056602	Intron (ENSMUST00000087204.8/ENSMUSG00000056602.12, intron 7 of 60)	chr5	150346191	150346992	150259767	150497753	237987
samples_merged_peak_62418	464.306	1.34759	up	8.59972e-20	Dll1	85107	ENSMUSG00000014773	Distal Intergenic	chr17	15290068	15290869	15367354	15375976	8623
samples_merged_peak_60117	87.1483	2.0708	up	8.66985e-20	Cxadr	-25725	ENSMUSG00000022865	Distal Intergenic	chr16	78274970	78275771	78301496	78359774	58279
samples_merged_peak_88021	87.5836	2.0322	up	9.67099e-20	Fam83d	6537	ENSMUSG00000027654	Intron (ENSMUST00000029183.2/ENSMUSG00000027654.2, intron 1 of 3)	chr2	158774630	158775431	158768093	158786637	18545
samples_merged_peak_43944	47.5106	3.0581	up	9.76036e-20	Zmiz1	-147199	ENSMUSG00000007817	Distal Intergenic	chr14	25311224	25312025	25459224	25666743	207520
samples_merged_peak_68567	183.706	1.44664	up	1.00499e-19	Zfp438	-35382	ENSMUSG00000050945	Distal Intergenic	chr18	5370189	5370990	5210029	5334807	124779
samples_merged_peak_72760	452.844	0.996376	up	1.02421e-19	Mbp	-2796	ENSMUSG00000041607	Distal Intergenic	chr18	82471549	82472350	82475146	82585637	110492
samples_merged_peak_142119	393.715	1.1862	up	1.03271e-19	Zfp599	0	ENSMUSG00000062794	Promoter	chr9	22259558	22260359	22247430	22259895	12466
samples_merged_peak_134374	84.4678	2.14654	up	1.15282e-19	Gm44347	25493	ENSMUSG00000106670	Intron (ENSMUST00000152652.7/ENSMUSG00000047495.15, intron 2 of 14)	chr8	14375671	14376472	14350178	14350285	108
samples_merged_peak_51536	305.05	1.22372	up	1.3041e-19	Gm24810	-255036	ENSMUSG00000093058	Distal Intergenic	chr15	62908040	62908841	62652935	62653004	70
samples_merged_peak_96890	88.1914	2.4318	up	1.309e-19	Pdlim5	49863	ENSMUSG00000028273	Intron (ENSMUST00000029941.15/ENSMUSG00000028273.15, intron 3 of 12)	chr3	142345032	142345833	142239590	142395696	156107
samples_merged_peak_29295	158.692	1.56644	up	1.39131e-19	Nploc4	24551	ENSMUSG00000039703	Intron (ENSMUST00000044271.14/ENSMUSG00000039703.15, intron 8 of 16)	chr11	120412356	120413157	120380370	120437708	57339
samples_merged_peak_113334	279.16	1.45958	up	1.83637e-19	Vps37b	-11280	ENSMUSG00000066278	Distal Intergenic	chr5	124043550	124044351	124004641	124032270	27630
samples_merged_peak_3073	346.352	1.12332	up	1.97766e-19	Mir6351	25944	ENSMUSG00000098504	Distal Intergenic	chr1	73828830	73829631	73855477	73855575	99
samples_merged_peak_9514	111.046	1.85531	up	2.00751e-19	Cnih3	42393	ENSMUSG00000026514	Intron (ENSMUST00000161880.7/ENSMUSG00000026514.14, intron 1 of 5)	chr1	181395021	181395822	181352628	181460641	108014
samples_merged_peak_139491	131.913	1.80035	up	2.33016e-19	Wwox	153920	ENSMUSG00000004637	Intron (ENSMUST00000004756.13/ENSMUSG00000004637.15, intron 5 of 8)	chr8	114593575	114594376	114439655	115352708	913054
samples_merged_peak_125043	503.72	1.14915	up	2.60778e-19	Gm42372	-8463	ENSMUSG00000108348	Distal Intergenic	chr7	16973822	16974623	16983086	16988152	5067
samples_merged_peak_33604	288.334	1.52242	up	2.82724e-19	Jdp2	-27146	ENSMUSG00000034271	Distal Intergenic	chr12	85571080	85571881	85599027	85639878	40852
samples_merged_peak_90519	57.8772	2.76379	up	2.95222e-19	Trim55	18665	ENSMUSG00000060913	Intron (ENSMUST00000029139.8/ENSMUSG00000060913.6, intron 4 of 9)	chr3	19663139	19663940	19644474	19692421	47948
samples_merged_peak_5381	606.989	1.06152	up	3.00564e-19	Mgat5	139766	ENSMUSG00000036155	Intron (ENSMUST00000038361.10/ENSMUSG00000036155.13, intron 4 of 17)	chr1	127344784	127345585	127205018	127488336	283319
samples_merged_peak_19079	251.302	1.42894	up	3.19463e-19	Tns3	10103	ENSMUSG00000020422	Intron (ENSMUST00000020695.12/ENSMUSG00000020422.14, intron 1 of 30)	chr11	8653777	8654578	8431652	8664681	233030
samples_merged_peak_131441	108.907	1.88962	up	3.79456e-19	Xylt1	12792	ENSMUSG00000030657	Intron (ENSMUST00000032892.6/ENSMUSG00000030657.11, intron 1 of 11)	chr7	117393771	117394572	117380979	117673580	292602
samples_merged_peak_58507	127.944	1.94771	up	3.86676e-19	Kalrn	262408	ENSMUSG00000061751	Intron (ENSMUST00000076810.11/ENSMUSG00000061751.16, intron 13 of 59)	chr16	34250877	34251678	33969073	34514086	545014
samples_merged_peak_23420	87.1697	2.03662	up	3.92288e-19	Pimreg	44051	ENSMUSG00000020808	Intron (ENSMUST00000108508.2/ENSMUSG00000040543.16, intron 3 of 18)	chr11	72086506	72087307	72042455	72047370	4916
samples_merged_peak_78306	188.218	1.43585	up	4.05208e-19	Prkcq	166562	ENSMUSG00000026778	Distal Intergenic	chr2	11338670	11339471	11172108	11301222	129115
samples_merged_peak_2548	1384.4	1.01151	up	4.29378e-19	Ctla4	-45501	ENSMUSG00000026011	Distal Intergenic	chr1	60862723	60863524	60909025	60915832	6808
samples_merged_peak_59098	58.2079	3.24717	up	4.82578e-19	Ccdc80	-48195	ENSMUSG00000022665	Distal Intergenic	chr16	45044616	45045417	45093612	45128077	34466
samples_merged_peak_130790	400.28	1.11633	up	4.84496e-19	Gm47284	38419	ENSMUSG00000105232	Intron (ENSMUST00000079282.7/ENSMUSG00000031024.13, intron 2 of 19)	chr7	109559668	109560469	109521249	109521368	120
samples_merged_peak_142881	317.174	1.335	up	4.8591e-19	Scn3b	0	ENSMUSG00000049281	Promoter	chr9	40268799	40269600	40269217	40291618	22402
samples_merged_peak_111821	235.566	1.34827	up	5.35554e-19	Tfip11	-4793	ENSMUSG00000029345	Distal Intergenic	chr5	112320764	112321565	112326358	112338073	11716
samples_merged_peak_49613	121.947	1.74667	up	5.8027e-19	Myo10	108259	ENSMUSG00000022272	Intron (ENSMUST00000110457.7/ENSMUSG00000022272.17, intron 9 of 40)	chr15	25730784	25731585	25622525	25813673	191149
samples_merged_peak_34209	215.92	1.44744	up	5.8027e-19	Kcnk13	-7420	ENSMUSG00000045404	Distal Intergenic	chr12	99956278	99957079	99964499	100062682	98184
samples_merged_peak_9931	161.953	1.65686	up	5.96309e-19	Gm24092	-82547	ENSMUSG00000093791	Intron (ENSMUST00000079451.12/ENSMUSG00000037624.15, intron 2 of 6)	chr1	189310002	189310803	189393350	189393470	121
samples_merged_peak_141573	77.761	2.29018	up	6.98715e-19	Sesn3	-70630	ENSMUSG00000032009	Distal Intergenic	chr9	14203636	14204437	14275067	14333101	58035
samples_merged_peak_123046	172.614	1.62952	up	7.27835e-19	Fkbp4	2570	ENSMUSG00000030357	Exon (ENSMUST00000032508.10/ENSMUSG00000030357.10, exon 3 of 10)	chr6	128435306	128436107	128430103	128438677	8575
samples_merged_peak_142410	140.599	1.66339	up	7.86893e-19	Jam3	-36397	ENSMUSG00000031990	Distal Intergenic	chr9	27191790	27192591	27097384	27155393	58010
samples_merged_peak_127509	181.534	1.59295	up	8.00056e-19	Atp10a	53322	ENSMUSG00000025324	Intron (ENSMUST00000168747.2/ENSMUSG00000025324.8, intron 1 of 20)	chr7	58711568	58712369	58658246	58829420	171175
samples_merged_peak_68884	170.803	1.62913	up	8.65361e-19	Cables1	-23345	ENSMUSG00000040957	Distal Intergenic	chr18	11815074	11815875	11839220	11945626	106407
samples_merged_peak_59700	110.474	1.99909	up	9.14589e-19	Nsun3	71458	ENSMUSG00000050312	Distal Intergenic	chr16	62714518	62715319	62732444	62786777	54334
samples_merged_peak_126891	105.928	1.75362	up	1.0028e-18	Ntn5	-2409	ENSMUSG00000070564	Intron (ENSMUST00000040636.8/ENSMUSG00000040364.8, intron 3 of 3)	chr7	45680812	45681613	45684022	45694556	10535
samples_merged_peak_131446	288.71	1.39339	up	1.21274e-18	Xylt1	49325	ENSMUSG00000030657	Intron (ENSMUST00000032892.6/ENSMUSG00000030657.11, intron 1 of 11)	chr7	117430304	117431105	117380979	117673580	292602
samples_merged_peak_142870	86.7605	2.02385	up	1.32213e-18	Olfr985	-6893	ENSMUSG00000049073	Distal Intergenic	chr9	40137077	40137878	40126308	40130184	3877
samples_merged_peak_39442	280.152	1.3221	up	1.34831e-18	Macroh2a1	68124	ENSMUSG00000015937	Distal Intergenic	chr13	56066706	56067507	56073619	56135631	62013
samples_merged_peak_6880	277.686	1.27199	up	1.46223e-18	Ivns1abp	26862	ENSMUSG00000023150	Intron (ENSMUST00000064771.11/ENSMUSG00000052748.14, intron 18 of 19)	chr1	151371339	151372140	151344477	151364422	19946
samples_merged_peak_141555	51.372	2.76165	up	1.47091e-18	Sesn3	-207726	ENSMUSG00000032009	Distal Intergenic	chr9	14066540	14067341	14275067	14333101	58035
samples_merged_peak_62420	78.74	2.11418	up	1.5034e-18	Dll1	51830	ENSMUSG00000014773	Distal Intergenic	chr17	15323345	15324146	15367354	15375976	8623
samples_merged_peak_140766	81.2412	2.01938	up	1.51336e-18	Egln1	22815	ENSMUSG00000031987	Intron (ENSMUST00000034469.6/ENSMUSG00000031987.6, intron 1 of 4)	chr8	124925708	124926509	124908587	124949324	40738
samples_merged_peak_122956	53.2393	2.68223	up	1.83897e-18	Cracr2a	-31207	ENSMUSG00000061414	Distal Intergenic	chr6	127529330	127530131	127561338	127674248	112911
samples_merged_peak_76641	372.714	1.42369	up	1.87042e-18	Wbp1l	34666	ENSMUSG00000047731	Intron (ENSMUST00000138302.8/ENSMUSG00000047731.17, intron 1 of 3)	chr19	46633750	46634551	46599084	46657389	58306
samples_merged_peak_110446	568.659	1.10325	up	1.89656e-18	Cxcl13	-58397	ENSMUSG00000023078	Distal Intergenic	chr5	95897753	95898554	95956951	95961068	4118
samples_merged_peak_149827	213.298	1.35612	up	1.89904e-18	Bcor	320216	ENSMUSG00000040363	Distal Intergenic	chrX	11839338	11840139	12036740	12160355	123616
samples_merged_peak_149799	52.1208	3.0547	up	2.10344e-18	H2al1j	266524	ENSMUSG00000069038	Distal Intergenic	chrX	11594346	11595147	11327822	11328151	330
samples_merged_peak_24766	174.618	1.47228	up	2.1664e-18	Gm27598	-7435	ENSMUSG00000098995	Distal Intergenic	chr11	83040129	83040930	83032632	83032694	63
samples_merged_peak_47904	117.287	1.78713	up	2.21158e-18	Olfm4	4134	ENSMUSG00000022026	Intron (ENSMUST00000228749.1/ENSMUSG00000022026.7, intron 1 of 4)	chr14	80004385	80005186	80000251	80023139	22889
samples_merged_peak_115650	156.849	1.5587	up	2.36985e-18	Ubl3	-62980	ENSMUSG00000001687	Distal Intergenic	chr5	148615769	148616570	148504635	148552789	48155
samples_merged_peak_117669	69.9036	2.22126	up	2.41349e-18	Tas2r138	5253	ENSMUSG00000058250	Distal Intergenic	chr6	40607256	40608057	40612315	40613310	996
samples_merged_peak_133665	108.895	1.71235	up	2.50978e-18	Osbpl5	1197	ENSMUSG00000037606	5' UTR	chr7	143739965	143740766	143688762	143741963	53202
samples_merged_peak_97204	127.108	1.77255	up	3.07855e-18	Adgrl2	646192	ENSMUSG00000028184	Distal Intergenic	chr3	148343562	148344363	148815586	148990555	174970
samples_merged_peak_152576	97.7945	1.96359	up	3.24967e-18	Nhs	81079	ENSMUSG00000059493	Intron (ENSMUST00000087085.9/ENSMUSG00000059493.13, intron 1 of 8)	chrX	162077850	162078651	161833296	162159730	326435
samples_merged_peak_27352	263.074	1.2767	up	3.29241e-18	Ace	6882	ENSMUSG00000020681	Exon (ENSMUST00000001963.13/ENSMUSG00000020681.14, exon 12 of 25)	chr11	105974827	105975628	105967945	105989964	22020
samples_merged_peak_93303	90.2154	2.04794	up	3.42733e-18	Mef2d	-8282	ENSMUSG00000001419	Distal Intergenic	chr3	88133289	88134090	88142372	88172086	29715
samples_merged_peak_52551	267.767	1.28742	up	3.49177e-18	Slc39a4	-2231	ENSMUSG00000063354	Distal Intergenic	chr15	76619615	76620416	76612383	76617384	5002
samples_merged_peak_6260	189.725	1.48951	up	3.85619e-18	Kif21b	-21393	ENSMUSG00000041642	Intron (ENSMUST00000160641.7/ENSMUSG00000026407.17, intron 34 of 43)	chr1	136109195	136109996	136131389	136177998	46610
samples_merged_peak_22200	106.583	1.73664	up	4.04323e-18	Srebf1	-19630	ENSMUSG00000020538	3' UTR	chr11	60240234	60241035	60199089	60220604	21516
samples_merged_peak_108304	47.9286	2.99006	up	4.11084e-18	Afap1	21273	ENSMUSG00000029094	Intron (ENSMUST00000064571.10/ENSMUSG00000029094.12, intron 1 of 16)	chr5	35914592	35915393	35893319	36003923	110605
samples_merged_peak_27709	60.2071	2.67704	up	4.55657e-18	Cacng1	-1822	ENSMUSG00000020722	Distal Intergenic	chr11	107718344	107719145	107703218	107716522	13305
samples_merged_peak_93709	141.422	1.54695	up	4.93988e-18	Slc27a3	1773	ENSMUSG00000027932	Exon (ENSMUST00000029541.11/ENSMUSG00000027932.14, exon 4 of 10)	chr3	90387353	90388154	90385239	90389927	4689
samples_merged_peak_10353	111.779	2.01337	up	5.04538e-18	Mir205	-494965	ENSMUSG00000065533	Distal Intergenic	chr1	194002495	194003296	193507463	193507530	68
samples_merged_peak_87930	316.139	1.1238	up	5.04538e-18	Tgm2	24337	ENSMUSG00000037820	Intron (ENSMUST00000152452.7/ENSMUSG00000027651.16, intron 5 of 5)	chr2	158121298	158122099	158116402	158146436	30035
samples_merged_peak_118378	360.247	1.28845	up	5.13254e-18	Tril	167534	ENSMUSG00000043496	Intron (ENSMUST00000203528.2/ENSMUSG00000053007.9, intron 7 of 10)	chr6	53652495	53653296	53815468	53820830	5363
samples_merged_peak_151501	99.1015	1.92022	up	5.22228e-18	Tmem28	-129485	ENSMUSG00000071719	Distal Intergenic	chrX	99690735	99691536	99821021	99848790	27770
samples_merged_peak_131453	473.846	1.21943	up	5.49556e-18	Xylt1	81403	ENSMUSG00000030657	Intron (ENSMUST00000032892.6/ENSMUSG00000030657.11, intron 1 of 11)	chr7	117462382	117463183	117380979	117673580	292602
samples_merged_peak_123694	178.129	1.38505	up	5.60101e-18	Ptpro	-2092	ENSMUSG00000030223	Distal Intergenic	chr6	137249441	137250242	137252334	137463233	210900
samples_merged_peak_12562	63.4724	2.3152	up	5.71161e-18	Armc2	83127	ENSMUSG00000071324	Intron (ENSMUST00000160262.8/ENSMUSG00000071324.11, intron 12 of 17)	chr10	41934508	41935309	41914990	42018436	103447
samples_merged_peak_54090	177.814	1.37582	up	5.71928e-18	Tbc1d22a	45927	ENSMUSG00000051864	Intron (ENSMUST00000063414.8/ENSMUSG00000051864.10, intron 4 of 12)	chr15	86260386	86261187	86214459	86498503	284045
samples_merged_peak_48643	560.815	1.1351	up	5.78533e-18	Stk24	116170	ENSMUSG00000063410	Intron (ENSMUST00000026635.7/ENSMUSG00000025555.14, intron 16 of 26)	chr14	121262363	121263164	121286343	121379334	92992
samples_merged_peak_127504	704.216	1.0122	up	6.01914e-18	Atp10a	28137	ENSMUSG00000025324	Intron (ENSMUST00000168747.2/ENSMUSG00000025324.8, intron 1 of 20)	chr7	58686383	58687184	58658246	58829420	171175
samples_merged_peak_139932	359.724	1.0891	up	6.03465e-18	Dnaaf1	10396	ENSMUSG00000031831	Intron (ENSMUST00000093100.2/ENSMUSG00000031831.6, intron 5 of 11)	chr8	119585631	119586432	119575235	119598454	23220
samples_merged_peak_96743	181.688	1.75381	up	6.70641e-18	1110002E22Rik	-10535	ENSMUSG00000090066	5' UTR	chr3	138053716	138054517	138065052	138081506	16455
samples_merged_peak_62614	264.853	1.5101	up	7.14175e-18	Zfp160	93316	ENSMUSG00000067942	Distal Intergenic	chr17	21102219	21103020	21008903	21043070	34168
samples_merged_peak_88367	102.886	1.76124	up	7.15999e-18	Ccn5	0	ENSMUSG00000027656	Promoter	chr2	163820383	163821184	163820889	163833146	12258
samples_merged_peak_18503	92.6525	2.04233	up	7.19854e-18	Dusp18	7620	ENSMUSG00000047205	Distal Intergenic	chr11	3902860	3903661	3895240	3901296	6057
samples_merged_peak_94059	208.281	1.42989	up	7.29098e-18	Plekho1	-9828	ENSMUSG00000015745	Intron (ENSMUST00000015891.5/ENSMUSG00000015747.5, intron 14 of 14)	chr3	96005829	96006630	95988429	95996001	7573
samples_merged_peak_7193	166.956	1.53604	up	7.78296e-18	Rgs16	-36404	ENSMUSG00000026475	Distal Intergenic	chr1	153703144	153703945	153740349	153745468	5120
samples_merged_peak_53956	476.968	1.0989	up	7.80461e-18	Wnt7b	-27903	ENSMUSG00000022382	Distal Intergenic	chr15	85610376	85611177	85535437	85582473	47037
samples_merged_peak_142029	79.2823	1.96755	up	8.55457e-18	Tmed1	-4874	ENSMUSG00000032180	Distal Intergenic	chr9	21515126	21515927	21507555	21510252	2698
samples_merged_peak_142915	71.962	2.48453	up	9.20491e-18	Gramd1b	70226	ENSMUSG00000040111	Intron (ENSMUST00000119373.8/ENSMUSG00000040111.17, intron 1 of 20)	chr9	40460356	40461157	40293233	40531383	238151
samples_merged_peak_62778	145.497	1.51834	up	9.80521e-18	Kctd5	-14984	ENSMUSG00000016946	Intron (ENSMUST00000102927.9/ENSMUSG00000024122.16, intron 10 of 13)	chr17	24088469	24089270	24047734	24073485	25752
samples_merged_peak_66789	207.902	1.22983	up	9.82093e-18	Tgif1	124219	ENSMUSG00000047407	Intron (ENSMUST00000133983.7/ENSMUSG00000003279.17, intron 8 of 13)	chr17	70728526	70729327	70844205	70853546	9342
samples_merged_peak_149457	310.457	1.23732	up	1.0148e-17	Fyco1	6137	ENSMUSG00000025241	5' UTR	chr9	123844961	123845762	123789500	123851899	62400
samples_merged_peak_17397	322.009	1.2588	up	1.02036e-17	Ifng	25341	ENSMUSG00000055170	Distal Intergenic	chr10	118466387	118467188	118441046	118445892	4847
samples_merged_peak_124153	376.308	1.1937	up	1.06078e-17	Sspn	21693	ENSMUSG00000030255	5' UTR	chr6	145953334	145954135	145931641	145965223	33583
samples_merged_peak_131451	193.287	1.28726	up	1.09067e-17	Xylt1	71076	ENSMUSG00000030657	Intron (ENSMUST00000032892.6/ENSMUSG00000030657.11, intron 1 of 11)	chr7	117452055	117452856	117380979	117673580	292602
samples_merged_peak_54373	206.63	1.39769	up	1.1712e-17	CN725425	83207	ENSMUSG00000078932	Intron (ENSMUST00000109283.1/ENSMUSG00000036298.10, intron 7 of 9)	chr15	91282701	91283502	91199494	91260894	61401
samples_merged_peak_55883	66.6398	2.35068	up	1.30863e-17	Vasn	3439	ENSMUSG00000039646	Intron (ENSMUST00000038770.3/ENSMUSG00000039646.5, intron 1 of 1)	chr16	4643380	4644181	4639941	4650802	10862
samples_merged_peak_38819	152.232	1.69978	up	1.37682e-17	Fam120a	-33805	ENSMUSG00000038014	Distal Intergenic	chr13	49001822	49002623	48879219	48968017	88799
samples_merged_peak_10355	231.635	1.33494	up	1.48902e-17	Mir205	-530050	ENSMUSG00000065533	Distal Intergenic	chr1	194037580	194038381	193507463	193507530	68
samples_merged_peak_141559	57.317	2.45717	up	1.65845e-17	Sesn3	-186607	ENSMUSG00000032009	Distal Intergenic	chr9	14087659	14088460	14275067	14333101	58035
samples_merged_peak_43834	617.037	1.03222	up	1.80501e-17	Gm27532	-779030	ENSMUSG00000098542	Intron (ENSMUST00000075639.10/ENSMUSG00000063458.13, intron 5 of 6)	chr14	22801100	22801901	22021958	22022070	113
samples_merged_peak_33656	114.027	1.67174	up	1.87231e-17	Tgfb3	108827	ENSMUSG00000021253	Intron (ENSMUST00000040179.13/ENSMUSG00000012609.19, intron 29 of 33)	chr12	85969413	85970214	86056745	86079041	22297
samples_merged_peak_50539	155.567	1.45545	up	2.04642e-17	Oxr1	195678	ENSMUSG00000022307	Intron (ENSMUST00000090096.10/ENSMUSG00000022307.16, intron 2 of 15)	chr15	41643160	41643961	41447482	41861048	413567
samples_merged_peak_13348	326.846	1.20207	up	2.21215e-17	Micu1	-35971	ENSMUSG00000020111	Distal Intergenic	chr10	59665705	59666506	59702477	59864132	161656
samples_merged_peak_1495	136.171	1.68692	up	2.27192e-17	Il18rap	8499	ENSMUSG00000026068	5' UTR	chr1	40523861	40524662	40515362	40551705	36344
samples_merged_peak_86713	236.368	1.54803	up	2.35555e-17	Rin2	-21567	ENSMUSG00000001768	Distal Intergenic	chr2	145763612	145764413	145785980	145887616	101637
samples_merged_peak_43994	342.32	1.04778	up	2.41374e-17	Mir3075	-20439	ENSMUSG00000093081	Intron (ENSMUST00000162645.7/ENSMUSG00000007817.15, intron 2 of 23)	chr14	25513199	25514000	25534439	25534523	85
samples_merged_peak_138360	74.5976	2.07736	up	2.54273e-17	Ccl22	-9343	ENSMUSG00000031779	Distal Intergenic	chr8	94735446	94736247	94745590	94751699	6110
samples_merged_peak_139289	183.96	1.43881	up	2.81591e-17	Ddx19a	31569	ENSMUSG00000015023	Intron (ENSMUST00000117534.7/ENSMUSG00000031749.12, intron 3 of 5)	chr8	110965430	110966231	110974996	110997800	22805
samples_merged_peak_3873	422.836	1.007	up	2.95579e-17	B3gnt7	0	ENSMUSG00000079445	Promoter	chr1	86302788	86303589	86303234	86307305	4072
samples_merged_peak_146492	50.3545	2.63152	up	3.15078e-17	Phip	-61500	ENSMUSG00000032253	Distal Intergenic	chr9	83037016	83037817	82866159	82975516	109358
samples_merged_peak_50612	162.956	1.41746	up	3.15165e-17	Csmd3	1056324	ENSMUSG00000022311	Intron (ENSMUST00000160658.7/ENSMUSG00000022311.15, intron 35 of 68)	chr15	47734938	47735739	47580637	48792063	1211427
samples_merged_peak_111906	52.2115	2.62614	up	3.30757e-17	Crybb2	25937	ENSMUSG00000042240	Distal Intergenic	chr5	113043379	113044180	113058258	113070117	11860
[truncated: 3,254 more rows]
