# Supplementary material for: Lymphoid gene expression supports neuroprotective microglia function
Source: Nature. 2025 Nov 5;648(8092):157–65. doi: 10.1038/s41586-025-09662-z (PMC12675299; doi:10.1038/s41586-025-09662-z)
Supplement: Supplementary file 3 — Supplementary Table 1. Single-cell sequencing from wild-type and 5xFAD mice.Supplementary Table 2. Human demographics data. Supplementary Table 3. Single-nucleus sequencing from 5xFAD and 5xFAD+CSF1Ri microglia. Supplementary Table 4. MERFISH from 5xFAD–PU.1-low–wt–high microglia. Supplementary Table 5. TRAP sequencing from 5xFAD and 5xFAD+CSF1Ri microglia. Supplementary Table 6. TRAP sequencing from PU.1-low–wt–high microglia. Supplementary Table 7. ATAC sequencing from PU.1-low–wt–high microglia and T cells. Supplementary Table 8. Proteomics from PU.1-low–wt–high BV2 cells. Supplementary Table 9. RNA sequencing from PU.1-low iMgls. Supplementary Table 10. Single-nucleus sequencing from 5xFADPU.1-low–wt–high microglia. Supplementary Table 11. TRAP-seq from 5xFADPU.1-low–wt–high microglia. Supplementary Table 12. Single-cell sequencing from 5xFAD–CD28KO microglia. Supplementary Table 13. Single-nucleus sequencing from 5xFAD–TIM-3-KO microglia from Kimura et al.49. [file 41586_2025_9662_MOESM3_ESM.zip › 2024-08-16775C-s3/Supplementary_Table_8_-_Proteomics_from_PU.1-low-wt-high_BV2_cells.xlsx]

## Sheet: Export Summary
	This document was exported from Numbers. Each table was converted to an Excel worksheet. All other objects on each Numbers sheet were placed on separate worksheets. Please be aware that formula calculations may differ in Excel.
	Numbers Sheet Name	Numbers Table Name	Excel Worksheet Name
	Spi1-KD vs SCR
		Proteins differentially regulated between PU.1-KD vs. Scramble	PU.1-KD vs Scramble
	Spi1-OE vs EMPTY
		Proteins differentially regulated between PU.1-OE vs. Empty	PU.1-OE vs Empty

## Sheet: PU.1-KD vs SCR
Proteins differentially regulated between PU.1-KD vs. Scramble
Genes	Log2FC	Regulation	-Log10P	Q value	SCR_1	SCR_2	SCR_3	SCR_4	SPI1KD_1	SPI1KD_2	SPI1KD_3	SPI1KD_4
Dr1	4.09465	up	5.76395	0	17.5457	18.2371	18.4083	18.1021	22.1186	21.8382	22.347	22.368
Serpinb1a	2.24938	up	6.63269	0	24.5457	24.6062	24.6758	24.4394	26.8962	26.7872	26.6265	26.9547
B4galt7	2.40647	up	4.72639	0.00828571	18.8794	18.6308	18.623	18.7791	20.8983	21.5077	20.735	21.3972
Myo1d	2.01069	up	5.03767	0.00966667	19.13	19.1361	19.1646	19.1934	20.8183	21.3479	21.0435	21.4572
Anxa1	1.37967	up	5.71467	0.01	21.9557	21.9753	21.9967	22.1101	23.4964	23.4477	23.4242	23.188
Tecpr1	1.56441	up	5.66048	0.0105455	20.1449	20.0799	20.1664	19.9316	21.7251	21.5478	21.5029	21.8045
Utrn	0.996898	up	3.80612	0.0112877	17.4404	17.4351	17.0805	17.4856	18.2303	18.4437	18.2378	18.5174
Hmox1	1.2751	up	5.67424	0.0113333	24.0956	24.0603	24.0442	23.9721	25.1721	25.2356	25.4219	25.4428
Mcoln3	1.08903	up	3.78003	0.0115821	18.1539	18.3527	17.9574	18.1351	19.1218	19.1921	19.5431	19.0983
Por	0.98162	up	3.87164	0.0116056	22.8081	22.6169	22.9107	22.8551	23.5977	23.8075	23.6811	24.0311
Fam20c	1.75158	up	3.4913	0.0116923	18.754	18.7672	19.1241	19.0294	20.339	20.698	20.3644	21.2797
Kiaa1522	0.782497	up	4.67861	0.0117576	20.5637	20.3358	20.5234	20.3976	21.1494	21.2906	21.3116	21.1988
Degs1	1.06997	up	3.7053	0.0117714	20.7799	21.178	21.0972	20.8628	21.909	22.0853	21.903	22.3005
Raph1	1.09504	up	3.79535	0.0119385	18.1499	17.7764	18.0529	18.0013	18.8762	19.1872	19.3346	18.9627
Fabp4	1.17284	up	6.17408	0.012	24.102	24.2315	24.129	24.122	25.4051	25.2308	25.2473	25.3926
Anxa4	1.40397	up	4.2673	0.0121053	23.7824	23.8592	23.7282	23.5751	25.0577	25.154	24.876	25.473
Pls3	0.979574	up	4.03209	0.012125	21.2477	21.1803	20.9379	20.9512	22.0712	21.9897	22.2523	21.9222
Cct6b	2.26057	up	3.82688	0.0124324	17.9406	18.0697	18.3958	18.9843	20.8336	20.5821	20.7681	20.249
Polr2a	0.906582	up	4.24611	0.0125161	22.7367	22.7441	22.7466	22.578	23.8389	23.482	23.5934	23.5175
Gstm1	1.43544	up	3.44198	0.0127213	24.2528	24.4438	24.2455	24.2526	26.305	25.6381	25.494	25.4993
Nckap5l	1.49409	up	4.49332	0.0127273	20.1899	20.307	20.348	20.212	21.7962	21.697	22.0826	21.4574
Tmsb10	1.77585	up	4.09112	0.0127778	23.3976	23.7845	23.8208	23.61	25.6645	25.7496	25.1338	25.1683
Anxa2	1.37495	up	6.29949	0.0128889	23.6255	23.7653	23.6887	23.685	25.1852	24.93	25.0428	25.1062
Ahnak	1.19958	up	4.15929	0.0129362	23.8148	24.1845	24.0772	24.0042	25.3943	25.1529	25.3538	24.9782
Plau	1.29616	up	4.81541	0.013125	18.97	19.1911	19.1564	18.8329	20.1653	20.3346	20.4316	20.4035
Syn1	5.65979	up	3.35409	0.0131429	17.2754	18.6387	16.3131	17.7939	23.6301	21.265	24.253	23.5122
Inpp4a	0.898821	up	4.38832	0.0131525	18.6938	18.7772	18.6654	18.6822	19.4216	19.788	19.6773	19.5269
Dhrs9	2.14065	up	3.47252	0.0132174	17.2653	17.9595	16.6669	17.1081	19.1382	19.3728	19.342	19.7093
Tns1	1.66227	up	2.95067	0.0134762	17.6077	18.3127	17.1142	17.7991	19.0541	19.2127	19.5873	19.6287
Kifc3	1.77245	up	2.90796	0.0136386	17.5084	16.6587	18.0182	17.4962	19.2136	19.5343	19.1068	18.9167
Mgst3	1.45085	up	3.93487	0.0138182	20.3458	20.2627	20.6683	20.7605	21.7422	21.9867	21.8553	22.2565
Ormdl1	1.49554	up	4.9109	0.0138462	17.3143	17.7043	17.5821	17.3121	18.8527	19.0892	18.898	19.0551
Plaur	1.32526	up	3.12281	0.0138605	19.1214	19.7892	19.5223	19.226	20.8037	20.3889	20.6703	21.097
Hspb7	3.4757	up	3.68083	0.014	17.5237	16.926	18.5898	17.4473	21.403	21.2283	21.4352	20.3231
Plgrkt	1.04033	up	3.47679	0.0140235	20.2884	20.0293	20.2343	20.0441	20.8289	21.363	21.364	21.2014
Rassf8	1.74599	up	2.93528	0.01415	17.0893	17.7512	18.3051	17.6875	19.0939	19.2524	19.8366	19.6341
Rab7a	0.90748	up	3.60564	0.0142737	24.5233	24.7605	24.6176	24.5202	25.6753	25.4515	25.2474	25.6772
Ndrg1	1.45345	up	5.19957	0.0144762	22.0341	21.8293	21.763	21.7769	23.1347	23.2626	23.3153	23.5044
Hebp1	0.932059	up	3.77425	0.0145128	21.5459	21.3611	21.5602	21.7548	22.3296	22.5599	22.3878	22.6729
Efr3b	2.69379	up	2.71199	0.0147013	17.3565	18.0103	19.1265	18.0579	20.2467	20.1955	21.2545	21.6296
Ndufb9	0.872181	up	3.71127	0.0147391	22.1592	22.3078	22.3577	22.0791	22.9985	22.9059	23.2248	23.2633
Osbpl3	1.03861	up	3.58873	0.0148947	19.216	19.5215	19.3708	19.574	20.5025	20.1616	20.6852	20.4875
Map4k4	1.07647	up	3.34208	0.0149011	20.3831	20.0583	20.5217	20.0643	21.5144	21.2929	21.0575	21.4685
Cpe	2.3198	up	4.2824	0.015	17.6945	17.4852	17.1567	18.1046	20.0172	19.6188	20.1425	19.9418
Mprip	0.792436	up	3.97333	0.015236	18.7615	18.6623	18.9244	18.6938	19.4441	19.7402	19.5485	19.479
Tnfrsf26	1.52581	up	2.8987	0.01525	19.3148	18.8025	19.717	19.1107	20.5382	20.5132	20.6856	21.3111
Sec14l2	1.41457	up	3.01394	0.0154091	17.6028	17.7598	17.8341	17.0994	18.7929	18.9984	18.7046	19.4584
Siglec1	2.23553	up	4.12279	0.0155556	17.484	17.7945	18.144	17.3682	19.5543	19.8487	20.0289	20.301
Arhgap18	0.734022	up	4.03808	0.0155728	17.7425	17.7609	17.8525	17.9271	18.4894	18.4031	18.624	18.7027
Ahnak2	1.6018	up	4.85601	0.0156522	22.3048	22.2984	22.3548	22.4	23.8468	23.6403	24.0985	24.1795
Tpm1	0.641135	up	4.63184	0.0156701	23.6687	23.7551	23.8605	23.6113	24.3819	24.3707	24.3559	24.3515
Slc6a17	1.32274	up	2.87966	0.0157477	17.0001	17.4407	17.299	17.6902	18.1858	19.0449	18.6377	18.8525
Rpl38	0.87712	up	3.45618	0.0158909	24.3154	24.7505	24.5388	24.3161	25.387	25.2918	25.5154	25.2351
Plekha5	1.34831	up	2.89789	0.0159252	16.4909	17.2783	17.3691	17.3063	18.5267	18.5319	18.6501	18.1292
Mtdh	1.14736	up	3.17572	0.01604	22.1229	22.6368	22.323	21.9825	23.4853	23.2625	23.6869	23.2199
Cd93	1.80163	up	2.70738	0.0160755	17.3233	18.6753	18.556	17.759	19.9497	19.5394	20.0901	19.9409
Vat1	0.749539	up	3.66674	0.0161967	24.5191	24.4966	24.4419	24.2811	25.0116	25.3465	25.0978	25.2809
Prkar2b	1.17563	up	2.9722	0.0162143	19.7245	19.8783	19.673	19.5337	20.8376	20.3739	21.0669	21.2336
Stxbp5	1.86427	up	2.55527	0.0163306	21.1256	19.8439	19.523	19.7417	22.1239	22.0379	21.9652	21.5643
Steap3	0.723133	up	4.06105	0.0163846	21.7133	21.6746	21.7217	21.703	22.2435	22.3558	22.5715	22.5343
Saraf	1.03857	up	3.07393	0.0164667	18.7808	19.1966	19.164	19.4497	20.0575	20.4353	20.2432	20.0093
Oxr1	0.718808	up	3.59709	0.016518	20.2089	20.2924	20.2957	20.0022	21.0057	20.875	21.0337	20.76
Adss1	1.28276	up	2.87576	0.0165263	23.4258	23.3195	23.5043	23.221	24.6947	24.3642	24.2909	25.2519
Slc25a32	0.93852	up	3.0581	0.0165352	18.589	18.3672	18.4699	18.2849	19.555	19.5465	18.964	19.3995
Dennd11	2.2784	up	2.35208	0.0166525	17.5522	17.0067	17.8826	19.0753	19.3889	20.4735	20.595	20.1729
Rbmx	0.844754	up	3.4759	0.0166726	19.367	19.6101	19.616	19.6347	20.5477	20.2804	20.1951	20.5836
Serpinb6b	0.814528	up	3.50502	0.0167458	21.9055	21.68	21.7372	21.7341	22.4893	22.5356	22.4236	22.8664
Lgals1	0.773644	up	3.50782	0.0168722	26.6726	26.6932	26.7425	26.6032	27.3161	27.4318	27.3169	27.7413
Rab4a	0.868457	up	2.80848	0.0168817	18.588	19.0503	18.6265	18.7894	19.7199	19.3987	19.9249	19.4845
Colec12	0.74091	up	3.05639	0.0168842	20.9661	20.7688	20.8142	20.6743	21.4906	21.5966	21.2984	21.8014
Eif2d	1.59746	up	2.36661	0.016988	19.7913	19.2761	19.3556	19.6731	21.5253	21.2045	21.6095	20.1467
Epg5	1.96196	up	2.47777	0.017	19.0813	19.6977	18.1847	18.2795	21.2205	21.0033	20.2413	20.626
Entpd1	1.18832	up	2.48133	0.0170652	19.2675	19.8689	19.7445	19.5182	20.6585	20.2621	20.9644	21.2674
Scamp1	0.71983	up	3.29474	0.0170909	20.1	20.3395	20.2089	20.0872	20.7319	20.7697	21.068	21.0452
Atp6v0d1	0.982678	up	2.6821	0.017105	21.2598	21.1621	21.3993	21.5033	21.9477	22.7641	22.1586	22.3848
Smap1	0.808947	up	2.98374	0.0171724	21.3354	21.5976	21.5872	21.1883	22.3476	22.4103	22.1945	21.9918
Hmgcr	1.61132	up	2.66111	0.0171826	19.3378	18.0472	19.0031	19.105	20.5644	20.1098	20.7552	20.509
Abhd5	0.882318	up	3.26517	0.0171875	19.464	19.3788	19.3021	18.9684	19.9988	20.1911	20.0996	20.353
Lgals3	0.941184	up	2.7234	0.0172527	26.8129	26.7016	26.7609	26.605	27.4525	27.5896	27.4332	28.1699
Lilrb4a	1.01261	up	3.04741	0.0172615	19.261	19.4007	19.5157	19.7719	20.3713	20.2645	20.518	20.8458
Plekhf2	0.719052	up	3.38761	0.0172671	19.5317	19.6165	19.7738	19.339	20.3176	20.4028	20.2078	20.2091
Rala	0.659003	up	3.40793	0.0172717	20.8777	21	21.0097	20.7557	21.3586	21.6206	21.6375	21.6624
Gna11	0.499274	up	5.06447	0.0172778	19.3781	19.378	19.4194	19.5086	19.9198	19.9326	19.9584	19.8703
Kras	0.598878	up	3.95649	0.0173165	22.0334	22.0698	22.0422	22.0032	22.5619	22.6291	22.53	22.8232
Gmpr	0.736197	up	3.65833	0.0173228	22.5188	22.652	22.623	22.5094	23.363	23.5197	23.2519	23.1135
Ptrh1	0.874291	up	2.75145	0.0173673	20.0662	20.1745	20.0939	20.055	20.8139	20.6331	21.3796	21.0602
Tmem43	0.749422	up	3.29642	0.017375	21.7017	21.7211	21.8388	21.9386	22.5203	22.8221	22.4797	22.3758
Ltv1	0.83351	up	2.91122	0.0173933	21.2271	21.5886	21.2887	21.2097	22.4472	21.8954	22.0905	22.215
Hmga2	1.26439	up	2.6163	0.0174268	19.3975	19.3377	19.6172	19.5758	20.7087	20.5327	20.3112	21.4332
Plekha2	0.671974	up	3.22212	0.0174564	20.5009	20.4922	20.4751	20.2426	20.9419	21.2931	21.1736	20.99
Camkk2	0.522034	up	4.22315	0.0174737	20.5225	20.5632	20.6812	20.5097	21.0741	21.1229	21.1656	21.0021
Hk3	0.963504	up	2.71739	0.0174915	24.3258	24.2691	24.2139	23.8717	24.782	25.2309	25.0226	25.499
Flot2	0.999751	up	2.86086	0.0175385	19.2265	19.6692	19.5925	19.3593	20.2724	20.2422	20.4555	20.8765
Stx3	0.651497	up	3.4564	0.0175765	21.568	21.8674	21.7158	21.4775	22.3313	22.3625	22.3071	22.2338
Scrib	0.900088	up	2.80519	0.0175909	21.7461	21.5439	21.7682	21.4121	22.4618	22.1989	22.5265	22.8836
Fblim1	0.752125	up	3.33176	0.0176516	21.1636	21.2453	21.5771	21.4577	22.1831	21.9723	22.0856	22.2112
Pgam5	0.540228	up	3.7298	0.0177062	22.245	22.2143	22.4563	22.3033	22.7754	22.913	22.9121	22.7794
Plekho1	0.791458	up	2.88874	0.0177665	19.4454	19.2848	19.6705	19.0875	19.9853	20.1961	20.2961	20.1765
Capn2	0.486617	up	4.17634	0.0177905	22.7575	22.724	22.8176	22.7271	23.1816	23.3397	23.298	23.1534
Cab39l	1.21157	up	2.66274	0.0178824	16.7532	17.7987	17.3294	17.0643	18.5531	18.247	18.3787	18.6131
Pol	0.62489	up	3.2927	0.0179615	19.9351	19.8512	20.075	19.9525	20.5053	20.3956	20.7582	20.6544
Fndc3a	1.08818	up	2.39001	0.0179823	17.5654	17.6409	17.6772	17.3034	18.0834	18.8986	18.4634	19.0942
Retreg1	0.679269	up	3.01902	0.0180622	21.4494	21.2627	21.0871	21.0408	21.9331	21.7	21.9869	21.937
Ist1	0.530737	up	3.80911	0.0181359	20.2085	20.241	20.2943	20.1455	20.7277	20.6507	20.7246	20.9092
Fcgr2	0.837967	up	3.16468	0.0181622	20.2828	20.3495	20.3808	20.0023	21.1209	20.8965	21.3529	20.9969
Parvb	1.41767	up	2.2224	0.0181953	21.0737	21.2331	20.9608	21.3013	22.622	21.8514	22.3295	23.4365
Gstp1	1.19402	up	2.31909	0.0182242	21.7872	22.035	21.9205	21.8203	23.0975	23.2105	22.3679	23.6633
Ephx1	1.13784	up	2.41282	0.0182244	21.273	21.5396	21.3179	21.1912	22.3005	22.0302	22.3982	23.1441
Aak1	0.6518	up	3.1324	0.0182673	20.8684	20.6619	20.7968	20.5116	21.1968	21.4163	21.5098	21.323
Fnip1	1.07417	up	2.42164	0.0183519	18.0257	18.0343	18.9837	18.4609	19.5261	19.5524	19.4429	19.2799
Tmem120a	0.969607	up	2.51528	0.0183562	19.5147	19.4493	19.3921	19.5944	20.7627	19.8943	20.4697	20.7023
Cpeb4	1.00825	up	2.44919	0.0183652	19.8714	19.1668	20.0779	19.9688	20.6835	20.8817	20.636	20.9167
Mfge8	0.604026	up	3.2822	0.0184141	22.7518	22.7583	22.6086	22.8021	23.1797	23.5557	23.3105	23.2912
Slc37a2	1.25655	up	2.27026	0.0184454	22.9949	22.6071	22.858	22.8463	23.8633	23.582	23.9905	24.8967
Dnaaf2	0.603152	up	3.31147	0.0184727	17.5586	17.2724	17.4727	17.4881	18.2353	18.0365	17.9608	17.9718
Dnajc21	0.655653	up	3.2074	0.018495	20.6993	20.8287	20.7652	20.9126	21.6988	21.3063	21.4864	21.337
Camk2d	0.847321	up	2.62456	0.0191624	22.0935	22.0645	21.9135	21.9783	22.8691	22.5227	22.7476	23.2998
Mmut	0.500694	up	3.85468	0.0192446	21.236	21.337	21.3874	21.2533	21.8047	21.8768	21.862	21.673
Ndufa11	0.639053	up	3.08606	0.0194915	21.7035	21.5309	21.615	21.5503	22.0126	22.281	22.19	22.4722
Galnt6	0.999988	up	2.41817	0.019865	19.4432	19.3386	18.8794	19.2163	20.2561	19.7405	20.2577	20.6232
Rabep1	0.612408	up	3.15476	0.0205833	20.9846	20.9661	20.9715	21.083	21.5723	21.4551	21.5481	21.8792
Lrpap1	0.912362	up	2.48205	0.0210776	24.1101	24.2119	24.1767	23.9316	24.7402	24.8758	24.904	25.5597
Kiaa1671	0.691934	up	2.81902	0.0211922	20.3078	20.111	20.4108	20.3247	20.7713	20.8193	21.1234	21.208
Slc25a17	1.03921	up	2.31094	0.0212093	19.9717	20.4546	20.182	19.6736	20.6585	21.1427	21.1324	21.5051
Nrbf2	0.508161	up	3.59804	0.0212918	19.69	19.8043	19.5959	19.7056	20.1127	20.3217	20.2612	20.1328
Ndufb3	0.585312	up	3.20149	0.0213871	22.058	21.8799	22.0768	21.9377	22.4828	22.5452	22.4685	22.7973
Trappc6b	0.805083	up	2.54679	0.0214328	18.0241	18.489	18.49	18.0581	18.7905	19.2832	19.0677	19.14
Sfxn3	0.917478	up	2.43861	0.0214444	22.2624	22.3487	22.3602	22.3223	22.9188	22.9077	23.709	23.428
Rgs2	1.08684	up	2.24646	0.0215131	16.8343	17.3642	18.0453	17.5936	18.3751	18.5882	18.5778	18.6436
Sqle	0.617205	up	3.01185	0.021597	20.2932	20.3102	20.4237	20.2868	20.9277	20.9944	21.1668	20.6938
Lyst	3.16357	up	1.80446	0.0219779	18.3548	17.04	17.3904	20.7484	22.1747	21.323	22.3147	20.3756
Stk3	0.775089	up	2.55992	0.0220218	20.0834	20.3674	19.9489	20.0646	20.7129	21.1408	20.6201	21.0908
Arfgef3	0.643513	up	2.86248	0.0221022	19.2514	19.5843	19.3945	19.4241	20.1663	19.9145	20.26	19.8876
Mtrf1l	0.780344	up	2.54636	0.0221739	18.098	18.7215	18.5693	18.6265	19.0873	19.3315	19.4743	19.2435
Cd9	0.615917	up	2.92752	0.0224	21.4633	21.2564	21.4487	21.4996	21.9599	22.0507	21.8441	22.2771
Gpatch11	1.02121	up	2.23933	0.0224225	17.2114	16.6098	17.2371	17.633	18.3275	18.1669	18.4192	17.8625
Ralgapa2	1.05791	up	2.21225	0.0225816	18.4053	18.289	18.7067	18.6286	19.3611	19.701	19.0465	20.1525
Cops7b	0.467654	up	3.68877	0.0232639	21.7497	21.7584	21.6716	21.8029	22.2464	22.1465	22.1161	22.3443
Ints1	0.634857	up	2.81203	0.0233677	21.8919	22.0563	22.001	21.8217	22.5545	22.3403	22.5724	22.8432
Slc44a1	0.482055	up	3.5525	0.0234483	19.137	19.1538	19.1685	19.1312	19.5193	19.537	19.6736	19.7889
Prkca	1.30653	up	2.03829	0.0235068	17.5895	17.8634	18.3084	17.1747	18.6343	19.7551	19.0053	18.7674
Aven	0.684557	up	2.65107	0.0244218	20.9113	21.204	21.1508	21.1414	21.755	21.6961	21.5741	22.1206
Slc4a2	0.710367	up	2.57777	0.025027	20.2614	20.4001	20.6255	19.962	20.9208	21.0057	21.0608	21.103
Fam20b	0.635855	up	2.77086	0.0251119	19.8427	19.5346	19.8588	19.7039	20.2163	20.21	20.5291	20.5282
Tmem177	1.47337	up	1.951	0.0252483	16.622	18.546	17.5086	17.4787	19.2588	18.8898	19.1129	18.7873
Lyset	1.94462	up	1.83738	0.0252715	18.6612	20.0259	17.3482	18.1651	20.2564	20.5128	20.4217	20.788
Derl1	1.01322	up	2.1393	0.0255	22.2009	22.4469	22.3428	22.4005	23.4383	22.7492	23.2972	23.9593
Vdac3	0.818387	up	2.3698	0.0255182	21.5427	21.6071	21.583	21.3241	21.8242	22.5551	22.4291	22.522
Gstm2	1.70476	up	1.86372	0.0255275	20.8575	20.6122	19.3745	19.6468	21.6343	22.0665	21.0064	22.6028
Rapgef6	0.552469	up	2.98969	0.025582	19.195	19.3353	19.1089	18.9158	19.6775	19.7582	19.6117	19.7175
Aplp2	0.581855	up	2.87258	0.0256645	21.0666	20.896	21.0461	20.8871	21.4819	21.3422	21.7639	21.6353
Mtch1	0.997771	up	2.13711	0.0258481	21.2694	21.1963	21.2353	20.4034	21.6296	22.1678	22.0319	22.2662
Slc17a5	1.03698	up	2.11095	0.0259042	17.387	18.1353	17.9357	17.9376	19.0497	18.3738	19.3572	18.7629
Abcb4	1.22464	up	1.99273	0.0261317	18.158	16.892	16.974	17.1616	18.1756	18.5078	18.4683	18.9324
Polg	0.605223	up	2.67911	0.0262006	18.5505	18.6533	18.6726	18.5136	19.2324	19.2157	19.4507	18.9121
Igf1r	0.72843	up	2.41656	0.0263354	19.0368	19.4219	18.9998	18.8622	19.5407	19.8874	19.767	20.0394
Gpnmb	0.527623	up	2.92749	0.0268982	23.6957	23.6546	23.8734	23.8093	24.1783	24.1369	24.3746	24.4536
Ergic1	0.644344	up	2.51965	0.0269167	21.0875	20.9985	21.0574	21.19	21.4967	21.806	21.5526	22.0555
Man1a1	0.67772	up	2.42995	0.0270588	19.9468	19.7582	19.7929	19.7811	20.1747	20.3469	20.7384	20.7301
Ctsk	1.96964	up	1.71662	0.0270643	19.3306	19.6064	17.6746	17.6178	20.7469	19.5673	20.8086	20.9851
Flnb	0.513074	up	2.95352	0.027172	22.8813	22.7875	22.995	22.835	23.3021	23.2935	23.3425	23.613
Gnaq	0.607681	up	2.57621	0.0273988	20.7729	20.6315	20.4177	20.559	20.9939	21.0745	21.3658	21.3776
Tsc2	0.424786	up	3.52723	0.0274188	19.7803	19.7074	19.6367	19.844	20.2171	20.2193	20.1609	20.0701
Ctsd	0.639947	up	2.46793	0.0274334	23.7296	24.0592	24.0976	23.9504	24.8336	24.7227	24.4852	24.3552
Uqcrq	0.623419	up	2.54013	0.0274783	23.0767	23.1107	23.0617	23.031	23.4674	24.0432	23.7177	23.5455
Edem3	0.431699	up	3.46176	0.0274971	19.4538	19.3154	19.4619	19.5314	19.7803	19.9089	19.8433	19.9569
Ubtd1	1.6001	up	1.76893	0.0276081	17.8186	20.0171	18.6137	18.2656	20.3588	19.9297	20.444	20.383
Basp1	0.892208	up	2.08049	0.0278986	20.1218	20.0995	20.35	20.0278	21.0469	21.3493	20.418	21.3537
Micu1	0.602067	up	2.55324	0.0281124	19.6721	19.4076	19.2844	19.2915	19.7719	20.157	20.0786	20.0563
Wdr11	0.709604	up	2.29716	0.0282431	20.5891	20.63	20.6635	20.6082	21.47	21.5515	21.4634	20.8442
Fabp3	0.57646	up	2.60939	0.0283169	24.9324	25.0697	24.9721	24.8777	25.71	25.7191	25.4572	25.2714
Cbx1	0.839382	up	2.10983	0.0283261	21.1594	22.019	21.4734	21.2558	22.5646	22.2016	22.3539	22.1451
Septin10	0.879721	up	2.07438	0.0283967	20.1891	20.51	20.2459	20.0732	21.4646	20.5782	21.446	21.0483
Chchd6	0.745791	up	2.23205	0.0284033	20.6197	20.459	20.7787	20.6532	20.8779	21.5522	21.4888	21.5747
Lats1	0.944757	up	2.01668	0.0284725	16.6103	16.3698	16.5387	16.3204	17.7168	17.2672	16.7796	17.8545
Septin8	0.549028	up	2.65873	0.0288	21.0996	21.4001	21.3896	21.13	21.7823	21.6418	21.8065	21.9847
Mrps17	0.553792	up	2.66404	0.028914	21.4472	21.6552	21.6976	21.4121	22.2949	22.184	21.9988	21.9496
Card11	0.526213	up	2.71012	0.0297113	19.588	19.7725	19.6113	19.6976	20.3769	19.9582	20.1506	20.2885
Rmdn1	0.764644	up	2.14847	0.0298681	18.4988	18.4517	18.6244	18.7046	19.8732	19.0691	19.2017	19.1941
Tagln2	0.380331	up	3.77432	0.0303445	25.2631	25.2357	25.3417	25.3669	25.7613	25.6567	25.7068	25.604
Sil1	2.09405	up	1.60954	0.0303688	18.9586	21.7403	19.0054	18.9484	21.9532	21.7767	21.4248	21.8741
Dctd	0.7372	up	2.1548	0.0303692	20.1192	20.522	20.3149	19.7916	20.8026	21.1968	20.9341	20.7631
Ccdc88a	0.822129	up	2.05585	0.0304227	20.5764	21.1426	20.557	20.1878	21.189	21.5123	21.4611	21.5897
Phkb	0.566401	up	2.50535	0.0306294	18.4604	18.3548	18.7237	18.365	18.9258	18.9082	19.0722	19.2633
Ate1	0.431491	up	3.13878	0.0309432	20.0173	20.1657	20.3338	20.1611	20.5985	20.5673	20.5758	20.6621
Emc3	0.469285	up	2.8983	0.0309825	21.254	21.051	21.035	21.1299	21.518	21.6668	21.7229	21.4393
Lnx2	1.54341	up	1.65801	0.0309927	17.6417	17.3396	19.4607	17.8327	19.14	19.8358	19.6256	19.847
Ndufs3	0.497121	up	2.73773	0.0310837	21.8362	21.7212	21.6851	22.0386	22.1776	22.3627	22.4063	22.323
Cfl2	0.545743	up	2.52932	0.0311241	20.4572	20.3636	20.183	20.3942	20.9664	20.7133	20.7658	21.1355
Timm22	0.382349	up	3.59396	0.0311401	20.3213	20.3661	20.3748	20.2932	20.5843	20.774	20.7525	20.7741
Sco2	0.594603	up	2.38038	0.0311748	22.085	22.0962	21.9073	21.821	22.4997	22.4174	22.4607	22.91
Prpsap1	0.628852	up	2.28598	0.0312019	21.5402	21.8309	21.5574	21.3543	22.4506	21.9926	22.0434	22.3116
Creld1	0.383968	up	3.5411	0.0312607	20.3049	20.3084	20.2032	20.3086	20.7209	20.6579	20.7382	20.5439
Cemip2	0.505351	up	2.66153	0.0312745	17.678	17.9002	17.6457	18.0152	18.2622	18.2768	18.2775	18.4439
Rps3	0.680783	up	2.17959	0.0313493	26.2883	26.8452	26.4618	26.5207	27.5001	26.9453	27.0982	27.2955
Serpinb9b	3.14672	up	1.48605	0.0314095	17.6343	16.6594	17.8581	18.9807	21.7459	21.6705	17.8716	22.4315
Cst7	0.833275	up	1.96067	0.0316084	19.9495	19.8571	19.8426	19.8357	20.8181	20.2561	21.2923	20.4515
Hras	1.5884	up	1.62468	0.0317564	18.9775	19.0564	18.8379	18.8757	20.6953	19.0042	21.0292	21.3726
Sh3pxd2a	4.2127	up	1.44667	0.031783	17.9603	16.0924	17.3959	17.637	22.699	23.1065	16.9713	23.1596
Ttc33	0.758448	up	2.03382	0.0325635	20.335	20.5376	20.1186	20.4565	21.3668	20.5894	21.2933	21.2319
Baiap2	0.78773	up	2.00171	0.0326032	20.4202	20.157	20.4481	20.0082	20.6803	21.0641	21.5449	20.8952
Sdhaf2	0.601943	up	2.30944	0.0326389	18.9428	18.8761	18.7052	18.8437	19.3092	19.2177	19.8073	19.4414
Vapa	0.528359	up	2.5099	0.0328235	25.9776	25.9191	25.8342	25.6952	26.1103	26.5081	26.4577	26.4636
Map6	0.664686	up	2.16267	0.032898	18.8943	18.5417	18.993	18.4265	19.1187	19.5565	19.3961	19.4429
Spns1	0.628469	up	2.22224	0.0329217	20.3041	20.58	20.5283	20.366	21.1599	20.6673	21.2143	21.2507
Uqcrb	0.626167	up	2.23055	0.0329798	23.7457	23.7296	23.6317	23.5228	24.0878	23.9995	24.5714	24.4758
Parp4	1.31789	up	1.68207	0.0330138	17.7063	17.0507	17.1245	16.9061	18.6926	17.6083	19.4547	18.3036
Cfp	0.950476	up	1.82729	0.0332	18.4881	18.4644	18.9037	18.7625	19.1401	19.5185	19.414	20.348
Erbin	0.626235	up	2.20905	0.0339956	19.1542	19.7379	19.6357	19.7314	20.2483	20.3174	20.0318	20.1666
Lamp1	0.427367	up	2.97074	0.0347077	21.4229	21.5558	21.4847	21.38	21.9353	21.8643	22.0228	21.7305
Lrrc8c	0.807662	up	1.92905	0.0347841	17.9876	18.0724	18.7749	18.3854	19.3318	18.9936	19.3497	18.7759
Htra2	1.0063	up	1.77276	0.0350877	21.965	21.0086	21.3594	21.7491	22.1886	22.884	22.0984	22.9364
Hk1	0.830917	up	1.85477	0.0351	21.9645	22.1117	22.2046	21.9448	22.6159	22.385	23.1464	23.4022
Dglucy	0.793046	up	1.89629	0.0351381	21.9191	21.9878	22.3233	22.1767	22.3619	22.7937	23.1191	23.3042
Sqstm1	0.564553	up	2.28218	0.0352117	22.281	22.4923	22.5217	22.231	22.7512	22.9091	22.8642	23.2597
Fam120c	1.93921	up	1.51768	0.0352711	18.7579	17.6284	17.8208	18.0005	21.4634	18.3315	20.1138	20.0558
Sumf2	0.495154	up	2.50058	0.0352878	21.1488	21.2555	21.2181	21.3387	21.7696	21.8257	21.4558	21.8907
Emc7	1.37953	up	1.61871	0.0353478	21.2857	22.668	21.4388	21.7114	23.2418	24.0361	22.9329	22.4113
Wwox	0.590731	up	2.19795	0.0353554	19.4664	19.5562	19.4908	19.0258	19.8866	19.8053	20.0714	20.1387
Vti1b	0.359779	up	3.57305	0.0353559	21.0137	20.8474	20.919	20.9471	21.3118	21.2147	21.368	21.2718
Pacc1	0.403093	up	3.14043	0.0354248	20.783	20.9	20.8235	20.7561	21.1769	21.0835	21.3302	21.2845
Mtnd5	0.782954	up	1.89125	0.0354321	19.1244	19.2428	19.4476	19.1849	20.0892	19.572	19.8856	20.5847
Atp1a3	0.446657	up	2.77825	0.0354883	23.0864	23.0699	23.1368	22.9258	23.6566	23.3491	23.4282	23.5715
Alkbh1	0.947406	up	1.78508	0.0356403	20.1214	21.2586	20.718	20.0385	21.4503	21.4595	21.5839	21.4325
Zranb3	0.634768	up	2.14357	0.0357414	16.8781	16.943	17.1673	17.2183	17.6914	17.3756	18.0355	17.6433
Hvcn1	1.08579	up	1.67922	0.035877	19.1741	20.5936	20.3828	20.2667	21.2429	20.821	21.5325	21.1638
Nqo2	0.55082	up	2.29184	0.0359182	21.2734	21.3958	21.5967	21.5962	22.213	22.0995	22.0114	21.7416
Trip13	0.58838	up	2.188	0.0360489	23.6634	23.7288	23.8753	23.8276	24.542	24.0441	24.6298	24.2327
Cdkn1a	0.747056	up	1.91776	0.0361457	18.5546	18.2923	18.7646	17.836	19.2468	18.964	19.1861	19.0389
Garre1	0.861562	up	1.80032	0.0363936	18.5619	18.5811	17.676	18.0102	19.2449	18.8927	19.3476	18.7902
Mrpl37	0.357291	up	3.45481	0.0364215	22.0157	22.1298	22.0265	22.1569	22.4843	22.3401	22.4523	22.4814
Pex12	0.944929	up	1.73867	0.0364391	17.3693	18.645	17.7912	17.9618	18.5243	18.9278	19.1048	18.99
Osbpl1a	0.598756	up	2.13594	0.0369048	19.4306	19.978	19.4249	19.6146	20.1065	20.2651	20.4017	20.0698
Ankzf1	0.981833	up	1.70643	0.036998	21.1361	21.9744	21.2444	21.259	22.2185	21.784	22.6403	22.8983
Gmds	0.818079	up	1.81657	0.0370588	23.6538	22.9348	22.9827	22.8621	23.9803	24.1269	23.4583	24.1402
Slc38a2	0.519658	up	2.34361	0.0371124	21.793	21.6796	21.9768	22.0863	22.3534	22.3127	22.6266	22.3216
Uqcrfs1	0.54589	up	2.25652	0.0371316	23.8792	23.7434	24.0553	24.0129	24.2168	24.7211	24.5506	24.3859
Dock7	0.478268	up	2.48167	0.0379922	21.7571	21.568	21.7481	21.5773	22.0014	21.9874	22.3395	22.2352
Cd180	0.388318	up	3.04111	0.0382558	22.3508	22.2072	22.1794	22.1308	22.5418	22.647	22.7067	22.526
Pgpep1	2.73605	up	1.38401	0.0383089	18.8924	16.8694	18.3235	16.8786	21.5694	17.7142	21.4093	21.2151
Dlgap4	0.558953	up	2.19916	0.038383	20.8812	21.0964	21.1776	20.8468	21.5504	21.3282	21.8552	21.504
Rmc1	0.697562	up	1.91942	0.0386057	20.3079	20.1808	20.2001	19.7005	20.7945	20.432	21.1277	20.8251
Gsn	0.773556	up	1.82979	0.0386794	24.5947	24.8489	24.784	24.6717	25.5601	24.869	25.6645	25.8998
Rbm47	0.414946	up	2.78555	0.0388129	21.2857	21.1232	21.3004	21.2062	21.4646	21.6331	21.7465	21.7311
Slmap	0.506438	up	2.33228	0.0388864	19.6375	19.5745	19.679	19.7331	20.3474	20.0178	19.9292	20.3554
Tyw1	0.714066	up	1.89975	0.0389021	21.8132	22.0677	21.8415	21.5939	22.603	22.0639	22.9281	22.5775
Tbc1d8b	0.478422	up	2.42981	0.039176	18.7986	19.0504	19.1977	19.0852	19.4461	19.4404	19.6947	19.4644
Hsd17b11	0.65244	up	1.97208	0.039185	20.7312	20.8819	20.7955	20.6385	21.7279	21.4943	21.5078	20.9269
Afg3l2	0.415963	up	2.72159	0.0395273	21.8729	22.103	22.0827	21.8385	22.3979	22.3174	22.3505	22.4952
Atp6v0a1	0.817595	up	1.76294	0.0396303	20.0887	19.9364	20.0281	19.8158	20.1047	20.8816	20.8888	21.2643
Samm50	0.623818	up	1.99791	0.0396715	21.2655	21.0616	21.2056	21.2235	21.3737	21.9247	21.8062	22.1468
Pals2	0.39225	up	2.91047	0.0398081	21.3066	21.4531	21.3647	21.2948	21.769	21.663	21.9029	21.6534
Rps6kb2	0.714635	up	1.86264	0.0398168	18.8892	18.8642	19.0879	18.994	19.3348	20.2392	19.6701	19.4497
Ugp2	0.550281	up	2.14961	0.0398478	23.0052	22.9669	22.8945	22.6402	23.215	23.3227	23.4439	23.7264
S100a4	0.496314	up	2.3276	0.0398824	26.6731	26.8199	26.8204	26.8567	27.4218	27.4514	27.2943	26.988
Arhgap25	0.574763	up	2.08081	0.0402218	20.9745	20.8016	20.9369	20.9389	21.4187	21.322	21.2986	21.9117
Macrod1	0.443139	up	2.5338	0.0402571	21.0928	21.1753	21.1465	21.1973	21.3822	21.5816	21.6028	21.8177
Prune1	0.684969	up	1.88061	0.0403843	21.0235	21.1102	21.1467	20.6241	21.5144	22.0912	21.6702	21.3687
Ptdss1	0.82038	up	1.73254	0.0406809	18.2426	18.1999	18.5211	18.451	19.0881	18.6347	19.1553	19.818
Golm1	0.448753	up	2.49123	0.0406867	20.3894	20.5354	20.506	20.4058	20.7565	20.7686	21.1155	20.991
Fam241a	1.88714	up	1.40549	0.0407531	16.7066	18.6764	18.3556	20.1867	20.4436	20.5252	20.3789	20.1261
Lasp1	0.515097	up	2.21966	0.0410475	24.4214	24.7099	24.5774	24.198	25.0145	24.8522	24.9694	25.131
Cox4i1	0.508012	up	2.23171	0.0414126	24.322	24.3635	24.1141	24.0516	24.5945	24.5369	24.8066	24.9453
Gltp	0.510431	up	2.21108	0.042247	20.249	20.5154	20.267	20.0939	20.9779	20.6408	20.6435	20.9048
Dcun1d2	0.804131	up	1.72144	0.0424083	19.0728	17.9083	18.7597	18.6431	19.2807	19.4149	19.5428	19.362
Ndufb4	0.49052	up	2.27573	0.0424818	21.5637	21.3032	21.5164	21.5317	21.7598	21.8581	22.1964	22.0628
Pik3cb	0.446315	up	2.45928	0.042487	18.8052	18.5706	18.3906	18.4285	19.0103	18.9427	19.0333	18.9937
Arhgef40	0.767383	up	1.74929	0.0428345	17.7547	17.4506	18.1839	18.466	18.6249	18.7335	18.9428	18.6234
Spsb2	1.21424	up	1.497	0.0435952	18.5361	19.7025	19.7403	17.9947	20.1633	20.3121	20.1506	20.2046
Lrrk2	1.12383	up	1.52223	0.0438498	16.7816	17.5865	18.3215	16.6566	18.2014	18.5399	18.5898	18.5104
Mrps24	0.438627	up	2.4576	0.0438639	21.0032	20.9188	20.8635	20.9986	21.1982	21.3098	21.6113	21.4194
Ep400	0.70914	up	1.78151	0.044819	18.4681	18.9767	19.319	19.2657	19.6867	19.8806	19.828	19.4707
Ccdc124	0.307314	up	3.77939	0.0453782	22.5261	22.4635	22.5734	22.5784	22.8861	22.8115	22.8864	22.7866
Mitf	0.745726	up	1.73517	0.0454503	20.0884	20.1961	20.2075	19.8544	20.6297	21.1302	21.2502	20.3192
Rabgef1	0.712527	up	1.76187	0.0456923	19.6323	19.3472	19.4408	19.798	19.9594	20.1187	20.1545	20.8359
Pfkfb2	0.559049	up	1.99113	0.0459569	18.9741	19.1602	19.1042	19.5829	19.6561	19.621	19.9301	19.8504
Tmem201	0.575622	up	1.94578	0.0463279	19.8725	19.5205	19.8043	19.8588	20.1428	20.2349	20.2361	20.7449
Nisch	0.294736	up	3.95579	0.0463568	21.4024	21.3902	21.4653	21.3338	21.669	21.7496	21.6783	21.6737
Slc30a1	0.456755	up	2.29039	0.0465098	19.403	18.9266	19.3147	19.1826	19.6204	19.6258	19.7003	19.7074
Ugt1a7	0.454696	up	2.29637	0.0466949	21.7168	21.884	21.779	21.908	21.9905	22.389	22.3637	22.3635
Rasal3	0.594552	up	1.90068	0.0467036	19.8023	19.4279	19.2608	19.4671	19.851	19.8849	20.3239	20.2766
Yif1a	0.923495	up	1.55983	0.0470276	17.4898	17.5976	18.0165	17.8288	18.7985	19.1808	17.8048	18.8426
Fnta	0.603415	up	1.8735	0.0473861	20.8059	21.0624	20.7311	20.5175	21.1921	21.1263	21.6776	21.5345
Tomm40l	0.647882	up	1.79869	0.0480774	19.3716	19.0357	19.2936	19.447	19.5347	19.8188	20.0304	20.3554
Ralgapb	0.612924	up	1.83706	0.048496	20.9019	21.029	20.8733	20.3382	21.2597	21.6002	21.212	21.5222
Atg101	1.33116	up	1.37794	0.0502928	18.2393	19.5063	17.0574	18.4547	19.9165	19.7402	19.3521	19.5734
Maoa	0.770356	up	1.61993	0.0503453	20.5683	21.2564	20.921	21.069	21.5982	22.2922	21.2792	21.7265
Tpcn1	1.39444	up	1.36029	0.0504	17.8169	18.8901	16.9968	19.2147	19.1043	19.978	19.4964	19.9176
Slc2a6	0.535588	up	1.94692	0.0504777	20.842	21.1036	20.8492	20.7748	21.5167	21.0891	21.3982	21.7081
Elmo1	0.426023	up	2.32479	0.0504791	23.5519	23.669	23.4949	23.5272	23.8669	24.2066	23.8159	24.0577
Emc6	0.506115	up	2.01418	0.0509693	19.7951	19.9672	20.1407	20.0841	20.2389	20.4039	20.6338	20.7348
Dnajb4	0.530042	up	1.93974	0.0516153	19.7455	19.891	19.8802	19.4562	20.0516	20.1997	20.2789	20.5628
Flvcr1	0.339192	up	2.93514	0.0516469	20.4031	20.4766	20.5628	20.3551	20.7457	20.8635	20.8381	20.7071
Ckap2	0.533186	up	1.92055	0.0522424	19.0809	19.0002	19.4025	19.1398	19.4428	19.5519	19.7662	19.9951
Ndufb5	0.56856	up	1.84404	0.0523263	20.7407	21.2921	21.0041	20.9283	21.6178	21.6028	21.7974	21.2213
Nbr1	0.869338	up	1.51395	0.0527519	17.7336	17.2198	17.8509	17.4286	18.0323	18.2194	19.2374	18.221
Vps4a	0.419098	up	2.28572	0.0531923	21.4448	21.2809	21.4917	21.3625	21.81	21.9819	21.886	21.5784
Cadm1	0.426459	up	2.23507	0.053355	23.163	22.8111	23.1872	23.1426	23.4325	23.4098	23.5405	23.6269
Ctsb	0.376755	up	2.53112	0.0533908	25.5261	25.6775	25.8503	25.7369	26.0794	26.0771	26.167	25.9741
Myo7a	0.716254	up	1.61453	0.0534239	19.6052	19.4797	19.4967	19.4726	19.8532	19.8222	20.4467	20.797
Gas2l3	1.02873	up	1.41496	0.0541962	16.733	18.2088	18.3732	18.1286	18.6297	18.9435	19.0147	18.9707
Epb41l2	0.302188	up	3.31879	0.0548496	22.7299	22.5729	22.6914	22.7231	22.9913	22.9557	23.0468	22.9321
Atg2a	1.11853	up	1.37719	0.0548646	22.1464	22.647	22.1701	22.1237	23.4288	22.3864	24.4194	23.3267
Hdhd5	0.317593	up	3.05862	0.0550564	19.5173	19.5128	19.384	19.3652	19.6699	19.7675	19.8007	19.8116
Zscan12	0.71762	up	1.58838	0.0551272	17.8115	17.6955	16.8876	17.2943	18.2067	18.457	18.001	17.8947
Trim16	0.494052	up	1.95631	0.0551362	19.3362	19.4553	19.5218	19.0771	19.6859	20.0123	19.9992	19.6692
Prkab1	0.594181	up	1.71549	0.0551421	19.4563	19.875	19.2352	19.4311	20.3482	19.8156	20.28	19.9304
Eif3i	0.408497	up	2.24173	0.0551732	25.3176	25.0521	25.121	25.1414	25.4468	25.4167	25.7364	25.6662
Exoc3	0.364714	up	2.546	0.0552046	19.9976	19.9167	20.1148	20.1029	20.2926	20.3545	20.3784	20.5654
Plxnd1	0.629142	up	1.68489	0.055223	20.2342	20.4728	20.3896	20.1559	20.9565	20.4407	21.3532	21.0187
Mgat5	0.292341	up	3.45844	0.0552253	20.2709	20.1789	20.2297	20.1049	20.4386	20.5233	20.509	20.4829
Atad1	0.523095	up	1.86402	0.055234	24.2272	24.1686	23.9934	23.7273	24.2836	24.5201	24.6442	24.7609
Fitm2	1.46847	up	1.28891	0.0552837	17.3037	17.8453	19.3361	19.7439	19.5609	20.1266	20.1375	20.278
Cep170	0.38844	up	2.37344	0.0553125	20.9508	21.0053	20.913	20.9805	21.2501	21.3223	21.5979	21.2331
Znf462	0.671918	up	1.61706	0.0553239	17.9188	18.0547	17.4524	17.9941	18.4395	18.0776	18.684	18.9067
Tm9sf4	0.37339	up	2.45395	0.0553324	22.4123	22.5176	22.6288	22.6058	22.7497	22.8805	23.0273	23.0006
Fhl3	0.566714	up	1.75049	0.0561274	21.486	22.1057	22.1092	21.9569	22.4597	22.6925	22.536	22.2365
Pex7	0.382284	up	2.37307	0.0562053	20.8304	20.7848	20.8027	20.5653	21.0934	21.2958	21.1119	21.0112
Cd28	1.92577	up	1.21868	0.0562833	20.8899	20.6488	17.8755	21.3563	21.918	22.8656	21.5373	22.1525
Asph	0.402671	up	2.25155	0.0564758	21.9548	22.0245	21.987	21.7009	22.251	22.1876	22.4576	22.3817
Kmt5a	0.71628	up	1.54868	0.0565239	17.6482	18.222	17.8126	17.1008	18.5812	18.5301	18.183	18.3544
Tln2	0.471756	up	1.96116	0.0565964	19.1479	19.1458	19.2155	18.9936	19.7669	19.3132	19.8279	19.4818
Actn4	0.673891	up	1.59212	0.056674	24.4451	24.3152	24.4059	24.1779	24.3819	25.0291	25.356	25.2727
Gan	0.662413	up	1.60988	0.0567117	19.6548	19.8624	19.78	19.3185	20.7062	20.0451	20.5632	19.9509
Fis1	0.666388	up	1.60062	0.0568297	20.5905	20.9937	20.8856	20.5155	21.7432	20.8749	21.3988	21.6338
Tacc1	0.530727	up	1.79956	0.0571204	20.6286	20.5168	19.9637	20.591	20.8665	20.9982	21.0253	20.933
Mmgt1	0.387717	up	2.2996	0.0576541	21.444	21.5033	21.4784	21.4985	21.775	21.926	22.0895	21.6845
Appl2	0.495704	up	1.87537	0.0577274	18.3259	18.3915	18.4389	18.9373	19.0167	19.0587	18.9377	19.0633
Cox7c	0.616903	up	1.64459	0.0578871	21.6441	22.0028	21.9432	22.1809	22.2252	23.0303	22.475	22.5082
Abcc4	0.4256	up	2.09385	0.057984	21.1155	21.2403	21.2499	20.9786	21.406	21.4322	21.7505	21.698
Col4a5	1.82474	up	1.20575	0.0581862	18.4297	18.2602	17.9939	17.2951	20.1133	17.6048	20.6078	20.952
Trpv2	0.391338	up	2.24485	0.0582438	21.4391	21.2997	21.5188	21.5519	21.7684	21.6852	21.8963	22.0249
Cdkn2c	1.2484	up	1.28065	0.0582516	17.862	18.822	19.3763	17.1744	19.6457	19.0958	19.6128	19.8741
Bpgm	0.859528	up	1.41644	0.0582597	17.0495	16.9532	17.015	16.4625	16.9427	17.6176	18.235	18.123
Ndufc2	0.476872	up	1.90325	0.0583202	22.2285	22.1358	22.2756	22.2994	22.3616	22.9829	22.7004	22.8019
Mfn2	0.451019	up	1.99092	0.0583523	22.0189	22.0569	21.9066	21.8968	22.1117	22.4449	22.4555	22.6711
Fbxo5	0.466579	up	1.93397	0.0583968	18.7542	18.5407	18.7325	18.3467	18.9796	19.3214	18.9256	19.0139
Vdac2	0.578362	up	1.68542	0.0583979	24.4666	24.6868	24.7408	24.3693	24.6582	25.3153	25.257	25.3465
Tbc1d9b	0.40997	up	2.15702	0.0584297	18.1706	18.6025	18.3321	18.2743	18.875	18.6678	18.724	18.7524
Vdac1	0.642432	up	1.59945	0.0585026	23.8093	23.9829	23.9185	23.691	23.9857	24.4965	25	24.4893
Plcb2	0.542382	up	1.74576	0.0585516	19.7569	19.7449	19.7417	19.5291	20.18	19.8315	20.3411	20.5895
Rps15a	0.680307	up	1.55126	0.058564	25.5717	26.2095	25.8815	26.0517	26.1153	26.948	26.881	26.4913
Npc1	0.759183	up	1.47674	0.0586856	21.0239	20.7386	20.2721	20.8557	21.3392	21.7933	20.9113	21.8832
Vps13b	0.469928	up	1.90907	0.0589265	17.9882	18.4008	18.4755	18.3711	18.6807	18.6202	18.9364	18.8779
Otud3	0.408937	up	2.13764	0.0589354	19.5191	19.5148	19.4577	19.7722	19.757	20.0599	19.9961	20.0866
Timm17b	0.449087	up	1.96313	0.0591381	18.8461	18.8565	18.9022	18.6176	19.2513	18.9771	19.3013	19.489
Ak3	0.391818	up	2.20853	0.0591523	23.9657	24.0104	23.995	23.7083	24.3845	24.1983	24.2123	24.4516
Pum2	0.390759	up	2.21666	0.0593121	21.3215	21.3369	21.1776	21.0935	21.6215	21.5355	21.5034	21.8321
Zfr	0.317592	up	2.81732	0.0594827	19.8554	19.8463	19.9133	20.0841	20.2463	20.2147	20.29	20.2185
Il2rg	0.580456	up	1.66575	0.0594872	18.6912	19.0278	18.8363	18.9391	19.4307	19.331	19.1172	19.9374
Nnt	0.474682	up	1.8877	0.0594885	21.8785	21.764	21.9276	21.6771	21.9821	22.3987	22.2097	22.5554
Acad10	0.738738	up	1.47727	0.0596574	17.2677	17.6317	16.8011	17.12	18.4438	17.6164	17.5949	18.1203
Kmt2c	0.607432	up	1.61123	0.0599497	25.0647	25.3051	25.0569	24.8194	25.4326	25.2976	25.9569	25.9888
Serinc1	0.62884	up	1.57878	0.0604406	17.9644	18.7929	18.3816	18.496	18.9573	18.7308	19.3428	19.1194
Numa1	0.395243	up	2.16319	0.0605843	23.4241	23.2358	23.4313	23.2131	23.5864	23.6664	23.9476	23.6849
Apobr	0.481961	up	1.84063	0.0606177	21.4163	21.5111	21.8602	21.3105	21.85	21.9067	22.1734	22.0957
Pde8a	0.534627	up	1.71917	0.0606716	19.6644	19.9749	19.9672	19.7966	20.4649	19.9398	20.548	20.5889
Tbc1d1	0.417893	up	2.05672	0.0606933	20.2998	20.2093	19.9799	19.9988	20.4578	20.7674	20.4722	20.4621
Lsm1	0.486395	up	1.80109	0.0612831	21.1985	21.2888	21.0145	21.0772	21.7232	21.965	21.4067	21.4297
Ogfod3	0.489079	up	1.80134	0.0613988	19.5366	19.5423	19.5864	19.6838	19.9083	19.8202	20.1138	20.4631
Pibf1	1.65468	up	1.18459	0.0614742	20.7173	20.2919	18.0928	17.9928	20.4561	20.9583	21.0869	21.2122
Arhgap24	0.578207	up	1.60788	0.061479	17.9051	17.7003	18.2968	17.8149	18.4861	18.1737	18.88	18.4902
Slc2a1	0.437315	up	1.93743	0.0615217	22.2682	22.2142	22.2289	22.2794	22.5907	22.7757	22.9682	22.4054
P2rx4	0.805232	up	1.39715	0.0615254	20.655	20.5232	20.5913	20.4982	20.9119	21.3594	20.9752	22.2421
Ndufb1	0.520885	up	1.71525	0.0615284	22.273	22.1472	22.3702	22.3588	22.4549	22.6852	22.9077	23.1848
Kdsr	0.4233	up	2.01358	0.0615556	20.5698	20.3691	20.6074	20.4202	21.0017	20.6355	21.0835	20.939
Tbl2	0.460313	up	1.8836	0.0615714	21.1358	20.9272	21.1839	21.0822	21.2757	21.8573	21.5389	21.4986
Prkaa2	0.693902	up	1.46872	0.0621601	18.9197	19.5404	19.6279	18.975	19.7302	20.3669	20.1233	19.6183
Myo5a	0.535999	up	1.66678	0.0623318	21.2474	20.8334	21.2233	20.906	21.3114	21.4038	21.7555	21.8834
Aggf1	0.337884	up	2.46024	0.062361	19.7365	19.7343	19.8158	19.5194	20.0809	19.995	20.1144	19.9672
Pop1	0.693058	up	1.4656	0.0624057	22.0802	22.1869	22.1086	22.269	22.9074	23.5429	22.4921	22.4746
Ndufs7	0.358054	up	2.29645	0.0632293	21.3823	21.2542	21.4585	21.5169	21.5802	21.8427	21.8084	21.8129
Tubb5	0.505495	up	1.72306	0.0633388	26.0143	26.701	26.2791	26.1597	26.8305	26.636	26.7985	26.911
Uqcr10	0.363507	up	2.25326	0.0634078	23.1656	23.0567	23.0513	23.0496	23.2041	23.4824	23.5478	23.5429
Oga	0.480803	up	1.77807	0.0634824	20.9231	20.9689	20.718	20.8583	21.7154	21.0813	21.2278	21.367
Mrps36	0.275411	up	3.25788	0.0635785	22.4795	22.4937	22.5506	22.4166	22.7549	22.6757	22.8132	22.7983
Tbc1d4	0.452856	up	1.84829	0.0637006	21.7938	21.9787	22.0229	21.5896	22.1645	22.4212	22.4789	22.1318
Slco4a1	0.472395	up	1.78892	0.0638233	21.8261	21.9601	21.9762	21.4849	22.3298	22.0672	22.4814	22.2586
Atg7	0.3921	up	2.07376	0.0638378	22.3036	22.3932	22.4676	22.0354	22.7885	22.6659	22.7072	22.6065
Osbpl7	0.691815	up	1.45148	0.0638653	17.833	18.8033	18.5922	18.3458	19.0907	19.201	18.6781	19.3718
Atp5mg	0.505545	up	1.70985	0.0638976	22.2328	22.5563	22.3773	22.5998	22.8652	23.3104	22.6607	22.9521
Cfap418	0.754212	up	1.39482	0.0644189	20.0115	20.3267	19.9584	19.8227	21.0607	20.0163	21.2314	20.8278
Vcl	0.302779	up	2.75753	0.0646613	22.6811	22.6799	22.8441	22.6521	23.0342	22.9384	22.9884	23.1073
Tanc1	0.398015	up	2.00002	0.0655713	19.9492	20.0561	20.0337	19.9018	20.4955	20.0977	20.3877	20.5521
Galc	1.03081	up	1.25824	0.065578	17.3879	16.6465	18.3145	18.4797	18.786	18.5148	18.8519	18.7991
Nos1	1.08975	up	1.23309	0.0656171	16.9107	18.1218	18.8764	17.897	19.5731	19.2888	18.6236	18.6794
Rab31	0.505061	up	1.67813	0.0656542	21.2761	21.2008	21.469	21.4691	21.9675	22.1509	21.8635	21.4534
Nipbl	0.39274	up	2.02098	0.0656682	21.6485	21.8375	21.815	21.5861	22.3037	22.199	21.9252	22.0302
Naa38	1.20674	up	1.20687	0.0658029	18.0988	18.7728	16.5054	18.5264	18.9638	19.4563	19.3763	18.934
Tamm41	0.623042	up	1.49733	0.0658095	20.8462	20.6237	20.9715	21.175	21.0818	22.0073	21.4339	21.5856
Fmnl3	0.781496	up	1.36594	0.0658743	20.0253	18.8805	19.6442	19.4185	20.3745	19.7262	20.6063	20.3876
Ckap2l	0.428191	up	1.86895	0.0661205	19.9278	19.8731	19.9823	19.6402	20.1467	20.3879	20.0935	20.5081
Cox7a2l	0.427711	up	1.87115	0.0662685	19.1965	19.5186	19.6684	19.2238	19.9188	19.7524	19.8969	19.7501
Bcr	0.774297	up	1.35517	0.066294	18.3059	17.4548	18.7167	18.2132	18.7638	18.6163	19.2759	19.1318
Pex1	1.55221	up	1.14153	0.0663982	17.345	20.3493	19.6429	18.1936	20.626	20.6619	19.8092	20.6424
Ilvbl	0.489925	up	1.69127	0.0664373	18.5396	18.7528	18.6412	18.6697	19.1246	18.7585	19.4904	19.1896
Slc30a5	0.714836	up	1.39434	0.0665111	18.0459	17.6412	16.9084	17.8705	18.2739	18.2332	18.1572	18.661
Iqgap2	0.38656	up	2.02852	0.066708	21.898	21.8017	21.824	21.6481	22.0386	22.0496	22.4154	22.2144
Ndufs6	0.504794	up	1.65407	0.0667196	21.4451	21.6714	21.5846	21.5429	22.2484	21.9059	22.4012	21.7076
Trio	0.470675	up	1.72724	0.0667956	19.448	19.5344	19.6037	19.2869	20.1591	19.5624	19.985	20.0493
Dab2ip	1.46867	up	1.14497	0.0667982	17.5855	18.3161	18.5538	16.6629	19.8159	17.8198	19.169	20.1882
Ric8a	0.429938	up	1.84887	0.0668313	20.0331	20.1517	20.1529	20.1288	20.3403	20.8373	20.3471	20.6616
Gxylt1	0.516822	up	1.62314	0.0668534	17.7244	17.9454	17.7612	17.9716	18.0314	18.3066	18.3298	18.8022
Mindy1	0.506649	up	1.63836	0.0673886	21.0769	21.4289	21.4329	21.1929	21.9091	21.4342	21.7177	22.0972
Gabpb2	0.285781	up	2.86745	0.0676166	21.3219	21.3523	21.3484	21.2282	21.6224	21.4811	21.6118	21.6788
Atp6v1c1	0.510883	up	1.62607	0.0676292	22.1537	22.2002	22.418	22.1524	22.5726	22.9804	22.3839	23.031
Pitrm1	0.291084	up	2.77339	0.0678268	24.0589	23.934	24.002	24.0353	24.1654	24.3064	24.3772	24.3455
Ndufb7	0.71286	up	1.37088	0.0680733	19.5974	20.1211	19.9032	19.6238	20.0782	20.752	20.1506	21.1162
Osbpl8	1.15801	up	1.18349	0.0684592	22.5593	23.0214	22.6181	22.6914	23.8268	22.9123	25.2836	23.4995
Stap1	0.418316	up	1.83517	0.0685285	22.1767	22.2359	22.2273	22.028	22.5644	22.2853	22.6661	22.8253
Slc25a24	0.521525	up	1.57099	0.0685325	22.1096	22.0217	21.6726	21.8781	22.3783	22.1107	22.8437	22.4353
Baz1b	0.58823	up	1.48599	0.0685561	23.3714	23.2981	22.6732	23.5507	23.6073	23.9741	23.9684	23.6966
Plod2	0.454273	up	1.72431	0.0686011	20.1492	19.9778	20.2836	20.1398	20.5111	20.8737	20.2788	20.7039
Emc2	0.339754	up	2.24934	0.0686111	20.3544	20.4171	20.4194	20.6362	20.7126	20.8517	20.7059	20.9159
Cox6a1	0.553443	up	1.53147	0.0686269	22.0753	21.953	22.3475	22.3252	22.3818	22.5101	22.9254	23.0975
Cycs	0.322923	up	2.35705	0.0686366	26.2561	26.0667	26.1963	26.1314	26.3986	26.6086	26.367	26.568
Ankle2	0.522325	up	1.58297	0.0686403	19.5331	19.5053	19.6859	19.7344	20.0983	20.534	19.7141	20.2016
Ttl	0.470304	up	1.67689	0.0686765	20.2693	20.5921	20.1803	19.8711	20.6178	20.7669	20.7198	20.6896
Lat2	0.412926	up	1.84776	0.0687487	18.7924	18.7187	19.0453	18.8569	19.2926	19.2469	19.503	19.0225
Phb1	0.613471	up	1.44329	0.0687747	23.5633	23.6289	23.5076	23.8336	23.6257	24.6009	24.4707	24.29
Fam210a	0.538393	up	1.52932	0.0694037	17.8211	18.5415	18.109	17.8268	18.8266	18.5623	18.6431	18.42
Emc1	0.375162	up	1.95887	0.0696694	21.5582	21.224	21.3948	21.3211	21.5893	21.7293	21.7257	21.9545
Galnt3	0.359307	up	2.06514	0.0696948	19.2221	19.3047	19.0852	19.0078	19.3467	19.4755	19.5948	19.64
Cstb	0.344861	up	2.13454	0.0697021	26.0275	26.1028	26.1685	25.9472	26.4819	26.2552	26.3185	26.5698
Fmnl2	0.72042	up	1.32273	0.069813	23.5094	23.8112	23.3822	23.3492	24.408	23.4885	24.7722	24.2651
Myh9	0.570234	up	1.46142	0.069839	24.2789	23.9215	23.8173	23.8592	24.0333	24.5322	24.7449	24.8475
Mllt6	0.593065	up	1.43936	0.0698982	17.1312	17.7043	17.0818	17.2502	18.3782	17.7506	17.8018	17.6092
Anxa6	0.339451	up	2.18264	0.0699098	22.8057	22.7552	23.057	22.8231	23.3056	23.0703	23.188	23.235
Clip1	0.461871	up	1.6494	0.0702178	21.4011	21.2072	21.5091	21.0058	21.7771	21.4603	21.954	21.7793
Rasal1	0.413619	up	1.79008	0.070232	19.3601	19.8619	19.8244	19.7201	20.0844	20.0436	20.0405	20.2525
Amdhd2	0.646948	up	1.3741	0.0702725	21.1706	21.387	21.3549	21.01	21.6263	22.5836	21.6857	21.6146
Alg9	0.560342	up	1.46667	0.0704591	18.3932	18.8018	18.8907	18.4463	18.7154	19.3992	19.2582	19.4006
Armc6	0.418434	up	1.76644	0.0707157	22.199	22.4207	22.142	22.1263	22.4449	22.7329	22.9033	22.4807
Irf2bpl	0.428081	up	1.73239	0.070779	21.7047	21.8075	21.6017	21.2877	21.9419	21.8756	22.1883	22.108
Lima1	0.285376	up	2.66171	0.0708492	21.8262	22.014	22.0122	21.8193	22.2281	22.1919	22.1868	22.2065
Chchd3	0.655208	up	1.35339	0.0711115	21.2514	21.2478	21.4129	21.274	21.3119	21.8037	22.4887	22.2025
Stat5b	0.319496	up	2.27934	0.0711479	21.2421	21.2905	21.3147	21.2588	21.5334	21.4208	21.7385	21.6914
Eif2ak4	0.800612	up	1.25308	0.0712283	19.967	20.0897	20.0952	19.9163	21.4239	20.1465	20.3353	21.3649
Map1lc3b	0.922756	up	1.19861	0.0712542	21.0223	21.2648	21.4513	20.9999	21.6719	21.7649	23.2799	21.7126
Slc25a26	0.989249	up	1.17719	0.0712849	19.163	18.2582	19.2965	17.4248	19.4729	19.3527	19.6754	19.5986
Ergic3	0.535367	up	1.48668	0.0713686	19.3282	19.754	19.6101	19.0741	19.9949	20.1672	20.1153	19.6305
Ptgir	2.05927	up	1.03354	0.0714135	18.2766	16.8315	18.0024	18.099	20.6964	16.9409	21.0415	20.7677
Elp6	0.321218	up	2.24228	0.0717624	20.5188	20.5568	20.637	20.4087	20.9798	20.9223	20.7845	20.7195
Ap5z1	0.468721	up	1.60178	0.0719572	18.393	18.8031	18.7355	18.3183	19.2373	19.0621	18.7521	19.0732
Slc7a6os	0.42864	up	1.70738	0.0719883	20.0857	20.4195	20.0686	20.0188	20.8749	20.5006	20.4903	20.4413
Xpr1	1.21066	up	1.11548	0.0722093	18.5061	20.2903	20.2226	20.0523	21.26	20.2306	21.9036	20.5197
Abr	0.410211	up	1.75168	0.0722373	22.0348	21.9694	22.0129	21.5815	22.1361	22.4308	22.4039	22.2687
Espnl	0.794342	up	1.24423	0.0722747	16.83	17.2905	17.4196	17.7501	17.3104	18.3702	18.2112	18.5759
Fancf	1.03046	up	1.15051	0.0722753	16.5981	17.0028	17.6693	17.2801	18.2818	19.2815	17.6769	17.432
Wdr54	0.483243	up	1.56313	0.0723426	19.5264	19.748	19.8968	19.5937	20.1249	19.8171	20.2398	20.5161
Arl6ip5	0.537874	up	1.44642	0.073879	24.0246	24.1841	23.8372	23.962	24.8778	24.1039	24.3583	24.8194
Capn5	0.441333	up	1.63077	0.0741979	17.6226	17.7457	17.6084	17.7619	18.3955	17.7314	18.1683	18.2088
Dnm2	0.449895	up	1.60631	0.0742235	22.4311	22.6947	22.2808	22.2748	22.9998	22.5814	23.1003	22.7994
Taf9	0.396457	up	1.77012	0.0742298	19.3629	19.2553	19.5012	19.5722	20.0175	19.6665	19.9585	19.6349
Nipsnap2	0.461282	up	1.57613	0.0744382	21.541	21.1871	21.7387	21.4241	21.626	21.9673	22.0171	22.1256
Exoc7	0.436027	up	1.63563	0.0744701	20.4294	20.7951	20.9352	20.6097	20.8566	21.1677	21.2641	21.2251
Stx12	0.375577	up	1.84573	0.0745669	21.6208	21.8146	21.7654	21.8547	21.9032	22.0579	22.2757	22.321
Acaa2	0.31392	up	2.21267	0.0747858	23.6921	23.6409	23.8224	23.6019	23.8686	23.9445	24.075	24.1249
Lnpk	0.313356	up	2.22085	0.0748555	20.8342	20.8799	20.9601	21.1026	21.1823	21.3231	21.3542	21.1707
Faf2	0.282053	up	2.54479	0.0750892	21.8375	21.7709	22.0096	21.9532	22.1919	22.1156	22.2144	22.1775
Exoc2	0.359341	up	1.91346	0.0751591	19.9963	20.221	20.3505	20.0442	20.5569	20.419	20.6625	20.4108
Glmn	0.422775	up	1.66056	0.0751867	20.4844	20.8006	20.8113	21.0206	20.9582	21.2598	21.2823	21.3078
Sec24a	0.692849	up	1.26869	0.0753991	18.4952	18.4497	18.9578	19.3643	19.9042	19.0871	19.2847	19.7626
Ppp2r5a	0.357612	up	1.91273	0.0754792	21.0291	21.0715	21.0359	20.9677	21.5182	21.3451	21.551	21.1204
Vim	0.287618	up	2.45097	0.0755915	26.2925	26.3285	26.35	26.2958	26.5033	26.554	26.5808	26.7791
Osgepl1	0.957841	up	1.13938	0.075791	16.7951	16.3951	16.3751	18.1425	17.4948	17.9078	17.9573	18.1793
Eci2	0.279134	up	2.53047	0.076789	19.1268	19.0764	19.2085	19.0964	19.5294	19.4265	19.3806	19.2882
Eif2s1	0.30904	up	2.21052	0.076819	24.4962	24.3764	24.4348	24.4654	24.7323	24.6082	24.7227	24.9456
Dnmbp	0.32341	up	2.09667	0.0768417	20.6163	20.6001	20.7856	20.5688	20.7954	21.1223	20.9563	20.9904
Arl8b	0.298087	up	2.299	0.0775883	24.3546	24.3261	24.3481	24.4371	24.5841	24.6876	24.5491	24.8375
Marchf5	0.576435	up	1.35057	0.0783833	20.4559	20.2356	20.5806	20.3849	20.5602	21.077	20.7701	21.5553
Zc2hc1a	1.07074	up	1.09523	0.0784282	18.2508	18.2371	18.8138	18.5643	19.579	18.386	20.7788	19.4053
Ndufv2	0.446807	up	1.55922	0.078491	22.5185	22.9286	23.0779	22.8854	23.0238	23.2926	23.417	23.4644
Ndufb11	0.437141	up	1.58426	0.0784991	21.0611	21.1065	20.6446	20.976	21.0865	21.4217	21.589	21.4395
Tbc1d10a	0.367672	up	1.81288	0.0789667	19.177	19.2195	19.3189	19.4327	19.5482	19.4861	19.6742	19.9103
Casp8ap2	1.13953	up	1.07556	0.0791928	16.6073	17.8097	16.6836	17.7246	17.9367	17.9075	17.8592	19.6799
Atxn10	0.39401	up	1.70481	0.0792058	23.7442	23.7504	23.6127	23.4928	24.1072	23.8733	24.3252	23.8704
Mrps12	0.352812	up	1.86886	0.0797786	21.2777	21.3344	21.315	21.3268	21.6632	21.4349	21.6385	21.9286
Diaph1	0.4526	up	1.52935	0.0798216	22.0625	22.1799	22.082	21.8514	22.4176	22.1238	22.7313	22.7136
Jund	0.455109	up	1.52845	0.0798568	18.8536	19.1648	19.4333	19.299	19.6244	19.3693	19.8429	19.7345
Nmt2	0.294771	up	2.27931	0.0798649	20.7321	20.6431	20.947	20.7271	21.0145	21.0363	21.054	21.1237
Pfkp	0.570686	up	1.33507	0.0802049	23.5022	23.3629	23.5439	23.3919	23.6429	24.5969	23.6916	24.1523
Ctsl	0.349365	up	1.87573	0.0802759	23.6536	23.7028	23.7946	23.5053	23.8979	23.872	24.0663	24.2176
Mrpl22	0.584054	up	1.31936	0.0804554	23.0028	23.1484	22.9609	22.8516	23.7999	23.1399	24.104	23.2562
Ctbp1	0.331018	up	1.9577	0.0815447	20.9888	21.0548	21.0745	21.0388	21.2371	21.5688	21.2021	21.4729
Prrc2b	0.331398	up	1.94758	0.0820804	21.5998	21.4528	21.4534	21.3231	21.5787	21.8983	21.8691	21.8087
Pi4ka	0.659847	up	1.23237	0.0827431	21.0709	20.7914	20.8968	20.7253	21.9406	20.9107	22.0354	21.2371
Pdcd5	0.382788	up	1.6936	0.0827663	21.8559	22.1677	22.1249	22.0728	22.5188	22.202	22.6695	22.3621
Ercc6	0.382903	up	1.69335	0.0827965	18.4033	18.4551	18.455	18.2324	18.6645	18.5086	18.956	18.9483
Rab12	0.339874	up	1.88345	0.0828848	19.7778	19.6912	20.0461	19.901	20.1815	20.1054	20.1225	20.3662
Abhd10	0.308946	up	2.0859	0.0829248	21.746	21.6116	21.7315	21.6111	21.7932	21.9724	22.0475	22.1229
Marchf6	0.505314	up	1.39723	0.0829567	18.8311	18.7791	18.5408	18.2241	18.7982	18.9509	19.3782	19.2691
Atp13a1	0.363999	up	1.7597	0.0830904	21.5474	21.9352	21.8633	21.758	22.0112	22.0163	22.2878	22.2444
Virma	1.0106	up	1.0764	0.0833057	20.5403	19.7744	19.7732	20.1458	21.5357	21.6735	21.34	19.7269
Emc8	0.290159	up	2.22978	0.0843145	22.5294	22.7098	22.7132	22.6003	22.8657	22.911	22.8527	23.0839
Stx2	1.35868	up	1.00974	0.084319	18.3088	17.7909	17.9077	17.0457	19.7509	19.7945	17.1982	19.7443
C2cd2l	0.808057	up	1.13725	0.0843253	19.7754	19.167	19.4768	18.0923	19.851	20.0744	20.0061	19.8122
Tmem256	0.944823	up	1.08582	0.0843581	17.643	19.198	19.6524	19.2285	19.6494	19.7685	20.0928	19.9905
Znf622	0.496928	up	1.39593	0.0843867	20.7468	20.5124	20.6354	20.7879	20.8512	20.8696	21.5522	21.3972
Atp6v0a2	1.40434	up	1.0023	0.0844577	17.9987	19.1014	19.2884	16.4365	18.7303	19.7116	19.9416	20.059
Mtmr9	0.39629	up	1.61703	0.0848014	19.9929	19.8001	19.8839	20.0543	20.3528	20.172	20.1337	20.6581
Galm	0.350927	up	1.79283	0.0848934	20.7032	20.8892	20.8023	21.0111	21.4218	21.0399	21.233	21.1148
Slc25a3	0.522868	up	1.34547	0.0850976	23.4623	23.6644	23.6019	23.4935	23.7139	24.1621	23.8252	24.6124
Tmem11	0.400391	up	1.59644	0.0851034	21.9961	21.9639	21.9248	22.2667	22.1207	22.5823	22.5984	22.4515
Bcl2l1	0.796945	up	1.13245	0.0851693	17.697	17.3141	18.5848	18.615	18.928	18.5208	18.65	19.2999
Tor1aip2	0.30805	up	2.03013	0.0866477	20.9924	21.265	21.2757	21.188	21.5273	21.5685	21.5113	21.3463
Add1	0.34443	up	1.80068	0.086727	20.6881	20.8084	20.6308	20.505	21.2268	21.0186	20.8566	20.908
Cerk	0.561738	up	1.28199	0.0869526	17.765	17.5647	17.7774	17.6111	18.9149	17.9365	18.062	18.0517
Ythdc1	0.644782	up	1.20711	0.0870667	21.7268	21.7485	21.5802	21.4554	22.2286	21.5449	22.8418	22.4747
Mpv17	0.88449	up	1.08421	0.0872272	17.03	17.6325	18.921	17.867	18.4432	18.8901	18.535	19.1202
Tap2	0.562796	up	1.27527	0.0873653	19.6086	20.2657	20.3661	19.8774	20.9313	20.2546	20.7643	20.4187
Naca	0.291914	up	2.12938	0.0878321	24.5419	24.6916	24.5887	24.6828	25.1077	24.8748	24.8624	24.8277
Naa20	0.416697	up	1.51074	0.0882494	21.706	22.0252	21.9852	21.7384	22.145	22.0824	22.2604	22.6339
Gfm2	0.337239	up	1.80351	0.0882817	21.1654	21.0491	20.9915	21.2574	21.2448	21.6428	21.4824	21.4424
Spin1	0.385068	up	1.59927	0.0888627	18.2396	18.5605	18.6096	18.3412	18.9826	18.5498	18.8411	18.9175
Sntb2	0.479829	up	1.3734	0.0889698	20.4027	20.4309	20.0383	20.6133	20.6724	21.069	20.5451	21.1179
Ndufa5	0.423036	up	1.48237	0.0897677	21.7252	21.5016	21.7692	21.7615	21.8881	21.9012	22.1813	22.4791
Dhx34	0.850926	up	1.07901	0.0898641	17.3792	19.0586	18.5726	17.845	18.9301	18.7482	19.5392	19.0416
Hsd17b7	0.474929	up	1.37232	0.0901665	19.3425	19.1638	19.1759	19.0374	19.3726	19.9229	19.3365	19.9873
B3galt6	0.632551	up	1.19141	0.0903522	18.4554	18.9762	18.2202	18.2804	19.613	18.9368	18.6	19.3127
Zc3h7a	1.26103	up	0.983914	0.0907482	21.4472	21.9744	21.4045	21.3414	22.5835	21.1997	24.2891	23.1394
Cyria	0.816358	up	1.08658	0.0908787	20.1336	20.2331	20.3589	20.324	21.3216	20.1179	21.9695	20.9061
Auh	0.265986	up	2.34923	0.0914707	21.3363	21.2308	21.1953	21.1096	21.453	21.4349	21.5964	21.4516
Coro1c	0.42383	up	1.4637	0.0916928	24.7286	24.6456	24.7897	24.552	24.9082	25.4834	24.8393	25.1804
Ndufaf2	0.250477	up	2.57051	0.0918114	22.5557	22.3807	22.5633	22.4927	22.7395	22.713	22.7096	22.8323
Ddx54	0.324997	up	1.81428	0.0927968	20.1286	20.2473	20.1791	20.305	20.3722	20.4056	20.6534	20.7288
Wdr7	0.258709	up	2.40896	0.0928621	21.7415	21.7944	21.7085	21.7094	21.8899	21.9285	22.1187	22.0516
Lbr	0.500743	up	1.30647	0.0928878	22.5337	22.4599	22.6142	22.5597	22.6478	23.4951	23.263	22.7645
Ndufs1	0.331736	up	1.77807	0.0928903	22.9809	22.9739	23.1852	23.0168	23.1335	23.3912	23.5581	23.4009
Cask	0.375063	up	1.5833	0.0929046	21.4729	21.2368	21.1308	21.2363	21.468	21.4933	21.6945	21.9213
Niban2	0.350052	up	1.69502	0.0929187	23.6144	23.7192	23.7172	23.7452	23.9139	23.9526	23.9584	24.3712
Ascc1	0.333292	up	1.77193	0.0929196	21.3197	21.2678	21.1492	21.0784	21.3902	21.6159	21.7412	21.4009
Ndufb10	0.350056	up	1.68171	0.092925	23.2017	23.0551	23.2116	23.1134	23.3135	23.3194	23.6158	23.7333
Dab2	0.309854	up	1.89987	0.0929369	23.5623	23.6835	23.6563	23.365	23.7582	23.9958	23.8398	23.9127
Oxct1	0.267719	up	2.30645	0.0929545	24.8256	24.8763	24.9409	24.8958	25.22	25.0017	25.1292	25.2585
Irak2	0.59857	up	1.19195	0.0929555	17.5235	18.0042	18.1663	17.1056	18.5415	18.4265	18.0942	18.1317
Cuedc2	0.567605	up	1.21925	0.0929727	22.057	22.3618	22.2901	22.2014	23.0242	22.1042	23.1621	22.8901
Derpc	0.354891	up	1.65346	0.0929828	21.0841	20.9712	21.0624	21.0124	21.0983	21.6475	21.3704	21.4333
Soat1	0.932549	up	1.03129	0.0930117	22.5311	22.0445	22.333	22.6437	22.3517	24.5224	23.1569	23.2514
Baz1a	0.460012	up	1.367	0.0930267	20.9623	21.686	21.2832	21.1214	21.9105	21.5553	21.5825	21.8447
Lamp2	0.404611	up	1.48599	0.0930281	23.2471	23.3685	23.1831	23.3315	23.7981	23.6039	23.3442	24.0023
Nfat5	0.369416	up	1.59937	0.0930998	18.9507	19.3037	19.3013	19.0309	19.5582	19.3627	19.7368	19.4066
Mtch2	0.479267	up	1.32759	0.0931384	22.4765	22.5405	22.5491	22.6858	22.5469	23.451	23.0387	23.1323
Dync1i2	0.439451	up	1.40893	0.0931748	22.4872	22.8556	22.7165	22.3257	23.1618	22.7814	23.2988	22.9008
Knop1	0.357773	up	1.63063	0.0936677	21.6073	21.5365	21.6481	21.4087	21.7995	21.6647	22.0474	22.1201
Plpbp	0.421893	up	1.42321	0.0946298	22.2316	22.6185	22.9164	22.5712	23.0231	22.8122	23.1759	23.014
Atp5f1b	0.326356	up	1.75388	0.0954855	26.4512	26.3687	26.2835	26.4705	26.7631	26.8027	26.8603	26.4532
Rad23b	0.433791	up	1.38806	0.0959694	22.9726	23.2348	23.3998	23.2573	24.063	23.4214	23.5453	23.5699
Ddost	0.355045	up	1.60944	0.0967494	23.0196	23.282	23.1916	23.1436	23.3326	23.3888	23.5292	23.8064
Zmynd11	0.336557	up	1.68818	0.0968858	18.9745	19.2103	18.9513	18.7139	19.2714	19.4033	19.2863	19.2351
Emb	0.335894	up	1.68984	0.0970068	23.3211	23.2453	23.4677	23.4463	23.7574	23.9394	23.5022	23.625
Akap1	0.325578	up	1.73363	0.0973696	22.6283	22.6312	22.7728	22.5788	22.822	22.814	23.1382	23.1391
Abi2	0.346979	up	1.63281	0.0974009	20.6695	20.3957	20.6564	20.7379	20.8531	21.1919	20.9961	20.8063
Ywhaz	0.31081	up	1.82505	0.0974164	26.0403	26.0488	26.1916	26.1463	26.6291	26.464	26.3389	26.2382
Ankib1	0.788514	up	1.05379	0.0974746	16.6169	17.0577	16.6843	16.8171	17.6579	16.8524	18.5952	17.2245
Eny2	0.468609	up	1.31269	0.0975485	21.3453	21.7731	21.5231	21.4348	21.8424	22.3373	22.1745	21.5966
Bltp3b	0.271802	up	2.14256	0.0976431	19.0501	19.069	18.9486	18.9581	19.2725	19.4471	19.1626	19.2307
Tor2a	0.238274	up	2.60689	0.0979578	20.7994	20.8613	20.7423	20.6675	20.9429	21.0013	21.0573	21.0221
Kif14	0.283097	up	2.01408	0.0989127	20.7041	20.5535	20.6593	20.7439	20.8219	20.8631	21.0938	21.0142
Naxd	0.430977	up	1.36725	0.099949	20.9812	20.9364	21.0407	21.05	21.2925	21.0792	21.8599	21.5006
C1qc	-2.0311	down	8.01293	0	23.4298	23.4188	23.4325	23.2737	21.3923	21.3156	21.4126	21.31
Clec7a	-2.3196	down	6.07453	0	21.2799	21.2106	21.2723	21.0728	18.7501	18.7972	18.8186	19.1912
Csf1r	-1.67286	down	7.34437	0	22.9898	23.0316	22.8998	22.8168	21.2415	21.2812	21.2374	21.2865
Blvrb	-1.77597	down	5.21142	0.00773333	24.0195	24.1551	24.2128	23.8907	22.4707	22.4114	22.2541	22.0381
C4b	-2.15801	down	4.90283	0.00892308	22.3941	22.3601	22.4779	22.4801	20.3637	20.676	20.1178	19.9226
Ppp1r13l	-2.98092	down	5.32777	0.00971429	20.3456	20.2124	20.1894	20.4421	17.6146	16.8917	17.6337	17.1259
Sod1	-1.24478	down	3.92387	0.0112593	24.995	24.7124	25.0981	24.9296	23.7533	23.7862	23.3499	23.8666
Evl	-2.16218	down	5.98926	0.0113333	18.7573	19.0526	19.1339	19.012	16.6777	16.8943	16.7422	16.9928
S100a11	-1.28062	down	3.44631	0.0114118	23.7438	24.1936	24.0591	23.4352	22.4855	22.5815	22.7221	22.5202
Naaa	-1.1085	down	3.61229	0.0114444	21.2035	21.2655	21.2036	21.1754	20.0467	20.4229	19.7464	20.1979
Trex1	-1.85173	down	3.42341	0.0114717	20.1567	19.7517	20.2494	19.9784	18.6883	18.2178	17.5534	18.2697
Ttc39d	-3.15398	down	4.57805	0.0116	21.1644	20.622	21.0151	20.3921	17.2351	18.2191	17.463	17.6605
Psmb10	-0.916165	down	3.97248	0.0118919	20.0943	20.1678	20.1347	20.3064	19.1597	19.5253	19.1263	19.2272
C3	-1.99894	down	3.41658	0.0119216	19.6428	19.9891	19.6538	19.5165	18.4055	17.2858	17.7929	17.3223
Pzp	-1.22329	down	3.49374	0.011942	23.0251	23.1564	23.1275	23.1941	22.0134	21.4968	22.2677	21.8321
Mettl17	-1.28214	down	3.97865	0.01216	21.1859	21.4468	21.0032	21.2442	19.7203	19.7866	20.0731	20.1716
Nudt16l1	-0.714244	down	5.13055	0.0123175	21.0955	21.0829	21.0528	20.9503	20.3766	20.3559	20.2189	20.3731
Acsf3	-1.91717	down	4.07666	0.0123529	20.1396	19.61	19.8723	20.3094	18.1361	17.6687	18.1843	18.2736
Igsf6	-1.52459	down	3.72258	0.0124082	18.9296	18.741	18.8931	18.6012	17.4757	17.0326	16.9201	17.6381
Fgd2	-0.837595	down	4.7505	0.0124828	20.1859	20.1431	20.2243	20.1286	19.2751	19.4234	19.1785	19.4546
Arid3a	-1.58088	down	3.69925	0.0126667	18.9649	19.2124	19.5588	19.1944	17.747	17.193	17.8295	17.8375
Sgk3	-2.60411	down	3.08179	0.0127018	20.5993	20.7796	20.7211	20.7454	17.1257	17.7576	19.0404	18.5053
Lipe	-1.57309	down	3.95255	0.0128	19.257	19.0895	19.2891	18.9888	17.1518	17.9182	17.7053	17.5567
Kctd12	-1.57582	down	3.49367	0.0129286	20.683	20.8035	21.0228	21.181	19.5177	19.2108	18.9094	19.7491
Zfyve21	-1.50343	down	3.39796	0.0129333	18.8901	19.0695	19.0771	18.9837	18.063	17.5322	17.0877	17.3238
C1qb	-2.40328	down	4.3946	0.013	22.0597	21.6316	22.0712	22.0984	19.4866	19.3009	19.3233	20.1369
Lipa	-1.36837	down	4.308	0.0131282	22.7344	22.4035	22.6386	22.6644	21.2979	21.4031	21.354	20.9123
Dnase2	-1.12628	down	4.48951	0.0131429	21.54	21.425	21.5983	21.7205	20.579	20.5527	20.224	20.4228
Mndal	-1.84752	down	3.34734	0.0131636	19.8952	20.137	20.0944	19.968	18.265	17.4153	18.5594	18.4648
Epb41l1	-1.26096	down	4.29397	0.0134634	21.8308	22.0517	21.8767	21.575	20.7676	20.5048	20.4217	20.5964
Zfp26	-1.01102	down	4.6983	0.0135111	17.4928	17.6213	17.6007	17.428	16.698	16.5495	16.4944	16.3567
Mpeg1	-1.40059	down	4.66722	0.0135484	20.406	20.5745	20.6567	20.641	19.4315	18.9408	19.2052	19.0982
Marcks	-2.78857	down	4.2552	0.0136842	20.8899	20.7041	20.673	21.0648	17.4104	17.9274	18.172	18.6678
Ripor1	-0.709044	down	4.49766	0.0138049	19.7803	19.7144	19.7241	19.7652	18.8517	19.1008	19.1065	19.0888
Fcgr1	-1.01868	down	3.54737	0.0139753	21.041	20.678	21.1165	20.7499	19.8285	19.6785	19.9388	20.065
Rsad2	-1.82277	down	3.67125	0.0141395	19.1796	19.4872	19.4247	19.2135	17.4797	16.9394	17.6073	17.9875
Syce2	-0.703105	down	4.57053	0.0143291	22.3949	22.2492	22.3894	22.1953	21.6524	21.512	21.6665	21.5854
Cdca5	-2.59352	down	4.12465	0.0144	20.3853	20.2463	20.2633	20.141	17.0258	17.4305	18.163	18.0426
E2f4	-2.08511	down	2.70574	0.0144255	18.9297	19.8782	20.1697	18.8961	17.2848	17.2955	16.9289	18.0241
Psmb8	-1.27291	down	5.02502	0.0144828	20.4953	20.7033	20.4179	20.5105	19.3959	19.3489	19.0865	19.2041
Aif1	-2.32456	down	5.20595	0.0145	19.6774	20.0081	19.9344	20.0874	17.2748	17.5078	17.8027	17.8237
Gbp4	-1.56861	down	2.89768	0.0145806	19.7465	19.9823	19.799	19.523	18.7673	17.6407	18.474	17.8943
Ctsc	-1.3107	down	4.96843	0.015	22.4912	22.3153	22.3592	22.3285	21.1875	20.988	21.2291	20.8466
Ap3s2	-1.23224	down	3.18379	0.0150345	18.9353	18.6134	18.8549	18.6567	17.8987	17.3264	17.75	17.1562
Itih3	-2.47706	down	2.64129	0.0150667	23.5506	23.257	23.5642	23.1294	19.5931	21.7065	20.7994	21.4942
Ctsh	-2.43034	down	2.78582	0.0150933	19.9663	20.2158	19.6178	20.4057	18.4953	16.6878	18.1147	17.1864
Arl6ip1	-0.564806	down	5.00777	0.015633	23.2077	23.2223	23.234	23.0802	22.5628	22.6634	22.622	22.6368
Taldo1	-0.566479	down	5.22234	0.0157255	25.547	25.5255	25.4356	25.5124	24.9426	24.9068	24.885	25.0201
Acy1	-0.833275	down	3.59195	0.0157778	24.5197	24.4713	24.5083	24.4664	23.3894	23.9163	23.6782	23.6488
Ifi203	-1.23241	down	3.07801	0.0158812	18.8693	19.0624	19.222	19.1257	17.764	17.8993	18.2924	17.394
Ptprj	-1.32078	down	2.78942	0.016065	20.5278	19.9657	19.555	19.4847	18.6901	18.508	18.5138	18.5382
Cep131	-0.697627	down	4.25726	0.016202	19.8214	19.881	19.8406	19.7665	18.9414	19.156	19.2368	19.1849
Cat	-0.956195	down	3.16386	0.0162222	23.5355	23.2485	23.5051	23.3536	22.2612	22.849	22.3367	22.3709
Spi1	-1.90747	down	2.68439	0.0162286	20.3383	20.3235	20.0829	20.1081	18.9981	17.7566	17.6077	18.8603
Gart	-0.702773	down	3.69321	0.0162609	25.3583	25.0366	25.3051	25.3558	24.6421	24.4862	24.489	24.6274
Neurl4	-1.19394	down	2.88103	0.016352	20.1305	20.0084	19.8626	20.1258	18.2624	19.1502	18.8594	19.0796
Ctss	-1.33058	down	5.41622	0.0163636	22.1906	22.2664	22.1783	22.0665	20.8065	20.6563	20.9488	20.968
Llgl1	-0.969408	down	3.43334	0.0163673	20.8718	21.0238	20.9762	20.8455	19.9004	20.2439	20.0573	19.6381
Retsat	-0.705209	down	3.68653	0.0163796	20.876	20.9731	21.046	20.8491	20.2208	20.0326	20.3979	20.272
Arhgap15	-1.17929	down	2.89928	0.0164839	18.9173	18.5578	18.7752	18.8585	18.1389	17.5924	17.2894	17.3709
Ifitm3	-0.984687	down	3.04755	0.0165	20.9909	20.7713	21.2962	20.6779	19.8859	19.7919	20.1914	19.9285
Nepro	-1.17321	down	2.92514	0.016605	20.2394	19.703	20.3791	19.7852	18.7279	19.1218	18.5998	18.9645
Plekhm1	-0.490758	down	4.37641	0.0166138	20.5071	20.6284	20.522	20.4641	20.0863	19.9689	20.0084	20.0949
A2m	-1.4167	down	2.66281	0.0166222	21.4237	21.5307	21.8413	21.7426	19.5429	20.1685	20.3704	20.7897
Rnpep	-0.783624	down	2.96261	0.0167021	24.865	24.5394	24.6843	24.7254	24.1548	23.7139	24.0823	23.7286
Slc12a6	-0.82694	down	3.35545	0.0167463	18.9647	19.0389	19.0231	18.944	18.3478	18.1916	18.2945	17.829
Dusp22	-0.68887	down	3.69834	0.0167714	19.5577	19.8657	19.889	19.7556	19.1101	19.1786	19.0152	19.0086
Msrb2	-2.51588	down	2.0825	0.0167914	18.5199	20.6743	21.2516	20.9874	18.2688	17.7217	17.9688	17.4104
Psme1	-0.56622	down	3.74096	0.0167958	24.609	24.5533	24.6775	24.5485	24.1046	23.8528	24.0368	24.1291
Zfp217	-1.55009	down	2.68712	0.0168889	19.2322	19.5876	19.1211	19.1728	17.8263	18.1132	18.0644	16.9095
Ctsa	-1.13354	down	2.64767	0.0169512	25.6707	25.4564	25.6257	25.531	24.2334	24.8158	23.9211	24.7793
Lbh	-3.22169	down	2.02305	0.016973	21.4787	21.6773	21.4034	21.2485	20.7703	17.6932	17.2748	17.1828
Nt5c	-0.643913	down	4.18159	0.0170345	24.7162	24.809	24.8917	24.8425	24.279	24.2143	24.0225	24.1679
Gatm	-0.724462	down	3.33994	0.0170552	23.2222	23.2232	23.2853	23.2711	22.3978	22.8355	22.4221	22.4485
Ttc4	-1.56841	down	2.3611	0.0170888	21.8679	21.7175	21.7718	21.5262	19.6275	20.9037	19.5071	20.5715
Psma4	-0.723335	down	3.68206	0.0171298	21.8679	21.972	21.8213	22.035	21.2521	21.3588	20.9935	21.1984
Hck	-1.23077	down	2.45399	0.0171585	19.1654	18.864	18.865	18.8449	18.0371	16.9661	17.7774	18.0355
Stard4	-1.91258	down	2.32586	0.0171605	19.4705	19.3012	20.5572	20.2726	18.165	18.7944	17.5939	17.3977
Ehbp1l1	-0.774796	down	3.11989	0.0171905	22.9436	22.7353	22.7416	22.5579	21.8223	21.7949	22.0872	22.1748
Ahcy	-0.653971	down	3.3847	0.0172	27.0345	26.9559	27.1163	26.856	26.3407	26.3182	26.5259	26.1621
Endog	-0.755832	down	3.30457	0.0172075	22.9664	22.867	22.9655	22.8594	21.8726	22.1164	22.3181	22.328
Taf8	-1.03198	down	2.71284	0.0172934	18.5032	18.5703	18.2256	18.6135	17.2101	17.7368	17.078	17.7598
Glrx	-0.870054	down	2.84417	0.0172961	23.2321	23.4595	23.3447	23.1238	22.4443	22.5176	22.0323	22.6857
Sms	-0.825144	down	2.95519	0.0173721	23.3982	23.4482	23.4412	23.0682	22.7017	22.6993	22.3077	22.3466
Eno2	-1.78384	down	2.53632	0.0173953	20.5216	19.9974	20.3768	20.2346	18.2371	17.6613	18.8109	19.2858
Haspin	-1.65624	down	2.49203	0.0173986	19.8692	19.877	20.1607	19.9378	17.895	18.8276	18.944	17.5532
Sema4a	-1.66404	down	2.22547	0.0174792	19.9847	20.1137	19.9568	19.7832	17.1417	18.8193	18.7856	18.4355
Nrdc	-0.752463	down	2.8978	0.0175399	22.768	22.4973	22.7774	22.6045	21.9649	22.1652	21.6169	21.8903
Ckb	-0.682043	down	3.66919	0.0175448	21.3967	21.3578	21.3357	21.3818	20.5374	20.5485	20.8779	20.7802
Zfp971	-1.63183	down	2.22993	0.0175464	19.5865	19.276	19.6159	19.2701	17.2957	18.9345	17.4501	17.5409
Aldoc	-0.760548	down	2.88038	0.0176226	23.5652	23.6034	23.6619	23.5567	23.057	22.6374	22.5784	23.0722
Atxn3	-0.773969	down	2.94838	0.0176373	21.1108	20.9627	21.2676	20.6973	20.1369	20.3902	20.1983	20.2171
Eps15	-0.81472	down	2.95646	0.0176914	20.4567	20.7237	20.2786	20.1302	19.5213	19.5689	19.496	19.7442
Scarb2	-0.537131	down	3.71081	0.0177196	21.1722	21.2319	21.2033	21.2111	20.5317	20.5891	20.7309	20.8184
Prorsd1	-0.881329	down	3.04541	0.0177662	21.4103	21.257	21.0661	21.0621	20.5315	20.4353	20.3148	19.9886
Psma3	-0.632209	down	3.81694	0.0178013	23.8138	23.6941	23.7571	23.6497	22.9595	23.193	23.009	23.2244
Arrb2	-0.821871	down	3.23776	0.0178356	22.5512	22.5934	22.7307	22.4646	21.9883	21.5115	21.9074	21.6452
Znfx1	-0.660728	down	3.15819	0.0178756	20.7275	20.5728	20.8084	20.7493	19.9477	19.8548	20.2276	20.1849
Ftl1	-0.950795	down	2.95283	0.01792	22.6384	22.6971	22.9526	22.8711	21.9403	22.0683	21.4126	21.9348
Gstm5	-1.01055	down	2.86056	0.018	20.3153	20.4031	20.439	20.7077	19.5751	19.4628	19.0167	19.7683
Irf2	-0.62218	down	3.89255	0.0180403	20.562	20.6669	20.6538	20.3986	19.9756	19.9517	20.0174	19.8479
Slc8a1	-1.37362	down	2.27146	0.0180483	18.3574	19.3176	19.3857	18.8793	17.5947	17.0638	18.1335	17.6535
Cnp	-0.585822	down	3.37349	0.0181429	20.5602	20.4642	20.7001	20.6709	19.9458	20.1792	20.0408	19.8863
Npepps	-0.74779	down	2.82147	0.0182069	23.6304	23.6819	23.7763	23.6634	23.0121	23.2036	22.5739	22.9712
Cbl	-0.742967	down	2.83243	0.0182857	20.8895	20.7278	20.9157	20.9086	20.4492	20.0367	20.1412	19.8426
Ccdc86	-0.693885	down	3.60865	0.0182857	21.4147	21.1184	21.2708	21.2706	20.4103	20.7194	20.5363	20.6329
Arhgef1	-0.614251	down	3.37521	0.0182886	23.4083	23.2149	23.2665	23.2651	22.7256	22.8295	22.4628	22.6799
Ube2g1	-0.754403	down	2.83481	0.0183063	21.701	21.6792	21.7088	21.5865	20.9821	21.2446	20.6144	20.8168
Zbtb7b	-0.81891	down	2.78302	0.0183137	20.4379	20.4273	20.9545	20.5701	19.9653	19.598	19.664	19.8867
Urm1	-0.964152	down	2.59326	0.01838	22.3843	21.811	22.3673	22.6804	21.5144	21.3909	21.187	21.2941
Cd86	-1.02103	down	2.45505	0.0183891	20.9265	20.7912	21.0144	20.9855	19.9114	19.8231	19.4306	20.4685
Bbx	-0.566536	down	3.605	0.0184039	19.8387	19.8734	19.7573	19.6309	19.2725	19.1482	19.3119	19.1015
Fez2	-0.790014	down	2.77423	0.0184404	19.687	19.5865	19.978	19.9672	19.1247	19.1843	18.7016	19.048
Rpf1	-1.03232	down	2.52478	0.0184724	22.834	22.5523	22.3751	22.5154	21.4223	21.9576	21.0628	21.7048
Surf6	-0.715437	down	2.90816	0.0185263	21.1282	21.4835	21.4085	21.4019	20.9097	20.6571	20.5133	20.4804
Psma6	-0.494574	down	4.21337	0.0185657	24.5249	24.6106	24.4864	24.5093	23.9483	24.0009	24.0598	24.1439
Snapc3	-1.42213	down	2.17044	0.0192851	19.2387	18.966	19.0864	19.0627	18.5496	17.3033	16.9608	17.8517
Dtx3l	-1.01692	down	2.4007	0.0201345	21.2526	20.9667	21.4446	20.7819	20.5215	20.1939	19.749	19.9138
Dbt	-1.06547	down	2.35676	0.020318	19.3847	19.1162	19.7424	19.6825	18.0766	18.7222	18.0921	18.7729
Rel	-0.681794	down	2.92206	0.0204132	21.3092	21.1655	21.389	21.5062	20.4065	20.8517	20.6485	20.736
Med22	-0.871203	down	2.55169	0.0204979	18.2216	18.1158	18.281	18.2827	17.6415	17.5957	17.2962	16.8829
Ncstn	-0.850928	down	2.57139	0.0208066	21.7194	21.6997	21.8816	21.7616	21.4078	20.7851	20.6482	20.8174
Limd1	-0.48777	down	3.74432	0.0210462	21.3135	21.1887	21.3467	21.1062	20.7353	20.7108	20.8102	20.7478
Ifi35	-0.87474	down	2.47749	0.0211274	19.99	20.2991	20.0134	20.2454	19.0211	19.7614	19.1471	19.1193
Rbfa	-0.593674	down	3.20523	0.0211639	20.8468	21.0447	21.0264	20.798	20.4324	20.1393	20.3932	20.3762
Psmf1	-0.584123	down	3.24007	0.0212033	23.1907	22.9121	23.1405	22.9796	22.4957	22.2982	22.5485	22.5439
Rab3il1	-1.15213	down	2.24091	0.021216	21.8688	21.5429	21.2406	21.2004	20.3923	20.9185	19.918	20.0155
Sp110	-1.07068	down	2.28057	0.0212261	18.9333	19.7964	19.3961	19.5188	18.1734	18.5471	17.9378	18.7035
Sumo1	-0.552363	down	3.384	0.0212955	23.7908	23.7244	23.7862	23.6269	23.2744	23.3178	23.0896	23.0369
Ncaph	-0.710095	down	2.78927	0.0213012	22.3466	22.132	22.3471	22.0246	21.6869	21.2101	21.5908	21.5221
Ints12	-1.01501	down	2.3004	0.0213532	19.3882	19.1673	19.5045	19.5365	18.377	18.8819	17.8134	18.4643
Myo1f	-0.871153	down	2.49843	0.0213546	21.3934	21.5748	21.6499	21.5	20.453	20.2831	20.8568	21.0406
Ube2l3	-0.575063	down	3.22915	0.0213597	25.7455	25.7149	25.9264	25.7119	25.321	25.2637	24.997	25.2166
Mapk9	-1.1569	down	2.22844	0.021375	19.2733	19.1422	19.6401	19.4172	18.6195	18.5845	17.5222	18.1189
Trafd1	-1.19048	down	2.18633	0.021434	19.6568	19.4975	19.323	19.4946	18.5959	18.9296	17.6639	18.0206
Itsn1	-0.497645	down	3.63029	0.0215152	19.8247	19.9486	19.7867	19.9383	19.3381	19.4551	19.2555	19.459
Ifi30	-0.669784	down	2.83636	0.021594	22.2816	22.1782	22.5103	22.3696	21.4104	21.8287	21.8111	21.6103
Nle1	-0.61102	down	3.04102	0.0216794	22.4048	22.5775	22.4289	22.2901	21.9978	21.8999	21.7162	21.6434
Neu1	-0.482003	down	3.73014	0.0217185	22.0813	22.0009	22.0358	21.8444	21.5498	21.4428	21.4756	21.5661
Crlf3	-0.727641	down	2.67119	0.0218971	22.9474	23.0206	23.0289	22.8513	22.372	22.5473	22.0385	21.9799
Dck	-0.784463	down	2.55548	0.0219927	21.7252	21.7406	21.9864	22.25	21.438	21.0911	21.0742	20.9611
Sfr1	-1.07904	down	2.21517	0.0220939	19.2663	19.5268	19.5215	19.3901	18.3756	19.0417	17.8729	18.0984
Ptpn18	-1.05294	down	2.22524	0.0224803	24.2492	24.1295	24.3322	24.1727	23.4297	23.7403	22.7234	22.7785
Ncoa4	-0.758183	down	2.56075	0.0225018	18.5912	18.6629	18.8609	18.6296	17.6441	18.0384	17.7521	18.2772
Ppcs	-0.871513	down	2.40269	0.0225612	20.3839	20.2889	20.4568	20.5134	19.7104	19.9751	19.3115	19.1598
Rangrf	-0.760346	down	2.55268	0.0225825	21.2815	20.9924	21.435	21.5814	20.5872	20.7882	20.3386	20.535
Lyz2	-2.87804	down	1.78868	0.0227735	21.4528	21.8197	21.5515	21.6415	17.8865	18.1058	17.6381	21.323
Mbip	-1.2316	down	2.1014	0.0228531	18.7988	19.0512	18.7579	17.7658	17.6079	17.0612	17.194	17.5841
Ankrd55	-1.43989	down	1.99992	0.0233633	18.464	18.0397	18.1873	17.0586	16.2557	17.2143	16.2236	16.2965
Limd2	-0.887964	down	2.32426	0.0241911	21.9712	21.8396	22.092	21.9359	21.0029	21.4187	20.5454	21.3199
Rbpj	-0.56524	down	3.00907	0.0249428	22.122	22.0985	22.2225	21.9698	21.5686	21.3142	21.5842	21.6848
Itm2b	-2.00453	down	1.82976	0.0251429	19.6906	19.4756	20.1369	19.6282	17.4567	19.2968	16.5342	17.6254
Themis2	-0.637667	down	2.74571	0.0251639	20.6208	20.4751	20.6294	20.7419	19.7773	20.231	20.0788	19.8294
Acot7	-0.583842	down	2.91906	0.0252267	23.2475	23.2938	23.4359	23.1579	22.9127	22.6893	22.6926	22.5052
Sh3pxd2b	-0.560379	down	2.99185	0.025268	22.2125	22.0062	22.0312	21.9082	21.4093	21.3167	21.6077	21.5828
Fes	-0.757983	down	2.45945	0.0253508	20.2433	20.1432	20.2156	20.0631	19.4925	19.3356	19.7805	19.0246
Ddx39a	-0.378006	down	4.69795	0.0253811	25.5929	25.5583	25.534	25.5278	25.1912	25.0974	25.2287	25.1836
Scpep1	-0.769396	down	2.44337	0.0254342	22.2709	21.8256	22.0685	22.36	21.6383	21.1473	21.4703	21.1916
Rest	-0.875195	down	2.27657	0.0256104	18.2202	18.4848	18.4723	17.8968	17.624	16.9563	17.4226	17.5704
Aldh16a1	-0.378713	down	4.57859	0.0257397	22.0117	22.0236	22.0958	22.1181	21.733	21.6446	21.6587	21.6982
Igtp	-0.750727	down	2.42171	0.0257666	19.8165	19.9132	20.0018	19.7242	18.9165	18.8312	19.1992	19.5059
Card9	-0.736746	down	2.4515	0.0258217	22.8447	23.1285	23.115	23.376	22.1783	22.2715	22.7088	22.3587
Cdk5rap2	-1.14687	down	2.03376	0.0260377	21.0378	21.2772	21.1582	20.867	19.8988	20.4654	19.1384	20.2502
Psma7	-0.883925	down	2.22489	0.0262125	22.1541	22.0254	22.3862	22.7616	21.6701	21.4767	21.0509	21.5939
Hus1	-1.52336	down	1.84884	0.0262277	19.448	19.1622	19.2952	19.2281	17.3641	19.083	17.2764	17.3166
Cdca2	-0.779086	down	2.3301	0.0262539	18.2922	18.5039	18.8429	18.7131	17.7311	18.1786	17.5643	17.7618
Itih4	-2.07381	down	1.7402	0.0262805	19.8396	20.1643	20.1591	20.0736	19.4674	17.14	18.616	16.718
Rap1b	-0.74345	down	2.36401	0.0262909	22.2127	22.473	22.2597	22.3966	21.7283	21.1284	21.8018	21.7096
Tmsb4x	-1.00121	down	2.08383	0.0263086	24.1571	24.3246	24.4887	24.2887	23.9734	22.917	23.4258	22.938
Rps6ka1	-0.505144	down	3.10195	0.0263609	22.799	22.863	22.8663	22.6172	22.2206	22.1555	22.3967	22.3521
Hlx	-0.504429	down	3.13708	0.0264174	18.6857	18.8575	18.662	18.8731	18.257	18.1973	18.429	18.1773
Igf1	-1.48147	down	1.85983	0.0264417	20.1239	20.0272	20.1745	20.3208	19.0858	19.3061	17.4252	18.9035
Mtfr1l	-0.841574	down	2.21347	0.026494	22.5147	22.2867	22.4818	22.4867	21.734	21.9594	21.0411	21.6691
Coro1a	-0.544611	down	2.88173	0.026574	27.1037	27.1702	27.193	26.9127	26.5494	26.7185	26.5676	26.3655
Nit2	-0.752107	down	2.30721	0.0267574	23.4828	23.2399	23.1783	23.1014	22.5239	22.9102	22.3665	22.1935
Ntmt1	-0.861014	down	2.16929	0.0268179	22.5013	22.2969	22.4831	22.0735	21.4874	21.7488	20.9426	21.732
Zfp90	-0.825948	down	2.20578	0.0268368	18.0629	17.9984	18.1778	18.15	17.506	16.9364	16.9405	17.7023
Esyt2	-0.64611	down	2.52788	0.026979	22.7089	22.625	22.7826	22.7968	22.1591	22.3912	21.7848	21.9937
Stau2	-1.23897	down	1.89993	0.0271386	19.0313	18.8611	19.1424	18.956	17.273	17.7097	18.7565	17.2956
Kif15	-0.816182	down	2.20355	0.0271437	21.4292	21.7344	21.4178	21.6767	20.9423	20.9508	20.8921	20.2082
Neil1	-0.474471	down	3.17361	0.0272558	18.3407	18.5394	18.3095	18.3412	17.8824	18.0601	17.8586	17.8319
Adgre1	-0.87906	down	2.10927	0.0274499	22.2321	22.0472	22.1002	22.1473	21.1295	20.892	21.0932	21.8957
Polr3c	-0.722141	down	2.30184	0.0275114	21.1675	21.1153	21.1599	21.1588	20.7584	20.6412	20.0302	20.283
Pnp	-0.452882	down	3.29809	0.0275287	24.2594	24.2865	24.4247	24.1324	23.8698	23.7723	23.7714	23.8779
Psma1	-1.11327	down	1.92384	0.0279774	24.4735	24.2122	24.5597	24.5852	23.4027	23.9604	22.5196	23.4948
Evi2b	-0.628384	down	2.481	0.0280336	20.8397	20.8466	20.9464	20.684	20.387	20.403	20.1242	19.8889
Itga4	-0.705098	down	2.31716	0.0281229	22.227	22.2405	22.3627	22.0852	21.6859	21.302	21.8692	21.238
Isy1	-0.802101	down	2.1663	0.0281773	21.9596	21.7529	22.1412	22.0913	20.9529	21.5356	20.8086	21.4395
Txndc5	-0.591311	down	2.57865	0.0282556	24.0159	23.9195	24.0639	23.9781	23.2329	23.6811	23.1917	23.5067
Nf2	-1.7262	down	1.7213	0.0283343	19.0179	19.2026	19.2747	19.165	16.1259	18.6379	17.8993	17.0922
Nadk2	-0.396022	down	3.77561	0.0283945	22.0776	22.1976	22.0693	22.0889	21.7388	21.6074	21.7817	21.7215
Acaa1a	-0.56385	down	2.60264	0.0287234	24.4745	24.4703	24.3604	24.3545	23.8121	23.5624	23.9837	24.0461
Tomm34	-0.675239	down	2.32449	0.028877	22.8181	22.8775	23.0611	22.7871	22.3682	22.475	21.8292	22.1706
Nmral1	-0.513811	down	2.8201	0.0289544	23.3909	23.4575	23.5384	23.3766	23.1158	22.8207	23.0236	22.7482
Esco2	-0.519317	down	2.80531	0.0289919	19.2064	19.4188	19.4841	19.3556	18.8899	18.6275	18.9189	18.9513
Ranbp2	-1.61119	down	1.72778	0.0289973	24.4515	22.6882	24.8859	24.6201	22.3376	22.6112	22.5995	22.6526
Bag1	-0.586208	down	2.5215	0.0290504	20.4304	20.2339	20.2102	20.1541	19.7582	19.704	19.3659	19.8555
Creb1	-0.511744	down	2.84398	0.0290703	20.5007	20.492	20.3122	20.5472	19.9356	20.1403	19.9609	19.7683
Polr2h	-0.488626	down	2.88611	0.0296335	23.1492	23.156	23.0638	22.9932	22.7779	22.5846	22.6397	22.4054
Lrrfip2	-2.09622	down	1.62019	0.0297895	24.4966	24.3981	24.4633	24.3934	21.4881	24.4262	21.637	21.8152
Mrfap1	-0.468884	down	3.00995	0.0298201	21.8419	22.0871	22.0332	22.0506	21.6064	21.3849	21.5141	21.6319
Ipo4	-0.708011	down	2.22338	0.0300157	23.4992	23.3736	23.5862	23.4622	22.9157	23.0743	22.7886	22.3106
Fastkd5	-0.638503	down	2.32683	0.0302143	19.6099	19.9043	19.8429	19.6327	18.8742	19.19	18.9443	19.4274
Kiz	-1.13459	down	1.83866	0.0302187	18.3246	19.269	18.5212	17.8193	17.1103	17.6142	17.5846	17.0866
Rpl22l1	-0.567334	down	2.53693	0.0302902	24.051	24.2027	24.1749	24.1277	23.5361	23.4474	23.8994	23.4041
Irf5	-0.403219	down	3.46943	0.0302916	21.4642	21.5	21.5823	21.3941	21.199	21.0482	21.0417	21.0387
Ccs	-0.424862	down	3.29145	0.0303876	22.8652	22.9029	22.9105	22.8758	22.6471	22.428	22.3998	22.38
D3Ertd751e	-0.711712	down	2.1743	0.0305519	21.5096	21.6903	21.7005	21.4856	21.0359	21.1389	20.9658	20.3986
Ccdc85c	-0.547542	down	2.5582	0.0305758	21.2642	21.1137	21.0819	21.2049	20.7447	20.4822	20.4052	20.8423
Dock8	-0.609877	down	2.38372	0.0307074	22.484	22.3609	22.3226	22.1408	21.4848	21.553	21.8936	21.9374
Cybb	-0.864516	down	1.9802	0.0308872	22.2189	22.4938	22.5233	22.5885	21.6169	21.298	21.2442	22.2072
Dpy30	-0.566335	down	2.48373	0.0309055	23.1492	23.208	23.1842	23.0621	22.7582	22.7461	22.261	22.573
B4galnt1	-0.606329	down	2.37442	0.03092	21.548	21.6617	21.8468	21.9138	20.8207	21.2473	21.1991	21.2778
Klhdc3	-0.488991	down	2.76985	0.0309314	19.6355	19.6572	19.5665	19.4277	19.0144	19.1713	18.9078	19.2374
Cenpc	-0.544397	down	2.55221	0.0309479	18.0137	17.9713	18.2123	17.8571	17.6024	17.438	17.5921	17.2443
Snx7	-0.715521	down	2.15997	0.0309648	21.5308	21.0865	21.9037	21.4984	20.9369	20.7358	20.8299	20.6547
Cdkn2aipnl	-0.551501	down	2.52075	0.0310074	20.8369	21.0759	21.0023	21.327	20.6602	20.4245	20.4455	20.5059
Mad2l1	-0.660759	down	2.24382	0.0310198	22.2204	22.1064	22.2883	22.4378	21.6953	21.8962	21.2217	21.5966
Med18	-1.55153	down	1.66982	0.0310428	19.5326	19.4994	19.838	19.8423	17.6363	17.3525	19.559	17.9583
Cetn2	-0.775228	down	2.04766	0.0310651	19.8783	20.0962	20.6021	20.3554	19.5249	19.2918	19.7958	19.2185
Eif2s3x	-0.585349	down	2.40117	0.0310993	26.2066	26.127	26.3289	26.2344	25.9558	25.3861	25.6874	25.5262
Psmg4	-0.574543	down	2.43929	0.0312	22.0565	22.0398	22.1656	22.2154	21.6431	21.7645	21.2186	21.5528
Eif4e3	-0.615848	down	2.31357	0.0312614	19.8197	20.0509	20.1645	19.7352	19.32	19.5091	19.0473	19.4306
Cpsf3	-0.581234	down	2.39381	0.0313349	22.8243	22.7875	22.797	22.7328	22.3236	22.4294	21.8447	22.219
Pes1	-0.47867	down	2.77704	0.0314799	22.863	22.8734	22.9088	22.9425	22.4181	22.174	22.5178	22.563
Snx16	-1.26939	down	1.7078	0.0316822	19.8311	18.8445	19.6347	19.8702	18.4481	17.3403	18.4901	18.8244
U2surp	-1.21553	down	1.73029	0.0317082	24.8423	24.8703	24.9	24.9159	24.6356	23.0867	23.9066	23.0375
Ranbp1	-0.523115	down	2.56703	0.031831	25.4596	25.3955	25.6872	25.2872	24.9567	25.0437	24.9908	24.7459
Fads1	-0.618855	down	2.27706	0.0322884	21.4512	21.5143	21.509	21.6028	21.2464	20.9809	20.5783	20.7964
Hmgb2	-0.392507	down	3.34928	0.0328668	27.4827	27.3774	27.3958	27.2889	27.0882	27.0304	26.9464	26.9098
Psmg2	-0.860437	down	1.90155	0.0329087	22.1844	22.0928	22.1774	22.2088	21.5744	21.435	20.5858	21.6264
Plcb3	-0.542171	down	2.47723	0.0329379	22.856	22.6219	22.7824	22.6087	22.172	22.4519	22.0129	22.0634
Uchl1	-1.07769	down	1.77464	0.0329725	21.9171	22.3435	22.2517	22.0119	21.3942	21.2126	21.4773	20.1294
Casp8	-0.634535	down	2.22212	0.0329727	22.8108	22.55	22.9415	22.8549	21.9506	22.5049	21.9816	22.1819
Hba	-0.582187	down	2.32785	0.0329821	23.3137	23.2714	23.5595	23.7595	22.8452	22.7735	22.8644	23.0923
Morc3	-0.51752	down	2.56306	0.0329886	20.4519	20.495	20.605	20.7925	20.0865	19.8556	20.1527	20.1795
Atg16l2	-1.63783	down	1.59261	0.0329955	20.5622	20.167	20.2961	19.9582	18.732	17.7335	20.0881	17.8787
Alg5	-0.539364	down	2.48131	0.0330228	22.1764	22.1864	22.0663	21.9787	21.7559	21.4878	21.3053	21.7013
Ikzf1	-0.399942	down	3.2857	0.0330478	22.273	22.2395	22.3462	22.1948	21.728	21.8498	21.9506	21.9253
Rpf2	-0.509164	down	2.57795	0.0330541	22.3517	22.3849	22.4295	22.2366	21.8555	21.569	21.9709	21.9705
Sri	-0.661462	down	2.13698	0.0340177	23.3054	23.372	23.2459	23.169	22.8971	22.6076	22.1642	22.7775
Eef2kmt	-0.505647	down	2.54674	0.034755	20.2007	20.353	20.0735	20.0224	19.6222	19.7615	19.4631	19.7802
Cd40	-0.923381	down	1.78084	0.035027	18.9949	19.0501	18.8499	18.7372	18.0963	17.3272	17.8769	18.6383
Ccdc88b	-0.6474	down	2.08812	0.0350456	21.8013	21.4497	21.509	21.4797	20.971	21.0975	20.4849	21.0969
Skp2	-0.669335	down	2.05541	0.0350647	18.952	18.8201	18.6391	18.6254	18.0567	17.9863	18.5288	17.7874
Ptpn4	-2.15244	down	1.47441	0.0351681	21.0128	20.7161	20.621	20.3857	18.248	18.4256	16.8536	20.5986
Abca9	-0.644235	down	2.13914	0.0351948	19.3653	19.2673	19.2316	19.6206	18.5047	18.512	18.8223	19.0687
Fh	-0.692075	down	2.03208	0.0352068	25.215	25.158	25.2615	25.1868	24.5082	24.8676	24.0131	24.6643
Zfand1	-0.397149	down	3.21626	0.035221	21.4051	21.4839	21.4052	21.261	21.0688	21.0481	20.9156	20.9341
Naa50	-0.395996	down	3.13645	0.0352421	24.2637	24.1721	24.2843	24.0683	23.7958	23.7885	23.7167	23.9035
Slc39a7	-0.753762	down	1.95208	0.0352812	17.7286	17.7755	18.2172	17.9165	16.8683	17.3883	16.8379	17.5281
Kcnk6	-0.767832	down	1.96271	0.0353712	20.2561	20.0031	20.4616	20.3334	19.4793	19.0191	19.935	19.5494
Gclm	-0.929665	down	1.79339	0.0354128	23.1651	23.303	23.2048	23.1576	22.7062	22.5632	21.468	22.3744
Exosc1	-0.704557	down	2.01732	0.035431	22.476	22.3044	22.6529	22.6316	21.8104	22.2201	21.3874	21.8287
Acot2	-0.772888	down	1.94071	0.0354903	20.1796	20.2527	20.0442	19.824	19.427	19.7939	18.9671	19.0209
Rpe	-2.56293	down	1.43178	0.0355052	20.287	21.3612	20.5945	21.4535	17.6605	17.0914	17.611	21.0816
Rwdd2b	-0.521126	down	2.43951	0.0355641	18.8088	18.8872	19.0493	19.0721	18.4633	18.2109	18.6628	18.3958
Tceanc2	-0.534001	down	2.39669	0.0357167	21.5932	21.6347	21.5274	21.3954	20.8903	20.772	21.2414	21.111
Zc3h8	-1.64641	down	1.5503	0.0357935	18.7368	18.864	19.1557	18.4637	18.1352	15.5931	17.6813	17.2248
Ccdc25	-0.474643	down	2.57592	0.0358604	21.3902	21.5147	21.5828	21.2961	21.1533	21.0108	20.8192	20.902
Isyna1	-0.44347	down	2.73394	0.0360163	25.4961	25.4546	25.43	25.3972	24.9342	24.9898	24.851	25.2291
Znrd2	-0.951788	down	1.73921	0.0360644	20.8837	20.5962	21.2075	21.142	19.9538	20.7234	19.8712	19.4739
Sar1b	-0.449251	down	2.68618	0.0361371	24.6659	24.4801	24.7561	24.691	24.3388	24.0465	24.1533	24.2576
Grk2	-0.374246	down	3.28276	0.0362101	22.7512	22.7945	22.8827	22.7857	22.3062	22.4241	22.5395	22.4474
Morf4l1	-0.599039	down	2.15924	0.0362191	21.9372	21.7976	21.6997	22.2315	21.347	21.0477	21.401	21.4742
Cmpk2	-1.39724	down	1.5684	0.0362927	19.7654	19.7807	19.6238	19.4691	18.6499	17.1165	17.9512	19.3325
Znf830	-0.592351	down	2.15866	0.036494	21.3283	21.1654	21.0779	21.1157	20.6545	20.8674	20.5842	20.2118
Phax	-0.398628	down	3.02563	0.036512	22.6958	22.5108	22.7436	22.6474	22.2633	22.2111	22.3647	22.1639
Ahcyl1	-0.523027	down	2.35647	0.0365852	21.0315	21.1099	21.4197	21.436	20.8035	20.8015	20.7303	20.5697
Stxbp3	-0.97829	down	1.70628	0.037004	24.0466	24.0016	24.2646	24.0387	23.2067	23.5889	22.2277	23.4151
Arpc3	-0.465723	down	2.55614	0.0370394	23.7516	23.5888	23.8278	23.7354	23.4499	23.0655	23.3159	23.2093
Rtn3	-0.457072	down	2.58646	0.037683	24.9114	24.6372	24.9207	24.9287	24.4129	24.4417	24.2215	24.4935
Gstcd	-0.41613	down	2.82649	0.0379181	19.2056	19.3366	19.2111	19.3937	18.9653	18.7172	18.8376	18.9625
Thyn1	-0.406115	down	2.89596	0.0379728	20.9883	21.1642	21.0987	21.1359	20.5196	20.7887	20.6979	20.7564
Phaf1	-0.310719	down	4.23604	0.0380467	19.8461	19.8617	19.9629	19.9514	19.5913	19.5769	19.6151	19.5961
Utp18	-0.744932	down	1.86873	0.0386615	22.4057	22.1703	22.5407	22.7119	21.6013	21.5941	21.4095	22.2439
Aamp	-0.817747	down	1.79567	0.038736	22.8684	22.698	22.962	22.6424	21.7252	22.5199	21.4673	22.1874
Usp14	-0.380139	down	3.08505	0.0387533	24.0187	23.9668	23.9249	24.0199	23.7354	23.587	23.4593	23.6279
Snrnp200	-0.49574	down	2.37431	0.0387681	24.5186	24.2078	24.465	24.31	23.9275	24.0343	23.6373	23.9194
Pdp2	-0.556448	down	2.18295	0.0388008	20.9552	20.4756	20.9152	20.9684	20.2229	20.4582	20.133	20.2745
Brcc3	-0.627413	down	2.03252	0.0388276	21.8161	22.0401	21.9976	21.7947	21.527	21.3604	20.8337	21.4178
Tfb2m	-0.395943	down	2.91704	0.0392495	20.6723	20.5579	20.7301	20.7013	20.2703	20.4321	20.1948	20.1806
Sord	-0.487998	down	2.39392	0.0393233	24.7471	24.7108	24.5138	24.4747	24.1546	23.9212	24.3256	24.0931
Paox	-0.518065	down	2.27902	0.0393433	21.3484	21.4648	21.1231	21.0973	20.7515	20.9696	20.6189	20.6213
Irak4	-0.917368	down	1.70463	0.0393434	19.5911	19.7145	19.8773	19.9081	18.6739	19.1891	18.1491	19.4095
Impa1	-0.831875	down	1.76672	0.0393974	23.9551	23.7728	23.9771	23.9547	22.7911	23.8305	22.8136	22.897
Acp6	-0.527975	down	2.22053	0.0395993	20.6787	20.9231	21.1031	21.1409	20.4908	20.5882	20.4012	20.2536
Prkcsh	-0.606526	down	2.04229	0.0397037	24.7665	24.7334	24.691	24.3025	24.1095	24.165	23.6645	24.1283
Casp3	-0.684098	down	1.91592	0.0397244	22.6593	22.5956	22.6602	22.5559	21.9094	22.4396	21.5108	21.8748
Mvd	-0.711875	down	1.86595	0.0397441	23.1468	23.191	23.4437	23.2577	22.7949	22.9373	22.081	22.3785
Kif5b	-0.442937	down	2.55307	0.0397677	23.5363	23.5306	23.702	23.4732	23.1595	23.0299	23.3133	22.9677
Svil	-1.03766	down	1.62513	0.0397774	18.9242	18.481	18.8108	18.7845	16.8279	17.9587	17.6629	18.4003
Pcnp	-0.817088	down	1.74896	0.0398051	23.3307	23.2843	23.2565	23.2299	22.5115	23.0452	21.8154	22.461
Ssb	-0.473393	down	2.42279	0.0398306	24.3764	24.3063	24.4187	24.3181	24.0928	24.0066	23.753	23.6735
Chtop	-0.452841	down	2.53036	0.0398513	21.5602	21.6247	21.8556	21.7334	21.4304	21.1378	21.2486	21.1457
Ddx24	-0.44012	down	2.56464	0.039877	22.2336	21.9598	22.128	22.0277	21.5364	21.7357	21.5282	21.7883
Tent2	-0.981455	down	1.64533	0.0398899	19.8483	19.5638	19.9183	19.9276	19.1577	19.1529	19.1203	17.9013
Nt5c2	-0.551832	down	2.14162	0.0402086	24.2816	23.973	24.1096	24.2153	23.7116	23.241	23.7808	23.6387
Adi1	-1.01844	down	1.61745	0.0402811	24.5082	24.4615	24.7095	24.5958	23.8458	24.3054	22.7591	23.2909
Kyat3	-0.633901	down	1.9606	0.0402852	20.1339	19.7174	19.8339	19.9808	19.0644	19.6087	18.9962	19.461
Pak1	-1.09748	down	1.57964	0.0402939	18.5672	18.7022	19.7828	19.9503	18.4269	17.9258	18.221	18.0389
Pwwp3a	-0.611066	down	2.00655	0.0403662	19.9601	19.702	20.1076	20.202	19.5452	19.1343	19.2122	19.6357
Abcf3	-0.536009	down	2.16426	0.0406855	21.3602	21.8047	21.5653	21.4914	21.1191	21.0042	20.7607	21.1936
Pgm2	-0.420165	down	2.64494	0.0407125	21.9111	21.8936	21.9581	21.9297	21.6415	21.6054	21.2798	21.485
Dcaf11	-0.502392	down	2.26238	0.0408592	18.6372	18.9465	18.722	18.7554	18.5172	18.1979	18.0441	18.2922
Raly	-0.441644	down	2.51272	0.0412491	22.9167	23.0421	22.993	23.0712	22.6886	22.4461	22.7332	22.3886
Cenpu	-2.12957	down	1.37174	0.041373	20.7877	20.7212	20.7904	20.4257	17.2643	20.9629	17.8115	18.1679
Mrps25	-0.406916	down	2.70463	0.0417592	21.7146	21.7205	21.5953	21.604	21.436	21.1082	21.2732	21.1894
Abraxas2	-0.548185	down	2.10735	0.0419024	20.9322	20.8025	20.9646	20.7433	20.161	20.5239	20.0253	20.5396
Parp9	-0.571071	down	2.04721	0.0425556	20.0904	20.595	20.4806	20.2396	19.5998	19.6881	20.0511	19.7822
Galk1	-0.384239	down	2.85114	0.0427608	24.9162	24.8207	25.0033	24.8819	24.5014	24.6878	24.4304	24.4654
Exosc9	-0.753947	down	1.75541	0.0434983	21.8427	21.6922	21.8686	21.7708	20.8471	21.5082	20.493	21.3103
Ankrd17	-0.396609	down	2.72786	0.0435205	21.0214	21.0392	21.2574	20.9961	20.5853	20.6827	20.8015	20.6582
Ethe1	-0.788046	down	1.71392	0.0439248	23.3108	22.9901	23.0869	22.78	22.1318	22.9109	21.9293	22.0437
Rrbp1	-0.434982	down	2.47759	0.0439387	24.0714	23.9915	24.0609	23.7903	23.4442	23.5797	23.4361	23.7141
Pcyt2	-0.518188	down	2.13754	0.044489	22.9066	22.9101	23.0301	22.6746	22.3631	22.6635	22.2284	22.1937
Fnbp1l	-0.747619	down	1.74036	0.0448203	20.4753	20.269	20.6992	20.9866	20.0025	19.5209	19.6349	20.2814
Ssna1	-0.720263	down	1.76102	0.045302	20.7487	20.6495	20.6182	21.0301	20.3448	20.0658	19.4679	20.2869
Idh1	-0.537601	down	2.07388	0.0453581	24.6799	24.5826	24.5803	24.8032	24.1242	24.4878	23.9717	23.9121
Adh5	-0.474491	down	2.27147	0.0453737	25.3108	25.4275	25.3979	24.9551	24.8031	24.7729	24.7522	24.8652
Nagpa	-0.440816	down	2.39329	0.0454642	22.9557	22.7115	22.8611	22.5585	22.3344	22.4197	22.2094	22.3599
Dna2	-0.579903	down	1.95796	0.04554	20.1475	20.0669	20.1353	19.9276	19.653	19.444	19.7772	19.0836
Msr1	-2.21005	down	1.32581	0.0455544	19.729	19.6535	19.6633	19.1783	16.5147	15.7832	19.8213	17.2647
Itih2	-0.699986	down	1.77429	0.045616	18.9629	19.2814	19.6481	19.5147	18.9514	18.7282	18.6978	18.2297
Ddx56	-0.43801	down	2.39501	0.0458472	22.657	22.3969	22.5823	22.4996	21.9613	21.962	22.1899	22.2705
Vwa5a	-0.543627	down	2.02576	0.0459702	22.6472	22.4132	22.6934	22.4576	21.8853	21.7301	22.1121	22.3093
Mrpl2	-0.349189	down	3.05773	0.0459735	21.4114	21.4679	21.5224	21.5899	21.0805	21.2466	21.0745	21.1934
Hat1	-0.632197	down	1.8517	0.0459934	24.5402	24.3919	24.2724	24.2815	23.9019	23.9072	23.2184	23.9298
Hprt1	-0.538558	down	2.03499	0.0460099	24.3503	24.4627	24.4604	24.5019	24.1823	23.5354	24.034	23.8694
Isoc1	-0.54669	down	2.01324	0.0463882	21.8898	21.9608	21.8996	21.9348	21.4878	21.7171	21.0464	21.2469
Cdk1	-0.383596	down	2.71582	0.0464039	24.4214	24.5864	24.5184	24.375	24.1545	24.05	24.2057	23.9565
Sdhd	-3.4281	down	1.24629	0.0469515	23.5072	23.1818	23.4127	23.5885	22.5389	22.483	17.5639	17.3919
Nup37	-0.473435	down	2.21137	0.0469984	22.1394	22.0029	22.3787	21.9926	21.6734	21.7381	21.7596	21.4487
Clec10a	-0.776087	down	1.66274	0.0471039	18.9399	18.9854	19.4629	19.1545	18.5007	18.3002	17.7857	18.8517
Csnk2b	-0.56937	down	1.92922	0.0481739	23.6234	23.7005	23.4968	23.4912	23.0282	23.3029	22.5894	23.1141
Dhcr7	-0.72077	down	1.70332	0.0483403	19.1863	19.3175	19.4273	19.8822	18.9863	18.5776	18.3223	19.044
Cggbp1	-0.533404	down	2.0079	0.0483473	20.326	20.493	20.6045	20.5528	19.6682	19.9783	20.2966	19.8996
Srpk2	-0.571948	down	1.91544	0.0483885	21.3857	21.2078	21.6592	21.5401	20.5064	21.0076	20.908	21.083
Rbm8a	-0.571845	down	1.91664	0.0483955	23.3257	23.26	23.5023	23.3054	23.0289	22.4848	23.0496	22.5428
Ttf2	-0.323696	down	3.29292	0.0484728	20.3294	20.378	20.275	20.2231	20.0587	20.0017	19.8992	19.9513
Sorl1	-1.00365	down	1.50717	0.0485385	20.9325	20.8938	21	20.8148	20.9719	19.4744	19.5791	19.601
Gna13	-0.71378	down	1.70756	0.0485504	22.2489	22.469	22.6256	22.4141	21.5	21.3541	21.73	22.3184
Alb	-1.05885	down	1.4761	0.0485578	24.905	24.7973	24.8074	24.937	24.0717	24.6139	22.7861	23.7397
Top3b	-0.464263	down	2.20447	0.0486349	21.1196	20.7274	20.999	21.0975	20.596	20.3549	20.6621	20.4736
Tsen2	-0.913994	down	1.53721	0.0491582	19.1593	19.53	19.0655	19.1541	18.2925	18.9621	17.5071	18.4912
Ptpa	-0.48698	down	2.11172	0.0491754	24.4459	24.2359	24.3573	24.3107	23.9317	24.0024	23.9624	23.5054
Chmp4b	-0.496081	down	2.08054	0.0493438	23.0906	23.0889	23.3324	23.0775	22.839	22.6697	22.7662	22.3302
Enoph1	-0.353696	down	2.86667	0.0494107	21.7216	21.5937	21.7812	21.6957	21.4904	21.2728	21.308	21.3063
Tlk2	-1.89503	down	1.3046	0.0494173	21.1495	21.5292	21.6252	21.3067	18.7426	19.0928	18.4288	21.7663
Kpnb1	-0.351448	down	2.89353	0.0494214	25.8366	25.7169	25.8587	25.6606	25.4614	25.2985	25.4613	25.4458
Prcp	-0.760565	down	1.64071	0.0494882	22.0202	21.896	22.0305	22.1372	20.9989	21.652	20.699	21.6918
Psmb1	-1.05513	down	1.46653	0.0495023	21.3958	21.3977	21.453	21.399	20.0495	20.867	19.4136	21.095
Bmi1	-1.10391	down	1.44321	0.0501187	19.428	19.5456	19.6819	19.4699	18.9247	19.3111	17.7654	17.7086
Rps12	-0.640982	down	1.76253	0.0502278	27.1188	27.0704	27.2178	27.1771	26.3499	26.8204	26.0279	26.822
Eif4a3	-2.55689	down	1.24809	0.0503938	22.266	22.1992	22.7308	22.7965	21.7125	18.817	17.4707	21.7647
Tra2a	-0.333704	down	3.05793	0.050472	22.0354	22.1049	22.0403	22.1582	21.799	21.8257	21.6184	21.7609
Znf219	-1.02678	down	1.46516	0.0504877	19.1433	19.5282	20.2265	20.0796	19.4182	18.9165	18.3454	18.1905
Irf3	-0.70946	down	1.67475	0.0504892	20.5128	20.8492	20.5264	20.3576	19.259	19.933	20.1842	20.032
Pmf1	-0.333813	down	3.03456	0.0507773	23.0671	23.1132	23.0424	22.9629	22.699	22.5896	22.7778	22.7839
Mcrs1	-1.12014	down	1.42089	0.0514855	19.3727	19.1659	19.4388	19.6794	19.473	17.7763	17.7082	18.2187
Znf516	-1.01881	down	1.45272	0.0515684	19.0858	19.8379	18.8137	19.7821	18.6082	18.3972	17.5794	18.8593
Pum1	-0.623701	down	1.76411	0.0516024	21.8112	21.1229	21.6115	21.4757	21.2492	20.8259	20.7309	20.7206
Cdca7	-0.465636	down	2.12877	0.0517256	19.6568	19.8815	19.8487	19.6196	19.5466	19.077	19.2555	19.2649
Bcl10	-0.463134	down	2.12499	0.0522549	20.1373	20.1071	20.113	20.2495	19.723	19.8989	19.7612	19.3713
Phf23	-0.484853	down	2.0496	0.0523449	20.0018	19.9017	20.2019	20.0533	19.4052	19.8852	19.4682	19.4607
Nsmce4a	-0.843101	down	1.53417	0.0525309	18.7778	18.0632	18.0156	18.0317	18.0179	17.1376	17.3953	16.9651
Camsap2	-0.607642	down	1.77116	0.0526446	19.9921	19.5178	19.6952	19.8817	19.1279	18.8406	19.1077	19.5801
Unk	-0.654711	down	1.69843	0.0527175	20.8938	20.729	20.743	20.6104	19.768	20.629	19.8037	20.1567
Dtl	-0.522189	down	1.93285	0.0527365	19.8971	19.8052	19.9911	20.0102	19.3969	19.3409	19.105	19.772
Cip2a	-0.576722	down	1.81746	0.0528156	20.8194	21.0125	20.8063	20.5472	20.34	20.4566	20.275	19.8069
Ormdl2	-1.01748	down	1.4392	0.0528949	21.0958	20.0667	21.2641	21.2915	19.3534	19.6916	20.1496	20.4535
Lss	-0.377343	down	2.54056	0.0530269	21.915	22.0444	22.0842	21.9563	21.6715	21.6553	21.7367	21.427
Nudcd2	-0.374424	down	2.55793	0.0531131	25.0771	25.0934	25.1016	24.8336	24.7243	24.7237	24.5816	24.5784
Dcun1d5	-0.481811	down	2.02643	0.053357	20.5398	20.8577	20.9236	20.791	20.5431	20.3258	20.0786	20.2373
Parp10	-0.482118	down	2.02707	0.0533769	18.8038	18.9044	18.7419	18.8085	18.2518	18.6729	18.085	18.3204
Mrpl51	-2.42039	down	1.2199	0.0534218	21.4951	21.2683	21.6257	21.5261	16.949	21.4804	20.073	17.7313
Hint1	-0.619907	down	1.72721	0.0535199	26.266	26.3031	26.4369	26.4697	25.8612	26.2171	25.3533	25.5645
Sirpa	-0.509775	down	1.93727	0.053674	24.2762	24.2662	24.2051	23.9163	23.5488	23.9095	23.7703	23.396
Msh3	-1.06465	down	1.40559	0.0536765	19.7119	19.464	19.4915	19.1741	18.8313	19.2743	17.7718	17.7055
Rpa2	-0.882685	down	1.48582	0.0537595	23.8133	23.6734	23.7719	23.7722	22.7981	23.6405	22.0925	22.969
Rbis	-0.411592	down	2.28644	0.0542164	22.9859	22.902	22.9329	22.5701	22.408	22.4881	22.4086	22.4398
Polr2k	-2.61103	down	1.20033	0.0549446	21.4774	21.4837	21.7672	21.216	16.9278	22.0108	19.0853	17.4763
Psmb5	-0.45717	down	2.07806	0.0549535	21.2883	21.1987	21.3239	21.3621	21.0621	20.5343	20.8082	20.9397
Copg1	-0.335167	down	2.81577	0.0550471	23.7264	23.7745	23.8136	23.5692	23.3984	23.302	23.4055	23.4372
Arhgap1	-0.329689	down	2.90686	0.0550479	23.933	23.7336	23.8034	23.8388	23.5237	23.3805	23.5618	23.5241
Twf2	-0.458629	down	2.05323	0.0551257	24.0467	24.0481	24.033	23.8375	23.4585	23.7186	23.6956	23.258
Fkbp11	-0.62452	down	1.69278	0.0551412	21.938	21.3767	22.0665	22.0844	20.9599	21.4966	21.2537	21.2573
Wdr45b	-0.454906	down	2.04432	0.055152	21.3944	21.552	21.6879	21.1906	20.8553	21.0317	21.0026	21.1156
Eps15l1	-0.51355	down	1.88629	0.0551558	22.0888	22.2334	22.4492	22.5026	21.6256	21.6162	21.9073	22.0708
Fmnl1	-0.569363	down	1.76554	0.0552192	21.5682	21.5719	21.6924	21.7545	21.0551	21.4983	20.675	21.0811
Nom1	-0.477165	down	2.00013	0.0552208	21.5974	21.3777	21.2367	21.1525	20.7222	20.7425	21.0844	20.9066
Ola1	-0.581716	down	1.74375	0.0552316	24.8901	24.8378	25.0373	24.6133	24.3362	24.6573	23.9117	24.1465
Ddx5	-0.345525	down	2.67797	0.0552503	26.3745	26.4456	26.3148	26.2906	25.9711	25.8675	26.1205	26.0842
Smap	-1.55601	down	1.26602	0.0552549	23.6619	23.5349	23.8369	23.3895	21.0729	23.456	20.8441	22.826
Slc25a30	-0.870926	down	1.47162	0.0553046	18.5994	18.8629	18.691	18.4848	17.8784	17.7067	18.5336	17.0359
Srrt	-0.716076	down	1.57309	0.0553061	23.8667	23.6964	23.9019	23.6528	23.1465	23.5429	22.4064	23.1577
Nudt2	-0.546265	down	1.80391	0.0553136	21.1642	21.3619	21.368	21.2197	21.0171	20.7129	20.8939	20.3047
Sap18	-0.420578	down	2.18593	0.0553315	23.2335	23.2433	23.3274	23.2999	22.9158	22.996	22.5575	22.9525
Mta1	-0.389453	down	2.36764	0.0553912	21.9291	21.8698	22.0062	21.887	21.424	21.3633	21.686	21.661
Mapkapk3	-0.45241	down	2.07088	0.0554701	20.2928	20.4511	20.3643	20.2492	20.0129	19.5634	19.9506	20.021
Phf8	-0.669234	down	1.60959	0.0559221	21.3352	21.1069	21.1656	21.6283	20.8126	20.8157	20.8646	20.0662
Tlr13	-0.671503	down	1.59378	0.0565191	21.4478	21.5042	21.5928	21.2189	20.5853	21.4054	20.5036	20.5834
Wdr53	-1.5154	down	1.26142	0.0567017	19.2337	19.4799	19.6783	19.8571	17.5031	18.7244	19.374	16.5859
Med20	-0.592165	down	1.70147	0.0567098	19.3649	19.3568	19.6028	19.3029	19.0553	19.0926	18.3298	18.781
Akr1b10	-0.400998	down	2.24725	0.0567517	20.7574	20.9404	20.7221	20.7584	20.5265	20.185	20.5207	20.342
Eif4ebp2	-0.756077	down	1.51941	0.0567879	18.865	19.1462	19.0735	19.1572	18.7861	18.2374	17.6055	18.5886
Cfap20	-0.849695	down	1.44903	0.056921	19.5192	19.3646	20.2755	20.0604	19.1815	19.251	18.2753	19.1132
Nsun6	-0.792671	down	1.48322	0.0569946	18.7087	18.808	18.9053	18.6619	17.4154	18.5061	17.5723	18.4194
Psme2	-0.596442	down	1.68545	0.0569959	24.6679	24.5136	24.4224	24.1671	23.9179	23.8517	23.4213	24.1944
Caprin1	-0.580907	down	1.7083	0.0570041	24.8303	25.0792	25.153	24.8038	24.4741	24.793	24.047	24.2286
Ap2a2	-0.526114	down	1.81115	0.0570623	22.4235	22.1356	22.2683	22.0794	21.4645	21.6702	21.5754	22.0923
Zmym1	-0.755248	down	1.49991	0.0577754	17.649	18.0046	17.8935	18.3045	17.4015	17.713	16.6122	17.1038
Blnk	-0.787168	down	1.47702	0.0578527	22.3241	22.2109	22.4975	22.533	21.4853	21.903	20.8835	22.1453
Hells	-0.687358	down	1.55657	0.0579226	22.5047	22.2915	22.6261	22.5719	21.6696	21.9861	21.2635	22.3255
Pgm3	-0.779262	down	1.48297	0.0579303	21.3878	21.1638	21.4616	21.2531	20.5946	21.2877	20.0591	20.2078
Rpl21	-0.443532	down	2.0344	0.057965	25.335	25.5142	25.507	25.3127	25.0055	25.0893	24.6706	25.1294
Rpl34	-0.385598	down	2.30321	0.0580081	25.0879	25.0792	24.9429	25.2042	24.8155	24.6336	24.5186	24.8041
Txnip	-0.387677	down	2.27959	0.0580293	20.148	20.0318	20.2648	20.2205	20.0037	19.7154	19.7012	19.6941
Scarb1	-0.441632	down	2.04159	0.0580431	21.4488	21.4679	21.5723	21.7609	21.1605	21.2155	21.2564	20.851
Rgs14	-0.868724	down	1.41156	0.0583355	19.6622	19.6666	20.1506	19.2095	18.5012	18.2817	18.9351	19.496
Manba	-0.851694	down	1.42928	0.0583426	23.538	23.0563	22.7232	22.5216	22.13	21.4616	22.5192	22.3214
Rrp9	-0.746713	down	1.49531	0.0583483	23.8624	23.5594	23.8583	24.1039	23.409	22.3726	23.3593	23.2562
Surf4	-0.611032	down	1.63239	0.0584115	24.1412	24.0336	24.1133	24.1269	23.2608	23.4117	23.2168	24.0817
Celf2	-1.16053	down	1.30607	0.0584254	20.8915	20.4398	21.6327	20.4965	20.7523	19.6733	18.9148	19.478
Bub1	-0.392854	down	2.22497	0.0584611	20.6581	20.8511	20.5364	20.6169	20.1611	20.1896	20.283	20.4574
Inpp5d	-0.468334	down	1.92864	0.0584737	23.8939	23.7616	23.8604	23.5665	23.215	23.6272	23.189	23.1779
Zmat2	-0.513804	down	1.80447	0.0584876	21.9084	22.11	21.8417	21.8437	21.7915	21.4395	21.1409	21.2767
Ccdc117	-0.487504	down	1.87081	0.0585393	20.5306	20.6566	20.5959	20.3773	20.228	20.2646	19.7103	20.0076
Prmt9	-0.381489	down	2.26631	0.0590633	21.721	21.5937	21.5968	21.5635	21.2148	21.0167	21.4014	21.3162
Stk4	-0.622023	down	1.60981	0.0591237	20.9086	20.9309	20.8155	20.405	20.6194	20.1404	19.9403	19.8717
Pdss2	-0.443454	down	1.98346	0.0592274	20.4106	20.2357	20.628	20.5411	20.0045	20.1818	20.0762	19.779
Mlh1	-0.538025	down	1.73563	0.0592366	20.9009	20.9518	21.1615	21.3043	20.9273	20.3838	20.3009	20.5544
Dctn5	-0.505495	down	1.80655	0.0593878	20.2012	20.0972	20.5124	20.3329	19.7166	20.068	19.4858	19.8512
Cfap36	-0.949806	down	1.36251	0.0594636	19.2838	19.311	19.3346	19.4502	18.8773	18.6903	17.2905	18.7223
Cdk20	-0.759602	down	1.47289	0.0595064	19.4187	19.2138	19.4379	19.2546	18.872	18.5247	17.8293	19.0605
Pias4	-0.654409	down	1.56872	0.0595635	19.3035	19.3133	19.5901	19.7858	18.3545	19.1809	19.1188	18.7208
Lmnb1	-0.414087	down	2.10963	0.059583	24.3276	24.5642	24.5461	24.5602	24.3209	24.031	24.0932	23.8967
Hirip3	-0.445332	down	1.9708	0.0596465	20.7858	21.0772	21.1258	21.138	20.5569	20.3749	20.8099	20.6038
Rad21	-0.980108	down	1.34325	0.0597327	22.874	22.8667	23.0237	22.918	21.3617	22.8227	22.3554	21.2221
Gstt2	-0.82243	down	1.41774	0.0598843	19.3968	19.0473	19.4618	19.4111	18.2935	19.3417	18.436	17.9561
Tsen15	-0.501417	down	1.79913	0.0600151	19.576	19.8166	19.8377	19.7566	19.585	18.9934	19.3557	19.0471
Fbxo33	-1.63577	down	1.19998	0.0604511	20.6093	20.4528	20.6851	20.8328	20.1906	18.0575	17.5173	20.2715
Map7d1	-0.391642	down	2.18198	0.06066	20.8745	20.9469	20.9651	21.1724	20.5561	20.4202	20.6609	20.7552
Thop1	-0.638178	down	1.56145	0.0607155	24.1818	24.1602	24.1816	24.0761	23.4973	24.1312	23.1461	23.2724
Ppat	-0.398649	down	2.11059	0.0611873	24.3789	24.0845	24.4219	24.2218	23.9731	23.8715	23.9741	23.6938
Capg	-0.369756	down	2.27109	0.0612619	25.7976	25.894	25.8289	25.8003	25.4928	25.5401	25.2161	25.5928
Dhps	-0.428424	down	1.99978	0.0612887	22.8695	22.647	22.785	22.4838	22.1604	22.1142	22.346	22.451
Pgd	-0.374319	down	2.25934	0.0613152	26.968	27.0196	27.0389	26.8029	26.7792	26.4523	26.5205	26.5801
Syncrip	-0.761423	down	1.42878	0.061335	24.8374	24.7201	24.8463	24.7161	23.5781	24.8332	23.6967	23.9662
Ccdc12	-0.292717	down	3.0553	0.0613366	21.3233	21.2508	21.2885	21.2104	21.0034	20.8532	21.0107	21.0348
Erap1	-0.433984	down	1.9671	0.0613464	22.0997	21.6794	21.9595	22.0896	21.4099	21.5114	21.7167	21.454
Cebpa	-1.24926	down	1.25241	0.0613648	19.2986	19.168	19.6079	19.5037	19.0167	17.6861	16.8961	18.9822
Stk38l	-2.14747	down	1.13532	0.0613735	21.4525	21.0439	21.5726	21.601	17.2077	21.1983	20.6771	17.9971
H1-5	-0.406229	down	2.0581	0.0613767	25.3415	25.5669	25.5958	25.7271	25.3041	25.0508	25.2351	25.0165
Cdk4	-0.34884	down	2.40428	0.061377	24.0294	23.8896	23.7993	23.7094	23.5019	23.5558	23.4104	23.5642
Naa15	-0.484269	down	1.82052	0.0613911	23.8998	23.8295	23.9318	23.6505	23.2024	23.6805	23.0903	23.4013
Exosc3	-0.280383	down	3.28033	0.0614115	20.9205	21.0521	20.9662	21.0538	20.7533	20.728	20.7466	20.6431
Stard9	-0.575107	down	1.63183	0.0614216	18.0824	18.9535	18.5933	18.6423	18.0216	18.1384	17.847	17.964
Hsp90b1	-0.395428	down	2.13006	0.0614328	26.5786	26.4564	26.6167	26.3221	25.9408	26.1906	26.0061	26.2545
Selenot	-0.524151	down	1.70587	0.0614475	21.7532	21.3344	21.464	21.1631	20.804	20.8068	20.7735	21.2337
Zc3h13	-0.557918	down	1.64078	0.061476	20.6742	20.4373	20.574	20.6357	20.2437	20.3144	19.5351	19.9964
Dnajc10	-0.449837	down	1.91596	0.0614957	21.9553	21.6772	22.052	21.8539	21.4817	21.2169	21.6813	21.3592
Cd72	-0.722598	down	1.46844	0.0615635	18.4045	18.6406	18.5476	18.5152	18.2605	17.104	18.1282	17.7248
Apbb1ip	-0.673476	down	1.49015	0.061782	22.3623	22.2627	22.3814	22.1354	21.6878	22.0304	20.9363	21.7934
Ppm1g	-0.47872	down	1.80075	0.0618561	22.7736	22.7035	23.0548	22.9066	22.5434	22.1274	22.628	22.2249
Clcc1	-1.10932	down	1.26319	0.0622344	23.363	22.5514	23.0012	22.708	22.2188	20.9065	21.2763	22.7848
Paxip1	-0.513739	down	1.71428	0.0624105	19.2132	19.2759	19.4549	19.113	18.7008	18.9046	18.3656	19.0311
Pmfbp1	-2.58767	down	1.10586	0.0624352	22.3032	22.4489	22.7016	22.4404	22.3249	17.3969	18.2281	21.5936
Smad1	-0.506539	down	1.72899	0.062503	20.4574	20.5839	20.6363	20.4902	20.297	19.6844	19.8738	20.2864
Ifi47	-0.491809	down	1.76108	0.0625095	18.3172	18.4543	18.6081	18.5317	17.8312	17.8303	18.3973	17.8852
Usf2	-0.442938	down	1.89216	0.0632237	19.4049	19.1886	18.9173	19.26	18.6691	18.9693	18.6457	18.7149
Adss2	-0.278625	down	3.21413	0.0632642	24.3157	24.2983	24.3197	24.2512	23.9856	24.1361	23.9748	23.9738
Cdk2	-0.395452	down	2.07746	0.0633263	22.0112	22.1237	22.1522	22.0527	21.6058	21.9619	21.6801	21.5101
Gsk3a	-0.394221	down	2.07807	0.0634507	21.3344	21.2185	21.337	21.3191	20.9006	20.6344	21.0246	21.0726
Spag7	-0.277825	down	3.21004	0.063653	23.8028	23.6971	23.6791	23.6648	23.5104	23.4361	23.4122	23.3737
Fermt3	-0.393905	down	2.06992	0.0638601	25.0396	24.9456	25.0448	25.0334	24.5698	24.3746	24.8444	24.699
Mbd3	-0.388245	down	2.09845	0.063874	22.4172	22.5599	22.7879	22.4532	22.1562	22.1112	22.0764	22.3213
Mki67	-0.419826	down	1.95439	0.0639118	22.8307	22.8342	22.8013	22.7159	22.6596	22.1373	22.2697	22.4362
Eef1a1	-0.541041	down	1.64213	0.0639486	29.7322	29.7653	29.8853	29.7012	29.221	29.5908	28.7639	29.3441
Nudt14	-0.453521	down	1.83568	0.0644583	21.3575	21.1061	21.3877	21.3525	21.137	20.9348	20.6733	20.6447
Tbcb	-0.815643	down	1.35701	0.0644931	22.9216	22.8233	23.0912	22.7679	21.8298	22.9863	21.5508	21.9745
Fem1b	-1.65021	down	1.14994	0.0645609	23.0429	23.1929	22.7939	22.5834	22.5652	22.5053	19.9902	19.9515
Ints15	-1.43078	down	1.17925	0.0645675	19.9042	20.3104	19.9718	20.0806	19.5612	18.4016	19.6403	16.9408
Ercc2	-0.610049	down	1.5304	0.0645681	21.1296	20.9947	20.5727	20.829	20.5434	20.5837	19.841	20.1178
Rab1b	-0.461051	down	1.81019	0.0646428	23.0651	22.9297	23.4484	23.3231	22.914	22.6667	22.7574	22.584
Plcl2	-0.569664	down	1.56151	0.0654697	20.2932	19.9703	20.143	20.2657	19.7149	19.37	19.2498	20.0588
Tfrc	-0.261892	down	3.44247	0.0655433	24.2619	24.285	24.312	24.2819	23.9558	24.0976	23.9727	24.0673
Lmbrd1	-1.33675	down	1.18098	0.0655801	19.9534	19.0559	19.4804	19.8108	19.4542	17.0338	17.5813	18.8843
Med17	-0.631993	down	1.49283	0.0656632	21.2288	21.0596	21.037	21.0547	20.2213	20.9477	19.9709	20.7122
Preb	-0.428929	down	1.88099	0.0656911	21.8474	21.8427	21.8987	22.0382	21.2309	21.7373	21.3512	21.592
Slc4a7	-0.563194	down	1.58194	0.0656979	20.5723	20.4947	20.8253	20.6856	19.6344	20.2518	19.9814	20.4577
Atox1	-0.620668	down	1.49869	0.0657285	24.1635	24.3376	24.3831	24.3176	24.1387	23.8239	23.6566	23.1
Pepd	-0.346499	down	2.28888	0.0658499	19.4648	19.487	19.4505	19.292	18.9514	19.0216	19.2656	19.0696
Slbp	-1.09538	down	1.23443	0.0658842	20.1607	20.0848	19.7842	19.9242	18.9722	19.6279	17.5697	19.4026
Lrrc25	-0.534117	down	1.62621	0.0658861	19.0984	19.1469	19.3929	19.2411	18.8184	18.3226	18.5263	19.0756
Ppp2r2a	-0.821842	down	1.34087	0.0659067	22.914	22.5794	22.9594	23.0008	22.0654	22.5834	21.1602	22.3572
Hs1bp3	-0.400029	down	2.00128	0.0659091	21.7763	21.8346	21.9275	21.6189	21.2321	21.3811	21.6312	21.3128
Pip5k1c	-0.428269	down	1.89185	0.0659612	20.2396	19.9888	20.3703	20.3586	19.862	19.591	19.7951	19.9961
Tfeb	-0.329983	down	2.44496	0.0660365	19.1496	19.1553	19.1975	19.2752	18.9033	18.6708	18.9422	18.9413
Dop1a	-0.815055	down	1.33172	0.0660468	19.4902	19.402	19.3765	19.3203	17.7368	18.4445	18.9244	19.2231
Znf296	-0.510188	down	1.65307	0.0661944	17.5882	17.3507	17.5957	17.4507	17.2319	16.624	16.8279	17.2608
Sfxn2	-0.397139	down	1.98325	0.0664789	21.3213	21.0456	21.0683	21.1284	20.4966	20.7536	20.9057	20.8191
Psmg1	-0.32706	down	2.424	0.0665869	23.7687	23.8509	23.8531	23.908	23.5106	23.6975	23.3859	23.4785
Lyar	-0.419966	down	1.87865	0.0667251	23.1152	23.1849	23.261	22.8705	22.6397	22.9207	22.6851	22.5063
Lrch1	-0.764603	down	1.35571	0.0667448	18.4183	19.0069	18.8113	18.6776	17.3899	17.6112	18.5299	18.3246
Cdc42	-0.529908	down	1.60438	0.0667577	26.0051	26.1007	25.9405	26.0544	25.469	25.469	25.0947	25.9484
Zmynd8	-0.998352	down	1.2439	0.0667969	22.166	22.2433	22.3602	22.3675	20.1322	21.961	21.1822	21.8683
Samd4a	-0.520277	down	1.61971	0.0668163	19.1765	19.4632	19.2118	18.8531	18.6352	18.7025	18.9344	18.3514
Gar1	-0.592334	down	1.50453	0.0669071	23.8101	23.2211	23.5406	23.5708	22.8119	23.1042	22.5292	23.328
Unc93b1	-0.592965	down	1.49502	0.0675136	21.6641	21.0037	21.2365	21.638	20.5856	20.8161	20.5875	21.1812
Dpp3	-0.595896	down	1.49299	0.067543	24.2548	24.1572	24.3214	23.9839	23.4201	24.187	23.3759	23.3508
Usp36	-0.736429	down	1.36053	0.067587	19.833	20.6111	20.3677	20.2567	19.0761	19.9493	19.1597	19.9378
Trub1	-0.354153	down	2.17646	0.067692	18.5243	18.8567	18.664	18.7963	18.224	18.3753	18.3849	18.4406
Cog8	-0.500263	down	1.64018	0.0677535	19.4573	19.9028	19.7899	19.7097	19.4847	18.8743	19.3663	19.1332
Dsn1	-0.383702	down	2.00833	0.0679003	21.0579	20.956	21.1046	21.152	20.8486	20.5841	20.8349	20.4682
Pld4	-0.571309	down	1.51809	0.0679482	21.8289	21.7806	21.6885	21.8433	20.9326	21.4202	20.8314	21.6718
Ubap2l	-0.524228	down	1.59007	0.0681335	23.8893	23.7728	23.8914	23.8547	23.4619	23.3938	22.8228	23.6328
Snap23	-0.427388	down	1.82728	0.0681467	22.7987	22.7555	22.7647	22.4351	22.0568	22.4722	22.16	22.3554
Lypla2	-0.669628	down	1.40537	0.0682495	24.2954	24.2408	24.2968	24.0451	23.6194	24.0453	22.8622	23.6726
Noc4l	-0.637732	down	1.42568	0.068386	21.6309	21.017	21.5428	21.8191	20.7132	20.7104	20.6697	21.3656
Pnpla7	-0.457099	down	1.7163	0.0684562	20.3354	20.2519	20.549	20.5246	19.8114	19.8866	19.8071	20.3276
Ddx6	-0.378912	down	2.00657	0.0684586	22.6335	22.7125	22.7229	22.3589	22.3335	22.2662	22.2423	22.0703
Pebp1	-0.424743	down	1.81954	0.0685313	25.7847	25.764	25.739	25.7845	25.6232	25.189	25.4803	25.0807
Erh	-0.358903	down	2.12948	0.0685328	25.5555	25.7025	25.7002	25.4634	25.1986	25.4505	25.1434	25.1935
Sap130	-0.653665	down	1.41147	0.0685538	20.6681	20.9087	21.0181	20.8054	19.9436	20.4582	19.6729	20.7111
Ptpn6	-0.435977	down	1.7746	0.0685612	25.6479	25.5131	25.6419	25.3831	25.0778	24.8669	25.4305	25.0669
Casc3	-0.46099	down	1.71993	0.0685824	21.2914	21.0349	21.3879	21.4752	20.9665	20.8413	20.5267	21.0109
Rbbp5	-0.468576	down	1.7009	0.0686002	21.3509	21.2276	21.5101	21.4438	21.1808	21.067	20.5649	20.8453
Pex13	-0.835627	down	1.286	0.0686043	18.9489	18.7378	18.5819	19.2037	17.6263	18.3311	17.3966	18.7758
Xaf1	-0.813516	down	1.28927	0.0686044	18.0339	18.6861	18.1475	18.0888	17.2194	18.3107	16.9889	17.1832
Ada	-1.1008	down	1.19034	0.0686186	20.6393	20.8203	20.8857	20.6953	20.5588	18.7738	20.4317	18.8732
Dnajc24	-0.564356	down	1.50081	0.0686388	19.9697	20.2226	20.1345	20.2618	19.7784	19.8838	19.0277	19.6414
Srsf5	-0.337183	down	2.24845	0.0686575	25.2139	25.1036	25.2265	25.0934	24.8169	24.6353	24.9843	24.8521
Znf263	-0.624766	down	1.42693	0.0686757	18.5138	18.8064	18.2191	18.6535	18.1984	17.4971	18.3192	17.6791
Ccdc50	-1.61009	down	1.10254	0.0686778	23.335	21.1921	23.4953	23.4315	22.6242	20.5413	21.4818	20.3662
Hspe1	-1.89967	down	1.07676	0.0687106	27.0862	26.5408	26.9408	26.8446	25.0259	26.8028	22.4649	25.5201
Pon2	-0.609653	down	1.43657	0.0692158	21.2931	21.1833	21.3926	21.3035	20.1129	20.9121	20.5688	21.1401
Cyba	-0.357657	down	2.08642	0.0692601	23.0728	22.9565	23.112	23.1345	22.5393	22.8911	22.604	22.8108
Reep5	-0.394603	down	1.90389	0.0692876	21.5308	21.8878	21.9264	21.7009	21.504	21.203	21.4277	21.3328
Efhd2	-0.48274	down	1.63821	0.0692917	24.9158	24.9242	24.6797	24.5923	24.4921	23.949	24.5276	24.2123
Csnk2a1	-0.498702	down	1.60255	0.0693597	24.4557	24.2629	24.2941	24.2501	23.5189	24.2196	23.5992	23.9304
Zcchc8	-0.432765	down	1.76724	0.0693736	21.6806	21.6136	21.7978	21.3723	21.3477	21.3452	20.9593	21.081
Sash3	-0.463118	down	1.67711	0.0694188	22.7825	22.9055	22.5516	22.4557	22.4221	21.9811	22.3643	22.0754
Abitram	-0.99681	down	1.19349	0.0695612	21.437	21.1029	21.2437	20.9918	20.2281	21.133	19.0549	20.3722
Purb	-0.566041	down	1.46898	0.0695992	22.5814	22.3098	22.4567	22.4919	21.7916	22.4093	21.4483	21.9264
Pfdn6	-0.518128	down	1.54508	0.0696316	22.3236	22.2736	22.3469	22.3947	21.6634	22.3048	21.4672	21.8308
Prdx2	-0.564868	down	1.47222	0.0696364	24.8717	24.8374	24.8745	24.8434	24.3911	24.8166	23.8599	24.0999
Fth1	-0.475414	down	1.64335	0.069709	24.2887	24.2775	24.672	24.2746	24.0024	23.548	23.9615	24.0992
Supv3l1	-0.378344	down	1.96054	0.0697108	20.9489	20.7944	21.0396	20.9416	20.3815	20.8089	20.5316	20.4892
Mettl5	-0.710578	down	1.3368	0.0697331	18.9251	19.1079	19.2518	19.1727	18.8582	18.4995	17.6099	18.6476
Mtrf1	-0.25974	down	3.15004	0.0697397	19.2188	19.1994	19.322	19.2526	18.9635	18.9873	19.0734	18.9297
Bud13	-0.727327	down	1.32585	0.0697467	23.5801	23.3962	23.3928	23.4638	22.5833	23.4589	22.0656	22.8159
Rnf149	-0.653564	down	1.37523	0.0697728	21.12	21.0035	21.0987	20.711	20.5005	20.8761	19.7679	20.1743
Bin2	-0.368073	down	2.01701	0.069781	24.1624	24.2003	24.167	23.9946	23.5877	23.9484	23.8705	23.6453
Kmt2d	-1.08225	down	1.17022	0.069803	22.1481	21.7908	21.9874	22.1825	20.6698	22.0587	19.7939	21.2574
Commd7	-0.352671	down	2.10168	0.0698047	21.8585	21.7462	21.956	21.9813	21.684	21.342	21.5939	21.5114
Ddx11	-0.383167	down	1.93255	0.0698141	20.0893	19.9356	19.8782	19.7502	19.5165	19.3184	19.7056	19.5801
Klhl6	-1.51624	down	1.09235	0.0698291	22.9872	22.8401	23.2285	23.0113	22.1668	22.2856	19.3457	22.204
Rnf123	-1.09061	down	1.17471	0.0698313	19.5218	19.5421	19.8684	19.8943	19.3215	17.2713	18.599	19.2722
Ppp4r1	-0.482004	down	1.62256	0.0698383	21.4907	21.5635	21.3478	21.1752	20.7203	20.967	20.6883	21.2737
Tbl1xr1	-0.377827	down	1.95148	0.069884	20.8732	20.7247	20.7808	20.709	20.2859	20.1735	20.5687	20.5484
Cep55	-0.301924	down	2.5136	0.0698855	21.7292	21.7523	21.6493	21.531	21.3254	21.4613	21.3844	21.2831
Eif2s2	-0.488959	down	1.60385	0.0699164	24.7529	24.7079	24.6743	24.6687	24.3168	24.3261	23.7335	24.4715
Rfx1	-0.301206	down	2.51624	0.0699878	19.9743	19.8162	19.9145	19.7706	19.5522	19.4843	19.6872	19.5471
Pa2g4	-0.471718	down	1.63016	0.0701785	25.8015	25.4934	25.8151	25.9926	25.0857	25.6052	25.3678	25.157
Parp14	-1.78666	down	1.06466	0.0702022	22.1957	21.5985	21.8978	21.8485	18.6595	21.8803	21.2734	18.5807
Ctsf	-0.483662	down	1.60399	0.070249	17.9881	18.0856	17.6637	18.3538	17.6412	17.6866	17.4879	17.3409
Gnl2	-0.643263	down	1.37272	0.0704845	22.4586	22.332	22.5305	22.1099	21.1071	22.1672	21.6124	21.9713
Atad5	-0.522749	down	1.52251	0.0705299	20.4484	20.26	20.4896	20.3719	20.068	19.6388	20.2644	19.5078
Npm1	-0.307481	down	2.40617	0.0708123	27.5266	27.4446	27.3528	27.232	27.048	27.1516	27.0504	27.0762
Gtf3c1	-0.473162	down	1.6111	0.0710069	20.5973	20.6036	21.1494	21.0973	20.4979	20.3108	20.4374	20.3088
Srsf2	-0.430298	down	1.72302	0.0710337	24.72	24.7824	24.7453	24.624	24.4669	24.4759	23.9168	24.2909
Dvl2	-0.329629	down	2.20137	0.0711344	20.5757	20.6036	20.6856	20.7803	20.3528	20.1551	20.473	20.3457
Nudc	-0.490938	down	1.56832	0.0711764	25.3331	25.1669	25.2327	25.485	24.7966	25.1906	24.4373	24.8295
Psmb3	-1.68354	down	1.06294	0.0712566	21.1601	21.334	21.7269	21.712	20.7153	17.4047	20.2204	20.8584
Usp8	-0.418873	down	1.74525	0.0714437	21.1103	21.1589	21.1284	21.092	20.8958	20.3514	20.8975	20.6694
Polr2e	-0.874301	down	1.21516	0.0714834	23.0676	22.661	23.0706	22.8634	21.6617	23.0524	21.3717	22.0794
Rps5	-0.976115	down	1.17608	0.0717232	27.2698	27.0396	27.1984	27.0534	25.8793	27.1627	25.1309	26.4838
Rpia	-1.50579	down	1.07659	0.0717424	23.7095	23.1035	23.6573	23.7842	23.4898	20.9172	23.0659	20.7583
Sdcbp	-0.268421	down	2.88261	0.0718125	21.5538	21.6215	21.575	21.5738	21.3528	21.3544	21.366	21.1772
Zfp36	-0.775362	down	1.25747	0.0718874	18.5776	18.0827	18.7685	18.7415	18.1069	17.0512	18.3287	17.5821
Ufl1	-0.351901	down	2.02086	0.0721394	19.5236	19.6597	19.5045	19.6219	19.28	19.22	18.9954	19.4067
Api5	-0.417141	down	1.73476	0.0721813	24.29	24.5626	24.5698	24.4578	24.1951	24.2874	23.8112	23.9179
Thumpd1	-0.395909	down	1.81054	0.0722048	22.5797	22.6584	22.6046	22.5811	22.3025	22.3985	21.8692	22.2698
Avl9	-0.433026	down	1.6895	0.0722134	18.933	18.6479	18.8126	18.9252	18.3067	18.6819	18.1137	18.4844
Tlr7	-0.313148	down	2.29705	0.072251	22.0192	21.7627	21.9549	22.0148	21.5473	21.5784	21.6415	21.7318
Cst3	-0.528616	down	1.47918	0.0722567	22.735	22.9182	23.3495	23.1496	22.6907	22.4174	22.7662	22.1636
Sec14l1	-0.428666	down	1.69633	0.0722959	23.0154	22.9049	22.8866	23.0238	22.5905	22.8394	22.483	22.2032
Uqcc3	-1.01605	down	1.15744	0.0723192	18.1519	19.5559	19.4974	19.406	18.8889	17.3412	18.1405	18.1764
Mettl2	-0.487969	down	1.5513	0.072326	19.6269	19.6815	19.6861	19.2978	19.214	18.687	19.3426	19.0968
Zmiz1	-0.436238	down	1.67329	0.0723301	21.8746	21.6818	21.768	22.1105	21.189	21.6985	21.4427	21.3598
Uck1	-0.501841	down	1.52754	0.0724123	21.0866	20.6049	21.0603	21.3583	20.6355	20.6908	20.4421	20.3344
Alkbh7	-0.427778	down	1.69184	0.0726266	20.0868	20.1693	20.5401	20.2098	19.7962	20.0081	19.916	19.5747
Rapgef1	-1.06722	down	1.13706	0.0731603	18.9693	20.8504	20.8514	20.9213	19.6642	19.3138	19.0934	19.2522
Rtf2	-0.37658	down	1.87101	0.0731859	22.3698	21.9033	22.3132	22.2192	21.8954	21.7604	21.8598	21.7836
Apoe	-0.589925	down	1.38724	0.0734895	23.9774	23.8621	23.9504	23.6837	23.1765	23.8074	22.7595	23.3705
Exosc7	-0.384329	down	1.83065	0.0735195	22.3708	22.2156	22.2033	22.1924	21.7326	21.8416	21.7055	22.1651
Kdm3b	-0.840524	down	1.20839	0.0735894	21.7527	21.9283	21.9104	21.8378	20.4441	21.6727	20.329	21.6212
Haus1	-0.410715	down	1.73301	0.0736594	20.6273	20.4345	20.8382	20.7701	20.0486	20.4144	20.1555	20.4088
Snrpa	-0.417983	down	1.70556	0.0737029	23.2413	23.2564	23.1961	23.2501	23.0308	22.9698	22.4438	22.8274
Cbr1	-0.398807	down	1.77063	0.0737311	23.8057	23.6965	23.8137	23.6932	23.4876	23.5839	23.0543	23.288
Prpf31	-0.369215	down	1.89478	0.0738009	22.8177	22.7413	22.8727	22.8729	22.3612	22.2231	22.6627	22.5808
Coa8	-0.465178	down	1.5813	0.073871	19.9423	20.1061	20.1204	20.1485	19.9489	19.6251	19.213	19.6696
Lgalsl	-1.13756	down	1.11246	0.0741208	19.2798	19.1894	19.3895	19.147	18.4724	19.2161	16.6845	18.0825
Mdc1	-0.827592	down	1.20878	0.0741454	22.5379	22.2099	22.6617	22.217	21.3967	22.5577	20.9568	21.4048
Thoc7	-0.496013	down	1.50921	0.0741466	22.6048	22.6194	22.5797	22.3657	22.1366	22.3635	21.577	22.1084
Cpne1	-0.361709	down	1.91979	0.0741599	22.2606	22.5083	22.3832	22.2273	22.1537	22.0296	21.9758	21.7735
Pym1	-0.564231	down	1.40347	0.0743318	23.122	22.9878	23.0899	23.1568	22.5113	22.8595	21.9307	22.7981
Trmt2a	-0.591884	down	1.3711	0.0744015	23.9069	23.4847	23.8151	23.5414	22.9922	23.5574	22.5818	23.2491
Ntan1	-0.457155	down	1.58352	0.0744911	21.1347	21.0287	20.9754	20.7883	20.6643	20.7474	20.559	20.1277
Arhgap17	-0.421785	down	1.67699	0.0745607	22.2022	22.0743	22.2098	21.9071	21.5484	21.5195	22.0187	21.6197
Ubr4	-0.459805	down	1.56893	0.0750983	22.9178	23.144	23.0911	23.2013	22.9032	22.8528	22.4289	22.3301
Spc24	-0.34285	down	2.00234	0.0751681	21.122	21.2641	21.2448	21.1701	20.7868	20.7081	21.1049	20.8297
Igf2bp3	-0.286009	down	2.48311	0.0752562	22.814	22.7737	23.0451	22.885	22.5646	22.6133	22.5992	22.5966
Commd9	-0.489732	down	1.50423	0.0752741	21.3269	21.2414	21.417	21.265	20.7657	20.98	20.3749	21.1707
Sf1	-0.689569	down	1.27304	0.0753438	24.0053	23.4215	24.0377	24.0204	23.2245	23.6267	22.4894	23.386
Zfp646	-0.640906	down	1.30985	0.0754096	18.155	18.3654	18.3959	18.2555	17.9671	17.519	16.9938	18.1282
Med21	-0.303562	down	2.28911	0.0754144	18.7019	18.8582	18.6778	18.7849	18.4392	18.43	18.6083	18.331
Psma5	-0.436093	down	1.61337	0.0757761	22.2502	22.392	22.5803	22.6692	22.3212	21.7777	22.0453	22.003
Cenpt	-0.367509	down	1.85354	0.075787	19.9187	19.9071	19.8196	19.8495	19.7085	19.2146	19.5249	19.5768
Snw1	-0.318557	down	2.14988	0.0758566	22.968	23.0846	22.9747	22.9148	22.6403	22.736	22.8106	22.481
Rbm7	-0.958351	down	1.13842	0.0759817	20.7208	20.7288	21.143	21.1315	19.9298	20.3732	18.8099	20.7779
Drg1	-0.422952	down	1.63647	0.0770474	23.6663	23.5551	23.7564	23.4636	23.0396	23.5091	22.9516	23.2493
Pspc1	-0.362945	down	1.85393	0.0774439	22.7152	22.8602	22.8118	22.3994	22.3863	22.3314	22.2792	22.338
Asah1	-0.501849	down	1.45554	0.07796	23.4655	23.4745	23.6497	23.4277	22.8135	23.4981	22.686	23.0123
Isg20l2	-0.59732	down	1.32788	0.0783739	19.8411	19.4159	19.6659	19.7339	19.3561	18.4301	19.0961	19.3852
Prag1	-0.528874	down	1.4106	0.0784551	21.1338	20.8658	21.0284	20.7398	20.5229	20.811	20.3755	19.9429
Polrmt	-0.479804	down	1.49063	0.0785195	20.526	20.3079	20.7858	20.453	19.9543	20.3084	19.679	20.2118
Pnkp	-0.392172	down	1.72228	0.0785906	20.854	20.7755	20.9549	20.9323	20.3731	20.6103	20.2237	20.741
C1d	-2.82942	down	0.956032	0.0787964	22.9852	23.0289	23.0782	22.6502	22.6108	18.1959	16.8717	22.7463
Plcg1	-0.359991	down	1.85111	0.0788061	20.6284	20.7024	20.4697	20.2752	20.2274	20.2349	20.0401	20.1334
Cenpv	-0.379546	down	1.76162	0.078946	23.5711	23.5056	23.632	23.4725	23.0705	22.9946	23.1066	23.4914
Ppp1r12c	-0.362537	down	1.83156	0.0792639	21.0832	20.9157	21.0196	20.7352	20.5576	20.4153	20.5514	20.7794
Adprs	-0.36496	down	1.81886	0.0793728	21.4749	21.3325	21.5569	21.447	21.2735	20.8906	21.2386	20.9487
Limk2	-0.602157	down	1.30822	0.0798499	19.9658	19.6598	19.4417	19.729	18.4798	19.0863	19.4396	19.3819
Tbc1d15	-0.477778	down	1.47631	0.0798861	23.5784	23.3895	23.5831	23.3931	23.0419	23.349	22.5568	23.0852
Kif16b	-0.44454	down	1.54565	0.0799041	21.7071	21.5831	21.7211	21.8363	21.1881	21.6008	20.9099	21.3707
Serinc3	-0.449379	down	1.53821	0.0799213	22.187	22.3386	22.2267	22.0708	21.8314	21.7161	22.0945	21.3836
Bsg	-0.340253	down	1.9341	0.0799573	23.4933	23.4478	23.4223	23.5149	23.2299	23.0098	23.3368	22.9407
Txnl4a	-0.565437	down	1.34386	0.0800142	20.1024	20.1648	20.5631	20.1975	20.1568	19.2024	19.6068	19.8
Gskip	-0.642269	down	1.26755	0.0801418	18.3273	18.6329	18.0505	18.4442	17.9163	18.1504	17.0411	17.778
Ewsr1	-0.450989	down	1.52767	0.0802586	23.8297	23.8464	23.7681	23.6156	23.3205	23.5393	22.8879	23.5081
Apoa1	-1.25542	down	1.04702	0.0803009	20.1552	19.9684	20.298	20.5542	17.5121	20.1808	18.4964	19.7649
Ss18	-0.919159	down	1.12179	0.0803845	19.1596	19.5037	19.7231	19.7358	19.4741	17.7678	18.0878	19.1157
Asf1b	-0.318498	down	2.05961	0.0805704	21.3202	21.3208	21.3582	21.2284	21.1013	21.1156	20.9586	20.778
Ptp4a2	-0.403476	down	1.64932	0.0805921	21.6967	21.4275	21.5198	21.2698	21.2126	20.7877	21.1235	21.1762
Mcts1	-0.711446	down	1.21114	0.081073	21.3484	21.4959	21.5129	21.6831	20.6689	21.3145	19.9976	21.2134
Herc4	-0.305807	down	2.14936	0.0812572	20.7183	20.8242	20.8977	20.6005	20.5444	20.3899	20.5015	20.3818
Ifitm2	-1.05666	down	1.07822	0.0812772	18.0598	19.797	19.4477	18.1485	17.2083	17.7405	17.8521	18.4254
Rap1gds1	-0.291953	down	2.27184	0.0813216	23.2864	23.2399	23.3358	23.2265	23.0547	22.7888	23.0448	23.0325
Cluh	-0.34871	down	1.86559	0.0813286	24.1283	24.1466	24.3054	24.1869	23.7616	24.07	23.6384	23.9024
Ap3d1	-0.26325	down	2.62656	0.0818443	23.2158	23.1149	23.1802	23.1817	22.9968	22.8219	22.9883	22.8326
Znf451	-0.843483	down	1.13699	0.0820349	22.1606	22.0308	22.296	21.9783	21.3224	22.0522	20.2271	21.49
Pkn1	-0.414943	down	1.59583	0.0820646	23.2707	23.0165	23.2641	23.0096	22.4015	22.9387	22.694	22.867
B2m	-0.464386	down	1.47611	0.082204	21.8137	22.231	22.2554	22.1128	21.837	21.609	21.8421	21.2673
Zfp91	-0.552543	down	1.33792	0.0822195	20.4764	20.4009	20.5465	20.3133	19.824	20.4218	19.3758	19.9053
Ap1m1	-0.321779	down	2.00424	0.0825936	22.1584	21.9723	22.0551	22.3637	21.8722	21.7988	21.7985	21.7929
Tbca	-0.666767	down	1.22718	0.0826713	21.6655	21.8122	22.0907	21.6853	21.5335	21.6733	20.5675	20.8124
Aldoart2	-0.382215	down	1.68965	0.0829965	22.1912	21.9979	21.8762	21.6793	21.7013	21.4163	21.5367	21.5614
Ampd2	-0.419628	down	1.56746	0.0830232	24.208	24.5143	24.42	24.1795	23.8775	24.2204	23.6399	23.9055
RTRAF	-0.450636	down	1.49238	0.0830568	24.5116	24.197	24.542	24.2499	23.8319	23.9484	23.6341	24.2835
Kif18b	-0.76195	down	1.16513	0.0831621	18.7818	17.544	17.9602	18.8834	17.4146	17.5149	17.8553	17.3369
Pank3	-1.08479	down	1.05918	0.0832338	19.3282	19.6634	19.9214	19.5123	17.8982	19.2612	19.5256	17.401
Ttc27	-0.321708	down	1.98345	0.0834914	21.9297	21.9099	21.8731	21.7442	21.6232	21.3817	21.7158	21.4493
Cux1	-0.40125	down	1.61586	0.0838043	21.0316	21.0438	21.0491	20.8442	20.4986	20.9302	20.3407	20.5942
Ddx51	-0.652653	down	1.2264	0.0842468	22.0269	21.8874	22.1787	22.228	21.0678	21.7115	20.8892	22.0419
Pak2	-0.280185	down	2.32783	0.0843438	23.134	23.2914	23.1549	23.2297	23.079	22.8872	22.8774	22.8458
Mif	-0.57296	down	1.29348	0.0843578	28.5889	28.6091	28.847	28.5386	27.9921	28.7321	27.7877	27.7797
Psmd8	-0.298361	down	2.14736	0.08443	24.2605	24.0195	24.2554	24.1046	23.8052	23.7635	23.9436	23.9341
Pithd1	-0.373896	down	1.69833	0.0844762	21.2804	21.4386	21.2211	21.2683	21.1567	20.6601	21.0437	20.8523
Snx5	-0.328644	down	1.9177	0.0847375	24.4886	24.5745	24.4703	24.3475	24.2596	23.9517	24.2872	24.0679
Tefm	-0.366152	down	1.72652	0.0848651	20.5227	20.4426	20.8407	20.6371	20.2416	20.1059	20.1758	20.455
Actr5	-1.49106	down	0.989167	0.0848772	21.0588	18.7535	18.6951	21.5996	18.1629	18.6742	18.4542	18.8516
Qtrt1	-0.420646	down	1.54491	0.0849492	20.4427	20.8729	20.8027	20.4547	20.2241	20.3482	19.9585	20.3596
Kif20a	-1.11171	down	1.04083	0.085097	21.5443	21.5321	21.6464	20.0007	19.7693	21.1242	19.2953	20.0878
Sgta	-0.332385	down	1.88805	0.0851318	23.6113	23.5751	23.7383	23.5911	23.3731	23.4882	23.0802	23.2449
Pfkfb4	-0.372241	down	1.69492	0.0852007	19.7005	19.998	19.7484	19.959	19.5481	19.2184	19.651	19.4995
Ubr7	-0.490057	down	1.39691	0.0852037	20.4901	20.8048	21.108	21.0529	20.294	20.7274	20.3251	20.149
Rin3	-0.391886	down	1.61574	0.0859664	20.9322	20.9404	20.899	20.6089	20.5012	20.1692	20.6702	20.4722
Nab2	-0.450869	down	1.45712	0.086575	20.441	20.4096	20.5755	20.3912	20.3673	19.6425	20.1562	19.8479
Tram1	-0.474742	down	1.41165	0.0866331	21.877	21.7836	21.937	21.8972	21.4172	20.9036	21.5448	21.7301
Fen1	-0.399831	down	1.58241	0.0866589	24.1174	24.1014	24.2943	24.1889	23.8004	24.1272	23.5386	23.6366
Mrs2	-1.22061	down	1.01284	0.0867314	21.7012	21.8442	22.0626	21.6559	21.5105	20.926	21.1578	18.7873
G6pdx	-0.327601	down	1.88394	0.0869369	25.457	25.3079	25.4146	25.4683	25.2221	25.1863	25.091	24.8382
Tfe3	-1.4163	down	0.98447	0.087025	20.2053	20.3752	20.1083	19.9239	19.3564	20.5134	17.415	17.6628
Braf	-0.679654	down	1.18248	0.0870408	18.259	17.9913	18.1796	18.3305	17.1886	18.3593	17.435	17.059
Ublcp1	-0.867606	down	1.09146	0.0870639	20.6107	20.7899	20.3542	20.2019	20.2125	20.0997	19.6797	18.4944
Camk1d	-0.475921	down	1.40276	0.0870859	20.7563	20.729	21.067	21.0027	20.1964	20.3586	20.2153	20.881
Cryzl1	-0.428246	down	1.50191	0.0871152	21.0733	21.2406	21.0104	20.7436	20.4129	20.7372	20.8271	20.3778
Znf574	-1.93252	down	0.94539	0.087188	23.4191	23.3664	23.5378	23.2481	22.5343	18.4687	21.6864	23.152
D8Ertd738e	-0.45106	down	1.44137	0.0872931	20.4218	20.733	21.1507	20.7484	20.1784	20.1995	20.3681	20.5035
Znf740	-0.406597	down	1.55042	0.0873085	21.0168	20.9441	21.0532	20.6436	20.5098	20.7044	20.2119	20.6052
Nfx1	-0.479399	down	1.39008	0.0873311	17.6445	17.9662	18.0988	17.6929	17.8026	17.12	17.298	17.2642
Cep43	-0.581685	down	1.2572	0.0873637	20.7313	20.769	20.9022	20.5557	20.3064	20.5928	19.493	20.2392
Cebpb	-0.373601	down	1.65484	0.0873702	21.476	21.5362	21.7248	21.3247	21.1027	21.3751	21.1483	20.9411
Atp7a	-0.353977	down	1.73564	0.0874422	19.7887	19.9003	19.7892	19.9658	19.6877	19.2301	19.4876	19.6226
Ltn1	-0.398324	down	1.56953	0.087631	22.0916	22.1438	22.1721	22.0394	21.5647	22.0159	21.4257	21.8475
Prcc	-0.618054	down	1.2177	0.0878817	20.9455	20.7303	20.9439	20.9727	20.2106	21.0388	19.9887	19.8822
Rabggtb	-0.345067	down	1.77011	0.087898	20.2808	20.3613	20.5486	20.4035	20.2176	19.8026	20.1283	20.0655
Znhit3	-0.532233	down	1.30435	0.0879869	21.3307	21.149	21.3976	21.3573	20.566	21.0723	20.2902	21.1772
Nme1	-0.443497	down	1.44649	0.0883541	26.1405	26.3709	26.3713	26.0102	26.0376	25.8805	25.8099	25.3908
Sdf2	-0.800031	down	1.10653	0.088383	21.7335	21.5807	21.6708	21.5185	20.9391	21.8398	20.312	20.2124
Dpp7	-0.417636	down	1.50435	0.0889354	22.0848	22.2955	22.2508	22.0776	21.903	21.718	21.3905	22.0266
Ap1g2	-0.708859	down	1.14805	0.0892529	21.3487	21.0276	21.233	21.4523	21.3839	19.8835	20.4133	20.5456
Nasp	-0.399737	down	1.54947	0.0892877	25.1311	25.0147	25.0223	25.0089	24.915	24.5139	24.8213	24.3279
Mtbp	-0.687409	down	1.1597	0.0893539	20.9475	20.957	21.0317	20.9748	20.5589	19.3622	20.6776	20.5626
Ptpn7	-0.630444	down	1.19955	0.0893941	23.0233	22.8754	23.0386	22.9617	22.2764	22.8267	21.598	22.6761
Pelp1	-0.343072	down	1.75783	0.0897749	22.6447	22.2891	22.6817	22.754	22.2037	22.3018	22.2421	22.2495
Ptma	-0.640071	down	1.18913	0.0897843	24.0217	23.9705	24.3409	24.172	24.01	23.7688	23.4	22.7658
Pfn1	-0.395694	down	1.55727	0.0898049	28.025	28.1172	28.0702	27.6695	27.5976	27.8084	27.3688	27.5243
Akr1e2	-0.643809	down	1.18611	0.0898476	24.4972	24.3653	24.2879	24.0353	24.1157	23.775	22.8774	23.8423
Lsm7	-0.37221	down	1.63478	0.0898571	22.0721	22.2644	22.1805	22.2408	22.0893	21.6597	21.9242	21.5958
Polr3b	-0.392887	down	1.55936	0.0903277	21.2402	21.2393	21.2097	20.8884	20.8422	20.9838	20.4926	20.6874
Mis12	-0.779211	down	1.10537	0.090429	20.189	20.3969	20.5597	20.4983	20.0629	19.9309	18.5587	19.9746
Ostf1	-0.429718	down	1.45906	0.0905399	22.9334	22.7665	23.0602	23.0568	22.4493	22.8825	22.1977	22.5686
Trappc3	-0.342307	down	1.74993	0.0907556	22.6675	22.5497	22.611	22.5682	22.2023	22.5433	22.0568	22.2248
Rabl2	-0.706948	down	1.13982	0.0908213	18.7932	18.7031	18.6165	18.6944	17.177	18.6431	18.3512	17.808
Nrp1	-0.393537	down	1.54708	0.0913974	22.0773	21.9365	21.9706	21.5797	21.4746	21.4894	21.7183	21.3077
Prex1	-0.485145	down	1.34705	0.091496	20.6865	20.7157	20.8396	21.087	20.1626	20.3382	20.0626	20.8247
Mat2a	-0.300145	down	2.00122	0.0917662	25.0181	24.8447	24.9255	24.7159	24.5297	24.7175	24.4925	24.5639
H4c16	-0.756515	down	1.10094	0.0927232	31.1121	30.8414	31.0746	31.135	30.2129	30.9724	29.3366	30.6152
Aifm1	-0.88384	down	1.05234	0.0928165	25.5429	25.0375	24.2696	24.5974	23.0163	24.0109	24.4727	24.4121
Cpox	-0.96765	down	1.02591	0.0928759	17.1214	17.5454	18.369	18.0724	16.9968	16.4238	15.9802	17.8367
Bcat2	-0.482355	down	1.3415	0.0928892	22.9768	22.9869	23.2047	23.197	22.6347	22.8306	22.0898	22.8808
Ppp1r14b	-0.344886	down	1.71595	0.0929076	23.4805	23.5404	23.6415	23.3536	23.3538	22.9836	23.2709	23.0282
Tmem39b	-0.327429	down	1.78621	0.0929122	18.3498	18.3198	18.331	18.2299	17.8883	17.7653	18.071	18.1961
Chchd5	-0.368703	down	1.60858	0.0929494	22.1842	22.3834	22.482	22.1241	22.0155	22.0598	21.6578	21.9659
Ly86	-0.424376	down	1.43971	0.0929537	19.6345	20.0123	20.184	20.13	19.8327	19.359	19.5314	19.5402
Ccdc90b	-1.05153	down	1.00116	0.092961	20.7017	20.5191	20.6232	20.6813	18.6996	20.4815	18.5946	20.5434
Trmt1	-1.0519	down	1.01186	0.0929617	23.7016	23.5498	23.7333	23.4771	21.6229	23.567	21.6638	23.4004
Mtrex	-0.338646	down	1.72122	0.0929688	22.9878	22.884	23.0566	22.7753	22.5866	22.342	22.7151	22.7055
Pdk3	-0.936028	down	1.03449	0.0929881	19.8294	20.3113	19.7439	20.1513	18.1787	18.9926	18.808	20.3126
Dpysl2	-0.378714	down	1.56389	0.0930633	23.5713	23.8757	23.6905	23.6706	23.4681	23.2244	23.5496	23.051
Lmnb2	-0.283396	down	2.10989	0.0930723	21.9548	21.9949	21.9586	21.882	21.7472	21.4979	21.8003	21.6114
Hmgcs1	-0.592691	down	1.19431	0.093077	24.0216	23.9639	23.9909	23.8049	23.6798	23.8697	23.106	22.7551
Snx2	-0.280555	down	2.138	0.0931015	23.7537	23.6369	23.8754	23.8076	23.4244	23.6024	23.5352	23.3893
Akirin2	-0.469575	down	1.34249	0.0931841	18.6352	18.3385	18.4182	18.2735	18.108	17.7938	17.5594	18.3259
Rbm42	-0.310141	down	1.87218	0.0935159	21.204	21.1219	21.4002	21.1952	21.0722	20.9851	20.8495	20.774
Eif2b5	-0.419886	down	1.43938	0.0935802	22.2525	21.972	22.3228	22.3881	21.686	21.9649	21.5252	22.0797
Utp14b	-1.06475	down	0.994476	0.0935882	20.1093	20.0098	20.0117	19.7546	17.3056	19.1689	19.7171	19.4349
Rraga	-0.46209	down	1.35328	0.0936031	22.546	22.2979	22.426	22.1046	22.0757	21.8963	21.4367	22.1176
Prpf18	-0.33301	down	1.74213	0.0936416	21.6855	21.5659	21.6327	21.3629	21.0188	21.3663	21.3017	21.2282
Snapc1	-1.42322	down	0.941629	0.0938423	19.9564	20.1175	18.4284	17.3446	18.6801	16.8332	17.3933	17.2474
Htatsf1	-0.325367	down	1.77502	0.0939521	22.4202	22.5557	22.4314	22.4474	22.1515	22.0262	21.9773	22.3984
Rpl13a	-0.472425	down	1.33024	0.0939537	24.7881	24.5277	24.6755	24.824	23.763	24.3911	24.181	24.5905
Plekho2	-0.68371	down	1.12122	0.0941403	22.6101	22.1547	22.758	23.1651	22.6459	21.7715	21.5221	22.0135
Cks2	-0.520008	down	1.26002	0.0942681	21.574	21.4742	21.6714	21.655	21.5166	21.0346	20.5041	21.2393
Skic8	-0.2621	down	2.3007	0.0943982	23.3055	23.2972	23.4434	23.3188	23.1881	22.9636	23.0331	23.1317
Sp3	-0.237819	down	2.69132	0.0944708	21.83	21.7958	21.7829	21.8585	21.4707	21.6734	21.6078	21.5639
Stx5	-0.512154	down	1.26902	0.0945435	20.9786	21.3858	21.8978	21.3356	21.1469	20.667	20.8265	20.9087
Trim56	-0.363336	down	1.59252	0.0948672	19.9804	19.7951	20.3344	20.1055	19.6393	19.6696	19.6207	19.8325
Bltp2	-1.40595	down	0.937581	0.0954728	21.588	21.2897	20.2287	21.2871	20.5307	17.6145	20.5886	20.0359
Tsc22d2	-0.420754	down	1.42167	0.0954847	17.9719	18.4144	18.3753	18.1737	18.0927	17.8026	17.8552	17.5018
Hmgcl	-0.41834	down	1.42329	0.0958439	22.2462	22.4168	22.3912	21.961	22.1412	21.6648	21.636	21.8999
Crcp	-0.982847	down	1.00123	0.0960092	19.2258	19.4632	19.7124	19.566	19.2149	19.3076	17.178	18.3356
Bola2	-0.284727	down	2.03194	0.0964427	26.1015	25.9876	26.0756	25.8862	25.8021	25.7483	25.5591	25.8025
Get1	-1.19349	down	0.960093	0.0965187	19.7846	19.9108	19.9212	20.1273	19.4813	17.6247	17.7227	20.1413
Parp1	-0.346357	down	1.64557	0.0968232	24.2301	24.3062	24.2678	24.0762	23.8761	23.5912	24.0664	23.9613
Cd36	-0.685361	down	1.10176	0.0973675	23.4288	23.3238	23.5929	23.4584	22.8258	23.195	21.8431	23.1985
Pik3r1	-0.34695	down	1.63176	0.0974018	19.841	20.0105	20.09	19.8249	19.6211	19.834	19.3769	19.5466
Tfg	-0.370936	down	1.54318	0.0974951	21.9189	21.7243	21.7116	21.8516	21.3539	21.7536	21.4309	21.1842
Fbxw11	-0.947326	down	1.00352	0.097569	20.6665	20.1566	20.5323	20.5644	19.8748	19.6992	18.1802	20.3763
Pag1	-0.321084	down	1.75011	0.0985622	19.4625	19.7	19.5521	19.3738	19.2898	19.0336	19.3429	19.1378
Irgm1	-0.396335	down	1.45433	0.0988992	19.6718	19.6887	19.758	19.8001	19.289	18.9455	19.5611	19.5376
Hnrnph3	-1.43445	down	0.921504	0.0989737	21.6816	21.2667	21.5402	21.2583	20.602	21.0378	17.6659	20.7034
Gse1	-0.279746	down	2.03705	0.0994711	21.6335	21.5449	21.5368	21.5737	21.2762	21.1545	21.4896	21.2496
Ube2q1	-0.36323	down	1.55197	0.0999399	21.721	21.6013	21.6932	21.2583	21.1122	21.3987	21.1123	21.1976

## Sheet: PU.1-OE vs EMPTY
Proteins differentially regulated between PU.1-OE vs. Empty
Genes	Log2FC	Regulation	-Log10P	Q value	EMPTY_1	EMPTY_2	EMPTY_3	EMPTY_4	SPI1OE_1	SPI1OE_2	SPI1OE_3	SPI1OE_4
Pdcd4	1.18695	up	2.69234	0.00589862	17.6057	17.4034	18.3018	17.4225	18.63	18.9048	19.0511	18.8955
Hmgn1	1.24959	up	2.64944	0.00592593	18.6419	18.8902	18.9044	19.2371	20.4203	20.1159	19.5896	20.5463
Ociad1	0.512017	up	3.70837	0.00594444	22.3767	22.3059	22.57	22.5071	22.9049	22.9974	22.9325	22.9729
Cln6	0.707962	up	3.50613	0.00595349	19.7291	19.5942	19.9284	19.713	20.4768	20.353	20.6244	20.3424
Sfxn2	0.47169	up	4.09122	0.0059944	20.507	20.5495	20.4541	20.4366	20.9249	20.8907	21.0842	20.9342
Ssr3	0.898951	up	3.04457	0.00600939	21.7194	22.3246	22.3289	22.1172	23.0055	22.9284	23.0457	23.1062
Mfsd10	0.594533	up	3.2616	0.00601124	22.8232	22.7018	22.9935	22.8942	23.4333	23.4001	23.6297	23.3277
Ankrd55	1.43332	up	2.14453	0.00603297	15.9825	15.9479	15.8491	15.4492	17.7491	17.4629	17.5034	16.2465
Mvp	0.718502	up	3.48329	0.00603774	21.7118	21.9658	22.0698	22.0641	22.5501	22.6527	22.6866	22.7962
Dhrs1	0.586753	up	3.30335	0.0060452	21.2788	20.9402	21.2559	21.2373	21.8063	21.6819	21.8287	21.7423
Sp100	1.5907	up	2.11331	0.00606232	16.3404	17.6605	17.7831	16.5017	18.4451	18.6139	18.5052	19.0844
Acadsb	0.541615	up	3.50912	0.0060831	20.8458	20.5712	20.7791	20.6957	21.3396	21.3376	21.1828	21.1982
Naga	1.61382	up	2.47703	0.00609524	18.0913	17.5636	17.6658	18.857	19.519	19.9249	19.9691	19.2201
Bckdk	0.474272	up	4.09672	0.00609687	20.421	20.4839	20.4162	20.4633	20.9938	20.9462	20.9602	20.7813
Eef2k	0.687898	up	2.96076	0.00611429	20.0264	20.0825	19.6959	20.1939	20.7819	20.7567	20.6275	20.5842
Bcap31	0.706649	up	3.48643	0.00611872	23.8275	23.9802	24.019	24.1516	24.5156	24.7208	24.8519	24.7164
Psme2	0.558764	up	4.35665	0.0061244	23.7556	23.8756	23.9162	23.8347	24.3121	24.4287	24.3728	24.5035
Nrp1	0.644602	up	3.10034	0.00613181	21.1955	21.3005	21.4387	21.4416	21.9336	21.9279	22.2373	21.8559
Gga3	0.76744	up	3.30379	0.00614679	19.4132	19.3931	19.3742	19.5147	20.2048	19.964	20.1155	20.4805
Tars2	0.64082	up	3.17234	0.00615294	21.1323	21.3424	21.536	21.472	22.1185	22.0435	21.9741	21.9099
Limd2	0.781397	up	3.32873	0.00615385	21.1782	21.343	21.5179	21.5299	22.1395	22.1762	22.3774	22.0015
Sh3glb1	0.480638	up	4.14817	0.00617109	21.7936	21.712	21.9034	21.8796	22.2576	22.3522	22.2656	22.3358
Ttyh2	2.64347	up	1.95417	0.00618497	17.4506	17.3948	20.4709	17.9257	21.0184	20.968	20.8793	20.9502
Sppl2a	0.935911	up	2.55994	0.00618935	19.35	19.7364	19.9834	19.8622	20.4976	20.4939	21.0595	20.6246
Commd9	0.617307	up	3.2307	0.0062029	20.8333	20.517	20.816	20.8222	21.4056	21.2403	21.4898	21.3221
Man2a2	0.630497	up	3.21381	0.00620772	17.6363	18.0272	17.8538	18.03	18.4734	18.5864	18.5202	18.4894
Sash3	1.31813	up	2.64099	0.00621359	21.1449	21.9852	21.6006	20.799	22.6901	22.7424	22.6669	22.703
Isoc2a	0.851941	up	2.65492	0.00622093	19.1201	19.6836	19.3555	19.1632	20.2393	20.2222	19.8819	20.3867
Jade3	0.586881	up	3.40178	0.00622619	21.4005	21.4766	21.3493	21.6139	22.1208	22.0496	21.878	22.1395
Ptprj	1.41743	up	2.20923	0.00625731	18.4459	18.5309	18.5852	19.5552	20.3208	20.1075	20.7178	19.6409
Rcn1	0.438653	up	4.40319	0.0062623	19.2808	19.3075	19.3752	19.3918	19.7729	19.7368	19.8672	19.733
Gng2	1.08685	up	2.83267	0.00627451	21.0823	20.9954	21.1232	20.8877	22.1783	22.4332	21.5636	22.261
Itih4	0.604076	up	3.3251	0.00628228	19.6862	19.9883	19.8493	19.7038	20.2892	20.3869	20.4241	20.5438
Sfr1	0.680605	up	3.04816	0.0063012	19.2395	19.2785	19.5686	19.1549	19.8435	20.1613	19.9468	20.0123
Unc93b1	0.714656	up	3.54767	0.00630542	20.51	20.6023	20.9361	20.6781	21.4564	21.3346	21.3985	21.3957
Pkn1	0.561006	up	4.40414	0.00633663	22.6573	22.6261	22.5068	22.6469	23.159	23.2291	23.2295	23.0635
Rpl21	0.668553	up	3.62886	0.00634545	25.0454	25.1372	25.3828	25.2151	25.7462	25.8502	25.9757	25.8826
Ralb	0.61874	up	3.1073	0.00634783	21.712	22.0731	22.072	21.8882	22.5151	22.5509	22.4642	22.6899
Rest	0.82667	up	2.72635	0.00635866	17.4694	17.7949	17.2698	17.3364	18.2692	18.2921	18.0525	18.5633
Clec10a	1.43488	up	2.59184	0.00636816	17.5711	17.4845	18.4558	17.7972	18.7119	19.346	19.4322	19.5581
Eif4e	0.621645	up	3.55186	0.00637037	24.2863	24.4442	24.5478	24.4576	25.104	25.1816	24.8892	25.0476
Pura	0.621901	up	3.26264	0.00637805	21.8293	22.0674	22.0755	22.1288	22.7082	22.724	22.4527	22.7037
Ipo5	0.593936	up	3.69954	0.00639405	24.1643	24.3282	24.3342	24.2871	24.8365	24.9136	24.7213	25.018
Hnrnpu	0.513116	up	3.88762	0.00639755	26.6273	26.7285	26.8709	26.8345	27.2146	27.2924	27.3122	27.2944
Fahd2	3.54556	up	2.20642	0.0064	18.2359	19.0067	19.1917	19.2172	23.3896	23.259	19.9735	23.2116
Mtco2	0.88213	up	2.77902	0.00641958	21.6708	21.8336	22.1249	22.0242	22.5733	22.6364	23.1451	22.8273
Etfa	0.545932	up	3.70988	0.00642271	23.1568	23.0111	23.1547	23.2842	23.6772	23.8034	23.6201	23.6899
Hnrnpl	0.525356	up	4.7828	0.00643216	25.3754	25.3377	25.4604	25.5009	25.9368	25.9867	25.8949	25.9575
Bcat2	0.52931	up	3.77869	0.00643692	22.715	22.6482	22.759	22.9371	23.2968	23.2884	23.2566	23.3346
Chmp4b	0.570923	up	3.73129	0.00644211	22.8004	22.9243	22.9332	23.0574	23.4052	23.5857	23.4344	23.5737
Apobec1	0.643325	up	3.19768	0.00645679	19.2216	19.2958	19.5007	19.6504	20.0811	20.0288	20.0969	20.035
Nptn	0.581432	up	3.50752	0.00646349	22.9955	23.2376	22.9888	22.9155	23.7162	23.6026	23.552	23.5924
Ptbp3	0.787194	up	3.37417	0.00646465	21.824	21.7573	22.0593	21.911	22.7784	22.7675	22.4009	22.7535
Isg15	2.60163	up	2.11635	0.00646617	18.0403	17.1128	17.6065	17.5911	20.799	20.8207	18.2904	20.8472
Eogt	0.488914	up	4.18072	0.00648408	20.7555	20.717	20.7575	20.6899	21.2513	21.1031	21.1938	21.3273
Rpl10a	0.5921	up	3.8346	0.00649393	26.102	26.0765	26.3172	26.0745	26.6724	26.6708	26.8234	26.7721
Gid8	0.872084	up	3.18379	0.00649746	21.6917	21.6722	22.1446	22.1404	22.8033	22.7146	22.8009	22.8185
Ppp1r8	0.536316	up	3.78545	0.00650479	22.8115	22.9543	22.8773	23.095	23.447	23.4259	23.5191	23.4913
Rigi	1.90474	up	2.14633	0.00650667	18.9966	17.0057	18.826	18.8134	20.2194	20.425	20.4679	20.1483
Dck	0.555251	up	3.84528	0.00651064	21.6119	21.7088	21.7379	21.7114	22.3098	22.3779	22.1163	22.187
Rin3	0.644498	up	3.51897	0.00651562	19.9803	19.7984	20.0253	20.1711	20.7253	20.5411	20.6759	20.6108
Arhgdib	0.822696	up	2.75822	0.00651713	24.3487	24.9157	24.9223	24.8223	25.761	25.5912	25.4234	25.5242
Tomm34	0.637003	up	3.6058	0.00652033	22.2793	22.3445	22.5027	22.6202	23.0645	22.9982	23.0936	23.1385
C5ar1	0.680599	up	3.19606	0.00652921	19.3878	19.7153	19.7744	19.6103	20.2658	20.408	20.3912	20.1452
Sacs	1.42722	up	2.61785	0.00653061	22.6354	23.1671	23.6423	23.1019	24.9297	24.8146	24.0615	24.4499
Tlr2	1.01119	up	2.51147	0.0065375	20.5343	20.8099	20.1811	19.9367	21.3681	21.3826	21.161	21.595
Plscr3	2.44139	up	2.14032	0.00653992	17.9	18.3775	20.3254	17.6397	21.0965	20.9354	21.1566	20.8196
Aldh1l2	0.492846	up	4.91945	0.00654054	20.9682	21.041	21.0783	21.0611	21.4829	21.4779	21.5794	21.5799
Atad3	0.598166	up	3.53871	0.00655172	23.2156	23.165	23.2773	23.3643	23.7462	23.8326	24.0481	23.7881
Aldh2	0.554464	up	3.63762	0.00655799	23.9922	24.2407	24.2065	24.2298	24.6381	24.8104	24.675	24.7635
Commd1	0.651744	up	3.88001	0.0065641	18.8894	19.0248	19.0358	19.0295	19.5648	19.662	19.5314	19.8284
Zbtb7b	0.904418	up	2.82926	0.00656489	19.7039	19.4988	20.1957	19.9486	20.7501	20.9115	20.6924	20.6107
Pald1	0.772614	up	3.27676	0.00657014	20.563	20.4139	20.5697	20.4647	21.55	21.1368	21.3443	21.0707
Coro1a	0.464973	up	4.57969	0.00657239	26.682	26.7265	26.7811	26.8272	27.166	27.2857	27.2253	27.1997
Aim2	0.78709	up	3.12521	0.00657377	19.8153	20.3099	19.9289	19.7905	20.7382	20.7623	20.6615	20.8309
Tmem59	1.07482	up	2.45494	0.00657862	18.5278	18.2137	17.8799	18.3475	19.5463	18.7619	19.5176	19.4424
Usp18	1.20269	up	2.46537	0.00658065	17.6597	16.8731	17.9307	17.1935	18.7527	18.6162	18.7721	18.3268
Elp5	0.519912	up	3.92697	0.006589	20.4848	20.3237	20.4859	20.5273	21.0275	20.9497	20.8793	21.0448
Recql5	0.98925	up	2.71776	0.00659004	23.6045	23.5129	24.0952	23.9483	25.0845	24.602	24.8939	24.5375
Dpp7	0.659745	up	3.4814	0.00659289	21.4885	21.755	21.846	21.8043	22.4939	22.3509	22.3042	22.3839
Alg5	0.686172	up	3.19855	0.00659722	21.3342	21.7327	21.607	21.8148	22.3038	22.3309	22.3179	22.2807
Swap70	0.770958	up	3.16761	0.00660082	22.0501	22.2141	22.3301	22.2157	23.2517	23.0202	22.8366	22.7853
Rps5	0.669562	up	3.29338	0.00660432	26.6108	26.5357	26.9295	26.8365	27.4569	27.3606	27.4548	27.3185
Sgpp1	0.591407	up	3.4795	0.00661039	20.4078	20.3814	20.6672	20.6619	21.1664	21.0843	21.0882	21.1449
Arid1a	1.11022	up	2.59912	0.00661538	21.7053	22.0169	22.0131	21.3746	23.2629	22.5557	23.0471	22.6851
Dhcr7	0.886045	up	2.73373	0.00661695	19.0285	18.8635	19.3207	19.2554	20.1194	19.7287	20.3085	19.8556
Ncf4	0.601023	up	3.4684	0.00663123	20.6722	20.718	20.929	20.5942	21.3418	21.2697	21.4404	21.2656
Rbfa	0.532274	up	3.84002	0.00663192	20.5987	20.5452	20.6913	20.7384	21.0656	21.2231	21.1449	21.269
Polr2e	0.73943	up	3.01798	0.00663946	22.2027	22.1607	22.6057	22.4087	23.223	23.0187	23.168	22.9258
Cox5a	0.672859	up	3.38439	0.00664093	23.5197	23.4855	23.6299	23.6199	24.056	24.1597	24.4715	24.2593
Dpm1	0.827556	up	3.01102	0.00664542	20.5938	20.2572	20.8953	20.7003	21.5228	21.4203	21.3544	21.4593
Stag2	0.723747	up	3.13282	0.00665217	23.2912	23.3991	23.5863	23.6474	24.0026	24.1932	24.3901	24.2331
Rasa4	0.733399	up	2.98597	0.00665359	18.9812	19.0679	19.2704	18.9607	19.7304	19.7291	20.1033	19.651
Ifi207	0.800652	up	3.1117	0.0066556	21.5393	21.3086	21.6202	21.649	22.1923	22.1181	22.4929	22.5163
Snap23	0.535162	up	3.89894	0.00666212	22.2016	22.1731	22.4087	22.3631	22.7745	22.826	22.8676	22.819
Csad	1.59822	up	2.3394	0.00666667	18.0007	19.306	19.3649	19.5784	20.6014	20.8335	20.5905	20.6175
Tap1	2.01289	up	2.24564	0.006672	18.2922	16.8965	18.0448	18.0683	18.8084	19.9253	20.4745	20.1452
Fkbp8	0.79922	up	2.84746	0.00667541	21.957	21.9283	22.1148	22.1454	23.0562	23.0677	22.6649	22.5537
Timm17a	0.63673	up	3.43225	0.00667636	22.0134	22.1631	22.3241	22.1699	22.848	22.9174	22.6281	22.824
Zfp850	0.622241	up	3.02023	0.006677	23.831	24.0381	24.0536	23.9927	24.6338	24.7625	24.3437	24.6644
Itga6	0.824395	up	2.84219	0.00668493	19.636	19.9768	19.6724	20.1895	20.7167	20.6764	20.5221	20.857
Casp6	0.800244	up	2.84742	0.00669737	20.875	21.2161	21.3029	21.0504	22.196	21.8465	21.6767	21.9262
Ppic	0.787409	up	2.99139	0.00670073	21.4468	21.853	21.7628	21.337	22.2481	22.4337	22.401	22.4665
Atp5if1	0.620028	up	4.06318	0.00670157	25.239	25.4546	25.5528	25.4264	26.0177	26.0624	26.0208	26.052
Rpl37	0.561032	up	3.27863	0.00671169	23.6232	23.7823	23.6272	23.741	24.4171	24.0896	24.1834	24.3278
Hpgds	0.769612	up	2.91055	0.00671947	20.592	20.4211	20.7448	20.5467	21.6323	21.35	21.0614	21.3393
Srp14	0.926363	up	2.85491	0.00672581	20.2236	20.3455	20.2717	20.6061	21.1078	21.4375	20.9975	21.6096
Dusp22	0.561879	up	4.09233	0.0067395	19.7121	19.6042	19.5	19.5193	20.2071	20.1205	20.0589	20.1965
Sirpa	0.68619	up	3.28007	0.00675	23.513	23.6524	23.9463	23.6117	24.2627	24.4338	24.4337	24.3379
Iscu	0.795003	up	2.62888	0.00676267	23.1614	23.611	23.8548	23.5897	24.1739	24.4548	24.3354	24.4329
Deptor	0.645681	up	2.96208	0.0067644	18.6933	18.8224	18.9721	18.9466	19.2878	19.604	19.6908	19.4346
Acaa1a	0.653214	up	3.58187	0.00676793	23.9443	24.107	23.9566	24.2254	24.6097	24.8045	24.8025	24.6295
Arhgap15	1.04383	up	2.94727	0.00677249	17.324	17.8919	18.0327	18.0003	18.6669	18.9744	18.8427	18.9403
Naaa	0.632414	up	3.03308	0.00678075	20.5311	21.0235	20.7451	20.829	21.3457	21.4309	21.435	21.4467
Slc8a1	1.3621	up	2.50115	0.00679661	16.9357	17.92	18.0409	18.2072	19.1713	19.1115	19.1083	19.1612
Inpp5d	0.534169	up	3.45691	0.0068	23.025	23.0661	23.1551	23.2082	23.5784	23.7128	23.7827	23.5171
Dpm3	0.58112	up	4.36497	0.00680851	22.2765	22.3707	22.5061	22.4548	23.0321	22.9411	22.9478	23.0115
Oas2	1.34821	up	2.15602	0.0068172	18.0273	18.0173	16.7656	18.1593	19.1514	19.1443	18.8692	19.1974
Tsc22d2	0.816654	up	2.5823	0.00681794	17.77	18.2283	18.3628	18.1837	18.9732	19.0177	18.6611	19.1593
Dhx58	1.60519	up	2.39294	0.00682553	18.5472	18.3415	17.1575	17.3754	19.6389	19.4348	19.5285	19.2402
Slc25a13	0.668682	up	2.93058	0.00683558	21.8677	21.5644	21.9408	21.8083	22.3442	22.3491	22.6946	22.468
Prdx2	0.59136	up	3.16943	0.00683598	24.4302	24.5702	24.7633	24.5076	25.2359	25.1426	25.0003	25.2581
Dnajb6	0.668702	up	3.84927	0.00684492	22.876	22.6928	22.7922	23.0388	23.5233	23.5091	23.5887	23.4535
Ccdc86	0.688383	up	2.85189	0.00685411	20.8292	21.2105	21.2873	20.9148	21.8412	21.7104	21.6158	21.828
Pdha1	0.730589	up	2.75375	0.00687234	23.9252	24.374	24.5073	24.2288	24.9391	25.09	24.8558	25.0729
Ssr4	0.665356	up	3.87232	0.00688172	23.8485	23.9163	24.1666	24.0883	24.6155	24.7106	24.7035	24.6516
Fmn1	0.587372	up	3.94931	0.00694372	19.9005	19.909	19.6988	19.9386	20.4193	20.5545	20.3862	20.4364
Rtcb	0.73342	up	3.60452	0.00695652	22.517	22.6847	22.6402	22.6074	23.4245	23.2526	23.1551	23.5508
Fh	0.663514	up	3.90382	0.00699454	24.4607	24.6643	24.6694	24.7714	25.3365	25.3543	25.188	25.341
Znrd2	0.938025	up	2.90519	0.00700437	20.2786	20.2049	20.7145	20.3039	21.6215	21.2679	21.053	21.3117
Cd48	0.67082	up	3.98979	0.00702273	20.9119	20.9091	20.8342	21.098	21.5282	21.6047	21.7464	21.5572
Arf4	0.978221	up	2.85645	0.00703509	21.0486	21.4619	21.865	21.4237	22.5545	22.4521	22.4036	22.3018
Ckb	3.06769	up	2.16041	0.00706608	17.8446	20.7785	17.452	18.0069	21.602	21.5654	21.5392	21.6463
Gns	0.657744	up	4.06454	0.00710345	21.6308	21.5924	21.6726	21.8207	22.1904	22.4087	22.3612	22.3872
Hspe1	1.05772	up	2.99529	0.00711111	26.0966	26.0085	26.4697	26.2577	27.5077	27.3365	26.8411	27.378
Xrn1	0.572889	up	3.18628	0.0071202	20.1842	20.4086	20.1236	20.1778	20.8946	20.8174	20.6159	20.8578
Surf6	0.888657	up	2.99276	0.00712889	20.5394	21.0738	20.5819	20.9001	21.5766	21.8361	21.497	21.7401
Ndufa4	0.618584	up	3.00991	0.00713846	22.5836	22.941	22.9924	22.9895	23.5096	23.4761	23.5732	23.4219
Parp9	0.852774	up	3.3902	0.00714451	19.9539	19.6829	20.0482	20.0868	20.6702	20.9275	20.9391	20.6461
Acsf3	1.0581	up	2.99596	0.00715084	18.5943	18.3096	18.9044	18.39	19.4177	19.6563	19.9236	19.4331
Igfbp4	0.786847	up	3.56725	0.00718605	19.6922	19.5328	19.5789	19.2345	20.226	20.265	20.3073	20.3876
Hexb	0.557608	up	3.24167	0.00719593	21.9794	22.2544	22.3512	22.2219	22.8038	22.803	22.7502	22.6801
Tnfaip8l2	0.530836	up	3.39161	0.00721429	21.2742	21.4973	21.4497	21.2342	21.8364	21.9634	21.8197	21.9593
Lrch1	0.765166	up	3.63936	0.00722807	18.4394	18.3742	18.714	18.4541	19.2713	19.2017	19.1387	19.4306
Jagn1	0.5223	up	3.3757	0.00725373	20.4245	20.356	20.6138	20.5625	20.9292	20.966	21.0171	21.1338
Emd	0.77162	up	3.62325	0.00727059	22.1222	22.3007	22.2517	22.2627	22.8116	23.1755	23.1473	22.8894
Acadl	0.570875	up	3.12661	0.00727182	22.9617	23.2691	23.2628	23.1305	23.78	23.7806	23.5627	23.7844
Fancf	0.894614	up	2.39312	0.00729	17.2687	16.9664	16.472	17.1236	17.8592	18.1122	17.782	17.6558
Tma7	0.584723	up	3.04389	0.00730392	22.7149	22.9942	22.7943	22.6339	23.4341	23.307	23.2421	23.4931
H6pd	0.62289	up	2.93965	0.00730827	22.8073	23.0953	22.8747	23.2263	23.62	23.4979	23.7098	23.6676
Trim56	0.599034	up	2.98853	0.00732187	19.4946	19.2886	19.6182	19.4292	20.0276	20.1094	20.2211	19.8687
Camk1d	0.641863	up	2.8788	0.00732663	20.2471	20.4682	20.4888	20.4011	20.8135	21.0558	21.2977	21.0057
Mtg1	0.563294	up	3.13763	0.0073399	19.3385	19.3639	19.3327	19.5611	19.9874	19.8145	20.1452	19.9023
App	0.555049	up	3.21827	0.00734509	22.4838	22.4487	22.3765	22.5472	22.8814	23.1113	23.1875	22.8963
Rnf13	1.2663	up	2.10361	0.00737624	17.9106	19.083	19.2149	19.1896	20.1097	20.3342	20.0426	19.9769
Bag1	0.699724	up	2.70287	0.00739454	19.5629	19.9638	19.9008	19.7892	20.3306	20.5168	20.3846	20.7835
Thyn1	0.644894	up	4.39607	0.00742484	20.7337	20.8641	20.9902	20.9049	21.509	21.4978	21.4667	21.599
Ndufa9	0.598892	up	2.98352	0.00744254	21.7781	21.722	22.0308	21.9546	22.4236	22.4179	22.6776	22.362
Irag2	0.840352	up	3.47466	0.00744578	19.622	20.0699	19.9161	19.8429	20.5129	20.7524	20.7183	20.8287
Acad8	0.47023	up	3.69224	0.0074686	20.8173	20.6776	20.7525	20.744	21.1269	21.1314	21.3068	21.3072
Commd4	0.737887	up	3.92974	0.00747368	20.2279	20.3991	20.4161	20.3945	21.1236	21.2342	20.8977	21.1336
Adar	1.11989	up	2.16596	0.00748668	20.4023	21.6381	21.1041	20.7056	22.2393	22.1496	21.8902	22.0505
P2rx7	0.849444	up	3.45837	0.00749091	20.9617	20.6582	20.9601	21.0443	21.6709	21.6836	21.997	21.6705
Rhog	0.956414	up	4.33604	0.0075	22.0081	22.0544	21.9953	22.3676	23.1328	23.0261	23.0743	23.0177
Selenot	0.590145	up	3.00856	0.00750485	21.1937	20.7901	21.0858	21.2065	21.6499	21.6107	21.699	21.677
Arhgap21	1.30655	up	2.04943	0.00751313	20.3162	20.8242	20.0146	19.2813	21.4338	21.3343	21.1661	21.7283
Pcnp	0.448358	up	3.9262	0.00752311	22.8893	23.0184	23.1056	23.026	23.5174	23.4398	23.4721	23.4034
Tmem176b	2.7629	up	2.48065	0.00752318	19.238	18.4897	19.4694	16.9167	21.1197	21.266	21.6124	21.1673
Fcer1g	0.585499	up	4.6818	0.00753659	21.8396	21.9953	22.02	22.0495	22.5649	22.5338	22.6003	22.5473
Bin2	0.444556	up	3.90915	0.00754916	23.6557	23.6272	23.7869	23.8009	24.1137	24.1735	24.2259	24.1359
Apbb1ip	0.478193	up	3.59803	0.00756731	21.8902	22.0849	21.9009	22.0556	22.4803	22.5488	22.4354	22.3797
Gpr108	1.27493	up	2.06675	0.00758554	17.4652	17.8009	18.9158	17.6828	19.42	19.2621	19.0669	19.2153
Rnf213	0.753589	up	3.88238	0.00762416	22.7331	22.7061	22.4402	22.6177	23.2121	23.4013	23.4616	23.4366
Fgd2	0.65506	up	4.30264	0.00763871	19.7707	19.5118	19.6679	19.7467	20.283	20.2995	20.3985	20.3363
Cybb	0.870152	up	2.35447	0.00767849	21.6709	22.1263	22.0246	21.8916	22.6861	22.5215	23.2946	22.6919
Commd6	2.01943	up	1.86068	0.00771496	16.038	17.1502	18.6383	16.3608	19.3138	18.9008	18.9589	19.0915
Ptpn6	0.527043	up	3.25342	0.00773333	25.1054	24.9696	25.1646	25.1452	25.4945	25.6822	25.7799	25.5364
Adgre1	1.05102	up	4.21126	0.00776471	21.0876	21.1564	21.3603	21.5057	22.2396	22.3566	22.446	22.2719
Nfrkb	0.905589	up	3.95327	0.00778761	17.1323	17.3181	17.0164	17.1043	17.8152	18.1152	18.1702	18.0928
Rtkn	1.19886	up	3.12322	0.0078209	17.0757	17.0056	16.8761	16.7316	17.7556	18.5679	18.2043	17.9567
Hnrnpdl	0.650304	up	4.312	0.00782278	22.4765	22.423	22.4237	22.6164	23.0682	23.2239	23.0528	23.1959
Naa15	0.588921	up	4.89435	0.00783448	23.4163	23.3588	23.4564	23.4627	23.9676	23.9333	24.1043	24.0447
Ctsh	0.94208	up	3.89754	0.00785714	18.5939	19.0361	18.8004	18.8736	19.9321	19.748	19.726	19.6661
Rcsd1	0.750923	up	5.44196	0.00785714	20.6839	20.6782	20.7992	20.6935	21.4887	21.5579	21.4054	21.4066
Abca9	1.44897	up	2.9463	0.0078797	18.2486	17.5571	17.9327	17.7355	19.2467	19.0889	19.9023	19.032
Gdi1	0.720073	up	4.05999	0.00788889	20.1502	19.9109	19.9259	20.1584	20.8632	20.6981	20.7375	20.7267
Fcgr1	1.06692	up	3.88958	0.00791753	19.769	19.9919	20.2471	19.7868	20.8905	21.0792	20.9749	21.1179
Lgals9	0.835675	up	3.58558	0.00792308	19.5888	19.1593	19.3281	19.2752	20.0797	20.1924	20.3379	20.0842
Snx7	0.959738	up	3.415	0.00794203	20.8023	20.7606	21.0346	20.5226	21.951	21.7233	21.7471	21.5377
Atp5f1e	0.87156	up	3.78758	0.00796825	22.4949	22.5764	22.5093	22.5146	23.6531	23.2369	23.2208	23.4706
Cyba	0.883682	up	4.07689	0.008	22.5095	22.3764	22.664	22.7019	23.4439	23.3285	23.6027	23.4115
Vamp4	0.927417	up	3.59678	0.008	19.5544	19.1731	19.1304	19.4262	20.288	20.2458	20.0743	20.3858
Xaf1	1.22841	up	3.07939	0.008	18.4155	18.2565	17.7038	17.701	19.047	19.3209	19.2485	19.374
Scarb2	0.79026	up	4.06952	0.008032	20.5791	20.6557	20.767	20.7084	21.3607	21.432	21.6872	21.3914
Ctsc	1.22936	up	3.94653	0.00804878	21.5555	21.8675	21.5897	21.7129	22.9985	23.0611	22.556	23.0275
Dock8	0.610217	up	4.99536	0.00806154	21.8461	21.8112	21.937	21.7949	22.4391	22.4001	22.5493	22.4415
Cybc1	0.851685	up	4.18658	0.00807339	20.5766	20.6502	20.9072	20.651	21.4192	21.6404	21.5353	21.5969
Snx3	0.793224	up	4.73013	0.00808421	23.7365	23.7532	23.9632	23.8808	24.704	24.6119	24.5329	24.6578
Hdac2	0.865439	up	2.33218	0.00809217	23.1477	23.5102	22.9023	23.5778	23.8431	24.4109	24.2102	24.1356
Ripor1	0.488931	up	3.43612	0.00811085	19.3664	19.3029	19.3867	19.4141	19.742	19.9263	20.0009	19.7567
Neu1	0.707265	up	4.1475	0.00811429	21.4764	21.5161	21.7252	21.7615	22.3516	22.305	22.3478	22.3039
Psmb10	0.826543	up	4.45153	0.00811765	19.4852	19.5108	19.6876	19.735	20.3087	20.4359	20.4961	20.4841
Pml	0.723388	up	2.56792	0.00812178	19.2382	18.9239	18.756	19.1164	19.5164	19.8958	19.5977	19.918
Oas1a	2.95074	up	2.57855	0.00812403	18.7052	19.8513	17.7633	17.155	20.9999	21.4639	21.495	21.3189
Coro1b	0.456383	up	3.70561	0.00812963	23.2478	23.197	23.2557	23.4178	23.6832	23.7208	23.8237	23.7162
B2m	0.60495	up	2.88352	0.00814085	22.1594	22.1098	22.2597	22.3247	22.6616	22.8245	22.7027	23.0847
Itch	0.807388	up	2.41377	0.00814849	19.9781	19.9597	20.3874	19.9652	21.0281	20.4998	21.1553	20.8367
Arl6ip1	0.620119	up	5.15353	0.0081626	22.7887	22.7718	22.792	22.9082	23.4293	23.3931	23.5206	23.3982
Aldoc	0.805302	up	4.702	0.00817021	22.9007	23.0069	23.1158	23.0816	23.8618	23.8952	23.6923	23.8768
Hsp90b1	0.508048	up	3.31878	0.00818648	26.0834	26.1821	26.3811	26.2618	26.7199	26.8387	26.6476	26.7344
Slc12a6	0.845782	up	4.37799	0.00819802	18.5433	18.3967	18.5213	18.7043	19.4249	19.4244	19.4574	19.2422
Pf4	1.05614	up	3.71276	0.0082243	19.2108	18.9148	19.0572	19.1276	20.2607	20.1077	20.3445	19.8221
Itga4	0.899985	up	4.7354	0.00825	21.784	21.7847	22.0101	21.8472	22.6183	22.8602	22.7922	22.7553
Irf2	0.772864	up	4.8825	0.00825806	19.8364	19.9473	20.114	19.9903	20.7567	20.7228	20.7862	20.7137
Slc9a7	0.835732	up	2.36507	0.0082746	17.7314	17.8316	17.9773	17.4372	18.459	18.3734	19.0225	18.4654
Bst2	2.13416	up	3.0277	0.00828	18.78	17.7598	18.9318	19.2759	20.751	20.976	20.4666	21.0906
Ftl1	0.486137	up	3.44624	0.00829358	22.1756	22.3729	22.297	22.3107	22.6157	22.823	22.8337	22.8282
Lipe	0.902812	up	4.35241	0.00834783	18.6587	18.6257	18.8525	18.5695	19.4296	19.7066	19.5412	19.6403
Aif1	2.1143	up	3.32644	0.00835443	17.7478	17.3625	17.9682	18.7789	20.1492	20.2276	19.8816	20.0562
Lmnb1	0.533989	up	3.1521	0.00835616	24.3348	24.5391	24.5151	24.4652	24.8833	25.0509	24.8836	25.1724
Rnf149	0.715839	up	4.86948	0.00838095	20.3384	20.48	20.3857	20.4507	21.1794	21.0352	21.2309	21.0727
Ptpn18	0.73819	up	4.44004	0.00843697	23.4016	23.4615	23.6395	23.5443	24.3597	24.215	24.2734	24.1516
Itih2	1.01421	up	4.06219	0.00843956	19.2477	19.2014	19.0352	18.989	20.2959	20.0455	19.9244	20.2644
Trps1	0.669874	up	5.2193	0.00846154	19.4596	19.3201	19.4882	19.4958	20.0906	20.1261	20.1569	20.0695
Ifi35	0.971161	up	3.71245	0.00850847	19.0427	19.1319	19.5328	19.1784	20.3157	20.1943	20.0525	20.2079
Git2	0.435788	up	3.89362	0.00850909	21.5568	21.4548	21.6416	21.5616	22.0572	21.9019	22.0068	21.9921
Samd4a	0.846512	up	4.57822	0.00853333	18.3646	18.3438	18.4691	18.4822	19.0691	19.3121	19.3519	19.3125
Irgm1	0.902094	up	3.87581	0.0085812	19.3403	19.3259	19.2934	19.5814	20.0811	20.2944	20.4769	20.2969
Tk1	0.595668	up	2.87686	0.00858824	22.1237	22.5471	22.1045	22.259	22.9214	22.84	22.8628	22.7929
H2-K1	1.17355	up	4.0534	0.00868421	21.8338	22.3625	22.0175	22.0703	23.365	23.0985	23.3333	23.1815
Ddx46	0.471734	up	3.53252	0.00869369	23.8285	23.9229	23.9861	24.0942	24.3746	24.501	24.3894	24.4535
Mnda	2.49571	up	3.22963	0.0088	18.0607	16.8982	16.8662	18.2168	20.2211	20.0588	19.7176	20.0273
Hcfc1	0.487852	up	3.39943	0.00883742	22.8931	22.8509	22.8968	23.055	23.5458	23.3179	23.3407	23.4428
Bcdin3d	0.668403	up	2.64812	0.00885714	23.1351	23.2825	23.4999	23.0213	23.9229	23.92	23.6877	24.0819
Prcc	0.610162	up	2.81556	0.00887696	20.3154	20.4431	20.3962	20.4599	21.3283	20.9517	20.911	20.8644
Brox	1.52624	up	1.92189	0.00889381	21.3576	23.0546	22.0233	22.6966	24.0002	23.9985	23.1864	24.052
Smpdl3b	0.625011	up	2.76914	0.00889686	23.0194	22.8077	23.2221	23.2298	23.5468	23.7406	23.8262	23.6653
Rtp4	2.31934	up	3.28182	0.00891892	16.3173	17.6409	17.7889	17.6142	19.6929	19.6929	19.6828	19.57
Spats2	0.472281	up	3.51437	0.00893333	21.5634	21.6707	21.7873	21.8441	22.1725	22.1676	22.1958	22.2186
Nfix	0.393512	up	4.37499	0.00903704	18.6228	18.6277	18.6202	18.6731	18.9628	19.1132	19.0607	18.9811
Ifi203	2.50673	up	3.24988	0.0090411	18.0883	17.9179	16.4242	17.6668	20.0411	20.0659	19.9655	20.0515
Grn	0.480351	up	3.43507	0.00911648	24.1965	24.043	24.2704	24.1565	24.6563	24.6942	24.7251	24.5122
Itfg1	0.485638	up	3.40012	0.00913656	18.2413	18.0939	18.0876	18.0508	18.5255	18.6064	18.5277	18.7564
Sdhd	4.20338	up	1.66145	0.00916017	18.0882	17.5994	23.3478	18.0244	23.3698	23.6427	23.3489	23.5118
Igsf6	1.12177	up	4.23308	0.00916667	17.862	17.6832	18.2068	17.9929	19.0183	19.119	19.0474	19.0474
Irgm2	1.34419	up	1.96607	0.0092	18.2575	16.7463	16.7105	17.1373	18.4616	18.6193	18.7385	18.409
Ctsa	1.05961	up	4.37548	0.00929577	24.5667	24.5291	24.647	24.8167	25.8898	25.7532	25.541	25.6138
Cln5	0.534359	up	3.07808	0.00930172	18.196	18.3553	18.4147	18.6024	18.9623	18.8667	18.9236	18.9531
Ndufa2	0.538605	up	3.05839	0.00932181	21.5855	21.4808	21.7233	21.7298	22.3497	22.1619	22.1136	22.0486
Extl3	1.22872	up	2.00853	0.00939914	17.9648	18.4319	17.6027	16.8721	18.882	18.9398	18.971	18.9937
Ano6	0.434081	up	3.77129	0.00948401	20.2369	20.1933	20.3097	20.1958	20.5448	20.7241	20.7443	20.6587
Sil1	2.28464	up	1.75747	0.00971915	18.5415	18.8871	18.5009	18.7525	21.7346	18.8688	21.7053	21.5118
Mgst1	1.55662	up	3.76488	0.00985075	18.3363	17.9443	18.5003	18.4426	19.5216	19.9825	20.1784	19.7676
Znf516	1.09328	up	2.06444	0.00990275	18.8581	18.3387	17.9984	19.0408	19.6423	19.4155	20.0957	19.4556
Entpd7	0.564802	up	2.90304	0.00992373	19.4053	19.2101	19.4495	19.3782	20.1542	19.8993	19.7497	19.8991
Cstf2t	2.24522	up	3.44244	0.01	17.6351	17.0302	17.499	16.5097	19.659	19.5243	18.8833	19.5883
Syncrip	0.527954	up	3.05942	0.0100379	24.0192	24.1921	24.3438	24.3849	24.799	24.7272	24.7172	24.8084
Uqcrh	0.534037	up	3.01914	0.0100881	22.9624	23.2151	23.1878	23.0808	23.8326	23.513	23.6407	23.5961
Mdc1	0.93502	up	2.17561	0.0101092	20.9676	21.7771	21.7724	21.897	22.6301	22.5648	22.2895	22.6698
Tor3a	1.10988	up	4.44957	0.0101538	19.5113	19.6938	19.7492	19.8335	20.6571	20.7407	21.0113	20.8181
Mrc1	1.37868	up	1.92159	0.0101674	17.0896	16.9604	18.291	18.2997	19.0022	18.7116	19.2785	19.163
Cmpk2	2.20003	up	3.49326	0.0104762	17.8432	18.5774	19.2503	18.8556	20.7839	20.8851	20.8931	20.7645
Sp110	1.49701	up	1.87999	0.0104917	17.2621	18.3595	18.2954	17.6028	19.5113	18.4084	19.9653	19.6229
Blnk	1.25605	up	1.96563	0.0105136	21.7508	21.7366	21.7743	21.9782	22.3691	23.1949	22.7475	23.9526
Lipa	0.987069	up	4.8133	0.0106452	21.744	21.6833	21.9442	21.9434	22.701	22.883	22.8324	22.8468
D3Ertd751e	0.770219	up	5.96119	0.0108197	20.8922	20.9739	20.9501	20.9469	21.6319	21.7487	21.6763	21.787
Stub1	0.520586	up	3.06722	0.0108714	23.2695	23.2967	23.1457	23.5048	23.7759	23.7656	23.942	23.8155
Hnrnpa2b1	0.395005	up	4.1914	0.010894	27.4963	27.5203	27.5204	27.5637	27.8386	27.9852	27.9834	27.8735
Manba	0.73074	up	2.42022	0.0108948	22.1665	22.1361	22.215	22.411	22.7125	23.2095	22.7029	23.2266
Kifbp	0.596854	up	2.74587	0.0109174	20.5912	20.851	21.0936	20.8597	21.3528	21.4023	21.4651	21.5628
Dgkz	0.478835	up	3.2434	0.0109779	22.4077	22.336	22.4037	22.5577	22.8165	22.8901	23.0641	22.8497
Nek9	0.426117	up	3.64798	0.010998	20.9989	21.0346	21.1476	21.1785	21.5505	21.5409	21.5543	21.4185
Fam50a	0.809918	up	5.66549	0.011	22.7362	22.7254	22.8738	22.7752	23.6596	23.59	23.5071	23.5937
Snx5	0.431404	up	3.64293	0.011	23.9636	24.1775	24.0933	24.2081	24.5547	24.5465	24.541	24.5258
Lgals3bp	1.14823	up	2.0085	0.0110123	19.9934	18.7545	19.9499	19.972	20.8038	20.6846	20.8646	20.9099
Tulp3	0.429905	up	3.61708	0.0110198	18.8002	18.6867	18.6662	18.7687	19.269	19.1471	19.1758	19.0496
Hnrnpul2	0.456723	up	3.39796	0.011024	22.4208	22.5054	22.4374	22.6338	22.9614	22.895	22.8927	23.075
Ap3s2	1.05695	up	2.03995	0.0110445	17.8868	18.3165	18.1098	17.137	18.8449	18.9837	19.1811	18.6683
Gcn1	0.544039	up	2.91183	0.0110669	25.6747	25.9234	26.0224	25.9725	26.2814	26.532	26.4715	26.4843
Casp7	0.664899	up	2.53462	0.0110738	19.0441	19.4535	19.5287	19.06	19.8868	19.9864	19.8202	20.0525
Sec11c	0.469737	up	3.29061	0.0110855	22.2375	22.2937	22.4212	22.4419	22.6792	22.8496	22.9076	22.837
Snd1	0.515182	up	3.05085	0.0110894	24.1566	24.2569	24.4016	24.3487	24.9896	24.8082	24.7215	24.7054
Tmem30a	0.509211	up	3.09775	0.0110965	21.113	21.1833	21.1309	21.3873	21.7641	21.7926	21.56	21.7345
Serinc3	1.72027	up	1.80359	0.0111347	21.9139	21.7408	20.1308	20.0322	22.571	22.5031	22.9672	22.6576
Mndal	1.29911	up	4.24077	0.0111864	19.1514	19.4315	18.8915	19.0345	20.5192	20.4247	20.2546	20.5069
S100a11	1.2949	up	4.30651	0.0112727	23.5914	23.7973	23.3925	23.6344	24.9382	24.7881	24.7214	25.1475
C3	1.62625	up	3.92749	0.0113793	18.7892	18.2996	18.476	19.0906	20.4256	20.136	20.2892	20.3096
Rps19	0.47693	up	3.18458	0.0113793	25.2263	25.2756	25.4672	25.4211	25.9109	25.8557	25.6933	25.838
Notch2	0.517615	up	2.97981	0.0113937	19.91	19.9939	20.0911	19.7807	20.6316	20.377	20.4342	20.4033
Cdk11b	0.456473	up	3.33438	0.0114231	22.3529	22.2252	22.519	22.3027	22.8322	22.7374	22.8303	22.8257
Snrpa	0.47402	up	3.21014	0.0114451	22.8336	23.1118	23.1464	23.0811	23.503	23.5447	23.538	23.4834
Trafd1	1.4659	up	4.09134	0.0114815	18.1906	18.8814	18.469	18.3555	20.0109	19.9509	20.0024	19.7959
Cabin1	0.6726	up	2.45328	0.0114894	18.3834	17.9088	17.8414	18.1906	18.5981	18.6836	18.9236	18.8092
Tpp1	0.492275	up	3.07413	0.01152	22.323	22.2755	22.3469	22.5333	22.9061	22.7907	23.0001	22.751
Vcp	0.660881	up	2.46595	0.0115641	24.6047	24.7177	24.7837	24.763	25.7247	25.3248	25.0659	25.3973
Glul	0.596587	up	2.66271	0.0115686	19.6428	19.8912	20.0857	19.9463	20.4186	20.4233	20.4098	20.7005
C1qb	2.82518	up	3.43261	0.0115789	19.6163	18.0686	19.6435	19.526	22.1458	22.0176	22.2052	21.7865
Rmi1	0.447134	up	3.43265	0.0116016	18.2981	18.1735	18.3116	18.303	18.85	18.5907	18.7136	18.7204
Dis3l2	0.550667	up	2.77924	0.0116226	20.3203	20.483	20.5071	20.5512	21.246	21.0264	20.8171	20.9748
Abhd12	0.532292	up	2.90418	0.0116243	22.6435	22.7652	23.0196	22.6374	23.2346	23.2947	23.3637	23.3019
Cd86	1.15039	up	4.58501	0.0116981	19.822	20.0658	20.0127	20.1417	21.1852	21.0993	21.0076	21.3518
Sec22b	0.483319	up	3.09153	0.0117084	21.2765	21.2841	21.5779	21.3326	21.9038	21.8235	21.9029	21.7742
Exosc9	0.420149	up	3.61123	0.0117523	21.3176	21.4103	21.5203	21.5287	21.9183	21.8365	21.8764	21.8263
Ube2l6	0.607053	up	2.58475	0.0117744	19.7441	19.6495	19.9973	20.079	20.4296	20.6244	20.5377	20.3063
Tnfrsf1b	1.67914	up	1.75092	0.0119701	18.9224	18.9837	17.0799	17.2565	19.8123	19.7419	19.6102	19.7945
Rbbp5	0.531699	up	2.83291	0.0119777	20.6655	21.0023	21.0584	20.8517	21.3947	21.5116	21.3348	21.4636
Mbd1	0.512075	up	2.92645	0.0120223	17.3575	17.6129	17.7209	17.6972	18.0399	18.1849	18.0834	18.1285
Ddah1	1.45062	up	4.27481	0.0120851	20.2698	20.4375	20.882	20.567	22.0833	22.1009	21.9165	21.8581
Ddx18	0.495473	up	2.99914	0.0121694	23.2937	23.1535	23.3134	23.4975	23.8489	23.6796	23.8712	23.8403
Rrm1	0.390508	up	3.92396	0.0121919	24.293	24.2425	24.3134	24.2787	24.6374	24.7316	24.7495	24.5711
Rsad2	1.67101	up	1.74792	0.0122144	17.4537	19.803	19.3393	19.1365	20.6543	20.7389	20.4158	20.6076
Evl	2.18908	up	3.76773	0.0123478	17.9356	18.3299	17.3491	17.2244	19.994	19.7471	19.8614	19.9927
Nudt16l1	0.474313	up	3.11478	0.0123596	20.8753	20.78	20.7066	20.7008	21.3438	21.0963	21.1686	21.3511
Dnase2	0.407759	up	3.69166	0.0123824	21.2052	21.1857	21.3187	21.3192	21.6353	21.773	21.6193	21.6321
Vps45	0.500334	up	2.95792	0.0124103	20.9438	20.8559	20.9103	21.1978	21.4422	21.3822	21.5483	21.5364
Ccar2	0.509685	up	2.90157	0.0124453	21.4682	21.5628	21.739	21.8342	22.1748	22.1432	22.2424	22.0826
Atf7	0.606768	up	2.53247	0.0125173	19.6544	20.1204	19.8386	19.7724	20.4181	20.3086	20.4123	20.6739
Tomm20	0.53537	up	2.77376	0.0125808	21.5291	21.7027	21.8693	21.9538	22.3221	22.371	22.2179	22.2853
Itm2c	1.96301	up	3.89281	0.0126222	17.9721	17.591	18.4489	17.7699	20.199	20.0544	19.7057	19.6749
Dpcd	1.08081	up	4.87353	0.0126531	19.7473	19.547	19.7233	19.8426	20.9237	20.6958	20.8592	20.7047
Smc3	0.384147	up	3.94632	0.0127148	22.7216	22.7176	22.784	22.6765	23.0021	23.1702	23.1201	23.1439
Tapbp	0.749697	up	2.23391	0.0127378	21.5881	21.839	21.5448	21.9947	22.3874	22.3516	22.922	22.3043
Sema4a	0.71277	up	2.29398	0.0127609	18.6535	19.2564	19.2864	18.9496	19.6272	19.893	19.8579	19.6189
Ppid	0.336689	up	4.91813	0.0128201	25.3138	25.3504	25.3406	25.3917	25.7437	25.6675	25.6781	25.6539
Cd40	1.34616	up	4.46607	0.0129091	17.7361	17.9603	17.9847	17.9779	19.1841	19.3163	19.0179	19.5255
Mif	0.616758	up	2.48309	0.0130107	28.5307	28.238	28.4043	28.248	29.194	29.1105	28.7087	28.8747
Pter	1.21511	up	1.85579	0.0130108	22.7058	23.6478	24.1567	23.566	25.2253	24.8182	24.4029	24.4903
Lyz2	3.10847	up	1.57678	0.0130339	20.5599	20.7648	16.8846	17.0973	21.8778	21.9387	22.0952	21.8288
Cyb5r1	0.443234	up	3.29257	0.0130341	22.8707	22.914	22.9778	23.1002	23.4079	23.3815	23.5242	23.322
Znfx1	0.495854	up	2.93873	0.0130571	20.3926	20.4492	20.6074	20.3836	20.795	21.0816	21.0517	20.8878
H2-L	0.427575	up	3.40834	0.0131012	22.5617	22.5118	22.7215	22.6712	23.0216	23.0783	23.1211	22.9555
Mbip	0.872387	up	2.06386	0.0131095	17.8164	17.8481	18.5833	18.1121	18.8976	19.2905	18.6093	19.052
Sdhb	0.410394	up	3.50706	0.0131785	23.2681	23.2336	23.457	23.3205	23.7961	23.7388	23.7119	23.6741
Ino80	0.791648	up	2.14591	0.013188	19.6258	20.2982	20.3631	20.1781	21.1829	20.9252	20.8447	20.679
Setd7	0.430482	up	3.32514	0.0132014	19.265	19.1033	19.1352	19.2425	19.73	19.6566	19.5058	19.5756
Psmb8	1.08222	up	5.0441	0.0132093	19.4281	19.4343	19.5317	19.6953	20.6756	20.6714	20.5998	20.4715
Atp5f1d	0.61229	up	2.46212	0.0132243	21.4892	21.7274	21.6567	21.8128	22.0218	22.2952	22.2511	22.5672
Fads1	0.730325	up	2.21221	0.0132276	20.8935	20.6318	21.285	21.3271	21.5906	21.8552	21.8418	21.7711
Terf2	0.615752	up	2.44161	0.0132504	19.702	19.7776	19.9162	19.8469	20.4842	20.6084	20.0589	20.5541
Sf3b4	0.62464	up	2.43321	0.0132937	21.1742	21.3971	21.773	21.4373	22.0328	22.2355	22.0272	21.9846
Pdrg1	0.486135	up	2.91618	0.0134639	19.3784	19.4854	19.5218	19.6203	19.9528	20.0504	20.1326	19.8147
Fastkd5	0.61771	up	2.42894	0.0134871	19.5654	19.3367	19.1529	19.5412	20.2192	19.8115	20.1223	19.9139
Naxe	0.742018	up	2.18202	0.0136329	21.7381	22.3545	22.5576	22.1214	23.063	22.9513	22.8439	22.8815
Scaf11	0.531656	up	2.69226	0.0137603	20.1472	20.1403	20.3659	20.4382	21.0103	20.7401	20.7385	20.7294
Gstp1	0.526629	up	2.70125	0.0138771	21.5458	21.6625	21.4017	21.3101	21.8873	22.1663	21.9183	22.0547
Gas8	2.8453	up	3.61899	0.0142	17.716	16.8981	16.8283	18.2136	20.6194	20.2648	19.8815	20.2716
Micos13	0.740007	up	2.16977	0.0142585	21.3604	21.5572	21.8746	21.6577	22.7726	22.3472	22.1161	22.174
Wdr81	0.731761	up	2.17437	0.014279	20.868	21.2067	21.5418	21.4016	22.2859	21.9598	21.7892	21.9102
Abcb6	1.59248	up	1.69209	0.0142828	21.3995	19.9787	19.8078	21.7567	22.4089	22.2707	22.0176	22.6154
Rab3il1	0.747855	up	2.15178	0.014303	20.4711	20.8705	21.1102	20.7332	21.3418	21.8164	21.3013	21.717
Ddx6	0.468817	up	2.97474	0.0143756	22.2962	22.3517	22.5649	22.4538	23.0133	22.8092	22.7876	22.9318
Gatm	1.07095	up	5.13919	0.0145641	22.763	22.8641	22.6298	22.9724	23.9124	23.8882	23.8781	23.8344
Orc6	0.913672	up	1.95978	0.0146578	17.6194	18.3842	18.7499	18.387	19.4177	19.1649	19.0202	19.1924
Efhd2	0.498191	up	2.79207	0.0146823	24.2662	24.5232	24.4869	24.6607	24.9079	24.9859	24.9384	25.0975
Acp6	0.516348	up	2.71042	0.0147069	20.5632	20.4785	20.3226	20.7417	20.992	21.0966	20.9421	21.1408
Tbc1d7	0.804136	up	2.06844	0.0147315	17.2682	16.8414	16.8677	17.5677	17.7968	17.911	17.7752	18.2786
Smc1a	0.343994	up	4.35761	0.0148552	22.0908	22.0392	22.006	22.1422	22.4334	22.4285	22.3742	22.4181
Hdlbp	0.550991	up	2.55593	0.0148609	23.5429	23.1689	23.5072	23.5042	23.7687	24.0593	24.0371	24.062
Fv4	0.465553	up	2.95706	0.01488	19.9626	19.9092	19.8855	19.8565	20.4834	20.4005	20.1456	20.4466
Aldh3b1	0.425943	up	3.23236	0.0148856	18.6817	18.5011	18.7792	18.7021	19.0377	19.0573	19.1218	19.1512
Gna13	0.545375	up	2.58125	0.0149103	21.9964	21.8704	22.3242	21.9715	22.7054	22.5727	22.6052	22.4606
Apoe	1.03688	up	5.26245	0.0149474	22.4407	22.6974	22.6752	22.5826	23.727	23.6602	23.5591	23.597
Hp1bp3	0.491677	up	2.80004	0.014995	21.0055	21.0604	20.9774	20.8241	21.5432	21.3052	21.6229	21.3628
Drg1	0.354474	up	4.10607	0.0150049	23.4626	23.4019	23.5166	23.5586	23.8779	23.8333	23.8443	23.8021
Gpr107	0.478368	up	2.86367	0.0150542	18.4795	18.5266	18.3761	18.7068	18.9096	18.9196	19.0994	19.0738
Spcs2	0.579892	up	2.45959	0.0150561	23.4029	23.5779	23.688	23.4808	23.9261	23.9885	24.4113	24.1433
Wdfy2	0.384822	up	3.61933	0.0152378	20.2069	20.0629	20.1643	20.2179	20.6355	20.5631	20.522	20.4708
Myo1f	0.796627	up	2.04618	0.0152727	20.8669	20.511	21.2482	20.8582	21.8634	21.3003	21.9378	21.5693
Ctss	1.05283	up	5.24402	0.0153514	21.1048	21.0467	21.2185	21.3065	22.1532	22.2828	22.2997	22.1522
Gcc1	2.13706	up	1.56015	0.0153851	18.7924	18.859	19.1583	17.0797	21.1868	21.1674	18.9036	21.1798
Larp4	0.414616	up	3.23759	0.015389	22.6678	22.7992	22.9371	22.8577	23.167	23.2179	23.239	23.2963
Crlf3	0.483905	up	2.77908	0.0154095	22.4067	22.7166	22.7299	22.6617	23.0498	23.1264	23.0306	23.2436
Farsa	0.58875	up	2.38294	0.0154132	22.6498	22.6058	23.0418	22.8074	23.1746	23.5545	23.2718	23.4589
Esco2	0.45764	up	2.93241	0.015434	19.0086	18.8156	18.8362	19.1263	19.4518	19.4357	19.4054	19.3244
Ly86	0.648791	up	2.26892	0.0154619	19.7132	19.6527	20.195	19.9397	20.3145	20.5861	20.458	20.7372
Ndufa12	0.422093	up	3.20935	0.0154645	21.9302	21.7612	21.9815	21.9793	22.301	22.2482	22.4248	22.3664
Tfe3	1.77518	up	1.61122	0.0154833	17.8711	19.8393	20.0468	17.9157	20.7502	20.7758	20.6032	20.6444
Rpl13a	0.702176	up	2.16625	0.0154895	24.2666	24.0169	24.5615	24.3764	25.1013	24.8776	25.3266	24.7246
Fes	0.396584	up	3.43527	0.015508	19.6016	19.509	19.6725	19.6128	20.0919	19.9669	20.034	19.8895
Ncor2	0.367466	up	3.82465	0.0155298	20.9884	20.9647	21.0119	20.8347	21.3119	21.3093	21.367	21.2812
Man1c1	0.404525	up	3.359	0.0155577	21.4249	21.5553	21.6486	21.6572	22.0141	21.9512	22.0103	21.9285
Pole3	0.434654	up	3.067	0.0157614	21.077	21.1741	21.1676	21.2052	21.7491	21.4313	21.6084	21.5738
Gbp4	1.19759	up	4.91676	0.0157778	18.4387	18.8152	18.5701	18.5076	19.8071	19.8368	19.6611	19.817
Marcksl1	0.663075	up	2.2075	0.0157872	17.4546	17.9402	17.3335	17.7363	18.07	18.3117	18.4786	18.2566
Ss18	0.673162	up	2.19004	0.0158119	18.9364	19.1468	19.6415	19.5012	19.9467	19.9572	20.0779	19.9367
Keap1	0.386154	up	3.49719	0.0158507	19.4169	19.5485	19.6084	19.5065	19.8205	19.8935	19.9787	19.9322
Nup214	0.299088	up	5.52217	0.0158754	23.0997	23.1418	23.16	23.1408	23.4324	23.4612	23.401	23.444
Pdk2	1.24238	up	1.7231	0.0159002	16.8871	18.0525	18.7059	17.5879	19.1981	19.1338	18.9919	18.879
Casp8	0.674855	up	2.16638	0.0160556	22.0913	21.708	22.4362	22.3355	22.842	22.7304	22.7782	22.9198
Cdk19	1.62839	up	1.61535	0.0160805	17.0319	17.3456	18.9986	19.1144	19.6848	19.8197	19.7497	19.75
Aurka	1.40562	up	4.57367	0.0162286	19.922	19.7047	19.8571	19.9382	21.3719	21.4875	20.9772	21.208
Rpl11	0.667826	up	2.16935	0.0163951	25.769	25.4191	25.8441	25.7024	26.7475	26.3182	26.1618	26.1785
Dnajc15	0.495699	up	2.64154	0.0166994	20.8127	20.9894	20.625	20.8996	21.4204	21.2354	21.2152	21.4386
Pld4	0.785588	up	7.25408	0.0167059	20.8235	20.7939	20.8503	20.8634	21.659	21.5695	21.628	21.6169
Smap	0.57553	up	2.35316	0.0167217	23.0491	23.2477	23.4862	23.2046	23.8981	23.9917	23.5583	23.8416
Mlec	0.7914	up	1.97153	0.0167306	22.5889	22.8203	22.9702	22.0435	23.3666	23.2296	23.595	23.3971
Znf787	0.400405	up	3.25203	0.0167903	20.5972	20.4899	20.6276	20.598	20.9916	21.0233	21.0695	20.8299
Stmn1	0.630109	up	2.21276	0.0167915	24.9277	25.4001	25.2947	25.049	25.6736	26.0717	25.59	25.8566
Rbpj	0.417668	up	3.06802	0.0168216	22.0535	22.1715	22.2717	22.1611	22.4954	22.5066	22.7146	22.6119
Tpd52	0.447483	up	2.87058	0.0168253	22.2531	22.5156	22.2321	22.459	22.8284	22.875	22.8322	22.7142
Engase	0.358369	up	3.72535	0.0168468	20.2337	20.1923	20.1786	20.173	20.5632	20.6024	20.6143	20.4311
Ywhab	0.62203	up	2.23327	0.016868	23.7401	24.1495	24.1755	24.0795	24.4324	24.6927	24.5613	24.9463
Gpr84	1.26077	up	4.89093	0.0172121	17.8491	18.1872	18.0882	18.0554	19.1882	19.4149	19.4257	19.1941
Vps8	0.476446	up	2.67241	0.017397	19.0584	19.0477	19.1398	19.3452	19.7399	19.449	19.6572	19.6507
Dnajc19	0.728466	up	2.01354	0.0174286	20.1529	20.7085	20.5269	20.0636	20.7783	21.2937	21.0211	21.2726
Mrpl30	0.446908	up	2.82675	0.0174545	21.6412	21.5111	21.8737	21.7375	22.1784	22.1638	22.148	22.061
Bbx	0.450043	up	2.79787	0.0176855	19.8103	19.5249	19.5632	19.534	20.1213	19.9951	20.1547	19.9614
Ltn1	0.460638	up	2.73462	0.0177422	21.7978	21.8564	22.0052	22.0676	22.2348	22.3634	22.4982	22.4733
Prrc2c	0.440553	up	2.84707	0.0178997	22.7357	22.6943	22.9681	22.7824	23.2006	23.1627	23.387	23.1924
Rnf121	0.620379	up	2.18641	0.0179261	17.8649	18.4699	18.2706	18.4777	18.8879	18.8218	19.0346	18.8203
Adpgk	0.503627	up	2.52404	0.0180706	21.5372	21.4948	21.1495	21.6123	21.964	21.9995	21.8947	21.95
Bud31	0.659281	up	2.10361	0.0181142	22.5258	23.1861	22.9392	22.7781	23.3644	23.5104	23.7883	23.4031
Ifi204	1.64857	up	1.5525	0.0182131	20.7609	18.5047	18.3803	18.5948	20.7431	20.6225	20.8751	20.5942
Pak1	1.18937	up	1.66703	0.0182965	19.613	19.5645	18.1484	18.3879	20.1823	20.1158	20.1303	20.0428
Ccdc88b	0.463282	up	2.69627	0.0183231	20.9694	21.2023	21.2458	21.3509	21.7091	21.6214	21.7267	21.5644
Pgrmc2	0.459494	up	2.71705	0.0183499	20.8764	20.8563	20.8383	20.9767	21.4459	21.1429	21.2896	21.5073
Arcn1	0.394487	up	3.16028	0.018439	23.1365	23.0889	23.1121	23.2437	23.4757	23.4299	23.6129	23.6406
Pdcd10	0.560543	up	2.29922	0.0184492	20.3694	20.4624	20.6724	20.3724	21.1816	20.9901	20.7379	21.2093
H1-0	1.60206	up	1.5506	0.0184655	20.7791	18.4391	20.2365	20.6615	21.8031	21.2615	21.7388	21.721
Parp1	0.401706	up	3.10803	0.0184754	23.7511	23.6923	23.7819	23.8842	24.0305	24.2455	24.2061	24.2342
A2m	1.9275	up	4.71089	0.0184762	20.3949	19.9919	20.5017	20.597	22.207	22.4776	22.0998	22.4111
Hadha	0.4476	up	2.76736	0.0185187	22.9857	22.8101	22.9925	22.8628	23.5215	23.4321	23.2301	23.2578
Tm9sf2	0.763856	up	1.93213	0.0185678	22.3147	23.0084	22.9743	23.2707	23.6959	23.4691	23.7686	23.69
Tmem205	0.481929	up	2.5902	0.0185723	20.5405	20.6142	20.6245	20.5606	21.0781	21.1414	21.2468	20.8012
Zfc3h1	0.802002	up	1.88742	0.0185775	17.3359	17.0411	17.4253	17.3968	17.5434	18.5036	18.0153	18.3447
Mvb12b	0.547877	up	2.33378	0.0185943	17.4683	17.556	17.5049	17.0889	17.8826	17.9436	17.8459	18.1375
Polr1b	0.544132	up	2.34491	0.018604	21.8664	22.0174	21.9471	21.9965	22.5312	22.7528	22.1796	22.5403
Parp10	0.516347	up	2.40796	0.0186873	18.1643	18.2721	18.1044	18.2183	18.8887	18.8672	18.4318	18.6369
Eef1a1	0.39948	up	3.0768	0.0187139	29.4013	29.4691	29.6127	29.604	29.8707	29.9685	30.0045	29.8414
Ckap4	0.32744	up	4.01121	0.0187395	22.9884	23.1026	23.1123	23.0503	23.4149	23.4229	23.3985	23.3271
Agpat3	2.3549	up	1.4428	0.0187398	17.8401	17.0698	16.7993	17.6105	21.3092	18.412	18.0615	20.9567
Cdca7	0.509296	up	2.42305	0.0187921	19.6291	19.6324	19.3299	19.4514	20.183	19.8801	20.1444	19.8724
Pa2g4	0.485713	up	2.49865	0.018816	25.5139	25.2726	25.696	25.5411	26.0944	26.0676	25.9297	25.8747
Cebpb	0.51371	up	2.38567	0.0188359	21.1785	21.4405	21.6479	21.3546	21.907	21.9962	21.7557	22.0175
Cltb	0.454028	up	2.65328	0.0188421	22.0241	22.3334	22.1661	22.2024	22.4861	22.6279	22.637	22.7911
Psip1	0.467606	up	2.57679	0.0188619	22.6522	22.4337	22.7168	22.439	23.0467	22.8913	22.9906	23.1834
Apmap	0.371642	up	3.30227	0.0188682	21.9009	21.8057	21.928	21.9147	22.2165	22.2302	22.3983	22.1908
Hspd1	0.383622	up	3.18495	0.0188755	26.8771	27.1125	26.9053	27.0316	27.2994	27.3959	27.3883	27.3773
Erlin1	0.609564	up	2.12991	0.0188944	19.5293	19.3103	19.7909	19.6274	20.0637	19.9346	20.4753	20.2225
Igtp	1.1272	up	5.36108	0.0189333	19.2146	19.0728	19.2491	19.3281	20.3098	20.3376	20.4778	20.2481
Pmpcb	0.423985	up	2.83987	0.0189471	22.6225	22.7354	22.8339	22.7982	23.3176	23.1935	23.1515	23.0232
Mpp1	0.551077	up	2.27612	0.0189735	22.091	22.1161	22.4572	22.2488	22.584	23.0505	22.7696	22.7133
Znf830	0.563057	up	2.24533	0.019	20.6332	21.0433	20.8115	20.743	21.0828	21.3939	21.4443	21.5622
Eno2	1.45621	up	5.00937	0.0192	19.2598	19.4529	19.1785	19.4944	20.7808	21.0187	20.6703	20.7405
Mbtd1	0.471636	up	2.53674	0.0192164	18.9469	19.3201	19.333	19.3302	19.7516	19.7168	19.6494	19.699
Hnrnpa0	0.512919	up	2.36326	0.0194973	24.6942	24.6982	24.9225	24.8721	25.5788	25.3136	25.2362	25.1099
Sdf2	0.585605	up	2.15371	0.0195471	21.2209	21.6037	21.8282	21.5221	22.2508	22.2565	22.0528	21.9571
Blvrb	1.20971	up	5.15009	0.0195862	23.253	23.37	23.2633	23.3358	24.4155	24.6455	24.3452	24.6548
Fkbp11	0.510135	up	2.36765	0.0197711	21.308	21.4226	21.7122	21.6434	22.1196	22.1571	21.9715	21.8786
Ifitm2	1.63286	up	1.49513	0.019788	17.5601	16.5517	19.2092	18.6044	19.6282	19.4934	19.6917	19.6435
Hfe	1.08102	up	6.36878	0.02	20.0064	20.159	20.1843	20.0662	21.2439	21.1608	21.1912	21.1441
Ripk3	2.95853	up	4.08121	0.02	17.3109	18.5484	17.5727	17.1688	20.6182	20.7491	20.5096	20.5581
Atp5pb	0.538306	up	2.23829	0.020032	24.1645	24.4321	24.4362	24.5951	25.1491	24.8457	25.0448	24.7416
Hmga1	0.490369	up	2.40753	0.0200483	24.2604	24.4089	24.5042	24.3904	24.8246	24.9058	24.6681	25.1267
Atp5me	0.519954	up	2.30866	0.0200484	23.5505	23.4867	23.7892	23.9227	24.1864	24.2279	24.3609	24.0537
Cdk4	0.347551	up	3.47844	0.0200588	23.5195	23.6204	23.5545	23.5545	23.891	23.9984	23.9493	23.8004
Gvin1	0.617171	up	2.06811	0.0200594	20.7347	20.4508	20.1292	20.218	20.8471	20.866	21.2033	21.0849
Ap1m1	0.361833	up	3.29891	0.0200752	22.0429	22.0976	22.1367	22.2183	22.5958	22.4531	22.4756	22.4183
Ntmt1	0.472743	up	2.49546	0.0200754	22.0132	22.1287	22.312	22.3219	22.5355	22.785	22.7754	22.5709
Mrps26	0.427676	up	2.71669	0.0200857	22.25	22.3238	22.6136	22.3617	22.8737	22.7909	22.8089	22.7864
Irak4	0.637088	up	2.03023	0.0201024	18.9297	18.7044	19.4524	19.2395	19.7547	19.6686	19.8019	19.6493
Kmt2d	0.573199	up	2.13853	0.0201541	21.4428	21.2349	21.6899	21.5981	22.3065	22.1032	22.0477	21.8011
Zfp111	0.971789	up	1.67892	0.0201653	18.5602	18.2115	19.613	18.7408	19.8801	19.5868	19.5956	19.9503
Prcp	0.455873	up	2.49875	0.0202005	21.4586	21.5145	21.827	21.6515	22.2179	22.0096	22.0168	22.0308
Arhgef12	0.322934	up	3.87824	0.0202077	21.4171	21.4876	21.3762	21.4363	21.6919	21.7125	21.795	21.8096
Serinc1	1.04318	up	1.61746	0.0202116	18.5695	18.3904	17.294	18.7714	19.224	19.0522	19.5799	19.3421
Sorbs1	0.55432	up	2.15441	0.0202377	18.805	19.1497	18.8933	19.405	19.5355	19.6377	19.6482	19.6488
Mtmr2	0.581928	up	2.11455	0.0202384	19.0465	19.0868	19.0184	18.6977	19.6367	19.634	19.1947	19.7119
Lclat1	0.458495	up	2.485	0.0202413	21.3273	21.6938	21.3899	21.6899	21.9992	21.9854	21.9706	21.9798
Txlna	0.528579	up	2.22665	0.0202639	22.4178	22.5783	22.6577	22.8479	23.3361	23.2822	23.0012	22.9966
Gas2l3	0.570525	up	2.14263	0.0202653	18.6825	18.1897	18.6318	18.7062	19.142	18.9725	19.3215	19.0564
Sh3bp1	0.854905	up	6.91609	0.0202857	20.7037	20.7304	20.8128	20.7169	21.5595	21.6417	21.5943	21.5879
Pon3	0.400846	up	2.84211	0.0202902	21.0567	21.078	21.2379	21.213	21.6665	21.5663	21.5579	21.3982
Prmt3	0.34222	up	3.44063	0.0203061	21.0151	21.1173	21.1216	21.1612	21.4587	21.5364	21.3645	21.4246
Slfn2	0.861587	up	1.71862	0.0203321	17.3123	17.4731	17.2689	17.3712	18.3239	18.2727	17.4929	18.7823
H1-2	0.690398	up	1.91181	0.0203364	23.7612	24.2556	24.4781	24.2979	24.8952	24.9268	24.5731	25.1595
Hat1	0.435675	up	2.61585	0.0203429	23.8754	24.1822	24.1583	24.0924	24.5367	24.4979	24.6333	24.3832
Erp29	0.469973	up	2.45869	0.0203632	23.4594	23.2788	23.5249	23.468	24.0636	23.9291	23.6608	23.9575
Brd3	0.398807	up	2.88916	0.0203641	21.9099	21.8183	21.9249	22.0094	22.234	22.2012	22.3733	22.4492
Alox5ap	0.517726	up	2.26439	0.0203693	21.715	21.8975	22.2382	21.9517	22.4144	22.4204	22.6366	22.402
Hdac1	0.423785	up	2.70343	0.0203727	22.5496	22.5053	22.7235	22.8074	22.9929	23.176	23.0415	23.0705
Camkk2	0.353923	up	3.33939	0.02039	20.636	20.4538	20.6748	20.6046	20.9202	20.9916	20.9539	20.9192
Dpagt1	0.406075	up	2.83895	0.020418	20.87	20.9404	21.0424	20.943	21.5258	21.365	21.3071	21.2222
Ifitm3	1.1938	up	6.30728	0.0204211	20.4809	20.4908	20.4957	20.3816	21.7727	21.651	21.5509	21.6495
Tbl1xr1	0.454737	up	2.52712	0.0204561	20.4105	20.2972	20.2926	20.4658	20.5894	20.9206	20.9675	20.8077
Hmgcl	0.461118	up	2.45579	0.0205191	21.7314	22.0182	21.9477	21.9828	22.4476	22.4558	22.1555	22.4657
Akr7a2	0.503109	up	2.28858	0.0205452	22.4293	22.7163	22.5958	22.4475	23.0785	23.0957	22.7848	23.2423
Ctsf	0.932032	up	1.66383	0.0205997	17.3958	17.5342	17.9433	17.76	18.7611	18.8672	18.9656	17.7676
Mto1	0.392743	up	2.86935	0.0208821	20.7247	20.6841	20.6882	20.8222	21.2713	21.1535	20.9739	21.0915
Gnl2	0.441927	up	2.52722	0.0211343	22.0469	22.055	22.266	22.1508	22.7383	22.6629	22.4285	22.4566
Rsf1	0.384089	up	2.92546	0.0211551	19.5947	19.6125	19.4375	19.6849	20.0669	19.8667	19.948	19.9843
Aamp	0.621738	up	1.9791	0.0211818	22.0172	22.1347	22.6328	22.1783	23.1139	22.9444	22.6767	22.715
Lztr1	1.05886	up	1.5793	0.0212403	19.4318	20.4541	20.8274	19.5191	21.0662	20.9839	21.4329	20.9847
Ifi30	0.523159	up	2.19139	0.0212668	22.2919	21.9571	22.0765	22.2648	22.8281	22.8139	22.3978	22.6431
Nup188	0.517345	up	2.21464	0.0212916	22.3024	22.118	22.5377	22.4067	22.6097	22.9112	23.0256	22.8877
Lsm12	0.541082	up	2.14371	0.0212934	22.473	22.1495	22.7729	22.4382	23.031	23.0127	22.8691	23.0852
Anapc5	0.441386	up	2.51949	0.02132	20.1346	19.908	20.2318	19.9966	20.5334	20.3811	20.6545	20.4676
Mrfap1	0.367878	up	3.04863	0.0213317	21.8548	21.9452	21.9223	21.9827	22.2402	22.3235	22.1817	22.4311
Ubtd1	2.13626	up	1.37128	0.021469	16.9571	17.2621	16.8346	17.6131	16.8657	20.0481	20.2583	20.0397
Pzp	1.46947	up	5.55733	0.0215556	21.8566	21.936	21.8661	22.1596	23.2965	23.4421	23.5446	23.413
Uggt1	0.512307	up	2.21305	0.0215723	22.6267	22.9762	23.0433	22.787	23.4057	23.4815	23.1344	23.4607
Mrpl1	0.355452	up	3.17148	0.021599	21.8005	21.7545	21.8686	21.8911	22.1134	22.2176	22.2981	22.1075
Slc9a1	0.564106	up	2.06997	0.0216769	18.4293	18.5982	18.9017	18.9829	19.2594	19.1896	19.4946	19.225
Ctnnd1	0.409277	up	2.68822	0.0217037	23.0974	23.294	23.2402	23.3788	23.7018	23.7031	23.5064	23.7362
Cenpf	0.764846	up	1.75867	0.0217663	19.4324	19.5057	19.3033	19.3545	19.5513	20.2652	20.6686	20.1701
Rps26	0.424278	up	2.5771	0.0217865	27.0093	26.9381	27.1633	27.0139	27.3888	27.343	27.6656	27.4243
Nagpa	0.434917	up	2.52258	0.0217931	22.2268	22.5832	22.4683	22.3173	22.7766	22.9656	22.7921	22.8009
Nub1	0.618226	up	1.9512	0.0218133	21.4754	21.758	21.9103	21.6258	22.1268	22.196	22.7396	22.18
Larp1	0.318624	up	3.68486	0.0218703	22.7802	22.6539	22.7882	22.7057	23.0357	23.0061	23.0423	23.1184
Auh	0.909109	up	1.63854	0.0219218	19.85	20.8953	19.6157	19.8271	20.8372	21.0054	21.1723	20.8097
Erc1	2.38092	up	1.34082	0.0219512	19.5287	19.2332	19.5466	19.0431	22.4084	22.7933	18.9139	22.7595
Tsn	0.459594	up	2.3854	0.0220755	23.9484	23.7969	23.8516	23.7236	24.4145	24.3494	24.021	24.374
Mtss1	0.362701	up	3.04604	0.0221022	20.6018	20.6546	20.6765	20.5876	20.8992	21.0143	20.916	21.1418
Chmp3	0.640096	up	1.89227	0.0223216	19.6072	19.9191	20.0423	19.7132	20.4685	20.5719	20.0364	20.7654
Rabep2	0.457014	up	2.3777	0.0223768	20.2683	20.5054	20.5862	20.435	20.7353	20.9943	21.0686	20.8247
Gcat	0.598027	up	1.97107	0.0223815	22.4434	22.4149	22.536	22.3003	23.4463	23.0644	22.7539	22.8221
Psd4	0.642242	up	1.8806	0.0223904	20.0313	19.7	20.5046	20.1274	20.8633	20.8824	20.6241	20.5625
Srsf2	0.511338	up	2.16769	0.0224173	24.0799	24.4415	24.6287	24.465	24.8581	24.9746	24.8027	25.0251
P2rx4	0.451426	up	2.3983	0.0224982	20.1132	20.3133	20.3892	20.5452	20.7081	20.7704	20.9141	20.7739
Ndufs5	0.570331	up	2.00402	0.0226333	21.809	21.9188	22.218	22.2138	22.4156	22.5401	22.9363	22.5491
Tut4	0.430011	up	2.49031	0.0226603	20.3347	20.1899	20.4161	20.5142	20.6272	20.8556	20.9001	20.7922
Clcn5	0.542522	up	2.0754	0.022689	17.5098	17.8315	17.7718	17.6255	18.5575	18.2162	17.9833	18.1517
Ppp3r1	1.4892	up	1.41527	0.0227138	19.1362	18.6363	19.4208	19.0386	20.5647	21.3671	19.0164	21.2404
Vdac2	0.674128	up	1.8305	0.0227145	24.2974	24.5345	24.9149	24.5773	25.1171	25.0958	25.7147	25.093
Strn4	0.417078	up	2.54491	0.0227403	20.9241	21.1997	21.2721	21.1359	21.6407	21.4913	21.4665	21.6016
Kdr	0.459784	up	2.33831	0.0227456	18.554	18.2923	18.77	18.5586	19.0018	18.9201	19.1007	18.9914
Pnpla7	0.668724	up	1.81596	0.0228145	19.9396	19.6135	19.6909	19.6194	19.9871	20.437	20.8615	20.2526
Spag17	2.07133	up	1.32128	0.0228448	17.7425	19.3681	17.5943	18.5428	21.558	19.6251	18.7065	21.6434
C4b	1.89246	up	7.02807	0.0228571	21.0663	20.8867	20.9672	21.0634	22.9495	22.8708	22.7642	22.9691
Chrac1	0.412532	up	2.55837	0.0228678	20.0698	20.1743	20.3708	20.3686	20.6945	20.6293	20.5633	20.7465
Gps1	0.487969	up	2.21443	0.0228699	22.1769	22.1708	22.0367	22.3292	22.6086	22.74	22.4184	22.8985
Rps6ka1	0.498672	up	2.17415	0.0228946	22.3349	22.3162	22.3546	22.4918	22.7966	22.9711	23.1331	22.5913
Lyar	0.396351	up	2.62651	0.0229227	22.9421	22.8276	23.1897	23.0001	23.3709	23.4479	23.3472	23.3788
Asah1	0.513924	up	2.10087	0.0229464	23.1613	23.0824	23.1696	23.2912	23.619	23.591	24.0545	23.4958
Cggbp1	0.379029	up	2.75824	0.0229488	20.1624	20.3407	20.3905	20.4848	20.7545	20.7648	20.6884	20.6868
Ccdc82	1.27171	up	1.45211	0.0229686	17.1278	16.4711	18.1893	17.722	19.1738	18.4226	17.9442	19.0565
Pdxdc1	0.360758	up	2.96022	0.0229709	21.89	22.0032	22.1127	22.1504	22.3502	22.4417	22.4016	22.4058
Vcpip1	0.395789	up	2.63398	0.0229726	21.5806	21.8517	21.6557	21.6769	21.9387	22.1757	22.0814	22.1521
Pfdn6	0.331783	up	3.26902	0.0229749	21.9602	21.9215	22.0664	22.121	22.3572	22.3544	22.2995	22.3851
Runx1	0.405832	up	2.57473	0.0229781	20.2658	20.1284	20.1369	20.3696	20.7978	20.525	20.6242	20.5771
Eif2s2	0.306007	up	3.72168	0.022992	24.5207	24.6048	24.5549	24.4578	24.781	24.8528	24.8432	24.8852
Znf326	0.64495	up	1.8449	0.0229953	20.1253	20.6941	20.5529	20.8152	21.5037	21.1763	20.9542	21.133
Tlk1	1.10346	up	1.49427	0.0229989	20.5734	19.2557	20.765	19.455	20.9056	21.3776	21.1723	21.0073
Stau1	0.456763	up	2.30547	0.0230183	21.6168	21.4335	21.7655	21.7928	22.1416	22.1678	22.2103	21.9159
Pon2	0.521961	up	2.07932	0.0230252	21.28	20.7775	21.1922	21.199	21.5297	21.8169	21.6887	21.5013
Spi1	0.506165	up	2.13062	0.0230311	19.8875	19.7304	19.9934	19.5101	20.5039	20.2113	20.2204	20.2104
Abhd11	0.298789	up	3.82569	0.0230382	22.3002	22.2269	22.2863	22.2537	22.5206	22.6261	22.5034	22.6122
Hnrnph3	0.479861	up	2.21912	0.0230577	20.9159	20.8504	21.1422	20.8647	21.18	21.4623	21.6351	21.4151
Hnrnpa3	0.403966	up	2.55374	0.0230641	27.0263	27.1571	27.256	27.0848	27.3665	27.6405	27.6428	27.4902
Mtrfr	0.442666	up	2.33562	0.0230828	19.7121	19.7396	19.6285	19.9291	19.994	20.1795	20.3724	20.2341
Aldoart2	0.580495	up	1.92692	0.0230835	21.86	21.7776	21.787	21.9755	22.277	22.5135	22.1053	22.8262
Pycr2	0.354228	up	3.01689	0.0230844	21.9192	22.0451	22.0151	22.0914	22.255	22.341	22.4585	22.4333
Gatad2b	0.431643	up	2.4394	0.0230858	21.5508	21.685	21.4033	21.4429	21.7586	21.9962	22.0847	21.9691
Adsl	0.457928	up	2.27616	0.0230901	24.0242	24.3489	24.3454	24.1883	24.6013	24.7773	24.5199	24.8401
Sdcbp	0.370093	up	2.81223	0.0231096	21.314	21.4021	21.3748	21.5149	21.874	21.7412	21.8342	21.6369
Ncf2	0.349749	up	3.07024	0.0231379	23.002	23.003	23.0875	23.0741	23.5065	23.3725	23.4282	23.2584
Imp3	1.09023	up	1.48343	0.0231866	21.3946	22.5912	21.1741	22.6886	23.0093	23.062	23.1086	23.0294
Rbm42	0.443295	up	2.31633	0.0232453	20.9991	21.2202	21.3968	21.0526	21.5475	21.7366	21.5247	21.633
Prkcsh	0.569863	up	1.9347	0.0233043	24.0968	24.3454	24.5514	24.1208	25.0555	24.9877	24.5257	24.8249
Vasp	0.341907	up	3.06949	0.0233229	21.9915	22.0783	22.0095	22.0765	22.4835	22.338	22.443	22.259
Tmem165	0.437384	up	2.3545	0.0233304	20.9256	20.9664	21.1427	20.8393	21.195	21.3999	21.5112	21.5175
Arl6ip6	0.742097	up	1.67482	0.0234349	19.7123	18.8201	19.7109	19.8155	20.1657	20.1547	20.3412	20.3655
Arfgef1	0.391504	up	2.57922	0.0235595	20.5461	20.45	20.7696	20.6493	20.9777	20.904	21.0979	21.0015
Csnk2b	0.469668	up	2.17568	0.0237202	23.0155	23.3808	23.5001	23.4003	23.8417	23.8988	23.7003	23.7345
Dtymk	0.527782	up	2.00329	0.0237536	21.8233	22.248	22.0586	21.9054	22.6017	22.8089	22.4014	22.3344
Morf4l1	0.520549	up	2.01806	0.0237722	21.2205	21.2708	21.6404	21.5047	21.6642	22.0269	22.1156	21.9118
Gnb1	0.373134	up	2.70827	0.0237982	22.6977	22.8961	22.8926	22.9924	23.3287	23.2689	23.2082	23.1656
Mettl2	0.411516	up	2.44597	0.0238505	19.3186	19.3272	19.1989	19.3159	19.6611	19.7682	19.8852	19.4922
Ywhag	0.506974	up	2.05241	0.0238734	24.4373	24.6123	24.0706	24.5711	24.939	24.8463	24.8658	25.0681
Rap1b	0.359451	up	2.81524	0.0239346	22.0262	22.1571	22.1178	22.2508	22.4748	22.4471	22.6333	22.4346
Sacm1l	0.400536	up	2.4943	0.024074	22.2837	22.3516	22.6552	22.525	22.8427	22.8782	22.8437	22.853
Rps10	0.368986	up	2.69951	0.0241507	27.2269	27.1418	27.3743	27.2378	27.5254	27.6173	27.7592	27.5547
Gatb	0.442504	up	2.26918	0.0241696	20.6381	20.239	20.4789	20.3686	20.8056	20.9846	20.7375	20.9668
Emg1	0.429769	up	2.31322	0.0241767	21.8495	22.0522	21.8552	22.0057	22.1232	22.4089	22.4955	22.454
Psme1	0.432704	up	2.30797	0.0242251	24.0323	24.0383	24.1231	24.1937	24.2534	24.6383	24.611	24.6156
Slc38a10	1.13271	up	1.43231	0.0242289	18.9657	20.4725	20.5644	19.1694	20.9935	20.8452	21.0219	20.8421
Crlf2	1.13282	up	1.42094	0.0242513	18.0776	17.1182	17.8825	16.2723	18.7943	18.3775	18.2495	18.4605
Dhdds	0.318739	up	3.28678	0.0242514	19.9524	19.9739	20.0713	20.0876	20.3364	20.3488	20.2575	20.4175
Ect2	0.402652	up	2.4389	0.0242519	18.1984	18.1	18.3623	18.4627	18.7745	18.6259	18.6687	18.6649
Timeless	0.51407	up	1.99015	0.024255	21.094	21.28	21.2701	21.2931	21.4271	21.9792	21.6419	21.9453
Klhl9	0.382063	up	2.56587	0.0242715	20.6228	20.7136	20.8355	20.7317	21.2787	21.1017	21.0867	20.9646
Gab2	0.44371	up	2.25852	0.0242777	18.0418	18.1673	18.3106	18.3169	18.7212	18.836	18.454	18.6002
Ptbp1	0.379038	up	2.5979	0.0242778	25.7703	25.8397	26.0598	25.8379	26.3627	26.2654	26.1543	26.2414
Acad9	0.384913	up	2.55557	0.0243037	21.7578	21.8848	21.9017	21.9559	22.1413	22.1964	22.4486	22.2536
Tmem160	0.629105	up	1.76071	0.0243217	20.4609	20.6283	21.0973	21.1479	21.4827	21.6659	21.2241	21.4781
Stk24	0.458424	up	2.17551	0.0243298	20.4833	20.4032	20.5072	20.4213	20.642	21.045	21.1322	20.8295
Gm55359	0.413359	up	2.36358	0.024333	19.9451	20.2915	20.2278	20.1467	20.6601	20.6314	20.5562	20.4168
Arhgap10	0.320295	up	3.16501	0.0243333	21.6513	21.5058	21.668	21.6523	21.9171	21.9414	22.0273	21.8727
Nars2	0.543148	up	1.9307	0.0243394	19.9628	20.173	20.4866	20.3467	20.9196	20.9739	20.529	20.7191
Ccnb2	0.456212	up	2.18678	0.0243558	19.8674	19.6969	20.0994	19.9729	20.3466	20.4234	20.1746	20.5167
Nop16	0.398757	up	2.43071	0.0243587	23.299	23.3355	23.5694	23.2608	23.816	23.8619	23.7601	23.6219
Uba1	0.396111	up	2.44765	0.0243841	24.8905	24.9953	25.2045	24.9991	25.4874	25.4849	25.257	25.4446
Far1	0.447733	up	2.20338	0.0243844	22.1067	22.1864	22.5837	22.3927	22.7875	22.7119	22.7899	22.7709
Gpaa1	0.423995	up	2.29502	0.0244096	22.1367	22.1703	22.2952	22.1865	22.5436	22.576	22.8909	22.4744
Xpo7	0.507885	up	1.99027	0.0244351	20.3552	20.7814	20.3664	20.7758	21.0087	20.9267	21.1633	21.2117
Paics	0.360353	up	2.71678	0.0244864	23.903	24.0414	23.8797	23.8447	24.4232	24.2907	24.2092	24.1871
Brd7	1.49486	up	1.32505	0.024487	20.4902	20.6228	20.3895	20.3506	21.2103	22.7997	20.683	23.1394
Znf740	0.501405	up	2.00087	0.0244943	20.3816	20.4326	20.9038	20.588	21.071	20.9917	21.2685	20.9803
Nat10	0.530723	up	1.9326	0.0245121	23.4683	23.8303	23.9901	23.5873	24.431	24.2804	23.9992	24.2882
Clcn7	0.317392	up	3.1959	0.0245145	20.7117	20.8512	20.7575	20.9094	21.1239	21.0875	21.18	21.108
H4c16	0.413608	up	2.35089	0.0245378	30.8034	30.5383	30.6849	30.8059	31.1407	30.9235	31.2358	31.1869
Kiaa0513	0.50532	up	1.98315	0.0245903	18.0051	18.0062	17.616	18.1211	18.5392	18.243	18.6081	18.3793
Rasal2	1.22368	up	1.3785	0.0246667	20.9463	19.6457	21.807	21.4437	22.0983	22.1774	22.1566	22.3051
Ppp3ca	0.54554	up	1.86479	0.0246721	21.0171	20.6798	21.0122	21.2859	21.4622	21.582	21.7972	21.3358
Setdb1	0.39506	up	2.40659	0.0246971	21.8496	22.0438	22.1631	21.9878	22.3851	22.5212	22.2545	22.4637
Abcf3	0.700017	up	1.64548	0.0247117	21.1444	21.5405	21.6191	21.2927	22.2301	22.2737	21.5021	22.3908
Stt3a	0.505865	up	1.96023	0.0247221	22.412	22.2604	22.5618	22.6153	23.0727	22.7142	23.2298	22.8563
Cers6	0.479568	up	2.05488	0.0247344	22.1095	21.9043	22.0624	22.1966	22.5458	22.3639	22.8569	22.4245
Gars1	0.311117	up	3.27095	0.0247598	24.0245	24.1387	24.1784	24.164	24.3764	24.5212	24.4157	24.4367
Timm21	0.356952	up	2.7129	0.0247623	20.2494	20.1195	20.415	20.2997	20.5444	20.667	20.6749	20.625
Reep5	0.554907	up	1.84897	0.0247724	21.3443	21.4928	21.7824	21.6612	21.894	22.2447	21.9241	22.4375
Hadhb	0.377695	up	2.5489	0.0247852	23.7148	23.9763	23.891	23.9579	24.1357	24.2747	24.3793	24.261
Pik3r1	0.408694	up	2.34491	0.0247967	19.6266	19.7824	20.0492	19.7645	20.2739	20.221	20.1384	20.224
Srp68	0.35101	up	2.74817	0.0247976	23.0781	23.227	23.345	23.2985	23.5326	23.5529	23.5954	23.6716
Scamp2	0.38978	up	2.45161	0.0247992	21.467	21.534	21.6076	21.6925	21.7847	22.0577	21.9332	22.0846
Lman1	0.504428	up	1.95035	0.0248088	22.4816	22.3748	22.7975	22.4774	22.916	23.1411	23.2781	22.8139
Nup88	0.384535	up	2.48488	0.0248228	22.2683	22.1908	22.1818	22.0143	22.5415	22.3925	22.6927	22.5667
Ephx1	0.572913	up	1.80291	0.0248313	21.1443	21.0858	20.7462	20.7496	21.3368	21.4258	21.9044	21.3506
Magt1	0.484016	up	2.04198	0.0248363	21.7362	21.7421	22.1629	21.9448	22.3421	22.5816	22.3935	22.2049
Arhgdia	0.410276	up	2.31127	0.0248563	25.8126	26.0885	26.2262	26.1027	26.5579	26.493	26.3945	26.4257
Ddx51	0.43819	up	2.18079	0.0248813	21.8562	21.6795	21.5283	21.9461	22.0784	22.2857	22.282	22.1168
Retsat	0.41117	up	2.30814	0.0249063	20.8193	20.404	20.6257	20.6343	20.961	20.9848	21.0308	21.1514
Tmsb4x	0.509911	up	1.94372	0.0249315	23.7345	23.9054	24.1488	24.0483	24.3176	24.6251	24.2475	24.6865
Rnaseh2b	0.286938	up	3.63725	0.0250778	21.6634	21.5681	21.6425	21.57	21.9564	21.8278	21.8883	21.9193
Abcb7	0.619376	up	1.71934	0.0251029	22.4713	23.1342	22.7937	22.6286	23	23.3909	23.6135	23.5009
Pfdn5	0.3072	up	3.2319	0.0251587	22.9125	22.9773	22.9005	23.0591	23.3206	23.3185	23.2104	23.2287
Itm2b	0.942986	up	1.44627	0.025165	19.4673	19.1024	17.9335	19.3219	19.9184	19.9549	19.8576	19.866
Dnmt1	0.434425	up	2.16677	0.0253122	24.3494	24.0825	24.0406	24.2095	24.6059	24.5755	24.8184	24.4199
Srrt	0.327546	up	2.93254	0.0253545	23.4388	23.4088	23.5454	23.4791	23.9283	23.8044	23.7367	23.7129
Eif4h	0.438996	up	2.1331	0.0253714	24.5762	24.8314	24.8668	24.7093	25.4448	25.127	25.1246	25.0433
Itgb2	0.292637	up	3.46613	0.025382	20.3165	20.3982	20.2886	20.3129	20.7159	20.5706	20.592	20.6082
Stom	0.330508	up	2.88129	0.0253964	20.7636	20.7846	20.8686	20.7829	21.1825	21.0272	21.2555	21.0567
Anapc4	1.63615	up	1.26525	0.0254803	23.3995	21.5511	21.9313	20.2138	23.1047	23.3766	23.9907	23.1684
Rab1A	0.52719	up	1.85975	0.0254971	23.0705	23.3089	23.536	23.3475	23.704	23.9124	23.6077	24.1475
Dennd4c	1.39381	up	1.29775	0.0255734	20.2073	20.3127	20.351	20.2646	21.9819	22.5698	20.0081	22.1509
Hm13	0.50107	up	1.92174	0.0255804	21.7087	21.5333	21.9629	21.9675	22.1829	22.3573	22.5266	22.11
Hook2	0.550517	up	1.80161	0.0255914	19.5993	19.7589	19.6776	19.9174	19.9477	20.1805	20.3666	20.6605
Gipc1	0.37158	up	2.48531	0.0255984	21.1584	21.2608	21.2548	21.255	21.5724	21.6223	21.4289	21.7917
Kdm2b	0.354907	up	2.60288	0.0257249	19.9865	19.7817	19.8623	20.0959	20.3128	20.2708	20.3173	20.245
Tmem14c	0.414222	up	2.21314	0.0257981	21.5884	21.5385	21.7965	21.5509	21.9757	21.8983	22.265	21.9921
Parp2	0.329455	up	2.85031	0.0258054	20.4734	20.4488	20.6518	20.4233	20.7972	20.8859	20.8662	20.7658
Rpa2	0.385935	up	2.36858	0.0258231	23.3827	23.3999	23.6389	23.4463	23.9492	23.9744	23.7289	23.759
Opa1	0.470788	up	1.99515	0.0258558	21.5153	21.2656	21.6213	21.7908	21.8747	22.1306	22.1235	21.9474
Nab2	0.441051	up	2.08911	0.0259864	20.0517	19.9246	20.3928	20.2693	20.5048	20.7044	20.6243	20.5691
Traf6	0.959843	up	1.4076	0.0260116	19.1335	19.7003	19.2849	19.5111	20.8273	20.6917	19.3471	20.603
Pspc1	0.51411	up	1.85332	0.0262184	22.3056	22.3957	22.8527	22.4672	23.1273	23.0809	22.7528	23.1167
Uqcrc1	0.330355	up	2.80114	0.0262687	24.9244	24.8799	25.044	25.084	25.2447	25.2711	25.4099	25.328
Smarcc2	0.466558	up	1.99039	0.0262874	20.7111	20.6651	20.9503	20.9132	20.9849	21.4109	21.2671	21.443
Arpc4	0.333662	up	2.76524	0.0262939	25.517	25.5612	25.7405	25.5738	25.887	25.9498	26.0315	25.859
Stard5	0.781436	up	1.50035	0.0263005	18.4402	18.5116	17.4533	18.5162	18.8491	19.2842	19.0718	18.8419
Thrap3	0.359546	up	2.53006	0.026316	24.0718	23.8367	24.0288	24.1221	24.2946	24.4714	24.4121	24.3195
Ubash3b	0.564107	up	1.74833	0.0263365	19.4838	18.8483	19.4594	18.9001	19.7731	19.6687	19.7389	19.7672
Ppp2r2a	0.378558	up	2.35955	0.0263421	22.2548	22.4069	22.5758	22.5351	22.7939	22.8962	22.8905	22.7063
Stat2	1.42349	up	1.27693	0.0263446	20.2531	17.79	18.9458	20.214	20.7916	20.7756	20.5298	20.7999
Ppp5c	0.41954	up	2.14105	0.0263669	22.5105	22.1504	22.1228	22.3295	22.7778	22.6916	22.5456	22.7765
Cdc123	0.539646	up	1.78111	0.0263917	21.1158	21.0958	20.8562	20.8183	21.7172	21.4032	21.1536	21.7706
Tssc4	0.364531	up	2.4794	0.0264023	20.5154	20.4183	20.6953	20.6634	21.0025	20.8873	21.0165	20.8442
Cetn2	0.451916	up	2.00691	0.0264284	19.8065	19.9361	19.7925	19.9715	20.0507	20.2515	20.45	20.5622
Pop7	0.567789	up	1.73311	0.0264303	19.7899	19.366	20.1999	19.8594	20.2466	20.4283	20.3634	20.4481
Atp11b	0.376038	up	2.38009	0.0264415	18.0886	18.2318	18.0649	18.0214	18.2957	18.5822	18.4377	18.5952
Nudt16	0.535288	up	1.79569	0.0264554	19.5435	19.3877	19.3731	19.5862	20.0997	20.1267	20.2434	19.5619
Bltp2	1.60831	up	1.24384	0.0264601	20.4658	20.1188	21.121	18.0143	21.4612	21.4524	21.3182	21.9214
Nufip2	0.298265	up	3.20392	0.0264665	21.3528	21.5089	21.4226	21.5253	21.7675	21.7939	21.7512	21.6899
Tbcb	0.434515	up	2.07349	0.026478	22.2657	22.4141	22.4833	22.1918	22.963	22.8375	22.5304	22.7622
Ccdc137	0.449813	up	2.02883	0.0264805	19.5492	19.7993	19.8985	19.5469	19.9911	20.204	20.3456	20.0525
Trex1	0.753558	up	1.51688	0.0264853	20.2974	19.5709	20.1475	19.1602	20.4207	20.5363	20.5839	20.6494
Npm3	0.357239	up	2.49813	0.0266505	25.9226	25.8055	26.0443	26.0257	26.1916	26.2998	26.4421	26.2936
Bdh1	0.465302	up	1.95447	0.0266604	19.5781	19.4516	19.716	19.4167	20.3044	20.033	19.8371	19.8491
Marcks	3.86757	up	5.75246	0.0266667	17.4053	17.2627	18.0677	17.5816	21.5052	21.5786	21.0934	21.6103
Srsf4	0.391865	up	2.26093	0.0266952	22.6982	22.9053	22.9556	22.7319	23.0533	23.3632	23.1643	23.2776
Kif13b	0.304716	up	3.05638	0.0267635	20.8138	20.678	20.8184	20.8833	21.073	21.1779	21.0786	21.083
Oasl1	0.457898	up	1.97173	0.0267981	22.6218	22.2302	22.3289	22.5313	22.8019	23.0337	23.0281	22.6801
Hmgxb4	0.4781	up	1.90857	0.0269294	18.9545	18.6461	18.9029	18.9377	19.0072	19.4527	19.5213	19.3723
Znhit3	0.334725	up	2.67018	0.0270111	21.1944	20.9891	20.9932	21.1608	21.3944	21.4799	21.4739	21.3282
Tyms	0.381627	up	2.30503	0.0270361	23.3843	23.5597	23.5904	23.7668	24.0197	24.0265	23.9241	23.8574
Nsf	0.281716	up	3.42538	0.0270645	22.6226	22.7285	22.7064	22.7653	22.9654	23.0299	23.0278	22.9265
Pikfyve	0.364139	up	2.40494	0.0270874	20.8486	20.721	20.8377	20.654	21.2735	21.1304	21.1557	20.9583
Snrpg	0.359442	up	2.44327	0.0270894	25.8613	25.9119	25.9851	26.0795	26.4241	26.2892	26.4052	26.1571
Rbm15	0.30536	up	3.01658	0.0270914	20.2646	20.2187	20.2177	20.2093	20.5935	20.4905	20.4154	20.6324
Atp2c1	0.865717	up	1.41412	0.0271144	18.4129	18.3628	19.3171	19.6113	19.7087	19.9749	19.8865	19.5969
Pld3	0.384167	up	2.28407	0.0271165	20.7884	20.991	21.0625	21.1485	21.329	21.4966	21.2877	21.4137
Adh5	0.313157	up	2.8901	0.0271185	24.7187	24.858	24.8589	24.8947	25.1168	25.2546	25.0706	25.1411
Lrrc25	0.386573	up	2.25314	0.0271413	18.6524	18.5379	18.9462	18.7867	19.0487	19.1714	19.1353	19.1141
Galnt1	0.55431	up	1.7261	0.0271415	19.9121	19.2846	19.2853	19.1459	20.0284	19.9676	19.8963	19.9528
Nrdc	0.416007	up	2.09578	0.0272877	22.0293	22.1998	22.3466	22.4407	22.5326	22.8129	22.6857	22.6491
Mcm7	0.258655	up	3.97439	0.0272879	24.2967	24.2286	24.3204	24.267	24.5806	24.5559	24.5275	24.4833
Ccdc93	0.413398	up	2.10789	0.0273126	20.8467	20.5963	20.8624	20.9833	21.0664	21.3552	21.1892	21.3315
Coq9	0.574605	up	1.67495	0.027315	21.1502	21.7456	21.8402	21.3704	22.2072	22.3035	21.9622	21.9319
Tbc1d16	0.987586	up	1.34073	0.0273418	18.1982	18.6195	17.0699	18.1331	18.3806	19.2073	19.3427	19.0404
Mrps23	0.322723	up	2.74827	0.0273625	21.7854	21.7655	21.8232	21.7383	22.0215	22.1409	21.9948	22.246
Mfn1	0.286228	up	3.26574	0.0273665	21.9601	21.9766	22.0726	22.049	22.255	22.2387	22.3796	22.3299
Ubxn4	0.821755	up	1.42594	0.0273874	21.9211	21.2171	21.4742	22.0066	22.8581	22.8547	22.3693	21.8239
Ssna1	0.383492	up	2.24729	0.0273913	20.6146	20.3999	20.6874	20.8291	21.0054	20.994	21.0686	20.997
Nifk	0.33804	up	2.57398	0.0273971	24.4463	24.4464	24.584	24.5661	24.6865	24.8767	24.96	24.8718
Grk2	0.372474	up	2.30594	0.0275816	22.4852	22.1879	22.3677	22.4827	22.692	22.7726	22.8867	22.662
Pgm3	0.499498	up	1.80519	0.0276144	20.5179	20.8439	21.0199	20.7449	21.4155	21.5062	21.0571	21.1458
Dut	0.391922	up	2.18845	0.0276259	24.0951	24.2285	24.2988	24.4168	24.5168	24.7185	24.5607	24.8109
Ints9	0.325287	up	2.686	0.0276876	21.1984	21.1694	21.2064	21.3869	21.5107	21.5687	21.6739	21.5091
Coro1c	0.323371	up	2.70443	0.0277058	24.4147	24.5077	24.5016	24.5818	24.6924	24.8569	24.9398	24.8102
Cope	0.359486	up	2.37617	0.0277069	22.7792	22.7269	22.9421	22.8471	23.1572	23.231	23.3279	23.0172
Itih3	3.27982	up	4.58737	0.0277143	20.6773	20.1542	21.4116	20.2834	23.8648	24.0055	23.9252	23.8501
Msrb2	1.81827	up	1.17803	0.0277317	18.948	17.0883	20.7046	17.726	20.1892	20.5958	20.8095	20.1455
Ankrd52	0.361517	up	2.35954	0.0277821	20.0418	19.9345	20.1148	20.0332	20.3159	20.6017	20.2781	20.3747
Scamp3	0.308338	up	2.84609	0.0279859	22.9436	22.9986	23.1836	23.117	23.3774	23.3437	23.3701	23.3849
Aimp2	0.38703	up	2.19181	0.0279929	22.8886	22.6991	22.8276	23.1101	23.3765	23.2431	23.2673	23.1868
Phlpp2	0.608949	up	1.58772	0.0280106	17.6087	17.4667	17.9041	17.1713	17.8468	18.2784	17.9923	18.469
Atp6v1h	0.310518	up	2.82793	0.0280284	21.2163	21.3191	21.3496	21.3105	21.6457	21.6914	21.6308	21.4696
Hsd17b8	0.360157	up	2.349	0.0280354	19.6091	19.6045	19.7766	19.9263	20.017	20.1015	20.0922	20.1464
Ssr2	0.528941	up	1.71936	0.0280355	20.0618	20.7099	20.6293	20.3781	20.7368	21.0218	21.0816	21.0547
Itsn1	0.414392	up	2.05544	0.0280462	19.6576	19.2962	19.697	19.5914	19.9927	19.8046	20.0226	20.0799
Arrb2	0.327853	up	2.62237	0.0280602	22.1553	22.1421	22.1229	22.1189	22.2733	22.5654	22.5059	22.506
Rgs10	0.391726	up	2.16156	0.0280603	21.8791	21.8252	21.645	21.5283	22.0421	22.2546	22.1313	22.0165
Fem1b	0.376726	up	2.23373	0.0281411	22.5645	22.6875	22.7362	22.5869	22.9823	23.1682	22.8102	23.1213
Snx2	0.291894	up	3.06774	0.0282185	23.6069	23.4415	23.6147	23.5321	23.8876	23.7849	23.8789	23.8115
Mecp2	0.553459	up	1.65611	0.0284238	19.8331	19.6205	19.6198	20.1322	20.7413	20.1895	20.3277	20.161
Mms22l	0.695953	up	1.48264	0.0284257	16.5616	17.3861	16.3612	16.8842	17.5225	17.7483	17.182	17.5241
Ercc2	0.664712	up	1.51053	0.0284351	20.1353	20.5599	20.198	20.0543	21.217	21.2857	20.4261	20.6776
Mrpl41	0.271899	up	3.4225	0.0286009	19.9881	20.1154	20.0469	20.089	20.3101	20.2996	20.3078	20.4095
Parp14	1.3934	up	1.20473	0.0286972	18.9469	21.4158	19.9782	21.3481	21.4244	21.9784	22.0721	21.7878
Rpl8	0.478614	up	1.79993	0.0287219	26.0828	25.9859	26.1623	26.2464	26.5504	26.4253	26.9863	26.4299
Ptpn1	0.416666	up	2.00999	0.0287415	21.3681	21.4711	21.7222	21.6301	21.7342	22.0897	22.0039	22.0304
Rad51ap1	0.322225	up	2.6213	0.0287468	20.1337	20.3802	20.2544	20.2975	20.4809	20.5988	20.6134	20.6616
Atp6v1e1	0.379691	up	2.18236	0.0287626	22.5453	22.7283	22.7039	22.4295	23.1363	22.9886	22.8374	22.9635
Nudt22	0.509964	up	1.73207	0.0287666	18.7852	18.8351	18.9377	18.805	19.4381	19.5743	18.8916	19.4989
Fbxo21	2.09176	up	1.13609	0.0287674	17.6117	20.7277	16.9858	17.3641	20.7252	20.774	18.971	20.5862
Canx	0.355756	up	2.34367	0.0287784	25.9991	26.266	26.299	26.1852	26.4174	26.5953	26.5419	26.6177
Coq7	1.00955	up	1.29257	0.0288475	18.3526	18.4294	17.2324	18.2178	18.4688	18.9721	19.9277	18.9018
Mpeg1	2.13583	up	5.83634	0.0288889	19.1	19.3851	19.5987	19.345	21.3588	21.5093	21.5068	21.5972
Slc1a5	0.238985	up	4.39504	0.029267	22.0088	22.0306	22.0236	22.0237	22.2688	22.3127	22.2551	22.2061
Arpc1b	0.36411	up	2.24466	0.0292933	25.017	25.1411	25.231	25.2356	25.5513	25.4686	25.6962	25.365
Hira	0.291835	up	2.9633	0.0293687	19.7636	19.8905	19.871	19.9619	20.1959	20.2222	20.0964	20.1398
Septin2	0.297471	up	2.87073	0.0294347	23.462	23.4994	23.6158	23.633	23.8753	23.7657	23.9153	23.8438
Csf1r	1.44948	up	6.64537	0.0294545	21.6286	21.6755	21.8264	21.744	23.1883	23.1344	23.2591	23.0907
Gnai2	0.38264	up	2.11908	0.0295952	23.5257	23.8093	23.7944	23.8797	23.9828	24.1092	24.2443	24.2033
Gls2	0.354345	up	2.2847	0.029754	19.3371	19.4873	19.2813	19.5084	19.9164	19.7867	19.6895	19.639
Pqbp1	0.315423	up	2.62548	0.0297793	21.3132	21.4841	21.5521	21.3178	21.7719	21.7472	21.6899	21.7199
Ammecr1	0.470539	up	1.77995	0.0298613	19.5411	19.5797	19.9208	19.9534	20.2488	20.0659	20.4684	20.0939
Stard9	0.526325	up	1.65097	0.029968	18.2438	18.9757	18.7046	18.8954	19.1945	19.1736	19.1673	19.3893
Cops3	0.277885	up	3.14441	0.0300135	23.9232	23.8099	23.8754	23.9639	24.0945	24.1847	24.172	24.2328
Mpc1	1.484	up	1.16852	0.0300186	17.9413	20.498	20.8394	20.0143	21.7125	21.1381	21.0201	21.3583
Bicra	0.339113	up	2.38299	0.0300892	18.0377	17.9162	17.9621	17.9253	18.3466	18.1418	18.2405	18.4688
Klhl6	1.11314	up	1.23362	0.0301544	22.6431	22.6664	22.9461	20.8723	23.452	23.4542	23.2604	23.4138
Nomo1	0.371921	up	2.14892	0.030176	23.7133	23.6821	23.7519	23.8431	23.9452	24.2139	24.3119	24.0069
Foxo3	0.344279	up	2.32565	0.0301958	19.2684	19.3055	19.2791	19.404	19.5498	19.8111	19.7529	19.5205
Ppm1h	0.36656	up	2.1673	0.0302189	20.8181	20.4654	20.6427	20.6944	20.9977	20.9863	21.1758	20.9271
Vac14	0.282393	up	3.03906	0.0302211	22.4161	22.3845	22.4497	22.4013	22.6314	22.6917	22.6359	22.8222
Raf1	0.258577	up	3.53463	0.030244	19.8034	19.7156	19.6706	19.7656	20.0068	19.9447	20.0047	20.0333
Zfand1	0.305917	up	2.68495	0.0302691	21.1714	20.9708	21.1143	21.0767	21.3286	21.5055	21.3913	21.3316
Npepl1	0.283416	up	3.00194	0.0302701	23.0062	22.9568	23.0528	22.9743	23.2577	23.334	23.3609	23.1713
Uqcc3	1.07573	up	1.2383	0.0302943	17.3095	18.9708	19.0477	19.3248	19.7756	19.7485	19.6189	19.8126
Zmat2	0.46447	up	1.77508	0.0303	21.2358	21.8051	21.7652	21.6615	22.0363	21.9515	22.141	22.1966
Ranbp10	0.333905	up	2.39567	0.0303093	21.0925	21.2104	21.3952	21.3753	21.5977	21.5834	21.6529	21.5751
Syne3	0.298865	up	2.77874	0.0303253	20.7222	20.8861	20.8499	20.6589	21.0571	21.0945	21.0497	21.1114
Tcea2	0.415175	up	1.92606	0.03033	20.2582	20.5092	20.3271	20.4693	20.8924	20.9944	20.8109	20.5268
Ndufa13	0.387253	up	2.06156	0.0303311	23.1502	23.1886	23.3066	23.2362	23.4402	23.5703	23.8815	23.5387
Prdx1	0.319481	up	2.53911	0.0303506	26.2723	26.4668	26.3875	26.5489	26.6835	26.7979	26.7812	26.6908
Uqcrfs1	0.478563	up	1.73102	0.0303551	23.6926	23.7793	23.7517	23.8462	24.6579	24.2492	24.0465	24.0303
Sipa1	0.455204	up	1.79162	0.0303611	21.1277	21.1991	21.1132	21.1515	21.4138	21.5247	22.0058	21.4679
Tm9sf3	0.455699	up	1.7865	0.0304079	24.0973	24.0271	24.195	24.2019	24.4877	24.4106	24.9773	24.4685
Ssb	0.360569	up	2.17572	0.030419	24.1011	24.2994	24.405	24.0727	24.5799	24.5954	24.4775	24.6676
Ccdc25	0.34769	up	2.25662	0.0304307	21.1587	21.2603	21.4714	21.3284	21.5669	21.7821	21.5827	21.678
Hip1	0.328151	up	2.42795	0.0304335	21.2555	21.2666	21.503	21.4824	21.7115	21.7711	21.6815	21.6559
Fkbp5	0.283704	up	2.94584	0.0304555	22.5501	22.4431	22.5795	22.5709	22.8754	22.8253	22.7129	22.8649
Nme1	0.367426	up	2.13235	0.0304804	25.9486	26.1983	26.1718	26.2256	26.3964	26.601	26.3788	26.6376
Rpl28	0.53458	up	1.59581	0.0306124	24.8437	24.6698	25.1242	24.9433	25.6627	25.2585	25.714	25.0842
Cd81	0.383763	up	2.02754	0.030884	21.0716	21.434	21.4054	21.0973	21.69	21.675	21.5508	21.6276
Dmac2	0.313093	up	2.53884	0.0308887	20.3169	20.3393	20.3401	20.545	20.5997	20.6883	20.7627	20.7429
Ahcyl1	0.550956	up	1.56025	0.031051	20.7026	20.4598	20.782	21.2527	21.2809	21.5214	21.119	21.4796
Gaa	0.335321	up	2.31765	0.0312226	22.2305	22.3809	22.4396	22.3975	22.5221	22.8123	22.7441	22.7112
Atrn	0.58187	up	1.51291	0.031231	17.6468	18.0364	18.2161	18.4645	18.7411	18.4847	18.9687	18.4967
Cln3	0.338616	up	2.28027	0.031306	18.6558	18.4782	18.6717	18.4995	18.9071	19.0411	18.7522	18.9592
Eral1	0.332286	up	2.33557	0.0313269	20.5028	20.3887	20.6956	20.5715	20.7585	20.8929	20.9474	20.8888
Rbm43	1.15345	up	1.19054	0.0313312	16.7486	18.7527	18.8388	18.6805	19.6598	19.328	19.303	19.3436
Araf	0.334173	up	2.32032	0.0313521	20.4364	20.6444	20.6147	20.8	20.9963	20.9683	20.9577	20.9097
Gatd3	0.369195	up	2.07872	0.0314932	21.8344	21.7251	21.9961	21.5774	22.2342	22.0565	22.1577	22.1612
Tardbp	0.312239	up	2.51167	0.0315185	23.6543	23.9067	23.825	23.7716	23.9895	24.1293	24.1238	24.164
Pla2g12a	1.72116	up	1.10539	0.0316189	17.2779	18.4448	17.1089	17.6388	17.0789	20.1383	20.2266	19.9112
Ssu72	0.34502	up	2.22067	0.0316709	22.1501	22.3141	22.2761	22.238	22.7222	22.6329	22.3727	22.6305
Aaas	0.345459	up	2.21555	0.0316715	21.932	21.8409	22.0259	22.0544	22.1102	22.4175	22.3453	22.3621
Inip	0.351027	up	2.17823	0.0316967	20.0106	20.0661	20.3405	20.0425	20.3464	20.5327	20.4973	20.4874
Ep300	0.354262	up	2.16067	0.0317216	20.3833	20.2109	20.1072	20.1236	20.6584	20.5734	20.6255	20.3847
Snx17	0.360544	up	2.10599	0.0318633	20.6731	20.8172	20.8776	20.9751	21.3889	21.1759	21.0836	21.1369
Luc7l	0.293228	up	2.68141	0.0322857	23.1891	23.2045	23.3598	23.2218	23.5209	23.6192	23.4298	23.5782
Polr2i	0.330262	up	2.29867	0.0323584	21.2462	21.5337	21.3393	21.5027	21.8347	21.6875	21.7364	21.6843
Zmpste24	0.298572	up	2.60794	0.0323895	19.9246	19.8368	19.9592	19.9396	20.1069	20.1485	20.3427	20.2564
Clec7a	2.05955	up	5.71186	0.0324	19.2384	19.027	19.398	19.4868	21.3487	21.4403	21.4072	21.1921
Mrps6	0.33708	up	2.24215	0.0324152	21.9903	22.1301	22.2651	22.2155	22.3881	22.5061	22.4259	22.6292
Dbt	3.28811	up	5.30706	0.0325	16.474	16.6327	16.4324	16.0687	20.0233	19.494	19.957	19.2859
Mtif2	0.404865	up	1.8603	0.0325786	20.3792	20.5011	20.5263	20.4185	21.0362	20.9466	20.5308	20.9309
Chid1	0.407039	up	1.84809	0.0327793	20.6063	20.3156	20.358	20.4207	21.0908	20.6214	20.7433	20.8731
Idh3a	0.353181	up	2.09973	0.0330337	24.1132	23.9044	23.9386	24.0848	24.2984	24.3257	24.2493	24.5803
Haus8	0.474658	up	1.64483	0.0330416	18.4413	18.7951	18.9282	18.7941	18.9592	19.3372	19.0906	19.4703
Eri1	0.376442	up	1.97049	0.0331205	20.6568	20.9683	21.1133	21.0099	21.2288	21.3276	21.3183	21.3794
Neil2	2.0015	up	1.05686	0.0333031	18.8325	22.356	22.3418	19.0729	22.5805	22.688	22.7319	22.6088
Psmg2	0.344898	up	2.14163	0.0333292	21.6473	21.9569	21.9215	21.8496	22.2694	22.2835	22.0747	22.1272
Slc7a5	0.258832	up	3.17155	0.0334119	23.9913	23.9393	24.0356	24.0574	24.2041	24.2576	24.35	24.2471
Rpl22	0.365301	up	2.00392	0.0334147	25.2481	25.2689	25.4405	25.3677	25.6704	25.496	25.9225	25.6975
Ehbp1l1	0.327351	up	2.25692	0.0334264	22.1928	22.1703	22.3919	22.4441	22.558	22.6196	22.7236	22.6074
Med22	0.449327	up	1.692	0.0334266	18.0062	17.6074	18.1169	18.2314	18.476	18.3673	18.5554	18.3606
Me2	0.359396	up	2.04753	0.0334321	23.7021	23.7026	23.8472	24.0928	24.1907	24.1607	24.1738	24.2571
Vgll4	0.417943	up	1.78746	0.033435	19.7499	19.5599	19.7407	19.6147	20.3022	20.0363	20.224	19.7743
B4galnt1	0.319096	up	2.32014	0.0334405	21.4753	21.4548	21.6871	21.7121	21.9449	21.8277	21.8935	21.9395
Acy1	0.36101	up	2.03084	0.0334458	24.1619	23.9807	23.9578	24.1349	24.4567	24.4269	24.5917	24.2041
Ddrgk1	0.488627	up	1.59946	0.0334526	18.4738	18.886	19.0807	18.9113	19.2577	19.3101	19.1261	19.6124
Lss	0.300034	up	2.52208	0.0334611	21.7981	21.7352	21.778	21.8361	22.0027	22.191	21.9686	22.1854
Mcm2	0.280841	up	2.77505	0.0334871	23.875	23.645	23.7622	23.8132	24.0578	24.0468	24.0124	24.1017
Ppfibp1	0.695235	up	1.33392	0.0335378	22.3028	22.659	22.8983	22.3952	23.6545	23.4488	22.5512	23.3816
Hnrnpf	0.333054	up	2.20128	0.0335692	24.9766	25.1151	24.9939	25.1741	25.4935	25.4922	25.3911	25.215
Ola1	0.407265	up	1.8138	0.0335895	24.4899	24.7236	24.8346	24.4474	24.9428	25.2269	24.8735	25.0814
Ube2v1	0.289253	up	2.62848	0.033616	23.4998	23.4302	23.517	23.6868	23.7959	23.7994	23.8744	23.8211
Dpf2	0.438298	up	1.70928	0.033773	21.0037	21.034	20.9303	20.8769	21.3712	21.4953	21.047	21.6845
Mphosph8	0.351176	up	2.07302	0.0337989	20.5176	20.6043	20.8456	20.4725	20.9238	21.0605	20.8876	20.9727
Nusap1	0.450942	up	1.67431	0.033833	20.1572	19.622	20.0957	20.2376	20.5946	20.3862	20.4361	20.4993
Mapkapk3	0.344042	up	2.11436	0.0338591	19.9033	19.8763	19.87	20.0911	20.2287	20.483	20.2407	20.1644
Ddx42	0.338924	up	2.14842	0.033922	22.32	22.6218	22.4742	22.5221	22.929	22.6641	22.8687	22.8319
Cux1	0.359053	up	2.02246	0.0339602	20.8371	20.7857	20.9268	20.7384	21.1967	21.2926	20.9308	21.3041
Cpt2	0.32327	up	2.26255	0.0340076	21.0268	20.8159	21.0814	21.0397	21.3339	21.4364	21.275	21.2115
Phkb	0.447525	up	1.67792	0.0340335	18.3866	18.1693	18.6429	17.9783	18.7203	18.7112	18.7445	18.7911
Ilkap	0.315518	up	2.3065	0.0341056	21.137	21.162	21.2532	21.2254	21.4131	21.6058	21.3754	21.6453
Mri1	0.400675	up	1.81335	0.0341057	24.4097	24.6436	24.7247	24.461	25.0114	25.1635	24.7135	24.9532
Srp9	0.312528	up	2.33627	0.0341315	23.1237	23.1826	23.2837	23.2938	23.4352	23.5681	23.4475	23.683
Rmdn3	0.75948	up	1.27577	0.0341573	20.324	19.8178	20.8584	19.6086	21.3111	20.9255	20.7972	20.613
Dcaf11	0.456145	up	1.64658	0.0341669	18.1017	18.5475	18.6714	18.5485	18.8475	19.1686	18.8299	18.8477
Fmnl3	0.399458	up	1.81432	0.0341733	20.032	20.0193	20.3568	19.98	20.5529	20.4602	20.2941	20.6788
Sf3b1	0.335021	up	2.15741	0.0341929	22.8717	22.8439	22.9502	23.0809	23.0965	23.2669	23.3978	23.3256
Inppl1	0.303985	up	2.39984	0.0343371	22.1138	21.9769	22.2534	22.1761	22.3424	22.4945	22.4651	22.4342
Prkdc	0.41082	up	1.76675	0.0343393	18.6931	18.4784	18.9431	18.9361	19.3421	19.1628	19.079	19.11
Sec11a	0.317791	up	2.27212	0.0343466	22.2999	22.3978	22.4332	22.5001	22.6894	22.7604	22.8736	22.5787
Samm50	0.477185	up	1.58435	0.0343533	21.1884	21.1997	21.4969	21.1954	21.6649	21.5191	22.1681	21.6372
Armc10	0.37934	up	1.89247	0.0343579	20.1182	20.0981	20.3641	20.3328	20.4626	20.7401	20.7619	20.466
Impdh2	0.398317	up	1.8088	0.0343785	25.6459	25.3553	25.5175	25.6871	25.7768	25.928	26.2114	25.883
Zfp655	0.679297	up	1.31937	0.0344406	17.664	17.9742	18.2136	17.785	18.1661	18.3926	18.4967	19.2985
Ints12	0.587824	up	1.4045	0.034606	18.3794	19.2272	19.3158	18.7315	19.3724	19.514	19.5459	19.5729
Tnpo3	0.434573	up	1.67952	0.0347362	22.779	23.1126	23.2156	23.1797	23.7451	23.5477	23.2742	23.4581
Arhgap9	0.502818	up	1.52301	0.034739	20.9473	20.8657	21.3935	21.2059	21.9349	21.5471	21.6373	21.3045
Cant1	1.66814	up	1.05291	0.0347649	19.6426	16.832	17.3389	20.1157	20.1409	20.2912	19.9832	20.1865
Sumo2	0.501568	up	1.52672	0.0347908	22.2744	22.7782	22.6929	22.723	22.9665	23.2427	22.8361	23.4296
Stat1	0.799121	up	1.23746	0.0348924	22.2699	20.9811	20.7841	21.0418	22.1332	22.1552	22.0444	21.9406
Myl12b	0.364722	up	1.92939	0.0351279	23.0641	23.3929	23.2459	23.2964	23.5206	23.5376	23.839	23.561
Glrx2	0.358664	up	1.9593	0.0352555	20.6949	20.764	20.9502	20.7703	21.0793	21.3499	20.9699	21.2149
Mtatp8	0.301796	up	2.37089	0.0354834	21.8912	21.8183	22.0315	22.0685	22.1738	22.2602	22.3365	22.2463
Lmnb2	0.447365	up	1.61786	0.03559	21.2897	21.6837	21.8969	21.6342	22.1109	22.2632	22.0449	21.8751
Sec24b	0.356454	up	1.95248	0.0356422	20.8247	21.0529	20.9659	21.0107	21.4829	21.1313	21.2219	21.444
Polr3c	0.282333	up	2.57952	0.0356684	20.9165	20.7763	20.8509	21.0273	21.1625	21.2217	21.1934	21.1228
Ccdc43	0.547334	up	1.43459	0.0356762	19.6286	19.649	19.5936	20.019	19.7945	20.3309	20.2927	20.6614
Cand1	0.293083	up	2.45236	0.0356971	23.0774	23.0601	22.8852	23.0462	23.265	23.253	23.4437	23.2795
Abcb8	0.384379	up	1.81197	0.0359708	19.5696	19.9443	19.9469	19.6653	20.0418	20.332	20.1749	20.1148
Cd72	0.451067	up	1.6016	0.0359971	18.2192	18.3953	18.4418	18.1686	18.4201	18.8432	18.6935	19.0723
Top1mt	0.412363	up	1.70938	0.0360204	18.533	18.3854	18.8534	18.8735	19.1583	19.1255	18.933	19.0779
Dnase1l1	0.411401	up	1.71062	0.0360496	19.8886	19.4802	19.5964	19.6739	20.2807	19.9925	19.8393	20.1721
Slc7a1	1.83766	up	1.02221	0.0360699	16.9886	19.9519	20.185	16.9785	19.6086	20.7599	20.5645	20.5216
Rpusd1	0.290018	up	2.45303	0.0361393	20.8307	20.7812	20.8151	20.8827	21.155	21.1498	21.2176	20.9473
Tbca	0.493014	up	1.5066	0.0361656	21.4199	22.0798	22.0901	21.6672	22.3032	22.3016	22.1571	22.4672
Noc3l	0.607211	up	1.3502	0.0361716	22.402	22.6229	22.0726	22.6719	23.4485	22.5806	22.8775	23.2915
Rab18	0.264487	up	2.82001	0.0361919	21.4066	21.5275	21.6166	21.5481	21.7803	21.847	21.7558	21.7736
Lrp1	0.310418	up	2.24893	0.036198	22.2811	22.5426	22.5179	22.6027	22.7725	22.8424	22.8212	22.7498
Ctsz	0.412964	up	1.69689	0.036342	24.8112	25.4422	25.1493	25.1643	25.5431	25.4981	25.5577	25.62
Smyd3	0.372509	up	1.84585	0.0363876	21.0551	20.9389	21.231	21.2575	21.604	21.4975	21.6024	21.2685
Arfgap1	0.418402	up	1.6763	0.0364139	20.7221	21.3444	20.9941	20.9745	21.4327	21.5271	21.3171	21.432
Cd151	0.625983	up	1.32672	0.0364403	18.3563	18.4358	19.076	18.3634	19.4329	19.5458	18.7874	18.9694
Clasp2	0.320497	up	2.15084	0.0365434	21.6337	21.7711	21.4261	21.6097	21.8964	21.9133	22.039	21.8738
Steep1	0.300946	up	2.31438	0.0365821	19.8928	19.8402	19.8978	19.811	20.058	20.2627	20.0373	20.2876
Hs2st1	0.399939	up	1.7294	0.0365846	21.9918	22.0686	22.2991	22.307	22.6954	22.5454	22.7217	22.3036
Arhgef1	0.312129	up	2.20805	0.0366096	22.7822	22.9468	23.0155	22.9642	23.363	23.255	23.25	23.0893
Farsb	0.236082	up	3.42653	0.0366227	23.5926	23.6107	23.5455	23.5419	23.7349	23.8629	23.797	23.8403
Snu13	0.295394	up	2.36753	0.036636	24.0011	24.1055	23.9349	24.0479	24.384	24.2033	24.4376	24.246
Phf11	0.84839	up	1.18156	0.036649	18.0998	19.4884	19.7414	18.8592	19.7779	20.0754	19.6983	20.0307
Nle1	0.389929	up	1.76387	0.0366753	22.1723	22.2348	22.4092	22.0615	22.6117	22.8618	22.4046	22.5594
Safb2	0.355459	up	1.90987	0.0368246	22.1067	22.2981	21.9884	22.3298	22.568	22.6341	22.362	22.5808
Fbxo38	0.406502	up	1.689	0.0371869	18.6094	18.7898	18.4227	18.2628	19.0991	18.9318	18.8703	18.8094
Ampd2	0.346553	up	1.94564	0.037263	24.1411	23.9061	24.1561	24.3081	24.4314	24.358	24.5665	24.5418
Srsf6	0.410355	up	1.67413	0.0373305	23.8434	24.099	24.2673	24.2617	24.4895	24.6102	24.3032	24.7099
Pfdn2	0.28772	up	2.41756	0.0373865	22.1066	21.9358	21.8753	22.0749	22.3129	22.2228	22.2508	22.3569
Thoc1	0.278672	up	2.52604	0.0374395	21.1371	21.1379	21.0727	21.2827	21.5283	21.3502	21.4139	21.4527
Ptpn11	0.318206	up	2.12595	0.0374499	21.9878	21.6773	21.9476	21.9672	22.2029	22.2983	22.2174	22.1341
Xab2	0.348255	up	1.92894	0.0374989	21.2913	21.5985	21.6611	21.6579	21.8519	21.9482	21.8106	21.9911
Mrpl13	0.338154	up	1.98678	0.0375092	21.6244	21.6866	21.9409	21.8048	22.0628	22.2339	22.1555	21.9571
Arhgap17	0.292736	up	2.35305	0.0376102	21.924	21.8056	21.8143	21.9428	22.1834	22.2248	22.247	22.0026
Eef1b	0.382602	up	1.76266	0.0376832	24.7969	24.8929	24.993	24.9889	25.135	25.302	25.1606	25.6046
Brcc3	0.289128	up	2.38587	0.0377098	21.5706	21.7615	21.6724	21.7514	22.0275	22.0458	21.9978	21.8413
Ppp1ca	0.359729	up	1.85475	0.0379379	23.7206	24.0546	24.0401	24.0067	24.1355	24.2811	24.4436	24.4005
Tmod3	0.313917	up	2.14081	0.037952	23.2253	23.3349	23.4116	23.4049	23.8011	23.5747	23.735	23.5216
Scly	0.337612	up	1.97609	0.0379788	22.5034	22.6556	22.3381	22.6749	22.9892	22.812	22.7861	22.9352
Ethe1	0.340963	up	1.95239	0.0380521	22.1274	22.2472	22.3183	22.3351	22.7759	22.6278	22.3804	22.6077
Wdr13	0.361555	up	1.83855	0.0381545	19.1685	19.0678	19.3975	19.1633	19.6408	19.7463	19.4072	19.4491
Pdhx	0.362753	up	1.83574	0.0381859	20.5531	20.785	20.9508	20.8848	20.9973	21.2201	21.1253	21.282
Eef1e1	0.312161	up	2.14518	0.0382082	22.7336	22.8142	23	22.8677	23.1013	23.2525	23.0461	23.2642
Gripap1	0.35184	up	1.88198	0.0382917	20.9218	20.6312	20.8762	20.7923	21.337	21.0964	21.221	20.9744
Mccc1	0.259001	up	2.77377	0.0383165	20.4767	20.4797	20.4999	20.582	20.8571	20.659	20.7922	20.7659
Tefm	0.335499	up	1.97359	0.0383434	20.1913	20.0694	20.1027	20.3209	20.3125	20.5231	20.6642	20.5265
Rbm17	0.249065	up	2.95836	0.0384916	22.746	22.7045	22.8445	22.7904	22.9625	22.9819	23.0955	23.0416
Cst3	0.338203	up	1.94912	0.0385485	23.0702	22.8374	22.7126	22.8832	23.0817	23.1879	23.2274	23.3591
Ttc38	0.67346	up	1.24626	0.03861	18.194	17.3363	17.4256	17.2373	18.3706	17.904	17.9382	18.6742
Lmbrd1	1.21777	up	1.05606	0.0386369	19.1118	19.2686	19.3414	16.87	19.797	20.0445	19.8671	19.7543
Ankrd17	0.327937	up	2.00618	0.0386694	20.673	20.8583	20.8712	20.9044	20.9747	21.1861	21.319	21.1388
Mrps25	0.297267	up	2.25471	0.0387112	21.3925	21.5287	21.5066	21.711	21.8771	21.7951	21.8726	21.7831
Snx30	0.291937	up	2.30601	0.0387232	19.4078	19.4819	19.3372	19.3915	19.5521	19.7378	19.8376	19.6586
Galns	0.675098	up	1.24097	0.0387425	18.1351	17.614	16.8146	17.8348	18.3747	18.2581	18.1283	18.3377
Slc27a4	0.364266	up	1.80167	0.0388655	21.4726	21.344	21.7553	21.6288	21.8782	22.0921	21.8874	21.8
P4hb	0.293047	up	2.28176	0.0388698	25.8011	25.8938	25.954	26.0279	26.3311	26.2435	26.1028	26.1717
Hexim2	0.53637	up	1.37507	0.0388967	22.0272	22.5184	22.9307	22.307	23.0231	23.2034	22.8236	22.8787
Vps26b	0.290472	up	2.30522	0.0389405	21.2718	21.0705	21.3445	21.3554	21.5438	21.583	21.5239	21.5533
Ncoa4	0.642065	up	1.26333	0.0389675	17.4842	18.5145	18.4772	18.5402	19.1107	18.8963	18.8586	18.7188
Jade1	1.55486	up	1.00792	0.0389717	19.7712	22.0706	19.6311	19.7658	22.5323	22.3915	20.2682	22.2662
Mob2	0.354354	up	1.83745	0.0390854	20.8958	21.1415	21.1312	21.3404	21.445	21.431	21.6338	21.4164
Nme3	1.08138	up	1.07551	0.0390863	16.7423	17.5162	17.5028	17.411	19.063	16.9408	18.9217	18.5723
Med20	0.269371	up	2.54616	0.0392577	19.3602	19.4339	19.4348	19.5849	19.6788	19.8031	19.6799	19.7294
Dffb	0.339798	up	1.91169	0.0393118	18.2882	18.278	18.6021	18.4859	18.7652	18.8375	18.5958	18.8149
Qdpr	0.292215	up	2.26677	0.0394231	22.1704	22.2746	22.2843	22.1597	22.4473	22.6466	22.383	22.581
Mia2	0.269248	up	2.53582	0.0395556	21.256	21.3272	21.4552	21.4327	21.5922	21.7156	21.5845	21.6558
Dennd2a	0.384879	up	1.69713	0.0395827	20.5076	20.7002	20.4338	20.2603	20.9873	20.7753	21.0077	20.6712
Sqor	0.442386	up	1.52646	0.039663	22.203	22.0763	22.4415	22.2437	22.6092	22.4536	23.0793	22.592
Mcm4	0.290827	up	2.27012	0.0397456	24.2294	24.2202	24.2404	24.2085	24.5616	24.5353	24.642	24.323
Ifrd2	0.484766	up	1.43861	0.0397485	19.9649	20.659	20.6575	20.5235	21.0419	21.0372	20.7287	20.9361
Etv6	1.42134	up	1.01169	0.039929	22.3905	22.5098	22.6778	19.6567	22.9962	23.3131	23.3527	23.2581
C1qc	2.30624	up	7.3886	0.04	21.0571	21.2035	21.2262	21.3673	23.5715	23.523	23.5212	23.4634
Oxsm	0.352211	up	1.8244	0.040079	19.9001	19.9955	20	20.0616	20.3283	20.3561	20.0989	20.5828
Ybx1	1.08818	up	1.06115	0.0402396	22.0806	23.9088	22.7064	22.3749	24.4477	22.8426	24.0509	24.0822
Slc25a5	0.303311	up	2.12265	0.0403865	27.2321	27.134	27.3019	27.2833	27.4563	27.6009	27.6998	27.4076
Prkar1a	0.298636	up	2.16447	0.0403867	22.6203	22.9558	22.8664	22.8431	23.0735	23.1543	23.1523	23.1
Tbl1x	0.369725	up	1.73278	0.0404141	21.2949	21.3532	21.3517	21.4722	21.4354	21.7611	21.9555	21.7989
Xrcc6	0.274556	up	2.41458	0.0404531	20.7495	20.7486	20.6415	20.8485	21.0735	20.9456	21.1152	20.9522
Necap1	1.37291	up	1.00829	0.0406199	17.5904	20.226	20.2635	18.1101	20.3222	20.56	20.3403	20.4592
Ipo9	0.401565	up	1.60366	0.0408758	21.581	21.8523	21.9878	21.6977	22.2675	22.3945	21.9162	22.1468
Mepce	0.287796	up	2.24794	0.0409287	21.7369	21.6787	21.8597	21.8632	22.1422	22.0273	22.169	21.9513
Nckap1l	0.293539	up	2.18955	0.0409307	22.9244	22.983	22.8749	23.1133	23.3117	23.2745	23.3577	23.1259
Numa1	0.267797	up	2.47578	0.0410429	23.0782	23.1876	23.206	23.2563	23.3913	23.3812	23.5679	23.459
Sh3bp2	0.788671	up	1.1394	0.0410958	17.9238	19.4616	19.3309	18.8844	19.4963	19.6603	19.9741	19.6247
Ptrh2	0.313284	up	2.01331	0.0412629	20.9353	20.8589	21.0948	20.7335	21.1912	21.3233	21.1537	21.2073
Tecr	0.484606	up	1.40442	0.0413717	24.3971	24.2888	24.4815	24.5206	24.6906	24.7606	25.4371	24.7381
Csde1	0.271517	up	2.41336	0.0414322	24.8555	24.8419	25.0079	24.9296	25.281	25.2284	25.1327	25.0788
Pds5b	0.279283	up	2.31702	0.0414793	22.2546	22.2915	22.4588	22.4406	22.71	22.6244	22.688	22.5402
Tab1	0.569335	up	1.28645	0.0416971	19.4999	19.0893	19.2715	19.2594	19.192	20.0486	20.0557	20.1011
Atp8a1	0.485115	up	1.39897	0.041704	18.8453	18.0547	18.4133	18.6196	19.114	18.7521	18.9554	19.0519
Mark2	0.520775	up	1.34424	0.0417615	20.149	20.5729	20.7435	21.0883	21.2688	21.1055	20.9922	21.2702
Acbd3	0.236361	up	3.01946	0.0418484	21.7581	21.9197	21.9066	21.8766	22.098	22.1335	22.1079	22.0671
Srp72	0.340721	up	1.82864	0.0418762	22.3583	22.1437	22.1865	22.2934	22.4238	22.7467	22.4442	22.73
Usp25	0.208996	up	3.96545	0.0420611	21.6834	21.6026	21.6492	21.6647	21.8574	21.855	21.9	21.8236
Iqgap2	0.270103	up	2.40117	0.0423974	21.2623	21.1128	21.2124	21.2778	21.397	21.587	21.5435	21.4182
Sh3bp5	0.694293	up	1.17722	0.0424191	17.6092	17.7114	16.7109	17.8006	18.0353	18.3307	17.7066	18.5367
Xrcc5	0.402678	up	1.57449	0.0424254	19.913	20.2541	20.4823	20.1998	20.5794	20.83	20.5371	20.5134
Cd74	0.463697	up	1.42725	0.0424461	19.541	19.1922	19.8581	19.5884	19.9228	20.3231	19.9539	19.8347
Hsdl1	0.31253	up	1.98561	0.042569	22.2128	22.1934	22.4349	22.4269	22.494	22.6938	22.7338	22.5966
Epb41l1	1.27854	up	1.0027	0.0425971	20.0989	20.1968	20.2355	20.2519	19.5079	22.1202	22.1552	22.114
Dtx3l	0.617343	up	1.23041	0.0426252	20.7309	20.6283	21.3059	20.1985	20.982	21.534	21.5592	21.2578
Twnk	0.320309	up	1.92258	0.0428384	20.4505	20.3226	20.5804	20.3698	20.813	20.7206	20.8995	20.5715
Gtpbp2	0.301936	up	2.05571	0.0428665	18.7796	18.7997	19.0951	18.8169	19.2169	19.1365	19.1215	19.2242
Alpl	0.473169	up	1.39784	0.0430282	19.7069	19.5789	20.1671	19.9255	20.1096	20.3006	20.6801	20.1809
Cars1	0.253368	up	2.60977	0.0430315	21.7666	21.6549	21.827	21.8639	21.9765	22.0423	22.0823	22.0248
Abhd14b	0.372797	up	1.65411	0.0430452	21.0424	21.3638	21.2783	20.9147	21.4351	21.4303	21.5218	21.7031
Stip1	0.258982	up	2.51061	0.0434548	25.2282	25.2047	25.1911	25.2299	25.5329	25.4161	25.5876	25.3533
Sap130	1.46096	up	0.97127	0.0434971	20.2504	20.5845	17.3911	20.5145	21.2062	21.1422	21.2677	20.9681
Edrf1	1.33272	up	0.985403	0.0435471	18.0213	20.2573	20.2247	17.7918	20.4323	20.1978	20.8519	20.144
Oas3	0.471968	up	1.38301	0.0442807	19.9228	20.0998	20.2561	19.9648	20.9714	20.4663	20.1657	20.5281
Kat2a	1.18269	up	1.00362	0.0442842	19.8543	22.0837	22.1118	20.1699	22.186	22.2726	22.1632	22.3287
Mtx2	0.463114	up	1.4036	0.0443109	20.1079	20.459	20.7501	20.6233	20.6429	20.9766	21.1565	21.0167
Fis1	0.360097	up	1.69023	0.0443131	20.8252	20.9379	20.9991	20.718	21.1593	21.2745	21.0138	21.473
Tnfaip8	1.77657	up	0.939136	0.044332	20.7469	17.3836	17.8614	17.5568	20.7212	20.6689	18.5167	20.7482
Ndufa7	0.410643	up	1.51077	0.0444093	20.7001	20.3063	20.9045	20.8837	21.0756	20.9927	21.1795	21.1894
Psma7	0.353437	up	1.69909	0.0449599	21.8207	22.0354	22.1167	22.1869	22.1624	22.5102	22.4868	22.4141
Vti1a	0.507268	up	1.31571	0.0449677	21.0617	21.3048	20.8269	21.3316	22.1353	21.5224	21.3984	21.4979
Pphln1	0.433695	up	1.4447	0.0450032	21.3337	21.6631	21.151	21.5128	21.6118	22.0209	21.6865	22.0762
Rrp1b	0.308927	up	1.94058	0.0450387	22.016	21.8816	21.9567	22.1375	22.3222	22.1583	22.4796	22.2675
Ndufb7	0.350967	up	1.70296	0.0452286	20.0011	19.9697	20.2146	19.9453	20.4999	20.1238	20.5327	20.3781
Ybx3	0.331522	up	1.79619	0.0452399	23.5972	23.7547	23.9935	23.7656	23.9645	24.2362	24.0828	24.1537
Tmem97	0.587438	up	1.22131	0.045269	21.1136	21.4634	21.0513	21.3721	22.468	21.4982	21.9166	21.4674
Purb	0.32994	up	1.80111	0.045431	21.8324	21.9014	22.0805	22.0294	22.2398	22.5201	22.1396	22.2639
2210016F16Rik	0.628977	up	1.18403	0.0454429	19.9198	20.9893	20.3661	20.4664	21.2583	21.1131	20.5622	21.3239
Zfyve21	1.11785	up	0.999913	0.0455298	17.502	18.2984	16.3246	18.328	19.0688	19.0138	17.7382	19.1037
Kat7	0.456182	up	1.38975	0.045559	21.1816	20.918	21.1049	20.941	21.3582	21.3325	21.9818	21.2977
Usp40	0.416634	up	1.47613	0.0455882	18.2956	18.5818	18.5269	18.9895	19.0495	18.8914	19.112	19.0074
Tmed10	0.381691	up	1.57478	0.0455985	22.3885	22.1681	22.6516	22.4288	23.0093	22.6725	22.8424	22.6396
Ndufb11	0.23781	up	2.78701	0.0457088	20.9871	20.8621	20.8638	20.8303	21.1149	21.061	21.1922	21.1264
Abcg1	0.352226	up	1.67482	0.0464704	19.8269	19.5124	19.8978	19.9526	20.2859	20.1683	20.1348	20.0096
Cops5	0.269648	up	2.26417	0.0465471	22.4011	22.3361	22.5441	22.4435	22.6089	22.8263	22.6623	22.7058
Rpp25l	0.260867	up	2.37159	0.0468927	22.861	23.0097	22.9856	23.0022	23.1382	23.196	23.358	23.2097
Cox5b	0.334616	up	1.751	0.047064	22.4719	22.6139	22.7632	22.6717	22.833	22.9119	23.2092	22.9052
Pex11b	0.561843	up	1.22793	0.0471373	19.8805	19.5015	20.0833	19.9969	21.0262	20.3274	20.1029	20.253
Madd	0.652434	up	1.15027	0.0473426	19.9951	20.5879	19.5079	20.4546	20.283	20.9581	20.9723	20.9419
Thoc6	0.28734	up	2.0621	0.0473724	21.4002	21.509	21.4702	21.5625	21.8044	21.8832	21.8248	21.5787
Hypk	0.241442	up	2.66799	0.0474315	24.9969	24.8948	24.9657	25.035	25.3015	25.2275	25.205	25.1243
Impa1	0.340117	up	1.71619	0.0474322	23.4473	23.5621	23.7424	23.7591	24.1506	24.0269	23.8001	23.8937
Usf2	0.348272	up	1.6795	0.0474614	19.0352	19.0881	19.1365	19.0281	19.1743	19.6734	19.3206	19.5126
Lrrc20	0.420419	up	1.44254	0.0475044	20.206	20.4826	20.4446	20.0755	20.7533	20.8812	20.3673	20.8886
Copb1	0.314553	up	1.84991	0.0477437	23.1311	23.1537	23.0942	23.4024	23.3912	23.4383	23.5544	23.6558
Ythdf2	0.408087	up	1.47014	0.047744	20.9596	21.1885	21.083	21.188	21.3637	21.5338	21.2603	21.8934
Pi4k2a	0.257652	up	2.38544	0.0477442	22.6759	22.6393	22.7801	22.7003	22.8605	22.9842	23.0812	22.9003
Hdac4	0.301812	up	1.93309	0.0478421	20.6899	20.6183	20.6665	20.435	21.0196	20.7675	20.9958	20.8339
Trmt2a	0.300955	up	1.93302	0.0483375	23.2006	23.3423	23.548	23.4419	23.6098	23.7422	23.7638	23.6208
Sgpl1	0.357411	up	1.62542	0.048407	23.5086	23.0018	23.2536	23.3867	23.7869	23.578	23.6185	23.597
Pef1	0.395192	up	1.49893	0.0484122	21.0352	21.7039	21.441	21.5187	21.8452	21.8361	21.7805	21.8178
Serhl	0.607937	up	1.17467	0.0484442	19.7795	19.3851	19.3328	19.9877	20.4571	19.5824	20.5657	20.3115
Sec16a	0.376891	up	1.54652	0.0490311	21.6089	21.4839	21.7292	21.9269	22.2795	21.9413	21.8866	22.1491
Arpc3	0.402074	up	1.46935	0.0492346	23.2492	23.3251	23.7376	23.5356	23.5785	23.9782	23.998	23.9011
Ccdc180	0.629555	up	1.15064	0.0492985	18.795	18.9771	18.872	19.6592	19.9146	19.3069	20.1854	19.4144
Iqgap1	0.338038	up	1.69516	0.0493076	22.9043	22.835	22.9887	23.0539	23.2665	23.2891	23.5254	23.0531
Ikbke	0.412863	up	1.43605	0.0493383	16.7616	17.337	17.2821	17.1275	17.5062	17.34	17.7437	17.5697
Elf1	0.398019	up	1.47509	0.0493689	19.6561	19.6498	19.74	20.0012	19.8411	20.1149	20.3637	20.3195
Dpysl2	0.318658	up	1.78885	0.0494273	23.685	23.309	23.5085	23.3433	23.906	23.7613	23.7201	23.733
Antkmt	0.4857	up	1.29187	0.0498074	18.1488	18.7214	18.3371	18.7202	18.859	19.0688	19.2959	18.6466
Wdr6	0.257335	up	2.32306	0.0500469	20.6171	20.785	20.7048	20.6438	21.0408	20.9679	20.9502	20.8212
Gga1	0.559104	up	1.19905	0.0501145	19.7259	20.1172	20.5462	20.4063	20.8621	21.0783	20.2935	20.798
Hspbp1	0.268895	up	2.17506	0.0501624	23.51	23.411	23.3357	23.5281	23.5827	23.708	23.7606	23.8091
Cbx5	0.34838	up	1.62243	0.0506724	22.7589	23.084	22.9559	23.0934	23.3333	23.2314	23.5568	23.1643
Zfand2b	0.319336	up	1.76452	0.0507035	19.7191	19.5219	19.6272	19.568	20.1259	20.0268	19.7999	19.7609
Morc2a	0.558984	up	1.19315	0.0507762	20.2815	19.5153	20.5328	20.5448	20.6938	20.8705	20.6973	20.8487
Psma1	0.287905	up	1.97364	0.0508848	24.0216	24.0485	24.2283	24.1959	24.5007	24.4831	24.421	24.2412
Decr2	0.295809	up	1.90504	0.0512694	21.2242	21.131	21.4844	21.3863	21.5301	21.6034	21.6622	21.6135
Atp7a	0.274335	up	2.09176	0.0513007	19.6124	19.5686	19.3836	19.6401	19.7842	19.8714	19.9123	19.7341
Otud4	0.401824	up	1.43737	0.0513089	21.0347	20.9162	20.9343	21.2032	21.0325	21.6476	21.492	21.5236
Usp5	0.394319	up	1.45852	0.0513321	23.9732	24.1308	24.2882	24.0529	24.6237	24.7044	24.1293	24.5649
Nmnat3	0.263085	up	2.2162	0.0513635	19.0393	19.0046	19.2191	19.008	19.2553	19.3413	19.4314	19.2954
Rangrf	0.56465	up	1.18129	0.0513972	20.4673	21.1488	20.893	21.3158	21.8425	21.2531	21.788	21.1999
Atp6v1d	0.366274	up	1.53984	0.0514976	22.4527	22.8195	22.8002	22.9998	22.9668	23.2047	23.1479	23.2179
Vav3	0.306026	up	1.823	0.0516178	20.1821	20.2694	20.395	20.4025	20.7493	20.4786	20.7418	20.5033
Slc38a7	0.455332	up	1.31981	0.0516222	18.7252	18.6093	18.8882	18.7459	19.5582	19.0098	19.4154	18.8066
Fam172a	0.326851	up	1.698	0.0518494	19.8526	19.7002	19.8955	20.0574	20.3197	20.2192	20.2831	19.991
Slc35e1	0.709273	up	1.07416	0.0520218	19.5425	18.3261	19.3305	19.3536	20.0895	19.2343	20.0779	19.988
Nlrc3	1.86694	up	0.883399	0.052126	17.8617	17.5013	17.9153	17.7491	21.4956	16.8109	19.1706	21.0181
Clic4	0.293666	up	1.8988	0.0521576	24.2063	24.1932	24.3023	24.1554	24.3451	24.6001	24.4118	24.6749
Leng1	0.757102	up	1.04619	0.0524712	17.6314	17.5944	18.8955	18.182	18.8498	19.1896	19.0799	18.2125
Septin6	3.3176	up	0.840143	0.0524758	19.905	19.5461	25.6807	19.806	20.6335	25.7422	26.0297	25.8028
Qtrt1	0.27475	up	2.05086	0.0524843	20.7033	20.395	20.5726	20.4698	20.7929	20.7847	20.7716	20.8906
Atp5f1c	0.263427	up	2.16779	0.0524958	25.9116	26.1202	25.9498	25.9312	26.2403	26.3086	26.3003	26.1173
Supt5h	0.292691	up	1.8986	0.0525076	22.9039	22.7587	22.9016	22.8831	23.0057	23.1088	23.1384	23.3652
Dynll2	0.473571	up	1.27819	0.052548	22.0394	22.0013	21.3478	22.0671	22.5499	22.1497	22.211	22.4392
Ncf1	0.238208	up	2.51221	0.0530905	23.0566	23.0387	23.1173	23.0934	23.2837	23.4437	23.3085	23.2229
Znf281	0.305966	up	1.78872	0.053109	18.8017	18.9832	19.1477	19.0377	19.1271	19.3724	19.3633	19.3313
Dnajc13	0.39845	up	1.41583	0.0531155	21.9173	21.6452	21.6555	21.9299	22.4269	21.9463	22.3874	21.9812
Avpi1	0.299242	up	1.82886	0.0533262	18.4083	18.6882	18.7661	18.5575	18.8575	19.0269	18.8714	18.8612
Ttc39d	3.56798	up	6.3709	0.0533333	17.8734	18.0187	18.1541	17.5309	21.6709	21.48	21.3527	21.3453
Pkm	0.283682	up	1.94455	0.0534782	28.2481	28.3321	28.4401	28.2812	28.4483	28.6629	28.5654	28.7598
Tmem70	0.332002	up	1.63947	0.0535152	20.8099	20.7718	20.8879	20.9986	21.3256	21.2389	21.3184	20.9133
Ewsr1	0.283237	up	1.94735	0.0535194	23.2832	23.5172	23.5346	23.5661	23.7998	23.6919	23.8638	23.6785
Ndufv1	0.316891	up	1.70631	0.0542979	23.2506	23.6828	23.5561	23.5419	23.7947	23.753	23.9445	23.8068
Rtn4ip1	0.336553	up	1.60824	0.0543213	20.1163	20.4884	20.4626	20.2859	20.8617	20.6229	20.5169	20.6978
Chmp2a	0.335124	up	1.61542	0.0543227	21.0336	21.3563	21.3024	21.4415	21.7796	21.688	21.4955	21.5112
Thap4	0.623529	up	1.10304	0.0546501	16.1523	16.6973	17.1803	17.4635	17.457	17.4331	17.6885	17.4088
Surf4	0.466358	up	1.26589	0.0546824	23.8749	23.4919	23.8392	23.9875	24.2416	24.1038	24.7291	23.9844
Lrrfip1	0.36695	up	1.48798	0.0548139	21.7591	21.8057	21.7666	21.8295	22.5332	21.9308	22.1258	22.0389
Dido1	0.245407	up	2.34414	0.0549044	20.1821	20.3744	20.3725	20.2688	20.5643	20.6219	20.4799	20.5133
Ube2m	0.330349	up	1.61991	0.0551572	22.7183	23.1539	23.1275	23.1315	23.283	23.3726	23.3529	23.4441
Ddx23	0.258481	up	2.15686	0.055158	22.9718	22.8386	22.9293	23.1237	23.2149	23.2815	23.237	23.164
Hexim1	0.362811	up	1.49508	0.0551646	21.4757	21.5851	21.8714	21.6187	21.915	22.1452	21.7585	22.1836
Twf2	0.246037	up	2.31383	0.0553886	23.9871	23.732	23.9084	23.811	24.0796	24.1251	24.101	24.1169
Strbp	0.297027	up	1.80042	0.0556146	21.777	22.1202	22.0942	22.0164	22.21	22.2931	22.2763	22.4164
Prkaca	0.255857	up	2.17432	0.0557394	21.6277	21.6972	21.7366	21.6683	22.0035	21.9606	22.0228	21.7664
Brca2	0.457859	up	1.26513	0.0557722	17.0293	17.3332	17.5505	17.2867	17.6304	17.9988	18.0354	17.3665
Anp32b	0.274704	up	1.96738	0.0559626	25.5848	25.6822	25.8331	25.6995	26.0626	26.0747	25.8538	25.9073
Msto1	0.254519	up	2.1834	0.0559953	22.1217	22.0735	22.295	22.2076	22.3774	22.4508	22.5295	22.3582
Mgrn1	0.252177	up	2.21156	0.0560304	20.4983	20.505	20.6006	20.3895	20.6398	20.8221	20.8161	20.724
Lamtor2	0.485288	up	1.22205	0.056061	20.2544	19.9063	20.0019	19.9642	20.645	20.3618	20.0743	20.9868
Rsbn1l	0.398866	up	1.37474	0.0562191	20.5592	20.5531	21.0818	20.9239	21.0324	21.0489	21.3322	21.3
Tbc1d10b	0.366306	up	1.46031	0.0564406	19.2818	19.8232	19.7787	19.6039	20.0923	19.8415	20.0503	19.9688
Gss	0.283372	up	1.87626	0.0564581	22.4485	22.5402	22.5141	22.6418	23.0108	22.6704	22.7766	22.8202
Sipa1l2	0.303667	up	1.73502	0.0564907	21.1491	21.2544	20.895	21.2065	21.4907	21.3921	21.3061	21.5308
Gcc2	0.464277	up	1.24526	0.0565087	19.2821	19.4313	19.8336	19.3512	19.9005	20.378	19.669	19.8078
Acot8	0.228396	up	2.57553	0.0565272	21.0907	21.0556	21.0828	21.1639	21.364	21.2059	21.3694	21.3672
Dym	0.634276	up	1.07721	0.0565415	20.3144	21.2604	20.4303	21.374	21.126	21.7217	21.656	21.4125
Pdcd6ip	0.302863	up	1.73744	0.0565589	23.2539	23.1491	23.1939	23.2453	23.4802	23.7675	23.4717	23.3342
Mcts1	0.612619	up	1.09195	0.0565817	21.1254	21.2241	20.1733	21.3628	21.7847	21.5453	21.7181	21.288
Homer1	0.291267	up	1.80942	0.056841	19.5565	19.8179	19.7983	19.4857	19.9978	19.9663	19.8932	19.9661
Parl	0.392978	up	1.37843	0.0568738	20.3531	20.329	20.6423	20.4321	20.5989	20.8682	21.1978	20.6636
Myo1e	0.340287	up	1.54308	0.0569241	22.175	22.1366	22.6295	22.2354	22.6329	22.5423	22.7092	22.6533
Fars2	0.536013	up	1.14859	0.0569397	20.0332	20.7269	21.0928	20.9013	21.4182	21.2685	21.0305	21.181
Mcur1	0.259815	up	2.08326	0.0569644	19.0931	19.2982	19.3094	19.3841	19.5967	19.5016	19.5408	19.485
Akap6	1.05625	up	0.925743	0.0573089	16.4946	16.9245	18.0863	16.7059	17.7657	19.2852	18.2751	17.1103
Plin2	0.33316	up	1.56256	0.0574437	19.2233	19.2953	19.5427	19.4842	19.9024	19.6539	19.8109	19.5109
Ddx1	1.03307	up	0.928349	0.0574537	23.806	24.0949	24.1396	23.9063	25.2522	24.5444	26.4575	23.825
Sf3b6	0.260422	up	2.05549	0.0576442	23.0237	23.0944	23.2134	23.2264	23.2927	23.4022	23.5246	23.38
Atp5mf	0.350368	up	1.48862	0.0576779	23.0749	22.8828	23.0015	23.032	23.6661	23.1851	23.1441	23.3973
Cox7c	0.518366	up	1.15743	0.0577436	22.0021	22.3696	22.46	22.7524	22.9264	22.7396	23.4033	22.5884
Cdc45	0.269846	up	1.94825	0.0578981	19.0867	19.3078	19.0332	19.2361	19.4196	19.4513	19.5302	19.3421
Nadk	0.261556	up	2.03268	0.0579126	22.0057	21.9967	22.0852	22.0696	22.158	22.3922	22.4307	22.2225
Phb2	0.519952	up	1.15255	0.0579455	24.1629	23.6244	24.1885	23.9262	24.3549	24.2017	25.077	24.3482
Rnf113a2	0.317224	up	1.61749	0.0583213	20.1937	20.5625	20.3469	20.5139	20.5791	20.8883	20.7362	20.6824
Slc25a20	0.353448	up	1.46074	0.0584491	19.3886	19.2468	19.2865	19.3125	19.6078	19.7525	19.9441	19.344
Riox2	0.311109	up	1.64344	0.0584758	22.1308	22.1805	22.4283	22.2691	22.7728	22.4723	22.591	22.4171
Celf2	0.539065	up	1.1239	0.0584823	20.6733	20.3562	19.7955	20.035	20.366	21.0556	20.6085	20.9861
Setd5	0.464392	up	1.21609	0.0584895	17.7585	17.0764	17.8528	17.2161	18.1044	17.9283	17.8635	17.8651
Nr3c1	0.389789	up	1.35378	0.0585152	19.4279	18.9623	19.5014	19.2103	19.5877	19.7329	19.8894	19.4511
Snx18	1.05629	up	0.914515	0.0585364	21.3695	19.1901	21.4187	21.5952	21.6139	21.872	22.2713	22.0414
Myo18a	0.323898	up	1.57468	0.0585798	21.1333	21.0472	21.1986	21.1763	21.3321	21.4169	21.7741	21.328
Gabpb1	1.14107	up	0.897652	0.0586442	16.1933	17.484	18.1832	15.6024	17.3517	18.1212	17.9493	18.605
Dars1	0.262218	up	1.99575	0.0586749	25.1193	25.0267	25.1909	25.1945	25.344	25.3897	25.5601	25.2864
Prkag1	0.261658	up	2.00158	0.0587078	20.4123	20.5657	20.6056	20.6457	20.7722	20.8628	20.7102	20.9308
Prpf8	0.223997	up	2.53297	0.0596445	23.9973	24.0788	24.0846	24.1594	24.2219	24.3714	24.2857	24.3371
Rictor	0.297031	up	1.70548	0.0596779	20.2881	20.4122	20.4587	20.202	20.6305	20.5537	20.8472	20.5178
Polr1f	0.278817	up	1.82966	0.0597368	21.9191	22.0164	21.9695	22.211	22.4473	22.2191	22.3272	22.2377
Ints14	0.397624	up	1.32313	0.0597499	19.51	19.9891	19.8377	19.743	20.2771	20.1879	19.8149	20.3904
Tmem87a	0.398673	up	1.31992	0.0597701	20.7327	20.3986	20.951	20.9377	21.2376	20.991	21.386	21
Celf1	0.257073	up	2.0297	0.0597772	21.5155	21.4046	21.4223	21.3262	21.7934	21.6026	21.5573	21.7437
Top2b	0.828654	up	0.956862	0.0597997	22.5795	22.4432	20.8516	22.7666	23.0136	22.9787	23.0697	22.8935
Mrpl48	0.242985	up	2.19491	0.0598933	22.6616	22.7898	22.5196	22.5933	22.855	22.9237	22.8692	22.8883
Vbp1	0.268005	up	1.90854	0.0600089	21.8214	21.7842	21.9592	21.821	22.2308	22.1752	21.9301	22.1217
Wls	0.349561	up	1.44962	0.0600422	20.4024	20.5263	20.5706	20.5969	20.7847	20.865	21.2104	20.6343
Lamp2	0.313618	up	1.59591	0.060299	22.9682	23.3736	23.1572	23.2534	23.3753	23.4146	23.6251	23.5919
Srsf9	0.347019	up	1.45584	0.060308	22.6381	22.6928	22.3409	22.7345	22.7445	22.9823	23.1819	22.8858
Timm10b	0.505213	up	1.14129	0.0603254	21.5299	21.4002	21.9504	21.8271	21.7769	22.4862	22.5394	21.9259
Dkc1	0.274518	up	1.84694	0.0603274	23.4907	23.7214	23.6021	23.4982	23.973	23.8772	23.8717	23.6886
Hprt1	0.508441	up	1.13681	0.060413	23.829	24.8545	24.0543	24.2007	24.5387	24.8216	24.7061	24.906
Nop2	0.324322	up	1.54386	0.0604555	23.2636	23.4169	23.0406	23.4694	23.6132	23.4634	23.7475	23.6636
Fndc3b	0.275429	up	1.83398	0.0606244	20.1669	20.1072	20.1099	20.2379	20.4198	20.4706	20.5979	20.2353
Phyhd1	0.603196	up	1.05162	0.060882	19.1722	19.3836	18.1468	19.3601	19.5335	19.5732	19.752	19.6168
Ppip5k2	0.319572	up	1.55555	0.0610749	20.9632	21.1579	21.3397	21.4489	21.6148	21.4695	21.5605	21.5432
Cul3	0.29961	up	1.65863	0.0610787	23.0237	23.0513	23.0878	23.1123	23.1167	23.4836	23.3276	23.5457
Lamc1	2.41217	up	0.804015	0.0611639	23.0277	19.1988	19.3411	19.4908	23.7201	24.0618	23.7572	19.168
Rad50	0.368112	up	1.37527	0.0612169	21.7951	21.2865	21.5997	21.8373	22.1849	21.9129	21.8796	22.0137
Tifa	0.43538	up	1.22784	0.061227	17.536	18.0791	17.8959	18.4053	18.4178	18.3687	18.5439	18.3274
Pfdn1	0.236954	up	2.24485	0.0612505	22.3344	22.5549	22.4552	22.3816	22.5874	22.6776	22.7294	22.6796
Zscan25	0.368204	up	1.37435	0.0612858	17.3351	17.1914	16.8686	17.0712	17.5732	17.728	17.3785	17.2594
Tm9sf1	0.56402	up	1.07641	0.0613194	19.3775	19.7544	19.3747	20.2188	20.1527	20.0191	20.7918	20.0179
Herc4	0.289666	up	1.71098	0.0615487	20.5362	20.627	20.7054	20.5683	20.6543	21.0285	20.9759	20.9368
Txnip	0.270026	up	1.85244	0.061882	19.8561	20.0295	20.1869	20.1353	20.2698	20.3869	20.2736	20.3576
Ctbp2	0.28916	up	1.7035	0.0621015	21.4017	21.4589	21.4948	21.6412	22.0105	21.7637	21.7005	21.6784
Eef1d	0.262529	up	1.91261	0.0622181	25.161	25.2003	25.2926	25.2521	25.3262	25.485	25.6608	25.4843
Polr1g	0.509855	up	1.11783	0.0622431	19.9658	20.4465	20.4377	20.3996	21.037	21.0987	20.2044	20.9489
Glg1	0.226605	up	2.3764	0.0623397	23.9219	23.8081	23.8992	24.0161	24.1349	24.1844	24.1697	24.0627
Sf3a2	0.497063	up	1.12898	0.0623735	23.4349	22.4996	22.9225	22.9536	23.1662	23.6228	23.3029	23.7069
Ap2a2	0.299174	up	1.63369	0.0623835	21.8675	21.7358	21.8646	22.1859	22.1674	22.2648	22.2429	22.1753
Rps12	0.283988	up	1.72978	0.0623848	26.9342	26.8304	27.1004	27.0178	27.1018	27.3258	27.4023	27.1889
Hif1an	1.37629	up	0.846622	0.0624061	16.7877	16.839	17.1041	19.6205	17.6206	19.4503	19.377	19.4086
Rpp40	0.204065	up	2.91057	0.0624074	21.7639	21.7751	21.8933	21.8507	22.0453	22.0527	21.9743	22.027
Tex30	0.253466	up	1.99821	0.062413	22.6344	22.5436	22.7045	22.7272	22.9242	22.9603	22.9916	22.7475
Ogfr	0.303605	up	1.61065	0.062447	20.9338	20.5426	20.8807	20.7986	21.084	21.1839	20.9458	21.1564
Park7	0.27824	up	1.7646	0.0626414	25.5279	25.6638	25.4245	25.7079	25.9401	25.8041	25.73	25.9629
Sub1	0.415725	up	1.24354	0.0627293	18.8029	19.145	18.9125	18.6198	18.8837	19.3468	19.3951	19.5175
Eed	0.253409	up	1.98197	0.063062	21.8078	21.783	21.977	22.0253	22.2474	22.1024	22.1467	22.1103
Golim4	0.271732	up	1.80974	0.063096	19.149	19.0057	19.2548	19.246	19.4266	19.383	19.5971	19.3358
Lrrc14	0.265341	up	1.86255	0.0631078	19.405	19.1503	19.3517	19.2017	19.6586	19.5023	19.4356	19.5736
Bud23	0.320413	up	1.51389	0.0631841	21.7015	21.7877	22.0932	21.9676	22.0511	22.1377	22.3811	22.2618
Grcc10	0.348727	up	1.40577	0.0632017	19.6176	20.117	20.0064	20.206	20.3512	20.3565	20.3826	20.2516
Vwa5a	0.286284	up	1.69906	0.0632181	22.078	21.9593	22.1968	22.0345	22.2668	22.5499	22.3929	22.2041
Sdf2l1	0.371449	up	1.33624	0.0635078	22.1885	22.8014	22.6	22.3502	22.6871	22.851	22.948	22.9397
Farp1	0.307523	up	1.56845	0.0636221	19.3358	18.9655	19.1272	19.1469	19.6631	19.3288	19.381	19.4326
Nup43	0.214876	up	2.57209	0.0636438	22.852	22.912	22.7493	22.9416	23.0874	23.0797	23.049	23.0983
Jpt1	0.557527	up	1.05917	0.0636761	22.0675	22.7391	22.949	22.5895	23.1348	23.2604	22.6149	23.5652
Cat	0.32385	up	1.49024	0.0638179	22.9824	22.9123	23.0997	23.3616	23.5955	23.3658	23.377	23.3131
Rufy3	1.36314	up	0.840241	0.0638521	19.1142	19.3681	19.4229	19.0563	19.0338	19.4048	22.2019	21.7736
Bax	0.371048	up	1.3304	0.064	23.754	24.1925	24.4287	24.2601	24.5791	24.5723	24.4188	24.5491
Rbm7	0.527316	up	1.08021	0.0641067	20.742	19.8198	20.6109	20.8362	20.9991	20.9593	21.3212	20.8385
Kif20b	0.651685	up	0.992167	0.0642473	21.5015	21.7275	21.7373	20.3529	21.8811	22.0248	21.858	22.162
Cnp	0.324134	up	1.47689	0.0643538	19.928	20.0037	19.9845	20.3395	20.3222	20.5542	20.225	20.4509
Rap1a	0.225019	up	2.32471	0.0647323	21.8259	21.9029	21.9071	21.9765	22.0522	22.1058	22.2458	22.1087
Fgd4	0.225318	up	2.31531	0.0650894	19.1723	19.358	19.2875	19.2692	19.5676	19.5423	19.4606	19.4178
Fbxo28	0.383013	up	1.28538	0.0651738	19.2549	19.0137	19.6551	19.5378	19.7823	19.681	19.6156	19.9146
Med16	0.851524	up	0.910818	0.0652045	18.6672	19.65	19.82	17.9411	20.2859	19.4223	19.8664	19.9097
Fabp3	0.242464	up	2.05496	0.0652272	24.4852	24.5773	24.5153	24.6834	24.7658	24.9263	24.7115	24.8273
Haus6	0.424432	up	1.20118	0.0652391	23.9578	24.7226	24.609	24.252	24.8126	24.8596	24.6284	24.9385
Galk1	0.301244	up	1.57303	0.065334	24.2605	24.2906	24.5286	24.5734	24.584	24.8941	24.6988	24.6812
Cdk20	0.638803	up	0.991959	0.0653347	18.7414	18.9829	19.1419	17.7036	19.2559	19.1782	19.4848	19.2061
Rnaseh2c	0.267474	up	1.79351	0.0654314	22.9642	22.7422	22.7469	22.9204	22.9913	23.2316	23.178	23.0428
Ccdc12	0.342236	up	1.39653	0.0655008	20.8498	20.7512	20.9477	21.3386	21.362	21.2947	21.3477	21.2517
Mrps30	0.329812	up	1.44005	0.0655746	21.7333	21.6889	21.927	21.9067	22.4356	22.074	22.1396	21.9258
Polr3a	0.346248	up	1.37874	0.0657719	20.1127	19.7503	19.8866	19.6102	20.2815	20.0995	20.0056	20.3583
Smarce1	0.252141	up	1.93045	0.0658067	22.0021	22.2887	22.2014	22.1156	22.4507	22.3577	22.4765	22.3316
Mdn1	0.254007	up	1.90272	0.0662014	21.1505	20.9716	21.0087	20.829	21.2969	21.2538	21.1615	21.2637
Ranbp2	1.1905	up	0.843836	0.0662601	22.4739	25.191	22.5253	22.7029	25.1295	23.9328	24.1577	24.4352
Timm50	0.268259	up	1.77132	0.0662737	23.3615	23.3322	23.1888	23.4991	23.5827	23.5082	23.7545	23.6092
Rpl35a	0.479182	up	1.11132	0.066445	24.5934	24.0325	24.6647	24.6477	24.7031	24.9227	25.4447	24.7846
Atg3	0.326999	up	1.43747	0.0665889	21.2382	21.1051	21.3296	21.1457	21.3761	21.5466	21.363	21.8408
Washc2	0.331992	up	1.41111	0.066744	22.3664	22.452	22.4668	22.0235	22.7672	22.7513	22.4555	22.6626
Hmg20b	0.295227	up	1.57691	0.0667517	19.9041	19.7016	19.7317	19.9072	20.2259	20.0535	20.2559	19.8903
Coq6	0.340499	up	1.38309	0.066847	19.7539	19.1546	19.3155	19.3361	19.7945	19.6738	19.7732	19.6805
Tmem176a	0.557538	up	1.03065	0.0668512	17.0675	18.1676	17.9868	17.8165	18.7252	18.1096	18.1539	18.2798
Sel1l	0.298445	up	1.5587	0.0668873	21.2057	21.2594	21.2647	21.427	21.6344	21.6254	21.3295	21.7612
Usp8	0.316247	up	1.47229	0.0668884	20.7181	20.9669	21.1138	20.8167	21.0113	21.273	21.3724	21.2238
Fut8	0.244293	up	1.9942	0.0669171	19.3673	19.3144	19.5017	19.4615	19.6638	19.6297	19.5428	19.7858
Sbf1	0.272139	up	1.73157	0.0669522	19.925	19.8635	20.1439	20.0976	20.2526	20.18	20.4258	20.2603
Entpd1	0.944522	up	0.875659	0.0670833	18.0809	16.7346	19.0711	18.9769	19.2559	19.0864	19.0711	19.2281
Ppp2r1b	0.258712	up	1.82802	0.0673628	20.5077	20.7121	20.6673	20.6265	20.7663	21.0602	20.8353	20.8867
Tgfb1	0.276791	up	1.68267	0.0673632	18.3235	17.9835	18.2402	18.1278	18.3035	18.529	18.497	18.4527
Gcdh	0.285106	up	1.62333	0.0678211	19.8564	19.861	19.7663	19.8288	20.2541	19.9926	19.9192	20.2869
Raver1	0.361694	up	1.30579	0.0679106	23.3166	23.2905	23.12	23.7763	23.6245	23.7159	23.8328	23.777
Dhx37	0.31401	up	1.46626	0.0681763	21.1059	21.1217	21.165	21.3507	21.2294	21.5666	21.7072	21.4962
Ptma	0.503858	up	1.0683	0.0682116	23.4574	23.9307	24.4487	23.9179	24.2373	24.6212	24.1787	24.7328
Ppp4r3b	0.344463	up	1.35135	0.0682319	20.0163	19.9764	19.9568	19.9597	20.0804	20.2099	20.2905	20.7064
Prpf6	0.281376	up	1.64036	0.068247	22.7223	22.6542	22.7855	22.7533	22.9396	23.0682	23.2229	22.8102
Rgs14	0.761603	up	0.915421	0.0686677	17.2647	18.7814	19.1635	18.4527	19.1179	19.1492	19.4603	18.9813
Znf330	0.31797	up	1.44416	0.0686763	20.9077	21.1883	21.2252	20.9243	21.598	21.3167	21.206	21.3966
Bpgm	0.718024	up	0.930767	0.0686939	16.0276	17.1032	17.313	17.0812	17.8135	18.237	17.0481	17.2986
Mrps28	0.21629	up	2.37192	0.0687066	22.3607	22.347	22.4164	22.4959	22.5567	22.6852	22.5661	22.6771
Srsf1	0.253156	up	1.85041	0.0688387	25.3315	25.3294	25.4421	25.4603	25.6172	25.5416	25.8338	25.5832
Znf451	1.81958	up	0.782284	0.0688519	18.1673	21.8864	22.086	17.993	21.2027	22.2537	21.977	21.9775
Gnptg	0.247931	up	1.90086	0.0688873	20.1285	20.3378	20.2161	20.3175	20.4505	20.5362	20.3848	20.6201
Itprid2	0.646749	up	0.958586	0.0690524	19.1449	20.3107	20.6353	20.5313	20.8076	20.8205	20.8656	20.7154
Blm	0.514592	up	1.04766	0.0693909	19.3439	19.8187	19.5891	19.8252	19.586	20.2567	20.6879	20.1046
Cdk8	1.42095	up	0.803838	0.0694435	16.4524	18.2466	17.6995	18.8796	19.574	20.1706	17.1411	20.0761
Rab10	0.305442	up	1.48001	0.0699488	22.2347	22.488	22.7018	22.5045	22.6829	22.82	22.7168	22.931
Chsy1	0.535205	up	1.02477	0.0700604	16.582	17.1128	16.5771	16.7971	16.8422	17.4533	17.9042	17.0101
Yipf6	0.32875	up	1.37969	0.0703184	19.0466	19.2539	19.4499	19.1434	19.2769	19.6924	19.6095	19.6301
Jag2	0.473533	up	1.08291	0.0703396	16.9992	17.3408	17.1896	17.2045	17.6195	17.1748	17.6063	18.2277
Map7d1	0.218647	up	2.2787	0.0703543	20.8889	20.807	20.8204	20.9399	20.9909	21.0895	21.1879	21.0626
Abraxas2	0.367392	up	1.26449	0.0703677	20.4503	20.4885	20.9176	20.7342	21.0101	21.2467	21.0757	20.7274
Ptk2b	0.322587	up	1.39683	0.0706619	20.8797	21.29	21.2017	21.1747	21.2084	21.4952	21.5875	21.5453
Eloa	0.304312	up	1.47385	0.0706748	22.3078	22.0629	22.3021	22.572	22.645	22.5097	22.6919	22.6156
Irf8	0.662304	up	0.940034	0.0706897	18.4371	18.881	18.7345	18.7428	18.9262	19.0139	20.3957	19.1087
Fmr1	0.256353	up	1.77509	0.0710304	22.163	22.3289	22.3797	22.3137	22.5173	22.6704	22.6312	22.3919
Ctnna1	0.25731	up	1.76703	0.0710441	20.8661	21.0452	21.0592	21.0645	21.1045	21.3673	21.3631	21.2293
Lsm14a	0.418513	up	1.15127	0.0710558	23.1541	23.2591	23.56	23.2097	23.5479	23.8631	23.3437	24.1022
Smim12	0.480597	up	1.0659	0.0710841	18.5093	19.2744	19.4951	18.9434	19.3334	19.7611	19.4419	19.6082
Rnf126	0.249696	up	1.83928	0.0710919	20.9568	21.193	21.2936	21.2211	21.4235	21.4269	21.4224	21.3905
Set	0.266607	up	1.68633	0.071281	27.9923	28.1885	28.2845	28.2109	28.4652	28.4813	28.2655	28.5307
Slc38a1	0.405877	up	1.16877	0.0713283	20.2421	20.8918	20.9571	20.4953	20.9439	21.0784	20.9512	21.2364
Myd88	0.329332	up	1.36001	0.0714681	21.4145	20.985	21.2707	21.11	21.6764	21.5349	21.2714	21.6147
Kif21b	1.15064	up	0.816632	0.071556	20.1541	17.6614	20.555	20.5646	20.8717	21.077	20.9209	20.668
Sp1	0.353097	up	1.27759	0.0722742	20.7771	21.3788	20.9469	21.223	21.5368	21.2791	21.4228	21.4996
Arfgef2	0.267747	up	1.66024	0.0723041	21.7265	21.434	21.7394	21.7116	21.7926	22.0005	21.9829	21.9064
Pabpc4	0.772936	up	0.887793	0.0723106	22.651	24.1402	24.2228	22.687	24.1208	24.3011	24.1005	24.2703
Polr3b	0.487295	up	1.04918	0.0723119	20.61	21.1372	21.118	20.468	20.9185	21.51	21.184	21.6699
Itgal	0.85008	up	0.865071	0.0724726	20.9165	21.0753	21.0031	19.0259	21.3287	21.3157	21.3768	21.3998
Rimoc1	0.262253	up	1.69451	0.0727474	21.3295	21.1899	21.3931	21.4078	21.6615	21.7395	21.4369	21.5313
Coa5	0.236871	up	1.9366	0.0732631	19.7144	19.8331	20.0038	19.9187	20.0729	20.1611	20.0598	20.1237
Ehmt1	0.246581	up	1.82532	0.0734095	21.3748	21.3582	21.5198	21.5471	21.8371	21.6321	21.7252	21.5918
Psmb4	2.02522	up	0.754151	0.0734203	17.4604	22.8729	20.0586	23.0251	22.8995	22.8728	22.8865	22.8592
Tlk2	0.656922	up	0.924863	0.0734609	20.2032	20.0981	21.3098	21.397	21.3987	21.2508	21.6814	21.3048
Slc12a7	0.645927	up	0.92908	0.0735956	20.0432	18.6564	20.1467	19.9755	20.4016	20.25	20.3209	20.433
Lrif1	0.548493	up	0.985799	0.073682	18.5805	19.1076	19.017	17.9828	18.9092	19.4783	19.1406	19.3538
Cacybp	0.390302	up	1.17424	0.074033	24.3057	24.8622	24.3485	24.2697	24.8483	24.9802	24.5355	24.9834
Mmab	0.950813	up	0.83466	0.0742754	17.6548	18.7203	17.2271	17.1837	19.2801	17.3324	18.9473	19.0294
Znf574	1.71298	up	0.762134	0.0743151	23.0671	18.7806	23.2668	23.2495	23.6458	23.7398	24.0394	23.791
Triap1	0.241241	up	1.86171	0.0743521	20.3491	20.5841	20.302	20.5131	20.7256	20.6215	20.6844	20.6817
Tcea1	0.33778	up	1.29903	0.0743685	21.8124	22.3042	21.7226	22.0333	22.4371	22.2196	22.2527	22.3142
Ccdc115	0.41026	up	1.13313	0.0744609	21.0866	20.427	20.5683	20.5477	20.995	21.2339	20.7597	21.282
Gga2	0.265638	up	1.63906	0.0745512	20.9891	20.912	20.9593	20.878	21.0092	21.2309	21.1492	21.4115
Rab1b	0.305733	up	1.40747	0.0748175	23.0007	22.9146	23.0104	22.9885	23.1385	23.2499	23.1315	23.6172
Tpm3	0.295561	up	1.45575	0.0748461	24.7399	25.0589	24.7125	24.8279	25.2043	25.1253	24.9221	25.2697
Ica1	0.341047	up	1.28429	0.0748529	20.3701	20.4878	20.9499	20.5279	21.0846	20.8102	20.8438	20.9613
Hjurp	0.257434	up	1.69902	0.0748642	18.7068	18.9407	18.5757	18.6437	18.9228	18.9622	18.9943	19.0173
Elp3	0.235717	up	1.90316	0.0752706	22.4151	22.2263	22.4186	22.4702	22.6033	22.6818	22.6773	22.5107
Dzip3	0.400786	up	1.13996	0.075616	17.3763	17.5303	18.0586	17.8034	18.2769	18.244	18.0294	17.8214
Slc6a6	0.267942	up	1.60508	0.075723	22.6981	22.4094	22.7659	22.6457	22.9857	22.7845	22.9576	22.8631
Sowahc	0.786612	up	0.862288	0.0760771	19.5261	17.753	18.8953	17.6838	19.0175	19.3931	19.3956	19.1985
Stx4	0.228981	up	1.96804	0.0761046	21.4761	21.351	21.5224	21.5415	21.6252	21.7424	21.8122	21.627
Matr3	0.277562	up	1.53767	0.0761086	23.6779	23.5519	23.6342	23.827	24.0887	23.7428	24.0517	23.9181
Was	0.254955	up	1.69195	0.0765244	21.6045	21.8627	21.7316	21.6636	21.8226	22.0067	22.1078	21.9451
Sh3kbp1	0.380742	up	1.17034	0.0765345	20.2368	20.0319	20.227	19.9045	20.5269	20.6747	20.041	20.6806
Ube2q1	0.374978	up	1.16994	0.0768346	21.2808	21.3465	21.8149	21.4309	21.9357	21.9981	21.4896	21.9496
Smad1	0.352396	up	1.22429	0.0768359	19.9052	20.5346	20.5594	20.2844	20.658	20.6839	20.6612	20.6901
Ccdc134	0.385128	up	1.15551	0.076855	19.7892	19.6033	19.8624	19.6327	19.9273	19.9501	19.9536	20.5972
Suclg2	0.424992	up	1.08407	0.0768882	23.1096	23.0059	23.109	22.6963	23.4036	23.6078	23.707	22.9024
Mrpl47	0.326541	up	1.29782	0.0769094	22.5968	22.2381	22.6385	22.7163	22.9521	22.7607	23.065	22.718
Ube2l3	0.186491	up	2.85631	0.07691	25.6453	25.7424	25.7253	25.7111	25.8757	25.9583	25.9008	25.8354
Mat2a	0.218689	up	2.08395	0.0769171	24.6328	24.5196	24.6605	24.7767	24.9092	24.884	24.8155	24.8556
Ptpn7	0.247232	up	1.7382	0.0769357	22.5886	22.5356	22.7819	22.7976	22.9306	22.9909	22.957	22.8141
Ldlr	0.251921	up	1.69943	0.0769476	21.2116	21.4349	21.2589	21.2629	21.5471	21.6007	21.6611	21.367
Chst14	0.22574	up	1.98388	0.076952	18.0315	18.0599	18.1536	17.8692	18.2616	18.2162	18.2946	18.2447
Osbpl11	0.265465	up	1.59537	0.0769642	20.5911	20.5132	20.5358	20.6532	20.7311	20.8678	21.0645	20.6919
Btf3l4	0.294917	up	1.42642	0.0769745	20.8994	20.9254	21.3495	21.0667	21.3757	21.438	21.3625	21.2445
Efr3a	0.298291	up	1.41127	0.0769868	17.0849	17.1763	17.37	17.5736	17.5889	17.5538	17.5618	17.6934
Lpl	0.334803	up	1.27653	0.0769917	22.4146	22.6187	22.6985	22.5054	23.2451	22.8966	22.7108	22.724
Pck2	0.21102	up	2.22219	0.0770245	24.4307	24.4918	24.536	24.5976	24.6353	24.8133	24.7145	24.7369
Tmem106b	0.483251	up	1.01144	0.0771487	19.8151	20.7009	20.8067	20.5769	20.7251	20.9491	21.2156	20.9427
Pycr3	0.564473	up	0.945495	0.0772699	23.2465	23.0113	23.2471	23.2174	24.642	23.434	23.486	23.4182
Rrbp1	0.315543	up	1.33227	0.0772763	23.7798	23.6169	23.8348	23.7156	24.1225	23.8104	24.3464	23.93
Ttc9c	0.52039	up	0.97536	0.0774547	21.7428	21.7328	22.002	22.2806	22.5236	22.0578	23.1157	22.1428
Atic	0.204922	up	2.32101	0.0774692	26.2218	26.2024	26.2409	26.3609	26.3821	26.5179	26.4455	26.5003
Cyp27a1	0.295102	up	1.41411	0.0775027	19.6209	19.4335	19.459	19.6794	19.6609	19.886	20.0884	19.7378
Ahcy	0.241598	up	1.7766	0.0775764	26.4838	26.4148	26.5946	26.6538	26.7026	26.9165	26.7885	26.7057
Map4k1	0.380185	up	1.1508	0.0776986	21.6262	21.5422	21.9027	21.7303	21.8251	22.5221	22.0594	21.9156
Mettl13	0.256222	up	1.64215	0.0778194	21.1851	21.0394	21.2165	21.1174	21.4541	21.3514	21.5639	21.2139
Pom121	0.257866	up	1.62282	0.0782064	21.3693	21.3196	21.2975	21.4419	21.7174	21.5629	21.7651	21.4143
Kri1	0.334684	up	1.25163	0.0788439	22.3054	22.3472	22.6608	22.6082	22.5789	22.8975	22.7063	23.0776
Dnajc17	0.273713	up	1.50391	0.0794264	20.7417	20.8283	20.9414	20.8439	21.2555	21.1733	20.8525	21.1687
Rad21	0.676412	up	0.876698	0.0794709	21.3415	21.8176	22.8461	22.8997	22.9383	22.8283	22.8169	23.0271
Mcat	0.168189	up	3.60913	0.07971	20.4487	20.528	20.517	20.4933	20.6768	20.6747	20.6815	20.6267
Riok3	0.228653	up	1.88721	0.0797213	19.4842	19.5658	19.7246	19.5502	19.6944	19.8805	19.8103	19.8542
Gigyf1	0.382279	up	1.13144	0.0798408	19.6054	20.2971	19.9302	20.1963	20.3366	20.5308	20.5206	20.1701
Kctd12	1.72221	up	9.67801	0.08	19.3202	19.384	19.3662	19.3861	21.0642	21.1232	21.0936	21.0644
Morf4l2	0.223916	up	1.93875	0.0800479	21.8694	21.7984	21.9841	21.9606	22.0058	22.1548	22.1243	22.2233
Cops8	0.19281	up	2.54125	0.080067	22.9642	23.0367	23.0973	23.0839	23.1785	23.2794	23.2106	23.2848
Dars2	0.269717	up	1.51296	0.0805722	21.0183	21.1082	20.7954	20.9681	21.1296	21.3663	21.3597	21.1132
Hck	0.760897	up	0.841908	0.0806007	19.0399	17.1797	18.8051	18.9717	18.974	19.374	19.3663	19.3258
Kntc1	0.404672	up	1.08414	0.0806858	20.6725	20.7148	20.9455	20.0664	21.1524	20.9333	20.9809	20.9512
Dhrs4	0.240938	up	1.73355	0.080696	22.1716	22.2742	21.9514	22.1929	22.3691	22.3231	22.4655	22.3962
Slc25a3	0.298153	up	1.36051	0.0807783	23.7033	23.916	23.5768	23.3682	24.0066	23.9056	23.9259	23.9189
Rassf2	0.250368	up	1.64301	0.0808137	21.1671	21.1806	20.9804	20.9585	21.2977	21.4313	21.3868	21.1722
Cox19	0.742769	up	0.843235	0.0809377	18.483	18.2539	16.8735	18.8657	18.8609	18.7089	19.0872	18.7902
Pdk3	0.371753	up	1.13954	0.0809424	20.0612	20.0164	19.518	19.5182	20.3758	19.9919	20.1228	20.1102
Tbc1d13	0.247489	up	1.66324	0.0809553	21.0496	20.7582	20.9249	20.7901	21.0898	21.1288	21.0429	21.2512
Avl9	0.259539	up	1.56577	0.0811059	18.5876	18.4737	18.3952	18.5687	18.5942	18.9226	18.8675	18.6791
Clpp	0.259658	up	1.56383	0.0812251	23.2827	23.3133	23.5354	23.5081	23.5643	23.7202	23.5741	23.8195
Zfp646	0.343944	up	1.19715	0.0815408	17.8713	18.3571	18.0627	17.9214	18.5979	18.4052	18.4795	18.1056
Scarb1	0.298373	up	1.34537	0.0817592	21.481	21.1791	21.328	21.6043	21.6631	21.698	21.8913	21.5334
Dctn4	0.241647	up	1.69819	0.0818598	21.6886	21.8695	21.9398	21.9179	21.9576	22.1831	22.1655	22.0763
Apbb2	1.10993	up	0.76784	0.0819158	19.6705	17.5856	17.0005	19.6377	19.3699	19.632	20.0512	19.2808
Pym1	0.244873	up	1.66402	0.0820529	22.6241	22.7222	22.807	22.8039	22.9746	22.9848	23.1521	22.8252
Clpx	0.228317	up	1.82587	0.0820847	21.8831	21.8341	21.829	21.7797	22.2132	22.0174	22.0992	21.9094
Pop1	0.431375	up	1.02911	0.0821169	22.5693	23.3837	23.4631	23.2934	23.7411	23.4555	23.704	23.5343
Ncapd2	0.2571	up	1.56375	0.0821463	22.6752	22.571	22.6266	22.612	23	22.7748	23.0467	22.6917
Paox	0.344937	up	1.18543	0.0821556	20.8113	20.2708	20.2129	20.577	20.8565	20.7307	20.9708	20.6937
Slfn9	0.275215	up	1.44556	0.0821779	21.0597	20.7017	20.657	20.6967	21.1	21.1135	20.9397	21.0628
Adarb1	0.441028	up	1.01839	0.0821842	18.546	19.4288	19.5101	19.0375	19.5182	19.6789	19.5436	19.5458
Abl2	0.300303	up	1.32893	0.0821943	19.84	19.4783	19.9222	20.0076	20.024	20.1585	20.1506	20.1162
Slc24a5	0.272358	up	1.45891	0.0822433	17.723	17.7608	17.7215	17.8891	17.9013	17.9891	18.316	17.9775
Rps17	0.247546	up	1.63131	0.082282	26.3478	26.3031	26.295	26.3925	26.5557	26.4415	26.8072	26.524
Usp4	0.205147	up	2.16798	0.0822981	21.0359	20.9902	20.9721	20.8536	21.1224	21.2486	21.1935	21.108
Ints6l	0.895359	up	0.795289	0.0823857	20.1307	20.0679	20.4305	18.0014	20.5005	20.5674	20.6463	20.498
Ing5	0.267495	up	1.48454	0.082394	19.7947	19.9975	20.1549	20.0805	20.1165	20.3357	20.2644	20.381
Msh3	0.411685	up	1.05041	0.0825736	19.206	18.4681	19.2904	19.2172	19.5087	19.3363	19.6075	19.3761
Ndufb1	0.285735	up	1.38069	0.0829401	22.3228	22.3169	22.3945	22.4568	22.5888	22.5723	22.9702	22.5027
Psma4	0.252431	up	1.57624	0.0833957	21.6403	21.6953	21.8582	21.915	21.9081	22.0582	21.9797	22.1726
Golga1	0.233415	up	1.73776	0.083972	18.7812	19.065	18.9937	19.0352	19.111	19.2691	19.2335	19.1951
Ptms	0.4434	up	1.00039	0.0839832	21.9071	22.5031	22.4661	22.2828	22.5933	22.8501	22.3159	23.1735
Zfand6	0.441577	up	1.0026	0.0840019	18.7032	19.6523	19.4155	19.3976	19.8593	19.594	19.5424	19.9392
Crtc2	0.30829	up	1.278	0.0840075	21.3204	21.6265	21.4678	21.2734	21.4357	21.826	21.8778	21.7818
Hlx	0.359098	up	1.13345	0.0840894	18.3422	18.9031	18.2504	18.6808	18.7409	18.9931	18.8433	19.0355
Mef2c	0.2958	up	1.3213	0.0844054	19.9473	20.3599	20.2621	20.3415	20.3313	20.6096	20.5046	20.6485
Ostf1	0.226289	up	1.80692	0.0844201	22.5894	22.757	22.8291	22.835	23.0001	23.0615	22.9667	22.8874
Dera	0.232791	up	1.73016	0.0846898	22.7522	22.9944	23.0233	23.0325	23.2226	23.1359	23.131	23.2441
Itga5	0.249758	up	1.57856	0.0847032	21.1553	21.3343	21.3848	21.3674	21.5277	21.6128	21.3921	21.7081
Tango2	0.314141	up	1.24777	0.0847422	20.8545	21.3161	21.3011	21.1787	21.5992	21.502	21.2468	21.559
Prpf39	0.35558	up	1.13649	0.0847425	23.4812	23.6963	24.0635	24.0434	24.3628	24.1381	23.9691	24.2368
Arap3	0.251946	up	1.55965	0.0847818	18.5731	18.3507	18.5417	18.5143	18.6446	18.6938	18.959	18.6901
Rnf123	0.281225	up	1.37703	0.0850845	19.5917	19.527	19.9	19.8515	20.0246	20.1495	19.9283	19.8927
Lypla2	0.253528	up	1.54284	0.0851035	23.8081	23.8792	24.041	24.1059	24.3335	24.2762	24.1031	24.1355
Oxct1	0.23376	up	1.70827	0.0852521	24.7251	24.858	24.8543	24.8388	24.9209	25.1478	24.9559	25.1866
Dctn6	1.32195	up	0.731093	0.0853721	20.6703	17.4067	21.1872	20.8919	21.3285	21.4615	21.2732	21.3806
Hells	0.271023	up	1.42437	0.0854574	22.265	22.2899	22.4236	22.6167	22.6042	22.6641	22.847	22.5641
Snrpf	0.231983	up	1.71972	0.0854609	22.7928	22.8717	22.9133	22.9959	23.0102	23.133	23.287	23.0716
Spg21	0.241772	up	1.62223	0.0856804	20.0036	20.2203	20.3601	20.2986	20.4882	20.5019	20.411	20.4487
Topors	0.338209	up	1.16608	0.0856904	17.1697	17.6544	17.552	17.442	17.7835	17.7857	17.5293	18.0725
Znf148	0.246524	up	1.58155	0.0857586	21.1466	21.3251	21.395	21.2702	21.7276	21.4589	21.4712	21.4652
Ndufab1	0.44201	up	0.986329	0.0858771	22.5927	22.6932	23.4204	23.1838	23.0595	23.53	23.5402	23.5284
Dmap1	0.262982	up	1.45978	0.0860311	20.2279	20.3182	20.4753	20.5916	20.7247	20.5562	20.7836	20.6004
Cops7a	0.213663	up	1.92584	0.0860466	22.0941	22.3444	22.2693	22.2823	22.4974	22.4999	22.3856	22.462
Ptp4a2	0.289055	up	1.32593	0.0860587	20.9262	21.0247	21.0711	21.0079	21.5772	21.3219	21.2545	21.0325
Gtf2e1	0.375198	up	1.07986	0.0860796	22.9005	22.718	23.1528	22.4382	22.9399	23.1248	23.2271	23.4186
Zc3h7b	0.223218	up	1.80081	0.086086	20.1408	20.2449	20.2635	20.4559	20.4903	20.4654	20.5233	20.519
Clta	0.339114	up	1.15513	0.0862486	23.4098	24.1338	23.9324	23.8437	24.1417	24.1786	24.1321	24.2237
Shfl	0.366582	up	1.09038	0.0869516	20.6192	20.5525	21.1568	21.1204	21.2501	21.1125	21.1331	21.4196
Fchsd2	0.236649	up	1.6476	0.0869913	18.3252	18.3991	18.3705	18.2368	18.4788	18.5707	18.4645	18.7642
Mapkap1	0.943471	up	0.764879	0.087005	18.5214	19.623	20.1182	17.4659	19.8572	20.0933	19.4853	20.0666
Phlpp1	0.268664	up	1.41482	0.0870474	19.6373	19.561	19.5088	19.411	20.0477	19.6519	19.683	19.8103
Npc2	0.262602	up	1.44671	0.0873692	21.2456	21.1557	21.2752	21.1949	21.4379	21.6089	21.2333	21.6416
Sec61a1	0.243361	up	1.57923	0.0875287	22.8824	22.8131	22.8662	22.9668	23.0282	23.0291	23.0936	23.3511
Rpl37a	0.30443	up	1.24904	0.0875303	25.8995	25.659	25.939	25.9638	26.1317	26.0771	26.4825	25.9877
Tut1	0.588616	up	0.862771	0.0877073	20.2214	21.7915	21.469	21.2893	21.6774	21.8669	21.8522	21.7291
Sirt5	0.568148	up	0.872249	0.0878966	21.5194	21.6276	22.0575	22.2326	21.766	23.0222	22.736	22.1854
Lmo2	0.761787	up	0.797871	0.0879382	22.2279	22.5803	20.6465	22.6526	22.5983	22.7892	22.8807	22.8862
Tmem201	0.431616	up	0.983518	0.0879782	19.5882	19.8047	19.6537	19.6336	20.696	19.8348	20.1665	19.7093
Zfp617	1.37188	up	0.715147	0.088116	19.9895	23.675	23.6936	23.7938	24.1216	24.2446	24.2616	24.0116
Gins4	0.311826	up	1.21437	0.0883422	21.1053	21.2988	21.2949	21.2517	21.8762	21.6263	21.3768	21.3187
Atp1b3	0.244982	up	1.54771	0.0885624	24.5746	24.5882	24.5547	24.4337	24.7643	24.9519	24.581	24.8339
Fus	0.196089	up	2.1742	0.0886052	24.9768	25.1111	25.1936	25.1299	25.3234	25.3187	25.2525	25.3012
Alcam	0.237973	up	1.60318	0.0886898	21.002	21.2376	21.1351	21.2874	21.2653	21.4792	21.4702	21.3992
Immt	0.39769	up	1.01919	0.0889729	22.1285	22.5952	22.4062	22.7382	22.6686	22.6763	23.3123	22.8017
Acadm	0.251664	up	1.48919	0.0892132	23.2664	23.2811	23.2902	23.303	23.8007	23.501	23.4499	23.3958
Rpl36	0.314777	up	1.19463	0.0892673	24.7313	24.5229	24.6442	24.8093	25.0819	24.8089	25.3027	24.7734
Isg20l2	0.366837	up	1.06353	0.089764	19.0243	19.2758	19.0436	19.6096	19.3553	19.4757	19.8676	19.722
Rheb	0.296761	up	1.25023	0.089781	20.8763	21.1436	20.8041	21.242	21.4412	21.2706	21.1365	21.4046
Ncaph	0.428411	up	0.972752	0.0897907	21.9297	21.1873	21.921	22.1609	22.3661	22.3298	22.1984	22.0182
Tmed4	0.27425	up	1.34547	0.0898405	21.2641	21.3058	21.2896	21.147	21.8224	21.4046	21.5028	21.3736
Ppp6r2	0.312485	up	1.19278	0.0899302	20.0823	19.4648	19.849	19.7845	20.222	20.1462	19.9693	20.093
Ikbkb	0.2605	up	1.4184	0.0899472	18.7927	18.7012	18.9373	18.7046	18.831	19.1262	19.2066	19.014
Cep250	0.896967	up	0.756672	0.0900331	21.2364	21.6867	19.2219	21.5626	21.949	22.0126	21.6662	21.6677
Nkrf	0.444487	up	0.950592	0.0901296	20.5237	20.5466	21.0692	21.0395	20.8726	21.6419	21.4631	20.9794
Ndufb5	0.309229	up	1.20125	0.0901467	21.0481	21.406	20.9278	20.9556	21.3097	21.2326	21.5942	21.4379
Kbtbd8	0.574674	up	0.853192	0.0902091	17.6473	17.7451	19.0349	17.9324	18.818	18.7999	18.3521	18.6883
Atp6ap2	0.248799	up	1.48325	0.0907487	19.5554	19.3712	19.5556	19.6319	19.7449	19.5957	19.9272	19.8416
Polr2g	0.235627	up	1.58462	0.0910771	20.4087	20.3221	20.5493	20.4796	20.5041	20.7134	20.8097	20.6751
Nepro	0.314904	up	1.17256	0.0912388	19.661	19.874	19.9971	20.321	20.261	20.3565	20.2825	20.2126
Ythdf1	0.359966	up	1.06059	0.0915524	20.8193	20.349	20.5954	20.8954	21.2256	20.8891	21.2469	20.7374
Rps3a	0.267163	up	1.35931	0.0915931	26.5848	26.206	26.5196	26.3856	26.8222	26.5185	26.7241	26.6999
Agfg2	0.254867	up	1.42916	0.0916165	20.8084	20.9429	21.0146	20.7208	21.1571	21.099	20.9581	21.2919
Rab32	0.318204	up	1.1571	0.0917178	21.6877	21.8402	22.0009	22.0358	21.8687	22.2734	22.2621	22.4331
Ptgr2	0.256027	up	1.41989	0.0917339	20.8175	20.6179	20.8538	20.6178	21.0572	20.9568	20.7904	21.1267
Mtfr1l	0.751558	up	0.778605	0.0918458	21.9861	20.2679	22.2892	22.2033	22.4052	22.438	22.4746	22.4349
Hnrnpab	0.192306	up	2.15589	0.0919487	25.4822	25.488	25.606	25.5265	25.7707	25.6473	25.797	25.6569
Rpl31	0.285655	up	1.26268	0.092336	26.0499	26.004	26.1574	26.1555	26.2894	26.4492	26.6516	26.1192
Dcun1d5	0.263234	up	1.36909	0.0923551	20.5707	20.577	20.9061	20.9337	20.9448	21.0278	21.015	21.0529
Znf609	0.241945	up	1.506	0.0925082	18.9224	19.0236	18.9385	18.9948	19.4608	19.1165	19.1339	19.1359
Cox7b	0.407446	up	0.97687	0.092549	22.0957	22.1387	22.67	22.1158	22.1815	22.8019	22.902	22.7646
Rps6ka3	0.298423	up	1.21239	0.0925898	22.3425	22.6134	22.9562	22.5075	22.8958	22.9116	22.8869	22.9191
Ndufaf5	0.290792	up	1.23734	0.0926664	20.335	20.8881	20.6422	20.6981	21.0098	21.0192	20.8492	20.8484
Dpp3	0.320039	up	1.13878	0.0927859	23.6993	24.0738	24.0785	23.7859	24.467	24.3166	23.9482	24.1858
Rangap1	0.242571	up	1.49325	0.0928267	23.0493	23.0923	22.9404	23.175	23.5136	23.2022	23.3006	23.211
Rgs19	0.395291	up	0.987386	0.0931752	18.795	19.0445	19.0363	18.2362	18.976	19.1228	19.3403	19.2541
Fuca1	0.779727	up	0.764133	0.0932291	17.7264	20.0003	19.6294	19.0642	19.9548	20.0121	19.6927	19.8795
Ddx27	0.236161	up	1.53784	0.093269	21.9183	22.0176	22.0074	22.1054	22.0429	22.2433	22.3447	22.3624
Thoc7	0.249491	up	1.43593	0.0933643	22.2614	22.2553	22.1045	22.2901	22.2479	22.6156	22.5833	22.4624
Pik3r2	0.257298	up	1.38629	0.0933812	18.851	19.1145	19.231	19.233	19.4809	19.3702	19.318	19.2896
Tfam	0.271539	up	1.31134	0.0933819	21.804	21.8566	21.8709	21.9767	22.3913	22.2326	22.0582	21.9123
Abcd3	0.276289	up	1.28908	0.0933982	20.4286	20.5715	20.6135	20.2468	20.7987	20.6628	20.9302	20.5739
Rbm6	0.52725	up	0.859114	0.0935339	21.9917	21.82	21.598	20.6518	21.8258	22.1819	22.0988	22.0639
Rprd1a	0.281813	up	1.26087	0.0935528	19.1995	19.6304	19.7508	19.5365	19.799	19.82	19.806	19.8193
Sumo1	0.200461	up	1.94218	0.0943378	23.4581	23.4509	23.5365	23.6516	23.7075	23.8051	23.6583	23.7281
Taf4	0.222949	up	1.64148	0.0946899	19.9812	20.137	20.2856	20.0876	20.2876	20.4351	20.2815	20.3789
Cox6c	0.650422	up	0.795536	0.0947102	21.356	21.9129	22.1919	21.8585	22.9986	22.8061	21.3941	22.7223
Cebpa	0.203936	up	1.87785	0.0949186	19.2188	19.1899	19.2735	19.4185	19.393	19.5017	19.4962	19.5255
Txndc11	0.561298	up	0.833697	0.0949321	19.285	18.8884	18.9618	17.7697	19.3422	19.118	19.4284	19.2614
Abi3	0.648945	up	0.79383	0.0953127	18.7983	19.8355	20.4864	20.3776	20.8177	20.2539	20.3936	20.6284
Espnl	0.364236	up	1.02196	0.0954248	17.0384	17.38	17.0489	17.5548	17.8865	17.6914	17.2533	17.6479
Aco2	0.24186	up	1.46654	0.0954663	23.9492	24.0902	24.118	24.1568	24.1747	24.3797	24.507	24.2202
Impa2	0.240343	up	1.47507	0.0957395	21.3814	21.4064	21.4936	21.4625	21.5996	21.7233	21.4968	21.8855
Prag1	1.58045	up	0.671552	0.0960156	17.5056	20.1498	17.3991	20.5624	18.2145	21.4156	21.0964	21.2121
Cnot6l	0.273179	up	1.2778	0.096085	19.3089	19.8555	19.5997	19.5201	19.8409	19.8534	19.8156	19.867
Slc7a8	0.358676	up	1.02689	0.0963278	18.0888	18.4546	18.2949	18.1602	18.1699	18.8031	18.8928	18.5675
Ube3a	0.22021	up	1.64462	0.0966381	21.3315	21.3614	21.4564	21.5609	21.7851	21.6619	21.5713	21.5728
Slc4a7	0.360079	up	1.02123	0.0967062	20.1759	20.0879	20.5904	20.7961	20.7019	20.8377	20.9306	20.6204
Commd8	0.197211	up	1.95718	0.0967262	21.4156	21.5079	21.4769	21.3819	21.6265	21.6679	21.5271	21.7497
Hikeshi	0.271352	up	1.28042	0.0967307	20.6025	20.8976	20.6846	20.6675	20.7223	21.1271	20.987	21.1012
Dcakd	0.283551	up	1.22549	0.0967741	23.6377	23.3544	23.5925	23.7818	23.7845	23.8815	24.1083	23.7263
Ergic3	0.330969	up	1.07791	0.0967928	19.3632	19.5241	19.1458	19.5742	19.966	19.5774	19.4565	19.9312
Comtd1	0.614701	up	0.798865	0.09684	21.3056	21.32	21.1977	19.7679	21.4152	21.4082	21.6384	21.5882
Cmbl	0.290725	up	1.19633	0.0968594	19.6364	19.6198	19.7066	19.9499	20.3075	20.0172	19.9107	19.8401
Glb1	0.506199	up	0.856536	0.0968981	21.3072	21.2159	20.9002	21.2507	21.8254	21.3145	22.4054	21.1535
Mid1ip1	0.236034	up	1.48451	0.0971399	19.603	19.59	19.7754	19.6198	19.8627	20.0907	19.7436	19.8354
Znf385a	0.399106	up	0.954764	0.0971601	19.5899	19.6923	19.038	19.9497	20.1841	19.734	19.9313	20.017
Pogz	0.293755	up	1.18007	0.0972709	22.2213	21.8772	21.7939	21.9781	22.4973	22.194	22.2967	22.0576
Rpf2	0.199519	up	1.89782	0.0972714	22.2222	22.2701	22.4407	22.4321	22.5117	22.5537	22.5595	22.5383
Poldip3	0.210391	up	1.73528	0.0975028	22.3067	22.1711	22.269	22.2379	22.3418	22.4316	22.6217	22.4312
Taf1	1.02572	up	0.705035	0.0975101	19.8404	18.8061	21.0436	21.9083	21.2641	21.2895	22.0055	21.1421
Elf2	0.612081	up	0.795221	0.0975414	18.533	17.6468	17.2623	18.7835	18.7437	18.3357	18.6429	18.9516
Flad1	0.187447	up	2.11521	0.097563	20.7495	20.8904	20.8839	20.8843	21.1126	20.9655	21.0742	21.0056
Kctd5	0.309802	up	1.12548	0.0975832	19.1133	19.2909	19.544	19.4066	19.5197	19.6966	19.4372	19.9405
Utp14b	0.2677	up	1.27871	0.0976612	19.4906	19.6954	19.8496	19.7395	19.8966	19.9064	20.2032	19.8397
Hmgb2	0.225441	up	1.56551	0.0976617	27.0115	27.1439	27.3368	27.2696	27.3694	27.4979	27.4195	27.3767
Zfp60	0.235604	up	1.47548	0.0977449	17.8032	17.7894	17.6678	17.8006	18.2034	18.0005	17.9838	17.8158
Mbd3	0.299028	up	1.15168	0.0981529	22.6548	22.2891	22.3307	22.7478	22.6603	22.6976	22.9435	22.917
Nsd2	0.239718	up	1.43744	0.0983218	20.4507	20.6348	20.5563	20.6794	20.6779	20.8688	21.0062	20.7274
Drosha	0.241001	up	1.41864	0.0991748	19.5535	19.5384	19.6282	19.6941	19.6652	19.8545	19.7928	20.0657
Lta4h	0.23257	up	1.48172	0.099228	23.8346	24.0347	24.1444	24.0842	24.2691	24.3339	24.3158	24.1094
Ap1b1	0.199892	up	1.84775	0.0993155	21.5613	21.5499	21.6455	21.4196	21.7134	21.8161	21.7862	21.6602
Vwa8	0.153883	up	3.35845	0.0996	21.4168	21.4136	21.462	21.3921	21.6099	21.5577	21.5378	21.5947
Smg7	0.266011	up	1.2679	0.0998504	19.4047	19.3998	19.2946	19.3162	19.8081	19.7786	19.5412	19.3514
Flvcr1	-0.50056	down	3.79867	0.005961	20.4708	20.5153	20.5434	20.5932	19.9981	20.0516	20.165	19.9059
Acot13	-0.468539	down	4.10542	0.00597765	22.0305	22.0805	21.9678	21.9011	21.5996	21.5219	21.4506	21.5337
Bloc1s6	-2.25782	down	2.29878	0.00598131	20.5447	19.2764	19.8802	18.4603	17.1667	17.9228	17.4498	16.591
Yju2	-0.801066	down	2.69001	0.00602817	20.0588	19.6236	19.4394	19.6295	19.0842	18.9532	18.7787	18.7308
Ppp1r2	-0.453958	down	4.24751	0.00604959	20.8901	20.7833	20.8519	20.8536	20.3496	20.5051	20.3306	20.3778
Mllt10	-1.15087	down	2.29229	0.0060663	19.8357	19.2473	18.951	19.4137	17.9431	18.5821	17.8158	18.5033
Ptpn4	-2.58802	down	2.25603	0.00606635	20.2221	18.668	20.7184	20.4682	16.7637	18.1229	18.1354	16.7027
Pgk1	-0.580245	down	3.34555	0.00607955	27.9663	28.0834	27.903	28.1403	27.5121	27.5731	27.2808	27.406
Bcat1	-0.689326	down	2.97535	0.00614943	23.0695	22.8965	22.8299	23.1556	22.4018	22.2647	22.0616	22.4661
Ovca2	-0.504086	down	3.8761	0.00616715	22.5597	22.6461	22.4967	22.4677	21.9773	22.1557	22.0501	21.9708
Ltv1	-0.723999	down	3.507	0.00618357	21.7318	22.126	21.8368	21.8444	21.2619	21.0373	21.2131	21.1306
Trip13	-0.639823	down	3.15373	0.00623907	24.6318	24.5996	24.3752	24.6556	23.8462	23.7794	23.9441	24.1331
Gng10	-2.62184	down	2.27282	0.0062439	21.1732	21.095	20.9142	20.9795	17.4262	20.2017	18.153	17.8938
Mcl1	-0.501104	down	3.95935	0.00624478	22.3926	22.2675	22.3079	22.3502	21.8584	21.874	21.8985	21.6829
Tdp2	-0.615785	down	3.12012	0.00624523	19.9518	19.875	19.9137	19.648	19.3203	19.2994	19.0211	19.2845
Memo1	-0.494149	down	4.02439	0.00626347	23.4805	23.3968	23.4968	23.5042	23.0214	23.0748	22.9523	22.8532
Sccpdh	-1.04015	down	2.43934	0.00627566	18.9352	18.9012	19.0225	19.0363	18.3015	18.0601	17.2845	18.0885
Pja1	-1.60079	down	2.08099	0.00627945	19.9158	18.9428	19.6439	18.6301	18.4495	17.1025	17.7333	17.444
Umps	-0.439279	down	4.38075	0.00631351	24.9824	24.8454	24.9323	24.935	24.4503	24.5666	24.4905	24.4306
Klhdc2	-1.73736	down	2.12026	0.00632024	21.2001	21.5298	21.6083	21.0154	20.8471	19.1923	19.2925	19.0723
Slc6a17	-1.02604	down	2.36688	0.00633062	18.1615	17.9233	17.6625	17.3674	16.8277	17.1427	16.4206	16.6193
Ppm1g	-0.535574	down	3.71132	0.00633939	23.0502	22.9036	22.9487	23.0846	22.6079	22.443	22.422	22.3719
Anxa7	-0.904486	down	2.80642	0.00634686	24.4846	24.5436	24.3114	24.1467	23.8394	23.2253	23.2872	23.5165
Tuba1c	-0.714786	down	2.97262	0.00641718	24.6155	24.2903	24.3466	24.2218	23.6575	23.7546	23.4116	23.7914
Aspm	-0.973194	down	2.72034	0.00641791	18.5358	18.3824	18.1924	18.3811	17.1044	17.5641	17.8035	17.1268
Pgpep1	-3.22937	down	2.05722	0.00644195	21.4457	21.3907	21.4331	21.432	20.6861	17.0213	17.2824	17.7942
Galm	-0.473329	down	4.3421	0.00644304	21.3854	21.3315	21.2832	21.4669	20.8669	20.9331	20.93	20.8436
Dcun1d2	-0.976248	down	2.66381	0.00646479	19.351	19.2797	19.0347	19.119	18.6095	17.9292	18.4266	17.9141
Hint3	-1.19551	down	2.35629	0.00647678	21.7369	21.1937	20.6444	21.5107	19.7979	20.1069	20.4119	19.9869
Lyplal1	-0.535024	down	3.9909	0.00648763	21.5798	21.6073	21.5239	21.5967	20.9063	21.0628	21.1781	21.0204
Gna11	-0.527397	down	4.23076	0.00649027	19.8082	19.6152	19.6468	19.5748	19.1533	19.1571	19.0995	19.1255
Plekho1	-0.800355	down	3.00493	0.00649057	19.6646	19.3762	19.733	19.7267	18.6245	18.7705	19.1173	18.7868
Myo1d	-0.92786	down	2.60209	0.00649689	19.9712	19.9113	20.1659	20.2045	18.9937	18.8565	19.6356	19.0557
Slc25a32	-1.04653	down	2.64993	0.00651515	19.4336	19.0036	19.5161	19.3619	17.9111	18.1705	18.7324	18.3151
Diaph1	-0.505354	down	4.03131	0.00652564	22.4221	22.4168	22.3612	22.4805	21.9205	21.9884	21.9764	21.7739
Klrg2	-0.775033	down	2.9256	0.00652843	20.3809	19.9618	20.3764	20.4098	19.6917	19.5248	19.2956	19.5166
Polr2a	-0.649233	down	3.36479	0.00653381	23.0886	23.3992	23.2815	23.4051	22.6043	22.6237	22.8057	22.5437
Camk2d	-0.555691	down	4.03128	0.00654118	22.319	22.5063	22.5012	22.4719	21.7746	21.9604	21.9329	21.9076
Znf277	-1.23836	down	2.35532	0.00654662	20.4679	20.6961	20.5189	20.6469	19.7307	19.8959	18.9393	18.8104
Ada	-0.85652	down	2.97989	0.00654694	21.0352	21.1575	21.3107	21.2889	20.0134	20.5911	20.2581	20.5037
Twsg1	-0.906159	down	2.69846	0.00655034	19.2617	19.122	19.6579	19.3857	18.0563	18.5974	18.5652	18.5838
Fbxo5	-0.590463	down	3.63576	0.00655714	19.0365	18.8031	18.8673	18.7722	18.3491	18.3517	18.2652	18.1512
Tbc1d10a	-0.656344	down	3.49331	0.00656693	19.6481	19.4534	19.3966	19.49	18.9944	18.7106	18.9279	18.7299
Tnfrsf26	-1.47066	down	2.24461	0.00656774	19.9536	20.0579	20.0813	20.2833	18.3194	18.1024	18.4396	19.6321
Dnajb4	-0.631429	down	3.39443	0.00657439	19.9266	19.7867	19.9568	19.956	19.2689	19.2199	19.4944	19.117
Serpinb6	-0.594394	down	3.5254	0.00659459	24.1577	24.3513	24.2967	24.2596	23.6065	23.7941	23.5107	23.7765
Cpeb4	-0.551704	down	4.56416	0.00659794	20.2504	20.1825	20.3163	20.1743	19.6944	19.6288	19.7725	19.6209
Lgals8	-0.590273	down	3.82014	0.00661905	21.8021	21.9955	21.9161	21.8671	21.4302	21.3179	21.3175	21.154
Wdr54	-0.865653	down	2.79328	0.00662021	20.2748	20.0159	19.7812	19.7472	19.3619	18.8828	19.0019	19.1099
Sh3bgrl3	-0.742405	down	3.24318	0.0066281	26.7471	26.9977	26.7097	26.872	26.1182	26.0592	25.8685	26.3109
Mtpn	-0.784394	down	2.97678	0.00662816	24.5792	24.3231	24.4117	24.8752	23.735	23.9177	23.7331	23.6658
F7	-1.87485	down	2.45067	0.00663212	19.6164	18.8666	18.1323	18.9166	16.9929	16.4951	17.7487	16.7959
Slc25a24	-0.898283	down	3.14498	0.00666667	22.3922	21.9819	22.1009	22.0356	21.5353	21.2229	21.1051	21.0541
Abcb1b	-0.673705	down	3.49037	0.00668333	23.2669	23.1949	23.3109	23.5172	22.4904	22.6507	22.7815	22.6725
Pip4p2	-0.862354	down	2.49524	0.0066943	22.3058	22.3614	22.0811	22.1975	21.0284	21.2605	21.842	21.3654
Gpatch11	-1.06628	down	2.68559	0.0066988	18.6108	18.4126	18.5748	18.113	17.552	17.1962	16.9676	17.7304
Spsb2	-2.3379	down	2.21566	0.0067113	19.884	19.766	19.9835	19.9308	17.154	16.4851	17.4424	19.1313
Mindy1	-0.471308	down	4.70854	0.00672527	21.6552	21.6298	21.5228	21.6352	21.1485	21.0952	21.2068	21.1073
Rasa1	-0.40429	down	4.83067	0.00672917	21.5217	21.5925	21.6011	21.5814	21.1516	21.1806	21.1111	21.2364
Ptrh1	-0.714231	down	3.63101	0.00673684	20.7456	20.4654	20.4872	20.5819	19.7453	19.9211	19.7475	20.0094
Plaur	-0.757214	down	2.94082	0.00674172	20.3316	20.7394	20.15	20.2645	19.658	19.65	19.5623	19.5863
Stim2	-0.592002	down	3.99342	0.00674439	20.2162	20.1031	19.9867	20.0659	19.4209	19.4459	19.5168	19.6203
Ttc21b	-0.654162	down	2.9265	0.00674674	18.5838	18.4625	18.4843	18.3295	17.7386	17.8858	17.5744	18.0447
Riok2	-1.06937	down	2.30033	0.00678215	20.6602	20.7326	20.2003	20.8262	20.106	19.5242	19.3625	19.1491
Smpd2	-1.72646	down	2.03247	0.00679893	21.3979	21.2515	21.2855	21.4785	19.4193	20.9655	19.1257	18.997
Fam177a1	-0.58443	down	3.9454	0.0068547	20.2439	20.3012	20.1021	20.0905	19.6206	19.6163	19.4872	19.6759
Acp1	-0.529788	down	4.37627	0.00688412	24.1568	24.1331	24.1415	24.2467	23.5185	23.6649	23.7189	23.6567
Kiaa1522	-0.742987	down	3.28034	0.00691379	20.9237	20.7829	20.9053	20.8971	20.0044	20.2418	19.9159	20.375
Sipa1l1	-0.602012	down	4.23675	0.00691892	20.5374	20.6735	20.6908	20.5608	19.9211	20.124	19.9574	20.0519
Ppp4r3a	-0.466093	down	3.94561	0.00695876	21.8939	21.9273	21.877	21.9062	21.5249	21.3098	21.3923	21.5131
Wdr91	-0.557452	down	4.16067	0.00697391	21.6084	21.5016	21.5376	21.6355	20.9999	21.06	21.1091	20.8843
Phc2	-0.862581	down	3.32522	0.00698305	21.0029	20.9396	20.5862	20.7078	19.867	20.0837	20.0734	19.7621
Afdn	-0.648702	down	4.01402	0.00703297	22.1247	21.9276	22.1923	22.0474	21.3215	21.3913	21.4704	21.514
Jund	-0.837763	down	3.42206	0.00706286	19.8143	19.7043	19.6991	19.8244	18.6449	19.0324	19.1611	18.8526
Armt1	-0.663373	down	3.9424	0.00707182	21.908	22.0201	21.9554	22.0434	21.1406	21.4548	21.3871	21.2911
Fam136a	-0.843604	down	3.0756	0.00709735	24.2404	23.728	23.9534	23.9463	23.17	23.2291	22.8633	23.2313
Arhgap22	-0.750147	down	2.67612	0.00715681	22.8761	23.0973	22.757	22.6097	21.7861	22.1343	22.2548	22.1643
Slc25a1	-0.693684	down	3.4778	0.00716071	23.0579	22.9063	22.7845	23.0834	22.1549	22.1817	22.4383	22.2825
Ahsa1	-0.530111	down	3.38179	0.00717766	24.9733	24.8957	24.9432	24.6513	24.3744	24.3111	24.2999	24.3577
Gmpr	-0.562888	down	4.66062	0.00719101	22.6969	22.7771	22.8373	22.8417	22.1716	22.3138	22.2399	22.1761
Cradd	-2.69835	down	1.83396	0.00728101	21.2962	20.852	20.8662	20.8167	17.9324	18.1767	16.5608	20.3678
Cfl2	-0.848419	down	3.4232	0.00731361	20.7294	21.0033	21.0878	21.0948	20.0825	20.238	20.2811	19.9201
Paat	-0.704531	down	3.88819	0.00735714	19.1267	18.9904	18.9037	19.039	18.4569	18.2049	18.1908	18.389
Itgb7	-1.01255	down	2.2618	0.00735802	18.5865	18.4937	18.5798	18.4659	16.9205	17.4233	18.049	17.6829
Gatd1	-0.790714	down	2.5453	0.00736364	21.5792	21.5569	21.5639	20.9431	20.5466	20.7468	20.6383	20.5485
Fkbp7	-2.0614	down	2.52342	0.0074012	17.0211	18.1251	17.6239	18.4858	16.047	15.9119	14.8996	16.1518
B4galt7	-1.98795	down	1.87122	0.0075311	20.5521	20.5482	20.8223	21.1327	17.9579	18.1947	18.5419	20.4089
Por	-0.582219	down	3.04347	0.00754146	23.4793	23.1927	23.2962	23.4436	22.9548	22.7771	22.6248	22.7263
Hmga2	-0.84234	down	3.60386	0.00757333	20.9911	21.0636	21.0831	20.9468	20.4145	20.1519	20.2372	19.9117
Lpgat1	-0.864461	down	3.44891	0.00758282	18.9344	18.7265	18.8918	18.9742	18.2524	17.7944	17.8864	18.1359
Ndrg1	-1.55632	down	3.52538	0.00758621	22.2393	22.0715	22.178	22.3942	20.2865	20.6754	21.2063	20.4896
Rnh1	-0.591303	down	4.66211	0.00762963	26.4826	26.5336	26.5494	26.6379	26.0264	26.0131	25.8625	25.9363
Crtap	-0.489351	down	3.46799	0.00766038	20.33	20.3439	20.418	20.4058	20.0053	19.8843	19.9411	19.7097
S100a6	-1.09968	down	4.10438	0.00767442	21.7208	21.6561	21.7844	21.745	20.5531	20.7804	20.3413	20.8327
Retreg1	-0.715289	down	4.0557	0.00767568	21.7672	21.9365	21.8081	21.7937	20.9426	21.2603	21.0804	21.1609
Sac3d1	-1.50396	down	2.77211	0.00767702	18.8209	18.9652	18.4163	18.6121	16.9057	17.8088	17.3999	16.6841
Ahnak2	-0.753808	down	3.84364	0.00768831	22.7108	22.865	22.8582	23.0085	21.9326	22.1445	22.1097	22.2403
Lsp1	-0.508505	down	3.36214	0.00769668	22.5259	22.7215	22.6618	22.7696	22.2457	22.1325	22.2359	22.0308
Tmsb10	-1.29126	down	3.33357	0.0077193	24.9512	25.3487	25.4345	25.2918	23.7976	24.0647	23.6478	24.3511
Sec24a	-0.848715	down	3.52978	0.007725	19.7242	19.9302	19.5752	19.72	18.9081	18.8087	19.1215	18.7165
Usp37	-0.769162	down	3.84528	0.00772789	20.1951	20.0565	20.0415	20.4055	19.4415	19.3855	19.3251	19.4699
Cul1	-0.582312	down	2.97127	0.00774588	22.5881	22.1981	22.2742	22.4051	21.7231	21.7463	21.9336	21.7332
Serpinb6b	-1.18608	down	3.6555	0.00775758	22.3548	22.7129	22.7933	22.6369	21.2022	21.7528	21.3501	21.4486
Hspbap1	-0.541668	down	5.26633	0.00777358	20.3588	20.3115	20.2035	20.339	19.7637	19.7884	19.7493	19.7448
Hmox1	-0.798904	down	3.75587	0.00778082	24.5067	24.4608	24.4265	24.6621	23.7677	23.6971	23.8945	23.5013
Cst7	-0.819222	down	4.57804	0.00783673	20.6558	20.4936	20.3938	20.4825	19.5634	19.7753	19.7351	19.675
Cycs	-0.536291	down	5.99696	0.00784375	26.4299	26.4133	26.4249	26.4584	25.955	25.8336	25.8884	25.9043
Ywhaz	-0.594148	down	4.72924	0.00787261	26.6385	26.6697	26.6967	26.7983	26.0077	26.1305	26.1215	26.1669
Fam20c	-0.827836	down	3.71523	0.00788489	19.8465	19.6166	19.6935	19.5038	18.9531	18.9619	18.772	18.6621
Nxf7	-1.53859	down	2.96176	0.00790551	18.6386	18.6121	18.8231	18.8331	17.1769	16.6608	17.8832	17.0315
Cbll1	-0.922646	down	3.96743	0.00792793	23.8119	23.4299	23.8573	23.7424	22.7719	22.8024	22.8753	22.7013
Mthfr	-1.21014	down	3.16231	0.00793939	19.0568	19.3688	18.9442	19.0397	17.6736	18.0625	17.563	18.2697
Ormdl1	-1.08013	down	3.20837	0.00794406	18.6366	18.7665	18.5311	19.2728	17.6998	17.779	17.6831	17.7247
Serpinb9	-0.966859	down	4.45625	0.00795181	19.9352	19.8301	19.988	19.9754	18.7239	19.0216	19.0505	19.0651
Dhrs9	-1.95932	down	2.67289	0.008	19.6397	19.489	19.4305	19.585	18.2045	18.2186	17.1667	16.7171
Stap1	-0.815547	down	4.61122	0.008	22.3779	22.4703	22.5064	22.4895	21.8202	21.6181	21.6313	21.5122
Cox10	-0.787484	down	4.57152	0.00803883	20.5166	20.3203	20.4936	20.3312	19.7542	19.5471	19.6265	19.584
Cd93	-1.3122	down	3.64638	0.00804494	18.8445	19.0585	18.9886	19.1006	17.9332	17.9801	17.3769	17.4532
Tes	-0.555789	down	5.31363	0.00805674	22.7572	22.7806	22.7756	22.8553	22.2102	22.2148	22.323	22.1976
Tns3	-0.627165	down	4.67767	0.00805882	22.1438	22.0411	22.1556	22.2279	21.5584	21.5498	21.5439	21.4078
Txndc17	-0.67118	down	4.65857	0.00809677	24.4471	24.4575	24.4678	24.4306	23.7301	23.9217	23.6595	23.8069
Tbpl1	-0.581435	down	2.96704	0.0081028	21.4243	21.6525	21.5546	21.6914	21.074	21.07	21.0906	20.7623
Adam8	-1.10075	down	4.17637	0.00814815	19.3184	19.0405	19.0508	19.2291	17.826	18.241	18.0213	18.1476
Ctsk	-1.93444	down	3.00756	0.00814815	21.006	21.6817	21.5393	21.4058	18.9186	20.1187	19.0585	19.7992
Pdlim7	-1.08129	down	2.13596	0.00816552	19.6066	19.6299	19.6615	19.8154	18.8746	17.796	18.9083	18.8094
Ckap2l	-0.636558	down	2.76859	0.00816744	20.1247	19.9768	20.1696	19.8713	19.6036	19.4325	19.1374	19.4226
Numb	-0.709221	down	4.50985	0.00822951	22.9419	22.8695	23.037	23.074	22.1559	22.2533	22.3475	22.3288
Sri	-0.961948	down	3.67913	0.00829752	23.6022	24.1413	23.9749	23.9009	22.848	23.0498	22.9714	22.9023
Vta1	-0.755994	down	4.63634	0.00830189	20.1981	19.9751	20.0063	20.1257	19.3518	19.3589	19.2064	19.3641
S100a10	-0.936836	down	4.60677	0.00846154	25.724	25.6802	25.9766	25.8484	24.9771	24.9143	24.8051	24.7852
Akap8l	-0.662649	down	2.67956	0.0084898	17.3964	16.9394	17.1492	17.1702	16.3676	16.5321	16.3666	16.7383
Mtrf1l	-1.32271	down	2.00678	0.00852847	19.1192	18.8608	19.0758	19.1385	18.1488	17.5946	16.7962	18.3639
Reep6	-0.436442	down	3.86867	0.00856885	20.2153	20.2794	20.1417	20.2426	19.791	19.7065	19.8963	19.7394
Plau	-0.889765	down	4.77731	0.00857143	19.9714	20.1537	20.0901	20.0315	19.0072	19.2863	19.2273	19.1668
S100a4	-0.75581	down	4.42952	0.00865517	27.2702	27.2894	27.4168	27.4006	26.5665	26.6577	26.4317	26.6978
Vcl	-0.733458	down	4.57029	0.00873043	23.107	23.0195	22.8854	23.0235	22.2819	22.3445	22.3285	22.1467
Capn2	-0.607531	down	2.82726	0.00881798	23.0389	22.8253	22.833	22.7953	22.5493	22.1871	22.1522	22.1738
Cemip2	-0.692627	down	2.58618	0.00891353	18.0524	18.62	18.3431	18.2915	17.8476	17.5156	17.5209	17.6524
Aven	-0.51133	down	3.21679	0.00905677	21.2561	21.5242	21.5335	21.5344	20.9872	21.0352	20.8707	20.9097
Tmem120a	-0.650273	down	2.67256	0.00907659	19.8428	20.2418	20.1523	20.2086	19.4577	19.2299	19.6507	19.5063
Ciz1	-0.543062	down	3.061	0.00909649	19.5682	19.2687	19.3538	19.5774	18.911	18.8941	19.0008	18.79
Rasal3	-0.818441	down	2.36284	0.00915673	19.7521	20.4115	19.5712	19.8391	19.0143	19.0335	19.1116	19.1407
Nt5c3b	-0.382007	down	4.57798	0.00918004	22.0181	22.0295	22.0764	22.1353	21.729	21.6442	21.7028	21.6553
Cstb	-0.427117	down	3.86113	0.00935897	26.3222	26.2568	26.3881	26.3256	25.8456	25.9311	25.9965	25.811
Plekha2	-0.49595	down	3.28035	0.00937901	21.0186	20.9655	20.8493	20.7969	20.3968	20.3966	20.2981	20.5549
Tacc1	-0.501892	down	3.25102	0.00941935	20.8517	20.7751	20.9064	20.7807	20.4192	20.3801	20.122	20.3851
Kif22	-1.16836	down	4.16112	0.00942857	21.3389	21.0347	20.8994	21.2066	20.0793	20.0682	19.7901	19.8687
Vat1	-0.925231	down	4.79132	0.00956522	24.8216	25.0467	24.8891	25.083	24.1484	24.0135	24.0163	23.9611
Adss1	-0.903796	down	4.8894	0.00970588	23.6606	23.7959	23.7557	23.9231	22.8652	22.9688	22.766	22.9201
Ccnb1	-0.471996	down	3.41603	0.0099448	22.8768	22.7512	22.8419	22.8343	22.2987	22.2904	22.5359	22.2913
Xpr1	-0.803802	down	2.33059	0.0100591	20.5696	20.6256	20.2999	20.7213	19.3552	19.7756	20.1367	19.7337
Efr3b	-3.05698	down	3.28127	0.0103125	20.7969	19.7578	19.0806	20.7912	16.6909	16.8392	17.2327	17.4356
Ccdc174	-2.78581	down	1.69246	0.01094	21.3692	18.2602	21.7204	21.6159	18.3042	18.4502	18.0367	17.0313
Fxn	-0.402014	down	3.97746	0.0109558	21.6052	21.6409	21.6235	21.6562	21.1562	21.3499	21.2332	21.1784
Aptx	-0.814263	down	2.24633	0.0109801	18.5961	17.9091	17.9993	17.9042	17.4142	17.2257	17.4768	17.0349
Ero1a	-0.546558	down	2.87063	0.011002	22.6122	22.9442	23.0385	22.8625	22.3476	22.3761	22.3224	22.2251
Steap3	-0.428198	down	3.68062	0.0110222	22.0354	21.9748	21.8488	22.0473	21.6064	21.534	21.5784	21.4747
Blmh	-0.47826	down	3.22608	0.0110416	22.8861	22.6967	22.8218	22.9388	22.3916	22.486	22.2778	22.275
Hmgn5	-0.63181	down	2.59212	0.0110461	21.058	20.7772	20.9296	20.906	20.1878	20.08	20.2692	20.6067
Arg1	-0.551756	down	2.84595	0.0110635	19.1673	19.0509	18.972	18.9798	18.5485	18.7068	18.4083	18.2994
Krit1	-1.65549	down	3.91326	0.0110714	21.008	20.5748	20.8074	20.5574	19.4965	18.7875	19.1325	18.9091
Kpna3	-0.63361	down	2.60821	0.011112	23.5962	23.4989	23.3927	23.3287	22.858	23.1223	22.6777	22.6242
Fosl1	-1.68289	down	1.81248	0.0111575	18.9871	19.0146	19.0537	19.0746	18.0077	15.8933	18.0219	17.4757
Trmt61a	-0.443479	down	3.43898	0.0114012	22.8249	22.7854	22.7138	22.9153	22.3709	22.4225	22.4344	22.2376
Grhpr	-0.363219	down	4.53738	0.0114672	21.0172	21.0218	20.9396	21.0717	20.6632	20.6847	20.6041	20.6453
Gpsm3	-0.373421	down	4.28922	0.0114763	22.0679	22.0633	22.019	22.1222	21.7451	21.6943	21.7283	21.611
Ak4	-0.413861	down	3.71002	0.0114981	22.581	22.5318	22.5762	22.7381	22.2119	22.2293	22.1209	22.2096
Htra2	-0.752461	down	2.30936	0.0115116	21.6287	21.6689	21.7997	21.6281	20.7318	20.6619	20.9119	21.41
Ddx19a	-0.812248	down	2.20087	0.0115161	22.1274	21.9762	21.797	21.8503	21.5881	21.0996	20.6903	21.124
Cadm1	-0.466333	down	3.27704	0.011534	23.4377	23.2004	23.2634	23.2869	22.8443	22.8637	22.9195	22.6955
Ppp2r5c	-0.400978	down	3.85254	0.0115379	21.1555	21.1048	21.1935	21.2263	20.699	20.8378	20.7042	20.8352
Wdr89	-0.411886	down	3.73938	0.011542	19.9011	19.9376	20.0895	19.9713	19.4982	19.632	19.5893	19.5324
Ddhd1	-0.883086	down	2.14913	0.0115564	18.3846	18.7176	17.8294	18.1833	17.4371	17.6962	17.1283	17.321
Lsm8	-0.986838	down	2.05852	0.0115789	21.5045	21.9816	22.0632	21.0389	20.9254	20.7119	20.4747	20.5289
Cndp2	-0.3892	down	4.10164	0.0115914	24.6087	24.5423	24.6266	24.6913	24.1749	24.2557	24.2913	24.1902
Cfap418	-0.832547	down	2.16369	0.0117303	20.6323	20.6141	20.2913	20.3678	19.2117	19.6429	20.1265	19.5941
Lgals3	-0.494945	down	3.04194	0.0117966	26.7245	26.779	26.8576	26.8722	26.3481	26.3622	26.4424	26.1009
Anxa4	-0.861836	down	5.62504	0.0119231	24.2391	24.2038	24.2112	24.3117	23.4496	23.4438	23.2656	23.3594
Glrx5	-0.483886	down	3.07888	0.012	22.7269	23.0123	22.9397	22.9094	22.548	22.3995	22.3082	22.397
Uchl1	-1.25634	down	4.46334	0.0121569	23.3715	23.1171	23.11	23.1484	22.1233	21.9151	21.6708	22.0123
Bphl	-0.744853	down	2.27341	0.012163	22.8699	22.3736	22.4632	22.4966	22.0335	21.8796	21.4097	21.9011
Fcgr2	-0.497379	down	2.96749	0.0123876	20.0652	20.0357	20.1709	20.1659	19.3839	19.6547	19.7221	19.6875
Crot	-0.725695	down	7.1076	0.0124	21.0816	21.1256	21.1233	21.119	20.3248	20.3999	20.4211	20.4009
Rassf8	-0.886477	down	2.07495	0.0124945	18.762	18.4753	18.4672	17.894	17.1454	17.4837	17.8176	17.606
Pisd	-0.563429	down	2.66036	0.0126919	21.5372	21.2395	21.4154	21.3859	20.9195	20.6585	21.0456	20.7006
Lrrfip2	-1.45611	down	4.21408	0.0129167	21.2554	21.3743	21.2786	21.7155	19.7932	19.9137	20.2451	19.8474
Msh2	-0.505712	down	2.87906	0.013078	22.7548	22.7485	22.9355	22.9931	22.2094	22.4133	22.4976	22.2888
Map3k5	-0.7496	down	2.22345	0.0130805	19.3613	19.1688	19.5009	19.6066	18.5473	18.6093	19.0981	18.3844
Slc2a6	-0.662852	down	2.36164	0.0130864	21.03	21.4671	21.1332	21.1274	20.252	20.4478	20.6221	20.7845
Spp1	-0.644307	down	2.40499	0.0131327	21.9001	21.9247	22.3682	22.0573	21.4181	21.6288	21.4481	21.1781
Cyria	-0.612748	down	2.46769	0.0131419	20.8059	20.7289	20.5752	20.7413	19.8068	20.028	20.381	20.1846
Pex1	-1.01272	down	1.92988	0.0131557	20.8865	21.0795	21.1813	20.6897	20.3728	19.6148	20.4124	19.3862
Card11	-1.29838	down	1.80531	0.0131649	19.5126	19.6718	19.1756	19.7032	18.5256	17.1154	18.7043	18.5243
Ak1	-0.345896	down	4.5821	0.0132113	20.4937	20.5088	20.506	20.5276	20.1147	20.1256	20.2439	20.1683
Cdk14	-0.423419	down	3.39679	0.0132474	20.3614	20.378	20.4243	20.591	19.9436	20.0716	20.0509	19.9949
Adgrl2	-0.569107	down	2.59086	0.0132705	20.2622	20.2595	20.113	20.5269	19.8408	19.5997	19.864	19.5808
Pls3	-0.962584	down	5.5006	0.0135238	21.8227	21.8454	21.8237	21.7616	20.8068	20.7526	21.0092	20.8344
Nmt2	-0.343899	down	4.49878	0.0137368	20.9193	20.97	21.0087	20.9246	20.5779	20.6651	20.6338	20.5703
Anxa2	-1.23389	down	4.69574	0.0138537	24.6488	24.9096	24.6923	24.5786	23.3497	23.6563	23.3575	23.5301
Sh3pxd2b	-0.45261	down	3.08118	0.0142983	21.6692	21.5753	21.7569	21.773	21.2036	21.2282	21.4017	21.1305
Ctsb	-0.449522	down	3.10631	0.0143226	25.83	25.8996	25.9999	25.7794	25.3525	25.5687	25.3348	25.4548
Plpbp	-0.567729	down	2.53709	0.0143272	23.3399	23.0421	22.8605	22.8633	22.5353	22.4903	22.3933	22.416
Lat2	-0.639886	down	2.34515	0.0143514	19.1609	19.0981	18.7876	19.106	18.3014	18.1101	18.5903	18.5913
Kif3a	-1.58626	down	1.66406	0.0149804	18.6487	20.4635	18.3814	20.0175	17.7157	17.8249	17.6341	17.9914
Spg11	-0.473769	down	2.88894	0.0150295	19.3022	19.3218	19.5219	19.4427	18.8528	18.9698	18.7873	19.0837
Mrtfb	-0.40834	down	3.38307	0.0150313	19.8474	19.889	19.9994	19.9616	19.4974	19.425	19.4945	19.6472
Msh6	-0.399003	down	3.47815	0.0150789	23.3768	23.4353	23.5626	23.5877	23.0499	23.0626	23.125	23.1288
Fn3krp	-0.496597	down	2.75901	0.0151582	19.529	19.6019	19.5037	19.7223	18.9072	19.1144	19.0599	19.2891
Taf1c	-0.526766	down	2.62221	0.015213	19.7948	19.3368	19.6776	19.6448	19.1026	18.9997	19.1809	19.0636
Coa8	-0.50873	down	2.68756	0.0154369	20.0304	20.1627	20.3153	20.1821	19.7108	19.7393	19.7754	19.4301
Prkaa2	-0.661958	down	2.21771	0.0154376	20.0416	20.118	20.0874	20.2524	19.1395	19.7055	19.2635	19.743
Cmtr1	-0.380468	down	3.62439	0.0154586	21.2607	21.2988	21.1369	21.2773	20.8462	20.9039	20.9236	20.7781
Lilrb4a	-0.55117	down	2.49628	0.015462	20.4791	19.9839	20.1112	20.2532	19.5288	19.6368	19.7255	19.7317
Synj2bp	-0.427114	down	3.15847	0.0155048	22.2284	21.9797	22.1822	22.2119	21.76	21.7743	21.7343	21.6252
Fer	-1.89458	down	1.59399	0.0155328	20.8455	20.8456	20.2312	20.9715	18.1021	18.3947	20.6764	18.1424
Pcm1	-0.610268	down	2.32454	0.0155472	21.8052	21.5628	21.5401	21.9708	20.9451	21.1445	20.9862	21.362
Atp11c	-0.617355	down	2.32536	0.0155827	19.4446	19.5185	19.6083	19.6114	18.6798	18.7517	19.2773	19.0044
Habp4	-1.17258	down	1.75417	0.0157625	19.2344	19.3465	19.4578	19.5756	18.7975	17.2335	18.2283	18.6647
Dstn	-0.381876	down	3.53826	0.0158016	24.9527	24.8748	24.7302	24.8574	24.4439	24.4994	24.5168	24.4274
Tpk1	-0.596159	down	2.34248	0.0158261	18.4521	18.8729	18.9155	18.5526	18.2598	18.1038	18.1291	17.9158
Tln2	-0.597015	down	2.3112	0.0164185	20.001	19.4241	19.455	19.6859	18.9487	19.1077	19.0482	19.0731
Mindy3	-1.0286	down	1.80192	0.0164438	19.2848	19.5354	19.5298	19.224	19.0449	17.7925	17.9445	18.6777
Iah1	-0.528256	down	2.50119	0.0166707	22.6567	22.4494	22.2508	22.244	21.8174	21.9552	21.965	21.7501
Ercc6	-0.508169	down	2.57928	0.0166962	18.6347	18.4882	18.7406	18.7715	18.189	18.3288	18.1466	17.9379
Kif4	-0.352834	down	3.88401	0.016725	21.8694	21.9501	21.888	21.9309	21.5341	21.6035	21.6246	21.4649
Marf1	-0.655639	down	2.17431	0.0167473	23.4596	23.3425	23.1671	23.5245	22.3026	22.8023	22.9374	22.8287
Ythdc2	-1.10803	down	1.74017	0.0167662	20.3355	19.8453	19.8696	19.9704	19.1677	19.4492	19.0115	17.9603
Pik3r5	-0.548328	down	2.42691	0.0168169	20.6313	20.2676	20.5957	20.3899	20.0947	19.7608	20.0327	19.8029
Abhd10	-0.379694	down	3.47276	0.0168424	21.8604	21.749	21.8638	21.9991	21.4793	21.4709	21.514	21.4894
Pum2	-0.369315	down	3.57767	0.0168722	21.5848	21.5867	21.52	21.7202	21.2835	21.1943	21.1909	21.2657
Setd6	-0.566972	down	2.3421	0.0171916	19.8622	19.4367	19.8409	19.4734	19.1563	19.2015	18.9413	19.0463
Tbc1d1	-0.442215	down	2.87096	0.0172436	20.0775	20.2023	20.2936	20.0597	19.8254	19.7194	19.7579	19.5615
Oga	-0.599522	down	2.24211	0.0174681	21.337	21.7305	21.2615	21.1351	20.7961	20.7227	20.6246	20.9226
Ahnak	-1.20746	down	5.04577	0.01775	25.149	24.8831	25.1499	24.9011	23.7065	23.777	23.8497	23.92
Zyx	-1.02204	down	5.93788	0.0177778	21.1293	21.2911	21.2529	21.1849	20.2245	20.1754	20.2741	20.0961
Selenon	-0.572941	down	2.30089	0.0178757	19.3737	19.0649	19.2431	19.4677	18.8357	18.8446	18.7571	18.4202
Epb41l2	-0.390773	down	3.24618	0.0180972	22.6999	22.6636	22.6678	22.8556	22.3371	22.2792	22.4351	22.2723
Trnt1	-0.461803	down	2.71335	0.0181408	24.3451	24.2631	24.2584	24.4903	23.7577	23.9667	24.0253	23.76
Polr1h	-0.582315	down	2.26506	0.0181637	22.6504	22.5196	22.4161	22.5539	22.2218	21.956	21.606	22.027
Yae1d1	-0.626582	down	2.16983	0.0181674	17.8174	17.6466	17.7241	17.6859	17.4055	17.2861	16.8966	16.7794
Crbn	-0.406282	down	3.07904	0.01827	19.9893	20.0816	20.006	19.9377	19.5328	19.5817	19.5075	19.7674
Tiam2	-2.1807	down	4.02922	0.0183226	19.7772	19.6673	20.1084	19.8769	18.3091	17.5421	17.5455	17.3103
Tbc1d25	-1.82009	down	4.54707	0.0184615	19.6889	19.9466	20.1165	20.0474	17.9006	18.4696	18.1978	17.9511
Ifrd1	-0.725382	down	1.98201	0.0184756	20.6128	20.6771	20.3997	20.7836	20.3647	19.4925	19.8117	19.9029
Gen1	-2.08509	down	1.48608	0.0184921	20.0151	20.4896	20.3029	20.5501	20.3343	17.8235	16.8051	18.0544
Fbxo4	-0.775709	down	1.92621	0.0185455	19.8835	20.0537	19.7959	20.0201	18.5416	19.3291	19.4538	19.3258
Agk	-0.481752	down	2.59294	0.0185991	21.7116	21.7701	21.9518	21.8837	21.1242	21.3635	21.5072	21.3953
Fam193b	-1.24725	down	1.62534	0.0186989	17.4493	18.1776	17.9093	18.3398	16.0979	16.1263	17.088	17.5748
Nuf2	-0.506886	down	2.44778	0.0187137	20.4654	20.4997	20.4752	20.6137	19.8048	20.0585	20.2752	19.888
Dab2ip	-1.78408	down	1.50688	0.0187401	17.8402	19.6948	20.1713	20.0861	17.9162	17.6631	18.3122	16.7648
Helb	-0.299016	down	4.85768	0.0187404	20.405	20.3951	20.3793	20.3519	20.0592	20.08	20.1422	20.0538
Tor2a	-0.371241	down	3.28579	0.0187582	20.9529	20.9521	21.1175	21.0436	20.715	20.6943	20.5477	20.6242
Ppan	-0.394331	down	3.09224	0.0187658	22.253	22.1807	22.1176	22.2965	21.8324	21.7586	21.9517	21.7277
Naxd	-0.396192	down	3.10406	0.0187666	21.0303	20.8449	20.9269	21.0581	20.5333	20.5886	20.6713	20.4824
Cryl1	-0.412962	down	2.9005	0.018784	22.9661	22.7027	22.7122	22.7652	22.4771	22.3633	22.2915	22.3623
Mtdh	-0.662045	down	2.0258	0.0188099	23.3263	23.3438	22.6693	23.307	22.5637	22.3303	22.4802	22.6241
Clspn	-0.604928	down	2.1402	0.0189207	20.8705	20.7983	20.3436	20.9267	20.0952	20.1255	19.9729	20.3258
Coa6	-0.4243	down	2.80388	0.019166	21.1953	21.0125	21.1315	21.1569	20.7218	20.7333	20.8311	20.5129
Tbc1d8b	-1.11258	down	1.64005	0.0191902	19.4803	18.9981	19.3329	19.534	17.666	18.9249	18.7106	17.5936
Cpe	-2.90088	down	4.3039	0.0194	20.1963	19.7498	19.8817	20.0719	16.5627	17.7803	16.8036	17.1495
Fbxl18	-0.458878	down	2.58449	0.0197442	20.5743	20.4615	20.1776	20.3656	19.9931	19.9634	19.8186	19.9684
Gfpt1	-0.373226	down	3.20026	0.0199296	23.6063	23.5158	23.5458	23.5463	23.0751	23.1769	23.3301	23.1391
Il2rg	-0.549492	down	2.23313	0.0199566	19.4141	19.5469	19.524	19.4795	18.6677	18.8514	19.2788	18.9686
Cuedc2	-0.459209	down	2.57179	0.0199837	22.8232	22.8823	22.8496	22.7097	22.1532	22.4433	22.5426	22.2889
Sh3bgrl2	-0.36987	down	3.22805	0.0200865	21.4465	21.4549	21.4064	21.414	20.9459	21.2075	21.0224	21.0665
2310061I04Rik	-0.635379	down	2.01179	0.0201809	19.2487	19.1996	19.3193	19.3118	18.5993	18.9163	18.1739	18.8484
Nln	-0.458604	down	2.48741	0.0202265	23.2208	22.8601	22.9136	22.9894	22.6443	22.4575	22.4259	22.6218
Cd14	-0.638381	down	1.97574	0.0202526	21.7012	21.4269	21.5348	21.4901	20.9385	20.7522	20.5706	21.338
Cdc42bpb	-0.474502	down	2.4124	0.0202769	21.2484	21.3165	21.102	20.9821	20.5053	20.7722	20.6428	20.8307
Tmx1	-0.482892	down	2.38571	0.0203165	23.4912	23.0822	23.1477	23.2036	22.9066	22.6534	22.6678	22.7653
Mrpl45	-0.410998	down	2.75345	0.0203581	22.6518	22.421	22.5061	22.574	22.302	22.0378	22.0846	22.0844
Dlst	-0.446618	down	2.53942	0.0203841	23.9517	23.5468	23.7495	23.7774	23.363	23.2373	23.2437	23.3949
Glrx	-0.38592	down	3.00497	0.020391	23.6002	23.7599	23.5799	23.5047	23.2455	23.1635	23.3183	23.1735
Abhd5	-0.743823	down	1.83652	0.0203958	19.8316	19.85	19.4685	19.5762	18.6201	19.3016	19.2567	18.5726
Tpmt	-1.00679	down	1.64221	0.0204026	18.3283	18.6705	18.5373	18.4706	17.8701	16.6643	18.123	17.3221
Lrrc59	-0.503991	down	2.31171	0.0204224	24.5	24.4794	24.3934	24.3165	24.019	23.9134	23.6197	24.1212
Ndor1	-0.453679	down	2.53085	0.0204293	21.0134	21.0569	20.8286	20.8331	20.5282	20.4758	20.6302	20.283
Pcmt1	-0.513206	down	2.28278	0.0204491	22.4633	22.3247	22.7794	22.697	21.9188	22.171	22.1284	21.9933
Cyth2	-2.72334	down	1.34857	0.0208274	22.4675	18.2252	22.4234	22.6842	18.6642	18.7629	18.8345	18.6453
Anxa1	-1.11984	down	6.04478	0.0208696	22.9586	22.9579	22.963	23.0373	21.8196	22.0019	21.7607	21.8554
Emc1	-0.552306	down	2.13645	0.0209418	22.3305	21.9157	21.8301	21.9348	21.3012	21.4201	21.6864	21.3943
Dmxl1	-0.376368	down	3.01271	0.0209861	21.3812	21.229	21.26	21.3149	20.9314	20.9875	20.7661	20.9946
Rps6ka4	-1.45282	down	1.47151	0.0211285	22.5324	21.6755	21.8413	22.2086	19.9674	19.5779	21.5974	21.3038
Churc1	-0.542826	down	2.1487	0.0211608	21.1375	21.6366	21.4564	21.39	20.9899	20.9019	20.9531	20.6043
Gstm1	-0.374363	down	3.01175	0.0211874	23.9511	24.1208	24.0374	24.218	23.7405	23.7558	23.6895	23.644
Btk	-0.403379	down	2.75948	0.0212531	22.6235	22.4694	22.4462	22.612	22.0701	22.136	22.3002	22.0314
Nin	-0.628188	down	1.95021	0.0213582	19.4907	19.3684	19.4566	19.1651	19.0147	18.6267	18.3479	18.9788
Dock9	-1.19512	down	1.52488	0.0215019	19.2842	19.1709	17.6943	19.39	17.737	17.3878	17.5972	18.037
Gemin2	-0.573202	down	2.03692	0.0218971	19.4044	18.9771	18.7739	18.8796	18.5421	18.4098	18.27	18.5203
Odc1	-0.694712	down	1.82894	0.021978	18.2458	18.3643	18.6563	18.6312	17.2817	18.0901	17.9795	17.7674
Ctsd	-0.329547	down	3.45775	0.0223273	24.3431	24.3182	24.2505	24.3069	24.058	24.0176	23.8698	23.9551
C3ar1	-1.73311	down	1.39302	0.0223487	19.4033	20.467	17.8327	18.9345	17.3022	16.4684	17.6365	18.2978
Man1a1	-0.693303	down	1.82161	0.0223544	19.7534	19.6942	19.7661	20.0008	19.1956	18.9326	19.6096	18.7035
Prkar2b	-0.500077	down	2.20907	0.0223855	19.7059	19.894	20.0243	20.1867	19.2655	19.5307	19.5573	19.4572
Exd2	-0.414878	down	2.59802	0.0224125	18.0052	17.7718	17.9076	17.9193	17.3692	17.676	17.4898	17.4095
Uprt	-0.551131	down	2.06011	0.0224442	21.5972	21.6198	21.3376	21.8228	20.9244	21.2987	21.1192	20.8306
Rps6kc1	-0.620039	down	1.92073	0.0224712	17.8673	18.3494	18.2634	17.8305	17.6811	17.6177	17.2324	17.2993
Smap1	-0.541008	down	2.06589	0.0226651	21.7531	21.8719	21.4431	21.2818	21.0162	21.1298	20.962	21.0779
Esd	-0.541337	down	2.07067	0.0226683	26.942	27.2063	27.3551	27.1407	26.8585	26.7342	26.3506	26.5356
Nup54	-0.493517	down	2.21832	0.0226874	21.9568	21.7521	21.902	21.5897	21.4881	21.2382	21.1007	21.3995
Bod1l	-0.589648	down	1.95786	0.0226919	23.1288	23.2176	22.8527	23.3447	22.2405	22.5872	22.8469	22.5107
Lgalsl	-1.07719	down	1.52983	0.0226983	19.5998	19.3753	19.3011	19.1844	19.1906	18.4119	17.4031	18.1462
Pdcd2l	-0.413001	down	2.5766	0.0227187	20.5899	20.2631	20.5076	20.5642	20.0777	20.0732	19.9679	20.1541
Acox1	-0.360744	down	2.9902	0.0227671	20.4314	20.2789	20.2026	20.3785	20.0537	19.9329	19.9618	19.9001
Galnt6	-0.396773	down	2.68875	0.0227725	19.6655	19.5008	19.6743	19.8249	19.2747	19.2472	19.186	19.3704
Rere	-0.458118	down	2.34588	0.0227995	18.9706	18.9746	18.7515	18.7435	18.5878	18.4823	18.2357	18.3018
Cfp	-1.64875	down	5.32222	0.0228235	20.0228	19.8754	20.065	19.9996	18.278	18.2244	18.637	18.2285
Taf9	-0.401958	down	2.63431	0.0228404	19.847	19.9083	19.8485	19.7831	19.2952	19.4204	19.4094	19.654
Basp1	-0.672479	down	1.81114	0.0228411	20.3315	20.7726	21.0118	20.6729	20.0929	20.2051	19.603	20.1979
Birc6	-0.452769	down	2.31092	0.0228688	22.3343	21.9787	22.3813	22.154	21.8675	21.8163	21.6963	21.6572
Fbxo11	-0.41559	down	2.50117	0.0228707	19.689	19.4435	19.374	19.6452	19.0745	19.2239	19.1572	19.0338
Pwp1	-0.334561	down	3.2271	0.0228967	23.8934	23.8665	23.8793	23.7852	23.6211	23.5467	23.4059	23.5124
Recql	-0.613642	down	1.89757	0.0229184	19.045	18.4673	18.6319	18.9227	17.9341	17.977	18.3474	18.3538
Vps4a	-0.318685	down	3.49074	0.0230046	21.5775	21.6415	21.514	21.5141	21.2205	21.1808	21.2444	21.3266
Hsp90ab1	-0.360195	down	2.94251	0.0230115	29.1706	29.0787	29.2636	29.1325	28.6896	28.9149	28.8358	28.7644
Mrpl53	-0.5916	down	1.90255	0.0230123	21.8414	21.6822	21.4105	21.5419	21.444	20.9437	20.8523	20.8697
Myadm	-1.08424	down	1.50325	0.0230448	20.1928	20.2063	19.7201	19.5145	19.1238	18.0516	19.6297	18.4917
Pacc1	-0.338573	down	3.13634	0.0230549	20.8488	20.8682	20.966	20.8212	20.6632	20.4731	20.5249	20.4887
Nfil3	-0.807478	down	1.64249	0.0230575	18.5596	18.2606	18.4676	18.6617	17.7596	18.0291	16.9466	17.9844
Add3	-0.681634	down	1.76338	0.0230807	21.348	21.3082	21.1812	20.7382	20.8725	20.1165	20.4308	20.4293
Ube2o	-0.3246	down	3.40803	0.0231111	22.3483	22.3357	22.2859	22.3075	22.068	21.8697	22.0075	22.0338
Flna	-0.415784	down	2.45819	0.0232711	25.2418	25.3976	25.2681	25.558	24.8838	24.8695	25.0982	24.9508
Dcaf5	-0.425548	down	2.40496	0.023297	19.7013	19.5304	19.6612	19.8754	19.3183	19.2504	19.392	19.1054
Arfgef3	-0.461573	down	2.22993	0.0233621	19.3819	19.4852	19.5857	19.6838	19.177	19.2589	18.993	18.8615
Pol	-0.475992	down	2.17701	0.023388	20.6808	20.2714	20.5211	20.4668	20.1056	19.9847	20.1557	19.7901
Melk	-0.28504	down	4.08558	0.0234608	20.6015	20.5735	20.5481	20.5401	20.2431	20.2953	20.234	20.3507
Cep41	-0.431967	down	2.35778	0.0234867	20.5286	20.3287	20.5262	20.6281	20.0212	20.1494	20.226	19.8871
Gnl1	-0.302118	down	3.64944	0.0235854	21.2646	21.2143	21.2114	21.1969	20.8502	20.9928	20.9676	20.8682
0610012G03Rik	-0.499413	down	2.07748	0.0237462	21.5934	21.3432	21.2855	21.607	21.1871	20.9887	20.7052	20.9503
Pgp	-0.353347	down	2.89048	0.0238244	23.4474	23.5772	23.6093	23.7121	23.17	23.3127	23.2129	23.2372
Ahsa2	-0.503203	down	2.05935	0.0239607	21.6705	21.6094	21.4782	21.8333	21.0673	21.0356	21.4696	21.0061
Rabif	-0.387281	down	2.56008	0.0242028	21.5515	21.4939	21.7229	21.5275	21.2508	21.1594	21.0293	21.3073
Sdhaf2	-0.676963	down	1.70073	0.0242255	19.208	18.976	18.9608	19.1833	17.8091	18.6419	18.4666	18.7027
Slc66a3	-0.768372	down	1.6113	0.024226	18.5081	19.1004	18.2901	18.0897	17.6743	17.3872	18.0366	17.8167
Cdk6	-1.32018	down	6.16698	0.02425	24.5818	24.5143	24.4513	24.6315	23.1644	23.2455	23.3498	23.1384
Elob	-0.497713	down	2.05944	0.0242551	24.1821	23.9693	24.2441	23.9795	23.9232	23.5123	23.4926	23.4561
Galnt3	-0.349448	down	2.897	0.0242562	19.5179	19.3534	19.5327	19.5721	19.0711	19.1918	19.0895	19.2259
Ydjc	-0.354589	down	2.78388	0.0242818	21.1683	20.9863	21.1077	21.1425	20.8357	20.6481	20.6665	20.8361
Kif23	-1.13338	down	1.41762	0.024296	24.0223	24.0432	23.9422	24.1339	22.6858	23.5006	21.7876	23.6342
Egln1	-0.392925	down	2.49179	0.0242972	18.9562	18.8487	18.7714	19.0925	18.6348	18.4132	18.5204	18.5286
Prune1	-0.435684	down	2.25344	0.0243074	21.2674	21.124	20.9134	21.1119	20.5374	20.87	20.6797	20.5869
Parvb	-1.46076	down	1.34902	0.0243133	21.8424	22.4457	22.718	22.3694	22.3924	19.7697	20.6269	20.7434
Trip10	-0.533363	down	1.93883	0.0243475	19.5038	19.9985	19.87	19.6795	19.14	19.097	19.5325	19.1488
Dus4l	-0.516095	down	1.97921	0.0243586	20.3067	20.0859	19.9406	20.2857	19.8183	19.7929	19.3394	19.604
Psmd5	-0.467667	down	2.14803	0.0243656	23.5007	23.2065	23.2535	23.2032	22.9449	22.7814	22.5785	22.9885
Ercc6l	-1.69389	down	1.30008	0.0244607	24.2551	23.2529	24.4114	24.7082	23.2455	22.9071	20.6248	23.0747
Neo1	-0.379089	down	2.55505	0.0245198	20.7745	20.9844	20.6409	20.7133	20.3696	20.4003	20.4671	20.36
Dnph1	-0.413533	down	2.33113	0.0245649	23.1152	23.3572	23.3159	23.4582	23.0351	22.9554	22.7571	22.8447
Akr1b8	-0.381223	down	2.53085	0.0246157	21.3848	21.4394	21.5683	21.6947	21.1377	21.2487	21.077	21.0988
Wdr55	-0.566941	down	1.84534	0.0246301	23.0249	22.5035	22.7495	22.5879	22.2921	22.0518	21.8604	22.3937
Cnpy3	-0.526649	down	1.93015	0.0246412	21.7726	21.9684	21.8346	21.6939	21.4421	21.4756	20.8916	21.3536
Vhl	-0.469091	down	2.06964	0.0246471	18.8632	18.7375	19.038	18.8636	18.4506	18.1699	18.3345	18.6708
Casp2	-0.513033	down	1.95523	0.0247369	19.072	18.8459	18.9035	18.7037	18.6578	18.2827	18.0941	18.4385
Apool	-0.438065	down	2.18991	0.0247472	21.1424	20.8485	21.1347	21.2632	20.4816	20.6789	20.7573	20.7187
Haus3	-0.37776	down	2.53836	0.0247714	20.5369	20.6708	20.3555	20.5523	20.2066	20.1188	20.0445	20.2345
Poglut2	-0.336911	down	2.86848	0.0247816	22.19	22.0646	22.1569	21.9913	21.8189	21.7781	21.6484	21.8098
Wdr53	-1.7683	down	1.26875	0.0248064	19.7912	19.6175	19.7929	19.6342	19.3643	16.3057	17.0958	18.9966
Mblac1	-0.504196	down	1.98261	0.0248107	20.0192	19.4915	19.7895	19.8854	19.4187	19.3395	19.0601	19.3504
Oxnad1	-0.419785	down	2.26777	0.0248283	22.0235	22.2051	22.4179	22.4216	21.8738	21.9038	21.8133	21.7982
Pgls	-0.33574	down	2.89406	0.0248597	24.311	24.2915	24.232	24.4344	23.9206	24.0573	23.9013	24.0468
Rbpms	-0.601104	down	1.75064	0.024932	20.4006	19.7214	20.0271	19.7946	19.2518	19.4269	19.6649	19.1957
Pcyt1a	-0.385643	down	2.42917	0.02514	21.0717	20.7593	20.8035	20.7816	20.5806	20.3989	20.4143	20.4798
Psmc1	-0.293252	down	3.49005	0.0251463	25.9364	25.7712	25.8602	25.8581	25.5084	25.5963	25.551	25.5972
Trmt44	-0.534029	down	1.86742	0.0251713	18.7113	18.2064	18.1711	18.2615	17.9874	17.6462	17.6532	17.9273
Arpc5l	-0.315446	down	3.0886	0.0253043	22.1494	22.265	22.2178	22.141	21.8959	21.9229	21.9368	21.7558
Fcgr4	-0.555533	down	1.81351	0.0253294	18.1989	17.9332	17.9363	17.7892	17.2907	17.2215	17.2912	17.8321
Glmn	-0.398948	down	2.31976	0.0254553	20.9776	20.8748	20.8735	21.1269	20.4332	20.609	20.7395	20.4753
Hebp1	-0.409693	down	2.25993	0.025472	21.466	21.4062	21.7242	21.4803	21.1757	21.2646	20.9838	21.0138
Dlgap4	-0.34692	down	2.67888	0.0255664	21.1171	21.1589	21.2471	21.2965	20.7128	20.9542	20.9194	20.8456
Hmox2	-0.370104	down	2.47426	0.025773	23.1247	22.9512	23.2835	22.9923	22.7637	22.7322	22.727	22.6483
Lnpk	-0.39466	down	2.32033	0.0258306	21.438	21.1624	21.4546	21.4415	20.8623	20.9388	21.1314	20.9854
Map6	-1.84326	down	5.3921	0.0258667	19.1049	19.0324	19.3025	19.2302	17.0869	17.5333	17.4338	17.243
Prpsap2	-0.681192	down	1.59977	0.0259651	22.6511	22.4966	22.4575	21.8764	21.6966	21.8314	21.2568	21.9719
Erbin	-0.402707	down	2.25894	0.026114	19.8606	20.2205	20.2746	20.1013	19.664	19.7712	19.7324	19.6786
Mrpl23	-0.618411	down	1.66523	0.0262435	21.3349	21.8459	21.1966	21.0344	20.936	20.7106	20.8146	20.4769
Ankzf1	-0.495244	down	1.90734	0.0262664	22.0059	22.1576	21.7913	22.1086	21.6175	21.2108	21.7475	21.5065
Arhgap5	-0.492693	down	1.90407	0.0262863	21.3385	20.9854	20.9508	21.3437	20.8386	20.5621	20.7828	20.4641
Hk3	-0.424617	down	2.13773	0.0263114	24.3896	24.3321	24.2571	24.3655	23.7635	23.7347	24.1756	23.972
Ppm1a	-0.437605	down	2.06338	0.0263174	21.3632	21.3203	21.3426	21.4775	21.1285	21.0043	20.9952	20.6252
Cdc40	-0.379817	down	2.3823	0.0263192	23.8431	23.837	23.8756	23.83	23.2157	23.5461	23.5704	23.5342
Ankib1	-0.647969	down	1.62293	0.0263771	17.5921	17.8829	17.2271	17.8111	16.8541	16.8452	17.4492	16.7727
Dhrs7	-0.418694	down	2.1469	0.0264166	21.5271	21.4821	21.5291	21.5609	20.8183	21.3112	21.1543	21.1406
Ccnh	-0.381007	down	2.3533	0.0264432	21.1409	21.3797	21.1686	21.3333	20.9173	20.9941	20.7001	20.887
Cpd	-0.377702	down	2.35924	0.0264532	19.9255	19.5489	19.7131	19.8179	19.3698	19.4247	19.2959	19.4042
Rnasel	-0.470358	down	1.95532	0.0264915	21.4646	21.2332	21.4817	21.4751	20.7513	21.1845	21.0956	20.7416
Dnlz	-0.612806	down	1.65428	0.0265028	19.6765	19.6572	19.5471	19.6597	18.4541	19.0556	19.2512	19.3283
Srfbp1	-0.321144	down	2.875	0.0265166	21.0122	21.003	20.9519	20.8522	20.5298	20.6477	20.6165	20.7408
Gabpb2	-0.429179	down	2.08622	0.0266853	21.4823	21.7105	21.7427	21.5896	21.2397	21.4416	21.0031	21.1241
Fabp4	-0.39256	down	2.24732	0.0269675	24.0219	24.2764	24.348	24.3462	23.8812	23.952	23.7061	23.883
Wdr77	-0.344265	down	2.58499	0.0270612	22.9051	22.8578	22.9043	22.826	22.4623	22.693	22.3862	22.5747
Riox1	-0.360123	down	2.43127	0.0270993	22.9436	22.8055	22.7271	22.7323	22.3921	22.4245	22.6136	22.3378
Gbe1	-0.397735	down	2.18916	0.0271604	21.5374	21.6364	21.4982	21.8998	21.2412	21.1671	21.2309	21.3418
Mnat1	-0.352191	down	2.46699	0.0273127	21.3884	21.2358	21.3781	21.4281	21.0283	20.994	20.8477	21.1516
Pelo	-0.276479	down	3.48934	0.0273376	21.0419	21.0228	20.9705	21.081	20.8354	20.7296	20.6957	20.7497
Mro	-0.748576	down	1.47895	0.0273376	19.2575	19.1258	19.5283	19.138	18.6636	18.7914	18.8442	17.7561
Tpi1	-0.372292	down	2.31105	0.027364	27.2875	27.5499	27.2419	27.3354	26.8312	27.0566	26.99	27.0476
Stx18	-0.364912	down	2.36676	0.0273866	21.3301	21.0785	21.1423	21.1595	20.7522	20.7395	20.9975	20.7615
Pacs1	-0.378524	down	2.28726	0.0274124	20.7081	20.5035	20.6006	20.6756	20.2803	20.0252	20.2936	20.3746
Cenpv	-0.317693	down	2.79521	0.0274161	23.448	23.4292	23.4495	23.6013	23.167	23.1563	23.271	23.0631
Actr1b	-0.484996	down	1.8403	0.0276508	21.279	21.4888	20.8388	21.3267	20.6891	20.7041	20.8247	20.7754
Rabep1	-0.468822	down	1.88276	0.0276622	21.0382	21.0777	21.1837	21.4631	20.5299	20.7863	20.956	20.6153
Zmynd11	-0.439281	down	1.97284	0.0277419	19.4344	19.4662	19.2246	19.1198	18.9693	19.0257	18.6338	18.859
Vps39	-0.729496	down	1.47488	0.0277565	23.4004	23.0217	22.3925	22.8395	22.6005	22.2906	21.9314	21.9137
Rhob	-0.275404	down	3.42758	0.0279216	20.0316	20.1828	20.0698	20.1229	19.8318	19.7838	19.8114	19.8785
Cpne2	-1.10588	down	1.28894	0.0279465	20.4002	20.132	20.5772	20.3895	19.64	19.7883	19.7145	17.9326
Trim27	-0.283035	down	3.26354	0.0280071	19.471	19.4928	19.4143	19.5998	19.2101	19.1956	19.1808	19.2592
Haus2	-0.617306	down	1.57747	0.028085	19.784	20.3881	19.4663	19.5425	19.1135	19.2579	19.1781	19.1621
Mix23	-0.252499	down	4.00823	0.0282324	22.9917	22.9271	23.01	22.9881	22.6645	22.7558	22.7383	22.7483
Fam118a	-0.396661	down	2.11424	0.0284007	19.1778	19.2305	19.2109	19.1755	18.5272	18.9039	18.9862	18.7909
Txn	-0.401809	down	2.08561	0.0284487	25.5702	25.6348	25.9293	25.7666	25.1845	25.5023	25.3289	25.2782
Pip4k2c	-0.375392	down	2.22803	0.0284601	21.2806	21.0441	21.0592	21.3772	20.8889	20.7486	20.8655	20.7565
Syne2	-0.556671	down	1.64753	0.0285804	20.6119	20.5438	20.4266	19.9052	19.9917	19.9063	19.7726	19.5903
Pi4k2b	-0.839685	down	1.37602	0.0286054	18.2894	17.9674	18.2067	17.0881	17.1226	16.7076	17.5058	16.8568
Nat2	-1.08081	down	1.27333	0.0287377	21.2545	20.8801	21.0102	20.9302	19.1399	20.5782	20.8205	19.2131
Kif2a	-0.381629	down	2.17406	0.0287424	22.2942	22.3009	22.3496	22.4367	21.8532	21.979	22.2068	21.8159
Slc7a6os	-0.524656	down	1.69628	0.0287716	20.9273	20.974	20.4636	20.4479	20.2418	20.1794	19.9424	20.3505
Gsr	-0.485581	down	1.78841	0.0287722	20.0227	19.9044	20.4517	20.2457	19.4503	19.85	19.7102	19.6717
Naa16	-0.614107	down	1.56032	0.0287916	21.1737	20.4006	20.4699	20.6816	20.34	19.7743	20.1604	19.9948
Kidins220	-0.455544	down	1.87143	0.0287924	21.33	20.8867	20.9412	21.2782	20.673	20.5867	20.8301	20.524
Atpsckmt	-0.843578	down	1.36377	0.0288724	19.5886	19.8542	19.6577	19.7474	18.8126	19.32	19.372	17.9689
Zc3h7a	-0.738656	down	1.4268	0.0290481	22.39	22.1398	21.7789	22.1492	20.9666	21.1577	22.0906	21.2885
Cd180	-0.404922	down	2.04243	0.0290602	22.655	22.414	22.4046	22.3811	22.2269	22.149	21.8353	22.0239
Akr1b1	-0.367827	down	2.23711	0.0290731	25.3783	25.6753	25.6661	25.6247	25.2517	25.3506	25.1092	25.1615
Stk16	-2.66993	down	1.09584	0.029339	22.1316	21.9033	21.517	21.3601	17.0408	16.725	21.2011	21.2654
Plekhf2	-0.298723	down	2.85044	0.0293595	19.8283	19.9035	19.7318	19.9471	19.6006	19.5182	19.5944	19.5026
Exoc3	-0.414932	down	1.98361	0.0293642	20.2581	19.973	20.0717	20.1274	19.5401	19.7143	19.9558	19.5603
Xdh	-0.420182	down	1.95676	0.0293845	19.3225	19.234	19.4378	19.2848	19.1435	18.7484	18.6917	19.0147
Fnta	-0.509491	down	1.70202	0.0294096	21.5056	21.3332	20.8452	21.3813	20.5778	20.7034	20.8683	20.8778
Pip5k1b	-1.6273	down	1.16094	0.0294598	20.682	20.3289	20.8864	20.7203	19.1495	20.992	18.3577	17.6092
Selenoh	-0.529857	down	1.6561	0.0296204	21.2292	20.7295	20.8209	20.743	20.6617	20.4013	20.0535	20.2866
Dpy19l1	-0.37398	down	2.1637	0.0297162	21.6143	21.523	21.6294	21.9186	21.321	21.3572	21.3165	21.1948
Prkaa1	-0.447454	down	1.84919	0.0298339	21.2123	20.8131	20.9047	20.9937	20.6481	20.3094	20.7439	20.4327
Nckap5l	-1.87024	down	5.42898	0.0298462	21.8215	21.334	21.4909	21.5164	19.8134	19.5818	19.7091	19.5776
Slain2	-0.37104	down	2.17292	0.0298865	20.1448	20.0967	19.9583	20.1939	19.5821	19.6182	19.9013	19.8078
Ralgapb	-0.301773	down	2.77508	0.0299493	21.3024	21.1148	21.1701	21.2547	20.9698	20.8245	20.8687	20.9719
Vti1b	-0.407772	down	1.98705	0.0299746	21.3676	21.1085	21.2385	21.1356	20.6777	20.7327	20.7249	21.084
Eif5	-0.291352	down	2.91828	0.0299933	24.2458	24.1012	24.0981	24.2293	23.8243	23.8231	23.9209	23.9408
Nqo2	-0.420863	down	1.92798	0.0301076	21.3766	21.8781	21.5292	21.7782	21.2084	21.2443	21.1473	21.2787
Mthfd1l	-0.308022	down	2.68221	0.030136	23.458	23.4395	23.4784	23.5406	23.2199	23.1794	23.2704	23.0145
Txndc12	-0.430494	down	1.87864	0.0302496	23.167	23.1192	22.949	23.1348	22.753	22.9264	22.4002	22.5684
Qtrt2	-0.377598	down	2.10682	0.0302748	22.5758	22.4031	22.6346	22.4686	22.3022	22.19	21.9172	22.1622
Ddb1	-0.474287	down	1.74399	0.0302843	24.7768	24.6977	24.7784	24.6178	24.3973	24.0582	23.956	24.562
Aatf	-0.883234	down	1.30144	0.0303111	21.6987	21.4554	22.078	21.9204	21.2551	21.202	21.2601	19.9022
Rhof	-1.38312	down	1.1722	0.0303344	19.9899	19.9446	19.8269	20.1199	17.4033	19.4911	19.8029	17.6514
Dph2	-0.28385	down	2.97953	0.0303361	21.2713	21.2554	21.4161	21.2905	21.1149	20.9832	21.0161	20.9837
Trmt6	-0.255618	down	3.62663	0.0303759	22.678	22.619	22.6752	22.5549	22.4021	22.3983	22.3683	22.336
Vrk1	-0.431466	down	1.84703	0.0304059	22.4644	22.6567	22.9332	22.7858	22.1891	22.2765	22.4983	22.1502
Relch	-0.334381	down	2.37293	0.0304085	22.867	22.9513	22.8495	23.0898	22.5809	22.7372	22.611	22.491
Aldoa	-0.355731	down	2.2103	0.0304295	27.6041	27.3431	27.2268	27.3663	26.9745	27.1187	26.9777	27.0465
Gkap1	-0.433924	down	1.84294	0.0304366	17.5685	17.5908	17.4896	17.4555	16.9711	16.9192	17.4565	17.022
Ech1	-0.280748	down	3.00282	0.0304439	21.7401	21.728	21.8185	21.7619	21.3857	21.5692	21.5346	21.4361
Osbpl3	-0.345541	down	2.28805	0.0304585	19.958	19.7914	19.665	19.7275	19.4854	19.5535	19.3964	19.3245
Gse1	-0.336423	down	2.32455	0.0308636	21.5808	21.5355	21.6617	21.7694	21.2051	21.2641	21.4677	21.2649
Prpf4	-0.63018	down	1.46131	0.0309138	23.8758	23.8932	23.383	22.9439	22.8316	22.9465	22.9989	22.798
Rrm2	-0.33579	down	2.33181	0.030939	23.0081	23.2443	23.241	23.2378	22.7026	22.9126	22.9136	22.8594
Ubr5	-0.387785	down	2.00548	0.0310308	21.2094	20.7933	20.9555	21.1735	20.6262	20.6241	20.7505	20.5797
Kyat1	-0.568256	down	1.53383	0.0310881	18.7282	18.7578	18.7908	18.6438	18.5328	17.6163	18.162	18.3366
Myo10	-0.378798	down	2.04817	0.0311133	20.6078	20.2523	20.1702	20.3813	19.9794	20.0238	20.0007	19.8925
Cdipt	-0.465789	down	1.72798	0.0312058	20.891	20.5691	20.7477	20.7299	20.2384	19.9221	20.5311	20.3829
Idi1	-0.401279	down	1.93199	0.0313017	22.396	22.3091	22.6568	22.342	22.039	22.1693	21.7996	22.0908
Maoa	-0.503195	down	1.6307	0.0315224	21.4522	21.4195	20.9246	20.934	20.7169	20.7182	20.8286	20.4538
P3h1	-0.494079	down	1.64486	0.0316962	19.4951	19.021	19.2955	19.1277	18.8942	18.6419	18.9896	18.4374
Rdh11	-0.29957	down	2.63575	0.0317355	22.2547	22.1771	22.2412	22.4006	21.892	21.9378	21.9862	22.0593
Fgd3	-0.380089	down	2.00862	0.031758	20.6932	20.4153	20.8184	20.7424	20.2964	20.4063	20.1529	20.2932
Kctd3	-0.312013	down	2.48692	0.0318441	18.8617	18.6704	18.808	18.8177	18.3902	18.4228	18.4732	18.6234
Cript	-0.822649	down	1.28831	0.0319905	19.1848	19.2934	19.7339	19.536	18.8677	19.1077	17.6878	18.7944
Serpinb1a	-2.75032	down	6.54519	0.032	25.7843	25.9024	25.8787	25.5812	22.9666	23.2339	22.8463	23.0984
Vps50	-2.21558	down	5.2734	0.0323333	21.9848	21.4655	21.9495	21.958	19.5097	19.7059	19.7998	19.4801
Sptlc2	-0.358904	down	2.0941	0.0324174	21.1445	21.085	20.8817	21.1237	20.5588	20.7692	20.8604	20.6109
Dab2	-0.343498	down	2.19417	0.032443	23.9537	23.914	24.1154	24.0047	23.5698	23.8673	23.6019	23.5747
Faf2	-0.345651	down	2.16541	0.0325858	22.3194	22.0426	22.1592	22.0711	21.8197	21.8248	21.9238	21.6414
Fhl3	-0.420773	down	1.80391	0.0326042	22.6628	22.6083	22.4642	22.4836	22.0411	22.3387	22.3087	21.8473
Bysl	-0.320841	down	2.36087	0.0326115	23.0151	22.7662	23.0959	23.0177	22.6279	22.6575	22.6688	22.6573
Ndufs6	-0.394683	down	1.90797	0.0326372	22.1257	22.0346	21.7217	21.7685	21.4883	21.4521	21.6722	21.4591
Ppp2r1a	-0.317606	down	2.39139	0.032663	24.4416	24.1915	24.2638	24.3825	23.9021	24.0149	24.1057	23.9861
Cab39l	-0.605353	down	1.44488	0.0326888	17.9173	18.1782	17.721	17.5422	17.2385	17.5033	16.7279	17.4675
Acod1	-0.373163	down	1.9907	0.0330141	21.2553	21.2944	21.292	21.3777	21.1348	20.9035	20.6748	21.0136
Stx7	-0.32639	down	2.2909	0.0330157	21.5494	21.5603	21.3587	21.631	21.084	21.3026	21.2514	21.156
Inf2	-0.354698	down	2.07699	0.0334083	22.6886	22.6887	22.5936	22.7696	22.4254	22.2555	22.5088	22.1319
Hsd17b11	-0.470627	down	1.63874	0.0334379	21.222	21.0599	20.8572	20.7563	20.5135	20.5759	20.1879	20.7356
Rasgrp3	-0.441806	down	1.70889	0.0334664	20.7548	20.725	20.8077	20.4802	20.6078	20.1195	20.1507	20.1224
Pacs2	-0.533391	down	1.51657	0.0334717	20.4293	19.7003	19.7467	19.8721	19.6504	19.3375	19.2439	19.3831
Bclaf3	-0.573867	down	1.45394	0.0335119	19.8308	19.4992	19.6837	19.8583	18.8874	18.7386	19.4147	19.5359
Esyt1	-0.366131	down	1.997	0.0335266	23.5895	23.5061	23.3277	23.4925	23.1946	23.1973	23.1935	22.8658
Stxbp2	-0.403235	down	1.83202	0.0335525	22.1883	21.7871	21.7694	21.9689	21.5894	21.4594	21.3724	21.6796
Slc29a3	-0.401368	down	1.82742	0.0339343	17.7597	17.8528	18.0725	17.8761	17.2988	17.6385	17.3386	17.6796
B3galt6	-0.501343	down	1.55553	0.0340076	19.0742	19.4258	18.8068	19.0099	18.8355	18.4053	18.3576	18.7129
Brwd1	-0.398109	down	1.83851	0.0340336	19.7999	19.662	19.6914	19.6916	19.415	19.1072	19.5834	19.1468
Gcfc2	-0.456196	down	1.64344	0.03408	19.7518	19.6389	19.4985	19.9201	18.9883	19.3934	19.5015	19.1014
Klc2	-0.339229	down	2.12688	0.034141	18.8094	18.922	18.7264	18.8812	18.4761	18.5463	18.303	18.6567
Cwc27	-0.271381	down	2.86788	0.0341492	21.9021	21.9551	21.9478	22.075	21.654	21.7112	21.6478	21.7817
Wdr70	-0.338297	down	2.12363	0.034155	20.1423	20.4574	20.3195	20.2608	19.8198	20.0618	20.0283	19.9169
Mpi	-0.369841	down	1.9414	0.0341807	20.6881	20.3576	20.4046	20.4482	20.2112	20.1883	19.8962	20.1236
Lsm3	-0.377754	down	1.91045	0.0341832	22.2722	21.7847	22.092	21.9994	21.6115	21.6503	21.6185	21.757
Trim25	-0.541087	down	1.48145	0.0342091	21.9933	22.5071	22.5927	22.5378	21.7553	21.5703	22.2225	21.9186
Cstf2	-0.599215	down	1.40987	0.0342188	22.7222	22.0725	22.3692	23.0769	22.1518	21.9412	21.8391	21.912
Rsu1	-0.401835	down	1.81632	0.0342449	22.4362	22.5445	22.3565	22.0323	22.0743	21.9042	21.8612	21.9225
Tdrkh	-0.341418	down	2.09096	0.0343528	22.2271	22.0603	22.0916	22.2885	21.8054	21.7574	22.0248	21.7142
Pcdh7	-0.933751	down	1.18946	0.0343628	19.4808	19.5587	19.8007	19.6846	18.6832	17.8582	19.8032	18.4452
Ric8a	-0.444515	down	1.66551	0.0343651	20.9771	20.3593	20.447	20.5313	20.1793	20.2356	20.0537	20.0682
Plxna1	-0.370781	down	1.91886	0.0345802	18.9463	18.7303	19.1288	18.7722	18.3883	18.6359	18.5271	18.5432
Uckl1	-0.304268	down	2.3714	0.0348767	20.0597	19.8648	19.9444	19.8503	19.7218	19.667	19.618	19.4952
Traf3ip2	-0.312281	down	2.29212	0.0349126	17.8139	17.7713	17.8946	17.9068	17.5476	17.6463	17.349	17.5946
Wrnip1	-0.409305	down	1.75292	0.0349385	21.2317	21.2782	21.3872	21.623	21.0572	21.1867	20.8156	20.8233
Abcd2	-2.15834	down	1.01877	0.0349644	19.6215	18.3908	22.392	22.6043	17.6465	18.6451	18.8609	19.2227
Dicer1	-0.648178	down	1.33522	0.0350674	20.4376	20.5506	20.0444	20.3887	19.0631	19.9408	20.1437	19.6811
Pfkfb2	-0.344863	down	2.0399	0.0351538	19.2077	19.3977	19.2881	19.4852	18.9959	19.191	18.8843	18.9281
Tbc1d5	-0.325444	down	2.16297	0.0354572	19.8658	19.9735	20.025	19.9368	19.523	19.746	19.4745	19.7558
Ate1	-0.337479	down	2.06438	0.0356161	20.4752	20.694	20.7071	20.6752	20.1855	20.4405	20.1781	20.3975
Timm22	-0.345097	down	2.02229	0.0356524	20.6585	20.391	20.4908	20.2394	20.1405	20.1159	20.0205	20.1223
Pcna	-0.339121	down	2.05768	0.0356708	26.9988	27.2772	27.2121	27.1523	26.6267	26.8572	26.916	26.8841
Cog6	-0.718771	down	1.27166	0.0356787	19.2079	19.0826	19.0732	18.7425	19.0643	17.7457	18.3729	18.0481
Nup153	-0.348433	down	1.99762	0.0356946	22.5174	22.1717	22.2962	22.393	22.1157	21.845	21.9663	22.0575
Capza1	-0.254007	down	3.03646	0.036035	25.6393	25.4868	25.4643	25.5311	25.2604	25.3232	25.2551	25.2668
Ttc33	-0.409286	down	1.71956	0.0360467	20.655	21.1293	20.9096	20.9594	20.2948	20.518	20.7022	20.5014
Actr8	-0.400558	down	1.74022	0.0362466	20.8195	20.9426	20.8613	20.6653	20.6258	20.5526	20.1309	20.3771
Tmem164	-0.986374	down	1.13767	0.0364906	19.1903	17.5795	18.8757	18.7956	17.2885	17.0241	17.9167	18.2662
Gnpda1	-0.267299	down	2.75026	0.036517	23.2735	23.428	23.3163	23.3272	23.1496	23.0773	22.9661	23.0827
Lsm1	-0.348857	down	1.95994	0.0366085	21.8283	21.7294	21.8359	21.6526	21.5366	21.282	21.2495	21.5827
Wapl	-0.421712	down	1.65516	0.0366103	22.1694	22.277	22.0864	22.3304	22.0137	21.5002	21.9959	21.6665
Maml1	-2.23052	down	0.990787	0.0366366	21.3127	20.9778	20.9602	20.9801	20.9563	17.9595	20.4207	15.9722
Abi1	-0.289822	down	2.414	0.0367983	22.7783	22.7445	22.8615	22.866	22.5174	22.5331	22.6568	22.3837
Alad	-0.383315	down	1.77909	0.036852	21.477	21.2962	21.4878	21.4371	21.2077	21.04	20.737	21.1802
Lmf1	-1.11927	down	1.09336	0.0372	19.8537	19.7918	19.7556	19.8263	17.4144	18.2551	19.8107	19.27
Ndufaf2	-0.293848	down	2.35436	0.0372134	22.6353	22.5991	22.6555	22.8057	22.3479	22.4078	22.4966	22.2679
Prrc2a	-0.38517	down	1.75872	0.0374886	22.2451	21.8017	22.0105	22.0906	21.861	21.6312	21.5117	21.6035
Shcbp1	-0.346219	down	1.93473	0.0376544	19.2847	19.2849	18.9898	19.2235	18.8493	19.0107	18.8531	18.685
Rtn4	-0.23804	down	3.26833	0.0379252	25.1714	25.2135	25.1684	25.1084	24.8614	24.9879	24.9024	24.9578
Gtpbp10	-1.59048	down	1.01566	0.0381813	20.9374	20.6422	20.7841	21.0046	20.8284	20.4269	17.6576	18.0935
Cwf19l2	-0.338542	down	1.9622	0.0382041	19.1023	19.1564	19.3059	18.9899	18.821	18.9526	18.7959	18.6308
St7	-1.35523	down	1.04081	0.0382737	19.7865	18.5492	20.5342	19.5356	17.5934	18.6278	19.5703	17.1931
Entpd5	-0.378362	down	1.75925	0.0382897	18.4594	18.4703	18.9483	18.6778	18.3015	18.2666	18.2661	18.2082
Vps36	-0.428785	down	1.59218	0.0383201	21.3922	21.1984	21.1857	21.567	20.9153	20.9473	21.1588	20.6067
Dis3l	-0.386388	down	1.72654	0.0383469	19.2275	19.1581	19.2786	19.2839	19.075	18.6899	19.0278	18.6099
Adam15	-0.695152	down	1.23224	0.0385216	21.4438	21.5687	21.4214	20.5363	20.0358	20.8191	20.5544	20.7802
Ranbp3	-0.284589	down	2.38567	0.0386963	23.818	23.8323	24.0266	23.9023	23.6783	23.647	23.626	23.4895
Pdcl3	-0.370034	down	1.77005	0.0390304	22.1853	21.8072	22.2724	21.9476	21.6766	21.7855	21.6114	21.659
Ncoa3	-0.256681	down	2.75954	0.0391123	21.6091	21.7939	21.6509	21.673	21.4341	21.4878	21.3568	21.4216
Zcchc9	-0.370896	down	1.76447	0.0391393	18.9557	18.8266	19.1331	19.0325	18.7075	18.4316	18.4919	18.8333
Rilpl2	-0.324347	down	2.00619	0.0392847	20.5792	20.3565	20.5901	20.7199	20.1336	20.1954	20.3121	20.3072
Enoph1	-0.332662	down	1.94283	0.0396107	22.0909	21.8342	22.0524	21.8167	21.6797	21.7113	21.4489	21.6235
Fignl1	-0.273744	down	2.47054	0.0396715	20.9838	20.7716	20.9528	21.0039	20.5846	20.6939	20.6785	20.6601
Sirt1	-0.272689	down	2.47587	0.0399262	20.4963	20.3511	20.4286	20.4625	20.1598	20.2314	20.2327	20.0239
Ogfod1	-0.310152	down	2.08692	0.0400955	20.0888	20.2797	20.1944	20.4547	19.9978	19.9026	19.9269	19.9497
Lhpp	-0.36609	down	1.76061	0.0401063	21.069	21.2923	20.9265	21.1159	20.9385	20.6851	20.5402	20.7754
Tpm1	-0.357945	down	1.78856	0.0402005	23.9588	24.2623	24.3993	24.2267	23.6861	23.9373	23.8973	23.8946
Itgam	-1.79163	down	0.9765	0.0402122	24.1056	24.0544	20.8336	24.2768	21.1508	21.0494	22.857	21.0466
Eif1	-0.982084	down	1.08517	0.0402144	20.8738	22.1671	21.6984	20.8784	20.8407	21.0277	19.4797	20.3414
Haus7	-0.33948	down	1.88263	0.0402278	19.5846	19.5221	19.4193	19.4114	19.2905	19.0158	18.9708	19.3025
Rmc1	-0.462881	down	1.46727	0.0402383	20.5677	20.3385	19.8734	20.5723	19.8299	19.8708	19.9938	19.8058
Tia1	-0.554802	down	1.32774	0.0402417	20.0532	20.091	19.7063	19.3807	19.4371	19.3461	18.8139	19.4148
Myg1	-0.275076	down	2.43039	0.0402638	23.6676	23.4117	23.5973	23.6483	23.3155	23.3193	23.2671	23.3226
Tex10	-2.66074	down	0.937459	0.040269	25.9436	25.3824	24.9711	26.1252	25.1037	20.4916	25.6952	20.4888
Psmd2	-0.250642	down	2.78724	0.0404804	24.736	24.6324	24.6852	24.7563	24.4404	24.4235	24.5575	24.386
Gstt3	-0.50565	down	1.38728	0.0405078	20.3423	20.1803	20.2572	20.6878	20.147	19.4575	20.0845	19.756
Ptgr1	-0.306625	down	2.08654	0.0407057	21.2995	21.2833	21.3262	21.4165	20.8143	21.1528	21.0527	21.0792
Osbpl7	-0.596004	down	1.26871	0.0408665	18.9183	18.6475	18.5062	19.3779	17.9719	18.5179	18.5638	18.0123
Elmo2	-0.589653	down	1.27529	0.040894	20.0846	19.8011	19.7347	20.0294	19.5237	19.6293	18.6378	19.5004
Ilvbl	-0.379361	down	1.67889	0.0409032	18.8254	19.1099	18.6279	18.6452	18.5257	18.4782	18.3079	18.3792
Atf6b	-0.692045	down	1.1902	0.041245	20.1766	20.306	20.3881	20.2357	18.9668	20.3362	19.2489	19.7864
Abt1	-0.231355	down	3.15778	0.0417337	20.7767	20.6911	20.8348	20.8053	20.5189	20.5927	20.559	20.5119
Eif4a1	-0.221513	down	3.44786	0.0420571	26.3947	26.2901	26.3203	26.3496	26.18	26.0969	26.1018	26.09
Rhot2	-0.210377	down	3.89751	0.0420703	20.2548	20.2552	20.2003	20.2848	20.0349	19.9933	20.0581	20.0674
Pdxp	-1.33464	down	0.995744	0.0424762	21.6936	21.6789	21.8351	21.5371	19.1987	19.127	21.4992	21.5813
Rwdd1	-0.548574	down	1.29391	0.0428237	20.0376	20.6236	20.4435	19.7492	19.8747	19.757	19.3667	19.6611
Ptges2	-0.427811	down	1.49742	0.0428458	22.5431	22.3815	22.202	21.8813	21.6522	21.8413	21.9061	21.8971
Dync2li1	-0.707303	down	1.16283	0.0428519	19.023	17.7876	18.2136	17.8239	17.6154	17.8276	17.4005	17.1753
Ndufaf7	-1.74732	down	0.954177	0.0428741	23.5591	23.1927	20.1633	20.1278	20.0404	20.0335	19.9405	20.0393
Rab4a	-0.43393	down	1.48326	0.0429024	19.0436	19.2044	18.7067	19.195	18.3048	18.6043	18.7302	18.7746
Ywhaq	-0.282423	down	2.20889	0.0437148	24.9021	25.161	25.081	25.1873	24.742	24.8396	24.7834	24.8368
Nosip	-0.264712	down	2.40598	0.0442393	21.4799	21.4641	21.4611	21.5072	21.3456	21.263	21.0842	21.1606
Vps13b	-0.401568	down	1.5442	0.0442394	18.6607	18.5971	18.4256	18.601	17.9347	18.4719	18.3029	17.9686
[truncated: 347 more rows]
