# Supplementary material for: Lymphoid gene expression supports neuroprotective microglia function
Source: Nature. 2025 Nov 5;648(8092):157–65. doi: 10.1038/s41586-025-09662-z (PMC12675299; doi:10.1038/s41586-025-09662-z)
Supplement: Supplementary file 3 — Supplementary Table 1. Single-cell sequencing from wild-type and 5xFAD mice.Supplementary Table 2. Human demographics data. Supplementary Table 3. Single-nucleus sequencing from 5xFAD and 5xFAD+CSF1Ri microglia. Supplementary Table 4. MERFISH from 5xFAD–PU.1-low–wt–high microglia. Supplementary Table 5. TRAP sequencing from 5xFAD and 5xFAD+CSF1Ri microglia. Supplementary Table 6. TRAP sequencing from PU.1-low–wt–high microglia. Supplementary Table 7. ATAC sequencing from PU.1-low–wt–high microglia and T cells. Supplementary Table 8. Proteomics from PU.1-low–wt–high BV2 cells. Supplementary Table 9. RNA sequencing from PU.1-low iMgls. Supplementary Table 10. Single-nucleus sequencing from 5xFADPU.1-low–wt–high microglia. Supplementary Table 11. TRAP-seq from 5xFADPU.1-low–wt–high microglia. Supplementary Table 12. Single-cell sequencing from 5xFAD–CD28KO microglia. Supplementary Table 13. Single-nucleus sequencing from 5xFAD–TIM-3-KO microglia from Kimura et al.49. [file 41586_2025_9662_MOESM3_ESM.zip › 2024-08-16775C-s3/Supplementary_Table_9_-_RNA_sequencing_from_PU.1-low_iMgls.xlsx]

## Sheet: DEGs siSPI1 vs. siSCR - DEG bet
DEG between iMgls treated with siSPI1 vs. siSCR (pval <0.05)
Gene	log2FoldChange	Regulation	baseMean	lfcSE	stat	pvalue	padj	gene_id
SCN4B	0.490168	up	1284.13	0.0448448	10.9303	8.25589e-28	2.08415e-24	ENSG00000177098
APOE	0.702508	up	2087.15	0.0670172	10.4825	1.03951e-25	1.35085e-22	ENSG00000130203
DBN1	0.887208	up	217.345	0.0943928	9.39911	5.50282e-21	5.95909e-18	ENSG00000113758
MFGE8	0.941498	up	132.285	0.109394	8.60647	7.53455e-18	5.75949e-15	ENSG00000140545
TNK2	0.489681	up	1542.68	0.0581803	8.41662	3.87517e-17	2.51789e-14	ENSG00000061938
CXXC5	0.393976	up	1322.3	0.052725	7.47228	7.88173e-14	2.92637e-11	ENSG00000171604
ACY3	0.444576	up	3470.22	0.0613393	7.24782	4.23529e-13	1.37594e-10	ENSG00000132744
SDS	0.634184	up	631.552	0.0882462	7.18653	6.64597e-13	2.10645e-10	ENSG00000135094
RHBDF2	0.406144	up	461.843	0.06133	6.62227	3.53728e-11	9.381e-09	ENSG00000129667
PLEKHG5	1.15859	up	54.26	0.178075	6.50621	7.7071e-11	1.92603e-08	ENSG00000171680
MMP2	0.69133	up	144.771	0.106682	6.48029	9.15469e-11	2.23576e-08	ENSG00000087245
ABCA2	0.438389	up	945.698	0.0676728	6.47807	9.29056e-11	2.23576e-08	ENSG00000107331
MB	0.612528	up	167.412	0.0964264	6.35228	2.12146e-10	4.83657e-08	ENSG00000198125
TNFRSF18	0.886871	up	124.214	0.140544	6.31025	2.78588e-10	6.2418e-08	ENSG00000186891
FCRL4	0.302693	up	2401.25	0.0485273	6.23759	4.44375e-10	9.78754e-08	ENSG00000163518
MYO9B	0.233649	up	3334.35	0.0377963	6.1818	6.33734e-10	1.35006e-07	ENSG00000099331
CLIP2	0.278873	up	1753.07	0.045437	6.13758	8.3788e-10	1.72829e-07	ENSG00000106665
TMEM255A	0.577671	up	228.247	0.0944363	6.11704	9.53312e-10	1.9107e-07	ENSG00000125355
MS4A4E	0.555797	up	231.181	0.0937469	5.92869	3.0536e-09	5.43583e-07	ENSG00000214787
FLNB	0.291585	up	856.132	0.0497959	5.8556	4.75284e-09	7.93058e-07	ENSG00000136068
PHLDA1	0.368747	up	696.906	0.0631686	5.83751	5.29878e-09	8.71616e-07	ENSG00000139289
ENHO	0.529018	up	482.439	0.0921027	5.74378	9.25853e-09	1.43232e-06	ENSG00000168913
SLFN11	0.44911	up	245.075	0.0809524	5.54783	2.89233e-08	3.98687e-06	ENSG00000172716
RCN3	0.426825	up	1421.2	0.0774733	5.50931	3.6024e-08	4.7286e-06	ENSG00000142552
SDC2	0.608223	up	169.089	0.112009	5.4301	5.63214e-08	7.09282e-06	ENSG00000169439
TPCN1	0.313284	up	674.301	0.0577089	5.42871	5.67644e-08	7.09282e-06	ENSG00000186815
JAK3	0.515556	up	156.742	0.0982629	5.2467	1.54848e-07	1.7347e-05	ENSG00000105639
AKNA	0.201633	up	3819.19	0.0387146	5.20819	1.90693e-07	2.11666e-05	ENSG00000106948
DEGS2	1.03941	up	38.0687	0.200409	5.18643	2.14359e-07	2.32133e-05	ENSG00000168350
ZNF703	0.371827	up	413.893	0.0739	5.03149	4.86685e-07	4.86498e-05	ENSG00000183779
SP140	0.312476	up	647.629	0.0621939	5.02423	5.05469e-07	5.01418e-05	ENSG00000079263
TREM2	0.402397	up	1295.17	0.0806532	4.98923	6.06215e-07	5.83538e-05	ENSG00000095970
CCL3	0.753249	up	64.5007	0.152922	4.9257	8.40583e-07	7.85855e-05	ENSG00000277632
C15orf39	0.293529	up	1129.65	0.0598504	4.90437	9.3727e-07	8.63817e-05	ENSG00000167173
TNFRSF25	1.33423	up	19.8818	0.27569	4.8396	1.30101e-06	0.000115799	ENSG00000215788
RASAL3	0.218873	up	2450.14	0.0454482	4.81587	1.46557e-06	0.000125297	ENSG00000105122
SDF4	0.225687	up	2152.64	0.0473653	4.76481	1.89031e-06	0.000154287	ENSG00000078808
MTA1	0.282397	up	630.117	0.059299	4.76225	1.91444e-06	0.000154287	ENSG00000182979
SLC12A3	0.730971	up	62.5288	0.153523	4.76131	1.92339e-06	0.000154287	ENSG00000070915
PLA2G7	0.285183	up	651.928	0.0602645	4.73219	2.22116e-06	0.000177079	ENSG00000146070
CAVIN1	0.681118	up	68.9469	0.144236	4.72226	2.33242e-06	0.000184815	ENSG00000177469
CABIN1	0.264195	up	640.869	0.0559909	4.71853	2.37557e-06	0.000187094	ENSG00000099991
SPP1	0.245966	up	15630.6	0.0522314	4.70916	2.48745e-06	0.000192407	ENSG00000118785
MCRIP2	0.391758	up	287.008	0.0836124	4.68541	2.79402e-06	0.000213578	ENSG00000172366
C7orf50	0.362466	up	620.737	0.0780744	4.64256	3.44112e-06	0.000256926	ENSG00000146540
PTPN14	0.636485	up	127.973	0.138409	4.59858	4.2539e-06	0.00030417	ENSG00000152104
RAB42	0.286685	up	754.198	0.0625752	4.58145	4.61768e-06	0.000327906	ENSG00000188060
NEK6	0.216339	up	1120.29	0.0473801	4.56604	4.97018e-06	0.000351019	ENSG00000119408
LINGO3	0.347456	up	436.251	0.0763655	4.54991	5.36694e-06	0.000371919	ENSG00000220008
MYBPH	0.553384	up	203.971	0.122085	4.53276	5.82168e-06	0.000396088	ENSG00000133055
HTRA1	0.215791	up	1609.49	0.0477729	4.51701	6.27184e-06	0.000422293	ENSG00000166033
EXTL1	0.563476	up	91.8732	0.12491	4.51106	6.45041e-06	0.000429862	ENSG00000158008
PREX2	0.428169	up	163.488	0.0950169	4.50625	6.59848e-06	0.000435265	ENSG00000046889
CHI3L1	0.333994	up	716.32	0.0742311	4.49938	6.81506e-06	0.000440605	ENSG00000133048
CCL2	0.321912	up	433.57	0.0715669	4.49806	6.85773e-06	0.000441169	ENSG00000108691
ODF3B	0.446429	up	145.27	0.0995588	4.48407	7.32312e-06	0.00046649	ENSG00000177989
CPVL	0.429293	up	222.833	0.0959736	4.47303	7.71183e-06	0.000488855	ENSG00000106066
ST3GAL1	0.423846	up	192.064	0.0948682	4.46774	7.90504e-06	0.00049867	ENSG00000008513
P2RX4	0.253697	up	667.794	0.0569793	4.45244	8.4901e-06	0.000525376	ENSG00000135124
CLIC3	0.735844	up	57.4277	0.165588	4.44383	8.83695e-06	0.000544248	ENSG00000169583
ABHD17A	0.290666	up	1842.7	0.0659232	4.40917	1.03769e-05	0.000633086	ENSG00000129968
CTSD	0.342656	up	8880.11	0.0778278	4.40275	1.0689e-05	0.000646061	ENSG00000117984
TMC8	0.205128	up	1687.18	0.0467728	4.38562	1.15658e-05	0.000692615	ENSG00000167895
SLC37A2	0.183987	up	3229.01	0.0420267	4.37786	1.19852e-05	0.000714441	ENSG00000134955
INF2	0.280827	up	924.718	0.0643002	4.36744	1.25712e-05	0.000745951	ENSG00000203485
CHCHD10	0.285848	up	1158.46	0.0655182	4.36287	1.28368e-05	0.000754813	ENSG00000250479
SLC2A4RG	0.32791	up	538.838	0.0757672	4.32786	1.50564e-05	0.000869591	ENSG00000125520
KRT8	0.446334	up	433.849	0.103776	4.30095	1.70068e-05	0.000958512	ENSG00000170421
TBCD	0.297872	up	485.583	0.0692639	4.30054	1.70386e-05	0.000958512	ENSG00000141556
C3	0.167103	up	38781	0.0389325	4.29213	1.7697e-05	0.000991263	ENSG00000125730
DNASE2	0.289162	up	1115.8	0.067629	4.2757	1.90534e-05	0.00106265	ENSG00000105612
C11orf24	0.296182	up	439.788	0.0696274	4.25381	2.10168e-05	0.00116715	ENSG00000171067
CSF1	0.303017	up	436.024	0.0713421	4.24738	2.16289e-05	0.00119096	ENSG00000184371
SYT2	0.251054	up	1131.34	0.0591894	4.24153	2.21999e-05	0.00121725	ENSG00000143858
AKT1S1	0.298109	up	506.262	0.0708158	4.20964	2.55783e-05	0.00139075	ENSG00000204673
RYR1	0.657789	up	74.8388	0.157996	4.16333	3.13636e-05	0.00169116	ENSG00000196218
GPX4	0.29774	up	3944.8	0.0715542	4.16104	3.168e-05	0.00169416	ENSG00000167468
SASH3	0.212647	up	2795.03	0.0515143	4.12792	3.66053e-05	0.00190217	ENSG00000122122
GALE	0.287657	up	506.009	0.0696923	4.12754	3.66668e-05	0.00190217	ENSG00000117308
TTLL12	0.26123	up	650.178	0.0633077	4.12636	3.68547e-05	0.00190217	ENSG00000100304
TYMP	0.293023	up	2063.23	0.0723054	4.05258	5.0656e-05	0.00247472	ENSG00000025708
NCF1C	0.20516	up	4229.62	0.0506854	4.04772	5.17186e-05	0.00250777	ENSG00000165178
CTSW	0.691564	up	49.5724	0.171005	4.04411	5.25228e-05	0.0025279	ENSG00000172543
SPPL2B	0.375071	up	192.422	0.0927715	4.04296	5.27816e-05	0.00253098	ENSG00000005206
NQO1	0.563391	up	111.999	0.139974	4.02496	5.69849e-05	0.00268558	ENSG00000181019
NCF1B	0.217196	up	2298.45	0.0541593	4.01033	6.06349e-05	0.0028242	ENSG00000182487
WDR91	0.311219	up	274.553	0.078062	3.98682	6.69642e-05	0.00308581	ENSG00000105875
NSMF	0.30172	up	461.127	0.0759296	3.97368	7.07693e-05	0.0031603	ENSG00000165802
MS4A4A	0.25489	up	406.288	0.0642466	3.96737	7.26701e-05	0.00322276	ENSG00000110079
ATG4B	0.245592	up	737.399	0.0621457	3.95187	7.75436e-05	0.00339286	ENSG00000168397
REEP6	0.408422	up	211.756	0.104272	3.9169	8.96952e-05	0.00385957	ENSG00000115255
TBC1D17	0.237756	up	476.688	0.0608174	3.90935	9.25464e-05	0.0039302	ENSG00000104946
ITGAX	0.176318	up	2448.12	0.0451525	3.90495	9.42435e-05	0.00395515	ENSG00000140678
D2HGDH	0.42049	up	183.587	0.107689	3.90468	9.43513e-05	0.00395515	ENSG00000180902
MPRIP	0.231906	up	611.059	0.05942	3.90283	9.50731e-05	0.00397259	ENSG00000133030
CCDC8	0.475685	up	95.7535	0.122119	3.89526	9.80916e-05	0.00407252	ENSG00000169515
ABCA7	0.225021	up	1027.31	0.0578071	3.89262	9.91673e-05	0.00409104	ENSG00000064687
RENBP	0.302434	up	625.661	0.0778276	3.88595	0.000101932	0.00415237	ENSG00000102032
JUND	0.2379	up	3611.94	0.0613217	3.87954	0.000104652	0.00424986	ENSG00000130522
TRIOBP	0.202138	up	809.407	0.0521315	3.87746	0.000105552	0.00427306	ENSG00000100106
MPZL2	0.235884	up	698.77	0.0610275	3.86521	0.000110996	0.0044656	ENSG00000149573
CTSH	0.196632	up	5424.92	0.0510223	3.85384	0.000116281	0.00462342	ENSG00000103811
RFTN1	0.22965	up	732.689	0.0596035	3.85296	0.000116697	0.00462342	ENSG00000131378
GPNMB	0.302268	up	1009.2	0.0784918	3.85094	0.000117664	0.00464756	ENSG00000136235
ANTKMT	0.323771	up	374.024	0.0841699	3.84664	0.000119751	0.00470864	ENSG00000103254
SLC22A18	0.340949	up	225.412	0.0890759	3.82763	0.000129385	0.00503005	ENSG00000110628
ZNF414	0.381199	up	188.485	0.0996057	3.82708	0.00012967	0.00503005	ENSG00000133250
ELAC2	0.188899	up	807.854	0.0494295	3.82157	0.000132602	0.00511326	ENSG00000006744
TRMT1	0.30348	up	371.266	0.0796827	3.8086	0.000139756	0.00532589	ENSG00000104907
OCSTAMP	1.20972	up	13.8645	0.317937	3.80491	0.000141858	0.00534331	ENSG00000149635
CFD	0.444393	up	120.181	0.117338	3.78728	0.000152304	0.00563872	ENSG00000197766
UBA7	0.327418	up	204.346	0.0866196	3.77996	0.000156856	0.00577191	ENSG00000182179
H2AX	0.216839	up	2039.07	0.0574143	3.77673	0.000158899	0.00581661	ENSG00000188486
PDLIM7	0.24536	up	1803.55	0.0651277	3.76737	0.000164973	0.00602199	ENSG00000196923
KAT2A	0.306165	up	265.214	0.0813954	3.76146	0.000168925	0.0061318	ENSG00000108773
FAM174C	0.301194	up	687.97	0.0801753	3.7567	0.000172172	0.00621493	ENSG00000228300
TOX2	0.189584	up	1017.06	0.050548	3.75057	0.000176431	0.00635104	ENSG00000124191
ISG20	0.586719	up	57.3182	0.156837	3.74094	0.000183337	0.00658138	ENSG00000172183
PPDPF	0.30121	up	752.716	0.0806913	3.73287	0.000189308	0.0067584	ENSG00000125534
ZNF579	0.334817	up	232.86	0.0898583	3.72605	0.000194505	0.00687481	ENSG00000218891
MYOZ1	0.806419	up	29.543	0.216494	3.7249	0.000195396	0.00687481	ENSG00000177791
ZDHHC14	0.387841	up	145.601	0.104224	3.72123	0.000198258	0.00688868	ENSG00000175048
BX255925.3	0.306579	up	222.531	0.082435	3.71904	0.000199979	0.00692994	ENSG00000284976
LY6E	0.31708	up	884.09	0.0853928	3.71319	0.000204661	0.00705457	ENSG00000160932
RGS16	0.223025	up	4474.8	0.0600897	3.71153	0.000206007	0.00706347	ENSG00000143333
IFI27	0.766696	up	40.9952	0.206833	3.70683	0.000209868	0.00717693	ENSG00000165949
REX1BD	0.248235	up	651.602	0.0671597	3.69619	0.000218862	0.00740929	ENSG00000006015
DDX41	0.207662	up	797.197	0.0561841	3.69609	0.000218943	0.00740929	ENSG00000183258
SCRIB	0.270416	up	778.506	0.0733366	3.68732	0.000226626	0.00762953	ENSG00000180900
RIN2	0.33598	up	172.066	0.0911964	3.68414	0.000229479	0.00770563	ENSG00000132669
FCRLA	1.16767	up	15.7227	0.317223	3.6809	0.000232412	0.0077554	ENSG00000132185
CITED4	0.865486	up	31.9678	0.236439	3.66051	0.000251717	0.00828118	ENSG00000179862
CD52	0.540844	up	87.5082	0.148154	3.65055	0.000261674	0.00858702	ENSG00000169442
AGRN	0.331802	up	216.825	0.090971	3.64734	0.000264967	0.00865136	ENSG00000188157
MAGED2	0.251891	up	410.306	0.0693056	3.6345	0.000278519	0.00900337	ENSG00000102316
KLHL6	0.331484	up	222.93	0.0914224	3.62586	0.000288006	0.00928695	ENSG00000172578
SBNO2	0.217754	up	664.689	0.0600749	3.62471	0.000289291	0.00930528	ENSG00000064932
CD3E	0.495091	up	78.2915	0.136707	3.62154	0.000292854	0.00937348	ENSG00000198851
CDK10	0.296645	up	353.129	0.0819911	3.61802	0.000296865	0.00947853	ENSG00000185324
ZNF865	0.219815	up	472.312	0.0608649	3.61152	0.000304413	0.00964842	ENSG00000261221
CD320	0.364578	up	286.409	0.101071	3.60714	0.000309585	0.00971753	ENSG00000167775
NCF1	0.196011	up	5000.93	0.0543608	3.60573	0.000311272	0.00974694	ENSG00000158517
GAS6	0.33089	up	242.79	0.0920439	3.59491	0.000324498	0.0101124	ENSG00000183087
CACNA2D3	0.390853	up	146.735	0.108942	3.58772	0.000333579	0.0103457	ENSG00000157445
TMEM160	0.457106	up	366.952	0.128051	3.56973	0.000357352	0.0109266	ENSG00000130748
PDGFA	0.604894	up	56.5657	0.169674	3.56504	0.000363799	0.011088	ENSG00000197461
TNRC6C-AS1	0.350612	up	172.118	0.0984455	3.56149	0.00036876	0.0111963	ENSG00000204282
FZR1	0.237395	up	564.456	0.066784	3.55466	0.000378466	0.0114643	ENSG00000105325
FLYWCH1	0.302311	up	289.298	0.0851	3.55242	0.000381712	0.0114955	ENSG00000059122
CD28	0.591505	up	66.1763	0.166716	3.54797	0.000388208	0.0116239	ENSG00000178562
CEBPD	0.28785	up	520.712	0.0812245	3.54389	0.000394275	0.0117784	ENSG00000221869
CPT1A	0.260643	up	640.309	0.0736354	3.53964	0.000400667	0.0119146	ENSG00000110090
DECR2	0.359902	up	201.94	0.101865	3.53313	0.000410678	0.0120468	ENSG00000242612
BTBD2	0.207567	up	876.753	0.058998	3.51821	0.000434461	0.0126122	ENSG00000133243
SIGLEC6	1.06756	up	16.9657	0.305527	3.49416	0.00047555	0.0136118	ENSG00000105492
GRWD1	0.242678	up	577.504	0.0698028	3.47662	0.000507774	0.0144677	ENSG00000105447
TGM2	0.200702	up	1451.52	0.0577879	3.47309	0.000514502	0.0145982	ENSG00000198959
ALOX5	0.139157	up	3043.71	0.040085	3.47154	0.000517474	0.0146505	ENSG00000012779
RASD2	1.00141	up	22.7306	0.289421	3.46003	0.000540115	0.0149654	ENSG00000100302
MFSD3	0.310614	up	458.148	0.0899665	3.45255	0.000555309	0.0153537	ENSG00000167700
MIB2	0.295573	up	321.345	0.0858747	3.44191	0.000577629	0.0159369	ENSG00000197530
LTBP3	0.393649	up	144.308	0.114478	3.43865	0.000584622	0.015989	ENSG00000168056
PPP1R37	0.283123	up	213.487	0.0823471	3.43817	0.00058567	0.015989	ENSG00000104866
SPHK1	0.531635	up	61.1209	0.154941	3.4312	0.000600911	0.0162662	ENSG00000176170
FLNA	0.179662	up	4003.97	0.0523693	3.43068	0.000602081	0.0162662	ENSG00000196924
ZNF580	0.273527	up	388.698	0.0798531	3.42538	0.00061394	0.0165179	ENSG00000213015
PWWP3A	0.210394	up	539.153	0.0614421	3.42427	0.000616458	0.0165514	ENSG00000160953
TMEM53	0.337526	up	182.214	0.0986175	3.42258	0.000620307	0.0166204	ENSG00000126106
CYP1B1	0.196296	up	877.217	0.0575525	3.41072	0.000647909	0.0173242	ENSG00000138061
AKR7A2	0.242675	up	1232.41	0.0712883	3.40413	0.000663742	0.0176387	ENSG00000053371
STAP1	0.797104	up	29.1456	0.235048	3.39123	0.000695789	0.0182662	ENSG00000035720
FTH1	0.24152	up	5650.81	0.0712795	3.38835	0.000703136	0.018356	ENSG00000167996
ZER1	0.233583	up	346.031	0.0689466	3.38789	0.000704332	0.018356	ENSG00000160445
SLA2	0.672793	up	44.5837	0.198594	3.38778	0.000704609	0.018356	ENSG00000101082
CRELD2	0.226076	up	730.781	0.0667348	3.38768	0.00070486	0.018356	ENSG00000184164
TIMP3	0.687517	up	54.9619	0.203575	3.37721	0.000732242	0.0189175	ENSG00000100234
HAGHL	0.41556	up	123.908	0.123093	3.37599	0.000735515	0.0189629	ENSG00000103253
MICALL1	0.223402	up	377.762	0.0662031	3.37449	0.000739516	0.0189629	ENSG00000100139
PLEC	0.161813	up	7421.09	0.0479536	3.37438	0.000739831	0.0189629	ENSG00000178209
OPTN	0.561588	up	52.2197	0.166427	3.37437	0.000739837	0.0189629	ENSG00000123240
LGALS3BP	0.489383	up	89.5808	0.145095	3.37284	0.000743973	0.0190314	ENSG00000108679
MLST8	0.297304	up	570.185	0.0883468	3.36519	0.000764899	0.0194702	ENSG00000167965
CYTH4	0.191253	up	1485.11	0.0569559	3.35791	0.000785339	0.019855	ENSG00000100055
TSC2	0.218013	up	549.829	0.0651173	3.34801	0.00081395	0.020459	ENSG00000103197
TMEM101	0.231379	up	446.578	0.0691567	3.34572	0.000820679	0.0205091	ENSG00000091947
NLE1	0.388976	up	121.769	0.116479	3.33946	0.000839404	0.0208567	ENSG00000073536
NDUFA10	0.183044	up	939.282	0.0550333	3.32606	0.000880831	0.0217376	ENSG00000130414
NBEAL2	0.200103	up	2014.58	0.0602375	3.32189	0.000894084	0.0219634	ENSG00000160796
LTBP4	0.209877	up	666.043	0.0634559	3.30745	0.000941494	0.0228202	ENSG00000090006
GAK	0.160357	up	2510.73	0.0484904	3.30699	0.000943057	0.0228202	ENSG00000178950
MPI	0.201553	up	881.322	0.0610098	3.30361	0.000954481	0.0229694	ENSG00000178802
NUDT16L1	0.259781	up	475.25	0.0788835	3.29323	0.000990431	0.0237029	ENSG00000168101
OAS2	0.484146	up	162.227	0.147131	3.29056	0.000999864	0.0238408	ENSG00000111335
HDAC5	0.166983	up	1115.7	0.050773	3.28882	0.00100607	0.023851	ENSG00000108840
LRSAM1	0.249223	up	325.907	0.0757888	3.28839	0.00100763	0.023851	ENSG00000148356
ELL2	0.410104	up	87.7973	0.125133	3.27735	0.00104786	0.0245794	ENSG00000118985
IQCD	1.01275	up	14.2919	0.309511	3.27209	0.00106755	0.0249962	ENSG00000166578
PPP1R16B	0.18568	up	2375.17	0.0567905	3.26957	0.00107713	0.0251298	ENSG00000101445
AC004151.1	0.172715	up	5823.04	0.0528826	3.26601	0.00109074	0.0253537	ENSG00000180448
CYHR1	0.21523	up	608.677	0.0659176	3.26514	0.00109411	0.0253537	ENSG00000187954
FAM110A	0.29738	up	324.106	0.0910803	3.26503	0.00109453	0.0253537	ENSG00000125898
SLC1A4	0.14138	up	2835.69	0.0433762	3.25939	0.00111651	0.0256611	ENSG00000115902
C16orf70	0.254505	up	245.395	0.0781381	3.25711	0.00112552	0.0256959	ENSG00000125149
GTF3C1	0.197668	up	817.277	0.0607482	3.25388	0.00113839	0.0258365	ENSG00000077235
CCDC22	0.282905	up	393.964	0.0869822	3.25245	0.00114416	0.0258579	ENSG00000101997
CCL4	0.492281	up	68.9179	0.151503	3.24932	0.00115682	0.0260158	ENSG00000275302
LRRC37A3	0.57861	up	45.6005	0.178314	3.24489	0.00117497	0.0263253	ENSG00000176809
ASAH1	0.139669	up	2546.05	0.0431158	3.23938	0.00119788	0.0267465	ENSG00000104763
ARHGEF40	0.195479	up	968.803	0.0604466	3.23391	0.00122109	0.0269206	ENSG00000165801
NOTCH1	0.204128	up	4123.43	0.0632848	3.22554	0.00125737	0.0274887	ENSG00000148400
PLA2G6	0.455858	up	69.856	0.141504	3.22152	0.00127511	0.027709	ENSG00000184381
PFKL	0.206779	up	3216.29	0.0642428	3.21871	0.0012877	0.0278353	ENSG00000141959
UBL4A	0.231992	up	441.606	0.0720843	3.21834	0.00128935	0.0278353	ENSG00000102178
KCNK17	0.188983	up	1410.62	0.0587278	3.21795	0.00129112	0.0278353	ENSG00000124780
CCNL2	0.19222	up	658.501	0.0597559	3.21675	0.00129653	0.0278485	ENSG00000221978
ZNF316	0.204012	up	460.223	0.0634461	3.21551	0.00130213	0.0279227	ENSG00000205903
WDR74	0.260859	up	285.526	0.081427	3.2036	0.00135723	0.0287221	ENSG00000133316
CLASRP	0.217355	up	489.922	0.0678677	3.20263	0.0013618	0.0287221	ENSG00000104859
CLCN7	0.255833	up	505.688	0.0798884	3.20238	0.00136295	0.0287221	ENSG00000103249
WNT10B	0.401061	up	92.0575	0.125402	3.19821	0.00138285	0.028984	ENSG00000169884
IFITM10	0.516095	up	60.7766	0.161888	3.18798	0.0014327	0.0298364	ENSG00000244242
NMT2	0.350615	up	142.46	0.110099	3.18454	0.00144983	0.0301448	ENSG00000152465
C19orf48	0.26299	up	412.247	0.0826532	3.18185	0.00146337	0.0303292	ENSG00000167747
CLSTN1	0.130863	up	1799.79	0.0411499	3.18015	0.00147199	0.0304393	ENSG00000171603
SLC44A2	0.251881	up	238.452	0.0792108	3.17988	0.00147336	0.0304393	ENSG00000129353
TNFRSF4	0.44293	up	83.0752	0.139759	3.16924	0.00152836	0.0314257	ENSG00000186827
SMARCD3	0.692401	up	28.4151	0.218682	3.16625	0.0015442	0.0316014	ENSG00000082014
MRPL55	0.30763	up	241.369	0.0972107	3.16457	0.00155312	0.0316841	ENSG00000162910
EVL	0.121948	up	1845.97	0.038616	3.15797	0.00158874	0.0323094	ENSG00000196405
SIGIRR	0.244017	up	433.089	0.0772844	3.15739	0.00159186	0.0323223	ENSG00000185187
IKBKE	0.189267	up	547.171	0.0600212	3.15334	0.00161413	0.0327232	ENSG00000263528
MED16	0.249143	up	725.98	0.0790647	3.15112	0.00162643	0.0328701	ENSG00000175221
MAP2K3	0.213575	up	404.166	0.0677999	3.15008	0.00163224	0.0329362	ENSG00000034152
USP11	0.194186	up	551.123	0.0618465	3.13981	0.00169059	0.0339526	ENSG00000102226
AGT	1.12161	up	13.1976	0.357377	3.13846	0.00169837	0.0340066	ENSG00000135744
EEF2KMT	0.340295	up	116.404	0.10848	3.13695	0.00170713	0.0340811	ENSG00000118894
RRP12	0.256734	up	277.569	0.0818573	3.13636	0.00171059	0.0340937	ENSG00000052749
CD180	0.13516	up	2170.55	0.0432101	3.12798	0.00176015	0.0348676	ENSG00000134061
POLRMT	0.263699	up	555.752	0.0843869	3.12488	0.00177876	0.0351826	ENSG00000099821
ING5	0.233753	up	304.778	0.0749748	3.11775	0.00182238	0.0358815	ENSG00000168395
BICRA	0.234755	up	267.172	0.0753204	3.11675	0.00182854	0.0359485	ENSG00000063169
PHGDH	0.258561	up	296.749	0.0830395	3.11371	0.00184749	0.0362574	ENSG00000092621
VPS37B	0.245621	up	304.227	0.0788931	3.11334	0.00184984	0.0362574	ENSG00000139722
TPGS1	0.329024	up	184.375	0.105786	3.11028	0.00186912	0.0364703	ENSG00000141933
TOM1	0.244104	up	1530.63	0.0786317	3.1044	0.00190665	0.0370913	ENSG00000100284
CTSA	0.180353	up	2547.3	0.0581349	3.10231	0.00192016	0.0372981	ENSG00000064601
RGS6	0.488719	up	57.8155	0.15758	3.10141	0.00192602	0.0373005	ENSG00000182732
NKG7	0.674293	up	33.4598	0.217624	3.09843	0.00194547	0.0376211	ENSG00000105374
PGP	0.204711	up	559.659	0.0661001	3.09699	0.00195498	0.0376927	ENSG00000184207
LINC01963	0.43919	up	68.7216	0.142104	3.09063	0.00199734	0.0382823	ENSG00000260804
ASB2	0.156723	up	1854.82	0.0507587	3.08761	0.00201772	0.0386161	ENSG00000100628
FAM160B2	0.227141	up	297.144	0.0735795	3.08701	0.0020218	0.0386372	ENSG00000158863
ITGA6	0.318147	up	167.179	0.103242	3.08155	0.00205923	0.039237	ENSG00000091409
RPL24P4	0.256438	up	283.793	0.0832524	3.08025	0.00206829	0.039352	ENSG00000181524
CTU1	0.375884	up	135.548	0.122314	3.07311	0.0021184	0.0401191	ENSG00000142544
TARBP2	0.284234	up	317.794	0.092497	3.0729	0.0021199	0.0401191	ENSG00000139546
IFRD2	0.294513	up	283.733	0.0958467	3.07275	0.00212095	0.0401191	ENSG00000214706
BCS1L	0.282383	up	178.045	0.0919777	3.07013	0.00213967	0.0404142	ENSG00000074582
NPL	0.19448	up	432.558	0.0633823	3.06836	0.00215234	0.0405946	ENSG00000135838
CCDC57	0.26408	up	253.98	0.0861548	3.06518	0.00217539	0.0409699	ENSG00000176155
B3GALT6	0.19907	up	753.626	0.0650185	3.06175	0.00220045	0.0412624	ENSG00000176022
COL9A2	0.26584	up	206.523	0.0869399	3.05775	0.00223008	0.0416177	ENSG00000049089
CAD	0.224076	up	555.638	0.0733125	3.05645	0.00223975	0.0416984	ENSG00000084774
DNAAF5	0.260393	up	214.293	0.0852691	3.05378	0.00225977	0.0418474	ENSG00000164818
RBM5	0.193658	up	478.044	0.0634181	3.05367	0.00226063	0.0418474	ENSG00000003756
ABHD4	0.186271	up	437.021	0.0610258	3.05233	0.00227075	0.041975	ENSG00000100439
PMPCA	0.225028	up	432.477	0.0737466	3.05137	0.00227799	0.0419794	ENSG00000165688
CAPS	0.540015	up	51.7784	0.17702	3.05059	0.00228391	0.0419794	ENSG00000105519
ZDHHC8	0.242252	up	351.206	0.0795142	3.04665	0.00231404	0.0424131	ENSG00000099904
IL3RA	0.364224	up	126.226	0.119611	3.04506	0.00232632	0.0425184	ENSG00000185291
LRP5	0.243198	up	252.022	0.0799275	3.04273	0.0023444	0.0426688	ENSG00000162337
NDUFB7	0.264443	up	982.547	0.0869969	3.03968	0.00236831	0.042952	ENSG00000099795
CRTC1	0.215295	up	335.241	0.0709272	3.03544	0.00240189	0.0433319	ENSG00000105662
HDLBP	0.100485	up	3439.51	0.0331437	3.03181	0.00243094	0.0437293	ENSG00000115677
CYTH1	0.158474	up	1243.44	0.0522748	3.03156	0.00243295	0.0437293	ENSG00000108669
GCN1	0.172627	up	692.328	0.0570306	3.02691	0.00247065	0.0442843	ENSG00000089154
SLC25A38	0.205556	up	401.199	0.0679392	3.02559	0.00248152	0.0444179	ENSG00000144659
FKBP9	0.240157	up	229.754	0.079477	3.02172	0.00251344	0.0448041	ENSG00000122642
DENND6B	0.342999	up	115.399	0.113742	3.01558	0.00256487	0.0454713	ENSG00000205593
GSTZ1	0.259641	up	335.757	0.0861966	3.0122	0.00259364	0.0459187	ENSG00000100577
DMAP1	0.249207	up	273.706	0.0827689	3.01088	0.00260491	0.0459643	ENSG00000178028
FAAP100	0.240371	up	502.511	0.0798737	3.00939	0.00261774	0.0460121	ENSG00000185504
C19orf54	0.214977	up	313.064	0.0714736	3.00778	0.00263161	0.0461508	ENSG00000188493
PRMT1	0.18127	up	1903.24	0.0602917	3.00655	0.00264227	0.0462754	ENSG00000126457
TRIM8	0.132328	up	1575.64	0.0441248	2.99894	0.00270916	0.0471293	ENSG00000171206
SUPT5H	0.12364	up	2676.11	0.0413153	2.9926	0.00276615	0.0478644	ENSG00000196235
RTKN	0.371026	up	99.8987	0.124006	2.992	0.00277156	0.0478713	ENSG00000114993
MAEA	0.197657	up	615.652	0.0661577	2.98766	0.00281122	0.0483225	ENSG00000090316
APOC1	0.26399	up	231.164	0.0884465	2.98474	0.00283819	0.0485293	ENSG00000130208
CCDC85B	0.236957	up	1357.95	0.0794246	2.98342	0.00285045	0.0486749	ENSG00000175602
PLXNB2	0.125151	up	1971.11	0.0419567	2.98286	0.00285569	0.0487004	ENSG00000196576
LINC01480	0.254146	up	268.921	0.0853483	2.97775	0.00290371	0.0492939	ENSG00000270164
RHOT2	0.217499	up	665.663	0.0731069	2.97508	0.00292915	0.0495545	ENSG00000140983
YPEL3	0.199835	up	484.8	0.0671776	2.97473	0.00293246	0.0495545	ENSG00000090238
DLL4	0.966204	up	13.3712	0.325213	2.97099	0.00296843	0.0500088	ENSG00000128917
TNNI2	0.466581	up	60.8567	0.157097	2.97002	0.00297784	0.0500088	ENSG00000130598
PRXL2B	0.251061	up	235.347	0.084533	2.96997	0.00297826	0.0500088	ENSG00000157870
ATP5F1D	0.243527	up	1233.33	0.082056	2.96781	0.00299925	0.0500968	ENSG00000099624
HEG1	0.174134	up	621.346	0.0587928	2.96183	0.0030582	0.0510158	ENSG00000173706
UBALD1	0.202118	up	733.072	0.0682682	2.96065	0.00306993	0.0511137	ENSG00000153443
CENPV	0.501535	up	53.2662	0.169961	2.95088	0.0031687	0.0525221	ENSG00000166582
NT5E	1.91105	up	4.49029	0.64782	2.94997	0.00317809	NA	ENSG00000135318
GPN2	0.207083	up	377.736	0.0702115	2.94942	0.00318369	0.0526361	ENSG00000142751
NOL6	0.191051	up	476.742	0.0648031	2.94817	0.00319661	0.0527156	ENSG00000165271
SYMPK	0.169078	up	1734.81	0.0574268	2.94422	0.00323765	0.053218	ENSG00000125755
TMC6	0.161195	up	1630.9	0.0547555	2.9439	0.00324104	0.053218	ENSG00000141524
GATD3A	0.257085	up	487.303	0.0873364	2.94362	0.003244	0.053218	ENSG00000160221
DOT1L	0.183281	up	815.887	0.0622793	2.94289	0.00325165	0.053218	ENSG00000104885
SDSL	0.295639	up	663.916	0.100484	2.94215	0.00325939	0.0532777	ENSG00000139410
CDKN2A	0.203485	up	731.466	0.0692397	2.93885	0.00329438	0.0537819	ENSG00000147889
PRR33	0.445246	up	138.55	0.151672	2.93559	0.00332912	0.054213	ENSG00000283787
OSBPL7	0.407499	up	99.3928	0.138897	2.93382	0.00334817	0.0543189	ENSG00000006025
SPARC	1.51527	up	6.58446	0.51749	2.92811	0.00341027	NA	ENSG00000113140
ZMIZ2	0.173876	up	992.612	0.0594117	2.92663	0.00342657	0.0554524	ENSG00000122515
ITGB5	0.153077	up	1655.52	0.0523457	2.92434	0.00345182	0.0557916	ENSG00000082781
FZD7	0.532148	up	41.153	0.182493	2.91599	0.00354562	0.0570239	ENSG00000155760
KRT10	0.260002	up	356	0.0892108	2.91447	0.00356297	0.0572321	ENSG00000186395
ARFRP1	0.255506	up	465.455	0.0878507	2.90841	0.00363273	0.0579624	ENSG00000101246
GNG7	0.27638	up	191.335	0.095031	2.90832	0.00363379	0.0579624	ENSG00000176533
SLC39A13	0.230738	up	545.13	0.0793407	2.9082	0.00363519	0.0579624	ENSG00000165915
DDX49	0.230486	up	584.092	0.0794184	2.90217	0.00370582	0.0587175	ENSG00000105671
GSDMD	0.243077	up	408.714	0.0838089	2.90038	0.00372712	0.058922	ENSG00000104518
BDH1	0.189517	up	422.191	0.065432	2.89639	0.00377484	0.0593875	ENSG00000161267
INPPL1	0.143833	up	2231.27	0.0498361	2.88613	0.00390013	0.0610628	ENSG00000165458
GADD45GIP1	0.222065	up	605.824	0.0769593	2.88549	0.00390809	0.0610987	ENSG00000179271
CEACAM1	0.392981	up	89.1833	0.136206	2.88519	0.00391182	0.0610987	ENSG00000079385
DHX37	0.199668	up	423.331	0.0692501	2.88328	0.00393554	0.0611751	ENSG00000150990
EHD1	0.124185	up	12836.2	0.04316	2.87731	0.00401077	0.0621215	ENSG00000110047
NDOR1	0.267212	up	225.598	0.0928957	2.87647	0.00402148	0.0621392	ENSG00000188566
H6PD	0.14463	up	1003.73	0.0503102	2.87477	0.00404319	0.0624006	ENSG00000049239
KCNQ3	0.20492	up	545.403	0.0712958	2.87422	0.00405024	0.0624352	ENSG00000184156
MRPS12	0.26587	up	534.924	0.0925532	2.87262	0.00407089	0.0626792	ENSG00000128626
MRPS18A	0.295216	up	189.467	0.102808	2.87154	0.00408478	0.0628186	ENSG00000096080
OXLD1	0.231204	up	332.406	0.0805532	2.87021	0.00410202	0.0629348	ENSG00000204237
SPTAN1	0.129288	up	1152.81	0.0450831	2.86777	0.00413377	0.0631238	ENSG00000197694
IER5L	0.194905	up	408.141	0.0680898	2.86247	0.00420355	0.0639639	ENSG00000188483
RRP1	0.229325	up	301.34	0.0801296	2.86192	0.00421084	0.0639998	ENSG00000160214
GUK1	0.206162	up	1666.56	0.0720532	2.86125	0.00421972	0.0640598	ENSG00000143774
METRNL	0.181449	up	1534.82	0.0634483	2.8598	0.00423911	0.0642792	ENSG00000176845
IMPDH2	0.201147	up	1043.32	0.070372	2.85834	0.00425859	0.0644242	ENSG00000178035
CSNK1G2	0.130867	up	1316.58	0.0459133	2.85031	0.00436761	0.0657672	ENSG00000133275
1	0.237279	up	1016.58	0.0834734	2.84257	0.00447508	0.0670746	ENSG00000261236
USP20	0.203634	up	282.131	0.0717435	2.83837	0.00453447	0.0675883	ENSG00000136878
WDR24	0.298398	up	205.24	0.105156	2.83765	0.00454466	0.0675883	ENSG00000127580
SELENOO	0.249018	up	326.52	0.0877892	2.83655	0.00456041	0.0675883	ENSG00000073169
NAGS	0.363569	up	82.4711	0.128188	2.83623	0.00456496	0.0675883	ENSG00000161653
TYSND1	0.360888	up	109.479	0.127263	2.83577	0.00457157	0.0675883	ENSG00000156521
EIF3B	0.162748	up	2039.05	0.0574019	2.83523	0.00457926	0.0675883	ENSG00000106263
SH2D3C	0.11204	up	1751.75	0.0395218	2.8349	0.00458402	0.0675883	ENSG00000095370
HSD17B8	0.263632	up	201.072	0.0930029	2.83467	0.00458737	0.0675883	ENSG00000204228
AL353152.1	1.05966	up	9.90955	0.374148	2.8322	0.00462283	NA	ENSG00000230631
SPATC1L	0.384533	up	149.459	0.135781	2.83201	0.00462571	0.0678436	ENSG00000160284
WIPI2	0.146452	up	1119.5	0.0517197	2.83165	0.0046308	0.0678436	ENSG00000157954
STK17A	0.138623	up	1017.18	0.048998	2.82916	0.00466705	0.0682209	ENSG00000164543
FSTL3	0.439204	up	56.3857	0.155308	2.82796	0.00468452	0.0683049	ENSG00000070404
STK40	0.140514	up	949.685	0.0496908	2.82776	0.00468745	0.0683049	ENSG00000196182
PWWP2B	0.254682	up	256.453	0.0900672	2.82769	0.00468857	0.0683049	ENSG00000171813
DHX58	0.287197	up	149.884	0.101655	2.8252	0.00472505	0.0686056	ENSG00000108771
GRINA	0.196883	up	1645.49	0.0697611	2.82224	0.00476887	0.0689338	ENSG00000178719
TEPSIN	0.368614	up	115.598	0.130681	2.82073	0.00479145	0.0691833	ENSG00000167302
TOR3A	0.158673	up	904.23	0.0563295	2.81687	0.00484944	0.0697602	ENSG00000186283
ANKS3	0.404215	up	84.1098	0.143591	2.81505	0.00487689	0.0699506	ENSG00000168096
FNDC10	0.21612	up	763.464	0.0768443	2.81244	0.00491675	0.0702895	ENSG00000228594
DDIT4	0.148431	up	1070.56	0.0528068	2.81083	0.00494145	0.0705443	ENSG00000168209
LSP1	0.122819	up	14917.4	0.0437101	2.80986	0.00495629	0.0705443	ENSG00000130592
SIRT7	0.183082	up	460.213	0.0651671	2.80942	0.00496301	0.0705627	ENSG00000187531
ABCB8	0.26043	up	262.199	0.0927584	2.80761	0.00499103	0.0708202	ENSG00000197150
LONP1	0.204333	up	863.193	0.0728038	2.80663	0.00500628	0.0708202	ENSG00000196365
TAF1C	0.228289	up	228.957	0.0813532	2.80614	0.00501382	0.0708202	ENSG00000103168
ANO8	0.33663	up	124.185	0.120096	2.803	0.00506293	0.07131	ENSG00000074855
FPGS	0.210702	up	993.14	0.075183	2.80252	0.00507045	0.07131	ENSG00000136877
ATAD3A	0.252909	up	629.031	0.0903011	2.80072	0.0050988	0.0715539	ENSG00000197785
EEPD1	0.237651	up	211.367	0.0849157	2.79867	0.00513142	0.0718564	ENSG00000122547
AC008760.2	0.235927	up	245.204	0.0843927	2.79558	0.00518064	0.0723864	ENSG00000276980
UQCC2	0.188667	up	601.685	0.0674988	2.79512	0.00518807	0.0723864	ENSG00000137288
ATP13A2	0.375315	up	81.0311	0.134322	2.79415	0.00520365	0.0723864	ENSG00000159363
ARMH1	1.771	up	4.58665	0.633973	2.7935	0.00521415	NA	ENSG00000198520
TMEM138	0.174229	up	420.875	0.0624465	2.79006	0.00526984	0.0728528	ENSG00000149483
OSGIN1	0.703597	up	22.1247	0.252228	2.78953	0.00527842	0.0728939	ENSG00000140961
SF1	0.121464	up	2259.43	0.0436364	2.78356	0.00537663	0.0739358	ENSG00000168066
KCNC4	0.503741	up	44.76	0.181136	2.78101	0.00541899	0.0743369	ENSG00000116396
CD300LB	0.181397	up	650.825	0.0652485	2.78009	0.00543441	0.0743369	ENSG00000178789
ANKRD35	0.356593	up	133.052	0.12829	2.77959	0.00544276	0.0743729	ENSG00000198483
UBE2J2	0.174646	up	915.998	0.0628435	2.77907	0.00545153	0.0744145	ENSG00000160087
NCS1	0.187952	up	592.296	0.0676422	2.77862	0.00545897	0.0744378	ENSG00000107130
GATD1	0.187716	up	343.498	0.0676142	2.77628	0.00549847	0.074898	ENSG00000177225
RAB40C	0.239249	up	262.763	0.0862374	2.77431	0.00553189	0.0752743	ENSG00000197562
QRICH1	0.178624	up	614.835	0.0643979	2.77376	0.00554129	0.0753233	ENSG00000198218
RNF123	0.261244	up	166.218	0.0942479	2.77188	0.00557333	0.0756797	ENSG00000164068
ANKMY1	0.336333	up	132.652	0.121353	2.77152	0.0055795	0.0756843	ENSG00000144504
LRFN4	0.2813	up	203.978	0.10175	2.76462	0.00569885	0.0766938	ENSG00000173621
TBC1D22A	0.164551	up	1097.95	0.0595219	2.76454	0.00570025	0.0766938	ENSG00000054611
FGFRL1	0.281441	up	179.806	0.101878	2.76252	0.00573567	0.0770787	ENSG00000127418
ECI1	0.230538	up	521.967	0.0834979	2.76101	0.0057623	0.0773564	ENSG00000167969
PSAP	0.142687	up	32853.9	0.051687	2.76061	0.00576942	0.0773722	ENSG00000197746
DHX30	0.19533	up	723.382	0.0708224	2.75803	0.00581503	0.077587	ENSG00000132153
GIGYF1	0.193136	up	573.097	0.0700271	2.75802	0.0058153	0.077587	ENSG00000146830
COMMD4	0.218811	up	1001.71	0.0794156	2.75527	0.00586441	0.0781465	ENSG00000140365
TRIM58	0.848371	up	14.8424	0.308103	2.75353	0.00589564	0.0784174	ENSG00000162722
DNAJB12	0.132589	up	1258.76	0.0481785	2.75203	0.00592263	0.0785968	ENSG00000148719
SP110	0.184985	up	734.396	0.067224	2.75178	0.00592727	0.0785968	ENSG00000135899
COX5A	0.158407	up	1585.69	0.0575746	2.75134	0.00593519	0.0786215	ENSG00000178741
IQSEC1	0.307994	up	109.316	0.112069	2.74825	0.00599135	0.0792848	ENSG00000144711
FCMR	0.156131	up	755.528	0.0568968	2.74411	0.00606755	0.0799813	ENSG00000162894
FCSK	0.273202	up	203.85	0.0995614	2.74405	0.00606861	0.0799813	ENSG00000157353
ASCL2	0.284876	up	184.947	0.104024	2.73856	0.00617081	0.0810502	ENSG00000183734
RECQL5	0.281107	up	188.188	0.10274	2.7361	0.00621716	0.081388	ENSG00000108469
APOBEC3B	0.438526	up	59.9135	0.160319	2.73533	0.00623171	0.081388	ENSG00000179750
ENDOG	0.367431	up	123.739	0.134482	2.7322	0.00629125	0.0819187	ENSG00000167136
EPS15L1	0.17755	up	378.046	0.0651107	2.7269	0.00639333	0.0828097	ENSG00000127527
SGTA	0.182275	up	1067.33	0.0668518	2.72656	0.0063999	0.0828097	ENSG00000104969
ATG16L2	0.246059	up	407.378	0.0904076	2.72166	0.00649545	0.0835727	ENSG00000168010
C11orf21	0.286495	up	170.934	0.105356	2.71929	0.00654216	0.0838416	ENSG00000110665
INTS1	0.212447	up	1476.85	0.0781786	2.71746	0.0065786	0.0841426	ENSG00000164880
RNF166	0.141704	up	1548.83	0.0521814	2.7156	0.00661554	0.084532	ENSG00000158717
MAN2C1	0.190153	up	402.138	0.070035	2.71511	0.0066253	0.0845734	ENSG00000140400
CLUH	0.191419	up	908.008	0.0706263	2.71031	0.00672206	0.0853059	ENSG00000132361
PCID2	0.23885	up	201.799	0.0881735	2.70886	0.00675145	0.0854068	ENSG00000126226
PRPF8	0.116792	up	2347.17	0.0431444	2.70701	0.00678917	0.0854068	ENSG00000174231
SRSF6	0.107894	up	1323.96	0.039869	2.70622	0.00680549	0.0855293	ENSG00000124193
P3H1	0.180681	up	449.607	0.0668061	2.70456	0.00683957	0.0856461	ENSG00000117385
PCNX3	0.19831	up	580.232	0.0733343	2.7042	0.00684698	0.0856461	ENSG00000197136
GTPBP6	0.170061	up	935.471	0.0629755	2.70043	0.00692505	0.0864467	ENSG00000178605
SH2B1	0.193797	up	476.391	0.0718819	2.69605	0.00701671	0.0870104	ENSG00000178188
ITGA7	0.441429	up	69.0832	0.163887	2.69349	0.00707085	0.0875233	ENSG00000135424
ITPA	0.188749	up	792.582	0.0701256	2.69159	0.00711129	0.08776	ENSG00000125877
RBM10	0.16444	up	667.556	0.06111	2.69088	0.00712642	0.0878633	ENSG00000182872
TNFRSF14-AS1	0.69628	up	20.5569	0.258832	2.69009	0.00714338	0.0879888	ENSG00000238164
TACO1	0.233602	up	273.666	0.0869296	2.68726	0.00720414	0.0886532	ENSG00000136463
AAAS	0.162329	up	481.801	0.0604158	2.68686	0.00721267	0.0886742	ENSG00000094914
TIMM44	0.18515	up	497.427	0.0689422	2.68558	0.00724037	0.0887629	ENSG00000104980
ZBTB45	0.215054	up	229.203	0.0800974	2.68491	0.00725492	0.0887738	ENSG00000119574
ENAH	1.16557	up	7.87528	0.434422	2.68303	0.0072958	NA	ENSG00000154380
MX1	0.279903	up	709.907	0.104325	2.68298	0.00729688	0.0891001	ENSG00000157601
OAF	0.56467	up	42.0967	0.210642	2.6807	0.00734675	0.0895601	ENSG00000184232
PRPF19	0.112962	up	1832.02	0.0421508	2.67995	0.00736323	0.0896769	ENSG00000110107
RNPS1	0.141175	up	1454.52	0.0527176	2.67794	0.00740759	0.0899775	ENSG00000205937
TUBGCP6	0.266448	up	304.092	0.0995195	2.67735	0.00742077	0.0899775	ENSG00000128159
C2	0.570742	up	39.321	0.213201	2.67702	0.00742804	0.0899775	ENSG00000166278
ADAT2	0.423781	up	63.8567	0.158325	2.67665	0.00743614	0.0899775	ENSG00000189007
PPP1R16A	0.305929	up	127.179	0.114309	2.67633	0.00744331	0.0899775	ENSG00000160972
AL159141.1	0.130174	up	2648.04	0.0486451	2.676	0.00745065	0.0899826	ENSG00000100599
TSEN54	0.18512	up	577.743	0.06925	2.67322	0.00751271	0.0903124	ENSG00000182173
ATRIP	0.328591	up	99.394	0.122966	2.67221	0.00753531	0.0905003	ENSG00000164053
FASTK	0.203333	up	652.292	0.0761021	2.67184	0.00754361	0.0905163	ENSG00000164896
SMIM24	0.38349	up	75.5393	0.143603	2.67049	0.00757398	0.0907969	ENSG00000095932
ZFPM1	0.35803	up	87.5491	0.134187	2.66815	0.00762702	0.0910967	ENSG00000179588
RTP4	0.698901	up	20.5519	0.261999	2.66757	0.00764025	0.0911708	ENSG00000136514
VAT1	0.155274	up	1205.65	0.0582542	2.66545	0.00768863	0.09158	ENSG00000108828
CCAR2	0.147871	up	1155.13	0.0554997	2.66435	0.00771362	0.0917095	ENSG00000158941
TLN1	0.102464	up	8549.46	0.0384946	2.66177	0.00777316	0.0920998	ENSG00000137076
AL118506.1	0.604686	up	26.9361	0.227289	2.66042	0.00780421	0.0921503	ENSG00000268858
SRM	0.160025	up	1158.04	0.060151	2.66039	0.00780506	0.0921503	ENSG00000116649
CAMK2G	0.189854	up	472.725	0.0713803	2.65975	0.00781978	0.0922124	ENSG00000148660
SIPA1	0.133614	up	4331.09	0.0503132	2.65565	0.00791556	0.0929991	ENSG00000213445
STX10	0.16486	up	723.176	0.0620844	2.65542	0.00792096	0.0929991	ENSG00000104915
VAC14	0.151923	up	552.066	0.0572564	2.65338	0.00796903	0.0932111	ENSG00000103043
PTPDC1	0.598395	up	29.0623	0.225719	2.65106	0.00802397	0.0936737	ENSG00000158079
ACADS	0.279147	up	186.943	0.105307	2.6508	0.00803021	0.0936737	ENSG00000122971
GPX1P1	0.201809	up	397.275	0.076149	2.65019	0.00804474	0.0937366	ENSG00000197582
ASB1	0.190071	up	392.756	0.0717257	2.64996	0.00805002	0.0937366	ENSG00000065802
MARC1	0.784178	up	18.5562	0.296083	2.6485	0.00808488	0.0939741	ENSG00000186205
ADAMTS10	0.345553	up	151.017	0.130506	2.64778	0.00810212	0.0940903	ENSG00000142303
MRM1	0.283103	up	135.296	0.106943	2.64725	0.00811497	0.0940961	ENSG00000278619
B4GALT7	0.219721	up	302.181	0.0830061	2.64705	0.00811966	0.0940961	ENSG00000027847
FAHD2A	0.268935	up	148.357	0.101703	2.64433	0.00818522	0.0944645	ENSG00000115042
MAP3K11	0.114143	up	2377.82	0.0432155	2.64125	0.00826003	0.0950547	ENSG00000173327
TSR3	0.181897	up	489.932	0.0688902	2.64038	0.0082812	0.0951496	ENSG00000007520
GRAMD1A	0.122302	up	1737.61	0.0463603	2.63807	0.00833788	0.0955871	ENSG00000089351
PLA2G15	0.215802	up	513.509	0.0818698	2.63591	0.00839116	0.0958182	ENSG00000103066
PCSK4	0.618448	up	29.223	0.234786	2.63409	0.00843629	0.0959979	ENSG00000115257
PINK1	0.315333	up	95.0697	0.119728	2.63374	0.00844494	0.0960122	ENSG00000158828
CCNF	0.215956	up	295.191	0.0820317	2.6326	0.00847346	0.0961643	ENSG00000162063
KLHDC8B	0.302119	up	128.909	0.114822	2.6312	0.00850839	0.0963963	ENSG00000185909
CD99	0.179084	up	956.895	0.0682364	2.62446	0.00867864	0.0979835	ENSG00000002586
EVI5L	0.197935	up	267.595	0.0754475	2.62348	0.00870361	0.0981801	ENSG00000142459
OASL	0.437614	up	78.9829	0.166852	2.62276	0.008722	0.0982549	ENSG00000135114
PCED1A	0.237041	up	218.363	0.0903931	2.62234	0.00873293	0.0982549	ENSG00000132635
AHCY	0.121702	up	1323.35	0.0464302	2.62119	0.00876231	0.0985002	ENSG00000101444
PTPRU	1.86888	up	3.3512	0.713741	2.61843	0.00883366	NA	ENSG00000060656
EEF1A1P11	1.0803	up	15.2572	0.412634	2.61805	0.0088434	0.09924	ENSG00000228502
TMEM144	0.239204	up	267.738	0.0915398	2.61312	0.00897208	0.100251	ENSG00000164124
PUF60	0.169069	up	1082.99	0.0648205	2.60826	0.0091004	0.101422	ENSG00000179950
MCAT	0.280725	up	153.865	0.107699	2.60657	0.00914551	0.101752	ENSG00000100294
PGGHG	0.29927	up	173.627	0.114845	2.60587	0.00916421	0.101872	ENSG00000142102
SPIB	0.542076	up	34.5457	0.208126	2.60455	0.0091994	0.101935	ENSG00000269404
RPS5	0.188578	up	4303.94	0.0724351	2.60341	0.00923023	0.102082	ENSG00000083845
ENGASE	0.232718	up	295.084	0.0894747	2.60093	0.00929706	0.102647	ENSG00000167280
ARRDC1	0.182911	up	464.212	0.0703623	2.59957	0.00933418	0.102882	ENSG00000197070
YDJC	0.180023	up	708.179	0.0693441	2.59609	0.00942921	0.103665	ENSG00000161179
DTYMK	0.222015	up	593.313	0.0856123	2.59326	0.00950698	0.104344	ENSG00000168393
SSBP4	0.158509	up	1081.36	0.0611517	2.59206	0.00954028	0.104533	ENSG00000130511
ZNF692	0.279383	up	122.654	0.10797	2.58761	0.0096645	0.105716	ENSG00000171163
ACAP3	0.21033	up	320.094	0.0814628	2.58192	0.00982535	0.107158	ENSG00000131584
PML	0.143386	up	752.624	0.0555452	2.58142	0.00983936	0.107177	ENSG00000140464
VEGFB	0.167035	up	1177.11	0.0647393	2.58013	0.00987644	0.107401	ENSG00000173511
GPA33	0.184002	up	478.449	0.0713426	2.57913	0.009905	0.107563	ENSG00000143167
RPS6KA4	0.113564	up	1794.64	0.044038	2.57878	0.00991508	0.107563	ENSG00000162302
MZF1	0.26787	up	149.265	0.103876	2.57874	0.00991614	0.107563	ENSG00000099326
USP5	0.157792	up	1265.3	0.0612914	2.57446	0.0100398	0.108723	ENSG00000111667
SDF2L1	0.19876	up	1546.88	0.0772399	2.57328	0.010074	0.109002	ENSG00000128228
NCLN	0.161816	up	816.09	0.0628977	2.57269	0.0100912	0.109097	ENSG00000125912
EIF4G1	0.119285	up	2749.89	0.0463899	2.57136	0.01013	0.109312	ENSG00000114867
AC005829.2	0.62407	up	22.4447	0.242719	2.57116	0.0101358	0.109312	ENSG00000262539
RBM19	0.213402	up	326.784	0.0830348	2.57003	0.0101689	0.109511	ENSG00000122965
CENPM	0.237833	up	345.349	0.092544	2.56994	0.0101716	0.109511	ENSG00000100162
C1orf122	0.20013	up	475.715	0.0779265	2.56819	0.0102232	0.109794	ENSG00000197982
ODC1	0.143236	up	564.893	0.0558296	2.56559	0.0103	0.110436	ENSG00000115758
MLLT3	0.597173	up	26.8832	0.233057	2.56234	0.0103969	0.111063	ENSG00000171843
TOMM40	0.150888	up	1539.06	0.0588984	2.56183	0.0104121	0.111063	ENSG00000130204
IDUA	0.2105	up	244.072	0.0821815	2.5614	0.0104251	0.111063	ENSG00000127415
FIZ1	0.225398	up	237.84	0.088	2.56134	0.0104269	0.111063	ENSG00000179943
SLC38A1	0.190385	up	789.232	0.0743553	2.56048	0.0104529	0.111158	ENSG00000111371
SELENOM	0.381625	up	83.7561	0.149122	2.55915	0.0104929	0.111402	ENSG00000198832
TESC	0.24644	up	551.787	0.0963344	2.55817	0.0105225	0.111523	ENSG00000088992
H1-2	0.337766	up	165.832	0.132047	2.55793	0.0105298	0.111523	ENSG00000187837
AC138696.2	1.4692	up	6.21243	0.574978	2.55523	0.0106117	NA	ENSG00000272172
PNKD	0.190346	up	512.372	0.0745287	2.554	0.0106494	0.112511	ENSG00000127838
MRAS	0.296883	up	100.675	0.11631	2.55252	0.0106948	0.112807	ENSG00000158186
APOL1	0.191559	up	289.483	0.0751022	2.55064	0.0107524	0.113323	ENSG00000100342
MAGED1	0.166964	up	375.218	0.0654846	2.54967	0.0107825	0.113456	ENSG00000179222
DHX34	0.193175	up	347.35	0.0757927	2.54872	0.0108118	0.113673	ENSG00000134815
ALDH16A1	0.189154	up	1237.03	0.0742417	2.54781	0.0108401	0.113786	ENSG00000161618
PLAU	0.302926	up	112.996	0.11912	2.54304	0.0109894	0.114479	ENSG00000122861
NAXD	0.195805	up	390.268	0.0770292	2.54196	0.0110232	0.114479	ENSG00000213995
AMH	0.606039	up	25.7248	0.238422	2.54187	0.011026	0.114479	ENSG00000104899
KIT	0.1757	up	430.625	0.0691236	2.54183	0.0110273	0.114479	ENSG00000157404
TMEM201	0.227493	up	210.925	0.0895063	2.54164	0.0110335	0.114479	ENSG00000188807
SLC27A1	0.231724	up	368.451	0.0911724	2.5416	0.0110347	0.114479	ENSG00000130304
HDAC11	0.575784	up	31.8181	0.226556	2.54147	0.0110389	0.114479	ENSG00000163517
SLC29A4	0.33096	up	102.977	0.130237	2.54121	0.0110471	0.114479	ENSG00000164638
MFSD2A	0.307314	up	101.238	0.121009	2.53961	0.0110977	0.114912	ENSG00000168389
MTHFSD	0.257942	up	153.213	0.101631	2.53803	0.011148	0.115341	ENSG00000103248
E4F1	0.183201	up	349.366	0.0722636	2.53517	0.0112392	0.116073	ENSG00000167967
IL17RC	0.247149	up	191.895	0.097503	2.53478	0.0112517	0.116073	ENSG00000163702
SARS1	0.140387	up	1105.3	0.055386	2.5347	0.0112545	0.116073	ENSG00000031698
TRAF3IP3	0.195651	up	297.865	0.0772116	2.53397	0.0112779	0.116183	ENSG00000009790
SHROOM1	0.51616	up	35.525	0.203823	2.53239	0.0113287	0.116561	ENSG00000164403
HEATR3	0.191211	up	261.232	0.0755392	2.53128	0.0113646	0.116745	ENSG00000155393
NAPSB	0.154066	up	4924.03	0.0608876	2.53033	0.0113954	0.116877	ENSG00000131401
TADA3	0.148709	up	2330.88	0.0587993	2.5291	0.0114356	0.117197	ENSG00000171148
GTF2IP12	0.396511	up	62.0332	0.156851	2.52794	0.0114733	0.117395	ENSG00000283050
NDUFS8	0.205586	up	1142.08	0.0813339	2.52768	0.0114821	0.117395	ENSG00000110717
FBXO6	0.24309	up	250.471	0.0961879	2.52724	0.0114962	0.117448	ENSG00000116663
PNPLA2	0.213805	up	378.448	0.0847544	2.52264	0.0116478	0.118749	ENSG00000177666
SLC43A2	0.128494	up	2215.3	0.0509537	2.52178	0.0116763	0.118914	ENSG00000167703
SETD1A	0.156154	up	512.806	0.0619924	2.51892	0.0117715	0.119322	ENSG00000099381
NELFA	0.175046	up	410.105	0.069516	2.51807	0.0117999	0.119517	ENSG00000185049
NAB2	0.220675	up	232.82	0.0877497	2.51482	0.0119094	0.120162	ENSG00000166886
STUB1	0.209955	up	431.03	0.0834922	2.51467	0.0119145	0.120162	ENSG00000103266
PLCXD1	0.21104	up	268.559	0.0841149	2.50895	0.012109	0.121698	ENSG00000182378
GOLGA8B	0.613737	up	26.1694	0.244777	2.50733	0.0121646	0.122069	ENSG00000215252
DRG2	0.183563	up	320.352	0.073282	2.50488	0.0122493	0.122717	ENSG00000108591
SNAPC2	0.20778	up	315.225	0.0830458	2.50199	0.0123497	0.12326	ENSG00000104976
HHLA3	0.31477	up	98.0182	0.125851	2.50113	0.0123799	0.123358	ENSG00000197568
MVB12A	0.217458	up	449.677	0.0869552	2.50081	0.0123911	0.123358	ENSG00000141971
MIR503HG	0.262442	up	300.376	0.104951	2.50062	0.0123975	0.123358	ENSG00000223749
AC018695.7	0.674672	up	20.4324	0.270022	2.49858	0.0124692	0.12379	ENSG00000279907
ZFYVE27	0.253542	up	165.47	0.101475	2.49857	0.0124695	0.12379	ENSG00000155256
TUBBP1	0.706478	up	16.9397	0.283055	2.49591	0.0125636	0.124492	ENSG00000127589
PFN1P1	0.203094	up	303.787	0.0813934	2.49521	0.0125881	0.124492	ENSG00000233328
NCKIPSD	0.163168	up	503.198	0.065484	2.49172	0.0127126	0.125532	ENSG00000213672
CITED2	0.147345	up	822.92	0.0592914	2.4851	0.0129514	0.127406	ENSG00000164442
ENTR1	0.193366	up	306.886	0.0779079	2.48199	0.0130652	0.12832	ENSG00000165689
HGH1	0.19573	up	392.788	0.0788707	2.48166	0.0130773	0.12832	ENSG00000235173
CCDC106	0.189276	up	912.643	0.0762753	2.48148	0.0130838	0.12832	ENSG00000173581
NINJ1	0.141332	up	2315.46	0.0569709	2.48077	0.0131098	0.128383	ENSG00000131669
WHRN	0.685346	up	20.4077	0.276387	2.47966	0.0131507	0.128685	ENSG00000095397
TSPAN10	0.640032	up	21.5072	0.25824	2.47844	0.0131959	0.128947	ENSG00000182612
DDIT3	0.315395	up	90.3208	0.127258	2.4784	0.0131974	0.128947	ENSG00000175197
AL133343.2	1.01734	up	9.74172	0.41099	2.47535	0.0133106	NA	ENSG00000233293
CERCAM	0.31186	up	94.6787	0.126034	2.47441	0.0133458	0.129544	ENSG00000167123
CDPF1	0.317916	up	88.5663	0.128499	2.47408	0.0133581	0.129544	ENSG00000205643
KCNN4	0.647432	up	20.684	0.261789	2.4731	0.0133946	0.12966	ENSG00000104783
ZNF296	0.186906	up	496.718	0.0756019	2.47223	0.0134271	0.129729	ENSG00000170684
PCNX2	0.180851	up	513.417	0.0731771	2.47142	0.0134579	0.129833	ENSG00000135749
FAM234A	0.244399	up	223.704	0.0989019	2.47112	0.0134689	0.129843	ENSG00000167930
FANCA	0.277714	up	143.106	0.112435	2.46999	0.0135118	0.129967	ENSG00000187741
NPRL3	0.174069	up	552.389	0.0704954	2.46922	0.0135407	0.130045	ENSG00000103148
FRAT1	0.34772	up	88.1595	0.140828	2.46911	0.0135449	0.130045	ENSG00000165879
TMUB1	0.16476	up	848.915	0.0667393	2.46872	0.0135599	0.130045	ENSG00000164897
CCDC69	0.119438	up	1968.6	0.0484112	2.46715	0.0136192	0.130517	ENSG00000198624
CHST13	0.667202	up	18.9568	0.27061	2.46555	0.0136803	0.130813	ENSG00000180767
CTC1	0.242958	up	199.268	0.0985752	2.4647	0.013713	0.130837	ENSG00000178971
TBC1D25	0.203931	up	220.181	0.082823	2.46225	0.013807	0.131541	ENSG00000068354
IL4I1	0.224412	up	401.993	0.0911621	2.46168	0.0138287	0.131652	ENSG00000104951
TMEM198B	0.475034	up	45.2202	0.193006	2.46123	0.013846	0.131694	ENSG00000182796
AC103810.3	0.54589	up	28.2667	0.221812	2.46104	0.0138534	0.131694	ENSG00000265982
EP400P1	0.342151	up	94.2017	0.139067	2.46034	0.0138806	0.131855	ENSG00000185684
IKBKGP1	2.03516	up	35.1046	0.827564	2.45922	0.0139241	0.132064	ENSG00000275882
NUDT8	0.320752	up	96.2072	0.130436	2.45907	0.0139298	0.132064	ENSG00000167799
PPP1R14B	0.155442	up	2187.6	0.0632139	2.45899	0.013933	0.132064	ENSG00000173457
TBRG4	0.152971	up	661.397	0.0624106	2.45105	0.014244	0.134423	ENSG00000136270
HMGCL	0.197578	up	504.564	0.0806234	2.45064	0.0142604	0.134453	ENSG00000117305
AC083899.1	0.890531	up	19.0724	0.363856	2.44748	0.0143859	0.135171	ENSG00000204745
MRPL38	0.682871	up	18.5748	0.279033	2.44728	0.0143941	0.135171	ENSG00000204316
CTLA4	0.536165	up	34.1476	0.219091	2.44723	0.014396	0.135171	ENSG00000163599
SEPTIN9	0.128412	up	2964.99	0.0525263	2.44472	0.0144963	0.136014	ENSG00000184640
PYCR3	0.365222	up	88.1367	0.149453	2.44372	0.0145366	0.136294	ENSG00000104524
RANBP3	0.128265	up	808.714	0.0525007	2.44311	0.0145615	0.136429	ENSG00000031823
SCYL1	0.140056	up	886.655	0.0573582	2.44178	0.0146152	0.136833	ENSG00000142186
TNFRSF14	0.139146	up	1224.73	0.0570228	2.44019	0.0146797	0.137239	ENSG00000157873
SCCPDH	0.169146	up	297.785	0.0693489	2.43905	0.0147258	0.137473	ENSG00000143653
PRKAR1B	0.222704	up	199.61	0.0913488	2.43795	0.0147708	0.137794	ENSG00000188191
ADGRE5	0.170876	up	554.341	0.07011	2.43725	0.0147994	0.137802	ENSG00000123146
ADAR	0.112631	up	2022.89	0.0462942	2.43295	0.0149765	0.139169	ENSG00000160710
TYK2	0.102076	up	2437.47	0.041958	2.4328	0.0149825	0.139169	ENSG00000105397
CPSF1	0.177118	up	814.636	0.0728594	2.43095	0.0150593	0.139782	ENSG00000071894
ITGAL	0.1101	up	1347.17	0.0453155	2.42963	0.0151143	0.140093	ENSG00000005844
FBRSL1	0.139817	up	625.401	0.0575702	2.42863	0.0151562	0.140338	ENSG00000112787
CDK9	0.110365	up	1553.62	0.0454473	2.42842	0.015165	0.140338	ENSG00000136807
MED29	0.124467	up	692.612	0.051264	2.42797	0.0151837	0.140338	ENSG00000063322
MAPK8IP3	0.236411	up	531.369	0.0974906	2.42496	0.0153099	0.141301	ENSG00000138834
POLR3E	0.2072	up	280.475	0.0854836	2.42386	0.0153566	0.141631	ENSG00000058600
GOLGA2P5	0.579836	up	24.0652	0.239258	2.42347	0.015373	0.141682	ENSG00000238105
PRKCB	0.118613	up	1410.94	0.0489707	2.42213	0.0154299	0.142106	ENSG00000166501
MARC2	0.290325	up	109.855	0.119926	2.42088	0.0154831	0.14225	ENSG00000117791
PI4KA	0.124231	up	1143.76	0.05133	2.42025	0.0155099	0.14225	ENSG00000241973
SLC66A1	0.142549	up	2230.02	0.0588995	2.42022	0.0155113	0.14225	ENSG00000040487
CNTROB	0.202772	up	246.252	0.083799	2.41974	0.0155314	0.142296	ENSG00000170037
RNH1	0.144941	up	1803.19	0.0599159	2.41908	0.01556	0.142296	ENSG00000023191
LAGE3	0.173639	up	858.229	0.0718021	2.4183	0.0155933	0.1425	ENSG00000196976
ALDH3B1	0.174659	up	484.065	0.0722342	2.41796	0.0156079	0.142533	ENSG00000006534
UBE2S	0.198242	up	680.876	0.0820337	2.4166	0.0156663	0.142866	ENSG00000108106
FAM193B	0.204381	up	256.944	0.0845857	2.41626	0.0156807	0.142897	ENSG00000146067
THAP11	0.162688	up	499.707	0.0673812	2.41444	0.0157596	0.143437	ENSG00000168286
MKS1	0.308867	up	80.0413	0.127928	2.41438	0.0157621	0.143437	ENSG00000011143
LINC02356	1.44642	up	4.20772	0.599932	2.41097	0.0159102	NA	ENSG00000257595
RAMP1	0.293054	up	163.608	0.121554	2.41089	0.0159137	0.144413	ENSG00000132329
CDK2AP2	0.151272	up	3073.65	0.0627586	2.41038	0.015936	0.144413	ENSG00000167797
ITGAD	1.18121	up	7.87004	0.49013	2.40998	0.0159532	NA	ENSG00000156886
RASSF1	0.139885	up	558.688	0.058053	2.40961	0.0159696	0.144617	ENSG00000068028
RNF144A	1.38696	up	4.39317	0.576214	2.40702	0.0160831	NA	ENSG00000151692
SOX12	0.131112	up	649.291	0.0545028	2.40561	0.0161457	0.145823	ENSG00000177732
PLXNA3	0.314903	up	124.168	0.130919	2.40533	0.0161581	0.145823	ENSG00000130827
CSK	0.115657	up	4967.84	0.0480875	2.40513	0.0161667	0.145823	ENSG00000103653
WDR18	0.164305	up	782.489	0.0683164	2.40505	0.0161701	0.145823	ENSG00000065268
MRPL10	0.15889	up	430.425	0.066101	2.40375	0.0162279	0.146242	ENSG00000159111
BHLHE41	0.157064	up	1331.19	0.0654123	2.40114	0.0163443	0.147087	ENSG00000123095
BMF	0.0914491	up	1807.63	0.0381236	2.39875	0.0164511	0.147844	ENSG00000104081
NFKB2	0.149453	up	628.305	0.0623156	2.39832	0.0164706	0.147917	ENSG00000077150
FBXO4	0.3552	up	77.6412	0.148259	2.39581	0.0165837	0.148624	ENSG00000151876
STK11	0.140032	up	1123.03	0.0585629	2.39113	0.0167965	0.150014	ENSG00000118046
ECH1	0.158745	up	1210.44	0.0664333	2.38954	0.0168693	0.150365	ENSG00000104823
FARSA	0.145903	up	1496.16	0.0611171	2.38727	0.0169741	0.150666	ENSG00000179115
GSTK1	0.173913	up	881.387	0.0728577	2.38702	0.0169854	0.150666	ENSG00000197448
RHBDD3	0.269575	up	167.301	0.113091	2.3837	0.0171398	0.151488	ENSG00000100263
PDRG1	0.232802	up	195.6	0.0976715	2.38352	0.0171481	0.151488	ENSG00000088356
ANKRD28	0.416868	up	53.9122	0.175179	2.37967	0.0173281	0.152767	ENSG00000206560
SLC9A3R2	0.318232	up	77.9128	0.133911	2.37644	0.0174805	0.15399	ENSG00000065054
SEMA6B	0.166291	up	2035.63	0.0699808	2.37623	0.0174906	0.15399	ENSG00000167680
GPKOW	0.185682	up	250.189	0.0782036	2.37434	0.0175802	0.154466	ENSG00000068394
ABCG1	0.289724	up	99.4186	0.122118	2.37249	0.0176684	0.155136	ENSG00000160179
POLD2	0.170109	up	994.293	0.0717467	2.37097	0.0177415	0.155567	ENSG00000106628
FIS1	0.183419	up	896.674	0.0773866	2.37017	0.0177799	0.155799	ENSG00000214253
SARDH	1.49353	up	4.30015	0.630157	2.37009	0.017784	NA	ENSG00000123453
AGAP3	0.121307	up	869.479	0.0512959	2.36484	0.0180379	0.157423	ENSG00000133612
HPCAL1	0.134847	up	1151.01	0.0570673	2.36294	0.0181306	0.1581	ENSG00000115756
CA13	0.427058	up	45.593	0.180837	2.36156	0.0181983	0.15826	ENSG00000185015
SERHL2	0.340908	up	67.5964	0.144388	2.36106	0.0182226	0.158277	ENSG00000183569
RBM38	0.142749	up	2363.93	0.0604988	2.35954	0.0182977	0.158277	ENSG00000132819
LIMD1	0.161602	up	439.648	0.0684938	2.35937	0.0183062	0.158277	ENSG00000144791
NR2F6	0.205383	up	236.657	0.0870501	2.35936	0.0183063	0.158277	ENSG00000160113
NEURL4	0.230496	up	189.812	0.0977456	2.35812	0.0183677	0.158596	ENSG00000215041
KIAA0513	0.163833	up	380.418	0.0694973	2.3574	0.0184035	0.158708	ENSG00000135709
SCAMP3	0.159386	up	459.529	0.0676527	2.35594	0.0184759	0.159108	ENSG00000116521
DTX2	0.175828	up	480.769	0.0746437	2.35556	0.0184949	0.159151	ENSG00000091073
GADD45B	0.259987	up	185.602	0.110382	2.35533	0.018506	0.159151	ENSG00000099860
NEIL2	0.265995	up	125.395	0.112956	2.35486	0.0185299	0.159151	ENSG00000154328
IFI27L2	0.184528	up	526.16	0.078395	2.35382	0.0185815	0.159313	ENSG00000119632
DCXR	0.173488	up	1363.02	0.0738677	2.34863	0.0188425	0.160668	ENSG00000169738
TTYH3	0.124322	up	5883.32	0.0529405	2.34833	0.0188576	0.160691	ENSG00000136295
BIRC7	2.53527	up	1.64392	1.08006	2.34734	0.0189081	NA	ENSG00000101197
LRRC20	0.251703	up	138.207	0.107251	2.34686	0.0189326	0.161225	ENSG00000172731
ASPSCR1	0.179392	up	547.843	0.0764539	2.34641	0.0189553	0.161239	ENSG00000169696
VPS52	0.178086	up	272.373	0.0758998	2.34633	0.0189591	0.161239	ENSG00000223501
LCT-AS1	0.523869	up	29.9204	0.223378	2.34521	0.0190164	0.161475	ENSG00000226806
ATG2A	0.173795	up	447.489	0.0741112	2.34506	0.0190241	0.161475	ENSG00000110046
IRF8	0.111815	up	2094.89	0.0476978	2.34425	0.0190656	0.161503	ENSG00000140968
NDUFV1	0.161621	up	1526.46	0.0689454	2.34419	0.0190686	0.161503	ENSG00000167792
CUEDC1	0.184255	up	264.015	0.078628	2.34338	0.0191099	0.161658	ENSG00000180891
TMEM259	0.141226	up	993.823	0.0602961	2.3422	0.0191703	0.161765	ENSG00000182087
ALDH1B1	0.204573	up	212.065	0.0873557	2.34184	0.0191888	0.161775	ENSG00000137124
POLG2	0.2384	up	148.114	0.101807	2.3417	0.0191964	0.161775	ENSG00000256525
SBF1	0.145756	up	898.419	0.0622819	2.34026	0.0192702	0.162082	ENSG00000100241
BACH2	0.62432	up	20.2692	0.266884	2.3393	0.0193201	0.162186	ENSG00000112182
AL441992.1	1.22643	up	5.87473	0.52439	2.33877	0.0193474	NA	ENSG00000203286
BAP1	0.151969	up	596.001	0.0649857	2.33849	0.0193617	0.162431	ENSG00000163930
FAM207A	0.151359	up	823.477	0.0647626	2.33713	0.0194325	0.162815	ENSG00000160256
JAG2	0.141868	up	820.985	0.0607815	2.33406	0.0195925	0.163944	ENSG00000184916
HLA-B	0.137294	up	4089.94	0.0588531	2.33283	0.019657	0.164378	ENSG00000234745
MRPL52	0.160952	up	656.024	0.069004	2.3325	0.0196743	0.16439	ENSG00000172590
PRR22	0.471327	up	32.8939	0.2021	2.33215	0.0196929	0.16439	ENSG00000212123
DDX31	0.245189	up	129.038	0.105148	2.33184	0.019709	0.16439	ENSG00000125485
ARID3A	0.144309	up	592.537	0.0619728	2.32859	0.019881	0.165505	ENSG00000116017
RBCK1	0.142554	up	972.342	0.0612357	2.32796	0.0199141	0.165657	ENSG00000125826
HDHD5	0.211533	up	411.716	0.0908741	2.32776	0.0199248	0.165657	ENSG00000069998
P2RY2	1.64653	up	3.13699	0.707721	2.32652	0.0199909	NA	ENSG00000175591
ID1	0.579456	up	24.5816	0.249121	2.326	0.0200183	0.166222	ENSG00000125968
MAP2K2	0.160794	up	2216.65	0.0691472	2.32539	0.0200513	0.166284	ENSG00000126934
CARS2	0.143721	up	470.656	0.0618168	2.32495	0.0200747	0.166372	ENSG00000134905
SLC2A6	0.16812	up	453.164	0.0724496	2.32051	0.0203134	0.167708	ENSG00000160326
EHMT1	0.134413	up	660.967	0.0579935	2.31773	0.020464	0.16863	ENSG00000181090
AL358473.1	0.29561	up	98.9029	0.127569	2.31727	0.0204893	0.168731	ENSG00000229191
CASP4	0.165884	up	300.083	0.0716086	2.31654	0.0205289	0.168943	ENSG00000196954
C4orf48	0.567865	up	173.072	0.245159	2.31632	0.020541	0.168943	ENSG00000243449
WDR5	0.140284	up	692.035	0.0606065	2.31467	0.0206309	0.169172	ENSG00000196363
HMG20B	0.162062	up	1031.78	0.070135	2.31071	0.0208486	0.170623	ENSG00000064961
SLC11A1	0.331693	up	134.741	0.143644	2.30914	0.020936	0.171001	ENSG00000018280
PTPN6	0.0844027	up	6535.42	0.0365623	2.30846	0.0209735	0.1712	ENSG00000111679
FERMT3	0.130585	up	1791.94	0.0566106	2.30673	0.0210701	0.171665	ENSG00000149781
POLR2E	0.149682	up	2937.71	0.0648981	2.30642	0.0210871	0.171696	ENSG00000099817
FAM20A	0.390904	up	47.1852	0.169502	2.30619	0.0211003	0.171696	ENSG00000108950
LYL1	0.165497	up	398.091	0.0718201	2.30433	0.0212041	0.172433	ENSG00000104903
AL354760.1	2.90388	up	1.06379	1.26029	2.30414	0.0212149	NA	ENSG00000273483
NDUFS6	0.162144	up	1114.02	0.0704687	2.30093	0.0213955	0.173278	ENSG00000145494
AC007969.1	0.216143	up	223.505	0.0939491	2.30064	0.021412	0.173278	ENSG00000233762
ZBED1	0.153656	up	408.922	0.0668117	2.29983	0.0214576	0.173409	ENSG00000214717
AZIN2	0.723632	up	15.0227	0.314693	2.29948	0.0214776	0.173463	ENSG00000142920
EMG1	0.14946	up	486.473	0.0650354	2.29814	0.021554	0.173864	ENSG00000126749
CHCHD6	0.247444	up	154.29	0.107763	2.2962	0.0216645	0.17443	ENSG00000159685
MED24	0.131954	up	607.976	0.0575239	2.29391	0.0217958	0.175177	ENSG00000008838
AHNAK2	0.323826	up	86.7956	0.14117	2.29388	0.0217977	0.175177	ENSG00000185567
PIEZO1	0.178459	up	555.462	0.0778789	2.2915	0.0219347	0.17606	ENSG00000103335
AC092653.1	2.4137	up	1.51379	1.05346	2.29122	0.0219505	NA	ENSG00000273245
CES1	0.871717	up	10.6137	0.380478	2.29111	0.021957	NA	ENSG00000198848
TP73	1.61648	up	3.62009	0.705626	2.29085	0.021972	NA	ENSG00000078900
ANAPC2	0.179557	up	511.741	0.0783974	2.29035	0.0220012	0.176267	ENSG00000176248
NCBP2AS2	0.231495	up	215.859	0.101085	2.2901	0.0220157	0.176274	ENSG00000270170
CEBPA-DT	0.249309	up	121.706	0.109004	2.28715	0.0221872	0.177102	ENSG00000267296
SMOX	0.14935	up	1774.04	0.0653174	2.28653	0.0222235	0.177283	ENSG00000088826
SRRM2	0.14719	up	3579.8	0.0643927	2.28582	0.022265	0.177505	ENSG00000167978
AC012442.3	3.08939	up	0.812105	1.35163	2.28567	0.0222737	NA	ENSG00000243389
ERI3	0.206187	up	258.083	0.0902121	2.28558	0.022279	0.177508	ENSG00000117419
HRAS	0.180965	up	586.695	0.0791931	2.2851	0.0223067	0.177609	ENSG00000174775
APBA2	1.11746	up	5.9851	0.489165	2.28442	0.0223467	NA	ENSG00000034053
QTRT1	0.213721	up	384.712	0.0935624	2.28426	0.0223561	0.177773	ENSG00000213339
SLC26A11	0.261368	up	101.937	0.114439	2.28391	0.0223766	0.177773	ENSG00000181045
PC	0.143274	up	861.356	0.062751	2.28322	0.0224173	0.177847	ENSG00000173599
CWF19L1	0.199363	up	212	0.0873512	2.28231	0.0224709	0.178163	ENSG00000095485
RASL10A	0.511176	up	26.451	0.224066	2.28136	0.0225269	0.178191	ENSG00000100276
PPP1R14BP3	0.22798	up	207.653	0.0999349	2.28128	0.0225319	0.178191	ENSG00000179967
RAB26	0.997596	up	7.90111	0.437565	2.27988	0.0226148	NA	ENSG00000167964
RGS3	0.200667	up	180.904	0.0881517	2.27639	0.0228229	0.179477	ENSG00000138835
LRP3	0.392134	up	68.887	0.172295	2.27594	0.0228494	0.179477	ENSG00000130881
KCNAB3	0.67732	up	18.5026	0.297618	2.27581	0.0228576	0.179477	ENSG00000170049
ARHGAP17	0.107398	up	1464.48	0.0472163	2.2746	0.0229299	0.179827	ENSG00000140750
GLI4	0.325023	up	83.5636	0.142957	2.27357	0.0229916	0.180186	ENSG00000250571
EIF3K	0.131118	up	1965.17	0.0576756	2.27338	0.0230033	0.180186	ENSG00000178982
EPHB3	0.188553	up	668.241	0.0829822	2.27221	0.0230738	0.180629	ENSG00000182580
AC110079.1	0.321013	up	98.3279	0.141567	2.26757	0.0233556	0.181523	ENSG00000260404
DGKD	0.174748	up	477.986	0.0771399	2.26534	0.0234919	0.182473	ENSG00000077044
MAPK12	0.259956	up	156.647	0.114953	2.26141	0.0237342	0.183505	ENSG00000188130
FDPSP4	3.07373	up	0.925122	1.35928	2.2613	0.0237408	NA	ENSG00000254793
IGDCC4	2.49932	up	1.64535	1.10581	2.26017	0.0238104	NA	ENSG00000103742
TMEM45A	0.364858	up	63.8289	0.161451	2.25986	0.0238298	0.183974	ENSG00000181458
KLHL3	1.10067	up	5.82927	0.48738	2.25833	0.0239249	NA	ENSG00000146021
TJAP1	0.189827	up	230.668	0.0840645	2.25811	0.0239387	0.184445	ENSG00000137221
KIF21B	0.138332	up	686.532	0.0612627	2.25802	0.0239445	0.184445	ENSG00000116852
TEDC2	0.295328	up	90.9791	0.130848	2.25704	0.0240058	0.184596	ENSG00000162062
ZNF517	0.342151	up	61.0529	0.151606	2.25684	0.024018	0.184596	ENSG00000197363
ITGB7	0.19372	up	2905.29	0.085884	2.2556	0.0240956	0.184951	ENSG00000139626
GAMT	0.186407	up	452.041	0.082706	2.25384	0.024206	0.18547	ENSG00000130005
CEP170B	0.204545	up	200.625	0.0908719	2.25091	0.0243911	0.186572	ENSG00000099814
COQ9	0.142623	up	444.865	0.0634164	2.24899	0.0245131	0.187271	ENSG00000088682
RRP8	0.198047	up	229.895	0.0880982	2.24803	0.0245744	0.18754	ENSG00000132275
MED15	0.112434	up	1377.21	0.0500153	2.24798	0.0245772	0.18754	ENSG00000099917
INPP5F	0.167605	up	343.178	0.0745909	2.24699	0.0246407	0.187914	ENSG00000198825
NAGK	0.116923	up	2227.27	0.0520667	2.24564	0.0247271	0.188242	ENSG00000124357
DDX54	0.123454	up	845.233	0.0550181	2.24387	0.0248405	0.188789	ENSG00000123064
RPL37P2	0.860656	up	10.9362	0.383647	2.24336	0.0248738	NA	ENSG00000239559
BOK	0.292465	up	83.7998	0.130492	2.24125	0.0250099	0.189655	ENSG00000176720
KLC1	0.174526	up	266.822	0.0778812	2.24093	0.0250309	0.189655	ENSG00000126214
KLHDC4	0.170434	up	470.504	0.0760553	2.24093	0.0250309	0.189655	ENSG00000104731
ANKRD9	0.185266	up	245.578	0.0826892	2.24051	0.0250575	0.189655	ENSG00000156381
U2AF2	0.0920847	up	2336.74	0.0411001	2.2405	0.0250586	0.189655	ENSG00000063244
AC018638.5	0.343797	up	66.07	0.153636	2.23773	0.0252386	0.190683	ENSG00000243679
TGFBR3L	0.6858	up	15.8266	0.306542	2.23721	0.0252724	0.190828	ENSG00000260001
ACSF3	0.18333	up	272.723	0.0820954	2.23313	0.0255406	0.192629	ENSG00000176715
MX2	0.330219	up	112.298	0.147893	2.23282	0.0255605	0.192667	ENSG00000183486
XAB2	0.154172	up	731.562	0.0691193	2.23052	0.0257128	0.193591	ENSG00000076924
IRF1-AS1	0.688412	up	15.6989	0.308737	2.22977	0.0257628	0.193855	ENSG00000197536
AP5Z1	0.158305	up	568.301	0.0710204	2.22901	0.0258132	0.194009	ENSG00000242802
AGTRAP	0.252224	up	298.422	0.113191	2.2283	0.0258604	0.194161	ENSG00000177674
DUSP8P5	0.890965	up	8.76054	0.399853	2.22823	0.0258652	NA	ENSG00000235316
GMDS	0.176956	up	249.683	0.0794289	2.22785	0.0258905	0.194161	ENSG00000112699
APRT	0.186157	up	1233.58	0.0835762	2.22739	0.0259211	0.194259	ENSG00000198931
S100A13	0.59385	up	19.2867	0.266948	2.22459	0.0261088	0.195327	ENSG00000189171
CDC25B	0.140181	up	621.252	0.0630314	2.22399	0.0261488	0.195514	ENSG00000101224
TBC1D9B	0.11457	up	1202.43	0.0515736	2.22148	0.0263182	0.196442	ENSG00000197226
BLNK	0.135539	up	523.918	0.0610362	2.22063	0.0263759	0.196726	ENSG00000095585
GPX1	0.144119	up	15855.8	0.0649045	2.22047	0.0263866	0.196726	ENSG00000233276
UNC93B1	0.135685	up	1289.82	0.0611897	2.21745	0.0265923	0.197819	ENSG00000110057
FN3K	0.216954	up	186.493	0.0978406	2.21742	0.0265941	0.197819	ENSG00000167363
SH3BP4	0.209094	up	189.458	0.0943256	2.21673	0.0266418	0.198061	ENSG00000130147
IQCN	0.629495	up	16.3794	0.284082	2.21589	0.0266989	0.198372	ENSG00000130518
PEX6	0.216301	up	258.642	0.0976642	2.21475	0.0267774	0.198802	ENSG00000124587
INPP5E	0.291009	up	78.1501	0.131405	2.2146	0.0267873	0.198802	ENSG00000148384
SKIV2L	0.16338	up	411.254	0.0738551	2.21217	0.0269546	0.199929	ENSG00000204351
TELO2	0.163414	up	509.45	0.0739283	2.21044	0.0270743	0.200588	ENSG00000100726
AC023908.3	2.77468	up	0.961281	1.25563	2.20979	0.02712	NA	ENSG00000261136
LAMTOR1	0.128289	up	2367.65	0.0580802	2.20882	0.0271873	0.20131	ENSG00000149357
CCDC137	0.147585	up	470.528	0.0668343	2.20823	0.0272286	0.201486	ENSG00000185298
SNRPD2	0.159719	up	1337.93	0.072339	2.20792	0.02725	0.201486	ENSG00000125743
DCAF11	0.122009	up	802.177	0.0553482	2.20439	0.0274971	0.20268	ENSG00000100897
ARHGEF1	0.0988538	up	2442.56	0.0448632	2.20345	0.0275633	0.2028	ENSG00000076928
RTEL1-TNFRSF6B	0.822871	up	12.9635	0.373448	2.20344	0.0275636	0.2028	ENSG00000026036
DUSP10	0.140813	up	379.125	0.06391	2.2033	0.0275738	0.2028	ENSG00000143507
HECTD3	0.125443	up	523.983	0.0569351	2.20327	0.0275758	0.2028	ENSG00000126107
IMMT	0.102164	up	1009.51	0.0463799	2.20276	0.0276118	0.202835	ENSG00000132305
TUBGCP2	0.106689	up	1099.11	0.0484543	2.20184	0.0276764	0.202855	ENSG00000130640
AC018638.2	0.491955	up	28.4539	0.223429	2.20184	0.0276769	0.202855	ENSG00000230715
TMEM143	0.254864	up	98.7376	0.115779	2.20129	0.0277152	0.203021	ENSG00000161558
MAD2L2	0.165288	up	475.504	0.0751045	2.20077	0.0277522	0.203063	ENSG00000116670
RPP25L	0.199401	up	291.801	0.0906629	2.19937	0.0278515	0.203395	ENSG00000164967
DDX11	0.219773	up	139.747	0.09998	2.19817	0.0279371	0.203395	ENSG00000013573
DNMT3B	0.267998	up	147.289	0.12192	2.19815	0.0279385	0.203395	ENSG00000088305
GSR	0.0998236	up	1948.78	0.0454305	2.19728	0.0280005	0.203475	ENSG00000104687
GIPR	0.239426	up	281.776	0.108968	2.19721	0.0280056	0.203475	ENSG00000010310
FMNL1	0.0829414	up	3051.41	0.0377501	2.19712	0.0280121	0.203475	ENSG00000184922
AF131215.5	0.443022	up	36.6131	0.201667	2.1968	0.0280347	0.203481	ENSG00000255310
CHCHD5	0.235195	up	383.805	0.107074	2.19657	0.0280513	0.203481	ENSG00000125611
UNK	0.189066	up	244.284	0.0860782	2.19645	0.0280599	0.203481	ENSG00000132478
ISOC2	0.194635	up	593.308	0.0886318	2.196	0.0280923	0.203558	ENSG00000063241
XYLT2	0.179905	up	265.527	0.081938	2.19562	0.0281193	0.203571	ENSG00000015532
AMY2B	0.549129	up	23.2863	0.250172	2.19501	0.028163	0.203661	ENSG00000240038
TBCB	0.133764	up	1209	0.0610015	2.19279	0.0283222	0.204584	ENSG00000105254
CXCR4	0.264744	up	133.192	0.120819	2.19124	0.0284341	0.205165	ENSG00000121966
IER5	0.114284	up	1667.37	0.0521732	2.19047	0.0284903	0.205257	ENSG00000162783
CYC1	0.121123	up	1538.99	0.0552986	2.19034	0.0284995	0.205257	ENSG00000179091
SLC25A29	0.213828	up	159.144	0.0976295	2.19019	0.0285102	0.205257	ENSG00000197119
ADAM22	2.87938	up	1.03551	1.31567	2.18853	0.0286309	NA	ENSG00000008277
SHARPIN	0.152061	up	795.872	0.0694886	2.18828	0.0286491	0.206144	ENSG00000179526
TMEM203	0.191696	up	449.894	0.0876427	2.18724	0.028725	0.206461	ENSG00000187713
NME4	0.134344	up	1208.06	0.0614818	2.18509	0.0288819	0.206902	ENSG00000103202
NELFB	0.157421	up	819.016	0.0720604	2.18456	0.0289208	0.207044	ENSG00000188986
CZIB	0.169618	up	327.504	0.0776539	2.18428	0.0289418	0.207044	ENSG00000162384
CDH23	0.252445	up	150.423	0.115579	2.18417	0.0289495	0.207044	ENSG00000107736
PCYT2	0.171022	up	595.956	0.0783484	2.18284	0.0290472	0.207287	ENSG00000185813
ADGB	1.15201	up	4.95033	0.527937	2.18209	0.029103	NA	ENSG00000118492
APBB1IP	0.104284	up	3078.17	0.0477962	2.18186	0.0291202	0.207549	ENSG00000077420
CDKN1C	0.200405	up	308.001	0.0918698	2.1814	0.0291539	0.207549	ENSG00000129757
AP1B1	0.123624	up	6563.12	0.0567023	2.18023	0.0292405	0.207867	ENSG00000100280
SNRNP70	0.097346	up	3277.14	0.0446867	2.17841	0.0293753	0.208255	ENSG00000104852
SFXN4	0.202175	up	186.629	0.0928273	2.17797	0.0294086	0.208378	ENSG00000183605
GOLGA2P10	1.51495	up	4.00275	0.69566	2.17772	0.0294268	NA	ENSG00000255769
SCARB1	0.143227	up	816.438	0.0658309	2.17568	0.029579	0.209471	ENSG00000073060
PKD1	0.286733	up	109.488	0.131806	2.17542	0.0295986	0.209496	ENSG00000008710
CARM1	0.148834	up	384.823	0.0684435	2.17455	0.0296639	0.209705	ENSG00000142453
AC027307.2	0.327825	up	71.4145	0.150815	2.17369	0.0297285	0.209705	ENSG00000267317
SPC24	0.194011	up	199.164	0.0892586	2.17359	0.0297363	0.209705	ENSG00000161888
TSPAN32	0.460134	up	33.4465	0.211698	2.17354	0.0297395	0.209705	ENSG00000064201
OSCAR	0.114971	up	1074.57	0.0529149	2.17274	0.0297996	0.209786	ENSG00000170909
SLC25A42	0.43678	up	39.6967	0.201039	2.17262	0.029809	0.209786	ENSG00000181035
TROAP	0.198523	up	211.645	0.0913887	2.1723	0.0298333	0.209786	ENSG00000135451
FLAD1	0.139208	up	451.5	0.0641029	2.17164	0.0298828	0.209793	ENSG00000160688
ZNF205	0.206081	up	163.902	0.0949453	2.17052	0.0299672	0.210272	ENSG00000122386
FAM229A	0.588011	up	18.1852	0.270982	2.16993	0.0300123	0.210343	ENSG00000225828
PDE3B	0.359178	up	49.3225	0.165556	2.16953	0.0300424	0.210343	ENSG00000152270
UAP1L1	0.137433	up	683.177	0.0633509	2.16939	0.030053	0.210343	ENSG00000197355
ZBTB48	0.163394	up	508.684	0.0754117	2.16669	0.0302582	0.211355	ENSG00000204859
INTS3	0.13396	up	462.951	0.0618409	2.16621	0.0302951	0.211355	ENSG00000143624
TRIM28	0.10216	up	4576.5	0.0471673	2.16591	0.0303182	0.211355	ENSG00000130726
PLPPR2	0.251259	up	170.45	0.116017	2.16572	0.0303329	0.211355	ENSG00000105520
LINC02367	1.57429	up	3.05075	0.727084	2.16521	0.0303713	NA	ENSG00000260423
ATP5MC1	0.166185	up	1103.93	0.0767546	2.16514	0.0303767	0.211546	ENSG00000159199
LINC00174	0.448841	up	34.3425	0.207469	2.16341	0.0305097	0.212187	ENSG00000179406
HMGA1P3	1.06124	up	6.04386	0.491705	2.15829	0.0309052	NA	ENSG00000258011
FLYWCH2	0.146464	up	433.323	0.0678687	2.15805	0.0309238	0.214437	ENSG00000162076
RARG	0.232452	up	132.895	0.10777	2.15693	0.0310111	0.214796	ENSG00000172819
CRAT	0.169215	up	388.87	0.0784817	2.1561	0.0310756	0.214916	ENSG00000095321
RPL24P8	0.331881	up	56.9373	0.153984	2.15529	0.0311389	0.215125	ENSG00000236801
UBE2L6	0.111856	up	1375.94	0.051912	2.15473	0.0311829	0.215293	ENSG00000156587
HSH2D	0.293902	up	97.1188	0.136501	2.15311	0.0313099	0.215847	ENSG00000196684
EHMT2-AS1	1.67267	up	2.84623	0.777205	2.15216	0.0313845	NA	ENSG00000237080
OCEL1	0.194207	up	199.903	0.0902839	2.15107	0.031471	0.216695	ENSG00000099330
ILF2	0.12063	up	1123.97	0.0560958	2.15042	0.0315221	0.21685	ENSG00000143621
ADAT3	0.280632	up	118.055	0.130566	2.14936	0.0316062	0.217199	ENSG00000213638
AC026412.1	0.493324	up	31.2998	0.229814	2.14662	0.0318238	0.217808	ENSG00000188002
CDH15	2.4848	up	1.54748	1.15792	2.14592	0.0318791	NA	ENSG00000129910
WDR1	0.0865676	up	6603.35	0.0403407	2.14591	0.0318799	0.217812	ENSG00000071127
SSH3	0.140747	up	384.735	0.0656106	2.14519	0.0319375	0.217977	ENSG00000172830
PTPN2P1	2.33949	up	1.38505	1.0908	2.14474	0.0319737	NA	ENSG00000228196
PLCD1	0.45639	up	32.3173	0.213032	2.14235	0.0321652	0.219135	ENSG00000187091
CORO6	0.636071	up	17.789	0.297026	2.14147	0.0322364	0.219326	ENSG00000167549
SNHG12	0.286464	up	104.586	0.133796	2.14104	0.0322709	0.219434	ENSG00000197989
CCDC71	0.166218	up	372.715	0.0776413	2.14085	0.0322861	0.219434	ENSG00000177352
TBC1D10C	0.158576	up	714.1	0.0740938	2.1402	0.0323385	0.219566	ENSG00000175463
LHFPL4	1.75559	up	2.90988	0.820398	2.13992	0.0323609	NA	ENSG00000156959
DMPK	0.235792	up	121.64	0.110217	2.13935	0.0324072	0.219654	ENSG00000104936
CEBPA	0.126221	up	849.101	0.0590045	2.13917	0.0324221	0.219654	ENSG00000245848
GTF2IP20	0.498809	up	24.4684	0.233502	2.13621	0.0326626	0.220838	ENSG00000272645
KLHL21	0.135577	up	393.786	0.0634788	2.13578	0.0326973	0.220913	ENSG00000162413
TNRC18	0.086716	up	2663.22	0.040604	2.13565	0.0327076	0.220913	ENSG00000182095
SPATC1	0.84078	up	9.91079	0.393789	2.1351	0.0327526	NA	ENSG00000186583
GPS1	0.126494	up	1142.82	0.0593457	2.13147	0.0330503	0.222878	ENSG00000169727
TDRD9	1.31814	up	3.723	0.618469	2.13129	0.033065	NA	ENSG00000156414
AC018755.3	0.598101	up	18.2473	0.280668	2.13099	0.03309	0.222878	ENSG00000269388
RPUSD1	0.154509	up	522.718	0.072521	2.13054	0.0331271	0.222878	ENSG00000007376
C20orf96	0.242803	up	118.841	0.113979	2.13024	0.0331516	0.222878	ENSG00000196476
SLC52A2	0.16494	up	699.855	0.0774309	2.13015	0.0331592	0.222878	ENSG00000185803
ARFGAP2	0.129556	up	1411.64	0.0608254	2.12997	0.0331738	0.222878	ENSG00000149182
RPS28	0.141046	up	2990.61	0.0662248	2.12981	0.0331872	0.222878	ENSG00000233927
MRPL54	0.201987	up	407.762	0.0948979	2.12846	0.0332987	0.223511	ENSG00000183617
UBE2O	0.13425	up	386.431	0.0631089	2.12727	0.0333975	0.224058	ENSG00000175931
SPG7	0.155577	up	741.031	0.0731676	2.12631	0.0334772	0.224361	ENSG00000197912
AC244033.2	0.519099	up	26.4783	0.244178	2.1259	0.0335116	0.224476	ENSG00000285184
SEC31B	0.509639	up	33.7452	0.239815	2.12514	0.0335752	0.224776	ENSG00000075826
INTS11	0.172769	up	839.095	0.0813132	2.12474	0.0336083	0.224776	ENSG00000127054
HCFC1	0.112538	up	1346.74	0.0530025	2.12326	0.0337319	0.225371	ENSG00000172534
RNF187	0.120868	up	1483.39	0.0569851	2.12104	0.0339185	0.226268	ENSG00000168159
HLA-DOA	0.0954114	up	1295.58	0.044989	2.12077	0.033941	0.226302	ENSG00000204252
AC073840.1	0.345724	up	48.6157	0.163068	2.12012	0.0339957	0.226435	ENSG00000286035
FGD3	0.154134	up	395.744	0.0727366	2.11907	0.0340845	0.226894	ENSG00000127084
TCTA	0.177816	up	208.969	0.0839395	2.11839	0.0341425	0.226947	ENSG00000145022
HAGH	0.153245	up	472.352	0.072445	2.11532	0.0344023	0.227906	ENSG00000063854
USE1	0.218176	up	231.015	0.103145	2.11524	0.0344096	0.227906	ENSG00000053501
EHBP1L1	0.0977993	up	2338.41	0.0462548	2.11436	0.0344844	0.227974	ENSG00000173442
SH3GLB2	0.16058	up	392.169	0.0759535	2.11419	0.0344987	0.227974	ENSG00000148341
SPDYE3	0.356984	up	55.1851	0.168859	2.11409	0.0345075	0.227974	ENSG00000214300
BORCS5	0.279927	up	99.2175	0.132448	2.11349	0.0345592	0.2282	ENSG00000165714
COPRS	0.157117	up	543.915	0.0744203	2.11121	0.0347542	0.229254	ENSG00000172301
RNF122	0.24689	up	109.341	0.116968	2.11076	0.0347929	0.229382	ENSG00000133874
DALRD3	0.241398	up	108.12	0.114375	2.11057	0.0348089	0.229382	ENSG00000178149
TIMM13	0.178687	up	1337.01	0.0847229	2.10908	0.034938	0.229651	ENSG00000099800
ZNF490	0.19878	up	154.757	0.0942749	2.10852	0.0349865	0.229853	ENSG00000188033
TENT5C	1.04463	up	6.05902	0.495553	2.10801	0.0350299	NA	ENSG00000183508
DDX28	0.18409	up	221.405	0.0873587	2.10728	0.035093	0.23032	ENSG00000182810
AL133520.1	0.834886	up	8.30951	0.396242	2.10701	0.0351165	NA	ENSG00000273893
ARPC5L	0.12795	up	545.629	0.0607263	2.10699	0.0351185	0.230371	ENSG00000136950
SCAF1	0.121091	up	1401.78	0.0575696	2.10339	0.0354316	0.231669	ENSG00000126461
AP1M1	0.147043	up	756.086	0.0699111	2.10328	0.0354412	0.231669	ENSG00000072958
SUGT1P3	1.60004	up	2.72802	0.761306	2.1017	0.0355795	NA	ENSG00000239827
C22orf46	0.189738	up	197.514	0.0903702	2.09956	0.0357672	0.232923	ENSG00000184208
FBXL15	0.190121	up	266.201	0.0905631	2.09932	0.0357891	0.232923	ENSG00000107872
TFDP2	0.190025	up	204.08	0.0905948	2.09753	0.0359468	0.233416	ENSG00000114126
BAIAP2	0.158505	up	1028.65	0.0755909	2.09687	0.0360047	0.233476	ENSG00000175866
CLMN	1.11644	up	6.16331	0.532598	2.09621	0.0360632	NA	ENSG00000165959
IFITM3	0.145166	up	1693.64	0.0692548	2.09611	0.0360722	0.233568	ENSG00000142089
COMTD1	0.223496	up	133.077	0.106647	2.09566	0.0361125	0.233706	ENSG00000165644
SEZ6L2	0.183726	up	349.764	0.0877189	2.09449	0.0362163	0.234062	ENSG00000174938
CCHCR1	0.239381	up	130.286	0.114324	2.09387	0.0362713	0.234267	ENSG00000204536
CAPN15	0.125437	up	671.701	0.0599341	2.09292	0.0363565	0.234701	ENSG00000103326
MRTO4	0.153146	up	716.496	0.0731969	2.09225	0.0364163	0.23497	ENSG00000053372
AJ239328.1	0.96638	up	7.1754	0.462017	2.09166	0.0364693	NA	ENSG00000280604
ELMO2	0.133028	up	633.703	0.0635997	2.09164	0.0364706	0.235204	ENSG00000062598
ZNF334	0.318428	up	69.0461	0.152268	2.09123	0.0365077	0.235326	ENSG00000198185
AC074117.1	0.249935	up	97.1886	0.119543	2.09075	0.0365501	0.235483	ENSG00000234072
PEX16	0.212261	up	291.837	0.101547	2.09028	0.0365928	0.235524	ENSG00000121680
WIZ	0.152018	up	473.833	0.0728039	2.08804	0.0367939	0.23635	ENSG00000011451
2	0.186621	up	445.345	0.0894163	2.08711	0.0368785	0.236543	ENSG00000204392
EML2	0.128077	up	396.593	0.0613833	2.08651	0.0369325	0.236617	ENSG00000125746
PLD3	0.11683	up	7291.9	0.0559957	2.08641	0.0369419	0.236617	ENSG00000105223
TRAPPC6A	0.144274	up	730.423	0.0691505	2.08637	0.0369447	0.236617	ENSG00000007255
TDRD6	0.303673	up	74.6135	0.145643	2.08505	0.0370648	0.237153	ENSG00000180113
ACIN1	0.0910812	up	2117.81	0.043683	2.08505	0.0370649	0.237153	ENSG00000100813
EXOSC2	0.169579	up	249.643	0.0813418	2.08478	0.0370897	0.237195	ENSG00000130713
TRAP1	0.187082	up	191.459	0.0897568	2.08432	0.0371307	0.237341	ENSG00000126602
HOMER3	0.384186	up	53.2853	0.184351	2.08399	0.0371614	0.237342	ENSG00000051128
AC096540.1	2.03554	up	1.88046	0.977316	2.08278	0.037271	NA	ENSG00000227527
FAAP20	0.186553	up	650.792	0.0896326	2.08131	0.0374056	0.23812	ENSG00000162585
EBNA1BP2	0.140968	up	397.916	0.0677395	2.08103	0.0374311	0.23812	ENSG00000117395
ARAF	0.140908	up	949.283	0.0677909	2.07857	0.0376566	0.239407	ENSG00000078061
CHTF18	0.184414	up	247.433	0.0887568	2.07774	0.0377332	0.239704	ENSG00000127586
MADD	0.10339	up	938.998	0.0497667	2.0775	0.0377551	0.239704	ENSG00000110514
HSPB1	0.137054	up	1497.31	0.0659926	2.07681	0.0378195	0.239837	ENSG00000106211
TEX264	0.169588	up	949.611	0.0816688	2.07653	0.0378448	0.239837	ENSG00000164081
SMIM29	0.144349	up	472.504	0.0695222	2.0763	0.0378664	0.239837	ENSG00000186577
FAAH	0.307315	up	81.2381	0.148015	2.07624	0.0378719	0.239837	ENSG00000117480
NDUFAF8	0.242326	up	297.176	0.116786	2.07496	0.0379901	0.240351	ENSG00000224877
UROD	0.127307	up	923.92	0.0613699	2.07442	0.0380406	0.240472	ENSG00000126088
ZNF827	0.162621	up	509.963	0.0784073	2.07405	0.0380743	0.240472	ENSG00000151612
MAP1LC3A	0.172061	up	260.155	0.0829626	2.07396	0.0380832	0.240472	ENSG00000101460
CARD19	0.138599	up	951.292	0.0668637	2.07286	0.0381853	0.241	ENSG00000165233
CLEC17A	0.306379	up	61.1801	0.147848	2.07226	0.0382413	0.241119	ENSG00000187912
PLCB4	2.44328	up	1.17595	1.18005	2.07048	0.0384072	NA	ENSG00000101333
FAM53B	0.0893056	up	1314.72	0.0431832	2.06806	0.0386342	0.242984	ENSG00000189319
DDX39A	0.124679	up	1549.73	0.0602936	2.06786	0.0386535	0.242984	ENSG00000123136
AP001816.1	0.335848	up	56.8257	0.162459	2.06728	0.038708	0.243118	ENSG00000254531
LINC00996	0.252546	up	129.652	0.122184	2.06693	0.0387409	0.243207	ENSG00000242258
SH2D2A	0.396673	up	43.9301	0.191943	2.06662	0.0387698	0.24327	ENSG00000027869
MIR4518	2.04027	up	1.87853	0.987915	2.06523	0.0389017	NA	ENSG00000266305
DMAC2	0.119313	up	746.799	0.0577742	2.06516	0.0389081	0.243377	ENSG00000105341
IDH3B	0.129024	up	720.846	0.0624808	2.06502	0.0389214	0.243377	ENSG00000101365
PPP6R2	0.127495	up	716.135	0.0617498	2.06471	0.0389507	0.243377	ENSG00000100239
LAP3	0.0924856	up	1467.61	0.0448087	2.06401	0.0390167	0.243377	ENSG00000002549
UNC5B	0.0959175	up	1272.67	0.0464732	2.06393	0.0390242	0.243377	ENSG00000107731
TLE3	0.0902409	up	1659	0.0437241	2.06387	0.03903	0.243377	ENSG00000140332
ABHD14B	0.145333	up	340.964	0.0704318	2.06346	0.0390688	0.243377	ENSG00000114779
CDK4	0.163533	up	366.945	0.0792533	2.06342	0.0390728	0.243377	ENSG00000135446
BAG1	0.122912	up	1163.43	0.0595714	2.06328	0.0390864	0.243377	ENSG00000107262
PIDD1	0.215252	up	170.567	0.104325	2.06328	0.0390865	0.243377	ENSG00000177595
C1QTNF4	1.77992	up	2.42545	0.862878	2.06278	0.039134	NA	ENSG00000172247
HEMK1	0.204754	up	159.724	0.0993033	2.0619	0.0392171	0.244074	ENSG00000114735
MIGA2	0.175713	up	206.813	0.0852428	2.06132	0.0392722	0.2443	ENSG00000148343
FBXO31	0.163745	up	264.633	0.0794527	2.06092	0.039311	0.244424	ENSG00000103264
SLC39A3	0.169694	up	716.512	0.0823566	2.06048	0.0393523	0.244447	ENSG00000141873
SLC17A5	0.160356	up	347.903	0.0778719	2.05923	0.0394721	0.244909	ENSG00000119899
WDR62	0.26037	up	136.849	0.126461	2.05889	0.0395045	0.244924	ENSG00000075702
METTL22	0.234697	up	114.11	0.114086	2.0572	0.0396669	0.245814	ENSG00000067365
STX5	0.122628	up	469.493	0.0596159	2.05698	0.0396885	0.24583	ENSG00000162236
VPS39	0.110896	up	625.841	0.0539481	2.05561	0.0398202	0.246355	ENSG00000166887
AC104211.2	0.570111	up	17.8718	0.277365	2.05546	0.0398349	0.246355	ENSG00000253177
AL355512.1	1.22001	up	4.80987	0.593618	2.05521	0.0398588	NA	ENSG00000273143
GPR88	0.489371	up	26.9882	0.23812	2.05514	0.0398653	0.246355	ENSG00000181656
AGPAT4	0.256236	up	90.9699	0.124683	2.0551	0.0398698	0.246355	ENSG00000026652
C11orf49	0.221939	up	122.764	0.108004	2.05492	0.039887	0.246355	ENSG00000149179
USF1	0.115402	up	935.5	0.0561878	2.05386	0.0399895	0.246754	ENSG00000158773
CORIN	1.08326	up	5.16261	0.527949	2.05182	0.0401871	NA	ENSG00000145244
FAM177B	0.436338	up	31.2685	0.21266	2.05181	0.0401878	0.247398	ENSG00000197520
PRDM15	0.319417	up	60.3644	0.155676	2.0518	0.0401891	0.247398	ENSG00000141956
SYTL3	0.249342	up	110.555	0.121565	2.05111	0.0402567	0.247697	ENSG00000164674
PYGL	0.190663	up	206.009	0.0930069	2.04999	0.0403656	0.24825	ENSG00000100504
RHOBTB2	0.138636	up	411.575	0.0676841	2.04828	0.0405324	0.248687	ENSG00000008853
NUDT3	0.290969	up	263.685	0.142104	2.04757	0.0406019	0.248878	ENSG00000272325
LYST	0.177544	up	254.147	0.0867588	2.04641	0.040716	0.24946	ENSG00000143669
SAE1	0.0895047	up	1484.25	0.0437456	2.04603	0.0407537	0.249529	ENSG00000142230
PIGU	0.185753	up	192.711	0.090796	2.04583	0.0407734	0.249529	ENSG00000101464
DBP	0.15536	up	318.831	0.0759502	2.04556	0.0407999	0.249529	ENSG00000105516
SGSM2	0.149657	up	429.037	0.073249	2.04313	0.0410399	0.250265	ENSG00000141258
C1orf159	0.254785	up	129.016	0.124765	2.04213	0.041139	0.250751	ENSG00000131591
DOHH	0.13278	up	548.269	0.0650322	2.04176	0.0411749	0.250852	ENSG00000129932
MAP3K10	0.224235	up	120.342	0.109839	2.04148	0.0412027	0.250902	ENSG00000130758
ENOSF1	0.18392	up	214.411	0.0901362	2.04047	0.041304	0.251214	ENSG00000132199
KRT18	0.167405	up	846.028	0.0820455	2.04039	0.0413115	0.251214	ENSG00000111057
AGAP1	0.531926	up	18.8272	0.260735	2.0401	0.0413399	0.251268	ENSG00000157985
CTSV	0.457108	up	35.5765	0.224427	2.03678	0.0416725	0.252699	ENSG00000136943
CD6	1.005	up	6.76104	0.493671	2.03577	0.0417736	NA	ENSG00000013725
AC103974.1	0.940248	up	6.96674	0.462111	2.03468	0.041883	NA	ENSG00000254966
KLC4	0.226217	up	119.095	0.111229	2.0338	0.0419715	0.25431	ENSG00000137171
ATP5IF1	0.138354	up	984.66	0.068029	2.03375	0.0419772	0.25431	ENSG00000130770
CSAD	0.348642	up	60.1684	0.171701	2.03052	0.0423035	0.255694	ENSG00000139631
CHMP4B	0.0937788	up	2724.81	0.0461847	2.03052	0.0423041	0.255694	ENSG00000101421
VPS28	0.152158	up	1193.84	0.0749489	2.03015	0.0423411	0.255799	ENSG00000160948
IRF6	0.919369	up	6.4922	0.45298	2.0296	0.0423969	NA	ENSG00000117595
AC136297.1	1.17297	up	5.34354	0.578053	2.02917	0.0424405	NA	ENSG00000287935
FAUP1	0.667941	up	12.9602	0.329232	2.02878	0.0424804	0.255926	ENSG00000235297
AOPEP	0.617479	up	15.1145	0.30451	2.02778	0.0425828	0.256187	ENSG00000148120
PRR5	0.280371	up	126.325	0.138355	2.02646	0.042718	0.256727	ENSG00000186654
NDUFS7	0.193081	up	532.985	0.095309	2.02584	0.042781	0.256904	ENSG00000115286
ZNF618	0.127264	up	692.933	0.0628403	2.02519	0.0428476	0.257185	ENSG00000157657
SMG5	0.143959	up	565.791	0.0711162	2.02428	0.0429418	0.257512	ENSG00000198952
TRPT1	0.164552	up	361.642	0.081314	2.02366	0.0430055	0.257775	ENSG00000149743
MRGBP	0.134767	up	481.627	0.0666146	2.02309	0.0430644	0.257981	ENSG00000101189
CHAC1	0.615175	up	17.5167	0.304129	2.02274	0.0430995	0.257981	ENSG00000128965
CDCA5	0.125127	up	421.134	0.061908	2.02118	0.0432612	0.258357	ENSG00000146670
RAB13	0.268398	up	89.5765	0.132841	2.02044	0.0433377	0.258574	ENSG00000143545
TRMT61A	0.196329	up	204.625	0.0972426	2.01896	0.0434911	0.25937	ENSG00000166166
LINC00894	0.510708	up	23.529	0.253113	2.01771	0.0436218	0.259792	ENSG00000235703
H1-10	0.129433	up	1365.39	0.064201	2.01606	0.0437936	0.260576	ENSG00000184897
BCAM	0.500973	up	26.6476	0.248531	2.01574	0.0438276	0.260659	ENSG00000187244
TXNRD2	0.302647	up	74.2751	0.150194	2.01504	0.0439	0.26097	ENSG00000184470
MAP7D1	0.0877516	up	2371.1	0.0435588	2.01455	0.0439513	0.261001	ENSG00000116871
RUNX2	0.404327	up	38.1325	0.200785	2.01373	0.0440378	0.261001	ENSG00000124813
FAM3A	0.15268	up	531.869	0.0758296	2.01346	0.0440658	0.261001	ENSG00000071889
AC011481.1	1.46561	up	2.95693	0.728216	2.0126	0.0441568	NA	ENSG00000267114
LGALS3	0.157604	up	343.775	0.0783809	2.01075	0.0443522	0.261968	ENSG00000131981
VCL	0.269413	up	117.706	0.134011	2.01038	0.0443905	0.261968	ENSG00000035403
MIR4506	2.24347	up	1.47628	1.11657	2.00925	0.0445107	NA	ENSG00000265768
HMGN2P5	0.306432	up	61.8095	0.15255	2.00873	0.0445658	0.2623	ENSG00000234664
NME3	0.17718	up	838.182	0.088208	2.00866	0.0445733	0.2623	ENSG00000103024
SCAMP5	0.180076	up	211.078	0.0896563	2.00852	0.044588	0.2623	ENSG00000198794
DDX19A	0.163586	up	308.445	0.0814684	2.00797	0.044646	0.262523	ENSG00000168872
ACP2	0.151392	up	449.133	0.0754372	2.00686	0.0447647	0.262874	ENSG00000134575
AC008735.4	0.948922	up	7.85569	0.473501	2.00405	0.0450642	NA	ENSG00000276488
RNF25	0.188604	up	248.432	0.0941489	2.00325	0.0451503	0.26465	ENSG00000163481
EPN1	0.119477	up	2991.97	0.059668	2.00236	0.0452465	0.264855	ENSG00000063245
TMEM121B	0.122119	up	573.046	0.0610562	2.0001	0.0454893	0.265859	ENSG00000183307
AASS	1.06697	up	5.05773	0.53362	1.9995	0.0455548	NA	ENSG00000008311
PLD4	0.135677	up	12996.4	0.0678717	1.99903	0.0456056	0.266238	ENSG00000166428
DUSP14	0.180593	up	203.012	0.0903818	1.99811	0.0457045	0.266456	ENSG00000276023
AL139021.2	1.56656	up	2.53753	0.784177	1.99771	0.0457478	NA	ENSG00000258378
PTCRA	0.436506	up	40.1007	0.218557	1.99722	0.0458017	0.266633	ENSG00000171611
PDLIM2	0.168256	up	243.988	0.0842638	1.99677	0.0458498	0.266633	ENSG00000120913
RANGAP1	0.150413	up	1432.27	0.0753449	1.99632	0.0458991	0.266633	ENSG00000100401
WDR19	0.539257	up	19.0473	0.270176	1.99595	0.0459398	0.26675	ENSG00000157796
TMEM8B	0.261833	up	80.9229	0.131203	1.99563	0.0459738	0.266829	ENSG00000137103
APOBEC3C	0.148425	up	477.081	0.0744063	1.99479	0.0460658	0.266892	ENSG00000244509
ZSWIM8	0.13185	up	483.626	0.0661037	1.9946	0.0460869	0.266892	ENSG00000214655
UQCR10	0.178745	up	746.16	0.0896313	1.99422	0.0461277	0.267007	ENSG00000184076
STXBP2	0.1418	up	1452.49	0.0711202	1.99381	0.0461726	0.267029	ENSG00000076944
AC073957.3	0.501798	up	23.5048	0.251759	1.99317	0.0462432	0.267172	ENSG00000273151
PTK2B	0.0864662	up	1879.82	0.0433845	1.99302	0.0462591	0.267172	ENSG00000120899
CCT7	0.0964974	up	2665.55	0.0484383	1.99217	0.0463523	0.267235	ENSG00000135624
TONSL	0.206782	up	194.092	0.103828	1.99159	0.0464163	0.267367	ENSG00000160949
LRRC27	0.297025	up	65.6668	0.149249	1.99013	0.0465764	0.267933	ENSG00000148814
CUTA	0.148272	up	1552.53	0.0745459	1.989	0.046701	0.268412	ENSG00000112514
HPDL	0.422877	up	31.4932	0.212769	1.98749	0.0468676	0.268894	ENSG00000186603
LTB4R	0.139428	up	658.64	0.070202	1.9861	0.0470226	0.269583	ENSG00000213903
PHRF1	0.102252	up	855.252	0.0514884	1.98593	0.0470415	0.269583	ENSG00000070047
DGKQ	0.136329	up	441.477	0.0687502	1.98297	0.0473711	0.270469	ENSG00000145214
BST2	0.138242	up	2699.09	0.0697662	1.98151	0.0475344	0.270925	ENSG00000130303
SCARNA8	2.68811	up	0.941493	1.35716	1.98069	0.0476261	NA	ENSG00000251733
CCR2	0.393129	up	34.5149	0.198517	1.98033	0.0476663	0.271201	ENSG00000121807
AC241585.2	0.572734	up	16.0962	0.289262	1.97998	0.0477057	0.271214	ENSG00000281571
AC004895.1	2.19242	up	1.40605	1.10741	1.97977	0.047729	NA	ENSG00000231704
MITF	0.189237	up	177.283	0.0955884	1.97971	0.0477358	0.271241	ENSG00000187098
NME1	0.154035	up	630.175	0.0778285	1.97915	0.0477986	0.271479	ENSG00000239672
LHPP	0.15067	up	381.386	0.0761415	1.97881	0.0478374	0.271507	ENSG00000107902
AL031717.1	1.20556	up	3.90768	0.609752	1.97713	0.0480265	NA	ENSG00000261207
SLC35C2	0.0947581	up	1472.55	0.0479489	1.97623	0.0481284	0.272551	ENSG00000080189
TBL3	0.186752	up	406.709	0.0945051	1.97611	0.0481424	0.272551	ENSG00000183751
EXOSC7	0.148332	up	360.233	0.0750672	1.976	0.0481552	0.272551	ENSG00000075914
MRPL27	0.145908	up	509.078	0.0738559	1.97558	0.0482022	0.272698	ENSG00000108826
ACTR5	0.199631	up	155.606	0.101161	1.9734	0.0484499	0.273504	ENSG00000101442
POLE	0.167637	up	366.204	0.0849618	1.97309	0.0484852	0.273534	ENSG00000177084
AP2A1	0.0990125	up	1150.29	0.050185	1.97295	0.0485014	0.273534	ENSG00000196961
STOML1	0.311821	up	58.4681	0.158401	1.96855	0.0490043	0.275437	ENSG00000067221
JMJD8	0.19542	up	167.865	0.0994061	1.96587	0.0493135	0.276458	ENSG00000161999
STAG3L4	0.239189	up	100.385	0.121706	1.9653	0.04938	0.276583	ENSG00000106610
SATB2	0.312428	up	53.3442	0.159002	1.96494	0.0494216	0.276583	ENSG00000119042
FTSJ1	0.148356	up	314.947	0.0755117	1.96468	0.0494518	0.276583	ENSG00000068438
ELOB	0.161885	up	1439.5	0.0823993	1.96464	0.0494555	0.276583	ENSG00000103363
CAHM	0.941387	up	6.09787	0.479173	1.96461	0.0494598	NA	ENSG00000270419
CHST15	0.098398	up	1056.38	0.0500918	1.96435	0.0494893	0.276608	ENSG00000182022
CCNB2	0.147794	up	298.987	0.0752582	1.96383	0.0495501	0.27671	ENSG00000157456
MMP11	0.711469	up	10.4133	0.362312	1.96369	0.0495656	NA	ENSG00000099953
MAP3K12	0.289577	up	73.4981	0.147546	1.96263	0.0496895	0.277197	ENSG00000139625
DTX3	0.348519	up	44.2587	0.177587	1.96253	0.0497014	0.277197	ENSG00000178498
DAGLB	0.111157	up	873.546	0.0566579	1.9619	0.0497737	0.277363	ENSG00000164535
ADAMTSL2	1.86795	up	1.92909	0.952205	1.96171	0.0497968	NA	ENSG00000197859
ALG3	0.104453	up	596.74	0.053253	1.96145	0.049827	0.277541	ENSG00000214160
AL357033.4	0.238408	up	110.016	0.121615	1.96035	0.0499553	0.278017	ENSG00000277496
PGA5	-1.52545	down	985.408	0.0710826	-21.4603	3.66286e-102	4.75989e-98	ENSG00000256713
SERPINB9	-0.722804	down	1304.38	0.0446152	-16.2009	4.97279e-59	3.23107e-55	ENSG00000170542
TACSTD2	-0.522188	down	1582.11	0.0455109	-11.4739	1.78421e-30	7.7286e-27	ENSG00000184292
GPX3	-0.632486	down	660.297	0.0572084	-11.0558	2.05443e-28	6.67432e-25	ENSG00000211445
PPM1N	-0.448837	down	1378.21	0.0411158	-10.9164	9.62287e-28	2.08415e-24	ENSG00000213889
LITAF	-0.444799	down	4314.4	0.0408032	-10.9011	1.1388e-27	2.11409e-24	ENSG00000189067
CD207	-0.41715	down	14912.8	0.0385554	-10.8195	2.7835e-27	4.52145e-24	ENSG00000116031
TNFRSF9	-1.13768	down	154.508	0.105842	-10.7488	6.00213e-27	8.66641e-24	ENSG00000049249
CXCR2	-0.666374	down	582.551	0.0662286	-10.0617	8.15554e-24	9.63466e-21	ENSG00000180871
SLC40A1	-0.548241	down	670.266	0.0584702	-9.37641	6.82556e-21	6.82294e-18	ENSG00000138449
CD1A	-0.738628	down	293.214	0.0817455	-9.03571	1.6294e-19	1.51243e-16	ENSG00000158477
IL7R	-0.624241	down	342.883	0.0704058	-8.86632	7.56026e-19	6.5497e-16	ENSG00000168685
AC090559.1	-0.670536	down	564.144	0.0773785	-8.66566	4.48895e-18	3.64587e-15	ENSG00000255197
NOTCH4	-0.848838	down	174.065	0.0989967	-8.57441	9.95984e-18	7.19045e-15	ENSG00000204301
VDR	-0.631908	down	403.762	0.0738141	-8.5608	1.12086e-17	7.66612e-15	ENSG00000111424
LILRB2	-0.923992	down	127.022	0.111476	-8.2887	1.14497e-16	7.08519e-14	ENSG00000131042
PLBD1	-0.580207	down	360.922	0.0704207	-8.23915	1.73437e-16	1.02446e-13	ENSG00000121316
PEA15	-0.326734	down	7551.17	0.0404458	-8.07832	6.56626e-16	3.70993e-13	ENSG00000162734
MARCKSL1	-0.451407	down	1792.11	0.0561445	-8.0401	8.97661e-16	4.86046e-13	ENSG00000175130
PTGS2	-0.95457	down	309.299	0.119378	-7.99623	1.2829e-15	6.66851e-13	ENSG00000073756
FFAR4	-0.403843	down	963.604	0.0506451	-7.97399	1.5363e-15	7.67857e-13	ENSG00000186188
GLTP	-0.364888	down	1075.58	0.0467835	-7.79952	6.21455e-15	2.99104e-12	ENSG00000139433
ANPEP	-0.387144	down	963.077	0.0503594	-7.68761	1.49903e-14	6.95712e-12	ENSG00000166825
CXCL16	-0.408918	down	1244.87	0.0535232	-7.64002	2.17185e-14	9.73212e-12	ENSG00000161921
GIMAP4	-0.360008	down	1052.58	0.0473266	-7.60689	2.80775e-14	1.21622e-11	ENSG00000133574
LMNA	-0.42597	down	1858.2	0.0562487	-7.57298	3.64748e-14	1.49685e-11	ENSG00000160789
CD84	-0.391231	down	1457.15	0.0516717	-7.57147	3.69017e-14	1.49685e-11	ENSG00000066294
IL18	-0.425705	down	719.435	0.0562535	-7.56762	3.80117e-14	1.49685e-11	ENSG00000150782
SIGLEC10	-0.343234	down	2282.44	0.0457324	-7.50527	6.13026e-14	2.34302e-11	ENSG00000142512
NPEPPS	-0.404849	down	1228.7	0.0543563	-7.44806	9.47255e-14	3.41933e-11	ENSG00000141279
IL1B	-0.286585	down	2032.01	0.0386525	-7.41441	1.22172e-13	4.29087e-11	ENSG00000125538
NCKAP5	-0.501531	down	405.156	0.0680135	-7.37399	1.656e-13	5.66309e-11	ENSG00000176771
RTN1	-0.46016	down	588.318	0.0628423	-7.32246	2.43462e-13	8.11228e-11	ENSG00000139970
MPEG1	-0.458369	down	1350.2	0.0643025	-7.12832	1.01599e-12	3.14353e-10	ENSG00000197629
HPGDS	-0.296856	down	1512.5	0.0419059	-7.08388	1.40176e-12	4.23625e-10	ENSG00000163106
KCNMB1	-0.355569	down	774.906	0.0509431	-6.97973	2.95742e-12	8.73447e-10	ENSG00000145936
TRPM4	-0.438715	down	563.943	0.062947	-6.96959	3.17859e-12	9.17907e-10	ENSG00000130529
BIRC3	-0.839629	down	117.183	0.122076	-6.87793	6.07286e-12	1.71558e-09	ENSG00000023445
ANXA5	-0.242691	down	10272	0.0353676	-6.86198	6.79126e-12	1.87771e-09	ENSG00000164111
NRP1	-0.506202	down	503.669	0.0746922	-6.77718	1.22547e-11	3.31771e-09	ENSG00000099250
ABCG2	-0.860111	down	91.4321	0.131277	-6.55186	5.6824e-11	1.47685e-08	ENSG00000118777
IVNS1ABP	-0.330034	down	2449.75	0.0507042	-6.50901	7.56469e-11	1.92603e-08	ENSG00000116679
PRCP	-0.289352	down	1122.04	0.0448289	-6.45459	1.0851e-10	2.56381e-08	ENSG00000137509
CD244	-0.518433	down	271.056	0.0811592	-6.38785	1.68236e-10	3.90397e-08	ENSG00000122223
GAPT	-0.328692	down	1900.63	0.0530534	-6.1955	5.80987e-10	1.25832e-07	ENSG00000175857
FADS1	-0.265503	down	2464.3	0.0430317	-6.16995	6.83096e-10	1.43175e-07	ENSG00000149485
GALNT7	-0.524571	down	234.287	0.0857613	-6.11664	9.55718e-10	1.9107e-07	ENSG00000109586
RARRES2	-1.42541	down	30.5674	0.233785	-6.09707	1.0803e-09	2.09546e-07	ENSG00000106538
ITGB1BP2	-0.896432	down	67.9639	0.147027	-6.09706	1.08038e-09	2.09546e-07	ENSG00000147166
TGFBI	-0.183555	down	5913.19	0.0306693	-5.98499	2.16409e-09	4.13564e-07	ENSG00000120708
TPMT	-0.29713	down	935.7	0.0498216	-5.96388	2.46315e-09	4.63894e-07	ENSG00000137364
CREBL2	-0.326967	down	1077.02	0.055055	-5.93892	2.86912e-09	5.32632e-07	ENSG00000111269
FOLR3	-1.08778	down	41.8785	0.183428	-5.93025	3.02471e-09	5.43583e-07	ENSG00000110203
TMEM123	-0.3949	down	1865.9	0.0666025	-5.92922	3.04384e-09	5.43583e-07	ENSG00000152558
INSIG1	-0.240522	down	2376.63	0.040689	-5.91121	3.39597e-09	5.9636e-07	ENSG00000186480
FKBP1A	-0.198189	down	6334.62	0.0335526	-5.90682	3.48776e-09	6.04313e-07	ENSG00000088832
GLUL	-0.278737	down	2977.25	0.0475495	-5.86204	4.57214e-09	7.81776e-07	ENSG00000135821
SCD	-0.354442	down	10829.5	0.060533	-5.85535	4.76018e-09	7.93058e-07	ENSG00000099194
NDRG1	-0.326964	down	1235.23	0.0562709	-5.81053	6.2276e-09	1.0116e-06	ENSG00000104419
LPGAT1	-0.377646	down	565.091	0.0650283	-5.80741	6.34482e-09	1.01791e-06	ENSG00000123684
MBOAT7	-0.275835	down	1546.16	0.0475993	-5.79494	6.83442e-09	1.08309e-06	ENSG00000125505
TMEM97	-0.208112	down	2109.75	0.0361439	-5.75788	8.51786e-09	1.33361e-06	ENSG00000109084
NET1	-0.281913	down	1145.58	0.0491227	-5.73895	9.52655e-09	1.45644e-06	ENSG00000173848
HLA-DPA1	-0.180788	down	27483.6	0.0317399	-5.69593	1.22703e-08	1.8541e-06	ENSG00000231389
CYSLTR2	-0.492894	down	236.125	0.0872537	-5.64897	1.61408e-08	2.41091e-06	ENSG00000152207
MLEC	-0.200675	down	3884.21	0.0355731	-5.6412	1.68869e-08	2.49369e-06	ENSG00000110917
CD4	-0.176148	down	5976.39	0.0313966	-5.61043	2.01826e-08	2.94689e-06	ENSG00000010610
ADAM19	-0.294042	down	1040.66	0.0524769	-5.60327	2.10348e-08	3.03719e-06	ENSG00000135074
MS4A6A	-0.198539	down	3795.67	0.035595	-5.57772	2.43696e-08	3.48003e-06	ENSG00000110077
VSIG4	-0.4286	down	429.568	0.0770458	-5.56293	2.65282e-08	3.74711e-06	ENSG00000155659
OTULINL	-0.268801	down	1449.14	0.0483452	-5.56005	2.69699e-08	3.76853e-06	ENSG00000145569
FGR	-0.232062	down	1969.61	0.0418395	-5.54649	2.9146e-08	3.98687e-06	ENSG00000000938
GATM	-0.332181	down	698.416	0.0599472	-5.54122	3.00363e-08	4.03314e-06	ENSG00000171766
FCGR2B	-0.665174	down	110.385	0.12005	-5.54083	3.0105e-08	4.03314e-06	ENSG00000072694
FCGR3A	-0.913568	down	58.977	0.165269	-5.52778	3.24316e-08	4.3005e-06	ENSG00000203747
NCF2	-0.235526	down	2010.57	0.0432008	-5.4519	4.98349e-08	6.47604e-06	ENSG00000116701
BAIAP2-DT	-0.313037	down	503.056	0.0574472	-5.44913	5.06169e-08	6.51254e-06	ENSG00000226137
AGPAT1	-0.30318	down	692.296	0.0556733	-5.4457	5.16014e-08	6.57413e-06	ENSG00000204310
ADM	-0.927879	down	64.2282	0.172006	-5.39444	6.87371e-08	8.50704e-06	ENSG00000148926
PARM1	-0.241378	down	3156.85	0.0447604	-5.39268	6.94148e-08	8.50986e-06	ENSG00000169116
LMO2	-0.392702	down	335.138	0.0728745	-5.38874	7.09518e-08	8.61699e-06	ENSG00000135363
NFAM1	-0.289981	down	2029.62	0.053837	-5.38627	7.19332e-08	8.6553e-06	ENSG00000235568
ADGRE3	-0.331745	down	446.476	0.061734	-5.37378	7.71009e-08	9.19198e-06	ENSG00000131355
FOS	-0.357736	down	2610.82	0.0666987	-5.36346	8.16433e-08	9.64505e-06	ENSG00000170345
ANKRD22	-0.966526	down	51.3006	0.182675	-5.29096	1.21676e-07	1.4134e-05	ENSG00000152766
PLEK2	-0.609776	down	165.526	0.115253	-5.29075	1.21817e-07	1.4134e-05	ENSG00000100558
NPC2	-0.25746	down	9701.43	0.0487078	-5.2858	1.25159e-07	1.43933e-05	ENSG00000119655
HNMT	-0.415685	down	241.328	0.0788616	-5.27107	1.35634e-07	1.54611e-05	ENSG00000150540
VWCE	-0.785907	down	64.6428	0.149221	-5.26674	1.38864e-07	1.56916e-05	ENSG00000167992
SLC4A3	-0.670917	down	93.3192	0.128856	-5.20673	1.92202e-07	2.11666e-05	ENSG00000114923
RAP1A	-0.185842	down	4194.49	0.0358095	-5.18975	2.10578e-07	2.29954e-05	ENSG00000116473
PPP1R12A	-0.294882	down	2296.55	0.0570493	-5.1689	2.35477e-07	2.52895e-05	ENSG00000058272
FRMD4B	-0.367648	down	353.555	0.0713472	-5.15294	2.56433e-07	2.73144e-05	ENSG00000114541
YWHAH	-0.18064	down	11362.8	0.0351194	-5.14361	2.69513e-07	2.84741e-05	ENSG00000128245
UCP2	-0.192253	down	8096.63	0.0374121	-5.13879	2.76514e-07	2.89783e-05	ENSG00000175567
DHTKD1	-0.288195	down	1016.1	0.0566734	-5.0852	3.67244e-07	3.81786e-05	ENSG00000181192
S100A10	-0.308869	down	1586.19	0.0608729	-5.074	3.89535e-07	4.00479e-05	ENSG00000197747
CD1B	-0.825749	down	52.1476	0.16277	-5.0731	3.91388e-07	4.00479e-05	ENSG00000158485
CD74	-0.162151	down	92406.9	0.0320096	-5.06571	4.06877e-07	4.13075e-05	ENSG00000019582
FCGR2A	-0.273104	down	808.69	0.0542553	-5.03369	4.81124e-07	4.84667e-05	ENSG00000143226
LPAR5	-0.355645	down	587.974	0.0708647	-5.01865	5.20351e-07	5.12269e-05	ENSG00000184574
SIRPB2	-0.466033	down	197.211	0.0929174	-5.01556	5.28797e-07	5.15356e-05	ENSG00000196209
ADORA3	-0.201697	down	2459.37	0.0402219	-5.01461	5.31418e-07	5.15356e-05	ENSG00000282608
GNG2	-0.249365	down	4809.94	0.0501996	-4.96747	6.78314e-07	6.48139e-05	ENSG00000186469
CD163L1	-0.516701	down	126.972	0.104199	-4.9588	7.09315e-07	6.72813e-05	ENSG00000177675
SOCS6	-0.276688	down	643.206	0.0558271	-4.95617	7.18971e-07	6.77031e-05	ENSG00000170677
EMB	-0.354442	down	338.658	0.0722677	-4.90457	9.36333e-07	8.63817e-05	ENSG00000170571
ABCC3	-0.993698	down	38.3963	0.202864	-4.89834	9.66487e-07	8.84472e-05	ENSG00000108846
PRR15	-0.446262	down	180.334	0.0913904	-4.88303	1.04467e-06	9.49339e-05	ENSG00000176532
SKAP2	-0.254196	down	2183.23	0.0523727	-4.8536	1.21239e-06	0.00010941	ENSG00000005020
TP53INP1	-0.350884	down	306.003	0.0724439	-4.84353	1.27555e-06	0.000114316	ENSG00000164938
CD93	-0.371725	down	295.961	0.0768766	-4.83535	1.32914e-06	0.000117498	ENSG00000125810
CD59	-0.202394	down	2030.68	0.0419057	-4.82974	1.36709e-06	0.000120036	ENSG00000085063
PROCR	-0.390094	down	308.055	0.0808152	-4.82699	1.38613e-06	0.000120709	ENSG00000101000
CD302	-0.645085	down	97.7681	0.13367	-4.82596	1.39334e-06	0.000120709	ENSG00000241399
DENND2B	-0.339184	down	326.978	0.0703408	-4.82201	1.42119e-06	0.000122307	ENSG00000166444
OTULIN	-0.259334	down	674.266	0.0539202	-4.80959	1.51241e-06	0.000127915	ENSG00000154124
CNOT8	-0.263305	down	1009.03	0.0547511	-4.80913	1.51589e-06	0.000127915	ENSG00000155508
FGL2	-0.253461	down	2377.16	0.0529471	-4.78706	1.69244e-06	0.000141892	ENSG00000127951
RHOJ	-1.19182	down	32.4337	0.249098	-4.78453	1.71385e-06	0.000142766	ENSG00000126785
DAPK1	-0.332304	down	1340.79	0.0696372	-4.77193	1.82472e-06	0.000151033	ENSG00000196730
ADGRG6	-0.633988	down	86.1103	0.133016	-4.76624	1.87694e-06	0.000154287	ENSG00000112414
IL1A	-0.520905	down	128.199	0.109381	-4.7623	1.91403e-06	0.000154287	ENSG00000115008
GIMAP1	-0.316802	down	497.905	0.0671588	-4.7172	2.39113e-06	0.000187185	ENSG00000213203
ADGRE1	-0.216549	down	1084.46	0.04596	-4.71168	2.45677e-06	0.000191172	ENSG00000174837
GPR160	-0.312993	down	630.29	0.0667997	-4.68554	2.79223e-06	0.000213578	ENSG00000173890
B3GNT6	-1.11216	down	28.2218	0.237648	-4.67988	2.87043e-06	0.000218136	ENSG00000198488
JAZF1	-0.26448	down	904.329	0.0567079	-4.6639	3.10273e-06	0.000234419	ENSG00000153814
ADGRG1	-0.270878	down	1228.94	0.0581764	-4.65615	3.22174e-06	0.000242003	ENSG00000205336
PAIP2	-0.24667	down	834.24	0.053148	-4.64119	3.46405e-06	0.000256926	ENSG00000120727
LINC01235	-0.246955	down	2408.8	0.0532201	-4.64026	3.47972e-06	0.000256926	ENSG00000270547
SMIM25	-0.538129	down	139.664	0.116467	-4.62045	3.82905e-06	0.000281122	ENSG00000224397
CDH1	-0.53238	down	150.006	0.115429	-4.61219	3.98446e-06	0.000290653	ENSG00000039068
SQLE	-0.232047	down	1033	0.0503226	-4.61119	4.00361e-06	0.000290653	ENSG00000104549
MMD	-0.331955	down	322.118	0.0721746	-4.59934	4.23841e-06	0.00030417	ENSG00000108960
TNFRSF11A	-1.19757	down	22.3465	0.260439	-4.59828	4.26002e-06	0.00030417	ENSG00000141655
IDH1	-0.177961	down	1820.48	0.0390226	-4.56047	5.10395e-06	0.000358518	ENSG00000138413
GIMAP8	-0.415438	down	243.222	0.0912949	-4.5505	5.35186e-06	0.000371919	ENSG00000171115
RTN3	-0.19491	down	2514.3	0.0428539	-4.54824	5.40957e-06	0.000371919	ENSG00000133318
SLC38A2	-0.242735	down	2106.71	0.0533711	-4.54807	5.41414e-06	0.000371919	ENSG00000134294
LCP2	-0.262592	down	3237.87	0.0577488	-4.54715	5.43782e-06	0.000371919	ENSG00000043462
CTSS	-0.20578	down	3745.53	0.0454465	-4.52796	5.95571e-06	0.000403096	ENSG00000163131
PTGER3	-0.532813	down	139.187	0.118069	-4.51272	6.40008e-06	0.000428706	ENSG00000050628
NDRG2	-0.162474	down	5653.61	0.0360274	-4.50972	6.49121e-06	0.000430374	ENSG00000165795
JDP2	-0.26368	down	582.708	0.058577	-4.50142	6.74997e-06	0.000440605	ENSG00000140044
ANKRD55	-0.410886	down	194.227	0.0912944	-4.50067	6.77397e-06	0.000440605	ENSG00000164512
PLB1	-0.281346	down	515.697	0.0625192	-4.50015	6.79047e-06	0.000440605	ENSG00000163803
KCTD20	-0.20453	down	1776.04	0.045537	-4.4915	7.07219e-06	0.000452725	ENSG00000112078
ATP6AP2	-0.193127	down	2799.16	0.0432771	-4.46257	8.09821e-06	0.000508387	ENSG00000182220
BASP1	-0.194852	down	3034.34	0.0436752	-4.46138	8.14353e-06	0.000508775	ENSG00000176788
OR52K3P	-0.625422	down	83.6335	0.140387	-4.455	8.38922e-06	0.000521617	ENSG00000225101
RNASE6	-0.206747	down	2759.26	0.0465704	-4.43945	9.01895e-06	0.000552836	ENSG00000169413
PPT1	-0.204496	down	3399.6	0.0464032	-4.40694	1.04841e-05	0.000636637	ENSG00000131238
LRP1	-0.243809	down	1476.28	0.0554584	-4.39625	1.10137e-05	0.000662605	ENSG00000123384
RDH11	-0.21935	down	1725.07	0.050258	-4.36448	1.27428e-05	0.000752692	ENSG00000072042
FCER1A	-0.212086	down	5507.66	0.0487293	-4.35233	1.34698e-05	0.000788471	ENSG00000179639
BTG1	-0.206145	down	1271.4	0.0473797	-4.35092	1.35567e-05	0.000789998	ENSG00000133639
DERL1	-0.234295	down	687.375	0.053897	-4.34709	1.37957e-05	0.000800336	ENSG00000136986
PLEKHA7	-0.618931	down	79.5987	0.143138	-4.32402	1.53215e-05	0.00087916	ENSG00000166689
OAZ2	-0.174676	down	1758.16	0.0404015	-4.3235	1.53574e-05	0.00087916	ENSG00000180304
SLC7A7	-0.156205	down	2623.34	0.0362245	-4.31214	1.61679e-05	0.000921501	ENSG00000155465
PGA3	-0.883483	down	72.686	0.204929	-4.31116	1.62397e-05	0.00092155	ENSG00000229859
EZR	-0.169846	down	2565.11	0.0399783	-4.24845	2.15258e-05	0.00119033	ENSG00000092820
G0S2	-0.46139	down	145.554	0.109	-4.23295	2.30649e-05	0.00125936	ENSG00000123689
LAIR1	-0.181546	down	1909.63	0.0431934	-4.20309	2.633e-05	0.00142566	ENSG00000167613
TLR10	-0.240113	down	1414.41	0.0576875	-4.1623	3.15058e-05	0.00169181	ENSG00000174123
RASSF2	-0.224374	down	2179.47	0.0539842	-4.15629	3.23454e-05	0.00172266	ENSG00000101265
LPCAT2	-0.234718	down	2620.82	0.0565386	-4.15146	3.30357e-05	0.00175224	ENSG00000087253
TMEM169	-0.408585	down	152.239	0.0984815	-4.14885	3.3415e-05	0.00176516	ENSG00000163449
DHCR24	-0.165038	down	5264.6	0.0398394	-4.14257	3.4343e-05	0.00180683	ENSG00000116133
TNNT1	-0.949627	down	32.2314	0.230136	-4.12636	3.68544e-05	0.00190217	ENSG00000105048
FGD5	-0.232809	down	779.217	0.0564226	-4.12616	3.68871e-05	0.00190217	ENSG00000154783
SGPL1	-0.211372	down	844.422	0.051551	-4.10025	4.12697e-05	0.00211193	ENSG00000166224
DCUN1D1	-0.23442	down	591.382	0.0571729	-4.1002	4.12797e-05	0.00211193	ENSG00000043093
ARHGDIB	-0.138748	down	13428.9	0.0338636	-4.09725	4.18088e-05	0.00213061	ENSG00000111348
PSMC1	-0.218707	down	807.228	0.0534001	-4.09563	4.21024e-05	0.00213719	ENSG00000100764
HPS5	-0.229324	down	746.508	0.0560533	-4.09117	4.29196e-05	0.00217019	ENSG00000110756
HLA-DPB1	-0.198305	down	11803.6	0.0485226	-4.08687	4.37238e-05	0.00220229	ENSG00000223865
SLC25A24	-0.237787	down	684.248	0.0582156	-4.0846	4.41535e-05	0.00221535	ENSG00000085491
LGALSL	-0.813978	down	35.5195	0.199433	-4.08146	4.47529e-05	0.00223678	ENSG00000119862
KCNK6	-0.277678	down	3529.2	0.0681999	-4.07153	4.67049e-05	0.0023254	ENSG00000099337
SCIMP	-0.201362	down	1078.49	0.0495263	-4.06575	4.78779e-05	0.00236758	ENSG00000161929
TOB2	-0.222752	down	586.485	0.0547914	-4.06546	4.79374e-05	0.00236758	ENSG00000183864
P3H2	-0.332412	down	297.394	0.0817806	-4.06468	4.80985e-05	0.00236758	ENSG00000090530
FZD1	-0.561502	down	91.7246	0.138255	-4.06134	4.87929e-05	0.00239269	ENSG00000157240
AP002954.1	-0.350285	down	224.533	0.0864921	-4.04991	5.12377e-05	0.00249376	ENSG00000255422
PTPN7	-0.240202	down	665.954	0.0593904	-4.04446	5.24434e-05	0.0025279	ENSG00000143851
STOM	-0.228309	down	890.029	0.0565169	-4.03966	5.35291e-05	0.00255739	ENSG00000148175
HYAL3	-0.339328	down	285.224	0.0841979	-4.03012	5.5748e-05	0.00265365	ENSG00000186792
LBH	-0.224252	down	631.494	0.0556585	-4.02907	5.5998e-05	0.00265582	ENSG00000213626
ERO1A	-0.205681	down	1266.11	0.0511043	-4.02474	5.70389e-05	0.00268558	ENSG00000197930
MSMO1	-0.175982	down	1470.09	0.0438321	-4.01491	5.94673e-05	0.00278981	ENSG00000052802
SNCA	-0.216576	down	821.172	0.0539557	-4.01395	5.97098e-05	0.00279111	ENSG00000145335
SPG21	-0.157631	down	1785.96	0.039346	-4.00629	6.16808e-05	0.00286265	ENSG00000090487
GDI2	-0.150605	down	5148.93	0.0376052	-4.0049	6.20425e-05	0.00286919	ENSG00000057608
NCKAP1L	-0.123197	down	6417.25	0.0309387	-3.98197	6.83465e-05	0.00313434	ENSG00000123338
P2RY12	-0.29887	down	313.739	0.0750806	-3.98066	6.87254e-05	0.00313434	ENSG00000169313
TMEM26	-0.62999	down	59.9675	0.158265	-3.9806	6.87409e-05	0.00313434	ENSG00000196932
MAP3K20	-0.302613	down	344.454	0.0760516	-3.97905	6.91926e-05	0.00314045	ENSG00000091436
CLEC5A	-0.304268	down	293.172	0.0764785	-3.97848	6.93581e-05	0.00314045	ENSG00000258227
CDK2AP1	-0.174398	down	1841.37	0.0438602	-3.97623	7.00171e-05	0.00315155	ENSG00000111328
F11R	-0.25124	down	1079.92	0.0631893	-3.97599	7.00883e-05	0.00315155	ENSG00000158769
ITGA9	-0.695977	down	54.7978	0.175104	-3.97465	7.04833e-05	0.00315838	ENSG00000144668
P2RY13	-0.244336	down	938.242	0.061532	-3.97087	7.161e-05	0.00318689	ENSG00000181631
ATP6V1A	-0.186385	down	1316.81	0.0469888	-3.96658	7.2912e-05	0.00322276	ENSG00000114573
ARPC2	-0.135324	down	9678.61	0.0341903	-3.95797	7.55886e-05	0.00332974	ENSG00000163466
HSD17B12	-0.268923	down	816.72	0.0680022	-3.95462	7.66575e-05	0.00336542	ENSG00000149084
C6orf62	-0.163343	down	2479.02	0.0413852	-3.9469	7.91688e-05	0.00345234	ENSG00000112308
PLBD2	-0.190086	down	1461.67	0.04846	-3.92253	8.76247e-05	0.00380831	ENSG00000151176
NCEH1	-0.306616	down	399.508	0.0782193	-3.91995	8.8567e-05	0.00382625	ENSG00000144959
TMEM273	-0.459594	down	112.706	0.11725	-3.91979	8.86265e-05	0.00382625	ENSG00000204161
TNFAIP8L3	-0.483369	down	94.9414	0.123483	-3.91447	9.06045e-05	0.00388583	ENSG00000183578
CDC42	-0.142431	down	6542.67	0.036412	-3.91165	9.16675e-05	0.00391457	ENSG00000070831
RAP1B	-0.240246	down	1095.02	0.0614266	-3.9111	9.18772e-05	0.00391457	ENSG00000127314
SLIT3	-0.490868	down	103.335	0.125613	-3.90778	9.31477e-05	0.00394285	ENSG00000184347
NCKAP5-AS2	-0.504663	down	93.0011	0.129212	-3.9057	9.39538e-05	0.00395515	ENSG00000226953
SLC49A4	-0.333336	down	246.935	0.0854796	-3.8996	9.63517e-05	0.00401311	ENSG00000138463
PON2	-0.255515	down	405.515	0.0656289	-3.89334	9.88736e-05	0.00409104	ENSG00000105854
MBNL3	-0.245945	down	445.805	0.0632067	-3.89112	9.9781e-05	0.00410334	ENSG00000076770
TEX30	-0.293211	down	278.361	0.0754019	-3.88864	0.000100806	0.00412617	ENSG00000151287
SERPINB8	-0.228546	down	508.822	0.0587786	-3.88825	0.000100971	0.00412617	ENSG00000166401
EID1	-0.159289	down	2126.49	0.0411148	-3.87424	0.000106957	0.00431647	ENSG00000255302
TM9SF2	-0.156933	down	1706.86	0.0406356	-3.86197	0.000112479	0.0045113	ENSG00000125304
NOS1	-2.42651	down	6.15374	0.628597	-3.8602	0.000113296	NA	ENSG00000089250
NCCRP1	-0.672255	down	59.506	0.174434	-3.85393	0.000116238	0.00462342	ENSG00000188505
ACSL3	-0.174738	down	985.216	0.0453482	-3.85324	0.000116563	0.00462342	ENSG00000123983
SOCS3	-0.352162	down	292.552	0.0915597	-3.84626	0.000119935	0.00470864	ENSG00000184557
SLAMF7	-0.208226	down	834.942	0.0541543	-3.84505	0.000120528	0.00471764	ENSG00000026751
C19orf38	-0.387452	down	181.828	0.100958	-3.83777	0.000124157	0.0048451	ENSG00000214212
HIP1	-0.201032	down	1004.61	0.0525992	-3.82196	0.000132394	0.00511326	ENSG00000127946
OS9	-0.184989	down	3699.85	0.048503	-3.81397	0.000136753	0.00525772	ENSG00000135506
AOC1	-0.280828	down	384.719	0.073708	-3.81	0.000138965	0.00532589	ENSG00000002726
LINC02397	-0.628993	down	49.9109	0.16514	-3.80885	0.000139613	0.00532589	ENSG00000205056
RASAL2	-0.274075	down	481.138	0.0719873	-3.80727	0.000140509	0.00532885	ENSG00000075391
EVI2A	-0.248416	down	443.152	0.0652522	-3.80702	0.000140654	0.00532885	ENSG00000126860
PLCL1	-0.710708	down	49.0035	0.186738	-3.80592	0.000141278	0.00533696	ENSG00000115896
ST6GAL1	-0.214175	down	747.314	0.0563861	-3.79836	0.000145655	0.00545297	ENSG00000073849
HLA-DRA	-0.145365	down	33938.4	0.0382736	-3.79804	0.000145842	0.00545297	ENSG00000204287
SHTN1	-0.225099	down	501.605	0.0592721	-3.79773	0.000146028	0.00545297	ENSG00000187164
PALM2AKAP2	-0.283229	down	510.002	0.0746136	-3.79594	0.000147083	0.00547279	ENSG00000157654
SERPINB9P1	-1.22986	down	16.1515	0.32404	-3.79541	0.000147401	0.00547279	ENSG00000230438
FPR3	-0.619045	down	58.5324	0.163719	-3.78113	0.000156118	0.00576349	ENSG00000187474
PXK	-0.256464	down	406.149	0.0678591	-3.77936	0.000157234	0.00577191	ENSG00000168297
SINHCAF	-0.244646	down	559.524	0.0650022	-3.76366	0.000167443	0.00609503	ENSG00000139146
P2RY10	-0.224005	down	594.071	0.0595961	-3.75872	0.000170784	0.00618199	ENSG00000078589
SLCO5A1	-1.88096	down	6.48753	0.502774	-3.74117	0.000183167	NA	ENSG00000137571
IGSF6	-0.17613	down	3796.19	0.0471784	-3.73328	0.000189003	0.0067584	ENSG00000140749
ATP1A1	-0.120344	down	4338.31	0.0322901	-3.72695	0.00019381	0.00687481	ENSG00000163399
P4HA1	-0.226406	down	488.498	0.0607812	-3.72494	0.000195361	0.00687481	ENSG00000122884
SERPINF2	-0.234779	down	1056.71	0.0630446	-3.72402	0.000196074	0.00687481	ENSG00000167711
CD101	-0.166825	down	1302.31	0.0447994	-3.72381	0.000196235	0.00687481	ENSG00000134256
EIF3F	-0.191083	down	1943.58	0.0513181	-3.7235	0.00019648	0.00687481	ENSG00000175390
RCBTB2	-0.211152	down	676.032	0.0567142	-3.72309	0.000196801	0.00687481	ENSG00000136161
CYSLTR1	-0.196263	down	960.458	0.0527265	-3.72228	0.00019743	0.00687828	ENSG00000173198
TCF4	-0.167276	down	3277.17	0.0450103	-3.7164	0.000202084	0.00698428	ENSG00000196628
CD1C	-0.158208	down	5567.04	0.0426216	-3.71192	0.000205692	0.00706347	ENSG00000158481
DEK	-0.160929	down	1671.56	0.0434463	-3.70409	0.000212153	0.00723603	ENSG00000124795
GSTM4	-0.217836	down	530.426	0.0588644	-3.70064	0.000215059	0.00731596	ENSG00000168765
ID2	-0.142812	down	6620.82	0.0386501	-3.69501	0.000219882	0.00742173	ENSG00000115738
GLIPR1	-0.217908	down	1267.41	0.0591982	-3.68098	0.000232338	0.0077554	ENSG00000139278
GOLGA7	-0.317465	down	268.371	0.0862553	-3.68053	0.000232751	0.0077554	ENSG00000147533
SERPINB1	-0.177125	down	1173.05	0.0481562	-3.67814	0.000234941	0.00780833	ENSG00000021355
TIGAR	-0.226232	down	538.018	0.0615208	-3.67733	0.000235693	0.00781333	ENSG00000078237
ARL6IP5	-0.1575	down	3415.1	0.0428417	-3.67632	0.000236627	0.00782434	ENSG00000144746
CCDC26	-0.380222	down	287.67	0.103861	-3.66087	0.000251364	0.00828118	ENSG00000229140
DHRS7	-0.187986	down	717.678	0.0515061	-3.64978	0.000262462	0.00859117	ENSG00000100612
ZNF689	-0.163532	down	1075.09	0.0448902	-3.64293	0.000269547	0.00877886	ENSG00000156853
ACSS2	-0.179743	down	915.56	0.0493511	-3.64214	0.000270382	0.00878405	ENSG00000131069
NRARP	-0.616842	down	49.4094	0.169572	-3.63763	0.000275158	0.00891689	ENSG00000198435
ACER3	-0.214279	down	1949.8	0.0591647	-3.62174	0.000292626	0.00937348	ENSG00000078124
TLE1	-0.557275	down	59.3091	0.15414	-3.61538	0.000299909	0.00955224	ENSG00000196781
HMGCS1	-0.255853	down	1845.28	0.0707901	-3.61424	0.000301227	0.00957076	ENSG00000112972
ADAM12	-1.68612	down	7.66856	0.46682	-3.61192	0.000303933	NA	ENSG00000148848
FAM200B	-0.319176	down	204.831	0.088443	-3.60884	0.000307572	0.0097112	ENSG00000237765
CYFIP2	-0.321022	down	248.969	0.0889609	-3.60857	0.000307889	0.0097112	ENSG00000055163
HPGD	-0.923497	down	28.0518	0.255993	-3.60751	0.000309145	0.00971753	ENSG00000164120
APBA1	-0.513609	down	68.0773	0.142563	-3.60268	0.000314948	0.00983833	ENSG00000107282
SH3KBP1	-0.183014	down	3746.44	0.0509754	-3.59024	0.000330377	0.0102709	ENSG00000147010
LEPROT	-0.231182	down	644.357	0.064533	-3.58239	0.000340466	0.0105342	ENSG00000213625
TRIM36	-0.228801	down	436.357	0.0638836	-3.58153	0.000341594	0.010544	ENSG00000152503
SPATS2L	-0.225891	down	455.436	0.0631904	-3.57476	0.000350544	0.0107946	ENSG00000196141
RGCC	-1.03274	down	17.6056	0.289026	-3.57319	0.000352658	0.010834	ENSG00000102760
CLEC11A	-0.242887	down	2923.11	0.0679949	-3.57214	0.000354075	0.0108519	ENSG00000105472
SC5D	-0.246847	down	650.955	0.0692485	-3.56465	0.00036434	0.011088	ENSG00000109929
EFCAB14	-0.18216	down	1313.94	0.0512757	-3.55255	0.00038151	0.0114955	ENSG00000159658
TM6SF1	-0.366983	down	229.822	0.103314	-3.55211	0.000382152	0.0114955	ENSG00000136404
PALD1	-0.121864	down	6695.76	0.0343281	-3.54998	0.000385256	0.0115621	ENSG00000107719
KIF5B	-0.185701	down	2585.42	0.0524625	-3.53969	0.000400604	0.0119146	ENSG00000170759
SYPL1	-0.21937	down	516.032	0.0620045	-3.53797	0.000403211	0.0119169	ENSG00000008282
CNP	-0.160701	down	1034.98	0.0454234	-3.53785	0.000403402	0.0119169	ENSG00000173786
SMIM15	-0.197091	down	923.958	0.0557144	-3.53753	0.000403887	0.0119169	ENSG00000188725
KLHDC3	-0.145152	down	2223.97	0.0410359	-3.53719	0.000404414	0.0119169	ENSG00000124702
PIK3CG	-0.171195	down	2081.29	0.0484534	-3.53319	0.00041058	0.0120468	ENSG00000105851
PRDM1	-0.281776	down	576.265	0.0797729	-3.53223	0.000412077	0.0120607	ENSG00000057657
NAMPT	-0.212664	down	478.191	0.0602293	-3.53091	0.000414127	0.0120934	ENSG00000105835
COL8A2	-0.220061	down	425.773	0.0624018	-3.52652	0.000421061	0.0122684	ENSG00000171812
RSL24D1	-0.147582	down	1176.49	0.0419587	-3.5173	0.000435955	0.0126122	ENSG00000137876
LPAR3	-0.363101	down	138.248	0.103246	-3.51686	0.000436685	0.0126122	ENSG00000171517
MYLK	-0.745202	down	35.3696	0.211896	-3.51682	0.000436743	0.0126122	ENSG00000065534
KIF20B	-0.271491	down	519.669	0.0773613	-3.50938	0.000449147	0.0129416	ENSG00000138182
CAT	-0.167272	down	1346.02	0.0478257	-3.49752	0.000469604	0.0134963	ENSG00000121691
MEGF9	-0.267631	down	436.772	0.076531	-3.49703	0.000470476	0.0134963	ENSG00000106780
NXPE3	-0.230341	down	489.003	0.0660758	-3.48601	0.000490285	0.0140028	ENSG00000144815
MACROH2A1	-0.0978682	down	7843.99	0.0281547	-3.47609	0.00050879	0.0144677	ENSG00000113648
LAPTM5	-0.111213	down	19362.1	0.0320593	-3.46897	0.000522449	0.0147592	ENSG00000162511
LRRC8C	-0.175886	down	954.392	0.050746	-3.46601	0.00052824	0.0148305	ENSG00000171488
PTGS1	-0.172976	down	2007.03	0.0499199	-3.46508	0.000530081	0.0148305	ENSG00000095303
DNAJC3	-0.167211	down	984.083	0.0482571	-3.465	0.00053023	0.0148305	ENSG00000102580
KDM7A	-0.268159	down	489.542	0.0774004	-3.46457	0.000531076	0.0148305	ENSG00000006459
LAMP3	-0.305014	down	362.031	0.0880533	-3.46397	0.000532269	0.0148305	ENSG00000078081
H3-3A	-0.139079	down	5660.42	0.0401536	-3.46366	0.000532876	0.0148305	ENSG00000163041
RAB8B	-0.218342	down	705.735	0.0630388	-3.46362	0.000532962	0.0148305	ENSG00000166128
SH3BGRL3	-0.141921	down	8342.31	0.0410166	-3.46009	0.000539986	0.0149654	ENSG00000142669
CACNA1G	-1.68582	down	7.1407	0.487843	-3.45566	0.000548946	NA	ENSG00000006283
TRERF1	-0.345373	down	236.126	0.100366	-3.44114	0.000579276	0.0159417	ENSG00000124496
CYB5B	-0.187406	down	2678.67	0.0544736	-3.4403	0.000581075	0.0159417	ENSG00000103018
GCA	-0.207551	down	657.804	0.0603327	-3.44011	0.000581482	0.0159417	ENSG00000115271
PRKCA	-0.185269	down	1768.15	0.053947	-3.43428	0.000594122	0.0161858	ENSG00000154229
ZYG11B	-0.358268	down	146.309	0.104387	-3.43212	0.000598891	0.0162662	ENSG00000162378
ADCY9	-0.418722	down	97.4065	0.122014	-3.43174	0.000599717	0.0162662	ENSG00000162104
PBX2	-0.211565	down	2119.23	0.0617468	-3.42633	0.00061179	0.0164942	ENSG00000204304
AC079922.1	-4.00576	down	1.52252	1.17113	-3.42043	0.000625232	NA	ENSG00000231747
PPP1R2	-0.164424	down	827.157	0.0482366	-3.40869	0.000652751	0.0174179	ENSG00000184203
MPZL1	-0.164839	down	1050.83	0.0483695	-3.40791	0.000654615	0.0174318	ENSG00000197965
PLEKHM3	-0.437756	down	130.892	0.128693	-3.40156	0.000670035	0.0177696	ENSG00000178385
NR4A2	-0.410631	down	157.939	0.120762	-3.40032	0.000673064	0.0178136	ENSG00000153234
USB1	-0.146373	down	1259.41	0.0431066	-3.3956	0.000684786	0.018087	ENSG00000103005
BBX	-0.260099	down	1095.56	0.0766504	-3.39332	0.000690512	0.0182012	ENSG00000114439
UHRF1BP1	-0.253825	down	333.145	0.0748198	-3.39248	0.000692626	0.01822	ENSG00000065060
FES	-0.284025	down	364.616	0.0839275	-3.38417	0.000713934	0.0185551	ENSG00000182511
NFATC2	-0.178521	down	756.114	0.0527918	-3.38161	0.00072062	0.0186915	ENSG00000101096
CCDC86	-0.189361	down	669.775	0.0560357	-3.37928	0.000726747	0.0188129	ENSG00000110104
GNGT2	-0.178223	down	1253.38	0.0529227	-3.36762	0.000758208	0.0193574	ENSG00000167083
SUMO2	-0.132792	down	2734.31	0.0394636	-3.36493	0.000765625	0.0194702	ENSG00000188612
CLDN1	-1.1462	down	16.6067	0.340875	-3.36252	0.000772337	0.0196026	ENSG00000163347
ANO6	-0.257798	down	375.47	0.0767132	-3.36054	0.000777889	0.019705	ENSG00000177119
LINC01094	-0.482804	down	82.1149	0.143874	-3.35574	0.000791534	0.0199728	ENSG00000251442
TSPAN15	-0.23607	down	510.659	0.0704779	-3.34956	0.000809411	0.0203843	ENSG00000099282
HLA-DMB	-0.153421	down	2973.51	0.0458356	-3.34721	0.000816297	0.0204783	ENSG00000242574
CTR9	-0.180253	down	1308.7	0.0538614	-3.34661	0.000818065	0.0204832	ENSG00000198730
SFT2D2	-0.151465	down	1490.08	0.0452975	-3.34378	0.000826464	0.0205905	ENSG00000213064
SEMA4A	-0.397916	down	122.564	0.11901	-3.34356	0.000827107	0.0205905	ENSG00000196189
CD300E	-1.21936	down	11.822	0.365781	-3.33356	0.000857414	NA	ENSG00000186407
TGM5	-0.223068	down	341.517	0.066944	-3.33216	0.000861749	0.0213692	ENSG00000104055
SELL	-0.636763	down	40.7817	0.191125	-3.33165	0.000863319	0.0213692	ENSG00000188404
SPOPL	-0.249911	down	322.558	0.0751531	-3.32536	0.000883059	0.0217376	ENSG00000144228
MACC1	-0.240705	down	344.293	0.0723858	-3.3253	0.000883219	0.0217376	ENSG00000183742
NR1D2	-0.428329	down	88.1519	0.129132	-3.31699	0.000909925	0.0222731	ENSG00000174738
YPEL4	-0.359208	down	117.543	0.108295	-3.31693	0.00091012	0.0222731	ENSG00000166793
MCF2L	-0.244898	down	413.418	0.0739161	-3.31319	0.000922379	0.0225307	ENSG00000126217
ACAT2	-0.150158	down	1285.04	0.0453485	-3.3112	0.000928978	0.0226493	ENSG00000120437
MCFD2	-0.196195	down	534.804	0.0592634	-3.31056	0.000931084	0.0226581	ENSG00000180398
SMIM14	-0.191885	down	495.023	0.0579844	-3.30925	0.000935448	0.0227218	ENSG00000163683
ST8SIA4	-0.190046	down	765.197	0.057477	-3.30648	0.000944767	0.0228202	ENSG00000113532
FOXN3	-0.184851	down	1681.04	0.0559241	-3.30539	0.000948442	0.0228664	ENSG00000053254
METTL7A	-0.175051	down	2375.95	0.0530632	-3.29891	0.000970595	0.023314	ENSG00000185432
LINC02035	-0.400194	down	114.034	0.121457	-3.29494	0.000984441	0.023603	ENSG00000273033
CNRIP1	-0.396937	down	109.55	0.120616	-3.29091	0.000998642	0.0238408	ENSG00000119865
STK38L	-0.194183	down	800.222	0.0590316	-3.28948	0.00100373	0.023851	ENSG00000211455
ETV5	-0.125293	down	2374.49	0.0381015	-3.28839	0.00100761	0.023851	ENSG00000244405
GPC6	-1.1017	down	15.6787	0.335479	-3.28396	0.00102358	0.0241594	ENSG00000183098
DUSP16	-0.366637	down	181.12	0.111652	-3.28374	0.00102438	0.0241594	ENSG00000111266
KLF10	-0.309515	down	258.108	0.0943935	-3.27899	0.00104178	0.0245254	ENSG00000155090
CDCP1	-0.401592	down	163.419	0.122499	-3.27833	0.00104421	0.0245381	ENSG00000163814
GPR137B	-0.367366	down	174.106	0.11234	-3.27012	0.00107503	0.025126	ENSG00000077585
GPN3	-0.194854	down	458.332	0.0596277	-3.26783	0.00108374	0.0252387	ENSG00000111231
LINC00877	-0.356224	down	121.759	0.109143	-3.26382	0.00109921	0.0253909	ENSG00000241163
GLT1D1	-0.290418	down	260.133	0.0889868	-3.2636	0.00110005	0.0253909	ENSG00000151948
ALCAM	-0.158866	down	1263.47	0.0487233	-3.26058	0.00111186	0.0256182	ENSG00000170017
CAPZA1	-0.141121	down	4338.09	0.0433005	-3.2591	0.00111767	0.0256611	ENSG00000116489
TRAM1	-0.18698	down	1187.43	0.0574043	-3.25725	0.00112497	0.0256959	ENSG00000067167
PPM1M	-0.18769	down	552.076	0.0576301	-3.25681	0.00112671	0.0256959	ENSG00000164088
RNF5	-0.146505	down	1578.35	0.0449856	-3.25671	0.0011271	0.0256959	ENSG00000204308
CCR5	-0.184194	down	923.112	0.0565928	-3.25473	0.00113501	0.025831	ENSG00000160791
SLC7A8	-0.169485	down	972.52	0.0520904	-3.25367	0.00113923	0.0258365	ENSG00000092068
AC023300.2	-0.601436	down	41.9367	0.184903	-3.25271	0.0011431	0.0258579	ENSG00000277749
PRR11	-0.21103	down	646.107	0.0649105	-3.25109	0.00114963	0.0259365	ENSG00000068489
TAPT1	-0.286904	down	225.926	0.088299	-3.24924	0.00115715	0.0260158	ENSG00000169762
CPLX1	-0.541669	down	59.6129	0.166858	-3.24628	0.00116925	0.0262425	ENSG00000168993
RGS2	-0.197	down	660.441	0.0607816	-3.24111	0.00119066	0.0266311	ENSG00000116741
CCSAP	-0.241904	down	303.041	0.0746986	-3.23841	0.00120199	0.0267923	ENSG00000154429
CCR7	-0.312452	down	276.366	0.0965175	-3.23726	0.00120685	0.0268357	ENSG00000126353
RUFY4	-0.737705	down	26.8774	0.2279	-3.23697	0.00120807	0.0268357	ENSG00000188282
HMGB1P5	-0.212635	down	504.287	0.0657013	-3.23639	0.00121054	0.0268446	ENSG00000132967
ABCB4	-0.240062	down	261.271	0.0742025	-3.23523	0.00121547	0.026908	ENSG00000005471
CDYL	-0.252198	down	282.233	0.0779718	-3.23448	0.00121864	0.0269206	ENSG00000153046
SEZ6L	-0.293456	down	219.389	0.090751	-3.23364	0.00122225	0.0269206	ENSG00000100095
AR	-0.689507	down	36.8777	0.213355	-3.23173	0.00123044	0.027055	ENSG00000169083
PARVG	-0.153714	down	1576.1	0.0476329	-3.22706	0.00125068	0.0274536	ENSG00000138964
ZNF652	-0.150025	down	1019.23	0.0465019	-3.22621	0.0012544	0.0274887	ENSG00000198740
LDHA	-0.111334	down	3917.16	0.0345194	-3.22525	0.00125862	0.0274887	ENSG00000134333
CMPK1	-0.161587	down	1368.63	0.0501325	-3.2232	0.00126768	0.0275996	ENSG00000162368
CARD8-AS1	-0.305671	down	175.715	0.0948366	-3.22314	0.00126795	0.0275996	ENSG00000268001
SGK3	-0.19129	down	630.069	0.059394	-3.22069	0.00127881	0.0277431	ENSG00000104205
ADA2	-0.145535	down	3076.65	0.0452276	-3.21783	0.00129163	0.0278353	ENSG00000093072
BTF3L4	-0.173777	down	911.307	0.054014	-3.21726	0.0012942	0.0278445	ENSG00000134717
VIM	-0.133383	down	8948.97	0.0415086	-3.21337	0.00131185	0.0280849	ENSG00000026025
HK3	-0.408616	down	122.659	0.127249	-3.21116	0.00132199	0.0282547	ENSG00000160883
KIF3C	-0.249656	down	271.727	0.0777575	-3.2107	0.00132413	0.0282547	ENSG00000084731
ACTR3	-0.145639	down	7476.09	0.0454023	-3.20775	0.00133776	0.0284986	ENSG00000115091
PMP22	-0.392349	down	126.9	0.122429	-3.20471	0.00135197	0.0287179	ENSG00000109099
TMEM184B	-0.172563	down	1028.81	0.0538485	-3.20461	0.00135247	0.0287179	ENSG00000198792
CCND1	-0.155781	down	2622.9	0.048623	-3.20385	0.00135602	0.0287221	ENSG00000110092
BZW1	-0.136259	down	1614.56	0.0425514	-3.20222	0.00136372	0.0287221	ENSG00000082153
GIMAP6	-0.192372	down	687.719	0.0601073	-3.20048	0.00137198	0.0288494	ENSG00000133561
PALLD	-0.244209	down	946.712	0.0763497	-3.19856	0.00138118	0.028984	ENSG00000129116
GLUD1	-0.132927	down	2076.98	0.0416058	-3.19492	0.0013987	0.0292692	ENSG00000148672
RBMS2	-0.218374	down	461.427	0.0683846	-3.19332	0.00140649	0.0293848	ENSG00000076067
PCGF5	-0.224085	down	400.349	0.0702113	-3.19159	0.00141494	0.0295139	ENSG00000180628
EIF2S2P4	-0.401433	down	119.859	0.126133	-3.18262	0.0014595	0.0302975	ENSG00000128692
FDFT1	-0.109603	down	3802.79	0.0345371	-3.17349	0.00150618	0.0310679	ENSG00000079459
B4GALT5	-0.278029	down	742.54	0.0877138	-3.16973	0.00152582	0.0314233	ENSG00000158470
15	-0.231007	down	331.206	0.0729104	-3.16837	0.00153294	0.0314701	ENSG00000185305
CYBB	-0.143033	down	10389.9	0.0451691	-3.16661	0.00154226	0.0316014	ENSG00000165168
LPXN	-0.129249	down	2851.13	0.040836	-3.16506	0.00155051	0.0316806	ENSG00000110031
ASPHD2	-0.286507	down	220.049	0.0907168	-3.15826	0.00158714	0.0323094	ENSG00000128203
DENR	-0.171462	down	940.646	0.0543878	-3.15258	0.00161834	0.0327575	ENSG00000139726
TMEM243	-0.217658	down	331.803	0.0692722	-3.14206	0.00167761	0.0337993	ENSG00000135185
SLC46A1	-0.253309	down	331.04	0.0806459	-3.141	0.0016837	0.0338694	ENSG00000076351
GM2A	-0.113559	down	8723.67	0.0361725	-3.13938	0.00169306	0.0339526	ENSG00000196743
PITPNC1	-0.208716	down	407.959	0.0665353	-3.13692	0.00170733	0.0340811	ENSG00000154217
NEURL1	-0.785602	down	24.0872	0.250532	-3.13573	0.00171426	0.0341146	ENSG00000107954
SLC18A2	-1.02611	down	19.282	0.327294	-3.13514	0.00171771	0.034131	ENSG00000165646
MYADM	-0.111544	down	2153.64	0.0356018	-3.13309	0.00172979	0.0343185	ENSG00000179820
RFFL	-0.268328	down	263.471	0.0858855	-3.12425	0.00178261	0.0352051	ENSG00000092871
PFKFB3	-0.211389	down	597.302	0.0677889	-3.11834	0.00181875	0.0358643	ENSG00000170525
MFSD1	-0.136226	down	2334.14	0.0437727	-3.11212	0.0018575	0.0363527	ENSG00000118855
CDC5L	-0.169036	down	674.933	0.054324	-3.11163	0.00186057	0.036358	ENSG00000096401
TOR1AIP1	-0.16786	down	813.512	0.054001	-3.10847	0.00188061	0.0366394	ENSG00000143337
LIPA	-0.160523	down	1769.13	0.0517555	-3.10156	0.00192503	0.0373005	ENSG00000107798
C1orf162	-0.177521	down	830.866	0.0573141	-3.09734	0.00195266	0.0376927	ENSG00000143110
IL1RAP	-0.270613	down	263.364	0.0874721	-3.0937	0.00197675	0.0380346	ENSG00000196083
ZFHX3	-0.163757	down	1295.11	0.0529371	-3.09343	0.00197856	0.0380346	ENSG00000140836
RCSD1	-0.184522	down	1489.3	0.0596709	-3.09233	0.00198592	0.0381196	ENSG00000198771
DZANK1	-0.55435	down	41.7868	0.179807	-3.08303	0.00204908	0.039101	ENSG00000089091
ZNF609	-0.174485	down	823.793	0.0566974	-3.07748	0.00208759	0.0396612	ENSG00000180357
TOP1MT	-0.19311	down	465.332	0.0630398	-3.06331	0.00218903	0.041167	ENSG00000184428
DDX6	-0.168263	down	2613.1	0.0549512	-3.06205	0.00219826	0.0412624	ENSG00000110367
EPB41L2	-0.224143	down	521.858	0.0732337	-3.06066	0.00220853	0.0413542	ENSG00000079819
BIN1	-0.228108	down	611.605	0.0745797	-3.05859	0.00222383	0.0415809	ENSG00000136717
CBL	-0.22759	down	1488.43	0.0744375	-3.05746	0.00223221	0.0416177	ENSG00000110395
FOXO4	-0.274489	down	191.344	0.0898215	-3.05594	0.00224354	0.0417092	ENSG00000184481
TM9SF3	-0.148239	down	1551.28	0.0485268	-3.0548	0.00225213	0.0418092	ENSG00000077147
ELAVL4	-0.251129	down	310.73	0.0822922	-3.05167	0.00227569	0.0419794	ENSG00000162374
WAPL	-0.174326	down	1181.28	0.0571395	-3.05089	0.00228167	0.0419794	ENSG00000062650
FNBP1L	-0.282146	down	244.849	0.0925098	-3.0499	0.00228916	0.0420163	ENSG00000137942
SLC16A6	-0.341795	down	125.314	0.112241	-3.04518	0.00232543	0.0425184	ENSG00000108932
AP000437.1	-0.675773	down	47.491	0.221966	-3.04449	0.00233078	0.0425314	ENSG00000279549
AKAP13	-0.143791	down	1695.53	0.0472357	-3.04413	0.00233358	0.0425314	ENSG00000170776
FAM111B	-0.302959	down	157.683	0.0996396	-3.04055	0.00236149	0.0429197	ENSG00000189057
WSB2	-0.153073	down	955.529	0.0503668	-3.03917	0.00237228	0.042952	ENSG00000176871
CYB5R4	-0.181885	down	478.534	0.0598492	-3.03906	0.00237319	0.042952	ENSG00000065615
PSENEN	-0.241187	down	260.785	0.0794225	-3.03676	0.00239133	0.0432203	ENSG00000205155
ATF5	-0.169766	down	972.731	0.0559333	-3.03515	0.00240418	0.0433319	ENSG00000169136
ELOVL5	-0.207191	down	1596.77	0.0684069	-3.0288	0.00245524	0.0440689	ENSG00000012660
FILIP1L	-0.196225	down	1040.22	0.0648769	-3.02457	0.00248984	0.0445055	ENSG00000168386
DESI1	-0.191931	down	376.837	0.0634954	-3.02276	0.00250479	0.0447111	ENSG00000100418
PTEN	-0.145931	down	1186.85	0.0483265	-3.01969	0.0025303	0.0450429	ENSG00000171862
MLLT11	-0.229525	down	287.333	0.0760248	-3.01909	0.00253536	0.0450712	ENSG00000213190
AMPD3	-0.152383	down	910.255	0.0504829	-3.01851	0.00254022	0.0450959	ENSG00000133805
DIPK2A	-0.210451	down	461.192	0.0698825	-3.0115	0.00259964	0.0459624	ENSG00000181744
EIF4E2	-0.140463	down	1570.48	0.0466572	-3.01054	0.00260786	0.0459643	ENSG00000135930
RASGRP3	-0.20511	down	1129.08	0.0681372	-3.01025	0.00261036	0.0459643	ENSG00000152689
SSB	-0.168262	down	1182.41	0.0559177	-3.00911	0.00262016	0.0460121	ENSG00000138385
PPP2R5E	-0.173884	down	631.017	0.0578438	-3.00609	0.00264631	0.0462837	ENSG00000154001
SEC24D	-0.198553	down	617.309	0.066084	-3.00456	0.00265969	0.0464552	ENSG00000150961
PPP1CB	-0.121076	down	2399.67	0.0403119	-3.00348	0.00266908	0.0465566	ENSG00000213639
VCPIP1	-0.199381	down	388.03	0.0663985	-3.00279	0.00267518	0.0466004	ENSG00000175073
PCYT1A	-0.163054	down	1203.98	0.0544213	-2.99615	0.00273414	0.0475002	ENSG00000161217
LAMP2	-0.134669	down	1646.56	0.044975	-2.99432	0.00275058	0.0477177	ENSG00000005893
LINC02381	-0.60991	down	32.0419	0.203715	-2.99394	0.002754	0.0477177	ENSG00000250742
PHF5A	-0.183953	down	530.337	0.0614869	-2.99174	0.00277392	0.0478713	ENSG00000100410
DHFR	-0.181188	down	661.439	0.0605816	-2.99081	0.00278241	0.0479542	ENSG00000228716
HMGN5	-0.249248	down	1167.3	0.083399	-2.98862	0.00280241	0.0482348	ENSG00000198157
PAQR8	-0.185836	down	452.161	0.0622206	-2.98673	0.00281979	0.0484058	ENSG00000170915
CPED1	-0.197524	down	652.92	0.0661527	-2.98588	0.00282765	0.0484766	ENSG00000106034
APMAP	-0.141784	down	1339.44	0.0474949	-2.98525	0.00283351	0.0485132	ENSG00000101474
IREB2	-0.198177	down	928.193	0.0664574	-2.98201	0.00286362	0.0487716	ENSG00000136381
SLC8A1	-0.196158	down	960.005	0.0658699	-2.97796	0.00290173	0.0492939	ENSG00000183023
EIF3L	-0.152378	down	1286.7	0.0511758	-2.97755	0.00290566	0.0492939	ENSG00000100129
MRC1	-0.641672	down	31.6576	0.215659	-2.9754	0.0029261	0.0495545	ENSG00000260314
TLR4	-0.172917	down	773.956	0.0581904	-2.97157	0.00296278	0.0500017	ENSG00000136869
ZNF106	-0.140188	down	1730.81	0.0472032	-2.96989	0.00297903	0.0500088	ENSG00000103994
PLEK	-0.116426	down	2610.02	0.0392067	-2.96954	0.00298244	0.0500088	ENSG00000115956
MKNK1	-0.13816	down	1677.92	0.0465328	-2.9691	0.00298674	0.0500164	ENSG00000079277
ACSF2	-0.191032	down	458.176	0.0643654	-2.96792	0.00299818	0.0500968	ENSG00000167107
AL035071.1	-0.231015	down	247.277	0.0780339	-2.96045	0.00307194	0.0511137	ENSG00000260257
RAB10	-0.127483	down	1815.36	0.0430853	-2.95885	0.00308787	0.0513131	ENSG00000084733
PDGFB	-0.436667	down	69.2454	0.147777	-2.95491	0.00312761	0.0519071	ENSG00000100311
GLRX	-0.118046	down	2475.86	0.0400196	-2.94971	0.00318071	0.0526361	ENSG00000173221
GLA	-0.159159	down	586.368	0.053974	-2.94882	0.00318993	0.0526723	ENSG00000102393
RHOQ	-0.156866	down	861.022	0.0532879	-2.94374	0.00324274	0.053218	ENSG00000119729
MBD2	-0.156985	down	1387.74	0.0533402	-2.94309	0.00324958	0.053218	ENSG00000134046
SLC12A8	-0.289704	down	244.294	0.0986196	-2.93759	0.00330776	0.0539327	ENSG00000221955
FAR1	-0.159683	down	1488.23	0.054403	-2.93518	0.00333352	0.0542167	ENSG00000197601
PGM2L1	-0.364351	down	126.036	0.12418	-2.93406	0.00334564	0.0543189	ENSG00000165434
ZNF503	-0.181759	down	874.098	0.0620284	-2.93026	0.00338681	0.0548774	ENSG00000165655
CNOT2	-0.160177	down	1321.11	0.0547827	-2.92386	0.00345722	0.0558095	ENSG00000111596
CLLU1OS	-2.04258	down	4.22618	0.69864	-2.92365	0.00345957	NA	ENSG00000205057
CYP4V2	-0.294456	down	164.533	0.100818	-2.92065	0.00349297	0.0563166	ENSG00000145476
HECA	-0.173229	down	786.005	0.0593403	-2.91925	0.00350879	0.0565015	ENSG00000112406
PTGFRN	-0.211685	down	355.274	0.0726523	-2.91368	0.00357201	0.0572941	ENSG00000134247
PCGF2	-0.17069	down	652.313	0.0585887	-2.91336	0.00357565	0.0572941	ENSG00000277258
GPR4	-1.1887	down	10.2117	0.408213	-2.91197	0.00359157	NA	ENSG00000177464
ROCK1	-0.196919	down	1723.49	0.0676932	-2.90899	0.00362599	0.0579624	ENSG00000067900
SH3YL1	-0.264462	down	216.631	0.090994	-2.90636	0.00365656	0.0581799	ENSG00000035115
SH3BGRL	-0.106738	down	3275.3	0.0367269	-2.90626	0.00365779	0.0581799	ENSG00000131171
C2orf69	-0.196811	down	395.492	0.0677716	-2.90404	0.00368385	0.0585227	ENSG00000178074
NADK2	-0.248115	down	227.946	0.0854616	-2.90324	0.00369329	0.0586011	ENSG00000152620
H3P6	-0.189982	down	936.979	0.0654692	-2.90185	0.00370966	0.0587175	ENSG00000235655
ZNF366	-0.216525	down	571.118	0.0746684	-2.89982	0.00373376	0.0589553	ENSG00000178175
EPAS1	-0.504345	down	43.1084	0.17408	-2.8972	0.00376509	0.0593727	ENSG00000116016
MEX3B	-0.298865	down	192.26	0.103169	-2.89685	0.00376933	0.0593727	ENSG00000183496
M6PR	-0.241254	down	1548.44	0.0834026	-2.89265	0.00382011	0.060027	ENSG00000003056
FOSL2	-0.215446	down	261.555	0.0746321	-2.88677	0.00389223	0.0610628	ENSG00000075426
AP3B1	-0.168436	down	925.34	0.0583532	-2.88649	0.00389561	0.0610628	ENSG00000132842
FLVCR1	-0.195179	down	490.991	0.067673	-2.88414	0.00392483	0.0611751	ENSG00000162769
AL356273.6	-0.381496	down	213.513	0.132289	-2.8838	0.00392903	0.0611751	ENSG00000279838
HVCN1	-0.119851	down	1303.52	0.0415644	-2.88351	0.00393271	0.0611751	ENSG00000122986
GLO1	-0.115665	down	12063.1	0.040139	-2.88161	0.00395654	0.0614281	ENSG00000124767
WAC	-0.154793	down	1081.49	0.053738	-2.88052	0.00397024	0.0615672	ENSG00000095787
BZW1P2	-1.043	down	12.3802	0.362384	-2.87817	0.00399989	NA	ENSG00000198406
DAB2	-0.163271	down	1236.65	0.0567544	-2.8768	0.00401725	0.0621392	ENSG00000153071
CTBP2	-0.307362	down	144.475	0.107085	-2.87026	0.00410128	0.0629348	ENSG00000175029
SEC63	-0.1508	down	1041.83	0.0525597	-2.86912	0.00411611	0.0630547	ENSG00000025796
DAB1	-0.820666	down	17.6921	0.28606	-2.86886	0.00411954	0.0630547	ENSG00000173406
ATXN1	-0.205988	down	513.74	0.0718244	-2.86793	0.00413163	0.0631238	ENSG00000124788
LILRB3	-0.558086	down	36.0657	0.194685	-2.86661	0.00414898	0.0632817	ENSG00000204577
FZD5	-0.306849	down	144.493	0.107095	-2.86521	0.00416735	0.0634874	ENSG00000163251
AC008691.1	-1.05658	down	10.5377	0.368914	-2.86403	0.00418282	NA	ENSG00000249738
C21orf91	-0.219574	down	429.409	0.0768156	-2.85845	0.0042571	0.0644242	ENSG00000154642
SLC26A2	-0.262526	down	197.003	0.0919492	-2.85512	0.00430202	0.0650055	ENSG00000155850
LBR	-0.137814	down	1528.14	0.0483401	-2.85093	0.00435915	0.0657672	ENSG00000143815
SLCO4A1	-0.245752	down	362.639	0.0862174	-2.85038	0.0043667	0.0657672	ENSG00000101187
BLOC1S6	-0.133472	down	1192.57	0.0468452	-2.84921	0.0043828	0.0659195	ENSG00000104164
SRC	-0.17794	down	798.267	0.0624828	-2.84782	0.00440199	0.0661316	ENSG00000197122
SREK1IP1	-0.210014	down	1129.89	0.0738055	-2.84551	0.004434	0.0665356	ENSG00000153006
DOK2	-0.189316	down	1058.46	0.0666207	-2.84169	0.00448749	0.0671744	ENSG00000147443
ZDHHC2	-0.208423	down	355.153	0.0733531	-2.84137	0.00449208	0.0671744	ENSG00000104219
SETD3	-0.14032	down	1040.79	0.049434	-2.83852	0.00453227	0.0675883	ENSG00000183576
ADRB1	-0.426049	down	80.756	0.150184	-2.83684	0.0045563	0.0675883	ENSG00000043591
SLC6A6	-0.222394	down	3748.69	0.0784113	-2.83625	0.00456469	0.0675883	ENSG00000131389
PIGC	-0.219829	down	354.181	0.0775308	-2.83538	0.0045771	0.0675883	ENSG00000135845
FOXD2-AS1	-0.390754	down	107.941	0.137847	-2.8347	0.00458694	0.0675883	ENSG00000237424
ITPRIPL1	-0.260882	down	167.088	0.092077	-2.8333	0.00460705	0.0676905	ENSG00000198885
ADGRG5	-0.121749	down	2196.38	0.0429734	-2.83311	0.00460973	0.0676905	ENSG00000159618
LAPTM4A	-0.140918	down	1129.61	0.0497397	-2.8331	0.00460994	0.0676905	ENSG00000068697
SGK1	-0.160443	down	1223.32	0.0567009	-2.82963	0.00466014	0.0681965	ENSG00000118515
VPS35	-0.114507	down	2646.16	0.04051	-2.82665	0.00470381	0.0684502	ENSG00000069329
NEU3	-0.334786	down	122.146	0.118455	-2.82627	0.00470936	0.0684543	ENSG00000162139
TDRKH	-0.292158	down	129.226	0.103437	-2.8245	0.00473545	0.0686752	ENSG00000182134
F8	-0.418006	down	88.2033	0.14801	-2.82416	0.00474041	0.0686752	ENSG00000185010
FAM107B	-0.153271	down	919.22	0.0542792	-2.82376	0.00474635	0.0686846	ENSG00000065809
VPS37C	-0.204352	down	324.488	0.0724609	-2.82017	0.00479989	0.0692282	ENSG00000167987
BAZ1A	-0.237639	down	2174.88	0.0843277	-2.81804	0.00483182	0.0696115	ENSG00000198604
IL18BP	-0.232953	down	249.144	0.0827058	-2.81664	0.00485288	0.0697602	ENSG00000137496
PLEKHA3	-0.252308	down	181.453	0.0895944	-2.81612	0.00486082	0.069797	ENSG00000116095
AL031056.2	-3.29257	down	1.47279	1.16984	-2.81453	0.00488482	NA	ENSG00000283608
TNFAIP8	-0.131995	down	1255.37	0.0469017	-2.81429	0.0048885	0.0700398	ENSG00000145779
TFCP2L1	-0.237638	down	308.511	0.0844749	-2.81312	0.00490635	0.070218	ENSG00000115112
ATP2B4	-0.146738	down	1127.54	0.0522105	-2.81052	0.00494616	0.0705443	ENSG00000058668
PSEN1	-0.134894	down	1167.8	0.048005	-2.81	0.00495415	0.0705443	ENSG00000080815
SLAMF8	-0.434324	down	69.3468	0.154749	-2.80663	0.0050062	0.0708202	ENSG00000158714
PNRC2	-0.153047	down	1112.94	0.0545306	-2.80663	0.00500622	0.0708202	ENSG00000189266
STARD4	-0.214743	down	420.208	0.0765202	-2.80635	0.00501059	0.0708202	ENSG00000164211
WDTC1	-0.123004	down	1360.28	0.0438541	-2.80485	0.00503394	0.0710272	ENSG00000142784
SRGAP2B	-0.242824	down	209.549	0.0866393	-2.8027	0.00506761	0.07131	ENSG00000196369
SNX3	-0.110128	down	4079.52	0.0393121	-2.80139	0.00508836	0.0714846	ENSG00000112335
GPRIN3	-0.160525	down	1494.44	0.057336	-2.79973	0.00511461	0.0716983	ENSG00000185477
RNF114	-0.123565	down	1249.21	0.0441793	-2.79689	0.00515972	0.072175	ENSG00000124226
CSF2RB	-0.272482	down	349.434	0.0975231	-2.79402	0.0052057	0.0723864	ENSG00000100368
STX12	-0.156109	down	597.813	0.055873	-2.794	0.00520609	0.0723864	ENSG00000117758
MAGEF1	-0.165609	down	471.547	0.0592761	-2.79386	0.00520825	0.0723864	ENSG00000177383
HSPA7	-0.281818	down	362.14	0.10092	-2.79248	0.00523053	0.0726183	ENSG00000225217
SLC39A8	-0.268994	down	197.808	0.0963738	-2.79115	0.00525207	0.0728137	ENSG00000138821
NIPA2	-0.183314	down	584.755	0.0656824	-2.79092	0.00525581	0.0728137	ENSG00000140157
TAOK1	-0.181358	down	617.445	0.0649949	-2.79034	0.00526528	0.0728528	ENSG00000160551
LHFPL2	-0.216991	down	341.913	0.0778394	-2.78767	0.00530889	0.0732367	ENSG00000145685
FURIN	-0.210145	down	571.276	0.0754637	-2.78471	0.00535753	0.0738293	ENSG00000140564
AL133371.2	-0.390261	down	75.3098	0.140176	-2.78408	0.00536802	0.0738955	ENSG00000258810
ZEB2	-0.234946	down	499.035	0.0844728	-2.78132	0.00541376	0.0743369	ENSG00000169554
SESN3	-0.175555	down	818.346	0.0631347	-2.78065	0.00542506	0.0743369	ENSG00000149212
PHACTR1	-0.157266	down	620.116	0.0565643	-2.7803	0.0054308	0.0743369	ENSG00000112137
SUMO1	-0.115996	down	1649.76	0.0418586	-2.77114	0.00558605	0.0756942	ENSG00000116030
SPATA13	-0.324128	down	106.661	0.117062	-2.76886	0.00562525	0.076146	ENSG00000182957
AC092636.2	-0.675235	down	22.974	0.243945	-2.76798	0.00564043	0.076272	ENSG00000286654
XRN2	-0.145301	down	690.509	0.0525091	-2.76717	0.0056546	0.0763841	ENSG00000088930
PNP	-0.158941	down	601.793	0.057463	-2.76597	0.00567541	0.0765857	ENSG00000198805
ADORA1	-0.190309	down	754.33	0.0688405	-2.76449	0.00570113	0.0766938	ENSG00000163485
PTPRF	-1.14186	down	8.51277	0.413357	-2.76241	0.0057377	NA	ENSG00000142949
UPF2	-0.238967	down	1736.24	0.0866117	-2.75907	0.00579664	0.077587	ENSG00000151461
MOSMO	-0.490256	down	43.5778	0.1777	-2.75889	0.0057998	0.077587	ENSG00000185716
CD1E	-0.107311	down	3657.54	0.0389008	-2.75859	0.00580511	0.077587	ENSG00000158488
TMED5	-0.142902	down	890.236	0.0518699	-2.755	0.00586926	0.0781465	ENSG00000117500
TMEM167B	-0.160172	down	595.106	0.0581824	-2.75293	0.00590637	0.0784798	ENSG00000215717
IDO1	-0.676881	down	23.3028	0.246354	-2.74759	0.00600347	0.0793144	ENSG00000131203
RHOB	-0.224672	down	333.313	0.0817743	-2.74746	0.0060058	0.0793144	ENSG00000143878
CNOT6	-0.169217	down	562.402	0.0617144	-2.74194	0.0061077	0.0804149	ENSG00000113300
CYTIP	-0.176614	down	448.093	0.0644578	-2.73999	0.00614408	0.080812	ENSG00000115165
RDX	-0.200202	down	1005.54	0.0731158	-2.73814	0.0061787	0.0810502	ENSG00000137710
FAM49B	-0.0982973	down	3696.45	0.0359008	-2.73803	0.00618089	0.0810502	ENSG00000153310
1	-0.209749	down	430.129	0.0766665	-2.73586	0.00622168	0.081388	ENSG00000143207
LYPLA1	-0.133301	down	864.593	0.0487329	-2.73535	0.00623139	0.081388	ENSG00000120992
LPCAT1	-0.118292	down	1272.58	0.0432546	-2.73478	0.00624221	0.0814433	ENSG00000153395
WASF2	-0.0930451	down	3092.26	0.0340497	-2.73263	0.00628315	0.0818952	ENSG00000158195
ITSN2	-0.224455	down	1470.38	0.0821655	-2.73175	0.00629994	0.0819496	ENSG00000198399
ABCC5-AS1	-1.66867	down	5.39754	0.611198	-2.73016	0.00633045	NA	ENSG00000223882
RAB22A	-0.160739	down	598.659	0.0589247	-2.72788	0.00637434	0.0826993	ENSG00000124209
ACTR2	-0.205618	down	13727.7	0.0753793	-2.72778	0.00637624	0.0826993	ENSG00000138071
MKRN1	-0.115218	down	1340.22	0.0422392	-2.72776	0.00637666	0.0826993	ENSG00000133606
UBE2K	-0.110191	down	1639.67	0.0404173	-2.72633	0.00640429	0.0828097	ENSG00000078140
UBE2N	-0.140762	down	1835.77	0.0516458	-2.72552	0.00641995	0.0829297	ENSG00000177889
ARID4A	-0.216424	down	1188.94	0.0794532	-2.72392	0.00645123	0.083251	ENSG00000032219
ETV3	-0.241461	down	515.711	0.0886669	-2.72324	0.0064646	0.0833339	ENSG00000117036
RPS3AP26	-0.325207	down	148.5	0.119432	-2.72294	0.00647048	0.0833339	ENSG00000214389
ZSWIM6	-0.188752	down	581.239	0.0693643	-2.72117	0.00650519	0.0836152	ENSG00000130449
GTF2A1	-0.204054	down	407.399	0.0750101	-2.72035	0.0065212	0.0837381	ENSG00000165417
ITGA4	-0.23942	down	366.202	0.0880331	-2.71966	0.00653485	0.0838305	ENSG00000115232
UHMK1	-0.179419	down	1410.39	0.0660232	-2.71751	0.00657752	0.0841426	ENSG00000152332
AFTPH	-0.156941	down	911.423	0.0578221	-2.7142	0.00664367	0.0847248	ENSG00000119844
ARL6IP1	-0.12154	down	2435.97	0.0447999	-2.71295	0.00666865	0.0849599	ENSG00000170540
FAM204A	-0.163706	down	430.531	0.0603572	-2.71228	0.00668219	0.0850491	ENSG00000165669
HOXB7	-0.862302	down	19.9784	0.318	-2.71165	0.00669501	0.0851288	ENSG00000260027
LYNX1	-0.225948	down	220.682	0.0833493	-2.71086	0.00671099	0.0852485	ENSG00000180155
NEUROG3	-0.583331	down	30.4762	0.215265	-2.70983	0.00673182	0.0853463	ENSG00000122859
LUZP1	-0.18602	down	368.356	0.0686851	-2.7083	0.00676287	0.0854068	ENSG00000169641
BAG4	-0.180193	down	394.313	0.066535	-2.70825	0.0067639	0.0854068	ENSG00000156735
AGPAT5	-0.206066	down	270.632	0.0761081	-2.70755	0.0067782	0.0854068	ENSG00000155189
ATXN3	-0.188101	down	320.943	0.0694802	-2.70726	0.00678421	0.0854068	ENSG00000066427
CAPZB	-0.104245	down	9267.21	0.0385072	-2.70716	0.00678611	0.0854068	ENSG00000077549
RPE	-0.202506	down	618.315	0.0748063	-2.70707	0.00678803	0.0854068	ENSG00000197713
APLP2	-0.114575	down	1854.76	0.0423461	-2.70567	0.00681666	0.0855869	ENSG00000084234
CHP1	-0.153081	down	2063.15	0.0565948	-2.70487	0.00683313	0.0856461	ENSG00000187446
LST1	-0.154149	down	5297.58	0.0570045	-2.70416	0.00684774	0.0856461	ENSG00000204482
FCGR2C	-0.350956	down	211.112	0.129813	-2.70354	0.00686048	0.085723	ENSG00000244682
GNAI1	-0.172388	down	509.031	0.0638764	-2.69878	0.00695949	0.0867933	ENSG00000127955
SHOC2	-0.155933	down	605.07	0.0578018	-2.69772	0.0069817	0.0869129	ENSG00000108061
HMGCR	-0.140513	down	1394.07	0.052089	-2.69756	0.00698492	0.0869129	ENSG00000113161
TNFRSF10A	-0.684332	down	22.3093	0.253704	-2.69736	0.00698915	0.0869129	ENSG00000104689
ATRX	-0.201191	down	2151.61	0.0746221	-2.69613	0.00701494	0.0870104	ENSG00000085224
NRP2	-0.698992	down	23.5856	0.259267	-2.69603	0.00701708	0.0870104	ENSG00000118257
AL590065.1	-2.1571	down	3.37888	0.800691	-2.69404	0.00705911	NA	ENSG00000271519
RP2	-0.169403	down	1073.47	0.0628949	-2.69344	0.00707191	0.0875233	ENSG00000102218
CLDND1	-0.193359	down	362.902	0.0718158	-2.69242	0.0070935	0.087707	ENSG00000080822
MARCHF1	-0.121336	down	1653.04	0.0450769	-2.69175	0.00710779	0.08776	ENSG00000145416
CAMK1D	-0.152269	down	1454.46	0.0566859	-2.68618	0.00722735	0.0887629	ENSG00000183049
CANX	-0.145934	down	6351.14	0.0543365	-2.68575	0.00723675	0.0887629	ENSG00000127022
DNAJC21	-0.155849	down	783.267	0.0580416	-2.68513	0.00725019	0.0887738	ENSG00000168724
SLTM	-0.174262	down	2165.88	0.0649466	-2.68315	0.00729321	0.0891001	ENSG00000137776
FAM167A	-0.232958	down	188.172	0.086836	-2.68274	0.00730216	0.0891001	ENSG00000154319
AKAP6	-0.392728	down	74.7135	0.146596	-2.67898	0.0073846	0.0898529	ENSG00000151320
HNRNPH3	-0.135177	down	1552.74	0.050494	-2.67709	0.00742655	0.0899775	ENSG00000096746
SLC25A40	-0.196973	down	417.154	0.0735957	-2.67643	0.00744119	0.0899775	ENSG00000075303
PCNP	-0.133851	down	1103.2	0.0500277	-2.67555	0.00746078	0.0900212	ENSG00000081154
CREB5	-0.408498	down	61.2852	0.152722	-2.67478	0.00747775	0.0901422	ENSG00000146592
ANTXR2	-0.261045	down	224.418	0.0976188	-2.67412	0.00749246	0.0902359	ENSG00000163297
PNPLA3	-0.22465	down	252.176	0.0840272	-2.67354	0.00750563	0.0903108	ENSG00000100344
AL050344.1	-1.72553	down	3.87757	0.646355	-2.66962	0.00759361	NA	ENSG00000233755
MAN1A2	-0.190047	down	749.123	0.0711991	-2.66923	0.00760246	0.0910273	ENSG00000198162
PTPRC	-0.146483	down	2204.86	0.0548827	-2.66902	0.0076072	0.0910273	ENSG00000081237
AC114760.2	-0.708948	down	19.9747	0.265703	-2.66819	0.00762603	0.0910967	ENSG00000272211
PTPN9	-0.133637	down	1026.02	0.0501296	-2.66583	0.00767983	0.091559	ENSG00000169410
CYLD	-0.137762	down	1055.71	0.0516951	-2.6649	0.00770117	0.0916453	ENSG00000083799
C1RL	-0.160788	down	747.262	0.0603674	-2.66348	0.00773366	0.0918161	ENSG00000139178
MMADHC	-0.12008	down	993.845	0.0450859	-2.66335	0.00773672	0.0918161	ENSG00000168288
VAMP3	-0.125923	down	905.857	0.0473091	-2.6617	0.0077748	0.0920998	ENSG00000049245
FAM126A	-0.213725	down	296.688	0.0803328	-2.6605	0.00780256	0.0921503	ENSG00000122591
ERMP1	-0.180819	down	434.636	0.0679696	-2.66029	0.00780742	0.0921503	ENSG00000099219
CD300H	-0.7562	down	18.087	0.284427	-2.65868	0.00784471	0.0924225	ENSG00000284690
FIP1L1	-0.185888	down	338.592	0.0699312	-2.65816	0.00785692	0.0924825	ENSG00000145216
GPR84	-0.142566	down	1791.54	0.0536899	-2.65536	0.00792228	0.0929991	ENSG00000139572
JCHAIN	-0.136749	down	912.693	0.0515107	-2.65476	0.0079365	0.093082	ENSG00000132465
CEP128	-0.275798	down	171.72	0.103918	-2.65398	0.00795475	0.0931691	ENSG00000100629
RAP1GDS1	-0.179728	down	593.815	0.067724	-2.65384	0.00795827	0.0931691	ENSG00000138698
CCDC170	-0.330365	down	122.283	0.124573	-2.65197	0.00800232	0.0935163	ENSG00000120262
ARAP3	-0.345414	down	85.6259	0.13037	-2.64949	0.00806131	0.093784	ENSG00000120318
LACC1	-0.1801	down	2865.82	0.0680428	-2.64686	0.00812434	0.0940961	ENSG00000179630
ITPR2	-0.155047	down	1243.36	0.058596	-2.64604	0.00814407	0.0942406	ENSG00000123104
S100B	-0.139674	down	3591.46	0.0527975	-2.64547	0.00815784	0.094316	ENSG00000160307
SVBP	-0.202536	down	374.915	0.0765814	-2.64471	0.00817606	0.0944426	ENSG00000177868
MAP3K2	-0.164482	down	694.019	0.0622427	-2.6426	0.00822725	0.0948652	ENSG00000169967
ARSB	-0.141992	down	593.218	0.0537489	-2.64176	0.00824765	0.0950161	ENSG00000113273
JHY	-0.316308	down	100.338	0.119767	-2.64102	0.00826562	0.0950547	ENSG00000109944
EVI5	-0.202547	down	290.847	0.0767289	-2.63978	0.00829603	0.0952358	ENSG00000067208
CCDC47	-0.15871	down	838.617	0.0601647	-2.63793	0.00834134	0.0955871	ENSG00000108588
RNF138	-0.173965	down	469.033	0.0659785	-2.63669	0.00837189	0.0958182	ENSG00000134758
SLC9A6	-0.234532	down	259.053	0.0889644	-2.63625	0.00838286	0.0958182	ENSG00000198689
DAZAP2	-0.110442	down	4038.32	0.0418947	-2.63617	0.00838474	0.0958182	ENSG00000183283
TPM3	-0.0977394	down	7981.86	0.0370866	-2.63544	0.00840293	0.0958182	ENSG00000143549
MSX2	-0.280963	down	126.261	0.106614	-2.63532	0.00840575	0.0958182	ENSG00000120149
DNAJC10	-0.15417	down	880.608	0.0585153	-2.63469	0.00842139	0.0959123	ENSG00000077232
PNPLA8	-0.182636	down	335.444	0.0693639	-2.63301	0.00846325	0.0961363	ENSG00000135241
IGSF3	-0.336301	down	94.5078	0.127759	-2.63232	0.00848052	0.0961643	ENSG00000143061
EIF4EBP2	-0.104865	down	3673.56	0.0398861	-2.6291	0.00856112	0.0969092	ENSG00000148730
FCGR1B	-0.40348	down	55.0239	0.153555	-2.62759	0.00859918	0.0971934	ENSG00000198019
PAPOLA	-0.129395	down	2038.96	0.0492463	-2.62751	0.00860119	0.0971934	ENSG00000090060
MOSPD2	-0.266391	down	264.546	0.101584	-2.62237	0.00873201	0.0982549	ENSG00000130150
CHST1	-3.10982	down	1.17336	1.18635	-2.62133	0.00875878	NA	ENSG00000175264
LIPG	-0.193448	down	360.945	0.0738734	-2.61864	0.00882821	0.0991552	ENSG00000101670
LYZ	-0.225261	down	599.38	0.0860895	-2.61659	0.00888123	0.0995744	ENSG00000090382
SENP6	-0.148904	down	584.996	0.0569141	-2.61629	0.00888905	0.0995744	ENSG00000112701
PDLIM5	-0.12647	down	1546.34	0.0483445	-2.61602	0.00889618	0.0995744	ENSG00000163110
UTP3	-0.136645	down	727.063	0.0522678	-2.61433	0.00894019	0.0999808	ENSG00000132467
BAZ2B	-0.232104	down	989.2	0.0889743	-2.60866	0.00908965	0.101422	ENSG00000123636
CCNG2	-0.175524	down	569.647	0.0672973	-2.60819	0.00910226	0.101422	ENSG00000138764
TIFAB	-0.155386	down	454.217	0.059581	-2.60797	0.00910812	0.101422	ENSG00000255833
FAM126B	-0.224283	down	242.344	0.0860831	-2.60542	0.00917608	0.101917	ENSG00000155744
GNE	-0.246018	down	155.287	0.0944566	-2.60456	0.0091992	0.101935	ENSG00000159921
ATP1B1	-0.262805	down	262.855	0.100905	-2.60449	0.00920118	0.101935	ENSG00000143153
CHPT1	-0.190171	down	349.561	0.0730423	-2.60358	0.0092257	0.102082	ENSG00000111666
DPH3	-0.162272	down	441.2	0.0623841	-2.60118	0.00929036	0.102647	ENSG00000154813
GALNT1	-0.123372	down	1420.27	0.0474426	-2.60044	0.0093104	0.102707	ENSG00000141429
C1GALT1C1	-0.202735	down	273.619	0.0780021	-2.5991	0.0093469	0.102935	ENSG00000171155
LRMP	-0.152521	down	440.832	0.0587176	-2.59753	0.0093896	0.103317	ENSG00000118308
KCNJ2	-0.197535	down	295.6	0.0761089	-2.59543	0.00944722	0.103776	ENSG00000123700
TNFRSF10B	-0.20319	down	226.021	0.0783891	-2.59207	0.00954001	0.104533	ENSG00000120889
TCEA1	-0.148522	down	903.216	0.0573298	-2.59066	0.00957913	0.10487	ENSG00000187735
HSPA6	-0.314538	down	95.6652	0.121675	-2.58507	0.00973586	0.106407	ENSG00000173110
HCLS1	-0.11832	down	5975.05	0.0458285	-2.5818	0.00982867	0.107158	ENSG00000180353
PABPC1	-0.108454	down	25134.3	0.0420075	-2.58178	0.00982933	0.107158	ENSG00000070756
SMIM30	-0.138988	down	1229.08	0.0538624	-2.58042	0.00986801	0.107399	ENSG00000214194
MAN2B1	-0.121562	down	7379.05	0.0471885	-2.57608	0.00999264	0.108302	ENSG00000104774
CTTNBP2NL	-0.231539	down	242.473	0.0900527	-2.57115	0.0101362	0.109312	ENSG00000143079
LINC00294	-0.291122	down	119.914	0.113297	-2.56954	0.0101832	0.109546	ENSG00000280798
DR1	-0.128068	down	1179.82	0.0498642	-2.56833	0.0102189	0.109794	ENSG00000117505
THEMIS2	-0.139668	down	1381.29	0.0544081	-2.56704	0.0102572	0.110068	ENSG00000130775
GPR141	-0.535957	down	34.4633	0.208965	-2.56482	0.0103229	0.11059	ENSG00000187037
RB1	-0.125324	down	2774.49	0.0489133	-2.56216	0.0104023	0.111063	ENSG00000139687
MYO10	-0.247045	down	333.551	0.0964322	-2.56186	0.0104114	0.111063	ENSG00000145555
TTYH2	-0.314625	down	112.91	0.122816	-2.56177	0.0104141	0.111063	ENSG00000141540
SCAF11	-0.141586	down	1350.76	0.0552963	-2.56049	0.0104523	0.111158	ENSG00000139218
ATP13A3	-0.199736	down	1839.58	0.0780424	-2.55933	0.0104875	0.111402	ENSG00000133657
TGFBR2	-0.13627	down	842.037	0.053274	-2.55792	0.0105301	0.111523	ENSG00000163513
EFNB1	-0.251334	down	162.227	0.09832	-2.55628	0.0105797	0.111958	ENSG00000090776
DYNC1I2	-0.123519	down	2093.41	0.0483488	-2.55475	0.0106265	0.112361	ENSG00000077380
EIF4B	-0.0884606	down	3962.16	0.0346482	-2.55311	0.0106766	0.112707	ENSG00000063046
N4BP2	-0.24325	down	191.852	0.0954004	-2.54978	0.0107791	0.113456	ENSG00000078177
SLCO2B1	-0.150502	down	1050.26	0.0590679	-2.54795	0.0108358	0.113786	ENSG00000137491
CHMP3	-0.17073	down	680.158	0.0670714	-2.5455	0.010912	0.114448	ENSG00000115561
NUS1	-0.158919	down	605.922	0.0624511	-2.5447	0.0109372	0.114479	ENSG00000153989
SMAGP	-0.299602	down	104.487	0.117789	-2.54354	0.0109735	0.114479	ENSG00000170545
MVB12B	-0.3199	down	96.7864	0.125785	-2.54322	0.0109835	0.114479	ENSG00000196814
REL	-0.206714	down	254.458	0.0812805	-2.54321	0.0109839	0.114479	ENSG00000162924
DCAF7	-0.102395	down	2632.6	0.0402636	-2.54312	0.0109867	0.114479	ENSG00000136485
CEP164	-0.161434	down	681.203	0.0634842	-2.54291	0.0109934	0.114479	ENSG00000110274
GAREM2	-0.199393	down	239.655	0.0784407	-2.54196	0.0110233	0.114479	ENSG00000157833
EPC2	-0.237109	down	182.013	0.0935129	-2.53558	0.0112263	0.116058	ENSG00000135999
LINC02777	-1.48755	down	4.55466	0.58693	-2.53446	0.0112621	NA	ENSG00000232453
RAB11FIP4	-0.133078	down	880.169	0.052521	-2.53381	0.0112831	0.116183	ENSG00000131242
RNF20	-0.145373	down	659.106	0.0574205	-2.53173	0.01135	0.116688	ENSG00000155827
CCNH	-0.166389	down	460.817	0.0657568	-2.53037	0.0113942	0.116877	ENSG00000134480
PELI1	-0.200378	down	258.498	0.0792644	-2.52797	0.0114724	0.117395	ENSG00000197329
PLAAT3	-0.200131	down	332.451	0.0792253	-2.5261	0.0115336	0.117737	ENSG00000176485
TMCO1	-0.124091	down	1081.04	0.0491928	-2.52254	0.011651	0.118749	ENSG00000143183
SCFD1	-0.16843	down	405.204	0.0668062	-2.52117	0.0116965	0.118998	ENSG00000092108
KMT2E	-0.184146	down	1657.27	0.0730454	-2.52098	0.011703	0.118998	ENSG00000005483
KCMF1	-0.143876	down	653.424	0.0570814	-2.52054	0.0117175	0.119053	ENSG00000176407
ZDHHC16	-0.185252	down	294.757	0.0735336	-2.51928	0.0117594	0.119322	ENSG00000171307
LDLRAD4	-0.18937	down	700.896	0.075175	-2.51905	0.0117672	0.119322	ENSG00000168675
RBM27	-0.189273	down	375.889	0.0751819	-2.51753	0.0118179	0.119606	ENSG00000091009
KIAA1522	-0.292476	down	108.188	0.116203	-2.51693	0.0118383	0.119719	ENSG00000162522
CTSC	-0.107396	down	3664.06	0.0426809	-2.51625	0.011861	0.119855	ENSG00000109861
ETV6	-0.127849	down	1371.5	0.050844	-2.51453	0.0119191	0.120162	ENSG00000139083
MOB1B	-0.156769	down	719.066	0.0623573	-2.51404	0.0119355	0.120234	ENSG00000173542
GPR155	-0.276169	down	146.897	0.109926	-2.51231	0.0119943	0.120733	ENSG00000163328
PAK2	-0.137402	down	2084.56	0.0547129	-2.51132	0.0120279	0.120977	ENSG00000180370
TMTC2	-0.460819	down	39.6416	0.183761	-2.50771	0.0121515	0.122032	ENSG00000179104
FDPS	-0.124105	down	1029.39	0.0495026	-2.50703	0.012175	0.122079	ENSG00000160752
SPCS2P4	-1.05684	down	64.4302	0.421951	-2.50464	0.0122575	0.122717	ENSG00000228589
HES1	-0.429292	down	51.5717	0.171432	-2.50415	0.0122745	0.122793	ENSG00000114315
FAM178B	-0.262369	down	158.906	0.104822	-2.503	0.0123147	0.123069	ENSG00000168754
SLC38A9	-0.254403	down	152.603	0.101647	-2.50281	0.0123211	0.123069	ENSG00000177058
CGAS	-0.167211	down	443.185	0.0668578	-2.50099	0.0123846	0.123358	ENSG00000164430
DNAJA1	-0.0838633	down	2722.24	0.033563	-2.49868	0.0124656	0.12379	ENSG00000086061
BHLHE40	-0.120859	down	1222.86	0.0483891	-2.49765	0.0125019	0.124017	ENSG00000134107
ZNF93	-0.336258	down	80.3491	0.134753	-2.49536	0.012583	0.124492	ENSG00000184635
RAB5A	-0.181001	down	640.529	0.0725369	-2.49529	0.0125855	0.124492	ENSG00000144566
DSC2	-0.297748	down	111.638	0.119369	-2.49435	0.0126189	0.124702	ENSG00000134755
TBRG1	-0.149332	down	512.154	0.0599894	-2.48931	0.0127992	0.126291	ENSG00000154144
DSP	-0.476143	down	49.2614	0.191471	-2.48676	0.0128911	0.127101	ENSG00000096696
SHE	-0.450098	down	42.6084	0.181053	-2.48601	0.0129186	0.127182	ENSG00000169291
PDZD11	-0.169505	down	377.69	0.0681839	-2.486	0.0129188	0.127182	ENSG00000120509
OSBPL11	-0.151017	down	817.653	0.0607765	-2.48479	0.0129628	0.127422	ENSG00000144909
MRPL32	-0.173114	down	392.411	0.0697823	-2.48077	0.01311	0.128383	ENSG00000106591
PITX1	-1.88826	down	2.88313	0.761648	-2.47918	0.0131686	NA	ENSG00000069011
TBXAS1	-0.123596	down	2760.38	0.0498963	-2.47706	0.0132468	0.129333	ENSG00000059377
EVI2B	-0.120607	down	1688.69	0.0487097	-2.47605	0.0132846	0.129544	ENSG00000185862
SPI1	-0.101464	down	10959.7	0.0409842	-2.47569	0.0132978	0.129544	ENSG00000066336
ATP11B	-0.193256	down	320.398	0.0780892	-2.47481	0.0133308	0.129544	ENSG00000058063
DDX18	-0.146467	down	1274.87	0.0591837	-2.47479	0.0133313	0.129544	ENSG00000088205
SLFN5	-0.250372	down	155.09	0.101174	-2.47466	0.0133361	0.129544	ENSG00000166750
DUSP1	-0.117414	down	3018.41	0.047452	-2.47438	0.0133468	0.129544	ENSG00000120129
IL22RA2	-1.63763	down	4.22688	0.661915	-2.47408	0.0133578	NA	ENSG00000164485
ETS2	-0.0986407	down	2272.13	0.0398698	-2.47407	0.0133582	0.129544	ENSG00000157557
KLF6	-0.149768	down	3145.59	0.0605564	-2.4732	0.0133909	0.12966	ENSG00000067082
ATG3	-0.1243	down	955.671	0.0502654	-2.47288	0.013403	0.12966	ENSG00000144848
SRP72	-0.136318	down	1610.87	0.0551294	-2.47269	0.01341	0.12966	ENSG00000174780
FYB1	-0.18307	down	5058.73	0.0740586	-2.47196	0.0134374	0.129731	ENSG00000082074
RNF145	-0.13587	down	1631.5	0.054992	-2.47073	0.0134839	0.129891	ENSG00000145860
SLA	-0.0953451	down	3595.76	0.0385943	-2.47044	0.0134946	0.129898	ENSG00000155926
PRPF38B	-0.201273	down	3761.62	0.0815229	-2.46892	0.0135522	0.130045	ENSG00000134186
NOP9	-0.173689	down	386.52	0.0704194	-2.46649	0.0136446	0.130664	ENSG00000196943
LINC00472	-0.116782	down	1017.07	0.0473639	-2.46563	0.0136772	0.130813	ENSG00000233237
CCNT1	-0.204673	down	228.724	0.0830361	-2.46486	0.0137066	0.130837	ENSG00000129315
TMED10	-0.117411	down	1846.46	0.0476353	-2.4648	0.013709	0.130837	ENSG00000170348
C5AR2	-0.148756	down	461.597	0.0603688	-2.46412	0.0137348	0.13095	ENSG00000134830
GTF2IP4	-0.356912	down	154.927	0.14522	-2.45773	0.013982	0.132432	ENSG00000233369
FEZ2	-0.214842	down	196.449	0.0874266	-2.4574	0.0139946	0.132454	ENSG00000171055
MZT1	-0.19488	down	259.097	0.0793286	-2.45662	0.0140251	0.132646	ENSG00000204899
CAPZA2	-0.112639	down	1655.31	0.0458664	-2.45581	0.0140568	0.132849	ENSG00000198898
ACSL4	-0.16188	down	1742.01	0.0659712	-2.4538	0.0141354	0.133495	ENSG00000068366
SGPP1	-0.148207	down	713.931	0.0604815	-2.45045	0.0142678	0.134453	ENSG00000126821
GPR157	-0.340296	down	72.9768	0.138981	-2.44851	0.014345	0.135082	ENSG00000180758
EMP1	-0.236535	down	224.509	0.096619	-2.44812	0.0143604	0.135129	ENSG00000134531
SLC25A13	-0.16339	down	474.417	0.066931	-2.44118	0.0146394	0.136961	ENSG00000004864
ADAM9	-0.143214	down	607.316	0.0587071	-2.43946	0.0147091	0.137416	ENSG00000168615
SNX6	-0.151669	down	583.31	0.0622224	-2.43754	0.0147877	0.137802	ENSG00000129515
TIAM1	-0.124153	down	1170.76	0.0509418	-2.43715	0.0148035	0.137802	ENSG00000156299
NRIP1	-0.206483	down	326.104	0.0848655	-2.43306	0.0149716	0.139169	ENSG00000180530
LINC02453	-1.24435	down	6.17449	0.511562	-2.43245	0.014997	NA	ENSG00000245017
HSD17B11	-0.145487	down	666.884	0.0598725	-2.42995	0.0151009	0.140069	ENSG00000198189
PPFIA4	-0.299325	down	132.162	0.123283	-2.42796	0.0151839	0.140338	ENSG00000143847
AC007996.1	-0.430199	down	46.3295	0.177212	-2.42759	0.0151993	0.14038	ENSG00000277534
FAR2	-0.35138	down	66.0235	0.145135	-2.42105	0.0154759	0.14225	ENSG00000064763
EPHA2	-0.209666	down	244.846	0.0866122	-2.42075	0.0154885	0.14225	ENSG00000142627
STK4	-0.129167	down	1527.58	0.053362	-2.42058	0.0154956	0.14225	ENSG00000101109
ADGRE4P	-0.3807	down	102.964	0.157369	-2.41916	0.0155566	0.142296	ENSG00000268758
MTDH	-0.134317	down	3816.3	0.0555243	-2.41908	0.01556	0.142296	ENSG00000147649
MTR	-0.195887	down	870.181	0.0810584	-2.41661	0.0156658	0.142866	ENSG00000116984
SF3A3	-0.102475	down	1240.01	0.042464	-2.41322	0.0158122	0.143792	ENSG00000183431
UBE2Q2	-0.152871	down	456.534	0.0633548	-2.41294	0.0158246	0.143805	ENSG00000140367
CBX1	-0.128826	down	1253.03	0.0534446	-2.41046	0.0159323	0.144413	ENSG00000108468
GDAP2	-0.203202	down	229.15	0.084301	-2.41044	0.0159333	0.144413	ENSG00000196505
ERG28	-0.129201	down	1097.54	0.0536882	-2.4065	0.0161063	0.145753	ENSG00000133935
NAIP	-0.278209	down	169.707	0.115644	-2.40573	0.0161403	0.145823	ENSG00000249437
ZNF22	-0.229295	down	181.526	0.0954787	-2.40153	0.0163268	0.147031	ENSG00000165512
ARHGAP27	-0.106893	down	1343.39	0.0445326	-2.40033	0.0163802	0.147308	ENSG00000159314
GPR161	-1.20128	down	5.94522	0.500755	-2.39894	0.0164426	NA	ENSG00000143147
ANXA2	-0.0957382	down	6165.69	0.0399528	-2.39628	0.0165624	0.148624	ENSG00000182718
MTF2	-0.139578	down	834.835	0.0582562	-2.39594	0.0165779	0.148624	ENSG00000143033
CNTNAP2	-1.50809	down	4.54052	0.629596	-2.39532	0.0166056	NA	ENSG00000174469
COPA	-0.0990187	down	2119.81	0.041341	-2.39517	0.0166127	0.148751	ENSG00000122218
ARHGAP30	-0.107911	down	3195.42	0.0450569	-2.39499	0.0166207	0.148751	ENSG00000186517
DCLRE1C	-0.15618	down	888.663	0.0652292	-2.39433	0.0166506	0.148915	ENSG00000152457
EBI3	-0.19939	down	249.797	0.0832869	-2.39401	0.0166651	0.148943	ENSG00000105246
WAKMAR2	-0.320639	down	86.3496	0.134125	-2.3906	0.0168208	0.150128	ENSG00000237499
MAPRE2	-0.11561	down	1205.57	0.0483826	-2.3895	0.0168713	0.150365	ENSG00000166974
LMO4	-0.11625	down	1044.74	0.0486606	-2.38901	0.016894	0.150365	ENSG00000143013
CKAP2	-0.144493	down	579.132	0.0604849	-2.38891	0.0168985	0.150365	ENSG00000136108
FBXL3	-0.173586	down	302.666	0.0726676	-2.38876	0.0169052	0.150365	ENSG00000005812
RPSAP58	-0.225127	down	497.521	0.0942778	-2.38791	0.0169445	0.150611	ENSG00000225178
CDC42EP1	-2.29135	down	2.35412	0.9596	-2.38782	0.0169488	NA	ENSG00000128283
CASP8	-0.1406	down	575.205	0.0588949	-2.38731	0.0169724	0.150666	ENSG00000064012
SLU7	-0.187563	down	959.672	0.0785965	-2.3864	0.0170141	0.150817	ENSG00000164609
SIRPA	-0.0960708	down	5582.32	0.0402767	-2.38527	0.0170665	0.151178	ENSG00000198053
PPIG	-0.191472	down	4078.14	0.0803007	-2.38444	0.0171053	0.151419	ENSG00000138398
NLRC4	-0.140138	down	504.579	0.0587817	-2.38403	0.017124	0.151482	ENSG00000091106
SUPT7L	-0.194858	down	315.159	0.0818008	-2.38211	0.0172138	0.151966	ENSG00000119760
SCRN1	-0.137287	down	1643.08	0.0576877	-2.37983	0.0173207	0.152767	ENSG00000136193
UBL3	-0.167882	down	980.915	0.0706689	-2.37561	0.0175201	0.154146	ENSG00000122042
AGPAT3	-0.0927263	down	1277.62	0.0390494	-2.37459	0.0175685	0.154466	ENSG00000160216
RNF38	-0.158148	down	489.541	0.0666686	-2.37215	0.0176849	0.155176	ENSG00000137075
PDE6D	-0.207433	down	224.873	0.0876059	-2.3678	0.0178942	0.156671	ENSG00000156973
DNAJC3-DT	-0.421746	down	55.7286	0.178132	-2.36761	0.0179036	0.156671	ENSG00000247400
CACYBP	-0.104675	down	1414.12	0.0442247	-2.3669	0.0179379	0.156866	ENSG00000116161
CCNI	-0.115281	down	4098.24	0.0487162	-2.36638	0.017963	0.156923	ENSG00000118816
CYP2S1	-0.108297	down	1416.73	0.0457671	-2.36627	0.0179685	0.156923	ENSG00000167600
AL031658.1	-2.17926	down	2.46891	0.921048	-2.36606	0.0179785	NA	ENSG00000226239
RASA4	-0.352496	down	60.6652	0.149189	-2.36275	0.0181399	0.1581	ENSG00000105808
USP53	-0.167661	down	390.575	0.0709945	-2.3616	0.0181962	0.15826	ENSG00000145390
FAM177A1	-0.171214	down	321.665	0.0725029	-2.36148	0.0182023	0.15826	ENSG00000151327
EIF3CL	-0.937018	down	123.983	0.396809	-2.36138	0.0182069	0.15826	ENSG00000205609
KHSRP	-0.0958084	down	4797.94	0.0405858	-2.36064	0.0182435	0.158277	ENSG00000088247
AC093599.2	-1.12039	down	7.42549	0.474641	-2.36051	0.01825	NA	ENSG00000287642
SLCO3A1	-0.188759	down	305.228	0.0799796	-2.36009	0.0182707	0.158277	ENSG00000176463
[truncated: 466 more rows]
