# Supplementary material for: Lymphoid gene expression supports neuroprotective microglia function
Source: Nature. 2025 Nov 5;648(8092):157–65. doi: 10.1038/s41586-025-09662-z (PMC12675299; doi:10.1038/s41586-025-09662-z)
Supplement: Supplementary file 4 — Source Data Fig. 1 [file 41586_2025_9662_MOESM4_ESM.xlsx]

## Sheet: Fig. 1b - PU.1-low
1b - PU.1-low
Distal	Plaque-associated
0.0833333	0.266667
0.111111	0.263158
0.111111	0.227273
0	0.405405
0.222222	0.333333

## Sheet: Fig. 1c - PU.1-low
1c - PU.1-low
Distal	Plaque-associated
0.3125	0.473684
0.425	0.716216
0.462687	0.714286

## Sheet: Fig. 1e - PU.1-low
1e - PU.1-low
5xFAD	5xFAD + CSF1Ri
0.0454546	0.95122
0.111111	0.916667
0.125	0.79661
0.272727	0.694444
0.454545
0.263158
0.149606
0.254902

## Sheet: Fig. 1f - Plaque-associated
1f - Plaque-associated
5xFAD	5xFAD-Syk-KO	5xFAD-Plcg2-KO
1.79143	0.9597	1.72745
2.8151	0.7678	1.12683
2.15931	1.8714	0.8395
1.82342
1.29559

## Sheet: Fig. 1f - PU.1 levels
1f - PU.1 levels
5xFAD	5xFAD-Syk-KO	5xFAD-Plcg2-KO
0.293706	0.0425532	0.121951
0.351064	0.0357143	0.025
0.177966	0.0465116	0.030303
0.127451
0.175824
