# Supplementary material for: Lymphoid gene expression supports neuroprotective microglia function
Source: Nature. 2025 Nov 5;648(8092):157–65. doi: 10.1038/s41586-025-09662-z (PMC12675299; doi:10.1038/s41586-025-09662-z)
Supplement: Supplementary file 5 — Source Data Fig. 3 [file 41586_2025_9662_MOESM5_ESM.xlsx]

## Sheet: Fig. 3a - PU.1 level
3a - PU.1 level
PU.1-low	PU.1-wt	PU.1-high
2.11158	5.57504	11.2809
1.92984	5.81838	10.5526
2.40941	5.41309	7.00162
