# Supplementary material for: Lymphoid gene expression supports neuroprotective microglia function
Source: Nature. 2025 Nov 5;648(8092):157–65. doi: 10.1038/s41586-025-09662-z (PMC12675299; doi:10.1038/s41586-025-09662-z)
Supplement: Supplementary file 6 — Source Data Fig. 4 [file 41586_2025_9662_MOESM6_ESM.xlsx]

## Sheet: Fig. 4a - Cluster populations
4a - Cluster populations
	Homeostatic 1	Homeostatic 2	DAM cluster 1	DAM cluster 2	Lymphoid+ DAM	C1q+ DAM	MHCII+DAM	IFN-responsive	Proliferating
Control	25.8257	67.9459	0.754954	1.16389	1.35263	0.0943693	0.251651	1.13243	1.47845
5xFAD	27.197	9.45645	20.6569	21.0445	5.98779	1.22081	6.55944	5.29987	2.57727
5xFAD-PU.1-low	13.9851	13.1788	22.351	15.7112	23.6991	1.85209	5.07749	2.26786	1.87728
5xFAD-PU.1-high	25.8127	4.573	8.48485	9.53168	2.53444	36.9972	5.92287	3.74656	2.39669

## Sheet: Fig. 4b - Plaque associated
4b - Plaque associated
5xFAD	5xFAD-PU.1-low
2.747	4.344
2.324	4.958
3.417	4.165
2.624	5.035
1.864	2.55
2.231

## Sheet: Fig. 4c - CD28
4c - CD28
5xFAD	5xFAD-PU.1-low
0.082945	0.264815
0.130921	0.427149
0.0869421	0.308497
0.0921409	0.456071
0.142967	0.521276
0.0926257

## Sheet: Fig. 4d - IFN-responsive
4d - IFN-responsive
5xFAD	5xFAD-PU.1-low
0.0519481	0.0390071
0.0512821	0.0377358
0.0488372	0.0337972
0.0630252

## Sheet: Fig. 4e - 6E10_ThioS
4e - 6E10/ThioS
5xFAD	5xFAD-PU.1-low
0.933957	0.605714
0.848669	0.393199
0.653454	0.147738
1.56392	0.204465
0.52214	0.521894
1.61406
0.863802

## Sheet: Fig. 4g - AT8 ipsilateral ctx
4g - AT8 ipsilateral ctx
5xFAD	5xFAD-PU.1-low
1.143	0.226
0.514	0.2195
1.4515	0.2265
0.694	0.375
1.8975	0.576
0.2855	1.458
0.61	1.055
0.4675	0.2675
0.76	0.2945
0.747
1.7085
1.376

## Sheet: Fig. 4g - AT8 contralateral ctx
4g - AT8 contralateral ctx
5xFAD	5xFAD-PU.1-low
0.83	0.0925
0.746	0.1615
0.516	0.1865
0.1155	0.4015
1.375	0.318
0.254	0.668
1.16	0.4605
0.398	0.2935
0.532	0.108
0.5115
0.2355
1.094

## Sheet: Fig. 4h - VGLUT2
4h - VGLUT2
Control	5xFAD	5xFAD-PU.1-low
0.861017	0.485296	0.960683
1.05472	0.514138	0.672655
1.52439	0.833453	0.904502
0.612112	0.503607	1.2694
1.12355	0.510269	0.847141
0.853699	0.314199	1.32526
1.3218	0.516413
0.648716	0.155621
1.03175	0.861705
0.968247	0.068883
	0.180217
	0.039062
	0.052214
	0.543223
	0.392688
	0.268326
	0.475977

## Sheet: Fig. 4h - Bassoon
4h - Bassoon
Control	5xFAD	5xFAD-PU.1-low
1.32412	0.344821	1.31528
1.10598	0.085112	1.27321
0.620645	0.425299	0.956771
1.1499	0.303854	0.741268
0.758144	0.127662	0.656392
1.13307	0.06143	0.646745
0.966943	0.810089
0.941191	0.257349
1.03197	0.252459
0.96803	0.194156
	0.443879
	0.517455
	0.507368
	0.387617

## Sheet: Fig. 4i - LTP
4i - LTP
Control	5xFAD	5xFAD-PU.1-low
170.536	169.086	148.4
120.41	160.716	129.889
134.639	112.182	142.953
153.212	131.279	143.76
187.958	91.2625	169.444
154.642	75.5604	136.281
132.539	122.046	168.899
133.533	137.474	128.845
140.586	82.7467	108.255
178.562	112.7	130.507
127.128	140.83	136.174
115.979	116.766
	143.682

[truncated: 3 more sheets: Fig. 4j - Thigmotaxis, Fig. 4k - Novel Object, Fig. 4l - Survival]
