# Supplementary material for: Lymphoid gene expression supports neuroprotective microglia function
Source: Nature. 2025 Nov 5;648(8092):157–65. doi: 10.1038/s41586-025-09662-z (PMC12675299; doi:10.1038/s41586-025-09662-z)
Supplement: Supplementary file 7 — Source Data Fig. 5 [file 41586_2025_9662_MOESM7_ESM.xlsx]

## Sheet: Fig. 5b - CD2
5b - CD28+ microglia
5xFAD	5xFAD; CD28-KO
0.114418	0
0.0944056	0.0141667
0.0465116	0

## Sheet: Fig. 5c - Cell area
5c - Cell area
5xFAD 3 month	5xFAD 6 month	5xFAD; Cd28-KO 3 month	5xFAD; Cd28-KO 6 month
298.709	186.688	264.772	187.173
501.937	214.992	316.064	172.1
446.685	308.606	226.228	156.282
281.822	300.1	196.026	399.55
285.692	195.688	211.309	397.422
347.315			289.6
			323.088

## Sheet: Fig. 5c - ThioS
5c - ThioS
5xFAD 3 month	5xFAD 6 month	5xFAD; Cd28-KO 3 month	5xFAD; Cd28-KO 6 month
0.00433333	0.0243333	0.00510933	1.033
0.0113183	0.51	0.444333	0.563
0.138667	0.152	0.0100544	1.4505
0.147	0.155667	0.0015	0.472
0.242	0.286667	0.00733333	0.538
0.00266667			1.07667
			0.229

## Sheet: Fig. 5d - GO terms
5d - GO terms
Term	P-value	Adjusted P-value	-log10(padj)	Odds Ratio	Combined Score	Genes
Interferon Alpha Beta Signaling	1.46116e-10	1.31359e-07	6.88154	10.8445	245.59	IFITM3;IFITM2;RSAD2;STAT1;ISG15;IFIT1;USP18;IFIT3;IFIT2;BST2;ISG20;OAS2;OAS3;IRF7;XAF1
Cytokine Signaling in Immune System	1.37583e-09	6.18433e-07	6.20871	2.98831	60.9741	IFITM3;CDKN1A;SP100;IFITM2;CSF1;IL2RG;IFIT1;HIF1A;FGF2;TNF;CSF2RA;USP18;IFIT3;TNFSF13B;IFIT2;RELB;LMNB1;TUBA1C;IL1RL1;ALOX5;CCL4;ITGAX;CCL3;CCL2;MAP3K8;DUSP3;ANXA2;RSAD2;GSTO1;STAT1;MMP2;ISG15;MID1;IL2;BST2;ISG20;CXCL10;IL6;OAS2;OAS3;CDK1;BCL2;IRF7;TNFSF8;XAF1;CD44
Immune System	3.01404e-07	9.03208e-05	4.04421	1.95085	29.2917	IFITM3;CDKN1A;IFITM2;CSF1;IFIT1;FGF2;TNF;IFIT3;TNFSF13B;IFIT2;LMNB1;TUBA1C;PSTPIP1;GLIPR1;PLAU;DHX58;ITGAX;MAP3K8;CTSE;CD34;CAP1;ZBP1;DUSP3;PIANP;ANXA2;RSAD2;GSTO1;S100A1;SLC11A1;MMP2;PLAUR;CYBB;OLFM4;MID1;UNC13D;LAT2;FGR;RAP2B;OAS2;OAS3;PECAM1;IRF7;KIF2C;PLEKHO2;MASP1;HCST;CD44;CD274;SP100;FGL2;GPR84;IL2RG;HIF1A;CSF2RA;USP18;RELB;IL1RL1;ALOX5;CCL4;CCL3;CCL2;CD300LF;CD74;STAT1;UBE2C;MYO5A;ISG15;I…
Signaling by Interleukins	2.87474e-05	0.00430732	2.36579	2.67948	28.0192	CDKN1A;CSF1;IL2RG;HIF1A;FGF2;TNF;CSF2RA;USP18;LMNB1;IL1RL1;ALOX5;CCL4;ITGAX;CCL3;CCL2;MAP3K8;DUSP3;ANXA2;GSTO1;STAT1;MMP2;IL2;CXCL10;IL6;BCL2
