# Supplementary material for: Lymphoid gene expression supports neuroprotective microglia function
Source: Nature. 2025 Nov 5;648(8092):157–65. doi: 10.1038/s41586-025-09662-z (PMC12675299; doi:10.1038/s41586-025-09662-z)
Supplement: Supplementary file 8 — Source Data Extended Data Fig. 1 [file 41586_2025_9662_MOESM8_ESM.xlsx]

## Sheet: Ext.Fig. 1a - PU.1 timecourse
1a - PU.1 timecourse
3 month	6 month	9 month	12 month
0.103448	0.151515	0.34	0.203125
0.0714286	0.2	0.25	0.28125
0.148148	0.156863	0.323944	0.438596
0.228571	0.283333
0.152778	0.130435

## Sheet: Ext.Fig. 1c-Total microglia 1
1c-Total microglia graph 1
Wild-type	Wild-type + CSF1Ri
37503	0
33623.9	2155.38
34917.1	0
36210.3	2155.38
36210.3	4422.13
34917.1	1965.39
33623.9	491.35

## Sheet: Ext.Fig. 1c-Total microglia 2
1c-Total microglia graph 2
5xFAD	5xFAD + CSF1Ri
560.84	288.55
585.54	159.04
549.4	218.67
608.43	136.75
596.39	69.28
500.6	122.29
356.63	305.42
401.81	139.76

## Sheet: Ext.Fig. 1c-Distal microglia
1c-Distal microglia
5xFAD	5xFAD + CSF1Ri
23.73	6.31
33.27	6.06
41.75	9.47
42.06	7.28
35.71	3.09
33.63	7.15
25.44	9.12
27.03	0

## Sheet: Ext.Fig.1c-Plaque microglia-1
1c-Plaque microglia-graph 1
5xFAD	5xFAD + CSF1Ri
3.28	2.28
2.57	0.99
1.35	1.26
1.92	0.65
2.43	0.39
1.68	0.52
1.04	2.17
1.34	1.41

## Sheet: Ext.Fig.1c-Plaque microglia-2
1c-Plaque microglia-graph 2
5xFAD	5xFAD + CSF1Ri
3.6	2.016
2.208	1.64
2.23	1.592
2.612	1.305
1.966	0.853
2.613	0.794
2.606	1.859
3.203	2.035

## Sheet: Ext.Fig. 1e -PU.1 level-1
1e -PU.1 level- graph 1
Control	SYK-KO	PLCG2-KO
5423.5	6951.01	5124.76
3943.76	5487.34	4125.54
4014.5	3010.4	4809.15
3591.22

## Sheet: Ext.Fig.1e -PU.1 level-2
1e -PU.1 level- graph 2
5xFAD	5xFAD;SYK-KO	5xFAD; PLCG2-KO
4949	7265	7728.19
6503.63	6921	6321.62
4929.84	7355	6787.38
5465.26
5961.59

## Sheet: Ext.Fig. 1f -Plaque associated
1f -Plaque associated
5xFAD	5xFAD + PLCi	5xFAD-Plcg2-KO
1.616	0.503	0.155
1.237	0.738	0.103
1.735	0.241	0.206
2.035	0.44	0.488
	0.625
	0.481

## Sheet: Ext.Fig. 1f -Distal
1f -Distal
5xFAD	5xFAD + PLCi	5xFAD-Plcg2-KO
6.16	3.04	6.99
4.89	2.37	2.13
5.25	4.61	4.56
6.76	4.92	6.09
	1.88
	4.86
