# Supplementary material for: Lymphoid gene expression supports neuroprotective microglia function
Source: Nature. 2025 Nov 5;648(8092):157–65. doi: 10.1038/s41586-025-09662-z (PMC12675299; doi:10.1038/s41586-025-09662-z)
Supplement: Supplementary file 9 — Source Data Extended Data Fig. 2 [file 41586_2025_9662_MOESM9_ESM.xlsx]

## Sheet: Ext. Fig.2a - mRNA 12h
2a - mRNA 12h
Control	Liposome
1.03681	0.718371
0.714544	0.732846
1.02827	0.683352
1.22038	0.710869
0.837953	0.56695
1.02935	0.594114
0.925663	0.635622
1.20703	0.668827

## Sheet: Ext. Fig.2a - mRNA 3d
2a - mRNA 3d
Control	Liposome
1.3372	0.199166
0.715228	0.121534
0.957725	0.0605758
0.989851	0.206482
0.902959	0.216265
1.43371	0.248909
0.663335

## Sheet: Ext. Fig.2a - Protein 12h
2a - Protein 12h
Control	Liposome
1.02282	1.05567
0.900201	0.854708
1.03033	0.961912
1.04665	0.863183
0.793502	0.702558
0.926722	0.708444
1.24256	1.01531
1.03722	1.11236

## Sheet: Ext. Fig.2a - Protein 3d
2a - Protein 3d
Control	Liposome
1.1992	0.48418
0.749877	0.196144
1.09919	0.141113
0.951731	0.0911091
1.30411	0.11103
0.844317	0.140768
0.851573

## Sheet: Ext. Fig. 2b - dosage
2b - dosage
Control	0.1mg/ml Liposome	1mg/ml Liposome
1.13837	0.420157	0.00892226
0.937402	0.582253	0.0338375
0.927176	0.244838	0.00957746
1.10797
0.970079
0.918998

## Sheet: Ext. Fig.2c - washout
2c - washout
Control	Liposome	Liposome + washout
1.11043	0.00498766	0.861505
0.999383	0.0337754	0.877236
0.890191	0.0141579	0.917027

## Sheet: Ext. Fig.2d - pustulan
2d - pustulan
Control	Pustulan
0.925739	0.528367
1.05714	0.710468
1.01713	0.496281

## Sheet: Ext. Fig.2e - PLCi
2e - PLCi
Control	PLCi
1.1438	1.07107
0.912397	1.05785
0.766942	0.912397
1.17686	1.18347

## Sheet: Ext. Fig. 2f - PLCi
2f - PLCi
Control	Liposome	Liposome+ PLCi
0.94081	0.446457	1.07788
0.872274	0.568651	1.12773
1.00935	0.577023	0.697819
1.17757	0.343302	0.549533

## Sheet: Ext. Fig.2f - PLCa
2f - PLCa
Control	PLCa
0.990535	0.558855
0.860384	0.552497
1.14908	0.619133
0.984375	0.890625
0.992188	0.804688
0.953125	0.700781
1.07031	0.898438
