# Supplementary material for: Lymphoid gene expression supports neuroprotective microglia function
Source: Nature. 2025 Nov 5;648(8092):157–65. doi: 10.1038/s41586-025-09662-z (PMC12675299; doi:10.1038/s41586-025-09662-z)
Supplement: Supplementary file 10 — Source Data Extended Data Fig. 4 [file 41586_2025_9662_MOESM10_ESM.xlsx]

## Sheet: Ext. Fig.4b - PU.1 level
4b - PU.1 level
PU.1-low	PU.1-wt	PU.1-high
0.467973	1.15096	1.43042
0.440936	0.957312	1.06767
0.341362	1.0383	1.15682
0.296379	0.85343
0.668087

## Sheet: Ext. Fig.4b - IBA1 level
4b - IBA1 level
PU.1-low	PU.1-wt	PU.1-high
0.710052	0.921854	1.01355
0.723806	1.11581	1.04889
0.873214	0.871289	1.06473
0.734206	1.09105
0.887686

## Sheet: Ext. Fig.4c - Microglia number
4c - Microglia number
PU.1-low	PU.1-wt	PU.1-high
22362	37735.8	36803.6
25157.2	36804.1	37735.8
27952.5	39832.3	35639.4
24225	37037	34940.6

## Sheet: Ext. Fig.4c - Microglia volume
4c - Microglia volume
PU.1-low	PU.1-wt	PU.1-high
3825.96	2162.52	5331.94
2598.19	2786.76	5932.86
3107.44	4337.01	5776.45
2703.54	4869.61	5151.63
