# Supplementary material for: Lymphoid gene expression supports neuroprotective microglia function
Source: Nature. 2025 Nov 5;648(8092):157–65. doi: 10.1038/s41586-025-09662-z (PMC12675299; doi:10.1038/s41586-025-09662-z)
Supplement: Supplementary file 11 — Source Data Extended Data Fig. 5 [file 41586_2025_9662_MOESM11_ESM.xlsx]

## Sheet: Ext. Fig.5b - PU.1 level - 1
5b - PU.1 level - graph 1
Scramble	PU.1-KD
0.910954	0.214636
0.937509	0.209947
1.04534	0.222234
1.1062	0.163874

## Sheet: Ext. Fig.5b - PU.1 level - 2
5b - PU.1 level - graph 2
Empty	PU.1-OE
0.812258	2.61943
0.830663	2.8415
1.35708	2.22315

## Sheet: Ext. Fig.5b - CD28 level - 1
5b - CD28 level - graph 1
Scramble	PU.1-KD
0.985114	6.84202
1.21968	7.57149
0.952657	7.69436
0.842553	6.45637

## Sheet: Ext. Fig.5b - CD28 level - 2
5b - CD28 level - graph 2
Empty	PU.1-OE
0.751472	0.0626564
1.2584	0.0390348
0.990131	0.0157307

## Sheet: Ext. Fig.5d - PU.1 level 
5d - PU.1 level
Scramble	PU.1-KD	CD28-KD
1	0.43	0.78
1.07	0.59	1.23
1.16	0.62	1.04

## Sheet: Ext. Fig.5d - CD28 level 
5d - CD28 level
Scramble	PU.1-KD	CD28-KD
0.494	3.7324	0.0713
0.9357	4.4317	0.2589
1.835	4.4732	0.2363

## Sheet: Ext. Fig.5e - SPI1 level 
5e - SPI1 level
siSCR	siSPI1
1.01148	0.825349
1.08086	0.81148
0.855411	0.640318
1.00082	0.703612
