# Supplementary material for: Lymphoid gene expression supports neuroprotective microglia function
Source: Nature. 2025 Nov 5;648(8092):157–65. doi: 10.1038/s41586-025-09662-z (PMC12675299; doi:10.1038/s41586-025-09662-z)
Supplement: Supplementary file 12 — Source Data Extended Data Fig. 6 [file 41586_2025_9662_MOESM12_ESM.xlsx]

## Sheet: Ext. Fig.6a - SYK Phospho 1
6a - SYK Phospho - graph 1
PU.1-wt	PU.1-low
0.644519	2.47316
1.20546	3.63647
1.15002	2.72885
	5.44253

## Sheet: Ext. Fig.6a - SYK Phospho - 2
6a - SYK Phospho - graph 2
PU.1-wt	PU.1-high
1.67223	1.31331
1.06028	1.97267
0.267494	1.50267

## Sheet: Ext. Fig.6a - PLCy2 Phospho - 1
6a - PLCy2 Phospho - graph 1
PU.1-wt	PU.1-low
1.05277	5.09583
1.44001	3.61799
0.507217	3.01413
	6.78723

## Sheet: Ext. Fig.6a - PLCy2 Phospho - 2
6a - PLCy2 Phospho - graph 2
PU.1-wt	PU.1-high
0.980137	0.407367
0.667743	2.05529
1.35212	1.11955

## Sheet: Ext. Fig.6b - SYK Phospho - 1
6b - SYK Phospho - graph 1
Scramble	PU.1-KD
0.863675	1.99233
0.972541	2.52833
1.16378	1.94139
1.01581	1.483
0.980729	1.69646
1.16069	1.50565
0.842772	1.057

## Sheet: Ext. Fig.6b - SYK Phospho - 2
6b - SYK Phospho - graph 2
Empty	PU.1-OE
1.10262	0.802274
0.854902	0.687556
1.04248	0.602184
1.13749	0.660996
0.943566	0.534032
0.918947

## Sheet: Ext. Fig.6b - PLCy2 Phospho - 1
6b - PLCy2 Phospho - graph 1
Scramble	PU.1-KD
0.91676	1.92478
0.692811	1.44922
1.39043	1.09333
1.0792	1.43978
1.11048	1.24306
1.0195	1.0872
0.790821	0.920467

## Sheet: Ext. Fig.6b - PLCy2 Phospho - 2
6b - PLCy2 Phospho - graph 2
Empty	PU.1-OE
0.833444	0.960863
1.0601	0.866966
1.10646	0.496292
1.04552	0.912433
0.990569	0.811609
0.963915
