# Supplementary material for: Lymphoid gene expression supports neuroprotective microglia function
Source: Nature. 2025 Nov 5;648(8092):157–65. doi: 10.1038/s41586-025-09662-z (PMC12675299; doi:10.1038/s41586-025-09662-z)
Supplement: Supplementary file 13 — Source Data Extended Data Fig. 7 [file 41586_2025_9662_MOESM13_ESM.xlsx]

## Sheet: Ext. Fig.7d - Homeostatic
7d - Homeostatic
	Homeostatic 1	Homeostatic 2	Homeostatic 3
5xFAD	27	13.76	0.15
5xFAD-PU.1-low	26.86	18.06	0
5xFAD-PU.1-high	25.27	20.81	0

## Sheet: Ext. Fig.7d - DAM
7d - DAM
	DAM cluster 1	Dam cluster 2
5xFAD	37.26	7.47
5xFAD-PU.1-low	30.83	7.6
5xFAD-PU.1-high	32.08	5.02

## Sheet: Ext. Fig.7d - Lymphoid DAM
7d - Lymphoid DAM
	Lymphoid DAM
5xFAD	4.56
5xFAD-PU.1-low	12.97
5xFAD-PU.1-high	2.97

## Sheet: Ext. Fig.7d - C1q+IFN
7d - C1q+IFN
	C1q+ DAM	IFN-responsive
5xFAD	5.81	3.99
5xFAD-PU.1-low	2.26	1.42
5xFAD-PU.1-high	10.32	3.52
