# Supplementary material for: Lymphoid gene expression supports neuroprotective microglia function
Source: Nature. 2025 Nov 5;648(8092):157–65. doi: 10.1038/s41586-025-09662-z (PMC12675299; doi:10.1038/s41586-025-09662-z)
Supplement: Supplementary file 14 — Source Data Extended Data Fig. 9 [file 41586_2025_9662_MOESM14_ESM.xlsx]

## Sheet: Ext. Fig.9a - Distal microglia
9a - Distal microglia
5xFAD	5xFAD-PU.1-low
21060	31690
24380	22140
25890	45490
38390	18380
25230	27000
32790

## Sheet: Ext. Fig.9a - Total microglia
9a - Total microglia
5xFAD	5xFAD-PU.1-low
36747	63373
39880	57831
48072	65000
53012	44337
44157	51386
58735

## Sheet: Ext. Fig.9c - C1Q levels
9c - C1Q levels
Control	5xFAD	5xFAD-PU.1-low
1.3537	3.42364	1.9742
0.949752	3.40662	1.28971
0.572072	3.16073	2.18389
0.898461	2.4234
0.822829
1.40319

## Sheet: Ext. Fig.9d - C1Q density
9d - C1Q density
5xFAD	5xFAD-PU.1-low
1.02892	0.659702
1.23802	0.775263
1.33966	0.680421
0.513691	0.840074
1.33108	0.175343
1.20193	0.179254
0.616739
0.72996

## Sheet: Ext. Fig.9e - Lipid droplets
9e - Lipid droplets
5xFAD	5xFAD-PU.1-low
8.04801	1.25207
6.71374	5.40066
6.8863	3.67461
	4.72631

## Sheet: Ext. Fig.9f - Amyloid 6E10
9f - Amyloid 6E10
5xFAD	5xFAD-PU.1-low
22.4752	9.32392
23.5453	9.91995
10.0605	4.26109
11.5342	1.21197
4.98642	2.68325
26.2814
8.11066

## Sheet: Ext. Fig.9f - ThioS
9f - ThioS
5xFAD	5xFAD-PU.1-low
13.017	8.32657
15.0072	13.6469
8.32797	15.6014
3.98941	3.20633
4.63944	2.78109
7.91029
4.56148

## Sheet: Ext. Fig.9g - AT8 in ipsi hipp
9g - AT8 in ipsi hipp
5xFAD	5xFAD-PU.1-low
5.0285	4.8825
3.623	4.4375
10.312	6.1275
3.938	4.2535
5.4845	3.38
8.107	5.489
5.1675	5.5915
6.2145	2.906
8.2405	2.4625
3.42
2.5385
3.9085

## Sheet: Ext. Fig.9g-AT8 in contra hipp
9g - AT8 in contra hipp
5xFAD	5xFAD-PU.1-low
0.775	0.335
0.49	0.391
0.954	0.6655
0.4365	0.648
0.913	0.546
0.8615	0.631
1.0145	0.483
0.556	0.3255
0.783	0.264
1.028
0.315
0.804

## Sheet: Ext. Fig.9g - beta amyloid
9g - beta amyloid
5xFAD	5xFAD-PU.1-low
6.2095	2.39267
4.3105	3.70733
9.05367	6.8645
7.139	2.28867
17.606	4.668
9.53567	11.086
7.9175	6.52967
7.08	6.116
2.6505	1.131
3.911
9.814
7.6185

[truncated: 10 more sheets: Ext. Fig.9h - LTP, Ext. Fig.9i - Total distance, Ext. Fig.9i - Time in center, Ext. Fig.9i - Time in periphery, Ext.Fig.9j-Total distance-Habit, Ext.Fig.9j-Total distance-Famil, Ext. Fig.9j-Total distance-Test, Ext. Fig.9j-Total explor-Famil, Ext. Fig.9j-Total explor-Test, Ext. Fig. 9j-Recognition-Famil]
