# Supplementary material for: Lymphoid gene expression supports neuroprotective microglia function
Source: Nature. 2025 Nov 5;648(8092):157–65. doi: 10.1038/s41586-025-09662-z (PMC12675299; doi:10.1038/s41586-025-09662-z)
Supplement: Supplementary file 15 — Source Data Extended Data Fig. 10 [file 41586_2025_9662_MOESM15_ESM.xlsx]

## Sheet: Ext. Fig.10a - Cd28 RNA
10a - Cd28 RNA
Control	Liposomes
0.916259	1.4454
0.904777	1.71881
0.956883	1.69861
1.26061	1.79802
	1.86094

## Sheet: Ext. Fig.10a - CD28 protein
10a - CD28 protein
Control	Liposomes
0.740382	33.0649
1.0402	27.8284
1.21942	24.6221

## Sheet: Ext. Fig.10b - CD28 protein
10b - CD28 protein
Control	Liposomes
1.04471	1.28699
0.917476	1.7488
1.15242	2.56679
0.741564	2.18187
0.915707	2.116
1.22812	2.19491
	1.70088

## Sheet: Ext. Fig.10d-CD28+ microglia
10d - CD28+ microglia
3 months	6 months	12 months
0.0294118	0.145833	0.25679
0.03	0.190476	0.367458
0.0267857	0.068182	0.293621
0.0185185	0.0625	0.19725
