# Supplementary material for: Lymphoid gene expression supports neuroprotective microglia function
Source: Nature. 2025 Nov 5;648(8092):157–65. doi: 10.1038/s41586-025-09662-z (PMC12675299; doi:10.1038/s41586-025-09662-z)
Supplement: Supplementary file 16 — Source Data Extended Data Fig. 11 [file 41586_2025_9662_MOESM16_ESM.xlsx]

## Sheet: Ext. Fig.11a-Microglia numbers
11a - Microglia numbers
Control	Cd28-KO
16.5	16.5
14	18
23	16
16.5
20

## Sheet: Ext. Fig.11a-Morphology
11a - Microglia morphology
Control	Cd28-KO
62924.8	96988.2
95401	67266.6
65628.2	58910.7
52736
110648

## Sheet: Ext. Fig.11b-Cd28+ microglia
11b - Cd28+ microglia
Control	Cd28-KO
6.38298	1.47059
11.4754	0
3.9604	0

## Sheet: Ext. Fig.11c-Microglia numbers
11c - Microglia numbers
5xFAD 3 month	5xFAD 6 month	5xFAD; Cd28-KO 3 month	5xFAD; Cd28-KO 6 month
138.9	148.2	92.2	233.8
103.2	244.1	166.1	171.3
97.5	154.7	124.4	263.6
152.4	243.747	95.8	286.899
160.3	348.71	164.4	270.571
117.3			316.055
			325.385

## Sheet: Ext. Fig.11d - 6E10_ThioS ratio
11d - 6E10/ThioS ratio
5xFAD 3 month	5xFAD 6 month	5xFAD; Cd28-KO 3 month	5xFAD; Cd28-KO 6 month
0.238938	9.0002	1.4231	1.83178
0.487733	3.36547	2.91926	4.01355
2.6947	6.15859	2.0334	2.57295
1.74097	1.03683	0.237815	1.91997
2.03818	3.47519	2.18302	2.27103
3.09432			1.30177
			1.67613

## Sheet: Ext. Fig.11d - 6E10
11d - 6E10
5xFAD 3 month	5xFAD 6 month	5xFAD; Cd28-KO 3 month	5xFAD; Cd28-KO 6 month
64.1183	1463.77	319.813	1143.36
135.988	1751.86	471.714	542.082
1298.37	813.836	395.08	2258.55
779.305	327.983	21.2282	1102.02
416.083	1391.97	488.466	1097.3
402.902			661.24
			1035.14

## Sheet: Ext. Fig.11d - ThioS
11d - ThioS
5xFAD 3 month	5xFAD 6 month	5xFAD; Cd28-KO 3 month	5xFAD; Cd28-KO 6 month
245.289	274.883	233.327	512.399
300.697	220.865	160.952	326.648
337.898	271.326	226.715	554.553
474.455	370.622	226.679	573.816
270.844	429.228	151.784	400.518
215.809			484.724
			630.749

## Sheet: Ext. Fig.11d-Plaque number
11d - Plaque number
5xFAD 3 month	5xFAD; Cd28-KO 3 month	5xFAD 6 month	5xFAD; Cd28-KO 6 month
4.66667	5	6	6
4	4	6.5	7
5.33333	3.25	4.25	8.6
4.33333	3	8.25	9
5.25	3	7.25	6.25
4			7
			8.25

## Sheet: Ext. Fig.11d - Plaque size
11d - Plaque size
5xFAD 3 month	5xFAD; Cd28-KO 3 month	5xFAD 6 month	5xFAD; Cd28-KO 6 month
1950.17	1569.4	1874.42	5113.1
1943.05	1783	3005.43	3633.7
2496.9	1471.62	1613	6413.12
2643.33	1543.12	3238.02	4630.49
1922.72	1068.35	3579.99	3890.77
1324.1			3884.53
			5624.22

## Sheet: Ext. Fig.11f-Mx1+ microglia
11f - Mx1+ microglia
Control 3 month	Cd28-cKO 3 month	5xFAD 3 month	5xFAD; Cd28-KO 3 month	5xFAD 6 month	5xFAD; Cd28-KO 6 month
0	0	2.5	6.75676	3.44828	0
0	0	4.88095	4.16667	5.88235	15.6425
0	0	4.75877	12.1429	5.73771	7.82123
0		4.12458	18.8329	5.97015	19.1176
0		7.14286	5.20422	0	14.2857
		1.08696		3.19149	11.1111
		4.16667			9.67742
